# Supplementary material for: Structural basis of hydroxycarboxylic acid receptor signaling mechanisms through ligand binding
Source: Nat Commun. 2023 Sep 22;14:5899. doi: 10.1038/s41467-023-41650-7 (PMC10516952; doi:10.1038/s41467-023-41650-7)
Supplement: Supplementary file 4 — Source Data [file 41467_2023_41650_MOESM4_ESM.zip › source file/molecular dynamics simulations trajectories/with_gsk_run3/with_gsk_run3_500ns.pdb]

REMARK    GENERATED BY TRJCONV
TITLE     Title t= 500000.00000 step= 250000000
REMARK    THIS IS A SIMULATION BOX
CRYST1   95.553   95.553  112.257  90.00  90.00  90.00 P 1           1
MODEL        1
ATOM      1  CAY HSD A   9      54.850  39.200  30.860  1.00  0.00           C
ATOM      2  HY1 HSD A   9      53.900  38.770  31.240  1.00  0.00           H
ATOM      3  HY2 HSD A   9      55.140  40.030  31.550  1.00  0.00           H
ATOM      4  HY3 HSD A   9      55.590  38.380  30.960  1.00  0.00           H
ATOM      5  CY  HSD A   9      54.780  39.590  29.430  1.00  0.00           C
ATOM      6  OY  HSD A   9      55.450  39.080  28.590  1.00  0.00           O
ATOM      7  N   HSD A   9      53.920  40.570  29.180  1.00  0.00           N
ATOM      8  HN  HSD A   9      53.300  40.830  29.930  1.00  0.00           H
ATOM      9  CA  HSD A   9      53.670  41.190  27.880  1.00  0.00           C
ATOM     10  HA  HSD A   9      54.380  40.790  27.180  1.00  0.00           H
ATOM     11  CB  HSD A   9      52.200  40.830  27.420  1.00  0.00           C
ATOM     12  HB1 HSD A   9      52.090  41.250  26.390  1.00  0.00           H
ATOM     13  HB2 HSD A   9      51.450  41.330  28.050  1.00  0.00           H
ATOM     14  ND1 HSD A   9      52.160  38.640  26.160  1.00  0.00           N
ATOM     15  HD1 HSD A   9      52.540  38.880  25.260  1.00  0.00           H
ATOM     16  CG  HSD A   9      51.930  39.360  27.280  1.00  0.00           C
ATOM     17  CE1 HSD A   9      51.520  37.470  26.270  1.00  0.00           C
ATOM     18  HE1 HSD A   9      51.640  36.700  25.490  1.00  0.00           H
ATOM     19  NE2 HSD A   9      50.940  37.320  27.450  1.00  0.00           N
ATOM     20  CD2 HSD A   9      51.130  38.560  28.060  1.00  0.00           C
ATOM     21  HD2 HSD A   9      50.780  38.750  29.070  1.00  0.00           H
ATOM     22  C   HSD A   9      53.800  42.650  27.960  1.00  0.00           C
ATOM     23  O   HSD A   9      53.790  43.270  29.030  1.00  0.00           O
ATOM     24  N   PHE A  10      53.910  43.360  26.860  1.00  0.00           N
ATOM     25  HN  PHE A  10      53.910  42.860  25.990  1.00  0.00           H
ATOM     26  CA  PHE A  10      53.910  44.790  26.700  1.00  0.00           C
ATOM     27  HA  PHE A  10      54.520  45.150  27.500  1.00  0.00           H
ATOM     28  CB  PHE A  10      54.580  45.230  25.320  1.00  0.00           C
ATOM     29  HB1 PHE A  10      53.960  44.750  24.540  1.00  0.00           H
ATOM     30  HB2 PHE A  10      55.630  44.860  25.370  1.00  0.00           H
ATOM     31  CG  PHE A  10      54.520  46.710  25.110  1.00  0.00           C
ATOM     32  CD1 PHE A  10      53.400  47.350  24.520  1.00  0.00           C
ATOM     33  HD1 PHE A  10      52.600  46.710  24.180  1.00  0.00           H
ATOM     34  CE1 PHE A  10      53.330  48.770  24.390  1.00  0.00           C
ATOM     35  HE1 PHE A  10      52.560  49.350  23.940  1.00  0.00           H
ATOM     36  CZ  PHE A  10      54.450  49.530  24.760  1.00  0.00           C
ATOM     37  HZ  PHE A  10      54.320  50.590  24.600  1.00  0.00           H
ATOM     38  CD2 PHE A  10      55.550  47.460  25.510  1.00  0.00           C
ATOM     39  HD2 PHE A  10      56.420  46.970  25.890  1.00  0.00           H
ATOM     40  CE2 PHE A  10      55.620  48.820  25.260  1.00  0.00           C
ATOM     41  HE2 PHE A  10      56.500  49.380  25.500  1.00  0.00           H
ATOM     42  C   PHE A  10      52.590  45.440  27.050  1.00  0.00           C
ATOM     43  O   PHE A  10      51.540  44.860  26.660  1.00  0.00           O
ATOM     44  N   LEU A  11      52.590  46.550  27.720  1.00  0.00           N
ATOM     45  HN  LEU A  11      53.440  46.900  28.110  1.00  0.00           H
ATOM     46  CA  LEU A  11      51.420  47.380  28.000  1.00  0.00           C
ATOM     47  HA  LEU A  11      50.730  47.150  27.190  1.00  0.00           H
ATOM     48  CB  LEU A  11      50.940  47.120  29.480  1.00  0.00           C
ATOM     49  HB1 LEU A  11      51.830  47.250  30.140  1.00  0.00           H
ATOM     50  HB2 LEU A  11      50.640  46.040  29.560  1.00  0.00           H
ATOM     51  CG  LEU A  11      49.880  48.010  30.130  1.00  0.00           C
ATOM     52  HG  LEU A  11      50.230  49.070  30.100  1.00  0.00           H
ATOM     53  CD1 LEU A  11      48.480  48.060  29.380  1.00  0.00           C
ATOM     54 HD11 LEU A  11      47.910  47.140  29.620  1.00  0.00           H
ATOM     55 HD12 LEU A  11      48.620  48.250  28.300  1.00  0.00           H
ATOM     56 HD13 LEU A  11      47.950  48.910  29.860  1.00  0.00           H
ATOM     57  CD2 LEU A  11      49.730  47.790  31.620  1.00  0.00           C
ATOM     58 HD21 LEU A  11      50.720  47.610  32.080  1.00  0.00           H
ATOM     59 HD22 LEU A  11      49.060  46.920  31.730  1.00  0.00           H
ATOM     60 HD23 LEU A  11      49.340  48.690  32.140  1.00  0.00           H
ATOM     61  C   LEU A  11      51.770  48.820  27.740  1.00  0.00           C
ATOM     62  O   LEU A  11      52.960  49.200  27.730  1.00  0.00           O
ATOM     63  N   GLU A  12      50.840  49.690  27.500  1.00  0.00           N
ATOM     64  HN  GLU A  12      49.910  49.340  27.590  1.00  0.00           H
ATOM     65  CA  GLU A  12      51.060  51.090  27.260  1.00  0.00           C
ATOM     66  HA  GLU A  12      52.040  51.370  27.620  1.00  0.00           H
ATOM     67  CB  GLU A  12      50.930  51.510  25.760  1.00  0.00           C
ATOM     68  HB1 GLU A  12      50.060  51.030  25.270  1.00  0.00           H
ATOM     69  HB2 GLU A  12      51.830  51.180  25.180  1.00  0.00           H
ATOM     70  CG  GLU A  12      50.830  52.980  25.440  1.00  0.00           C
ATOM     71  HG1 GLU A  12      51.470  53.560  26.140  1.00  0.00           H
ATOM     72  HG2 GLU A  12      49.770  53.320  25.560  1.00  0.00           H
ATOM     73  CD  GLU A  12      51.210  53.410  24.020  1.00  0.00           C
ATOM     74  OE1 GLU A  12      50.420  53.930  23.220  1.00  0.00           O
ATOM     75  OE2 GLU A  12      52.390  53.210  23.670  1.00  0.00           O
ATOM     76  C   GLU A  12      50.150  51.860  28.110  1.00  0.00           C
ATOM     77  O   GLU A  12      48.970  51.790  27.930  1.00  0.00           O
ATOM     78  N   ILE A  13      50.660  52.650  29.120  1.00  0.00           N
ATOM     79  HN  ILE A  13      51.640  52.810  29.140  1.00  0.00           H
ATOM     80  CA  ILE A  13      49.780  53.520  29.890  1.00  0.00           C
ATOM     81  HA  ILE A  13      48.760  53.410  29.540  1.00  0.00           H
ATOM     82  CB  ILE A  13      49.740  53.190  31.390  1.00  0.00           C
ATOM     83  HB  ILE A  13      50.670  53.520  31.900  1.00  0.00           H
ATOM     84  CG2 ILE A  13      48.430  53.850  31.920  1.00  0.00           C
ATOM     85 HG21 ILE A  13      48.660  54.940  32.000  1.00  0.00           H
ATOM     86 HG22 ILE A  13      48.070  53.550  32.920  1.00  0.00           H
ATOM     87 HG23 ILE A  13      47.640  53.700  31.160  1.00  0.00           H
ATOM     88  CG1 ILE A  13      49.460  51.680  31.770  1.00  0.00           C
ATOM     89 HG11 ILE A  13      50.190  51.000  31.290  1.00  0.00           H
ATOM     90 HG12 ILE A  13      48.430  51.570  31.390  1.00  0.00           H
ATOM     91  CD  ILE A  13      49.630  51.340  33.260  1.00  0.00           C
ATOM     92  HD1 ILE A  13      48.890  51.820  33.940  1.00  0.00           H
ATOM     93  HD2 ILE A  13      50.610  51.570  33.710  1.00  0.00           H
ATOM     94  HD3 ILE A  13      49.590  50.240  33.400  1.00  0.00           H
ATOM     95  C   ILE A  13      50.210  54.920  29.670  1.00  0.00           C
ATOM     96  O   ILE A  13      51.220  55.340  30.180  1.00  0.00           O
ATOM     97  N   ASP A  14      49.410  55.750  28.970  1.00  0.00           N
ATOM     98  HN  ASP A  14      48.600  55.390  28.520  1.00  0.00           H
ATOM     99  CA  ASP A  14      49.530  57.160  28.610  1.00  0.00           C
ATOM    100  HA  ASP A  14      48.940  57.310  27.720  1.00  0.00           H
ATOM    101  CB  ASP A  14      49.060  58.170  29.740  1.00  0.00           C
ATOM    102  HB1 ASP A  14      49.790  58.190  30.570  1.00  0.00           H
ATOM    103  HB2 ASP A  14      48.110  57.790  30.180  1.00  0.00           H
ATOM    104  CG  ASP A  14      48.830  59.580  29.320  1.00  0.00           C
ATOM    105  OD1 ASP A  14      48.600  60.410  30.240  1.00  0.00           O
ATOM    106  OD2 ASP A  14      48.870  59.950  28.080  1.00  0.00           O
ATOM    107  C   ASP A  14      50.990  57.420  28.180  1.00  0.00           C
ATOM    108  O   ASP A  14      51.730  58.260  28.660  1.00  0.00           O
ATOM    109  N   LYS A  15      51.450  56.510  27.220  1.00  0.00           N
ATOM    110  HN  LYS A  15      50.990  55.650  27.010  1.00  0.00           H
ATOM    111  CA  LYS A  15      52.680  56.630  26.590  1.00  0.00           C
ATOM    112  HA  LYS A  15      52.760  55.870  25.810  1.00  0.00           H
ATOM    113  CB  LYS A  15      52.870  57.930  25.760  1.00  0.00           C
ATOM    114  HB1 LYS A  15      53.840  57.840  25.210  1.00  0.00           H
ATOM    115  HB2 LYS A  15      52.970  58.830  26.410  1.00  0.00           H
ATOM    116  CG  LYS A  15      51.690  58.190  24.730  1.00  0.00           C
ATOM    117  HG1 LYS A  15      51.910  59.180  24.260  1.00  0.00           H
ATOM    118  HG2 LYS A  15      50.760  58.300  25.320  1.00  0.00           H
ATOM    119  CD  LYS A  15      51.490  57.150  23.680  1.00  0.00           C
ATOM    120  HD1 LYS A  15      50.570  57.340  23.090  1.00  0.00           H
ATOM    121  HD2 LYS A  15      51.460  56.190  24.250  1.00  0.00           H
ATOM    122  CE  LYS A  15      52.790  56.970  22.840  1.00  0.00           C
ATOM    123  HE1 LYS A  15      53.660  56.810  23.510  1.00  0.00           H
ATOM    124  HE2 LYS A  15      52.860  57.870  22.190  1.00  0.00           H
ATOM    125  NZ  LYS A  15      52.560  55.880  21.900  1.00  0.00           N
ATOM    126  HZ1 LYS A  15      51.870  56.050  21.140  1.00  0.00           H
ATOM    127  HZ2 LYS A  15      52.360  55.030  22.480  1.00  0.00           H
ATOM    128  HZ3 LYS A  15      53.490  55.720  21.470  1.00  0.00           H
ATOM    129  C   LYS A  15      53.880  56.460  27.580  1.00  0.00           C
ATOM    130  O   LYS A  15      55.050  56.880  27.360  1.00  0.00           O
ATOM    131  N   LYS A  16      53.760  55.670  28.610  1.00  0.00           N
ATOM    132  HN  LYS A  16      52.790  55.530  28.810  1.00  0.00           H
ATOM    133  CA  LYS A  16      54.750  54.970  29.430  1.00  0.00           C
ATOM    134  HA  LYS A  16      55.700  55.430  29.170  1.00  0.00           H
ATOM    135  CB  LYS A  16      54.310  55.030  30.910  1.00  0.00           C
ATOM    136  HB1 LYS A  16      55.080  54.480  31.510  1.00  0.00           H
ATOM    137  HB2 LYS A  16      53.320  54.530  31.010  1.00  0.00           H
ATOM    138  CG  LYS A  16      54.230  56.460  31.420  1.00  0.00           C
ATOM    139  HG1 LYS A  16      53.790  56.400  32.440  1.00  0.00           H
ATOM    140  HG2 LYS A  16      53.570  57.070  30.760  1.00  0.00           H
ATOM    141  CD  LYS A  16      55.540  57.240  31.670  1.00  0.00           C
ATOM    142  HD1 LYS A  16      56.020  57.640  30.760  1.00  0.00           H
ATOM    143  HD2 LYS A  16      56.230  56.510  32.150  1.00  0.00           H
ATOM    144  CE  LYS A  16      55.440  58.550  32.560  1.00  0.00           C
ATOM    145  HE1 LYS A  16      55.090  58.350  33.590  1.00  0.00           H
ATOM    146  HE2 LYS A  16      54.650  59.180  32.080  1.00  0.00           H
ATOM    147  NZ  LYS A  16      56.700  59.320  32.610  1.00  0.00           N
ATOM    148  HZ1 LYS A  16      57.440  58.690  32.970  1.00  0.00           H
ATOM    149  HZ2 LYS A  16      56.640  60.100  33.300  1.00  0.00           H
ATOM    150  HZ3 LYS A  16      56.920  59.670  31.650  1.00  0.00           H
ATOM    151  C   LYS A  16      54.710  53.520  28.970  1.00  0.00           C
ATOM    152  O   LYS A  16      53.670  52.840  29.040  1.00  0.00           O
ATOM    153  N   ASN A  17      55.870  53.040  28.590  1.00  0.00           N
ATOM    154  HN  ASN A  17      56.680  53.610  28.440  1.00  0.00           H
ATOM    155  CA  ASN A  17      56.140  51.640  28.340  1.00  0.00           C
ATOM    156  HA  ASN A  17      55.350  51.200  27.750  1.00  0.00           H
ATOM    157  CB  ASN A  17      57.450  51.350  27.590  1.00  0.00           C
ATOM    158  HB1 ASN A  17      57.560  50.250  27.380  1.00  0.00           H
ATOM    159  HB2 ASN A  17      58.330  51.630  28.200  1.00  0.00           H
ATOM    160  CG  ASN A  17      57.380  52.080  26.240  1.00  0.00           C
ATOM    161  OD1 ASN A  17      56.350  52.450  25.640  1.00  0.00           O
ATOM    162  ND2 ASN A  17      58.550  52.370  25.720  1.00  0.00           N
ATOM    163 HD21 ASN A  17      59.370  52.380  26.280  1.00  0.00           H
ATOM    164 HD22 ASN A  17      58.390  53.070  25.010  1.00  0.00           H
ATOM    165  C   ASN A  17      56.090  50.900  29.630  1.00  0.00           C
ATOM    166  O   ASN A  17      56.860  51.190  30.570  1.00  0.00           O
ATOM    167  N   CYS A  18      55.190  49.910  29.700  1.00  0.00           N
ATOM    168  HN  CYS A  18      54.520  49.780  28.990  1.00  0.00           H
ATOM    169  CA  CYS A  18      54.910  49.080  30.850  1.00  0.00           C
ATOM    170  HA  CYS A  18      55.620  49.190  31.660  1.00  0.00           H
ATOM    171  CB  CYS A  18      53.480  49.390  31.470  1.00  0.00           C
ATOM    172  HB1 CYS A  18      53.340  48.760  32.380  1.00  0.00           H
ATOM    173  HB2 CYS A  18      52.780  49.120  30.650  1.00  0.00           H
ATOM    174  SG  CYS A  18      53.130  51.110  31.730  1.00  0.00           S
ATOM    175  C   CYS A  18      55.070  47.600  30.440  1.00  0.00           C
ATOM    176  O   CYS A  18      55.070  47.160  29.290  1.00  0.00           O
ATOM    177  N   CYS A  19      55.080  46.710  31.460  1.00  0.00           N
ATOM    178  HN  CYS A  19      55.060  47.090  32.380  1.00  0.00           H
ATOM    179  CA  CYS A  19      54.910  45.270  31.320  1.00  0.00           C
ATOM    180  HA  CYS A  19      54.650  45.080  30.290  1.00  0.00           H
ATOM    181  CB  CYS A  19      56.180  44.490  31.520  1.00  0.00           C
ATOM    182  HB1 CYS A  19      55.980  43.440  31.210  1.00  0.00           H
ATOM    183  HB2 CYS A  19      56.600  44.450  32.560  1.00  0.00           H
ATOM    184  SG  CYS A  19      57.560  44.860  30.430  1.00  0.00           S
ATOM    185  C   CYS A  19      53.810  44.740  32.120  1.00  0.00           C
ATOM    186  O   CYS A  19      53.590  45.250  33.210  1.00  0.00           O
ATOM    187  N   VAL A  20      53.050  43.680  31.620  1.00  0.00           N
ATOM    188  HN  VAL A  20      53.310  43.430  30.690  1.00  0.00           H
ATOM    189  CA  VAL A  20      51.790  43.200  32.200  1.00  0.00           C
ATOM    190  HA  VAL A  20      51.820  43.430  33.250  1.00  0.00           H
ATOM    191  CB  VAL A  20      50.580  43.800  31.540  1.00  0.00           C
ATOM    192  HB  VAL A  20      50.770  44.900  31.450  1.00  0.00           H
ATOM    193  CG1 VAL A  20      50.330  43.430  29.990  1.00  0.00           C
ATOM    194 HG11 VAL A  20      49.930  42.420  29.790  1.00  0.00           H
ATOM    195 HG12 VAL A  20      51.240  43.630  29.390  1.00  0.00           H
ATOM    196 HG13 VAL A  20      49.510  44.050  29.570  1.00  0.00           H
ATOM    197  CG2 VAL A  20      49.390  43.510  32.480  1.00  0.00           C
ATOM    198 HG21 VAL A  20      48.480  44.070  32.170  1.00  0.00           H
ATOM    199 HG22 VAL A  20      49.600  43.680  33.560  1.00  0.00           H
ATOM    200 HG23 VAL A  20      49.180  42.420  32.350  1.00  0.00           H
ATOM    201  C   VAL A  20      51.680  41.680  32.110  1.00  0.00           C
ATOM    202  O   VAL A  20      52.050  41.100  31.050  1.00  0.00           O
ATOM    203  N   PHE A  21      51.200  40.990  33.250  1.00  0.00           N
ATOM    204  HN  PHE A  21      50.870  41.370  34.110  1.00  0.00           H
ATOM    205  CA  PHE A  21      51.110  39.570  33.330  1.00  0.00           C
ATOM    206  HA  PHE A  21      51.010  39.140  32.340  1.00  0.00           H
ATOM    207  CB  PHE A  21      52.440  39.050  33.990  1.00  0.00           C
ATOM    208  HB1 PHE A  21      52.790  39.710  34.800  1.00  0.00           H
ATOM    209  HB2 PHE A  21      53.280  39.160  33.280  1.00  0.00           H
ATOM    210  CG  PHE A  21      52.500  37.580  34.480  1.00  0.00           C
ATOM    211  CD1 PHE A  21      52.220  36.450  33.650  1.00  0.00           C
ATOM    212  HD1 PHE A  21      52.000  36.580  32.590  1.00  0.00           H
ATOM    213  CE1 PHE A  21      52.350  35.140  34.150  1.00  0.00           C
ATOM    214  HE1 PHE A  21      52.310  34.230  33.560  1.00  0.00           H
ATOM    215  CZ  PHE A  21      52.580  34.950  35.540  1.00  0.00           C
ATOM    216  HZ  PHE A  21      52.650  33.990  36.040  1.00  0.00           H
ATOM    217  CD2 PHE A  21      52.780  37.320  35.830  1.00  0.00           C
ATOM    218  HD2 PHE A  21      52.980  38.130  36.520  1.00  0.00           H
ATOM    219  CE2 PHE A  21      52.710  36.060  36.370  1.00  0.00           C
ATOM    220  HE2 PHE A  21      52.830  35.980  37.450  1.00  0.00           H
ATOM    221  C   PHE A  21      49.850  39.140  34.100  1.00  0.00           C
ATOM    222  O   PHE A  21      49.490  39.710  35.150  1.00  0.00           O
ATOM    223  N   ARG A  22      49.110  38.090  33.610  1.00  0.00           N
ATOM    224  HN  ARG A  22      49.370  37.750  32.710  1.00  0.00           H
ATOM    225  CA  ARG A  22      47.880  37.660  34.210  1.00  0.00           C
ATOM    226  HA  ARG A  22      47.720  38.150  35.160  1.00  0.00           H
ATOM    227  CB  ARG A  22      46.710  38.130  33.340  1.00  0.00           C
ATOM    228  HB1 ARG A  22      45.780  37.690  33.730  1.00  0.00           H
ATOM    229  HB2 ARG A  22      46.800  37.800  32.280  1.00  0.00           H
ATOM    230  CG  ARG A  22      46.560  39.590  33.430  1.00  0.00           C
ATOM    231  HG1 ARG A  22      47.420  40.120  32.980  1.00  0.00           H
ATOM    232  HG2 ARG A  22      46.570  39.910  34.490  1.00  0.00           H
ATOM    233  CD  ARG A  22      45.300  40.040  32.680  1.00  0.00           C
ATOM    234  HD1 ARG A  22      44.390  39.680  33.190  1.00  0.00           H
ATOM    235  HD2 ARG A  22      45.270  39.830  31.590  1.00  0.00           H
ATOM    236  NE  ARG A  22      45.330  41.570  32.860  1.00  0.00           N
ATOM    237  HE  ARG A  22      46.080  41.990  33.370  1.00  0.00           H
ATOM    238  CZ  ARG A  22      44.340  42.390  32.560  1.00  0.00           C
ATOM    239  NH1 ARG A  22      43.230  42.010  32.020  1.00  0.00           N
ATOM    240 HH11 ARG A  22      42.620  42.740  31.720  1.00  0.00           H
ATOM    241 HH12 ARG A  22      42.940  41.070  31.880  1.00  0.00           H
ATOM    242  NH2 ARG A  22      44.560  43.670  32.720  1.00  0.00           N
ATOM    243 HH21 ARG A  22      45.330  43.970  33.270  1.00  0.00           H
ATOM    244 HH22 ARG A  22      43.780  44.290  32.630  1.00  0.00           H
ATOM    245  C   ARG A  22      47.910  36.190  34.380  1.00  0.00           C
ATOM    246  O   ARG A  22      48.200  35.420  33.430  1.00  0.00           O
ATOM    247  N   ASP A  23      47.930  35.720  35.660  1.00  0.00           N
ATOM    248  HN  ASP A  23      47.910  36.350  36.430  1.00  0.00           H
ATOM    249  CA  ASP A  23      47.760  34.270  35.920  1.00  0.00           C
ATOM    250  HA  ASP A  23      47.800  33.810  34.950  1.00  0.00           H
ATOM    251  CB  ASP A  23      48.990  33.780  36.730  1.00  0.00           C
ATOM    252  HB1 ASP A  23      48.920  34.160  37.770  1.00  0.00           H
ATOM    253  HB2 ASP A  23      49.940  34.220  36.350  1.00  0.00           H
ATOM    254  CG  ASP A  23      49.240  32.310  36.570  1.00  0.00           C
ATOM    255  OD1 ASP A  23      50.340  31.950  37.060  1.00  0.00           O
ATOM    256  OD2 ASP A  23      48.440  31.610  35.880  1.00  0.00           O
ATOM    257  C   ASP A  23      46.490  33.980  36.680  1.00  0.00           C
ATOM    258  O   ASP A  23      45.990  34.890  37.380  1.00  0.00           O
ATOM    259  N   ASP A  24      45.920  32.790  36.640  1.00  0.00           N
ATOM    260  HN  ASP A  24      46.270  32.010  36.130  1.00  0.00           H
ATOM    261  CA  ASP A  24      44.730  32.490  37.490  1.00  0.00           C
ATOM    262  HA  ASP A  24      43.970  33.260  37.370  1.00  0.00           H
ATOM    263  CB  ASP A  24      43.990  31.180  37.190  1.00  0.00           C
ATOM    264  HB1 ASP A  24      43.060  31.240  37.790  1.00  0.00           H
ATOM    265  HB2 ASP A  24      44.650  30.340  37.490  1.00  0.00           H
ATOM    266  CG  ASP A  24      43.550  31.050  35.770  1.00  0.00           C
ATOM    267  OD1 ASP A  24      44.400  30.550  35.040  1.00  0.00           O
ATOM    268  OD2 ASP A  24      42.480  31.450  35.390  1.00  0.00           O
ATOM    269  C   ASP A  24      44.980  32.630  38.980  1.00  0.00           C
ATOM    270  O   ASP A  24      44.020  32.970  39.720  1.00  0.00           O
ATOM    271  N   PHE A  25      46.150  32.180  39.540  1.00  0.00           N
ATOM    272  HN  PHE A  25      46.910  31.870  38.980  1.00  0.00           H
ATOM    273  CA  PHE A  25      46.530  32.110  40.930  1.00  0.00           C
ATOM    274  HA  PHE A  25      46.180  31.190  41.370  1.00  0.00           H
ATOM    275  CB  PHE A  25      48.040  32.000  40.900  1.00  0.00           C
ATOM    276  HB1 PHE A  25      48.520  32.840  40.350  1.00  0.00           H
ATOM    277  HB2 PHE A  25      48.440  31.120  40.340  1.00  0.00           H
ATOM    278  CG  PHE A  25      48.780  32.020  42.280  1.00  0.00           C
ATOM    279  CD1 PHE A  25      49.190  33.220  42.850  1.00  0.00           C
ATOM    280  HD1 PHE A  25      48.990  34.150  42.360  1.00  0.00           H
ATOM    281  CE1 PHE A  25      49.600  33.370  44.170  1.00  0.00           C
ATOM    282  HE1 PHE A  25      49.810  34.350  44.570  1.00  0.00           H
ATOM    283  CZ  PHE A  25      49.840  32.150  44.860  1.00  0.00           C
ATOM    284  HZ  PHE A  25      50.290  32.220  45.850  1.00  0.00           H
ATOM    285  CD2 PHE A  25      49.050  30.830  42.990  1.00  0.00           C
ATOM    286  HD2 PHE A  25      48.790  29.880  42.550  1.00  0.00           H
ATOM    287  CE2 PHE A  25      49.570  30.890  44.270  1.00  0.00           C
ATOM    288  HE2 PHE A  25      49.830  30.050  44.910  1.00  0.00           H
ATOM    289  C   PHE A  25      46.090  33.310  41.830  1.00  0.00           C
ATOM    290  O   PHE A  25      45.420  33.160  42.810  1.00  0.00           O
ATOM    291  N   ILE A  26      46.550  34.510  41.430  1.00  0.00           N
ATOM    292  HN  ILE A  26      47.070  34.690  40.600  1.00  0.00           H
ATOM    293  CA  ILE A  26      46.390  35.720  42.100  1.00  0.00           C
ATOM    294  HA  ILE A  26      46.740  35.490  43.090  1.00  0.00           H
ATOM    295  CB  ILE A  26      47.340  36.740  41.440  1.00  0.00           C
ATOM    296  HB  ILE A  26      48.360  36.300  41.390  1.00  0.00           H
ATOM    297  CG2 ILE A  26      46.910  37.130  40.050  1.00  0.00           C
ATOM    298 HG21 ILE A  26      47.630  37.950  39.840  1.00  0.00           H
ATOM    299 HG22 ILE A  26      45.870  37.490  39.990  1.00  0.00           H
ATOM    300 HG23 ILE A  26      46.930  36.360  39.260  1.00  0.00           H
ATOM    301  CG1 ILE A  26      47.610  37.980  42.360  1.00  0.00           C
ATOM    302 HG11 ILE A  26      48.550  38.520  42.130  1.00  0.00           H
ATOM    303 HG12 ILE A  26      47.550  37.770  43.450  1.00  0.00           H
ATOM    304  CD  ILE A  26      46.590  39.150  42.100  1.00  0.00           C
ATOM    305  HD1 ILE A  26      45.550  38.780  41.970  1.00  0.00           H
ATOM    306  HD2 ILE A  26      46.880  39.570  41.120  1.00  0.00           H
ATOM    307  HD3 ILE A  26      46.520  39.930  42.870  1.00  0.00           H
ATOM    308  C   ILE A  26      44.940  36.120  42.140  1.00  0.00           C
ATOM    309  O   ILE A  26      44.530  36.570  43.210  1.00  0.00           O
ATOM    310  N   VAL A  27      44.200  35.910  41.120  1.00  0.00           N
ATOM    311  HN  VAL A  27      44.530  35.370  40.340  1.00  0.00           H
ATOM    312  CA  VAL A  27      42.770  36.200  41.100  1.00  0.00           C
ATOM    313  HA  VAL A  27      42.590  37.130  41.630  1.00  0.00           H
ATOM    314  CB  VAL A  27      42.250  36.620  39.790  1.00  0.00           C
ATOM    315  HB  VAL A  27      41.160  36.850  39.840  1.00  0.00           H
ATOM    316  CG1 VAL A  27      42.970  37.870  39.290  1.00  0.00           C
ATOM    317 HG11 VAL A  27      43.100  38.680  40.040  1.00  0.00           H
ATOM    318 HG12 VAL A  27      42.470  38.230  38.370  1.00  0.00           H
ATOM    319 HG13 VAL A  27      44.000  37.620  38.950  1.00  0.00           H
ATOM    320  CG2 VAL A  27      42.370  35.520  38.770  1.00  0.00           C
ATOM    321 HG21 VAL A  27      43.430  35.250  38.610  1.00  0.00           H
ATOM    322 HG22 VAL A  27      42.040  35.970  37.810  1.00  0.00           H
ATOM    323 HG23 VAL A  27      41.640  34.700  39.030  1.00  0.00           H
ATOM    324  C   VAL A  27      41.930  35.290  41.870  1.00  0.00           C
ATOM    325  O   VAL A  27      40.880  35.740  42.430  1.00  0.00           O
ATOM    326  N   LYS A  28      42.330  33.990  41.910  1.00  0.00           N
ATOM    327  HN  LYS A  28      42.850  33.710  41.110  1.00  0.00           H
ATOM    328  CA  LYS A  28      41.800  32.890  42.760  1.00  0.00           C
ATOM    329  HA  LYS A  28      40.740  32.880  42.540  1.00  0.00           H
ATOM    330  CB  LYS A  28      42.390  31.490  42.370  1.00  0.00           C
ATOM    331  HB1 LYS A  28      42.280  30.810  43.240  1.00  0.00           H
ATOM    332  HB2 LYS A  28      43.470  31.580  42.130  1.00  0.00           H
ATOM    333  CG  LYS A  28      41.610  30.730  41.240  1.00  0.00           C
ATOM    334  HG1 LYS A  28      41.150  31.490  40.570  1.00  0.00           H
ATOM    335  HG2 LYS A  28      40.870  30.090  41.770  1.00  0.00           H
ATOM    336  CD  LYS A  28      42.370  29.760  40.370  1.00  0.00           C
ATOM    337  HD1 LYS A  28      43.120  30.360  39.810  1.00  0.00           H
ATOM    338  HD2 LYS A  28      41.730  29.200  39.660  1.00  0.00           H
ATOM    339  CE  LYS A  28      43.170  28.730  41.130  1.00  0.00           C
ATOM    340  HE1 LYS A  28      42.630  28.310  42.020  1.00  0.00           H
ATOM    341  HE2 LYS A  28      44.100  29.130  41.590  1.00  0.00           H
ATOM    342  NZ  LYS A  28      43.550  27.540  40.340  1.00  0.00           N
ATOM    343  HZ1 LYS A  28      44.200  27.760  39.550  1.00  0.00           H
ATOM    344  HZ2 LYS A  28      42.720  27.110  39.870  1.00  0.00           H
ATOM    345  HZ3 LYS A  28      44.030  26.940  41.020  1.00  0.00           H
ATOM    346  C   LYS A  28      41.990  33.210  44.190  1.00  0.00           C
ATOM    347  O   LYS A  28      41.080  33.230  44.980  1.00  0.00           O
ATOM    348  N   VAL A  29      43.270  33.390  44.560  1.00  0.00           N
ATOM    349  HN  VAL A  29      44.000  33.360  43.880  1.00  0.00           H
ATOM    350  CA  VAL A  29      43.590  33.400  45.950  1.00  0.00           C
ATOM    351  HA  VAL A  29      43.000  32.640  46.450  1.00  0.00           H
ATOM    352  CB  VAL A  29      45.110  33.050  46.240  1.00  0.00           C
ATOM    353  HB  VAL A  29      45.190  32.980  47.360  1.00  0.00           H
ATOM    354  CG1 VAL A  29      45.550  31.700  45.610  1.00  0.00           C
ATOM    355 HG11 VAL A  29      44.970  30.880  46.110  1.00  0.00           H
ATOM    356 HG12 VAL A  29      46.630  31.550  45.850  1.00  0.00           H
ATOM    357 HG13 VAL A  29      45.410  31.600  44.510  1.00  0.00           H
ATOM    358  CG2 VAL A  29      46.120  34.060  45.690  1.00  0.00           C
ATOM    359 HG21 VAL A  29      47.160  33.670  45.790  1.00  0.00           H
ATOM    360 HG22 VAL A  29      45.990  34.970  46.310  1.00  0.00           H
ATOM    361 HG23 VAL A  29      45.910  34.460  44.690  1.00  0.00           H
ATOM    362  C   VAL A  29      43.340  34.730  46.730  1.00  0.00           C
ATOM    363  O   VAL A  29      43.110  34.600  47.960  1.00  0.00           O
ATOM    364  N   LEU A  30      43.340  35.940  46.080  1.00  0.00           N
ATOM    365  HN  LEU A  30      43.570  35.920  45.110  1.00  0.00           H
ATOM    366  CA  LEU A  30      43.080  37.190  46.790  1.00  0.00           C
ATOM    367  HA  LEU A  30      43.700  37.070  47.680  1.00  0.00           H
ATOM    368  CB  LEU A  30      43.750  38.470  46.210  1.00  0.00           C
ATOM    369  HB1 LEU A  30      43.280  39.420  46.560  1.00  0.00           H
ATOM    370  HB2 LEU A  30      43.530  38.350  45.130  1.00  0.00           H
ATOM    371  CG  LEU A  30      45.280  38.520  46.400  1.00  0.00           C
ATOM    372  HG  LEU A  30      45.810  37.860  45.670  1.00  0.00           H
ATOM    373  CD1 LEU A  30      45.630  39.990  45.950  1.00  0.00           C
ATOM    374 HD11 LEU A  30      46.730  40.090  45.890  1.00  0.00           H
ATOM    375 HD12 LEU A  30      45.160  40.680  46.670  1.00  0.00           H
ATOM    376 HD13 LEU A  30      45.220  40.160  44.930  1.00  0.00           H
ATOM    377  CD2 LEU A  30      46.090  38.090  47.690  1.00  0.00           C
ATOM    378 HD21 LEU A  30      47.140  38.430  47.600  1.00  0.00           H
ATOM    379 HD22 LEU A  30      46.150  36.990  47.820  1.00  0.00           H
ATOM    380 HD23 LEU A  30      45.600  38.530  48.590  1.00  0.00           H
ATOM    381  C   LEU A  30      41.720  37.410  47.410  1.00  0.00           C
ATOM    382  O   LEU A  30      41.700  37.870  48.580  1.00  0.00           O
ATOM    383  N   PRO A  31      40.560  37.120  46.800  1.00  0.00           N
ATOM    384  CD  PRO A  31      40.370  36.880  45.360  1.00  0.00           C
ATOM    385  HD1 PRO A  31      40.230  35.800  45.130  1.00  0.00           H
ATOM    386  HD2 PRO A  31      41.240  37.320  44.840  1.00  0.00           H
ATOM    387  CA  PRO A  31      39.270  37.400  47.490  1.00  0.00           C
ATOM    388  HA  PRO A  31      39.340  38.440  47.750  1.00  0.00           H
ATOM    389  CB  PRO A  31      38.290  37.290  46.300  1.00  0.00           C
ATOM    390  HB1 PRO A  31      37.580  38.130  46.460  1.00  0.00           H
ATOM    391  HB2 PRO A  31      37.830  36.290  46.380  1.00  0.00           H
ATOM    392  CG  PRO A  31      39.080  37.670  45.130  1.00  0.00           C
ATOM    393  HG1 PRO A  31      38.630  37.380  44.150  1.00  0.00           H
ATOM    394  HG2 PRO A  31      39.310  38.750  45.140  1.00  0.00           H
ATOM    395  C   PRO A  31      39.180  36.600  48.830  1.00  0.00           C
ATOM    396  O   PRO A  31      38.710  37.140  49.820  1.00  0.00           O
ATOM    397  N   PRO A  32      39.580  35.320  48.970  1.00  0.00           N
ATOM    398  CD  PRO A  32      39.510  34.200  48.020  1.00  0.00           C
ATOM    399  HD1 PRO A  32      40.560  34.060  47.690  1.00  0.00           H
ATOM    400  HD2 PRO A  32      38.850  34.520  47.180  1.00  0.00           H
ATOM    401  CA  PRO A  32      39.440  34.680  50.330  1.00  0.00           C
ATOM    402  HA  PRO A  32      38.480  34.850  50.790  1.00  0.00           H
ATOM    403  CB  PRO A  32      39.580  33.150  50.110  1.00  0.00           C
ATOM    404  HB1 PRO A  32      38.850  32.720  50.830  1.00  0.00           H
ATOM    405  HB2 PRO A  32      40.610  32.760  50.110  1.00  0.00           H
ATOM    406  CG  PRO A  32      38.880  33.040  48.740  1.00  0.00           C
ATOM    407  HG1 PRO A  32      39.090  32.090  48.180  1.00  0.00           H
ATOM    408  HG2 PRO A  32      37.780  33.180  48.800  1.00  0.00           H
ATOM    409  C   PRO A  32      40.500  35.220  51.310  1.00  0.00           C
ATOM    410  O   PRO A  32      40.130  35.470  52.470  1.00  0.00           O
ATOM    411  N   VAL A  33      41.700  35.550  50.910  1.00  0.00           N
ATOM    412  HN  VAL A  33      41.960  35.200  50.000  1.00  0.00           H
ATOM    413  CA  VAL A  33      42.740  36.230  51.710  1.00  0.00           C
ATOM    414  HA  VAL A  33      42.950  35.560  52.530  1.00  0.00           H
ATOM    415  CB  VAL A  33      44.020  36.440  50.920  1.00  0.00           C
ATOM    416  HB  VAL A  33      43.780  36.830  49.900  1.00  0.00           H
ATOM    417  CG1 VAL A  33      45.040  37.320  51.610  1.00  0.00           C
ATOM    418 HG11 VAL A  33      45.120  36.920  52.650  1.00  0.00           H
ATOM    419 HG12 VAL A  33      44.770  38.390  51.740  1.00  0.00           H
ATOM    420 HG13 VAL A  33      45.970  37.220  51.020  1.00  0.00           H
ATOM    421  CG2 VAL A  33      44.680  35.090  50.770  1.00  0.00           C
ATOM    422 HG21 VAL A  33      44.930  34.550  51.710  1.00  0.00           H
ATOM    423 HG22 VAL A  33      45.640  35.280  50.250  1.00  0.00           H
ATOM    424 HG23 VAL A  33      44.140  34.390  50.090  1.00  0.00           H
ATOM    425  C   VAL A  33      42.310  37.600  52.240  1.00  0.00           C
ATOM    426  O   VAL A  33      42.570  37.970  53.400  1.00  0.00           O
ATOM    427  N   LEU A  34      41.760  38.430  51.360  1.00  0.00           N
ATOM    428  HN  LEU A  34      41.790  38.210  50.390  1.00  0.00           H
ATOM    429  CA  LEU A  34      41.240  39.650  51.750  1.00  0.00           C
ATOM    430  HA  LEU A  34      41.990  40.160  52.340  1.00  0.00           H
ATOM    431  CB  LEU A  34      40.820  40.430  50.450  1.00  0.00           C
ATOM    432  HB1 LEU A  34      40.240  41.350  50.660  1.00  0.00           H
ATOM    433  HB2 LEU A  34      40.230  39.780  49.760  1.00  0.00           H
ATOM    434  CG  LEU A  34      42.050  40.970  49.620  1.00  0.00           C
ATOM    435  HG  LEU A  34      42.560  40.080  49.210  1.00  0.00           H
ATOM    436  CD1 LEU A  34      41.630  41.900  48.410  1.00  0.00           C
ATOM    437 HD11 LEU A  34      42.560  42.210  47.900  1.00  0.00           H
ATOM    438 HD12 LEU A  34      41.080  42.780  48.800  1.00  0.00           H
ATOM    439 HD13 LEU A  34      40.930  41.290  47.790  1.00  0.00           H
ATOM    440  CD2 LEU A  34      42.890  41.750  50.550  1.00  0.00           C
ATOM    441 HD21 LEU A  34      43.640  42.420  50.060  1.00  0.00           H
ATOM    442 HD22 LEU A  34      43.480  41.110  51.220  1.00  0.00           H
ATOM    443 HD23 LEU A  34      42.210  42.280  51.260  1.00  0.00           H
ATOM    444  C   LEU A  34      40.010  39.640  52.620  1.00  0.00           C
ATOM    445  O   LEU A  34      39.930  40.380  53.590  1.00  0.00           O
ATOM    446  N   GLY A  35      39.020  38.750  52.310  1.00  0.00           N
ATOM    447  HN  GLY A  35      39.150  38.350  51.410  1.00  0.00           H
ATOM    448  CA  GLY A  35      37.860  38.440  53.150  1.00  0.00           C
ATOM    449  HA1 GLY A  35      37.410  37.570  52.700  1.00  0.00           H
ATOM    450  HA2 GLY A  35      37.270  39.320  52.900  1.00  0.00           H
ATOM    451  C   GLY A  35      38.130  38.300  54.610  1.00  0.00           C
ATOM    452  O   GLY A  35      37.360  38.870  55.370  1.00  0.00           O
ATOM    453  N   LEU A  36      39.130  37.490  54.940  1.00  0.00           N
ATOM    454  HN  LEU A  36      39.600  36.980  54.220  1.00  0.00           H
ATOM    455  CA  LEU A  36      39.480  37.110  56.260  1.00  0.00           C
ATOM    456  HA  LEU A  36      38.610  36.600  56.640  1.00  0.00           H
ATOM    457  CB  LEU A  36      40.580  36.000  56.180  1.00  0.00           C
ATOM    458  HB1 LEU A  36      41.500  36.480  55.770  1.00  0.00           H
ATOM    459  HB2 LEU A  36      40.190  35.160  55.560  1.00  0.00           H
ATOM    460  CG  LEU A  36      41.020  35.080  57.370  1.00  0.00           C
ATOM    461  HG  LEU A  36      40.090  34.740  57.880  1.00  0.00           H
ATOM    462  CD1 LEU A  36      41.680  33.820  56.850  1.00  0.00           C
ATOM    463 HD11 LEU A  36      41.940  33.110  57.670  1.00  0.00           H
ATOM    464 HD12 LEU A  36      42.670  34.040  56.370  1.00  0.00           H
ATOM    465 HD13 LEU A  36      41.140  33.340  56.020  1.00  0.00           H
ATOM    466  CD2 LEU A  36      41.850  35.750  58.360  1.00  0.00           C
ATOM    467 HD21 LEU A  36      41.210  36.550  58.760  1.00  0.00           H
ATOM    468 HD22 LEU A  36      42.700  36.390  58.040  1.00  0.00           H
ATOM    469 HD23 LEU A  36      42.190  35.190  59.270  1.00  0.00           H
ATOM    470  C   LEU A  36      39.870  38.310  57.020  1.00  0.00           C
ATOM    471  O   LEU A  36      39.450  38.550  58.140  1.00  0.00           O
ATOM    472  N   GLU A  37      40.860  38.990  56.430  1.00  0.00           N
ATOM    473  HN  GLU A  37      41.150  38.690  55.520  1.00  0.00           H
ATOM    474  CA  GLU A  37      41.470  40.140  56.950  1.00  0.00           C
ATOM    475  HA  GLU A  37      41.910  39.880  57.910  1.00  0.00           H
ATOM    476  CB  GLU A  37      42.500  40.650  55.970  1.00  0.00           C
ATOM    477  HB1 GLU A  37      42.960  41.630  56.170  1.00  0.00           H
ATOM    478  HB2 GLU A  37      42.120  40.720  54.930  1.00  0.00           H
ATOM    479  CG  GLU A  37      43.720  39.760  55.930  1.00  0.00           C
ATOM    480  HG1 GLU A  37      43.520  38.680  55.750  1.00  0.00           H
ATOM    481  HG2 GLU A  37      44.250  39.730  56.910  1.00  0.00           H
ATOM    482  CD  GLU A  37      44.680  40.230  54.880  1.00  0.00           C
ATOM    483  OE1 GLU A  37      44.350  40.810  53.860  1.00  0.00           O
ATOM    484  OE2 GLU A  37      46.030  40.140  55.120  1.00  0.00           O
ATOM    485  HE2 GLU A  37      46.500  40.370  54.320  1.00  0.00           H
ATOM    486  C   GLU A  37      40.420  41.290  57.200  1.00  0.00           C
ATOM    487  O   GLU A  37      40.280  41.880  58.250  1.00  0.00           O
ATOM    488  N   PHE A  38      39.650  41.530  56.100  1.00  0.00           N
ATOM    489  HN  PHE A  38      39.900  41.140  55.230  1.00  0.00           H
ATOM    490  CA  PHE A  38      38.400  42.290  56.100  1.00  0.00           C
ATOM    491  HA  PHE A  38      38.840  43.280  56.150  1.00  0.00           H
ATOM    492  CB  PHE A  38      37.660  42.210  54.780  1.00  0.00           C
ATOM    493  HB1 PHE A  38      37.480  41.160  54.460  1.00  0.00           H
ATOM    494  HB2 PHE A  38      38.130  42.730  53.910  1.00  0.00           H
ATOM    495  CG  PHE A  38      36.240  42.810  54.830  1.00  0.00           C
ATOM    496  CD1 PHE A  38      36.210  44.190  54.650  1.00  0.00           C
ATOM    497  HD1 PHE A  38      37.150  44.710  54.550  1.00  0.00           H
ATOM    498  CE1 PHE A  38      35.050  44.910  54.790  1.00  0.00           C
ATOM    499  HE1 PHE A  38      35.070  45.960  54.550  1.00  0.00           H
ATOM    500  CZ  PHE A  38      33.910  44.170  55.060  1.00  0.00           C
ATOM    501  HZ  PHE A  38      33.030  44.800  54.950  1.00  0.00           H
ATOM    502  CD2 PHE A  38      35.060  42.060  55.010  1.00  0.00           C
ATOM    503  HD2 PHE A  38      34.890  41.000  55.010  1.00  0.00           H
ATOM    504  CE2 PHE A  38      33.920  42.770  55.090  1.00  0.00           C
ATOM    505  HE2 PHE A  38      32.990  42.220  55.150  1.00  0.00           H
ATOM    506  C   PHE A  38      37.550  42.110  57.300  1.00  0.00           C
ATOM    507  O   PHE A  38      37.360  43.000  58.130  1.00  0.00           O
ATOM    508  N   ILE A  39      36.930  40.900  57.440  1.00  0.00           N
ATOM    509  HN  ILE A  39      37.090  40.210  56.740  1.00  0.00           H
ATOM    510  CA  ILE A  39      35.950  40.630  58.440  1.00  0.00           C
ATOM    511  HA  ILE A  39      35.340  41.530  58.370  1.00  0.00           H
ATOM    512  CB  ILE A  39      35.100  39.470  57.990  1.00  0.00           C
ATOM    513  HB  ILE A  39      34.940  39.620  56.900  1.00  0.00           H
ATOM    514  CG2 ILE A  39      35.840  38.080  58.330  1.00  0.00           C
ATOM    515 HG21 ILE A  39      35.320  37.220  57.850  1.00  0.00           H
ATOM    516 HG22 ILE A  39      35.880  37.850  59.420  1.00  0.00           H
ATOM    517 HG23 ILE A  39      36.900  38.130  57.980  1.00  0.00           H
ATOM    518  CG1 ILE A  39      33.610  39.330  58.690  1.00  0.00           C
ATOM    519 HG11 ILE A  39      33.730  39.380  59.800  1.00  0.00           H
ATOM    520 HG12 ILE A  39      33.150  38.360  58.420  1.00  0.00           H
ATOM    521  CD  ILE A  39      32.640  40.410  58.190  1.00  0.00           C
ATOM    522  HD1 ILE A  39      33.150  41.400  58.200  1.00  0.00           H
ATOM    523  HD2 ILE A  39      31.720  40.670  58.760  1.00  0.00           H
ATOM    524  HD3 ILE A  39      32.340  40.170  57.150  1.00  0.00           H
ATOM    525  C   ILE A  39      36.370  40.620  59.900  1.00  0.00           C
ATOM    526  O   ILE A  39      35.790  41.400  60.660  1.00  0.00           O
ATOM    527  N   PHE A  40      37.450  39.980  60.310  1.00  0.00           N
ATOM    528  HN  PHE A  40      37.850  39.370  59.620  1.00  0.00           H
ATOM    529  CA  PHE A  40      38.050  40.150  61.570  1.00  0.00           C
ATOM    530  HA  PHE A  40      37.320  40.060  62.360  1.00  0.00           H
ATOM    531  CB  PHE A  40      39.220  39.090  61.890  1.00  0.00           C
ATOM    532  HB1 PHE A  40      39.730  39.310  62.850  1.00  0.00           H
ATOM    533  HB2 PHE A  40      39.960  39.210  61.080  1.00  0.00           H
ATOM    534  CG  PHE A  40      38.620  37.740  61.980  1.00  0.00           C
ATOM    535  CD1 PHE A  40      37.570  37.480  62.850  1.00  0.00           C
ATOM    536  HD1 PHE A  40      37.280  38.300  63.490  1.00  0.00           H
ATOM    537  CE1 PHE A  40      37.000  36.200  63.030  1.00  0.00           C
ATOM    538  HE1 PHE A  40      36.270  36.200  63.820  1.00  0.00           H
ATOM    539  CZ  PHE A  40      37.230  35.320  62.000  1.00  0.00           C
ATOM    540  HZ  PHE A  40      36.660  34.410  62.060  1.00  0.00           H
ATOM    541  CD2 PHE A  40      38.960  36.750  61.040  1.00  0.00           C
ATOM    542  HD2 PHE A  40      39.750  36.950  60.330  1.00  0.00           H
ATOM    543  CE2 PHE A  40      38.280  35.540  61.140  1.00  0.00           C
ATOM    544  HE2 PHE A  40      38.510  34.850  60.340  1.00  0.00           H
ATOM    545  C   PHE A  40      38.540  41.630  61.800  1.00  0.00           C
ATOM    546  O   PHE A  40      38.170  42.280  62.780  1.00  0.00           O
ATOM    547  N   GLY A  41      39.290  42.200  60.790  1.00  0.00           N
ATOM    548  HN  GLY A  41      39.450  41.680  59.970  1.00  0.00           H
ATOM    549  CA  GLY A  41      39.890  43.540  60.950  1.00  0.00           C
ATOM    550  HA1 GLY A  41      40.340  43.750  59.980  1.00  0.00           H
ATOM    551  HA2 GLY A  41      40.450  43.560  61.870  1.00  0.00           H
ATOM    552  C   GLY A  41      38.790  44.580  61.180  1.00  0.00           C
ATOM    553  O   GLY A  41      38.940  45.540  61.910  1.00  0.00           O
ATOM    554  N   LEU A  42      37.640  44.460  60.440  1.00  0.00           N
ATOM    555  HN  LEU A  42      37.470  43.670  59.860  1.00  0.00           H
ATOM    556  CA  LEU A  42      36.390  45.260  60.590  1.00  0.00           C
ATOM    557  HA  LEU A  42      36.640  46.300  60.580  1.00  0.00           H
ATOM    558  CB  LEU A  42      35.230  44.980  59.570  1.00  0.00           C
ATOM    559  HB1 LEU A  42      35.070  43.890  59.760  1.00  0.00           H
ATOM    560  HB2 LEU A  42      35.530  45.120  58.520  1.00  0.00           H
ATOM    561  CG  LEU A  42      33.860  45.710  59.730  1.00  0.00           C
ATOM    562  HG  LEU A  42      33.470  45.850  60.750  1.00  0.00           H
ATOM    563  CD1 LEU A  42      33.980  47.100  59.140  1.00  0.00           C
ATOM    564 HD11 LEU A  42      34.680  47.710  59.740  1.00  0.00           H
ATOM    565 HD12 LEU A  42      32.940  47.450  59.210  1.00  0.00           H
ATOM    566 HD13 LEU A  42      34.290  47.150  58.070  1.00  0.00           H
ATOM    567  CD2 LEU A  42      32.800  44.850  59.000  1.00  0.00           C
ATOM    568 HD21 LEU A  42      33.040  44.680  57.920  1.00  0.00           H
ATOM    569 HD22 LEU A  42      31.770  45.250  59.140  1.00  0.00           H
ATOM    570 HD23 LEU A  42      32.770  43.870  59.520  1.00  0.00           H
ATOM    571  C   LEU A  42      35.720  45.130  61.950  1.00  0.00           C
ATOM    572  O   LEU A  42      35.380  46.130  62.640  1.00  0.00           O
ATOM    573  N   LEU A  43      35.620  43.920  62.550  1.00  0.00           N
ATOM    574  HN  LEU A  43      35.950  43.120  62.070  1.00  0.00           H
ATOM    575  CA  LEU A  43      35.020  43.750  63.810  1.00  0.00           C
ATOM    576  HA  LEU A  43      34.090  44.300  63.890  1.00  0.00           H
ATOM    577  CB  LEU A  43      34.790  42.280  64.110  1.00  0.00           C
ATOM    578  HB1 LEU A  43      35.610  41.640  63.700  1.00  0.00           H
ATOM    579  HB2 LEU A  43      33.890  41.920  63.570  1.00  0.00           H
ATOM    580  CG  LEU A  43      34.620  41.850  65.600  1.00  0.00           C
ATOM    581  HG  LEU A  43      35.360  42.230  66.320  1.00  0.00           H
ATOM    582  CD1 LEU A  43      33.190  42.330  66.060  1.00  0.00           C
ATOM    583 HD11 LEU A  43      33.350  43.440  66.130  1.00  0.00           H
ATOM    584 HD12 LEU A  43      33.080  42.000  67.110  1.00  0.00           H
ATOM    585 HD13 LEU A  43      32.300  42.010  65.480  1.00  0.00           H
ATOM    586  CD2 LEU A  43      34.730  40.290  65.710  1.00  0.00           C
ATOM    587 HD21 LEU A  43      35.660  39.890  65.280  1.00  0.00           H
ATOM    588 HD22 LEU A  43      33.810  39.810  65.300  1.00  0.00           H
ATOM    589 HD23 LEU A  43      34.800  39.990  66.780  1.00  0.00           H
ATOM    590  C   LEU A  43      35.850  44.330  64.920  1.00  0.00           C
ATOM    591  O   LEU A  43      35.410  44.910  65.920  1.00  0.00           O
ATOM    592  N   GLY A  44      37.190  44.420  64.780  1.00  0.00           N
ATOM    593  HN  GLY A  44      37.620  44.140  63.920  1.00  0.00           H
ATOM    594  CA  GLY A  44      38.060  44.930  65.870  1.00  0.00           C
ATOM    595  HA1 GLY A  44      39.080  44.590  65.760  1.00  0.00           H
ATOM    596  HA2 GLY A  44      37.640  44.590  66.800  1.00  0.00           H
ATOM    597  C   GLY A  44      38.150  46.440  65.790  1.00  0.00           C
ATOM    598  O   GLY A  44      38.080  47.140  66.770  1.00  0.00           O
ATOM    599  N   ASN A  45      38.220  46.980  64.570  1.00  0.00           N
ATOM    600  HN  ASN A  45      38.180  46.490  63.700  1.00  0.00           H
ATOM    601  CA  ASN A  45      38.250  48.440  64.510  1.00  0.00           C
ATOM    602  HA  ASN A  45      38.940  48.780  65.260  1.00  0.00           H
ATOM    603  CB  ASN A  45      38.970  48.880  63.210  1.00  0.00           C
ATOM    604  HB1 ASN A  45      38.930  49.970  62.990  1.00  0.00           H
ATOM    605  HB2 ASN A  45      38.550  48.250  62.400  1.00  0.00           H
ATOM    606  CG  ASN A  45      40.400  48.420  63.390  1.00  0.00           C
ATOM    607  OD1 ASN A  45      41.200  49.200  63.920  1.00  0.00           O
ATOM    608  ND2 ASN A  45      40.820  47.220  62.970  1.00  0.00           N
ATOM    609 HD21 ASN A  45      41.770  46.960  63.150  1.00  0.00           H
ATOM    610 HD22 ASN A  45      40.170  46.600  62.540  1.00  0.00           H
ATOM    611  C   ASN A  45      36.960  49.180  64.710  1.00  0.00           C
ATOM    612  O   ASN A  45      36.870  50.240  65.240  1.00  0.00           O
ATOM    613  N   GLY A  46      35.830  48.560  64.130  1.00  0.00           N
ATOM    614  HN  GLY A  46      35.900  47.660  63.700  1.00  0.00           H
ATOM    615  CA  GLY A  46      34.430  49.120  64.290  1.00  0.00           C
ATOM    616  HA1 GLY A  46      33.790  48.390  63.830  1.00  0.00           H
ATOM    617  HA2 GLY A  46      34.460  50.140  63.930  1.00  0.00           H
ATOM    618  C   GLY A  46      33.970  49.260  65.770  1.00  0.00           C
ATOM    619  O   GLY A  46      33.350  50.250  66.180  1.00  0.00           O
ATOM    620  N   LEU A  47      34.340  48.260  66.600  1.00  0.00           N
ATOM    621  HN  LEU A  47      34.760  47.490  66.120  1.00  0.00           H
ATOM    622  CA  LEU A  47      34.330  48.260  68.030  1.00  0.00           C
ATOM    623  HA  LEU A  47      33.330  48.380  68.400  1.00  0.00           H
ATOM    624  CB  LEU A  47      34.820  46.870  68.510  1.00  0.00           C
ATOM    625  HB1 LEU A  47      35.850  46.760  68.110  1.00  0.00           H
ATOM    626  HB2 LEU A  47      34.230  46.140  67.900  1.00  0.00           H
ATOM    627  CG  LEU A  47      34.670  46.620  70.030  1.00  0.00           C
ATOM    628  HG  LEU A  47      35.140  47.460  70.590  1.00  0.00           H
ATOM    629  CD1 LEU A  47      33.230  46.540  70.580  1.00  0.00           C
ATOM    630 HD11 LEU A  47      32.570  45.730  70.220  1.00  0.00           H
ATOM    631 HD12 LEU A  47      32.760  47.480  70.220  1.00  0.00           H
ATOM    632 HD13 LEU A  47      33.240  46.470  71.690  1.00  0.00           H
ATOM    633  CD2 LEU A  47      35.460  45.320  70.340  1.00  0.00           C
ATOM    634 HD21 LEU A  47      35.590  45.190  71.440  1.00  0.00           H
ATOM    635 HD22 LEU A  47      36.480  45.280  69.900  1.00  0.00           H
ATOM    636 HD23 LEU A  47      34.900  44.460  69.920  1.00  0.00           H
ATOM    637  C   LEU A  47      35.130  49.390  68.680  1.00  0.00           C
ATOM    638  O   LEU A  47      34.690  50.070  69.610  1.00  0.00           O
ATOM    639  N   ALA A  48      36.370  49.590  68.170  1.00  0.00           N
ATOM    640  HN  ALA A  48      36.700  48.950  67.480  1.00  0.00           H
ATOM    641  CA  ALA A  48      37.190  50.650  68.730  1.00  0.00           C
ATOM    642  HA  ALA A  48      37.240  50.480  69.790  1.00  0.00           H
ATOM    643  CB  ALA A  48      38.640  50.650  68.120  1.00  0.00           C
ATOM    644  HB1 ALA A  48      39.160  49.700  68.350  1.00  0.00           H
ATOM    645  HB2 ALA A  48      39.320  51.480  68.430  1.00  0.00           H
ATOM    646  HB3 ALA A  48      38.590  50.690  67.010  1.00  0.00           H
ATOM    647  C   ALA A  48      36.630  52.030  68.590  1.00  0.00           C
ATOM    648  O   ALA A  48      36.700  52.860  69.500  1.00  0.00           O
ATOM    649  N   LEU A  49      36.090  52.360  67.410  1.00  0.00           N
ATOM    650  HN  LEU A  49      36.010  51.680  66.680  1.00  0.00           H
ATOM    651  CA  LEU A  49      35.460  53.610  67.010  1.00  0.00           C
ATOM    652  HA  LEU A  49      36.100  54.460  67.180  1.00  0.00           H
ATOM    653  CB  LEU A  49      34.950  53.570  65.490  1.00  0.00           C
ATOM    654  HB1 LEU A  49      34.390  54.490  65.230  1.00  0.00           H
ATOM    655  HB2 LEU A  49      34.350  52.650  65.360  1.00  0.00           H
ATOM    656  CG  LEU A  49      36.070  53.590  64.440  1.00  0.00           C
ATOM    657  HG  LEU A  49      36.520  52.570  64.450  1.00  0.00           H
ATOM    658  CD1 LEU A  49      35.550  54.000  63.150  1.00  0.00           C
ATOM    659 HD11 LEU A  49      34.570  53.520  62.970  1.00  0.00           H
ATOM    660 HD12 LEU A  49      36.260  53.650  62.370  1.00  0.00           H
ATOM    661 HD13 LEU A  49      35.400  55.100  63.080  1.00  0.00           H
ATOM    662  CD2 LEU A  49      37.250  54.550  64.840  1.00  0.00           C
ATOM    663 HD21 LEU A  49      36.700  55.520  64.840  1.00  0.00           H
ATOM    664 HD22 LEU A  49      37.980  54.590  64.020  1.00  0.00           H
ATOM    665 HD23 LEU A  49      37.780  54.230  65.760  1.00  0.00           H
ATOM    666  C   LEU A  49      34.180  53.900  67.770  1.00  0.00           C
ATOM    667  O   LEU A  49      33.990  55.000  68.190  1.00  0.00           O
ATOM    668  N   TRP A  50      33.340  52.910  68.050  1.00  0.00           N
ATOM    669  HN  TRP A  50      33.400  52.040  67.580  1.00  0.00           H
ATOM    670  CA  TRP A  50      32.260  53.100  68.980  1.00  0.00           C
ATOM    671  HA  TRP A  50      31.650  53.950  68.710  1.00  0.00           H
ATOM    672  CB  TRP A  50      31.140  51.950  68.870  1.00  0.00           C
ATOM    673  HB1 TRP A  50      31.560  50.940  69.040  1.00  0.00           H
ATOM    674  HB2 TRP A  50      30.880  52.000  67.790  1.00  0.00           H
ATOM    675  CG  TRP A  50      29.900  52.040  69.750  1.00  0.00           C
ATOM    676  CD1 TRP A  50      29.840  52.070  71.130  1.00  0.00           C
ATOM    677  HD1 TRP A  50      30.750  52.160  71.700  1.00  0.00           H
ATOM    678  NE1 TRP A  50      28.580  51.950  71.660  1.00  0.00           N
ATOM    679  HE1 TRP A  50      28.370  51.930  72.620  1.00  0.00           H
ATOM    680  CE2 TRP A  50      27.700  52.000  70.610  1.00  0.00           C
ATOM    681  CD2 TRP A  50      28.500  52.000  69.410  1.00  0.00           C
ATOM    682  CE3 TRP A  50      27.770  52.140  68.190  1.00  0.00           C
ATOM    683  HE3 TRP A  50      28.370  52.240  67.300  1.00  0.00           H
ATOM    684  CZ3 TRP A  50      26.340  52.100  68.180  1.00  0.00           C
ATOM    685  HZ3 TRP A  50      25.850  52.150  67.220  1.00  0.00           H
ATOM    686  CZ2 TRP A  50      26.290  52.090  70.590  1.00  0.00           C
ATOM    687  HZ2 TRP A  50      25.700  52.020  71.490  1.00  0.00           H
ATOM    688  CH2 TRP A  50      25.670  51.980  69.370  1.00  0.00           C
ATOM    689  HH2 TRP A  50      24.590  52.050  69.250  1.00  0.00           H
ATOM    690  C   TRP A  50      32.670  53.300  70.480  1.00  0.00           C
ATOM    691  O   TRP A  50      32.140  54.180  71.140  1.00  0.00           O
ATOM    692  N   ILE A  51      33.660  52.580  70.970  1.00  0.00           N
ATOM    693  HN  ILE A  51      34.000  51.830  70.420  1.00  0.00           H
ATOM    694  CA  ILE A  51      34.220  52.770  72.280  1.00  0.00           C
ATOM    695  HA  ILE A  51      33.350  52.910  72.900  1.00  0.00           H
ATOM    696  CB  ILE A  51      34.930  51.520  72.790  1.00  0.00           C
ATOM    697  HB  ILE A  51      35.590  51.210  71.950  1.00  0.00           H
ATOM    698  CG2 ILE A  51      35.780  51.860  74.050  1.00  0.00           C
ATOM    699 HG21 ILE A  51      36.750  52.360  73.900  1.00  0.00           H
ATOM    700 HG22 ILE A  51      36.030  50.850  74.440  1.00  0.00           H
ATOM    701 HG23 ILE A  51      35.150  52.340  74.820  1.00  0.00           H
ATOM    702  CG1 ILE A  51      33.850  50.430  73.070  1.00  0.00           C
ATOM    703 HG11 ILE A  51      33.000  50.560  72.370  1.00  0.00           H
ATOM    704 HG12 ILE A  51      33.420  50.670  74.060  1.00  0.00           H
ATOM    705  CD  ILE A  51      34.340  48.980  72.980  1.00  0.00           C
ATOM    706  HD1 ILE A  51      33.480  48.280  72.990  1.00  0.00           H
ATOM    707  HD2 ILE A  51      35.020  48.770  73.830  1.00  0.00           H
ATOM    708  HD3 ILE A  51      34.870  48.870  72.020  1.00  0.00           H
ATOM    709  C   ILE A  51      34.930  54.140  72.520  1.00  0.00           C
ATOM    710  O   ILE A  51      34.530  54.860  73.370  1.00  0.00           O
ATOM    711  N   PHE A  52      35.780  54.640  71.550  1.00  0.00           N
ATOM    712  HN  PHE A  52      36.100  54.160  70.740  1.00  0.00           H
ATOM    713  CA  PHE A  52      36.210  56.030  71.570  1.00  0.00           C
ATOM    714  HA  PHE A  52      36.610  56.230  72.550  1.00  0.00           H
ATOM    715  CB  PHE A  52      37.240  56.230  70.450  1.00  0.00           C
ATOM    716  HB1 PHE A  52      37.560  57.290  70.370  1.00  0.00           H
ATOM    717  HB2 PHE A  52      36.960  55.750  69.490  1.00  0.00           H
ATOM    718  CG  PHE A  52      38.540  55.520  70.880  1.00  0.00           C
ATOM    719  CD1 PHE A  52      39.090  54.610  69.950  1.00  0.00           C
ATOM    720  HD1 PHE A  52      38.740  54.460  68.940  1.00  0.00           H
ATOM    721  CE1 PHE A  52      40.280  53.930  70.310  1.00  0.00           C
ATOM    722  HE1 PHE A  52      40.730  53.240  69.610  1.00  0.00           H
ATOM    723  CZ  PHE A  52      40.980  54.320  71.490  1.00  0.00           C
ATOM    724  HZ  PHE A  52      41.920  53.830  71.680  1.00  0.00           H
ATOM    725  CD2 PHE A  52      39.120  55.780  72.130  1.00  0.00           C
ATOM    726  HD2 PHE A  52      38.630  56.520  72.750  1.00  0.00           H
ATOM    727  CE2 PHE A  52      40.340  55.170  72.460  1.00  0.00           C
ATOM    728  HE2 PHE A  52      40.950  55.420  73.320  1.00  0.00           H
ATOM    729  C   PHE A  52      35.110  57.150  71.430  1.00  0.00           C
ATOM    730  O   PHE A  52      35.210  58.260  72.050  1.00  0.00           O
ATOM    731  N   CYS A  53      34.130  56.980  70.510  1.00  0.00           N
ATOM    732  HN  CYS A  53      34.190  56.130  69.980  1.00  0.00           H
ATOM    733  CA  CYS A  53      33.140  57.920  70.190  1.00  0.00           C
ATOM    734  HA  CYS A  53      33.590  58.900  70.150  1.00  0.00           H
ATOM    735  CB  CYS A  53      32.460  57.690  68.800  1.00  0.00           C
ATOM    736  HB1 CYS A  53      31.960  56.700  68.870  1.00  0.00           H
ATOM    737  HB2 CYS A  53      33.300  57.630  68.060  1.00  0.00           H
ATOM    738  SG  CYS A  53      31.310  59.030  68.290  1.00  0.00           S
ATOM    739  HG1 CYS A  53      30.250  58.480  68.860  1.00  0.00           H
ATOM    740  C   CYS A  53      32.070  58.050  71.290  1.00  0.00           C
ATOM    741  O   CYS A  53      31.730  59.190  71.660  1.00  0.00           O
ATOM    742  N   PHE A  54      31.440  56.950  71.840  1.00  0.00           N
ATOM    743  HN  PHE A  54      31.860  56.110  71.490  1.00  0.00           H
ATOM    744  CA  PHE A  54      30.210  56.960  72.690  1.00  0.00           C
ATOM    745  HA  PHE A  54      29.790  57.940  72.820  1.00  0.00           H
ATOM    746  CB  PHE A  54      29.110  56.040  72.050  1.00  0.00           C
ATOM    747  HB1 PHE A  54      28.140  56.030  72.610  1.00  0.00           H
ATOM    748  HB2 PHE A  54      29.410  54.980  71.950  1.00  0.00           H
ATOM    749  CG  PHE A  54      28.750  56.660  70.700  1.00  0.00           C
ATOM    750  CD1 PHE A  54      28.230  57.950  70.670  1.00  0.00           C
ATOM    751  HD1 PHE A  54      28.040  58.420  71.620  1.00  0.00           H
ATOM    752  CE1 PHE A  54      27.880  58.510  69.460  1.00  0.00           C
ATOM    753  HE1 PHE A  54      27.300  59.420  69.450  1.00  0.00           H
ATOM    754  CZ  PHE A  54      28.130  57.860  68.290  1.00  0.00           C
ATOM    755  HZ  PHE A  54      27.770  58.120  67.310  1.00  0.00           H
ATOM    756  CD2 PHE A  54      29.070  56.020  69.520  1.00  0.00           C
ATOM    757  HD2 PHE A  54      29.550  55.050  69.580  1.00  0.00           H
ATOM    758  CE2 PHE A  54      28.730  56.590  68.280  1.00  0.00           C
ATOM    759  HE2 PHE A  54      28.940  56.000  67.400  1.00  0.00           H
ATOM    760  C   PHE A  54      30.480  56.410  74.090  1.00  0.00           C
ATOM    761  O   PHE A  54      30.060  57.020  75.060  1.00  0.00           O
ATOM    762  N   HSD A  55      30.970  55.200  74.250  1.00  0.00           N
ATOM    763  HN  HSD A  55      31.210  54.670  73.450  1.00  0.00           H
ATOM    764  CA  HSD A  55      31.090  54.400  75.490  1.00  0.00           C
ATOM    765  HA  HSD A  55      30.110  54.350  75.940  1.00  0.00           H
ATOM    766  CB  HSD A  55      31.740  53.100  75.170  1.00  0.00           C
ATOM    767  HB1 HSD A  55      32.800  53.120  74.800  1.00  0.00           H
ATOM    768  HB2 HSD A  55      31.260  52.550  74.340  1.00  0.00           H
ATOM    769  ND1 HSD A  55      30.910  51.910  77.400  1.00  0.00           N
ATOM    770  HD1 HSD A  55      29.950  52.190  77.550  1.00  0.00           H
ATOM    771  CG  HSD A  55      31.870  52.170  76.400  1.00  0.00           C
ATOM    772  CE1 HSD A  55      31.490  51.220  78.350  1.00  0.00           C
ATOM    773  HE1 HSD A  55      30.940  50.880  79.220  1.00  0.00           H
ATOM    774  NE2 HSD A  55      32.820  51.030  78.100  1.00  0.00           N
ATOM    775  CD2 HSD A  55      32.950  51.530  76.830  1.00  0.00           C
ATOM    776  HD2 HSD A  55      33.950  51.520  76.420  1.00  0.00           H
ATOM    777  C   HSD A  55      31.920  55.100  76.520  1.00  0.00           C
ATOM    778  O   HSD A  55      31.440  55.310  77.620  1.00  0.00           O
ATOM    779  N   LEU A  56      33.130  55.610  76.130  1.00  0.00           N
ATOM    780  HN  LEU A  56      33.470  55.290  75.250  1.00  0.00           H
ATOM    781  CA  LEU A  56      33.960  56.400  77.000  1.00  0.00           C
ATOM    782  HA  LEU A  56      33.770  56.030  77.990  1.00  0.00           H
ATOM    783  CB  LEU A  56      35.460  56.300  76.680  1.00  0.00           C
ATOM    784  HB1 LEU A  56      36.080  56.710  77.510  1.00  0.00           H
ATOM    785  HB2 LEU A  56      35.790  56.940  75.830  1.00  0.00           H
ATOM    786  CG  LEU A  56      36.040  54.840  76.440  1.00  0.00           C
ATOM    787  HG  LEU A  56      35.300  54.170  75.960  1.00  0.00           H
ATOM    788  CD1 LEU A  56      37.300  54.790  75.550  1.00  0.00           C
ATOM    789 HD11 LEU A  56      37.060  55.000  74.480  1.00  0.00           H
ATOM    790 HD12 LEU A  56      37.810  53.810  75.530  1.00  0.00           H
ATOM    791 HD13 LEU A  56      38.020  55.590  75.840  1.00  0.00           H
ATOM    792  CD2 LEU A  56      36.380  54.130  77.780  1.00  0.00           C
ATOM    793 HD21 LEU A  56      37.300  54.650  78.130  1.00  0.00           H
ATOM    794 HD22 LEU A  56      36.680  53.080  77.550  1.00  0.00           H
ATOM    795 HD23 LEU A  56      35.580  54.040  78.550  1.00  0.00           H
ATOM    796  C   LEU A  56      33.550  57.860  76.870  1.00  0.00           C
ATOM    797  O   LEU A  56      33.780  58.450  75.840  1.00  0.00           O
ATOM    798  N   LYS A  57      33.110  58.590  77.990  1.00  0.00           N
ATOM    799  HN  LYS A  57      33.040  58.150  78.880  1.00  0.00           H
ATOM    800  CA  LYS A  57      32.500  59.840  77.850  1.00  0.00           C
ATOM    801  HA  LYS A  57      31.760  59.840  77.060  1.00  0.00           H
ATOM    802  CB  LYS A  57      31.660  60.170  79.160  1.00  0.00           C
ATOM    803  HB1 LYS A  57      31.270  61.220  79.140  1.00  0.00           H
ATOM    804  HB2 LYS A  57      32.440  60.270  79.960  1.00  0.00           H
ATOM    805  CG  LYS A  57      30.610  59.100  79.610  1.00  0.00           C
ATOM    806  HG1 LYS A  57      30.160  59.500  80.540  1.00  0.00           H
ATOM    807  HG2 LYS A  57      31.170  58.190  79.930  1.00  0.00           H
ATOM    808  CD  LYS A  57      29.640  58.620  78.490  1.00  0.00           C
ATOM    809  HD1 LYS A  57      30.390  58.580  77.670  1.00  0.00           H
ATOM    810  HD2 LYS A  57      28.960  59.470  78.280  1.00  0.00           H
ATOM    811  CE  LYS A  57      29.020  57.260  78.720  1.00  0.00           C
ATOM    812  HE1 LYS A  57      28.260  57.290  79.540  1.00  0.00           H
ATOM    813  HE2 LYS A  57      29.880  56.560  78.820  1.00  0.00           H
ATOM    814  NZ  LYS A  57      28.210  56.890  77.540  1.00  0.00           N
ATOM    815  HZ1 LYS A  57      27.780  55.940  77.600  1.00  0.00           H
ATOM    816  HZ2 LYS A  57      28.770  56.980  76.670  1.00  0.00           H
ATOM    817  HZ3 LYS A  57      27.470  57.600  77.590  1.00  0.00           H
ATOM    818  C   LYS A  57      33.320  61.100  77.550  1.00  0.00           C
ATOM    819  O   LYS A  57      32.760  62.190  77.440  1.00  0.00           O
ATOM    820  N   SER A  58      34.690  60.980  77.580  1.00  0.00           N
ATOM    821  HN  SER A  58      35.160  60.110  77.680  1.00  0.00           H
ATOM    822  CA  SER A  58      35.550  62.160  77.500  1.00  0.00           C
ATOM    823  HA  SER A  58      35.000  62.950  77.020  1.00  0.00           H
ATOM    824  CB  SER A  58      35.880  62.690  78.910  1.00  0.00           C
ATOM    825  HB1 SER A  58      36.480  61.950  79.480  1.00  0.00           H
ATOM    826  HB2 SER A  58      34.920  62.810  79.460  1.00  0.00           H
ATOM    827  OG  SER A  58      36.540  63.960  78.880  1.00  0.00           O
ATOM    828  HG1 SER A  58      35.830  64.540  78.580  1.00  0.00           H
ATOM    829  C   SER A  58      36.860  61.850  76.640  1.00  0.00           C
ATOM    830  O   SER A  58      37.570  60.830  76.760  1.00  0.00           O
ATOM    831  N   TRP A  59      37.130  62.690  75.670  1.00  0.00           N
ATOM    832  HN  TRP A  59      36.470  63.380  75.400  1.00  0.00           H
ATOM    833  CA  TRP A  59      38.370  62.590  74.860  1.00  0.00           C
ATOM    834  HA  TRP A  59      38.370  61.570  74.510  1.00  0.00           H
ATOM    835  CB  TRP A  59      38.510  63.640  73.700  1.00  0.00           C
ATOM    836  HB1 TRP A  59      39.530  63.630  73.250  1.00  0.00           H
ATOM    837  HB2 TRP A  59      38.360  64.650  74.130  1.00  0.00           H
ATOM    838  CG  TRP A  59      37.430  63.610  72.610  1.00  0.00           C
ATOM    839  CD1 TRP A  59      36.490  64.550  72.230  1.00  0.00           C
ATOM    840  HD1 TRP A  59      36.360  65.500  72.720  1.00  0.00           H
ATOM    841  NE1 TRP A  59      35.780  64.040  71.160  1.00  0.00           N
ATOM    842  HE1 TRP A  59      35.050  64.510  70.730  1.00  0.00           H
ATOM    843  CE2 TRP A  59      36.380  62.900  70.710  1.00  0.00           C
ATOM    844  CD2 TRP A  59      37.430  62.560  71.580  1.00  0.00           C
ATOM    845  CE3 TRP A  59      38.240  61.430  71.320  1.00  0.00           C
ATOM    846  HE3 TRP A  59      39.160  61.330  71.880  1.00  0.00           H
ATOM    847  CZ3 TRP A  59      37.900  60.620  70.230  1.00  0.00           C
ATOM    848  HZ3 TRP A  59      38.570  59.810  70.050  1.00  0.00           H
ATOM    849  CZ2 TRP A  59      35.980  62.010  69.690  1.00  0.00           C
ATOM    850  HZ2 TRP A  59      35.110  62.240  69.100  1.00  0.00           H
ATOM    851  CH2 TRP A  59      36.800  60.830  69.430  1.00  0.00           C
ATOM    852  HH2 TRP A  59      36.450  60.180  68.640  1.00  0.00           H
ATOM    853  C   TRP A  59      39.600  62.770  75.740  1.00  0.00           C
ATOM    854  O   TRP A  59      39.620  63.680  76.570  1.00  0.00           O
ATOM    855  N   LYS A  60      40.620  61.980  75.440  1.00  0.00           N
ATOM    856  HN  LYS A  60      40.510  61.370  74.670  1.00  0.00           H
ATOM    857  CA  LYS A  60      41.980  62.160  75.910  1.00  0.00           C
ATOM    858  HA  LYS A  60      42.140  62.970  76.600  1.00  0.00           H
ATOM    859  CB  LYS A  60      42.420  60.870  76.660  1.00  0.00           C
ATOM    860  HB1 LYS A  60      43.430  60.930  77.100  1.00  0.00           H
ATOM    861  HB2 LYS A  60      42.500  59.990  75.980  1.00  0.00           H
ATOM    862  CG  LYS A  60      41.450  60.450  77.780  1.00  0.00           C
ATOM    863  HG1 LYS A  60      41.710  59.480  78.260  1.00  0.00           H
ATOM    864  HG2 LYS A  60      40.390  60.260  77.460  1.00  0.00           H
ATOM    865  CD  LYS A  60      41.320  61.500  78.900  1.00  0.00           C
ATOM    866  HD1 LYS A  60      40.870  62.430  78.500  1.00  0.00           H
ATOM    867  HD2 LYS A  60      42.310  61.730  79.360  1.00  0.00           H
ATOM    868  CE  LYS A  60      40.360  61.020  80.120  1.00  0.00           C
ATOM    869  HE1 LYS A  60      40.920  60.170  80.580  1.00  0.00           H
ATOM    870  HE2 LYS A  60      39.350  60.810  79.740  1.00  0.00           H
ATOM    871  NZ  LYS A  60      40.190  62.050  81.120  1.00  0.00           N
ATOM    872  HZ1 LYS A  60      39.820  62.890  80.630  1.00  0.00           H
ATOM    873  HZ2 LYS A  60      41.080  62.320  81.580  1.00  0.00           H
ATOM    874  HZ3 LYS A  60      39.540  61.710  81.850  1.00  0.00           H
ATOM    875  C   LYS A  60      42.950  62.490  74.700  1.00  0.00           C
ATOM    876  O   LYS A  60      42.660  62.020  73.580  1.00  0.00           O
ATOM    877  N   SER A  61      44.010  63.270  74.900  1.00  0.00           N
ATOM    878  HN  SER A  61      44.300  63.700  75.750  1.00  0.00           H
ATOM    879  CA  SER A  61      44.980  63.590  73.830  1.00  0.00           C
ATOM    880  HA  SER A  61      44.400  64.100  73.080  1.00  0.00           H
ATOM    881  CB  SER A  61      46.120  64.440  74.390  1.00  0.00           C
ATOM    882  HB1 SER A  61      45.640  65.420  74.610  1.00  0.00           H
ATOM    883  HB2 SER A  61      46.900  64.620  73.620  1.00  0.00           H
ATOM    884  OG  SER A  61      46.630  63.880  75.540  1.00  0.00           O
ATOM    885  HG1 SER A  61      47.570  63.990  75.390  1.00  0.00           H
ATOM    886  C   SER A  61      45.620  62.390  73.020  1.00  0.00           C
ATOM    887  O   SER A  61      45.670  62.360  71.800  1.00  0.00           O
ATOM    888  N   SER A  62      46.070  61.330  73.680  1.00  0.00           N
ATOM    889  HN  SER A  62      46.360  61.450  74.630  1.00  0.00           H
ATOM    890  CA  SER A  62      46.450  60.030  73.150  1.00  0.00           C
ATOM    891  HA  SER A  62      47.120  60.270  72.350  1.00  0.00           H
ATOM    892  CB  SER A  62      47.230  59.180  74.180  1.00  0.00           C
ATOM    893  HB1 SER A  62      48.300  59.420  74.340  1.00  0.00           H
ATOM    894  HB2 SER A  62      47.330  58.210  73.640  1.00  0.00           H
ATOM    895  OG  SER A  62      46.490  58.930  75.420  1.00  0.00           O
ATOM    896  HG1 SER A  62      46.260  59.750  75.870  1.00  0.00           H
ATOM    897  C   SER A  62      45.270  59.330  72.540  1.00  0.00           C
ATOM    898  O   SER A  62      45.360  58.760  71.480  1.00  0.00           O
ATOM    899  N   ARG A  63      44.060  59.330  73.160  1.00  0.00           N
ATOM    900  HN  ARG A  63      44.020  59.930  73.950  1.00  0.00           H
ATOM    901  CA  ARG A  63      42.880  58.700  72.650  1.00  0.00           C
ATOM    902  HA  ARG A  63      43.170  57.720  72.290  1.00  0.00           H
ATOM    903  CB  ARG A  63      41.760  58.470  73.700  1.00  0.00           C
ATOM    904  HB1 ARG A  63      40.830  58.030  73.290  1.00  0.00           H
ATOM    905  HB2 ARG A  63      41.610  59.460  74.190  1.00  0.00           H
ATOM    906  CG  ARG A  63      42.180  57.470  74.760  1.00  0.00           C
ATOM    907  HG1 ARG A  63      43.020  57.870  75.370  1.00  0.00           H
ATOM    908  HG2 ARG A  63      42.520  56.560  74.210  1.00  0.00           H
ATOM    909  CD  ARG A  63      41.090  57.180  75.790  1.00  0.00           C
ATOM    910  HD1 ARG A  63      40.130  56.980  75.290  1.00  0.00           H
ATOM    911  HD2 ARG A  63      41.150  57.960  76.580  1.00  0.00           H
ATOM    912  NE  ARG A  63      41.410  55.840  76.470  1.00  0.00           N
ATOM    913  HE  ARG A  63      42.080  55.210  76.100  1.00  0.00           H
ATOM    914  CZ  ARG A  63      40.810  55.390  77.530  1.00  0.00           C
ATOM    915  NH1 ARG A  63      39.780  55.940  78.100  1.00  0.00           N
ATOM    916 HH11 ARG A  63      39.410  55.440  78.880  1.00  0.00           H
ATOM    917 HH12 ARG A  63      39.530  56.900  77.950  1.00  0.00           H
ATOM    918  NH2 ARG A  63      41.280  54.270  77.990  1.00  0.00           N
ATOM    919 HH21 ARG A  63      42.070  53.770  77.620  1.00  0.00           H
ATOM    920 HH22 ARG A  63      40.810  53.900  78.790  1.00  0.00           H
ATOM    921  C   ARG A  63      42.410  59.350  71.380  1.00  0.00           C
ATOM    922  O   ARG A  63      41.890  58.620  70.480  1.00  0.00           O
ATOM    923  N   ILE A  64      42.570  60.690  71.140  1.00  0.00           N
ATOM    924  HN  ILE A  64      42.750  61.240  71.950  1.00  0.00           H
ATOM    925  CA  ILE A  64      42.430  61.250  69.830  1.00  0.00           C
ATOM    926  HA  ILE A  64      41.420  61.010  69.530  1.00  0.00           H
ATOM    927  CB  ILE A  64      42.510  62.770  69.940  1.00  0.00           C
ATOM    928  HB  ILE A  64      43.330  63.100  70.620  1.00  0.00           H
ATOM    929  CG2 ILE A  64      42.730  63.440  68.500  1.00  0.00           C
ATOM    930 HG21 ILE A  64      42.670  64.540  68.520  1.00  0.00           H
ATOM    931 HG22 ILE A  64      41.930  63.020  67.850  1.00  0.00           H
ATOM    932 HG23 ILE A  64      43.730  63.190  68.090  1.00  0.00           H
ATOM    933  CG1 ILE A  64      41.350  63.370  70.700  1.00  0.00           C
ATOM    934 HG11 ILE A  64      41.340  62.960  71.730  1.00  0.00           H
ATOM    935 HG12 ILE A  64      40.400  63.130  70.180  1.00  0.00           H
ATOM    936  CD  ILE A  64      41.390  64.890  70.910  1.00  0.00           C
ATOM    937  HD1 ILE A  64      42.360  65.330  71.270  1.00  0.00           H
ATOM    938  HD2 ILE A  64      40.700  65.110  71.740  1.00  0.00           H
ATOM    939  HD3 ILE A  64      40.870  65.390  70.060  1.00  0.00           H
ATOM    940  C   ILE A  64      43.370  60.690  68.800  1.00  0.00           C
ATOM    941  O   ILE A  64      42.990  60.330  67.690  1.00  0.00           O
ATOM    942  N   PHE A  65      44.690  60.480  69.080  1.00  0.00           N
ATOM    943  HN  PHE A  65      45.120  60.800  69.920  1.00  0.00           H
ATOM    944  CA  PHE A  65      45.700  59.870  68.260  1.00  0.00           C
ATOM    945  HA  PHE A  65      45.590  60.410  67.320  1.00  0.00           H
ATOM    946  CB  PHE A  65      47.190  60.030  68.760  1.00  0.00           C
ATOM    947  HB1 PHE A  65      47.890  59.340  68.250  1.00  0.00           H
ATOM    948  HB2 PHE A  65      47.150  59.800  69.850  1.00  0.00           H
ATOM    949  CG  PHE A  65      47.740  61.430  68.640  1.00  0.00           C
ATOM    950  CD1 PHE A  65      47.660  62.130  67.400  1.00  0.00           C
ATOM    951  HD1 PHE A  65      47.320  61.590  66.530  1.00  0.00           H
ATOM    952  CE1 PHE A  65      48.250  63.330  67.330  1.00  0.00           C
ATOM    953  HE1 PHE A  65      48.310  63.960  66.450  1.00  0.00           H
ATOM    954  CZ  PHE A  65      48.870  64.010  68.460  1.00  0.00           C
ATOM    955  HZ  PHE A  65      49.440  64.920  68.490  1.00  0.00           H
ATOM    956  CD2 PHE A  65      48.430  62.020  69.730  1.00  0.00           C
ATOM    957  HD2 PHE A  65      48.450  61.550  70.700  1.00  0.00           H
ATOM    958  CE2 PHE A  65      49.070  63.260  69.630  1.00  0.00           C
ATOM    959  HE2 PHE A  65      49.670  63.580  70.460  1.00  0.00           H
ATOM    960  C   PHE A  65      45.280  58.450  67.930  1.00  0.00           C
ATOM    961  O   PHE A  65      45.300  58.010  66.840  1.00  0.00           O
ATOM    962  N   LEU A  66      44.900  57.740  69.000  1.00  0.00           N
ATOM    963  HN  LEU A  66      44.900  58.240  69.870  1.00  0.00           H
ATOM    964  CA  LEU A  66      44.470  56.390  68.830  1.00  0.00           C
ATOM    965  HA  LEU A  66      45.190  55.810  68.270  1.00  0.00           H
ATOM    966  CB  LEU A  66      44.200  55.690  70.160  1.00  0.00           C
ATOM    967  HB1 LEU A  66      43.790  54.680  69.920  1.00  0.00           H
ATOM    968  HB2 LEU A  66      43.480  56.230  70.810  1.00  0.00           H
ATOM    969  CG  LEU A  66      45.450  55.490  71.130  1.00  0.00           C
ATOM    970  HG  LEU A  66      46.000  56.460  71.060  1.00  0.00           H
ATOM    971  CD1 LEU A  66      45.130  55.270  72.580  1.00  0.00           C
ATOM    972 HD11 LEU A  66      44.330  55.960  72.940  1.00  0.00           H
ATOM    973 HD12 LEU A  66      46.020  55.390  73.220  1.00  0.00           H
ATOM    974 HD13 LEU A  66      44.750  54.240  72.680  1.00  0.00           H
ATOM    975  CD2 LEU A  66      46.240  54.290  70.540  1.00  0.00           C
ATOM    976 HD21 LEU A  66      45.890  53.290  70.880  1.00  0.00           H
ATOM    977 HD22 LEU A  66      47.300  54.350  70.860  1.00  0.00           H
ATOM    978 HD23 LEU A  66      46.260  54.410  69.430  1.00  0.00           H
ATOM    979  C   LEU A  66      43.240  56.260  67.960  1.00  0.00           C
ATOM    980  O   LEU A  66      43.140  55.390  67.110  1.00  0.00           O
ATOM    981  N   PHE A  67      42.260  57.110  68.130  1.00  0.00           N
ATOM    982  HN  PHE A  67      42.260  57.610  69.000  1.00  0.00           H
ATOM    983  CA  PHE A  67      41.070  57.220  67.320  1.00  0.00           C
ATOM    984  HA  PHE A  67      40.550  56.290  67.450  1.00  0.00           H
ATOM    985  CB  PHE A  67      40.120  58.330  67.910  1.00  0.00           C
ATOM    986  HB1 PHE A  67      40.780  59.200  68.080  1.00  0.00           H
ATOM    987  HB2 PHE A  67      39.800  58.080  68.940  1.00  0.00           H
ATOM    988  CG  PHE A  67      38.930  58.770  67.100  1.00  0.00           C
ATOM    989  CD1 PHE A  67      37.920  57.860  66.940  1.00  0.00           C
ATOM    990  HD1 PHE A  67      37.910  56.860  67.350  1.00  0.00           H
ATOM    991  CE1 PHE A  67      36.800  58.210  66.110  1.00  0.00           C
ATOM    992  HE1 PHE A  67      36.160  57.450  65.670  1.00  0.00           H
ATOM    993  CZ  PHE A  67      36.820  59.440  65.480  1.00  0.00           C
ATOM    994  HZ  PHE A  67      36.030  59.630  64.770  1.00  0.00           H
ATOM    995  CD2 PHE A  67      38.870  60.110  66.610  1.00  0.00           C
ATOM    996  HD2 PHE A  67      39.710  60.760  66.780  1.00  0.00           H
ATOM    997  CE2 PHE A  67      37.820  60.480  65.730  1.00  0.00           C
ATOM    998  HE2 PHE A  67      37.680  61.440  65.280  1.00  0.00           H
ATOM    999  C   PHE A  67      41.330  57.400  65.850  1.00  0.00           C
ATOM   1000  O   PHE A  67      40.780  56.730  64.980  1.00  0.00           O
ATOM   1001  N   ASN A  68      42.290  58.280  65.470  1.00  0.00           N
ATOM   1002  HN  ASN A  68      42.860  58.600  66.230  1.00  0.00           H
ATOM   1003  CA  ASN A  68      42.790  58.640  64.130  1.00  0.00           C
ATOM   1004  HA  ASN A  68      41.930  58.790  63.480  1.00  0.00           H
ATOM   1005  CB  ASN A  68      43.650  59.870  64.060  1.00  0.00           C
ATOM   1006  HB1 ASN A  68      44.150  59.900  63.070  1.00  0.00           H
ATOM   1007  HB2 ASN A  68      44.390  59.850  64.900  1.00  0.00           H
ATOM   1008  CG  ASN A  68      42.790  61.100  64.040  1.00  0.00           C
ATOM   1009  OD1 ASN A  68      42.540  61.610  62.950  1.00  0.00           O
ATOM   1010  ND2 ASN A  68      42.260  61.600  65.190  1.00  0.00           N
ATOM   1011 HD21 ASN A  68      42.580  61.200  66.050  1.00  0.00           H
ATOM   1012 HD22 ASN A  68      41.720  62.440  65.120  1.00  0.00           H
ATOM   1013  C   ASN A  68      43.490  57.380  63.520  1.00  0.00           C
ATOM   1014  O   ASN A  68      43.260  57.100  62.330  1.00  0.00           O
ATOM   1015  N   LEU A  69      44.290  56.610  64.310  1.00  0.00           N
ATOM   1016  HN  LEU A  69      44.600  56.850  65.220  1.00  0.00           H
ATOM   1017  CA  LEU A  69      44.760  55.300  63.850  1.00  0.00           C
ATOM   1018  HA  LEU A  69      45.260  55.420  62.900  1.00  0.00           H
ATOM   1019  CB  LEU A  69      45.650  54.680  64.990  1.00  0.00           C
ATOM   1020  HB1 LEU A  69      45.200  54.430  65.970  1.00  0.00           H
ATOM   1021  HB2 LEU A  69      46.490  55.390  65.190  1.00  0.00           H
ATOM   1022  CG  LEU A  69      46.330  53.260  64.510  1.00  0.00           C
ATOM   1023  HG  LEU A  69      45.550  52.470  64.440  1.00  0.00           H
ATOM   1024  CD1 LEU A  69      47.120  53.310  63.190  1.00  0.00           C
ATOM   1025 HD11 LEU A  69      46.570  53.770  62.330  1.00  0.00           H
ATOM   1026 HD12 LEU A  69      47.420  52.270  62.960  1.00  0.00           H
ATOM   1027 HD13 LEU A  69      48.000  53.970  63.390  1.00  0.00           H
ATOM   1028  CD2 LEU A  69      47.350  52.840  65.660  1.00  0.00           C
ATOM   1029 HD21 LEU A  69      48.280  53.430  65.680  1.00  0.00           H
ATOM   1030 HD22 LEU A  69      47.600  51.770  65.450  1.00  0.00           H
ATOM   1031 HD23 LEU A  69      47.000  52.680  66.700  1.00  0.00           H
ATOM   1032  C   LEU A  69      43.620  54.290  63.570  1.00  0.00           C
ATOM   1033  O   LEU A  69      43.650  53.550  62.630  1.00  0.00           O
ATOM   1034  N   ALA A  70      42.580  54.290  64.430  1.00  0.00           N
ATOM   1035  HN  ALA A  70      42.680  54.810  65.270  1.00  0.00           H
ATOM   1036  CA  ALA A  70      41.320  53.630  64.210  1.00  0.00           C
ATOM   1037  HA  ALA A  70      41.410  52.560  64.060  1.00  0.00           H
ATOM   1038  CB  ALA A  70      40.550  53.590  65.540  1.00  0.00           C
ATOM   1039  HB1 ALA A  70      39.620  52.970  65.450  1.00  0.00           H
ATOM   1040  HB2 ALA A  70      40.160  54.610  65.760  1.00  0.00           H
ATOM   1041  HB3 ALA A  70      41.160  53.270  66.400  1.00  0.00           H
ATOM   1042  C   ALA A  70      40.520  54.070  62.940  1.00  0.00           C
ATOM   1043  O   ALA A  70      40.010  53.230  62.220  1.00  0.00           O
ATOM   1044  N   VAL A  71      40.370  55.330  62.620  1.00  0.00           N
ATOM   1045  HN  VAL A  71      40.830  56.010  63.190  1.00  0.00           H
ATOM   1046  CA  VAL A  71      39.840  55.860  61.330  1.00  0.00           C
ATOM   1047  HA  VAL A  71      38.820  55.510  61.300  1.00  0.00           H
ATOM   1048  CB  VAL A  71      39.730  57.410  61.370  1.00  0.00           C
ATOM   1049  HB  VAL A  71      40.780  57.690  61.560  1.00  0.00           H
ATOM   1050  CG1 VAL A  71      39.210  58.060  60.120  1.00  0.00           C
ATOM   1051 HG11 VAL A  71      38.960  59.140  60.200  1.00  0.00           H
ATOM   1052 HG12 VAL A  71      38.230  57.560  59.930  1.00  0.00           H
ATOM   1053 HG13 VAL A  71      39.860  57.960  59.220  1.00  0.00           H
ATOM   1054  CG2 VAL A  71      38.800  57.870  62.530  1.00  0.00           C
ATOM   1055 HG21 VAL A  71      37.990  57.110  62.580  1.00  0.00           H
ATOM   1056 HG22 VAL A  71      38.490  58.920  62.380  1.00  0.00           H
ATOM   1057 HG23 VAL A  71      39.270  57.710  63.510  1.00  0.00           H
ATOM   1058  C   VAL A  71      40.620  55.450  60.130  1.00  0.00           C
ATOM   1059  O   VAL A  71      40.080  54.800  59.270  1.00  0.00           O
ATOM   1060  N   ALA A  72      41.950  55.560  60.090  1.00  0.00           N
ATOM   1061  HN  ALA A  72      42.400  56.200  60.710  1.00  0.00           H
ATOM   1062  CA  ALA A  72      42.750  55.090  59.040  1.00  0.00           C
ATOM   1063  HA  ALA A  72      42.420  55.610  58.160  1.00  0.00           H
ATOM   1064  CB  ALA A  72      44.200  55.400  59.460  1.00  0.00           C
ATOM   1065  HB1 ALA A  72      44.630  54.700  60.210  1.00  0.00           H
ATOM   1066  HB2 ALA A  72      44.230  56.440  59.860  1.00  0.00           H
ATOM   1067  HB3 ALA A  72      44.870  55.300  58.590  1.00  0.00           H
ATOM   1068  C   ALA A  72      42.700  53.580  58.770  1.00  0.00           C
ATOM   1069  O   ALA A  72      42.440  53.230  57.620  1.00  0.00           O
ATOM   1070  N   ASP A  73      42.750  52.710  59.780  1.00  0.00           N
ATOM   1071  HN  ASP A  73      43.040  53.040  60.670  1.00  0.00           H
ATOM   1072  CA  ASP A  73      42.510  51.280  59.650  1.00  0.00           C
ATOM   1073  HA  ASP A  73      43.150  51.000  58.820  1.00  0.00           H
ATOM   1074  CB  ASP A  73      42.780  50.530  60.960  1.00  0.00           C
ATOM   1075  HB1 ASP A  73      42.460  49.480  60.760  1.00  0.00           H
ATOM   1076  HB2 ASP A  73      42.190  50.970  61.790  1.00  0.00           H
ATOM   1077  CG  ASP A  73      44.280  50.590  61.360  1.00  0.00           C
ATOM   1078  OD1 ASP A  73      45.190  51.200  60.810  1.00  0.00           O
ATOM   1079  OD2 ASP A  73      44.510  50.010  62.570  1.00  0.00           O
ATOM   1080  HD2 ASP A  73      45.460  50.110  62.690  1.00  0.00           H
ATOM   1081  C   ASP A  73      41.140  50.940  59.170  1.00  0.00           C
ATOM   1082  O   ASP A  73      41.070  50.010  58.380  1.00  0.00           O
ATOM   1083  N   PHE A  74      40.060  51.590  59.650  1.00  0.00           N
ATOM   1084  HN  PHE A  74      40.210  52.250  60.380  1.00  0.00           H
ATOM   1085  CA  PHE A  74      38.610  51.370  59.250  1.00  0.00           C
ATOM   1086  HA  PHE A  74      38.260  50.360  59.360  1.00  0.00           H
ATOM   1087  CB  PHE A  74      37.700  52.230  60.200  1.00  0.00           C
ATOM   1088  HB1 PHE A  74      37.930  53.310  60.080  1.00  0.00           H
ATOM   1089  HB2 PHE A  74      37.730  52.030  61.290  1.00  0.00           H
ATOM   1090  CG  PHE A  74      36.290  52.170  59.790  1.00  0.00           C
ATOM   1091  CD1 PHE A  74      35.500  51.150  60.340  1.00  0.00           C
ATOM   1092  HD1 PHE A  74      35.880  50.410  61.050  1.00  0.00           H
ATOM   1093  CE1 PHE A  74      34.140  51.020  60.010  1.00  0.00           C
ATOM   1094  HE1 PHE A  74      33.550  50.160  60.320  1.00  0.00           H
ATOM   1095  CZ  PHE A  74      33.620  51.850  59.020  1.00  0.00           C
ATOM   1096  HZ  PHE A  74      32.650  51.630  58.600  1.00  0.00           H
ATOM   1097  CD2 PHE A  74      35.700  53.100  58.820  1.00  0.00           C
ATOM   1098  HD2 PHE A  74      36.280  53.890  58.370  1.00  0.00           H
ATOM   1099  CE2 PHE A  74      34.380  52.870  58.440  1.00  0.00           C
ATOM   1100  HE2 PHE A  74      33.990  53.400  57.580  1.00  0.00           H
ATOM   1101  C   PHE A  74      38.530  51.710  57.700  1.00  0.00           C
ATOM   1102  O   PHE A  74      37.970  50.910  56.910  1.00  0.00           O
ATOM   1103  N   LEU A  75      39.070  52.900  57.260  1.00  0.00           N
ATOM   1104  HN  LEU A  75      39.530  53.500  57.920  1.00  0.00           H
ATOM   1105  CA  LEU A  75      38.900  53.280  55.850  1.00  0.00           C
ATOM   1106  HA  LEU A  75      37.870  53.300  55.540  1.00  0.00           H
ATOM   1107  CB  LEU A  75      39.310  54.680  55.650  1.00  0.00           C
ATOM   1108  HB1 LEU A  75      39.100  55.060  54.620  1.00  0.00           H
ATOM   1109  HB2 LEU A  75      40.390  54.740  55.910  1.00  0.00           H
ATOM   1110  CG  LEU A  75      38.450  55.740  56.410  1.00  0.00           C
ATOM   1111  HG  LEU A  75      38.390  55.470  57.480  1.00  0.00           H
ATOM   1112  CD1 LEU A  75      39.100  57.140  56.470  1.00  0.00           C
ATOM   1113 HD11 LEU A  75      39.230  57.540  55.450  1.00  0.00           H
ATOM   1114 HD12 LEU A  75      40.060  56.980  57.010  1.00  0.00           H
ATOM   1115 HD13 LEU A  75      38.460  57.930  56.900  1.00  0.00           H
ATOM   1116  CD2 LEU A  75      37.020  55.910  55.930  1.00  0.00           C
ATOM   1117 HD21 LEU A  75      36.600  56.650  56.640  1.00  0.00           H
ATOM   1118 HD22 LEU A  75      36.490  54.950  56.070  1.00  0.00           H
ATOM   1119 HD23 LEU A  75      36.980  56.190  54.860  1.00  0.00           H
ATOM   1120  C   LEU A  75      39.590  52.350  54.920  1.00  0.00           C
ATOM   1121  O   LEU A  75      38.980  51.940  53.930  1.00  0.00           O
ATOM   1122  N   LEU A  76      40.840  51.880  55.300  1.00  0.00           N
ATOM   1123  HN  LEU A  76      41.260  52.180  56.160  1.00  0.00           H
ATOM   1124  CA  LEU A  76      41.670  50.820  54.590  1.00  0.00           C
ATOM   1125  HA  LEU A  76      41.780  51.080  53.550  1.00  0.00           H
ATOM   1126  CB  LEU A  76      42.920  50.500  55.340  1.00  0.00           C
ATOM   1127  HB1 LEU A  76      42.710  50.040  56.330  1.00  0.00           H
ATOM   1128  HB2 LEU A  76      43.480  51.440  55.510  1.00  0.00           H
ATOM   1129  CG  LEU A  76      43.930  49.580  54.590  1.00  0.00           C
ATOM   1130  HG  LEU A  76      43.390  48.620  54.430  1.00  0.00           H
ATOM   1131  CD1 LEU A  76      44.380  50.190  53.240  1.00  0.00           C
ATOM   1132 HD11 LEU A  76      43.490  50.280  52.570  1.00  0.00           H
ATOM   1133 HD12 LEU A  76      45.100  49.560  52.700  1.00  0.00           H
ATOM   1134 HD13 LEU A  76      44.630  51.260  53.350  1.00  0.00           H
ATOM   1135  CD2 LEU A  76      45.220  49.320  55.440  1.00  0.00           C
ATOM   1136 HD21 LEU A  76      46.000  48.900  54.780  1.00  0.00           H
ATOM   1137 HD22 LEU A  76      45.010  48.610  56.280  1.00  0.00           H
ATOM   1138 HD23 LEU A  76      45.580  50.260  55.920  1.00  0.00           H
ATOM   1139  C   LEU A  76      40.860  49.520  54.510  1.00  0.00           C
ATOM   1140  O   LEU A  76      40.740  49.010  53.420  1.00  0.00           O
ATOM   1141  N   ILE A  77      40.180  49.070  55.640  1.00  0.00           N
ATOM   1142  HN  ILE A  77      40.270  49.630  56.460  1.00  0.00           H
ATOM   1143  CA  ILE A  77      39.310  47.880  55.690  1.00  0.00           C
ATOM   1144  HA  ILE A  77      40.010  47.210  55.210  1.00  0.00           H
ATOM   1145  CB  ILE A  77      39.030  47.350  57.060  1.00  0.00           C
ATOM   1146  HB  ILE A  77      38.730  48.170  57.740  1.00  0.00           H
ATOM   1147  CG2 ILE A  77      37.960  46.180  57.090  1.00  0.00           C
ATOM   1148 HG21 ILE A  77      37.920  45.600  58.040  1.00  0.00           H
ATOM   1149 HG22 ILE A  77      38.360  45.430  56.360  1.00  0.00           H
ATOM   1150 HG23 ILE A  77      36.910  46.460  56.880  1.00  0.00           H
ATOM   1151  CG1 ILE A  77      40.340  46.840  57.720  1.00  0.00           C
ATOM   1152 HG11 ILE A  77      39.970  46.390  58.680  1.00  0.00           H
ATOM   1153 HG12 ILE A  77      41.030  47.660  57.980  1.00  0.00           H
ATOM   1154  CD  ILE A  77      41.150  45.740  57.040  1.00  0.00           C
ATOM   1155  HD1 ILE A  77      41.580  46.150  56.100  1.00  0.00           H
ATOM   1156  HD2 ILE A  77      40.450  44.860  56.960  1.00  0.00           H
ATOM   1157  HD3 ILE A  77      41.990  45.410  57.670  1.00  0.00           H
ATOM   1158  C   ILE A  77      38.100  47.990  54.810  1.00  0.00           C
ATOM   1159  O   ILE A  77      37.660  47.070  54.180  1.00  0.00           O
ATOM   1160  N   ILE A  78      37.520  49.170  54.710  1.00  0.00           N
ATOM   1161  HN  ILE A  78      37.780  49.960  55.260  1.00  0.00           H
ATOM   1162  CA  ILE A  78      36.380  49.460  53.740  1.00  0.00           C
ATOM   1163  HA  ILE A  78      35.620  48.700  53.630  1.00  0.00           H
ATOM   1164  CB  ILE A  78      35.630  50.750  54.100  1.00  0.00           C
ATOM   1165  HB  ILE A  78      36.480  51.470  54.210  1.00  0.00           H
ATOM   1166  CG2 ILE A  78      34.880  51.380  52.930  1.00  0.00           C
ATOM   1167 HG21 ILE A  78      34.190  50.580  52.590  1.00  0.00           H
ATOM   1168 HG22 ILE A  78      35.550  51.630  52.090  1.00  0.00           H
ATOM   1169 HG23 ILE A  78      34.230  52.230  53.260  1.00  0.00           H
ATOM   1170  CG1 ILE A  78      34.840  50.660  55.400  1.00  0.00           C
ATOM   1171 HG11 ILE A  78      34.520  51.700  55.610  1.00  0.00           H
ATOM   1172 HG12 ILE A  78      35.460  50.380  56.280  1.00  0.00           H
ATOM   1173  CD  ILE A  78      33.740  49.620  55.410  1.00  0.00           C
ATOM   1174  HD1 ILE A  78      32.980  49.640  54.600  1.00  0.00           H
ATOM   1175  HD2 ILE A  78      33.140  49.550  56.350  1.00  0.00           H
ATOM   1176  HD3 ILE A  78      34.290  48.650  55.420  1.00  0.00           H
ATOM   1177  C   ILE A  78      36.860  49.530  52.290  1.00  0.00           C
ATOM   1178  O   ILE A  78      36.110  49.290  51.370  1.00  0.00           O
ATOM   1179  N   CYS A  79      38.220  49.720  51.910  1.00  0.00           N
ATOM   1180  HN  CYS A  79      38.900  49.820  52.620  1.00  0.00           H
ATOM   1181  CA  CYS A  79      38.800  49.670  50.560  1.00  0.00           C
ATOM   1182  HA  CYS A  79      38.070  50.150  49.920  1.00  0.00           H
ATOM   1183  CB  CYS A  79      40.300  50.120  50.490  1.00  0.00           C
ATOM   1184  HB1 CYS A  79      40.790  50.100  49.490  1.00  0.00           H
ATOM   1185  HB2 CYS A  79      40.830  49.440  51.190  1.00  0.00           H
ATOM   1186  SG  CYS A  79      40.700  51.840  51.040  1.00  0.00           S
ATOM   1187  HG1 CYS A  79      39.740  51.760  51.950  1.00  0.00           H
ATOM   1188  C   CYS A  79      38.910  48.260  50.010  1.00  0.00           C
ATOM   1189  O   CYS A  79      38.950  48.080  48.800  1.00  0.00           O
ATOM   1190  N   LEU A  80      38.900  47.240  50.880  1.00  0.00           N
ATOM   1191  HN  LEU A  80      38.920  47.500  51.840  1.00  0.00           H
ATOM   1192  CA  LEU A  80      38.940  45.790  50.600  1.00  0.00           C
ATOM   1193  HA  LEU A  80      39.670  45.690  49.820  1.00  0.00           H
ATOM   1194  CB  LEU A  80      39.100  44.880  51.840  1.00  0.00           C
ATOM   1195  HB1 LEU A  80      39.200  43.830  51.520  1.00  0.00           H
ATOM   1196  HB2 LEU A  80      38.400  45.020  52.690  1.00  0.00           H
ATOM   1197  CG  LEU A  80      40.460  45.240  52.560  1.00  0.00           C
ATOM   1198  HG  LEU A  80      40.310  46.280  52.930  1.00  0.00           H
ATOM   1199  CD1 LEU A  80      40.660  44.470  53.880  1.00  0.00           C
ATOM   1200 HD11 LEU A  80      39.980  44.870  54.660  1.00  0.00           H
ATOM   1201 HD12 LEU A  80      41.680  44.560  54.270  1.00  0.00           H
ATOM   1202 HD13 LEU A  80      40.460  43.390  53.720  1.00  0.00           H
ATOM   1203  CD2 LEU A  80      41.700  45.260  51.580  1.00  0.00           C
ATOM   1204 HD21 LEU A  80      41.600  46.060  50.810  1.00  0.00           H
ATOM   1205 HD22 LEU A  80      41.650  44.320  50.990  1.00  0.00           H
ATOM   1206 HD23 LEU A  80      42.640  45.530  52.110  1.00  0.00           H
ATOM   1207  C   LEU A  80      37.710  45.250  49.790  1.00  0.00           C
ATOM   1208  O   LEU A  80      38.030  44.620  48.770  1.00  0.00           O
ATOM   1209  N   PRO A  81      36.410  45.520  50.040  1.00  0.00           N
ATOM   1210  CD  PRO A  81      35.830  46.010  51.240  1.00  0.00           C
ATOM   1211  HD1 PRO A  81      36.380  46.930  51.560  1.00  0.00           H
ATOM   1212  HD2 PRO A  81      35.910  45.180  51.960  1.00  0.00           H
ATOM   1213  CA  PRO A  81      35.350  44.960  49.190  1.00  0.00           C
ATOM   1214  HA  PRO A  81      35.390  43.890  49.200  1.00  0.00           H
ATOM   1215  CB  PRO A  81      34.040  45.270  49.840  1.00  0.00           C
ATOM   1216  HB1 PRO A  81      33.720  44.370  50.420  1.00  0.00           H
ATOM   1217  HB2 PRO A  81      33.210  45.660  49.210  1.00  0.00           H
ATOM   1218  CG  PRO A  81      34.390  46.410  50.880  1.00  0.00           C
ATOM   1219  HG1 PRO A  81      34.390  47.360  50.310  1.00  0.00           H
ATOM   1220  HG2 PRO A  81      33.620  46.600  51.660  1.00  0.00           H
ATOM   1221  C   PRO A  81      35.430  45.430  47.750  1.00  0.00           C
ATOM   1222  O   PRO A  81      35.120  44.650  46.840  1.00  0.00           O
ATOM   1223  N   PHE A  82      35.700  46.700  47.440  1.00  0.00           N
ATOM   1224  HN  PHE A  82      35.800  47.410  48.130  1.00  0.00           H
ATOM   1225  CA  PHE A  82      35.970  47.140  46.110  1.00  0.00           C
ATOM   1226  HA  PHE A  82      35.170  46.800  45.470  1.00  0.00           H
ATOM   1227  CB  PHE A  82      36.260  48.700  46.230  1.00  0.00           C
ATOM   1228  HB1 PHE A  82      36.660  49.160  45.300  1.00  0.00           H
ATOM   1229  HB2 PHE A  82      37.050  48.850  47.000  1.00  0.00           H
ATOM   1230  CG  PHE A  82      35.000  49.330  46.660  1.00  0.00           C
ATOM   1231  CD1 PHE A  82      34.000  49.550  45.770  1.00  0.00           C
ATOM   1232  HD1 PHE A  82      34.120  49.160  44.770  1.00  0.00           H
ATOM   1233  CE1 PHE A  82      32.870  50.270  46.190  1.00  0.00           C
ATOM   1234  HE1 PHE A  82      32.060  50.280  45.480  1.00  0.00           H
ATOM   1235  CZ  PHE A  82      32.740  50.700  47.520  1.00  0.00           C
ATOM   1236  HZ  PHE A  82      31.840  51.050  48.010  1.00  0.00           H
ATOM   1237  CD2 PHE A  82      34.870  49.760  48.010  1.00  0.00           C
ATOM   1238  HD2 PHE A  82      35.670  49.660  48.730  1.00  0.00           H
ATOM   1239  CE2 PHE A  82      33.760  50.410  48.420  1.00  0.00           C
ATOM   1240  HE2 PHE A  82      33.700  50.760  49.440  1.00  0.00           H
ATOM   1241  C   PHE A  82      37.250  46.590  45.420  1.00  0.00           C
ATOM   1242  O   PHE A  82      37.220  46.240  44.250  1.00  0.00           O
ATOM   1243  N   LEU A  83      38.320  46.520  46.180  1.00  0.00           N
ATOM   1244  HN  LEU A  83      38.290  46.780  47.140  1.00  0.00           H
ATOM   1245  CA  LEU A  83      39.560  45.720  45.840  1.00  0.00           C
ATOM   1246  HA  LEU A  83      39.910  46.190  44.940  1.00  0.00           H
ATOM   1247  CB  LEU A  83      40.550  45.940  47.000  1.00  0.00           C
ATOM   1248  HB1 LEU A  83      40.220  45.650  48.030  1.00  0.00           H
ATOM   1249  HB2 LEU A  83      40.830  47.010  47.010  1.00  0.00           H
ATOM   1250  CG  LEU A  83      41.910  45.180  46.820  1.00  0.00           C
ATOM   1251  HG  LEU A  83      41.740  44.090  46.930  1.00  0.00           H
ATOM   1252  CD1 LEU A  83      42.470  45.610  45.460  1.00  0.00           C
ATOM   1253 HD11 LEU A  83      43.490  45.220  45.320  1.00  0.00           H
ATOM   1254 HD12 LEU A  83      42.620  46.710  45.400  1.00  0.00           H
ATOM   1255 HD13 LEU A  83      41.870  45.290  44.570  1.00  0.00           H
ATOM   1256  CD2 LEU A  83      42.910  45.510  47.970  1.00  0.00           C
ATOM   1257 HD21 LEU A  83      42.500  45.170  48.950  1.00  0.00           H
ATOM   1258 HD22 LEU A  83      42.910  46.620  48.020  1.00  0.00           H
ATOM   1259 HD23 LEU A  83      43.950  45.130  47.810  1.00  0.00           H
ATOM   1260  C   LEU A  83      39.280  44.240  45.460  1.00  0.00           C
ATOM   1261  O   LEU A  83      39.730  43.650  44.500  1.00  0.00           O
ATOM   1262  N   MET A  84      38.400  43.550  46.320  1.00  0.00           N
ATOM   1263  HN  MET A  84      38.020  44.010  47.130  1.00  0.00           H
ATOM   1264  CA  MET A  84      37.930  42.140  46.200  1.00  0.00           C
ATOM   1265  HA  MET A  84      38.740  41.450  46.050  1.00  0.00           H
ATOM   1266  CB  MET A  84      37.030  41.700  47.360  1.00  0.00           C
ATOM   1267  HB1 MET A  84      36.490  40.750  47.150  1.00  0.00           H
ATOM   1268  HB2 MET A  84      36.350  42.560  47.560  1.00  0.00           H
ATOM   1269  CG  MET A  84      37.950  41.390  48.490  1.00  0.00           C
ATOM   1270  HG1 MET A  84      38.300  42.380  48.870  1.00  0.00           H
ATOM   1271  HG2 MET A  84      38.820  40.760  48.210  1.00  0.00           H
ATOM   1272  SD  MET A  84      37.160  40.360  49.770  1.00  0.00           S
ATOM   1273  CE  MET A  84      36.740  41.770  50.890  1.00  0.00           C
ATOM   1274  HE1 MET A  84      35.840  42.380  50.680  1.00  0.00           H
ATOM   1275  HE2 MET A  84      37.580  42.480  51.020  1.00  0.00           H
ATOM   1276  HE3 MET A  84      36.620  41.410  51.930  1.00  0.00           H
ATOM   1277  C   MET A  84      37.180  41.910  44.860  1.00  0.00           C
ATOM   1278  O   MET A  84      37.470  40.960  44.110  1.00  0.00           O
ATOM   1279  N   ASP A  85      36.270  42.860  44.520  1.00  0.00           N
ATOM   1280  HN  ASP A  85      36.080  43.650  45.100  1.00  0.00           H
ATOM   1281  CA  ASP A  85      35.420  42.630  43.400  1.00  0.00           C
ATOM   1282  HA  ASP A  85      34.890  41.690  43.430  1.00  0.00           H
ATOM   1283  CB  ASP A  85      34.350  43.750  43.620  1.00  0.00           C
ATOM   1284  HB1 ASP A  85      34.950  44.650  43.860  1.00  0.00           H
ATOM   1285  HB2 ASP A  85      33.630  43.580  44.440  1.00  0.00           H
ATOM   1286  CG  ASP A  85      33.630  44.040  42.340  1.00  0.00           C
ATOM   1287  OD1 ASP A  85      32.660  43.300  42.000  1.00  0.00           O
ATOM   1288  OD2 ASP A  85      33.970  45.030  41.570  1.00  0.00           O
ATOM   1289  C   ASP A  85      36.110  42.600  42.070  1.00  0.00           C
ATOM   1290  O   ASP A  85      35.780  41.800  41.210  1.00  0.00           O
ATOM   1291  N   ASN A  86      37.170  43.470  41.790  1.00  0.00           N
ATOM   1292  HN  ASN A  86      37.370  44.140  42.510  1.00  0.00           H
ATOM   1293  CA  ASN A  86      37.970  43.550  40.670  1.00  0.00           C
ATOM   1294  HA  ASN A  86      37.370  43.510  39.780  1.00  0.00           H
ATOM   1295  CB  ASN A  86      38.870  44.850  40.770  1.00  0.00           C
ATOM   1296  HB1 ASN A  86      39.350  44.890  41.770  1.00  0.00           H
ATOM   1297  HB2 ASN A  86      38.170  45.700  40.730  1.00  0.00           H
ATOM   1298  CG  ASN A  86      39.940  44.960  39.700  1.00  0.00           C
ATOM   1299  OD1 ASN A  86      39.650  45.500  38.660  1.00  0.00           O
ATOM   1300  ND2 ASN A  86      41.110  44.480  40.010  1.00  0.00           N
ATOM   1301 HD21 ASN A  86      41.790  44.490  39.280  1.00  0.00           H
ATOM   1302 HD22 ASN A  86      41.240  43.770  40.710  1.00  0.00           H
ATOM   1303  C   ASN A  86      38.740  42.270  40.480  1.00  0.00           C
ATOM   1304  O   ASN A  86      38.830  41.740  39.360  1.00  0.00           O
ATOM   1305  N   TYR A  87      39.240  41.680  41.580  1.00  0.00           N
ATOM   1306  HN  TYR A  87      39.090  42.010  42.510  1.00  0.00           H
ATOM   1307  CA  TYR A  87      39.760  40.340  41.370  1.00  0.00           C
ATOM   1308  HA  TYR A  87      40.310  40.370  40.440  1.00  0.00           H
ATOM   1309  CB  TYR A  87      40.700  40.020  42.550  1.00  0.00           C
ATOM   1310  HB1 TYR A  87      40.950  38.940  42.500  1.00  0.00           H
ATOM   1311  HB2 TYR A  87      40.130  40.190  43.490  1.00  0.00           H
ATOM   1312  CG  TYR A  87      42.040  40.760  42.580  1.00  0.00           C
ATOM   1313  CD1 TYR A  87      42.750  41.080  41.440  1.00  0.00           C
ATOM   1314  HD1 TYR A  87      42.480  40.570  40.520  1.00  0.00           H
ATOM   1315  CE1 TYR A  87      43.950  41.760  41.500  1.00  0.00           C
ATOM   1316  HE1 TYR A  87      44.490  41.880  40.570  1.00  0.00           H
ATOM   1317  CZ  TYR A  87      44.430  42.240  42.730  1.00  0.00           C
ATOM   1318  OH  TYR A  87      45.570  42.970  42.760  1.00  0.00           O
ATOM   1319  HH  TYR A  87      45.530  43.680  43.410  1.00  0.00           H
ATOM   1320  CD2 TYR A  87      42.490  41.280  43.800  1.00  0.00           C
ATOM   1321  HD2 TYR A  87      42.000  41.100  44.740  1.00  0.00           H
ATOM   1322  CE2 TYR A  87      43.650  42.030  43.860  1.00  0.00           C
ATOM   1323  HE2 TYR A  87      43.990  42.390  44.820  1.00  0.00           H
ATOM   1324  C   TYR A  87      38.820  39.170  41.030  1.00  0.00           C
ATOM   1325  O   TYR A  87      39.180  38.290  40.220  1.00  0.00           O
ATOM   1326  N   VAL A  88      37.590  39.170  41.540  1.00  0.00           N
ATOM   1327  HN  VAL A  88      37.290  39.920  42.130  1.00  0.00           H
ATOM   1328  CA  VAL A  88      36.550  38.310  41.090  1.00  0.00           C
ATOM   1329  HA  VAL A  88      36.910  37.310  41.270  1.00  0.00           H
ATOM   1330  CB  VAL A  88      35.320  38.380  42.010  1.00  0.00           C
ATOM   1331  HB  VAL A  88      34.860  39.390  41.930  1.00  0.00           H
ATOM   1332  CG1 VAL A  88      34.270  37.370  41.420  1.00  0.00           C
ATOM   1333 HG11 VAL A  88      33.860  37.690  40.440  1.00  0.00           H
ATOM   1334 HG12 VAL A  88      33.450  37.040  42.100  1.00  0.00           H
ATOM   1335 HG13 VAL A  88      34.690  36.400  41.090  1.00  0.00           H
ATOM   1336  CG2 VAL A  88      35.780  37.990  43.420  1.00  0.00           C
ATOM   1337 HG21 VAL A  88      34.870  37.940  44.040  1.00  0.00           H
ATOM   1338 HG22 VAL A  88      36.500  38.670  43.920  1.00  0.00           H
ATOM   1339 HG23 VAL A  88      36.190  36.970  43.320  1.00  0.00           H
ATOM   1340  C   VAL A  88      36.190  38.460  39.620  1.00  0.00           C
ATOM   1341  O   VAL A  88      36.000  37.450  38.890  1.00  0.00           O
ATOM   1342  N   ARG A  89      36.170  39.690  39.100  1.00  0.00           N
ATOM   1343  HN  ARG A  89      36.460  40.510  39.590  1.00  0.00           H
ATOM   1344  CA  ARG A  89      35.730  40.010  37.730  1.00  0.00           C
ATOM   1345  HA  ARG A  89      34.980  39.280  37.480  1.00  0.00           H
ATOM   1346  CB  ARG A  89      34.860  41.270  37.580  1.00  0.00           C
ATOM   1347  HB1 ARG A  89      34.550  41.310  36.520  1.00  0.00           H
ATOM   1348  HB2 ARG A  89      35.450  42.200  37.740  1.00  0.00           H
ATOM   1349  CG  ARG A  89      33.630  41.220  38.540  1.00  0.00           C
ATOM   1350  HG1 ARG A  89      32.990  42.110  38.330  1.00  0.00           H
ATOM   1351  HG2 ARG A  89      34.050  41.340  39.560  1.00  0.00           H
ATOM   1352  CD  ARG A  89      32.790  40.010  38.620  1.00  0.00           C
ATOM   1353  HD1 ARG A  89      33.320  39.130  39.040  1.00  0.00           H
ATOM   1354  HD2 ARG A  89      32.470  39.760  37.600  1.00  0.00           H
ATOM   1355  NE  ARG A  89      31.540  40.440  39.380  1.00  0.00           N
ATOM   1356  HE  ARG A  89      31.520  41.120  40.100  1.00  0.00           H
ATOM   1357  CZ  ARG A  89      30.460  39.680  39.280  1.00  0.00           C
ATOM   1358  NH1 ARG A  89      30.350  38.600  38.490  1.00  0.00           N
ATOM   1359 HH11 ARG A  89      31.110  38.320  37.910  1.00  0.00           H
ATOM   1360 HH12 ARG A  89      29.440  38.220  38.410  1.00  0.00           H
ATOM   1361  NH2 ARG A  89      29.420  40.030  40.030  1.00  0.00           N
ATOM   1362 HH21 ARG A  89      28.620  39.420  40.030  1.00  0.00           H
ATOM   1363 HH22 ARG A  89      29.490  40.800  40.650  1.00  0.00           H
ATOM   1364  C   ARG A  89      36.970  40.000  36.780  1.00  0.00           C
ATOM   1365  O   ARG A  89      36.900  40.350  35.620  1.00  0.00           O
ATOM   1366  N   ARG A  90      38.160  39.630  37.260  1.00  0.00           N
ATOM   1367  HN  ARG A  90      38.220  39.310  38.200  1.00  0.00           H
ATOM   1368  CA  ARG A  90      39.380  39.290  36.510  1.00  0.00           C
ATOM   1369  HA  ARG A  90      40.100  39.020  37.260  1.00  0.00           H
ATOM   1370  CB  ARG A  90      39.280  38.110  35.520  1.00  0.00           C
ATOM   1371  HB1 ARG A  90      40.310  38.150  35.070  1.00  0.00           H
ATOM   1372  HB2 ARG A  90      38.500  38.250  34.740  1.00  0.00           H
ATOM   1373  CG  ARG A  90      39.120  36.750  36.160  1.00  0.00           C
ATOM   1374  HG1 ARG A  90      38.290  36.810  36.880  1.00  0.00           H
ATOM   1375  HG2 ARG A  90      40.040  36.450  36.710  1.00  0.00           H
ATOM   1376  CD  ARG A  90      38.890  35.610  35.130  1.00  0.00           C
ATOM   1377  HD1 ARG A  90      38.010  35.820  34.500  1.00  0.00           H
ATOM   1378  HD2 ARG A  90      38.790  34.640  35.640  1.00  0.00           H
ATOM   1379  NE  ARG A  90      40.030  35.670  34.190  1.00  0.00           N
ATOM   1380  HE  ARG A  90      39.990  36.300  33.410  1.00  0.00           H
ATOM   1381  CZ  ARG A  90      40.920  34.740  34.270  1.00  0.00           C
ATOM   1382  NH1 ARG A  90      40.950  33.690  35.120  1.00  0.00           N
ATOM   1383 HH11 ARG A  90      41.610  32.940  35.110  1.00  0.00           H
ATOM   1384 HH12 ARG A  90      40.260  33.700  35.850  1.00  0.00           H
ATOM   1385  NH2 ARG A  90      41.950  34.740  33.430  1.00  0.00           N
ATOM   1386 HH21 ARG A  90      41.990  35.400  32.680  1.00  0.00           H
ATOM   1387 HH22 ARG A  90      42.430  33.860  33.410  1.00  0.00           H
ATOM   1388  C   ARG A  90      39.920  40.550  35.850  1.00  0.00           C
ATOM   1389  O   ARG A  90      40.010  40.670  34.670  1.00  0.00           O
ATOM   1390  N   TRP A  91      40.290  41.550  36.730  1.00  0.00           N
ATOM   1391  HN  TRP A  91      40.030  41.510  37.690  1.00  0.00           H
ATOM   1392  CA  TRP A  91      40.920  42.780  36.370  1.00  0.00           C
ATOM   1393  HA  TRP A  91      41.290  43.250  37.280  1.00  0.00           H
ATOM   1394  CB  TRP A  91      42.250  42.550  35.580  1.00  0.00           C
ATOM   1395  HB1 TRP A  91      42.670  43.550  35.320  1.00  0.00           H
ATOM   1396  HB2 TRP A  91      42.010  42.030  34.630  1.00  0.00           H
ATOM   1397  CG  TRP A  91      43.340  41.800  36.260  1.00  0.00           C
ATOM   1398  CD1 TRP A  91      44.250  42.320  37.130  1.00  0.00           C
ATOM   1399  HD1 TRP A  91      44.260  43.360  37.430  1.00  0.00           H
ATOM   1400  NE1 TRP A  91      45.160  41.380  37.560  1.00  0.00           N
ATOM   1401  HE1 TRP A  91      45.940  41.470  38.150  1.00  0.00           H
ATOM   1402  CE2 TRP A  91      44.800  40.180  36.930  1.00  0.00           C
ATOM   1403  CD2 TRP A  91      43.700  40.420  36.060  1.00  0.00           C
ATOM   1404  CE3 TRP A  91      43.190  39.330  35.350  1.00  0.00           C
ATOM   1405  HE3 TRP A  91      42.380  39.410  34.630  1.00  0.00           H
ATOM   1406  CZ3 TRP A  91      43.800  38.080  35.440  1.00  0.00           C
ATOM   1407  HZ3 TRP A  91      43.340  37.200  35.030  1.00  0.00           H
ATOM   1408  CZ2 TRP A  91      45.460  38.990  36.960  1.00  0.00           C
ATOM   1409  HZ2 TRP A  91      46.360  38.870  37.550  1.00  0.00           H
ATOM   1410  CH2 TRP A  91      44.900  37.910  36.260  1.00  0.00           C
ATOM   1411  HH2 TRP A  91      45.250  36.910  36.390  1.00  0.00           H
ATOM   1412  C   TRP A  91      40.030  43.820  35.720  1.00  0.00           C
ATOM   1413  O   TRP A  91      40.460  44.650  34.960  1.00  0.00           O
ATOM   1414  N   ASP A  92      38.670  43.590  35.930  1.00  0.00           N
ATOM   1415  HN  ASP A  92      38.450  42.700  36.340  1.00  0.00           H
ATOM   1416  CA  ASP A  92      37.700  44.400  35.270  1.00  0.00           C
ATOM   1417  HA  ASP A  92      38.110  44.960  34.450  1.00  0.00           H
ATOM   1418  CB  ASP A  92      36.600  43.490  34.630  1.00  0.00           C
ATOM   1419  HB1 ASP A  92      35.920  43.080  35.410  1.00  0.00           H
ATOM   1420  HB2 ASP A  92      37.110  42.590  34.230  1.00  0.00           H
ATOM   1421  CG  ASP A  92      35.810  44.210  33.550  1.00  0.00           C
ATOM   1422  OD1 ASP A  92      34.800  43.630  33.120  1.00  0.00           O
ATOM   1423  OD2 ASP A  92      36.160  45.310  33.100  1.00  0.00           O
ATOM   1424  C   ASP A  92      37.050  45.430  36.240  1.00  0.00           C
ATOM   1425  O   ASP A  92      36.330  45.080  37.110  1.00  0.00           O
ATOM   1426  N   TRP A  93      37.330  46.720  36.000  1.00  0.00           N
ATOM   1427  HN  TRP A  93      37.990  46.960  35.290  1.00  0.00           H
ATOM   1428  CA  TRP A  93      36.780  47.780  36.730  1.00  0.00           C
ATOM   1429  HA  TRP A  93      36.600  47.380  37.720  1.00  0.00           H
ATOM   1430  CB  TRP A  93      37.760  49.010  36.810  1.00  0.00           C
ATOM   1431  HB1 TRP A  93      38.130  49.470  35.870  1.00  0.00           H
ATOM   1432  HB2 TRP A  93      38.600  48.610  37.420  1.00  0.00           H
ATOM   1433  CG  TRP A  93      37.240  50.150  37.600  1.00  0.00           C
ATOM   1434  CD1 TRP A  93      36.780  51.290  37.080  1.00  0.00           C
ATOM   1435  HD1 TRP A  93      36.990  51.570  36.060  1.00  0.00           H
ATOM   1436  NE1 TRP A  93      36.410  52.120  38.150  1.00  0.00           N
ATOM   1437  HE1 TRP A  93      36.430  53.090  38.100  1.00  0.00           H
ATOM   1438  CE2 TRP A  93      36.690  51.490  39.310  1.00  0.00           C
ATOM   1439  CD2 TRP A  93      37.220  50.230  39.050  1.00  0.00           C
ATOM   1440  CE3 TRP A  93      37.660  49.420  40.070  1.00  0.00           C
ATOM   1441  HE3 TRP A  93      38.050  48.420  39.960  1.00  0.00           H
ATOM   1442  CZ3 TRP A  93      37.360  49.800  41.360  1.00  0.00           C
ATOM   1443  HZ3 TRP A  93      37.790  49.180  42.130  1.00  0.00           H
ATOM   1444  CZ2 TRP A  93      36.410  51.910  40.640  1.00  0.00           C
ATOM   1445  HZ2 TRP A  93      36.010  52.870  40.920  1.00  0.00           H
ATOM   1446  CH2 TRP A  93      36.680  50.970  41.660  1.00  0.00           C
ATOM   1447  HH2 TRP A  93      36.660  51.300  42.690  1.00  0.00           H
ATOM   1448  C   TRP A  93      35.460  48.190  36.160  1.00  0.00           C
ATOM   1449  O   TRP A  93      35.350  48.770  35.100  1.00  0.00           O
ATOM   1450  N   LYS A  94      34.390  47.860  36.940  1.00  0.00           N
ATOM   1451  HN  LYS A  94      34.480  47.360  37.800  1.00  0.00           H
ATOM   1452  CA  LYS A  94      33.030  48.120  36.450  1.00  0.00           C
ATOM   1453  HA  LYS A  94      33.030  47.960  35.380  1.00  0.00           H
ATOM   1454  CB  LYS A  94      31.890  47.270  37.210  1.00  0.00           C
ATOM   1455  HB1 LYS A  94      32.440  46.310  37.210  1.00  0.00           H
ATOM   1456  HB2 LYS A  94      30.940  47.250  36.630  1.00  0.00           H
ATOM   1457  CG  LYS A  94      31.430  47.600  38.610  1.00  0.00           C
ATOM   1458  HG1 LYS A  94      30.930  48.590  38.570  1.00  0.00           H
ATOM   1459  HG2 LYS A  94      32.250  47.440  39.350  1.00  0.00           H
ATOM   1460  CD  LYS A  94      30.320  46.640  39.150  1.00  0.00           C
ATOM   1461  HD1 LYS A  94      29.800  46.080  38.350  1.00  0.00           H
ATOM   1462  HD2 LYS A  94      29.550  47.270  39.620  1.00  0.00           H
ATOM   1463  CE  LYS A  94      30.850  45.770  40.330  1.00  0.00           C
ATOM   1464  HE1 LYS A  94      30.070  45.390  41.030  1.00  0.00           H
ATOM   1465  HE2 LYS A  94      31.520  46.450  40.900  1.00  0.00           H
ATOM   1466  NZ  LYS A  94      31.600  44.590  39.870  1.00  0.00           N
ATOM   1467  HZ1 LYS A  94      32.320  44.850  39.170  1.00  0.00           H
ATOM   1468  HZ2 LYS A  94      30.940  43.920  39.440  1.00  0.00           H
ATOM   1469  HZ3 LYS A  94      32.140  44.030  40.560  1.00  0.00           H
ATOM   1470  C   LYS A  94      32.540  49.520  36.560  1.00  0.00           C
ATOM   1471  O   LYS A  94      31.790  50.000  35.680  1.00  0.00           O
ATOM   1472  N   PHE A  95      33.050  50.290  37.560  1.00  0.00           N
ATOM   1473  HN  PHE A  95      33.670  49.890  38.240  1.00  0.00           H
ATOM   1474  CA  PHE A  95      32.690  51.710  37.750  1.00  0.00           C
ATOM   1475  HA  PHE A  95      31.680  51.880  37.400  1.00  0.00           H
ATOM   1476  CB  PHE A  95      32.850  52.160  39.190  1.00  0.00           C
ATOM   1477  HB1 PHE A  95      32.480  53.190  39.350  1.00  0.00           H
ATOM   1478  HB2 PHE A  95      33.920  52.150  39.500  1.00  0.00           H
ATOM   1479  CG  PHE A  95      31.900  51.410  40.070  1.00  0.00           C
ATOM   1480  CD1 PHE A  95      32.290  50.240  40.670  1.00  0.00           C
ATOM   1481  HD1 PHE A  95      33.160  49.660  40.420  1.00  0.00           H
ATOM   1482  CE1 PHE A  95      31.430  49.570  41.580  1.00  0.00           C
ATOM   1483  HE1 PHE A  95      31.740  48.630  42.010  1.00  0.00           H
ATOM   1484  CZ  PHE A  95      30.160  50.160  41.950  1.00  0.00           C
ATOM   1485  HZ  PHE A  95      29.460  49.690  42.630  1.00  0.00           H
ATOM   1486  CD2 PHE A  95      30.640  51.990  40.350  1.00  0.00           C
ATOM   1487  HD2 PHE A  95      30.360  52.920  39.900  1.00  0.00           H
ATOM   1488  CE2 PHE A  95      29.720  51.340  41.240  1.00  0.00           C
ATOM   1489  HE2 PHE A  95      28.750  51.740  41.490  1.00  0.00           H
ATOM   1490  C   PHE A  95      33.440  52.660  36.820  1.00  0.00           C
ATOM   1491  O   PHE A  95      34.310  52.360  35.980  1.00  0.00           O
ATOM   1492  N   GLY A  96      33.010  53.910  36.690  1.00  0.00           N
ATOM   1493  HN  GLY A  96      32.220  54.190  37.220  1.00  0.00           H
ATOM   1494  CA  GLY A  96      33.600  54.940  35.840  1.00  0.00           C
ATOM   1495  HA1 GLY A  96      33.070  55.890  35.860  1.00  0.00           H
ATOM   1496  HA2 GLY A  96      33.560  54.530  34.850  1.00  0.00           H
ATOM   1497  C   GLY A  96      34.960  55.360  36.150  1.00  0.00           C
ATOM   1498  O   GLY A  96      35.720  54.980  37.050  1.00  0.00           O
ATOM   1499  N   ASP A  97      35.280  56.380  35.330  1.00  0.00           N
ATOM   1500  HN  ASP A  97      34.630  56.740  34.660  1.00  0.00           H
ATOM   1501  CA  ASP A  97      36.650  56.880  35.310  1.00  0.00           C
ATOM   1502  HA  ASP A  97      37.300  56.050  35.110  1.00  0.00           H
ATOM   1503  CB  ASP A  97      36.790  57.930  34.130  1.00  0.00           C
ATOM   1504  HB1 ASP A  97      37.720  58.520  34.120  1.00  0.00           H
ATOM   1505  HB2 ASP A  97      35.980  58.670  34.300  1.00  0.00           H
ATOM   1506  CG  ASP A  97      36.700  57.190  32.820  1.00  0.00           C
ATOM   1507  OD1 ASP A  97      36.230  57.760  31.790  1.00  0.00           O
ATOM   1508  OD2 ASP A  97      37.110  55.980  32.700  1.00  0.00           O
ATOM   1509  C   ASP A  97      37.240  57.590  36.550  1.00  0.00           C
ATOM   1510  O   ASP A  97      38.360  57.400  36.910  1.00  0.00           O
ATOM   1511  N   ILE A  98      36.510  58.510  37.220  1.00  0.00           N
ATOM   1512  HN  ILE A  98      35.630  58.790  36.840  1.00  0.00           H
ATOM   1513  CA  ILE A  98      36.880  59.180  38.450  1.00  0.00           C
ATOM   1514  HA  ILE A  98      37.940  59.380  38.470  1.00  0.00           H
ATOM   1515  CB  ILE A  98      36.160  60.530  38.450  1.00  0.00           C
ATOM   1516  HB  ILE A  98      35.050  60.400  38.360  1.00  0.00           H
ATOM   1517  CG2 ILE A  98      36.510  61.240  39.770  1.00  0.00           C
ATOM   1518 HG21 ILE A  98      35.980  62.220  39.790  1.00  0.00           H
ATOM   1519 HG22 ILE A  98      37.560  61.550  39.930  1.00  0.00           H
ATOM   1520 HG23 ILE A  98      36.080  60.710  40.650  1.00  0.00           H
ATOM   1521  CG1 ILE A  98      36.560  61.450  37.250  1.00  0.00           C
ATOM   1522 HG11 ILE A  98      36.140  62.450  37.470  1.00  0.00           H
ATOM   1523 HG12 ILE A  98      36.070  61.120  36.300  1.00  0.00           H
ATOM   1524  CD  ILE A  98      38.020  61.440  36.880  1.00  0.00           C
ATOM   1525  HD1 ILE A  98      38.230  62.160  36.050  1.00  0.00           H
ATOM   1526  HD2 ILE A  98      38.420  60.450  36.570  1.00  0.00           H
ATOM   1527  HD3 ILE A  98      38.630  61.790  37.740  1.00  0.00           H
ATOM   1528  C   ILE A  98      36.600  58.230  39.630  1.00  0.00           C
ATOM   1529  O   ILE A  98      37.530  58.120  40.350  1.00  0.00           O
ATOM   1530  N   PRO A  99      35.560  57.410  39.770  1.00  0.00           N
ATOM   1531  CD  PRO A  99      34.290  57.520  39.070  1.00  0.00           C
ATOM   1532  HD1 PRO A  99      34.480  57.130  38.050  1.00  0.00           H
ATOM   1533  HD2 PRO A  99      33.900  58.540  39.230  1.00  0.00           H
ATOM   1534  CA  PRO A  99      35.510  56.160  40.630  1.00  0.00           C
ATOM   1535  HA  PRO A  99      35.380  56.530  41.630  1.00  0.00           H
ATOM   1536  CB  PRO A  99      34.230  55.420  40.200  1.00  0.00           C
ATOM   1537  HB1 PRO A  99      33.740  54.720  40.910  1.00  0.00           H
ATOM   1538  HB2 PRO A  99      34.510  54.700  39.400  1.00  0.00           H
ATOM   1539  CG  PRO A  99      33.310  56.530  39.730  1.00  0.00           C
ATOM   1540  HG1 PRO A  99      32.520  56.170  39.030  1.00  0.00           H
ATOM   1541  HG2 PRO A  99      32.890  56.990  40.660  1.00  0.00           H
ATOM   1542  C   PRO A  99      36.900  55.390  40.590  1.00  0.00           C
ATOM   1543  O   PRO A  99      37.310  54.980  41.620  1.00  0.00           O
ATOM   1544  N   CYS A 100      37.570  55.120  39.470  1.00  0.00           N
ATOM   1545  HN  CYS A 100      37.110  55.330  38.600  1.00  0.00           H
ATOM   1546  CA  CYS A 100      38.990  54.630  39.310  1.00  0.00           C
ATOM   1547  HA  CYS A 100      39.030  53.700  39.850  1.00  0.00           H
ATOM   1548  CB  CYS A 100      39.570  54.540  37.870  1.00  0.00           C
ATOM   1549  HB1 CYS A 100      39.680  55.550  37.410  1.00  0.00           H
ATOM   1550  HB2 CYS A 100      38.810  54.000  37.260  1.00  0.00           H
ATOM   1551  SG  CYS A 100      41.200  53.720  37.710  1.00  0.00           S
ATOM   1552  C   CYS A 100      39.970  55.460  40.090  1.00  0.00           C
ATOM   1553  O   CYS A 100      40.630  55.020  41.040  1.00  0.00           O
ATOM   1554  N   ARG A 101      40.120  56.750  39.730  1.00  0.00           N
ATOM   1555  HN  ARG A 101      39.660  57.090  38.910  1.00  0.00           H
ATOM   1556  CA  ARG A 101      41.180  57.550  40.390  1.00  0.00           C
ATOM   1557  HA  ARG A 101      42.120  57.160  40.050  1.00  0.00           H
ATOM   1558  CB  ARG A 101      41.220  59.000  39.900  1.00  0.00           C
ATOM   1559  HB1 ARG A 101      42.160  59.390  40.350  1.00  0.00           H
ATOM   1560  HB2 ARG A 101      40.360  59.630  40.210  1.00  0.00           H
ATOM   1561  CG  ARG A 101      41.330  59.220  38.430  1.00  0.00           C
ATOM   1562  HG1 ARG A 101      40.300  59.340  38.030  1.00  0.00           H
ATOM   1563  HG2 ARG A 101      41.800  58.310  37.990  1.00  0.00           H
ATOM   1564  CD  ARG A 101      42.190  60.370  37.960  1.00  0.00           C
ATOM   1565  HD1 ARG A 101      43.270  60.100  37.870  1.00  0.00           H
ATOM   1566  HD2 ARG A 101      42.100  61.240  38.660  1.00  0.00           H
ATOM   1567  NE  ARG A 101      41.670  60.880  36.660  1.00  0.00           N
ATOM   1568  HE  ARG A 101      40.980  60.340  36.170  1.00  0.00           H
ATOM   1569  CZ  ARG A 101      42.150  61.920  35.980  1.00  0.00           C
ATOM   1570  NH1 ARG A 101      43.190  62.600  36.390  1.00  0.00           N
ATOM   1571 HH11 ARG A 101      43.750  62.170  37.090  1.00  0.00           H
ATOM   1572 HH12 ARG A 101      43.530  63.290  35.750  1.00  0.00           H
ATOM   1573  NH2 ARG A 101      41.520  62.270  34.900  1.00  0.00           N
ATOM   1574 HH21 ARG A 101      42.030  62.840  34.230  1.00  0.00           H
ATOM   1575 HH22 ARG A 101      40.730  61.720  34.640  1.00  0.00           H
ATOM   1576  C   ARG A 101      41.110  57.640  41.960  1.00  0.00           C
ATOM   1577  O   ARG A 101      42.060  57.490  42.710  1.00  0.00           O
ATOM   1578  N   LEU A 102      39.840  57.850  42.460  1.00  0.00           N
ATOM   1579  HN  LEU A 102      39.170  57.940  41.740  1.00  0.00           H
ATOM   1580  CA  LEU A 102      39.330  57.800  43.800  1.00  0.00           C
ATOM   1581  HA  LEU A 102      39.800  58.590  44.360  1.00  0.00           H
ATOM   1582  CB  LEU A 102      37.830  58.210  43.820  1.00  0.00           C
ATOM   1583  HB1 LEU A 102      37.420  57.970  44.830  1.00  0.00           H
ATOM   1584  HB2 LEU A 102      37.380  57.600  43.010  1.00  0.00           H
ATOM   1585  CG  LEU A 102      37.500  59.680  43.520  1.00  0.00           C
ATOM   1586  HG  LEU A 102      38.000  60.020  42.590  1.00  0.00           H
ATOM   1587  CD1 LEU A 102      36.010  59.780  43.270  1.00  0.00           C
ATOM   1588 HD11 LEU A 102      35.380  59.460  44.130  1.00  0.00           H
ATOM   1589 HD12 LEU A 102      35.810  59.030  42.470  1.00  0.00           H
ATOM   1590 HD13 LEU A 102      35.740  60.840  43.060  1.00  0.00           H
ATOM   1591  CD2 LEU A 102      37.930  60.540  44.700  1.00  0.00           C
ATOM   1592 HD21 LEU A 102      37.420  61.540  44.650  1.00  0.00           H
ATOM   1593 HD22 LEU A 102      39.030  60.700  44.680  1.00  0.00           H
ATOM   1594 HD23 LEU A 102      37.560  60.070  45.630  1.00  0.00           H
ATOM   1595  C   LEU A 102      39.500  56.500  44.630  1.00  0.00           C
ATOM   1596  O   LEU A 102      39.890  56.510  45.760  1.00  0.00           O
ATOM   1597  N   MET A 103      39.220  55.350  43.970  1.00  0.00           N
ATOM   1598  HN  MET A 103      38.770  55.310  43.080  1.00  0.00           H
ATOM   1599  CA  MET A 103      39.600  54.070  44.580  1.00  0.00           C
ATOM   1600  HA  MET A 103      39.070  54.020  45.530  1.00  0.00           H
ATOM   1601  CB  MET A 103      39.130  52.930  43.610  1.00  0.00           C
ATOM   1602  HB1 MET A 103      39.440  53.060  42.550  1.00  0.00           H
ATOM   1603  HB2 MET A 103      38.020  53.030  43.540  1.00  0.00           H
ATOM   1604  CG  MET A 103      39.470  51.510  44.050  1.00  0.00           C
ATOM   1605  HG1 MET A 103      40.570  51.540  43.900  1.00  0.00           H
ATOM   1606  HG2 MET A 103      39.030  50.800  43.320  1.00  0.00           H
ATOM   1607  SD  MET A 103      38.960  50.950  45.740  1.00  0.00           S
ATOM   1608  CE  MET A 103      40.110  49.640  45.640  1.00  0.00           C
ATOM   1609  HE1 MET A 103      41.130  50.020  45.390  1.00  0.00           H
ATOM   1610  HE2 MET A 103      39.820  48.830  44.940  1.00  0.00           H
ATOM   1611  HE3 MET A 103      40.210  49.290  46.690  1.00  0.00           H
ATOM   1612  C   MET A 103      41.090  53.940  44.800  1.00  0.00           C
ATOM   1613  O   MET A 103      41.540  53.530  45.840  1.00  0.00           O
ATOM   1614  N   LEU A 104      41.910  54.230  43.730  1.00  0.00           N
ATOM   1615  HN  LEU A 104      41.630  54.570  42.840  1.00  0.00           H
ATOM   1616  CA  LEU A 104      43.320  54.120  43.820  1.00  0.00           C
ATOM   1617  HA  LEU A 104      43.600  53.110  44.070  1.00  0.00           H
ATOM   1618  CB  LEU A 104      44.010  54.430  42.430  1.00  0.00           C
ATOM   1619  HB1 LEU A 104      45.110  54.280  42.590  1.00  0.00           H
ATOM   1620  HB2 LEU A 104      43.780  55.480  42.170  1.00  0.00           H
ATOM   1621  CG  LEU A 104      43.730  53.380  41.320  1.00  0.00           C
ATOM   1622  HG  LEU A 104      42.670  53.380  40.970  1.00  0.00           H
ATOM   1623  CD1 LEU A 104      44.570  53.700  40.120  1.00  0.00           C
ATOM   1624 HD11 LEU A 104      44.440  52.810  39.480  1.00  0.00           H
ATOM   1625 HD12 LEU A 104      45.650  53.730  40.390  1.00  0.00           H
ATOM   1626 HD13 LEU A 104      44.380  54.680  39.650  1.00  0.00           H
ATOM   1627  CD2 LEU A 104      43.830  51.890  41.810  1.00  0.00           C
ATOM   1628 HD21 LEU A 104      43.680  51.150  40.980  1.00  0.00           H
ATOM   1629 HD22 LEU A 104      42.930  51.690  42.440  1.00  0.00           H
ATOM   1630 HD23 LEU A 104      44.700  51.680  42.460  1.00  0.00           H
ATOM   1631  C   LEU A 104      43.880  55.060  44.840  1.00  0.00           C
ATOM   1632  O   LEU A 104      44.710  54.670  45.700  1.00  0.00           O
ATOM   1633  N   PHE A 105      43.480  56.370  44.850  1.00  0.00           N
ATOM   1634  HN  PHE A 105      42.960  56.640  44.030  1.00  0.00           H
ATOM   1635  CA  PHE A 105      43.940  57.230  45.900  1.00  0.00           C
ATOM   1636  HA  PHE A 105      45.020  57.280  45.850  1.00  0.00           H
ATOM   1637  CB  PHE A 105      43.380  58.630  45.400  1.00  0.00           C
ATOM   1638  HB1 PHE A 105      42.420  58.480  44.870  1.00  0.00           H
ATOM   1639  HB2 PHE A 105      44.090  59.030  44.630  1.00  0.00           H
ATOM   1640  CG  PHE A 105      43.170  59.620  46.550  1.00  0.00           C
ATOM   1641  CD1 PHE A 105      44.160  60.530  46.940  1.00  0.00           C
ATOM   1642  HD1 PHE A 105      45.110  60.360  46.450  1.00  0.00           H
ATOM   1643  CE1 PHE A 105      43.900  61.560  47.810  1.00  0.00           C
ATOM   1644  HE1 PHE A 105      44.730  62.240  48.000  1.00  0.00           H
ATOM   1645  CZ  PHE A 105      42.640  61.710  48.410  1.00  0.00           C
ATOM   1646  HZ  PHE A 105      42.370  62.490  49.100  1.00  0.00           H
ATOM   1647  CD2 PHE A 105      41.900  59.810  47.070  1.00  0.00           C
ATOM   1648  HD2 PHE A 105      41.010  59.290  46.790  1.00  0.00           H
ATOM   1649  CE2 PHE A 105      41.670  60.830  48.020  1.00  0.00           C
ATOM   1650  HE2 PHE A 105      40.660  61.050  48.310  1.00  0.00           H
ATOM   1651  C   PHE A 105      43.660  56.780  47.350  1.00  0.00           C
ATOM   1652  O   PHE A 105      44.560  56.780  48.170  1.00  0.00           O
ATOM   1653  N   MET A 106      42.440  56.390  47.610  1.00  0.00           N
ATOM   1654  HN  MET A 106      41.770  56.370  46.860  1.00  0.00           H
ATOM   1655  CA  MET A 106      41.940  56.050  48.940  1.00  0.00           C
ATOM   1656  HA  MET A 106      42.210  56.880  49.580  1.00  0.00           H
ATOM   1657  CB  MET A 106      40.430  55.750  49.090  1.00  0.00           C
ATOM   1658  HB1 MET A 106      40.150  55.160  50.000  1.00  0.00           H
ATOM   1659  HB2 MET A 106      40.120  55.160  48.210  1.00  0.00           H
ATOM   1660  CG  MET A 106      39.420  56.900  49.010  1.00  0.00           C
ATOM   1661  HG1 MET A 106      38.410  56.470  49.150  1.00  0.00           H
ATOM   1662  HG2 MET A 106      39.390  57.470  48.060  1.00  0.00           H
ATOM   1663  SD  MET A 106      39.680  58.240  50.250  1.00  0.00           S
ATOM   1664  CE  MET A 106      38.840  57.470  51.670  1.00  0.00           C
ATOM   1665  HE1 MET A 106      39.380  56.580  52.040  1.00  0.00           H
ATOM   1666  HE2 MET A 106      37.820  57.140  51.390  1.00  0.00           H
ATOM   1667  HE3 MET A 106      38.750  58.200  52.520  1.00  0.00           H
ATOM   1668  C   MET A 106      42.670  54.810  49.430  1.00  0.00           C
ATOM   1669  O   MET A 106      43.130  54.750  50.560  1.00  0.00           O
ATOM   1670  N   LEU A 107      42.800  53.760  48.620  1.00  0.00           N
ATOM   1671  HN  LEU A 107      42.340  53.760  47.730  1.00  0.00           H
ATOM   1672  CA  LEU A 107      43.560  52.500  48.890  1.00  0.00           C
ATOM   1673  HA  LEU A 107      43.200  52.110  49.830  1.00  0.00           H
ATOM   1674  CB  LEU A 107      43.310  51.540  47.670  1.00  0.00           C
ATOM   1675  HB1 LEU A 107      43.450  52.140  46.750  1.00  0.00           H
ATOM   1676  HB2 LEU A 107      42.220  51.370  47.580  1.00  0.00           H
ATOM   1677  CG  LEU A 107      44.040  50.250  47.700  1.00  0.00           C
ATOM   1678  HG  LEU A 107      45.110  50.550  47.790  1.00  0.00           H
ATOM   1679  CD1 LEU A 107      43.640  49.360  48.930  1.00  0.00           C
ATOM   1680 HD11 LEU A 107      44.040  49.800  49.870  1.00  0.00           H
ATOM   1681 HD12 LEU A 107      44.150  48.380  48.980  1.00  0.00           H
ATOM   1682 HD13 LEU A 107      42.540  49.230  49.000  1.00  0.00           H
ATOM   1683  CD2 LEU A 107      43.790  49.430  46.400  1.00  0.00           C
ATOM   1684 HD21 LEU A 107      44.430  48.510  46.410  1.00  0.00           H
ATOM   1685 HD22 LEU A 107      44.060  49.960  45.460  1.00  0.00           H
ATOM   1686 HD23 LEU A 107      42.740  49.120  46.280  1.00  0.00           H
ATOM   1687  C   LEU A 107      45.000  52.720  49.180  1.00  0.00           C
ATOM   1688  O   LEU A 107      45.580  51.940  49.940  1.00  0.00           O
ATOM   1689  N   ALA A 108      45.680  53.800  48.690  1.00  0.00           N
ATOM   1690  HN  ALA A 108      45.160  54.440  48.130  1.00  0.00           H
ATOM   1691  CA  ALA A 108      47.070  54.080  48.960  1.00  0.00           C
ATOM   1692  HA  ALA A 108      47.670  53.190  49.100  1.00  0.00           H
ATOM   1693  CB  ALA A 108      47.610  54.780  47.680  1.00  0.00           C
ATOM   1694  HB1 ALA A 108      47.360  54.320  46.690  1.00  0.00           H
ATOM   1695  HB2 ALA A 108      48.720  54.780  47.720  1.00  0.00           H
ATOM   1696  HB3 ALA A 108      47.220  55.820  47.640  1.00  0.00           H
ATOM   1697  C   ALA A 108      47.190  54.880  50.230  1.00  0.00           C
ATOM   1698  O   ALA A 108      47.840  54.440  51.140  1.00  0.00           O
ATOM   1699  N   MET A 109      46.340  55.940  50.290  1.00  0.00           N
ATOM   1700  HN  MET A 109      45.790  56.110  49.480  1.00  0.00           H
ATOM   1701  CA  MET A 109      46.360  57.030  51.270  1.00  0.00           C
ATOM   1702  HA  MET A 109      47.240  57.660  51.280  1.00  0.00           H
ATOM   1703  CB  MET A 109      45.180  58.010  50.920  1.00  0.00           C
ATOM   1704  HB1 MET A 109      44.150  57.600  50.840  1.00  0.00           H
ATOM   1705  HB2 MET A 109      45.480  58.350  49.910  1.00  0.00           H
ATOM   1706  CG  MET A 109      45.300  59.270  51.790  1.00  0.00           C
ATOM   1707  HG1 MET A 109      46.190  59.900  51.540  1.00  0.00           H
ATOM   1708  HG2 MET A 109      45.450  58.860  52.810  1.00  0.00           H
ATOM   1709  SD  MET A 109      43.810  60.270  51.730  1.00  0.00           S
ATOM   1710  CE  MET A 109      42.850  59.180  52.680  1.00  0.00           C
ATOM   1711  HE1 MET A 109      43.300  58.830  53.630  1.00  0.00           H
ATOM   1712  HE2 MET A 109      42.490  58.240  52.220  1.00  0.00           H
ATOM   1713  HE3 MET A 109      41.930  59.700  53.030  1.00  0.00           H
ATOM   1714  C   MET A 109      46.230  56.500  52.630  1.00  0.00           C
ATOM   1715  O   MET A 109      47.020  56.720  53.530  1.00  0.00           O
ATOM   1716  N   ASN A 110      45.180  55.650  52.860  1.00  0.00           N
ATOM   1717  HN  ASN A 110      44.720  55.330  52.030  1.00  0.00           H
ATOM   1718  CA  ASN A 110      44.850  55.100  54.180  1.00  0.00           C
ATOM   1719  HA  ASN A 110      44.840  56.000  54.790  1.00  0.00           H
ATOM   1720  CB  ASN A 110      43.470  54.450  54.140  1.00  0.00           C
ATOM   1721  HB1 ASN A 110      43.240  53.740  54.980  1.00  0.00           H
ATOM   1722  HB2 ASN A 110      43.380  53.970  53.150  1.00  0.00           H
ATOM   1723  CG  ASN A 110      42.420  55.530  54.100  1.00  0.00           C
ATOM   1724  OD1 ASN A 110      42.500  56.430  54.900  1.00  0.00           O
ATOM   1725  ND2 ASN A 110      41.520  55.520  53.080  1.00  0.00           N
ATOM   1726 HD21 ASN A 110      41.630  54.930  52.270  1.00  0.00           H
ATOM   1727 HD22 ASN A 110      40.890  56.290  53.040  1.00  0.00           H
ATOM   1728  C   ASN A 110      45.950  54.120  54.780  1.00  0.00           C
ATOM   1729  O   ASN A 110      46.110  54.130  55.990  1.00  0.00           O
ATOM   1730  N   ARG A 111      46.620  53.430  53.850  1.00  0.00           N
ATOM   1731  HN  ARG A 111      46.430  53.580  52.880  1.00  0.00           H
ATOM   1732  CA  ARG A 111      47.670  52.540  54.140  1.00  0.00           C
ATOM   1733  HA  ARG A 111      47.400  51.790  54.870  1.00  0.00           H
ATOM   1734  CB  ARG A 111      48.040  51.720  52.940  1.00  0.00           C
ATOM   1735  HB1 ARG A 111      48.210  52.330  52.020  1.00  0.00           H
ATOM   1736  HB2 ARG A 111      47.160  51.060  52.800  1.00  0.00           H
ATOM   1737  CG  ARG A 111      49.270  50.860  53.140  1.00  0.00           C
ATOM   1738  HG1 ARG A 111      49.170  50.310  54.100  1.00  0.00           H
ATOM   1739  HG2 ARG A 111      50.210  51.450  53.210  1.00  0.00           H
ATOM   1740  CD  ARG A 111      49.540  49.760  52.140  1.00  0.00           C
ATOM   1741  HD1 ARG A 111      48.620  49.140  52.210  1.00  0.00           H
ATOM   1742  HD2 ARG A 111      50.340  49.020  52.410  1.00  0.00           H
ATOM   1743  NE  ARG A 111      49.720  50.390  50.760  1.00  0.00           N
ATOM   1744  HE  ARG A 111      48.870  50.380  50.230  1.00  0.00           H
ATOM   1745  CZ  ARG A 111      50.630  51.320  50.440  1.00  0.00           C
ATOM   1746  NH1 ARG A 111      51.830  51.440  50.980  1.00  0.00           N
ATOM   1747 HH11 ARG A 111      52.400  52.180  50.650  1.00  0.00           H
ATOM   1748 HH12 ARG A 111      52.180  50.820  51.690  1.00  0.00           H
ATOM   1749  NH2 ARG A 111      50.300  52.050  49.410  1.00  0.00           N
ATOM   1750 HH21 ARG A 111      49.450  51.950  48.880  1.00  0.00           H
ATOM   1751 HH22 ARG A 111      50.890  52.820  49.150  1.00  0.00           H
ATOM   1752  C   ARG A 111      48.950  53.250  54.760  1.00  0.00           C
ATOM   1753  O   ARG A 111      49.540  52.900  55.770  1.00  0.00           O
ATOM   1754  N   GLN A 112      49.400  54.310  54.080  1.00  0.00           N
ATOM   1755  HN  GLN A 112      49.090  54.360  53.130  1.00  0.00           H
ATOM   1756  CA  GLN A 112      50.340  55.350  54.490  1.00  0.00           C
ATOM   1757  HA  GLN A 112      51.300  54.860  54.590  1.00  0.00           H
ATOM   1758  CB  GLN A 112      50.570  56.470  53.390  1.00  0.00           C
ATOM   1759  HB1 GLN A 112      51.170  57.300  53.810  1.00  0.00           H
ATOM   1760  HB2 GLN A 112      49.540  56.870  53.190  1.00  0.00           H
ATOM   1761  CG  GLN A 112      51.260  55.880  52.180  1.00  0.00           C
ATOM   1762  HG1 GLN A 112      50.850  54.870  51.940  1.00  0.00           H
ATOM   1763  HG2 GLN A 112      52.360  55.910  52.350  1.00  0.00           H
ATOM   1764  CD  GLN A 112      51.160  56.820  50.920  1.00  0.00           C
ATOM   1765  OE1 GLN A 112      52.150  57.390  50.440  1.00  0.00           O
ATOM   1766  NE2 GLN A 112      49.890  57.050  50.460  1.00  0.00           N
ATOM   1767 HE21 GLN A 112      49.620  57.880  49.960  1.00  0.00           H
ATOM   1768 HE22 GLN A 112      49.180  56.480  50.850  1.00  0.00           H
ATOM   1769  C   GLN A 112      50.030  55.980  55.840  1.00  0.00           C
ATOM   1770  O   GLN A 112      50.830  56.030  56.810  1.00  0.00           O
ATOM   1771  N   GLY A 113      48.800  56.420  56.030  1.00  0.00           N
ATOM   1772  HN  GLY A 113      48.160  56.400  55.260  1.00  0.00           H
ATOM   1773  CA  GLY A 113      48.310  57.230  57.160  1.00  0.00           C
ATOM   1774  HA1 GLY A 113      47.370  57.640  56.800  1.00  0.00           H
ATOM   1775  HA2 GLY A 113      49.020  58.020  57.340  1.00  0.00           H
ATOM   1776  C   GLY A 113      48.100  56.420  58.300  1.00  0.00           C
ATOM   1777  O   GLY A 113      48.400  56.840  59.420  1.00  0.00           O
ATOM   1778  N   SER A 114      47.710  55.140  58.050  1.00  0.00           N
ATOM   1779  HN  SER A 114      47.490  54.840  57.130  1.00  0.00           H
ATOM   1780  CA  SER A 114      47.870  54.090  59.050  1.00  0.00           C
ATOM   1781  HA  SER A 114      47.200  54.390  59.820  1.00  0.00           H
ATOM   1782  CB  SER A 114      47.300  52.760  58.530  1.00  0.00           C
ATOM   1783  HB1 SER A 114      47.920  52.490  57.640  1.00  0.00           H
ATOM   1784  HB2 SER A 114      46.250  52.960  58.210  1.00  0.00           H
ATOM   1785  OG  SER A 114      47.280  51.700  59.520  1.00  0.00           O
ATOM   1786  HG1 SER A 114      46.640  51.960  60.170  1.00  0.00           H
ATOM   1787  C   SER A 114      49.310  53.830  59.590  1.00  0.00           C
ATOM   1788  O   SER A 114      49.390  53.770  60.820  1.00  0.00           O
ATOM   1789  N   ILE A 115      50.410  53.760  58.810  1.00  0.00           N
ATOM   1790  HN  ILE A 115      50.390  53.820  57.810  1.00  0.00           H
ATOM   1791  CA  ILE A 115      51.790  53.520  59.310  1.00  0.00           C
ATOM   1792  HA  ILE A 115      51.710  52.660  59.970  1.00  0.00           H
ATOM   1793  CB  ILE A 115      52.710  53.190  58.170  1.00  0.00           C
ATOM   1794  HB  ILE A 115      52.620  54.020  57.440  1.00  0.00           H
ATOM   1795  CG2 ILE A 115      54.240  53.110  58.430  1.00  0.00           C
ATOM   1796 HG21 ILE A 115      54.340  52.310  59.200  1.00  0.00           H
ATOM   1797 HG22 ILE A 115      54.690  54.030  58.880  1.00  0.00           H
ATOM   1798 HG23 ILE A 115      54.860  52.980  57.520  1.00  0.00           H
ATOM   1799  CG1 ILE A 115      52.260  51.840  57.560  1.00  0.00           C
ATOM   1800 HG11 ILE A 115      51.160  51.880  57.610  1.00  0.00           H
ATOM   1801 HG12 ILE A 115      52.580  50.960  58.140  1.00  0.00           H
ATOM   1802  CD  ILE A 115      52.870  51.660  56.140  1.00  0.00           C
ATOM   1803  HD1 ILE A 115      52.500  52.520  55.550  1.00  0.00           H
ATOM   1804  HD2 ILE A 115      52.390  50.790  55.640  1.00  0.00           H
ATOM   1805  HD3 ILE A 115      53.950  51.480  56.080  1.00  0.00           H
ATOM   1806  C   ILE A 115      52.240  54.660  60.220  1.00  0.00           C
ATOM   1807  O   ILE A 115      53.000  54.410  61.160  1.00  0.00           O
ATOM   1808  N   ILE A 116      51.980  55.890  59.780  1.00  0.00           N
ATOM   1809  HN  ILE A 116      51.420  55.880  58.950  1.00  0.00           H
ATOM   1810  CA  ILE A 116      52.250  57.200  60.440  1.00  0.00           C
ATOM   1811  HA  ILE A 116      53.290  57.370  60.650  1.00  0.00           H
ATOM   1812  CB  ILE A 116      51.640  58.350  59.610  1.00  0.00           C
ATOM   1813  HB  ILE A 116      50.710  57.990  59.110  1.00  0.00           H
ATOM   1814  CG2 ILE A 116      51.340  59.710  60.320  1.00  0.00           C
ATOM   1815 HG21 ILE A 116      50.900  60.440  59.610  1.00  0.00           H
ATOM   1816 HG22 ILE A 116      52.260  60.220  60.670  1.00  0.00           H
ATOM   1817 HG23 ILE A 116      50.560  59.660  61.130  1.00  0.00           H
ATOM   1818  CG1 ILE A 116      52.670  58.640  58.370  1.00  0.00           C
ATOM   1819 HG11 ILE A 116      52.800  57.640  57.900  1.00  0.00           H
ATOM   1820 HG12 ILE A 116      53.560  59.020  58.900  1.00  0.00           H
ATOM   1821  CD  ILE A 116      52.350  59.770  57.410  1.00  0.00           C
ATOM   1822  HD1 ILE A 116      52.240  60.760  57.890  1.00  0.00           H
ATOM   1823  HD2 ILE A 116      51.480  59.390  56.810  1.00  0.00           H
ATOM   1824  HD3 ILE A 116      53.260  59.890  56.790  1.00  0.00           H
ATOM   1825  C   ILE A 116      51.620  57.200  61.780  1.00  0.00           C
ATOM   1826  O   ILE A 116      52.280  57.310  62.810  1.00  0.00           O
ATOM   1827  N   PHE A 117      50.320  56.960  62.000  1.00  0.00           N
ATOM   1828  HN  PHE A 117      49.660  57.050  61.260  1.00  0.00           H
ATOM   1829  CA  PHE A 117      49.760  56.870  63.330  1.00  0.00           C
ATOM   1830  HA  PHE A 117      50.060  57.720  63.920  1.00  0.00           H
ATOM   1831  CB  PHE A 117      48.220  57.050  63.290  1.00  0.00           C
ATOM   1832  HB1 PHE A 117      47.800  56.980  64.330  1.00  0.00           H
ATOM   1833  HB2 PHE A 117      47.810  56.280  62.600  1.00  0.00           H
ATOM   1834  CG  PHE A 117      47.840  58.450  62.890  1.00  0.00           C
ATOM   1835  CD1 PHE A 117      48.080  59.460  63.850  1.00  0.00           C
ATOM   1836  HD1 PHE A 117      48.600  59.190  64.750  1.00  0.00           H
ATOM   1837  CE1 PHE A 117      47.590  60.770  63.610  1.00  0.00           C
ATOM   1838  HE1 PHE A 117      47.750  61.550  64.340  1.00  0.00           H
ATOM   1839  CZ  PHE A 117      46.930  61.060  62.420  1.00  0.00           C
ATOM   1840  HZ  PHE A 117      46.430  62.000  62.230  1.00  0.00           H
ATOM   1841  CD2 PHE A 117      47.100  58.690  61.770  1.00  0.00           C
ATOM   1842  HD2 PHE A 117      46.830  57.950  61.050  1.00  0.00           H
ATOM   1843  CE2 PHE A 117      46.710  60.050  61.480  1.00  0.00           C
ATOM   1844  HE2 PHE A 117      46.200  60.340  60.570  1.00  0.00           H
ATOM   1845  C   PHE A 117      50.200  55.720  64.160  1.00  0.00           C
ATOM   1846  O   PHE A 117      50.320  55.840  65.380  1.00  0.00           O
ATOM   1847  N   LEU A 118      50.470  54.500  63.580  1.00  0.00           N
ATOM   1848  HN  LEU A 118      50.380  54.440  62.590  1.00  0.00           H
ATOM   1849  CA  LEU A 118      51.130  53.350  64.330  1.00  0.00           C
ATOM   1850  HA  LEU A 118      50.500  53.060  65.140  1.00  0.00           H
ATOM   1851  CB  LEU A 118      51.250  52.160  63.340  1.00  0.00           C
ATOM   1852  HB1 LEU A 118      51.840  52.510  62.460  1.00  0.00           H
ATOM   1853  HB2 LEU A 118      50.220  51.930  62.980  1.00  0.00           H
ATOM   1854  CG  LEU A 118      52.010  50.890  63.810  1.00  0.00           C
ATOM   1855  HG  LEU A 118      53.050  51.140  64.120  1.00  0.00           H
ATOM   1856  CD1 LEU A 118      51.230  50.250  64.940  1.00  0.00           C
ATOM   1857 HD11 LEU A 118      51.870  49.430  65.350  1.00  0.00           H
ATOM   1858 HD12 LEU A 118      50.320  49.810  64.490  1.00  0.00           H
ATOM   1859 HD13 LEU A 118      51.080  50.960  65.790  1.00  0.00           H
ATOM   1860  CD2 LEU A 118      52.090  49.890  62.650  1.00  0.00           C
ATOM   1861 HD21 LEU A 118      52.470  50.500  61.810  1.00  0.00           H
ATOM   1862 HD22 LEU A 118      51.050  49.600  62.380  1.00  0.00           H
ATOM   1863 HD23 LEU A 118      52.720  48.990  62.750  1.00  0.00           H
ATOM   1864  C   LEU A 118      52.480  53.750  64.940  1.00  0.00           C
ATOM   1865  O   LEU A 118      52.830  53.580  66.130  1.00  0.00           O
ATOM   1866  N   THR A 119      53.310  54.420  64.070  1.00  0.00           N
ATOM   1867  HN  THR A 119      52.940  54.630  63.170  1.00  0.00           H
ATOM   1868  CA  THR A 119      54.580  55.010  64.430  1.00  0.00           C
ATOM   1869  HA  THR A 119      55.220  54.170  64.680  1.00  0.00           H
ATOM   1870  CB  THR A 119      55.220  55.580  63.210  1.00  0.00           C
ATOM   1871  HB  THR A 119      54.610  56.310  62.640  1.00  0.00           H
ATOM   1872  OG1 THR A 119      55.520  54.540  62.250  1.00  0.00           O
ATOM   1873  HG1 THR A 119      54.710  54.150  61.930  1.00  0.00           H
ATOM   1874  CG2 THR A 119      56.550  56.260  63.540  1.00  0.00           C
ATOM   1875 HG21 THR A 119      56.900  56.540  62.530  1.00  0.00           H
ATOM   1876 HG22 THR A 119      57.290  55.510  63.860  1.00  0.00           H
ATOM   1877 HG23 THR A 119      56.480  57.150  64.200  1.00  0.00           H
ATOM   1878  C   THR A 119      54.580  56.100  65.500  1.00  0.00           C
ATOM   1879  O   THR A 119      55.480  56.070  66.370  1.00  0.00           O
ATOM   1880  N   VAL A 120      53.580  57.090  65.460  1.00  0.00           N
ATOM   1881  HN  VAL A 120      52.950  57.230  64.700  1.00  0.00           H
ATOM   1882  CA  VAL A 120      53.440  58.060  66.580  1.00  0.00           C
ATOM   1883  HA  VAL A 120      54.420  58.490  66.670  1.00  0.00           H
ATOM   1884  CB  VAL A 120      52.420  59.100  66.120  1.00  0.00           C
ATOM   1885  HB  VAL A 120      51.510  58.550  65.790  1.00  0.00           H
ATOM   1886  CG1 VAL A 120      52.130  60.000  67.300  1.00  0.00           C
ATOM   1887 HG11 VAL A 120      53.110  60.380  67.680  1.00  0.00           H
ATOM   1888 HG12 VAL A 120      51.520  59.470  68.060  1.00  0.00           H
ATOM   1889 HG13 VAL A 120      51.540  60.890  66.970  1.00  0.00           H
ATOM   1890  CG2 VAL A 120      52.970  60.000  64.990  1.00  0.00           C
ATOM   1891 HG21 VAL A 120      52.370  60.930  64.860  1.00  0.00           H
ATOM   1892 HG22 VAL A 120      53.090  59.400  64.070  1.00  0.00           H
ATOM   1893 HG23 VAL A 120      53.970  60.410  65.270  1.00  0.00           H
ATOM   1894  C   VAL A 120      52.960  57.240  67.840  1.00  0.00           C
ATOM   1895  O   VAL A 120      53.560  57.420  68.950  1.00  0.00           O
ATOM   1896  N   VAL A 121      52.020  56.260  67.790  1.00  0.00           N
ATOM   1897  HN  VAL A 121      51.380  56.120  67.040  1.00  0.00           H
ATOM   1898  CA  VAL A 121      51.650  55.350  68.890  1.00  0.00           C
ATOM   1899  HA  VAL A 121      51.320  55.980  69.700  1.00  0.00           H
ATOM   1900  CB  VAL A 121      50.400  54.440  68.510  1.00  0.00           C
ATOM   1901  HB  VAL A 121      50.540  54.060  67.480  1.00  0.00           H
ATOM   1902  CG1 VAL A 121      50.200  53.370  69.530  1.00  0.00           C
ATOM   1903 HG11 VAL A 121      51.060  52.680  69.680  1.00  0.00           H
ATOM   1904 HG12 VAL A 121      49.290  52.770  69.330  1.00  0.00           H
ATOM   1905 HG13 VAL A 121      50.080  53.880  70.520  1.00  0.00           H
ATOM   1906  CG2 VAL A 121      49.060  55.210  68.410  1.00  0.00           C
ATOM   1907 HG21 VAL A 121      49.120  55.770  67.450  1.00  0.00           H
ATOM   1908 HG22 VAL A 121      48.870  55.890  69.250  1.00  0.00           H
ATOM   1909 HG23 VAL A 121      48.220  54.480  68.320  1.00  0.00           H
ATOM   1910  C   VAL A 121      52.830  54.630  69.430  1.00  0.00           C
ATOM   1911  O   VAL A 121      52.920  54.600  70.670  1.00  0.00           O
ATOM   1912  N   ALA A 122      53.770  54.110  68.560  1.00  0.00           N
ATOM   1913  HN  ALA A 122      53.570  54.140  67.590  1.00  0.00           H
ATOM   1914  CA  ALA A 122      54.950  53.480  69.120  1.00  0.00           C
ATOM   1915  HA  ALA A 122      54.550  52.660  69.720  1.00  0.00           H
ATOM   1916  CB  ALA A 122      55.700  52.750  67.950  1.00  0.00           C
ATOM   1917  HB1 ALA A 122      54.940  52.240  67.320  1.00  0.00           H
ATOM   1918  HB2 ALA A 122      56.460  52.120  68.450  1.00  0.00           H
ATOM   1919  HB3 ALA A 122      56.220  53.370  67.190  1.00  0.00           H
ATOM   1920  C   ALA A 122      55.860  54.290  70.000  1.00  0.00           C
ATOM   1921  O   ALA A 122      56.270  53.850  71.050  1.00  0.00           O
ATOM   1922  N   VAL A 123      56.050  55.570  69.610  1.00  0.00           N
ATOM   1923  HN  VAL A 123      55.630  55.900  68.760  1.00  0.00           H
ATOM   1924  CA  VAL A 123      56.750  56.570  70.380  1.00  0.00           C
ATOM   1925  HA  VAL A 123      57.730  56.130  70.530  1.00  0.00           H
ATOM   1926  CB  VAL A 123      56.960  57.870  69.600  1.00  0.00           C
ATOM   1927  HB  VAL A 123      56.000  58.300  69.250  1.00  0.00           H
ATOM   1928  CG1 VAL A 123      57.750  58.930  70.440  1.00  0.00           C
ATOM   1929 HG11 VAL A 123      58.000  59.840  69.870  1.00  0.00           H
ATOM   1930 HG12 VAL A 123      58.620  58.420  70.920  1.00  0.00           H
ATOM   1931 HG13 VAL A 123      57.310  59.400  71.350  1.00  0.00           H
ATOM   1932  CG2 VAL A 123      57.780  57.540  68.400  1.00  0.00           C
ATOM   1933 HG21 VAL A 123      58.700  56.990  68.680  1.00  0.00           H
ATOM   1934 HG22 VAL A 123      58.180  58.430  67.870  1.00  0.00           H
ATOM   1935 HG23 VAL A 123      57.230  56.940  67.640  1.00  0.00           H
ATOM   1936  C   VAL A 123      56.110  56.890  71.710  1.00  0.00           C
ATOM   1937  O   VAL A 123      56.700  56.900  72.800  1.00  0.00           O
ATOM   1938  N   ASP A 124      54.750  57.230  71.690  1.00  0.00           N
ATOM   1939  HN  ASP A 124      54.260  57.220  70.820  1.00  0.00           H
ATOM   1940  CA  ASP A 124      53.950  57.380  72.900  1.00  0.00           C
ATOM   1941  HA  ASP A 124      54.450  58.170  73.440  1.00  0.00           H
ATOM   1942  CB  ASP A 124      52.550  58.020  72.580  1.00  0.00           C
ATOM   1943  HB1 ASP A 124      52.170  57.500  71.670  1.00  0.00           H
ATOM   1944  HB2 ASP A 124      52.760  59.050  72.210  1.00  0.00           H
ATOM   1945  CG  ASP A 124      51.430  57.890  73.620  1.00  0.00           C
ATOM   1946  OD1 ASP A 124      50.890  58.870  74.180  1.00  0.00           O
ATOM   1947  OD2 ASP A 124      51.000  56.730  73.750  1.00  0.00           O
ATOM   1948  C   ASP A 124      53.950  56.210  73.880  1.00  0.00           C
ATOM   1949  O   ASP A 124      54.040  56.350  75.150  1.00  0.00           O
ATOM   1950  N   ARG A 125      54.000  55.000  73.350  1.00  0.00           N
ATOM   1951  HN  ARG A 125      53.960  55.080  72.350  1.00  0.00           H
ATOM   1952  CA  ARG A 125      54.050  53.770  74.040  1.00  0.00           C
ATOM   1953  HA  ARG A 125      53.290  53.730  74.800  1.00  0.00           H
ATOM   1954  CB  ARG A 125      53.580  52.540  73.220  1.00  0.00           C
ATOM   1955  HB1 ARG A 125      54.030  51.560  73.480  1.00  0.00           H
ATOM   1956  HB2 ARG A 125      53.850  52.690  72.150  1.00  0.00           H
ATOM   1957  CG  ARG A 125      52.070  52.210  73.230  1.00  0.00           C
ATOM   1958  HG1 ARG A 125      51.920  51.420  73.990  1.00  0.00           H
ATOM   1959  HG2 ARG A 125      51.940  51.570  72.340  1.00  0.00           H
ATOM   1960  CD  ARG A 125      51.090  53.380  73.370  1.00  0.00           C
ATOM   1961  HD1 ARG A 125      51.110  53.990  72.430  1.00  0.00           H
ATOM   1962  HD2 ARG A 125      51.310  54.100  74.180  1.00  0.00           H
ATOM   1963  NE  ARG A 125      49.670  52.820  73.450  1.00  0.00           N
ATOM   1964  HE  ARG A 125      49.540  51.840  73.320  1.00  0.00           H
ATOM   1965  CZ  ARG A 125      48.590  53.570  73.750  1.00  0.00           C
ATOM   1966  NH1 ARG A 125      48.750  54.880  73.980  1.00  0.00           N
ATOM   1967 HH11 ARG A 125      49.620  55.330  73.790  1.00  0.00           H
ATOM   1968 HH12 ARG A 125      48.070  55.340  74.560  1.00  0.00           H
ATOM   1969  NH2 ARG A 125      47.410  53.070  73.940  1.00  0.00           N
ATOM   1970 HH21 ARG A 125      47.260  52.120  73.670  1.00  0.00           H
ATOM   1971 HH22 ARG A 125      46.710  53.540  74.470  1.00  0.00           H
ATOM   1972  C   ARG A 125      55.420  53.620  74.700  1.00  0.00           C
ATOM   1973  O   ARG A 125      55.400  53.370  75.900  1.00  0.00           O
ATOM   1974  N   TYR A 126      56.600  53.880  73.960  1.00  0.00           N
ATOM   1975  HN  TYR A 126      56.500  54.110  73.000  1.00  0.00           H
ATOM   1976  CA  TYR A 126      57.930  54.090  74.570  1.00  0.00           C
ATOM   1977  HA  TYR A 126      58.300  53.160  74.990  1.00  0.00           H
ATOM   1978  CB  TYR A 126      58.920  54.420  73.420  1.00  0.00           C
ATOM   1979  HB1 TYR A 126      58.350  55.170  72.820  1.00  0.00           H
ATOM   1980  HB2 TYR A 126      59.020  53.610  72.680  1.00  0.00           H
ATOM   1981  CG  TYR A 126      60.210  55.110  73.850  1.00  0.00           C
ATOM   1982  CD1 TYR A 126      61.090  54.500  74.680  1.00  0.00           C
ATOM   1983  HD1 TYR A 126      60.820  53.610  75.240  1.00  0.00           H
ATOM   1984  CE1 TYR A 126      62.310  55.180  74.990  1.00  0.00           C
ATOM   1985  HE1 TYR A 126      62.930  54.790  75.770  1.00  0.00           H
ATOM   1986  CZ  TYR A 126      62.620  56.380  74.320  1.00  0.00           C
ATOM   1987  OH  TYR A 126      63.790  57.110  74.550  1.00  0.00           O
ATOM   1988  HH  TYR A 126      64.390  56.520  75.030  1.00  0.00           H
ATOM   1989  CD2 TYR A 126      60.550  56.300  73.160  1.00  0.00           C
ATOM   1990  HD2 TYR A 126      59.830  56.860  72.590  1.00  0.00           H
ATOM   1991  CE2 TYR A 126      61.770  56.940  73.390  1.00  0.00           C
ATOM   1992  HE2 TYR A 126      62.030  57.910  72.990  1.00  0.00           H
ATOM   1993  C   TYR A 126      57.920  55.050  75.730  1.00  0.00           C
ATOM   1994  O   TYR A 126      58.340  54.680  76.860  1.00  0.00           O
ATOM   1995  N   PHE A 127      57.370  56.260  75.530  1.00  0.00           N
ATOM   1996  HN  PHE A 127      57.050  56.690  74.690  1.00  0.00           H
ATOM   1997  CA  PHE A 127      57.300  57.270  76.600  1.00  0.00           C
ATOM   1998  HA  PHE A 127      58.280  57.360  77.020  1.00  0.00           H
ATOM   1999  CB  PHE A 127      56.700  58.530  76.020  1.00  0.00           C
ATOM   2000  HB1 PHE A 127      56.710  59.270  76.860  1.00  0.00           H
ATOM   2001  HB2 PHE A 127      55.730  58.280  75.530  1.00  0.00           H
ATOM   2002  CG  PHE A 127      57.660  59.170  75.030  1.00  0.00           C
ATOM   2003  CD1 PHE A 127      57.180  60.180  74.120  1.00  0.00           C
ATOM   2004  HD1 PHE A 127      56.120  60.340  73.960  1.00  0.00           H
ATOM   2005  CE1 PHE A 127      57.980  61.010  73.350  1.00  0.00           C
ATOM   2006  HE1 PHE A 127      57.600  61.760  72.660  1.00  0.00           H
ATOM   2007  CZ  PHE A 127      59.400  60.800  73.480  1.00  0.00           C
ATOM   2008  HZ  PHE A 127      60.040  61.390  72.830  1.00  0.00           H
ATOM   2009  CD2 PHE A 127      59.070  58.950  75.060  1.00  0.00           C
ATOM   2010  HD2 PHE A 127      59.470  58.190  75.710  1.00  0.00           H
ATOM   2011  CE2 PHE A 127      59.980  59.770  74.270  1.00  0.00           C
ATOM   2012  HE2 PHE A 127      61.040  59.610  74.140  1.00  0.00           H
ATOM   2013  C   PHE A 127      56.500  56.850  77.900  1.00  0.00           C
ATOM   2014  O   PHE A 127      57.030  57.090  78.970  1.00  0.00           O
ATOM   2015  N   ARG A 128      55.330  56.170  77.830  1.00  0.00           N
ATOM   2016  HN  ARG A 128      54.960  55.980  76.920  1.00  0.00           H
ATOM   2017  CA  ARG A 128      54.580  55.520  78.890  1.00  0.00           C
ATOM   2018  HA  ARG A 128      54.300  56.300  79.580  1.00  0.00           H
ATOM   2019  CB  ARG A 128      53.190  54.940  78.380  1.00  0.00           C
ATOM   2020  HB1 ARG A 128      52.680  54.360  79.170  1.00  0.00           H
ATOM   2021  HB2 ARG A 128      53.400  54.260  77.510  1.00  0.00           H
ATOM   2022  CG  ARG A 128      52.260  56.090  77.870  1.00  0.00           C
ATOM   2023  HG1 ARG A 128      52.850  56.760  77.210  1.00  0.00           H
ATOM   2024  HG2 ARG A 128      51.970  56.710  78.750  1.00  0.00           H
ATOM   2025  CD  ARG A 128      51.030  55.550  77.170  1.00  0.00           C
ATOM   2026  HD1 ARG A 128      50.390  55.020  77.920  1.00  0.00           H
ATOM   2027  HD2 ARG A 128      51.280  54.820  76.360  1.00  0.00           H
ATOM   2028  NE  ARG A 128      50.390  56.780  76.610  1.00  0.00           N
ATOM   2029  HE  ARG A 128      50.770  57.110  75.750  1.00  0.00           H
ATOM   2030  CZ  ARG A 128      49.870  57.740  77.380  1.00  0.00           C
ATOM   2031  NH1 ARG A 128      49.490  57.480  78.600  1.00  0.00           N
ATOM   2032 HH11 ARG A 128      49.610  56.530  78.930  1.00  0.00           H
ATOM   2033 HH12 ARG A 128      48.910  58.110  79.100  1.00  0.00           H
ATOM   2034  NH2 ARG A 128      49.780  58.960  76.800  1.00  0.00           N
ATOM   2035 HH21 ARG A 128      50.190  59.060  75.890  1.00  0.00           H
ATOM   2036 HH22 ARG A 128      49.340  59.700  77.320  1.00  0.00           H
ATOM   2037  C   ARG A 128      55.430  54.410  79.640  1.00  0.00           C
ATOM   2038  O   ARG A 128      55.400  54.400  80.870  1.00  0.00           O
ATOM   2039  N   VAL A 129      56.250  53.510  78.960  1.00  0.00           N
ATOM   2040  HN  VAL A 129      56.340  53.490  77.980  1.00  0.00           H
ATOM   2041  CA  VAL A 129      57.120  52.620  79.710  1.00  0.00           C
ATOM   2042  HA  VAL A 129      56.390  52.080  80.310  1.00  0.00           H
ATOM   2043  CB  VAL A 129      57.720  51.620  78.780  1.00  0.00           C
ATOM   2044  HB  VAL A 129      58.230  52.300  78.050  1.00  0.00           H
ATOM   2045  CG1 VAL A 129      58.700  50.640  79.530  1.00  0.00           C
ATOM   2046 HG11 VAL A 129      58.030  50.100  80.230  1.00  0.00           H
ATOM   2047 HG12 VAL A 129      59.510  51.230  80.040  1.00  0.00           H
ATOM   2048 HG13 VAL A 129      59.160  49.880  78.860  1.00  0.00           H
ATOM   2049  CG2 VAL A 129      56.580  50.820  78.050  1.00  0.00           C
ATOM   2050 HG21 VAL A 129      57.010  50.020  77.420  1.00  0.00           H
ATOM   2051 HG22 VAL A 129      55.910  51.480  77.470  1.00  0.00           H
ATOM   2052 HG23 VAL A 129      55.960  50.330  78.830  1.00  0.00           H
ATOM   2053  C   VAL A 129      58.180  53.330  80.630  1.00  0.00           C
ATOM   2054  O   VAL A 129      58.430  52.940  81.780  1.00  0.00           O
ATOM   2055  N   VAL A 130      58.730  54.480  80.150  1.00  0.00           N
ATOM   2056  HN  VAL A 130      58.550  54.890  79.250  1.00  0.00           H
ATOM   2057  CA  VAL A 130      59.640  55.370  80.920  1.00  0.00           C
ATOM   2058  HA  VAL A 130      60.220  54.690  81.530  1.00  0.00           H
ATOM   2059  CB  VAL A 130      60.810  55.980  80.180  1.00  0.00           C
ATOM   2060  HB  VAL A 130      61.330  56.730  80.820  1.00  0.00           H
ATOM   2061  CG1 VAL A 130      61.800  54.860  79.710  1.00  0.00           C
ATOM   2062 HG11 VAL A 130      62.580  55.330  79.070  1.00  0.00           H
ATOM   2063 HG12 VAL A 130      61.180  54.150  79.140  1.00  0.00           H
ATOM   2064 HG13 VAL A 130      62.230  54.340  80.600  1.00  0.00           H
ATOM   2065  CG2 VAL A 130      60.370  56.840  79.030  1.00  0.00           C
ATOM   2066 HG21 VAL A 130      61.280  57.010  78.410  1.00  0.00           H
ATOM   2067 HG22 VAL A 130      59.940  57.790  79.430  1.00  0.00           H
ATOM   2068 HG23 VAL A 130      59.670  56.270  78.380  1.00  0.00           H
ATOM   2069  C   VAL A 130      58.900  56.450  81.680  1.00  0.00           C
ATOM   2070  O   VAL A 130      59.540  57.380  82.210  1.00  0.00           O
ATOM   2071  N   HSD A 131      57.550  56.280  81.850  1.00  0.00           N
ATOM   2072  HN  HSD A 131      57.090  55.480  81.470  1.00  0.00           H
ATOM   2073  CA  HSD A 131      56.710  57.150  82.690  1.00  0.00           C
ATOM   2074  HA  HSD A 131      55.800  56.580  82.830  1.00  0.00           H
ATOM   2075  CB  HSD A 131      57.140  57.290  84.170  1.00  0.00           C
ATOM   2076  HB1 HSD A 131      56.380  57.840  84.780  1.00  0.00           H
ATOM   2077  HB2 HSD A 131      57.990  57.990  84.270  1.00  0.00           H
ATOM   2078  ND1 HSD A 131      56.470  55.070  85.290  1.00  0.00           N
ATOM   2079  HD1 HSD A 131      55.500  55.220  85.080  1.00  0.00           H
ATOM   2080  CG  HSD A 131      57.420  56.010  84.870  1.00  0.00           C
ATOM   2081  CE1 HSD A 131      57.160  54.020  85.890  1.00  0.00           C
ATOM   2082  HE1 HSD A 131      56.640  53.190  86.340  1.00  0.00           H
ATOM   2083  NE2 HSD A 131      58.420  54.220  85.850  1.00  0.00           N
ATOM   2084  CD2 HSD A 131      58.620  55.440  85.280  1.00  0.00           C
ATOM   2085  HD2 HSD A 131      59.570  55.950  85.250  1.00  0.00           H
ATOM   2086  C   HSD A 131      56.340  58.410  81.950  1.00  0.00           C
ATOM   2087  O   HSD A 131      57.220  59.100  81.460  1.00  0.00           O
ATOM   2088  N   PRO A 132      55.010  58.740  81.810  1.00  0.00           N
ATOM   2089  CD  PRO A 132      53.830  58.160  82.590  1.00  0.00           C
ATOM   2090  HD1 PRO A 132      53.980  58.290  83.690  1.00  0.00           H
ATOM   2091  HD2 PRO A 132      53.700  57.100  82.280  1.00  0.00           H
ATOM   2092  CA  PRO A 132      54.540  59.510  80.720  1.00  0.00           C
ATOM   2093  HA  PRO A 132      55.030  59.210  79.820  1.00  0.00           H
ATOM   2094  CB  PRO A 132      53.020  59.120  80.690  1.00  0.00           C
ATOM   2095  HB1 PRO A 132      53.090  58.170  80.120  1.00  0.00           H
ATOM   2096  HB2 PRO A 132      52.420  59.810  80.060  1.00  0.00           H
ATOM   2097  CG  PRO A 132      52.620  58.930  82.170  1.00  0.00           C
ATOM   2098  HG1 PRO A 132      52.600  59.870  82.750  1.00  0.00           H
ATOM   2099  HG2 PRO A 132      51.650  58.420  82.270  1.00  0.00           H
ATOM   2100  C   PRO A 132      54.780  61.000  80.950  1.00  0.00           C
ATOM   2101  O   PRO A 132      53.780  61.690  81.140  1.00  0.00           O
ATOM   2102  N   HSD A 133      55.950  61.490  81.010  1.00  0.00           N
ATOM   2103  HN  HSD A 133      56.790  60.940  81.070  1.00  0.00           H
ATOM   2104  CA  HSD A 133      56.300  62.880  81.310  1.00  0.00           C
ATOM   2105  HA  HSD A 133      55.450  63.440  81.660  1.00  0.00           H
ATOM   2106  CB  HSD A 133      57.440  62.940  82.390  1.00  0.00           C
ATOM   2107  HB1 HSD A 133      57.650  64.000  82.680  1.00  0.00           H
ATOM   2108  HB2 HSD A 133      58.330  62.590  81.830  1.00  0.00           H
ATOM   2109  ND1 HSD A 133      56.380  62.590  84.620  1.00  0.00           N
ATOM   2110  HD1 HSD A 133      55.860  63.440  84.530  1.00  0.00           H
ATOM   2111  CG  HSD A 133      57.280  62.190  83.680  1.00  0.00           C
ATOM   2112  CE1 HSD A 133      56.500  61.770  85.690  1.00  0.00           C
ATOM   2113  HE1 HSD A 133      55.760  61.750  86.490  1.00  0.00           H
ATOM   2114  NE2 HSD A 133      57.550  60.960  85.510  1.00  0.00           N
ATOM   2115  CD2 HSD A 133      58.070  61.210  84.230  1.00  0.00           C
ATOM   2116  HD2 HSD A 133      58.980  60.710  83.910  1.00  0.00           H
ATOM   2117  C   HSD A 133      56.870  63.680  80.120  1.00  0.00           C
ATOM   2118  O   HSD A 133      57.280  64.810  80.240  1.00  0.00           O
ATOM   2119  N   HSD A 134      56.830  63.030  78.890  1.00  0.00           N
ATOM   2120  HN  HSD A 134      56.480  62.120  78.740  1.00  0.00           H
ATOM   2121  CA  HSD A 134      57.280  63.700  77.680  1.00  0.00           C
ATOM   2122  HA  HSD A 134      58.030  64.450  77.890  1.00  0.00           H
ATOM   2123  CB  HSD A 134      57.730  62.610  76.670  1.00  0.00           C
ATOM   2124  HB1 HSD A 134      58.000  63.140  75.720  1.00  0.00           H
ATOM   2125  HB2 HSD A 134      57.000  61.830  76.380  1.00  0.00           H
ATOM   2126  ND1 HSD A 134      60.220  62.250  76.910  1.00  0.00           N
ATOM   2127  HD1 HSD A 134      60.540  63.030  76.360  1.00  0.00           H
ATOM   2128  CG  HSD A 134      58.920  61.890  77.190  1.00  0.00           C
ATOM   2129  CE1 HSD A 134      61.010  61.410  77.660  1.00  0.00           C
ATOM   2130  HE1 HSD A 134      62.090  61.330  77.520  1.00  0.00           H
ATOM   2131  NE2 HSD A 134      60.330  60.520  78.340  1.00  0.00           N
ATOM   2132  CD2 HSD A 134      59.000  60.760  78.010  1.00  0.00           C
ATOM   2133  HD2 HSD A 134      58.200  60.180  78.430  1.00  0.00           H
ATOM   2134  C   HSD A 134      56.160  64.470  76.930  1.00  0.00           C
ATOM   2135  O   HSD A 134      55.020  64.270  77.260  1.00  0.00           O
ATOM   2136  N   ALA A 135      56.600  65.350  76.000  1.00  0.00           N
ATOM   2137  HN  ALA A 135      57.560  65.500  75.820  1.00  0.00           H
ATOM   2138  CA  ALA A 135      55.680  66.290  75.420  1.00  0.00           C
ATOM   2139  HA  ALA A 135      55.230  66.880  76.210  1.00  0.00           H
ATOM   2140  CB  ALA A 135      56.390  67.310  74.450  1.00  0.00           C
ATOM   2141  HB1 ALA A 135      56.610  66.800  73.490  1.00  0.00           H
ATOM   2142  HB2 ALA A 135      57.350  67.660  74.870  1.00  0.00           H
ATOM   2143  HB3 ALA A 135      55.790  68.220  74.260  1.00  0.00           H
ATOM   2144  C   ALA A 135      54.510  65.790  74.670  1.00  0.00           C
ATOM   2145  O   ALA A 135      53.340  66.120  74.820  1.00  0.00           O
ATOM   2146  N   LEU A 136      54.770  64.660  73.920  1.00  0.00           N
ATOM   2147  HN  LEU A 136      55.710  64.320  73.840  1.00  0.00           H
ATOM   2148  CA  LEU A 136      53.700  63.840  73.290  1.00  0.00           C
ATOM   2149  HA  LEU A 136      53.070  64.530  72.770  1.00  0.00           H
ATOM   2150  CB  LEU A 136      54.500  62.810  72.340  1.00  0.00           C
ATOM   2151  HB1 LEU A 136      54.980  62.050  72.990  1.00  0.00           H
ATOM   2152  HB2 LEU A 136      55.260  63.380  71.760  1.00  0.00           H
ATOM   2153  CG  LEU A 136      53.670  61.900  71.400  1.00  0.00           C
ATOM   2154  HG  LEU A 136      53.190  61.180  72.090  1.00  0.00           H
ATOM   2155  CD1 LEU A 136      52.610  62.690  70.570  1.00  0.00           C
ATOM   2156 HD11 LEU A 136      53.170  63.410  69.940  1.00  0.00           H
ATOM   2157 HD12 LEU A 136      51.900  63.160  71.290  1.00  0.00           H
ATOM   2158 HD13 LEU A 136      52.050  61.940  69.980  1.00  0.00           H
ATOM   2159  CD2 LEU A 136      54.590  61.160  70.440  1.00  0.00           C
ATOM   2160 HD21 LEU A 136      54.960  62.000  69.810  1.00  0.00           H
ATOM   2161 HD22 LEU A 136      54.070  60.370  69.850  1.00  0.00           H
ATOM   2162 HD23 LEU A 136      55.440  60.770  71.030  1.00  0.00           H
ATOM   2163  C   LEU A 136      52.800  63.080  74.200  1.00  0.00           C
ATOM   2164  O   LEU A 136      51.690  62.750  73.740  1.00  0.00           O
ATOM   2165  N   ASN A 137      53.060  62.900  75.580  1.00  0.00           N
ATOM   2166  HN  ASN A 137      53.890  63.250  76.000  1.00  0.00           H
ATOM   2167  CA  ASN A 137      52.020  62.530  76.590  1.00  0.00           C
ATOM   2168  HA  ASN A 137      51.210  62.050  76.070  1.00  0.00           H
ATOM   2169  CB  ASN A 137      52.460  61.650  77.710  1.00  0.00           C
ATOM   2170  HB1 ASN A 137      51.610  61.020  78.060  1.00  0.00           H
ATOM   2171  HB2 ASN A 137      52.950  62.200  78.540  1.00  0.00           H
ATOM   2172  CG  ASN A 137      53.490  60.650  77.120  1.00  0.00           C
ATOM   2173  OD1 ASN A 137      54.680  60.480  77.530  1.00  0.00           O
ATOM   2174  ND2 ASN A 137      53.080  59.810  76.150  1.00  0.00           N
ATOM   2175 HD21 ASN A 137      53.780  59.170  75.850  1.00  0.00           H
ATOM   2176 HD22 ASN A 137      52.200  59.820  75.660  1.00  0.00           H
ATOM   2177  C   ASN A 137      51.360  63.760  77.140  1.00  0.00           C
ATOM   2178  O   ASN A 137      50.240  63.730  77.600  1.00  0.00           O
ATOM   2179  N   LYS A 138      52.050  64.940  77.260  1.00  0.00           N
ATOM   2180  HN  LYS A 138      52.990  65.160  77.080  1.00  0.00           H
ATOM   2181  CA  LYS A 138      51.470  66.140  77.940  1.00  0.00           C
ATOM   2182  HA  LYS A 138      51.030  65.740  78.840  1.00  0.00           H
ATOM   2183  CB  LYS A 138      52.690  67.090  78.250  1.00  0.00           C
ATOM   2184  HB1 LYS A 138      52.490  68.170  78.100  1.00  0.00           H
ATOM   2185  HB2 LYS A 138      53.470  66.990  77.470  1.00  0.00           H
ATOM   2186  CG  LYS A 138      53.360  66.730  79.590  1.00  0.00           C
ATOM   2187  HG1 LYS A 138      54.280  67.320  79.620  1.00  0.00           H
ATOM   2188  HG2 LYS A 138      53.460  65.620  79.590  1.00  0.00           H
ATOM   2189  CD  LYS A 138      52.480  67.120  80.770  1.00  0.00           C
ATOM   2190  HD1 LYS A 138      51.490  66.620  80.630  1.00  0.00           H
ATOM   2191  HD2 LYS A 138      52.260  68.200  80.890  1.00  0.00           H
ATOM   2192  CE  LYS A 138      53.010  66.530  82.100  1.00  0.00           C
ATOM   2193  HE1 LYS A 138      54.060  66.910  82.110  1.00  0.00           H
ATOM   2194  HE2 LYS A 138      52.890  65.430  81.940  1.00  0.00           H
ATOM   2195  NZ  LYS A 138      52.150  66.870  83.220  1.00  0.00           N
ATOM   2196  HZ1 LYS A 138      51.180  66.570  83.020  1.00  0.00           H
ATOM   2197  HZ2 LYS A 138      52.120  67.900  83.330  1.00  0.00           H
ATOM   2198  HZ3 LYS A 138      52.530  66.370  84.060  1.00  0.00           H
ATOM   2199  C   LYS A 138      50.440  66.940  77.210  1.00  0.00           C
ATOM   2200  O   LYS A 138      49.500  67.580  77.750  1.00  0.00           O
ATOM   2201  N   ILE A 139      50.610  67.020  75.860  1.00  0.00           N
ATOM   2202  HN  ILE A 139      51.440  66.580  75.540  1.00  0.00           H
ATOM   2203  CA  ILE A 139      49.870  67.910  74.950  1.00  0.00           C
ATOM   2204  HA  ILE A 139      50.310  68.820  75.350  1.00  0.00           H
ATOM   2205  CB  ILE A 139      50.320  67.910  73.510  1.00  0.00           C
ATOM   2206  HB  ILE A 139      49.680  68.560  72.880  1.00  0.00           H
ATOM   2207  CG2 ILE A 139      51.670  68.600  73.390  1.00  0.00           C
ATOM   2208 HG21 ILE A 139      51.640  69.610  73.860  1.00  0.00           H
ATOM   2209 HG22 ILE A 139      51.730  68.870  72.310  1.00  0.00           H
ATOM   2210 HG23 ILE A 139      52.530  68.010  73.760  1.00  0.00           H
ATOM   2211  CG1 ILE A 139      50.290  66.480  72.970  1.00  0.00           C
ATOM   2212 HG11 ILE A 139      49.280  66.240  72.610  1.00  0.00           H
ATOM   2213 HG12 ILE A 139      50.400  65.630  73.690  1.00  0.00           H
ATOM   2214  CD  ILE A 139      51.170  66.240  71.790  1.00  0.00           C
ATOM   2215  HD1 ILE A 139      50.890  66.950  71.000  1.00  0.00           H
ATOM   2216  HD2 ILE A 139      51.000  65.280  71.230  1.00  0.00           H
ATOM   2217  HD3 ILE A 139      52.260  66.240  72.010  1.00  0.00           H
ATOM   2218  C   ILE A 139      48.350  68.010  75.050  1.00  0.00           C
ATOM   2219  O   ILE A 139      47.730  67.020  75.370  1.00  0.00           O
ATOM   2220  N   SER A 140      47.780  69.140  74.670  1.00  0.00           N
ATOM   2221  HN  SER A 140      48.300  69.880  74.280  1.00  0.00           H
ATOM   2222  CA  SER A 140      46.360  69.340  74.510  1.00  0.00           C
ATOM   2223  HA  SER A 140      46.040  69.070  75.510  1.00  0.00           H
ATOM   2224  CB  SER A 140      46.000  70.850  74.400  1.00  0.00           C
ATOM   2225  HB1 SER A 140      46.590  71.510  75.080  1.00  0.00           H
ATOM   2226  HB2 SER A 140      44.900  71.030  74.430  1.00  0.00           H
ATOM   2227  OG  SER A 140      46.490  71.430  73.210  1.00  0.00           O
ATOM   2228  HG1 SER A 140      47.430  71.450  73.360  1.00  0.00           H
ATOM   2229  C   SER A 140      45.530  68.460  73.630  1.00  0.00           C
ATOM   2230  O   SER A 140      45.990  67.850  72.670  1.00  0.00           O
ATOM   2231  N   ASN A 141      44.180  68.330  73.990  1.00  0.00           N
ATOM   2232  HN  ASN A 141      43.870  68.580  74.910  1.00  0.00           H
ATOM   2233  CA  ASN A 141      43.190  67.730  73.140  1.00  0.00           C
ATOM   2234  HA  ASN A 141      43.580  66.720  73.010  1.00  0.00           H
ATOM   2235  CB  ASN A 141      41.860  67.480  73.930  1.00  0.00           C
ATOM   2236  HB1 ASN A 141      41.090  67.160  73.200  1.00  0.00           H
ATOM   2237  HB2 ASN A 141      41.530  68.460  74.310  1.00  0.00           H
ATOM   2238  CG  ASN A 141      41.890  66.610  75.170  1.00  0.00           C
ATOM   2239  OD1 ASN A 141      42.780  65.820  75.270  1.00  0.00           O
ATOM   2240  ND2 ASN A 141      40.770  66.670  75.930  1.00  0.00           N
ATOM   2241 HD21 ASN A 141      40.640  65.860  76.520  1.00  0.00           H
ATOM   2242 HD22 ASN A 141      40.040  67.170  75.490  1.00  0.00           H
ATOM   2243  C   ASN A 141      43.030  68.490  71.820  1.00  0.00           C
ATOM   2244  O   ASN A 141      42.930  67.850  70.720  1.00  0.00           O
ATOM   2245  N   ARG A 142      43.040  69.820  71.860  1.00  0.00           N
ATOM   2246  HN  ARG A 142      42.960  70.340  72.710  1.00  0.00           H
ATOM   2247  CA  ARG A 142      42.980  70.550  70.570  1.00  0.00           C
ATOM   2248  HA  ARG A 142      42.190  70.170  69.950  1.00  0.00           H
ATOM   2249  CB  ARG A 142      42.840  72.090  70.810  1.00  0.00           C
ATOM   2250  HB1 ARG A 142      42.860  72.590  69.820  1.00  0.00           H
ATOM   2251  HB2 ARG A 142      43.680  72.540  71.370  1.00  0.00           H
ATOM   2252  CG  ARG A 142      41.510  72.420  71.510  1.00  0.00           C
ATOM   2253  HG1 ARG A 142      41.080  71.630  72.160  1.00  0.00           H
ATOM   2254  HG2 ARG A 142      40.720  72.550  70.740  1.00  0.00           H
ATOM   2255  CD  ARG A 142      41.450  73.760  72.300  1.00  0.00           C
ATOM   2256  HD1 ARG A 142      42.240  73.930  73.060  1.00  0.00           H
ATOM   2257  HD2 ARG A 142      40.510  73.930  72.870  1.00  0.00           H
ATOM   2258  NE  ARG A 142      41.780  74.840  71.290  1.00  0.00           N
ATOM   2259  HE  ARG A 142      42.720  74.860  70.950  1.00  0.00           H
ATOM   2260  CZ  ARG A 142      40.920  75.570  70.570  1.00  0.00           C
ATOM   2261  NH1 ARG A 142      39.640  75.650  70.930  1.00  0.00           N
ATOM   2262 HH11 ARG A 142      39.310  75.290  71.810  1.00  0.00           H
ATOM   2263 HH12 ARG A 142      39.090  76.380  70.550  1.00  0.00           H
ATOM   2264  NH2 ARG A 142      41.470  76.340  69.680  1.00  0.00           N
ATOM   2265 HH21 ARG A 142      42.390  76.110  69.370  1.00  0.00           H
ATOM   2266 HH22 ARG A 142      40.950  77.110  69.280  1.00  0.00           H
ATOM   2267  C   ARG A 142      44.330  70.290  69.840  1.00  0.00           C
ATOM   2268  O   ARG A 142      44.380  70.020  68.630  1.00  0.00           O
ATOM   2269  N   THR A 143      45.500  70.330  70.480  1.00  0.00           N
ATOM   2270  HN  THR A 143      45.610  70.560  71.440  1.00  0.00           H
ATOM   2271  CA  THR A 143      46.820  70.080  69.850  1.00  0.00           C
ATOM   2272  HA  THR A 143      46.790  70.780  69.020  1.00  0.00           H
ATOM   2273  CB  THR A 143      48.110  70.360  70.630  1.00  0.00           C
ATOM   2274  HB  THR A 143      48.110  69.830  71.610  1.00  0.00           H
ATOM   2275  OG1 THR A 143      48.170  71.720  70.990  1.00  0.00           O
ATOM   2276  HG1 THR A 143      48.880  71.750  71.630  1.00  0.00           H
ATOM   2277  CG2 THR A 143      49.390  70.100  69.750  1.00  0.00           C
ATOM   2278 HG21 THR A 143      49.320  70.370  68.680  1.00  0.00           H
ATOM   2279 HG22 THR A 143      49.560  69.000  69.820  1.00  0.00           H
ATOM   2280 HG23 THR A 143      50.300  70.550  70.210  1.00  0.00           H
ATOM   2281  C   THR A 143      46.950  68.700  69.140  1.00  0.00           C
ATOM   2282  O   THR A 143      47.380  68.620  67.990  1.00  0.00           O
ATOM   2283  N   ALA A 144      46.440  67.610  69.850  1.00  0.00           N
ATOM   2284  HN  ALA A 144      46.170  67.780  70.790  1.00  0.00           H
ATOM   2285  CA  ALA A 144      46.420  66.260  69.270  1.00  0.00           C
ATOM   2286  HA  ALA A 144      47.440  66.130  68.910  1.00  0.00           H
ATOM   2287  CB  ALA A 144      46.080  65.210  70.310  1.00  0.00           C
ATOM   2288  HB1 ALA A 144      46.270  64.180  69.970  1.00  0.00           H
ATOM   2289  HB2 ALA A 144      44.980  65.260  70.470  1.00  0.00           H
ATOM   2290  HB3 ALA A 144      46.650  65.380  71.250  1.00  0.00           H
ATOM   2291  C   ALA A 144      45.500  66.220  67.980  1.00  0.00           C
ATOM   2292  O   ALA A 144      45.880  65.650  66.960  1.00  0.00           O
ATOM   2293  N   ALA A 145      44.290  66.830  68.020  1.00  0.00           N
ATOM   2294  HN  ALA A 145      43.990  67.450  68.740  1.00  0.00           H
ATOM   2295  CA  ALA A 145      43.510  67.040  66.840  1.00  0.00           C
ATOM   2296  HA  ALA A 145      43.330  66.060  66.420  1.00  0.00           H
ATOM   2297  CB  ALA A 145      42.170  67.720  67.120  1.00  0.00           C
ATOM   2298  HB1 ALA A 145      41.690  67.310  68.030  1.00  0.00           H
ATOM   2299  HB2 ALA A 145      41.460  67.670  66.270  1.00  0.00           H
ATOM   2300  HB3 ALA A 145      42.400  68.810  67.170  1.00  0.00           H
ATOM   2301  C   ALA A 145      44.280  67.840  65.780  1.00  0.00           C
ATOM   2302  O   ALA A 145      44.370  67.390  64.610  1.00  0.00           O
ATOM   2303  N   ILE A 146      45.010  68.950  66.050  1.00  0.00           N
ATOM   2304  HN  ILE A 146      44.880  69.410  66.930  1.00  0.00           H
ATOM   2305  CA  ILE A 146      45.880  69.710  65.170  1.00  0.00           C
ATOM   2306  HA  ILE A 146      45.230  69.880  64.330  1.00  0.00           H
ATOM   2307  CB  ILE A 146      46.400  70.950  65.860  1.00  0.00           C
ATOM   2308  HB  ILE A 146      46.800  70.690  66.870  1.00  0.00           H
ATOM   2309  CG2 ILE A 146      47.590  71.520  65.060  1.00  0.00           C
ATOM   2310 HG21 ILE A 146      47.390  71.670  63.980  1.00  0.00           H
ATOM   2311 HG22 ILE A 146      48.500  70.870  65.110  1.00  0.00           H
ATOM   2312 HG23 ILE A 146      47.960  72.480  65.460  1.00  0.00           H
ATOM   2313  CG1 ILE A 146      45.360  72.120  65.980  1.00  0.00           C
ATOM   2314 HG11 ILE A 146      45.910  72.950  66.460  1.00  0.00           H
ATOM   2315 HG12 ILE A 146      44.540  71.830  66.680  1.00  0.00           H
ATOM   2316  CD  ILE A 146      44.540  72.520  64.710  1.00  0.00           C
ATOM   2317  HD1 ILE A 146      44.130  73.510  64.990  1.00  0.00           H
ATOM   2318  HD2 ILE A 146      43.770  71.730  64.560  1.00  0.00           H
ATOM   2319  HD3 ILE A 146      45.010  72.410  63.700  1.00  0.00           H
ATOM   2320  C   ILE A 146      47.010  68.890  64.540  1.00  0.00           C
ATOM   2321  O   ILE A 146      47.020  68.810  63.310  1.00  0.00           O
ATOM   2322  N   ILE A 147      47.880  68.180  65.320  1.00  0.00           N
ATOM   2323  HN  ILE A 147      47.710  68.220  66.310  1.00  0.00           H
ATOM   2324  CA  ILE A 147      48.940  67.340  64.790  1.00  0.00           C
ATOM   2325  HA  ILE A 147      49.520  67.980  64.140  1.00  0.00           H
ATOM   2326  CB  ILE A 147      49.860  66.760  65.830  1.00  0.00           C
ATOM   2327  HB  ILE A 147      49.380  66.000  66.490  1.00  0.00           H
ATOM   2328  CG2 ILE A 147      51.080  66.110  65.120  1.00  0.00           C
ATOM   2329 HG21 ILE A 147      51.620  66.960  64.660  1.00  0.00           H
ATOM   2330 HG22 ILE A 147      50.840  65.380  64.320  1.00  0.00           H
ATOM   2331 HG23 ILE A 147      51.740  65.620  65.870  1.00  0.00           H
ATOM   2332  CG1 ILE A 147      50.390  67.790  66.930  1.00  0.00           C
ATOM   2333 HG11 ILE A 147      49.560  68.060  67.610  1.00  0.00           H
ATOM   2334 HG12 ILE A 147      50.780  68.700  66.410  1.00  0.00           H
ATOM   2335  CD  ILE A 147      51.630  67.410  67.810  1.00  0.00           C
ATOM   2336  HD1 ILE A 147      52.040  68.060  68.620  1.00  0.00           H
ATOM   2337  HD2 ILE A 147      52.490  67.340  67.140  1.00  0.00           H
ATOM   2338  HD3 ILE A 147      51.530  66.430  68.330  1.00  0.00           H
ATOM   2339  C   ILE A 147      48.330  66.260  63.940  1.00  0.00           C
ATOM   2340  O   ILE A 147      48.870  66.020  62.830  1.00  0.00           O
ATOM   2341  N   SER A 148      47.200  65.610  64.340  1.00  0.00           N
ATOM   2342  HN  SER A 148      46.980  65.670  65.320  1.00  0.00           H
ATOM   2343  CA  SER A 148      46.450  64.750  63.360  1.00  0.00           C
ATOM   2344  HA  SER A 148      47.150  63.960  63.090  1.00  0.00           H
ATOM   2345  CB  SER A 148      45.190  64.090  63.990  1.00  0.00           C
ATOM   2346  HB1 SER A 148      44.740  63.350  63.290  1.00  0.00           H
ATOM   2347  HB2 SER A 148      44.390  64.840  64.180  1.00  0.00           H
ATOM   2348  OG  SER A 148      45.500  63.410  65.240  1.00  0.00           O
ATOM   2349  HG1 SER A 148      45.430  64.050  65.950  1.00  0.00           H
ATOM   2350  C   SER A 148      46.160  65.340  62.070  1.00  0.00           C
ATOM   2351  O   SER A 148      46.470  64.770  61.020  1.00  0.00           O
ATOM   2352  N   CYS A 149      45.630  66.570  62.050  1.00  0.00           N
ATOM   2353  HN  CYS A 149      45.440  67.060  62.900  1.00  0.00           H
ATOM   2354  CA  CYS A 149      45.350  67.390  60.860  1.00  0.00           C
ATOM   2355  HA  CYS A 149      44.650  66.940  60.190  1.00  0.00           H
ATOM   2356  CB  CYS A 149      44.660  68.710  61.300  1.00  0.00           C
ATOM   2357  HB1 CYS A 149      44.540  69.430  60.460  1.00  0.00           H
ATOM   2358  HB2 CYS A 149      45.230  69.200  62.130  1.00  0.00           H
ATOM   2359  SG  CYS A 149      43.020  68.420  62.000  1.00  0.00           S
ATOM   2360  HG1 CYS A 149      43.290  68.250  63.280  1.00  0.00           H
ATOM   2361  C   CYS A 149      46.510  67.700  59.900  1.00  0.00           C
ATOM   2362  O   CYS A 149      46.440  67.530  58.720  1.00  0.00           O
ATOM   2363  N   LEU A 150      47.690  68.040  60.450  1.00  0.00           N
ATOM   2364  HN  LEU A 150      47.680  68.090  61.450  1.00  0.00           H
ATOM   2365  CA  LEU A 150      48.940  68.190  59.710  1.00  0.00           C
ATOM   2366  HA  LEU A 150      48.700  68.730  58.810  1.00  0.00           H
ATOM   2367  CB  LEU A 150      50.040  68.770  60.630  1.00  0.00           C
ATOM   2368  HB1 LEU A 150      50.980  68.920  60.060  1.00  0.00           H
ATOM   2369  HB2 LEU A 150      50.180  68.110  61.510  1.00  0.00           H
ATOM   2370  CG  LEU A 150      49.820  70.140  61.300  1.00  0.00           C
ATOM   2371  HG  LEU A 150      48.770  70.220  61.660  1.00  0.00           H
ATOM   2372  CD1 LEU A 150      50.800  70.250  62.440  1.00  0.00           C
ATOM   2373 HD11 LEU A 150      50.420  69.650  63.290  1.00  0.00           H
ATOM   2374 HD12 LEU A 150      50.900  71.310  62.760  1.00  0.00           H
ATOM   2375 HD13 LEU A 150      51.810  69.860  62.200  1.00  0.00           H
ATOM   2376  CD2 LEU A 150      50.050  71.240  60.260  1.00  0.00           C
ATOM   2377 HD21 LEU A 150      49.770  72.210  60.740  1.00  0.00           H
ATOM   2378 HD22 LEU A 150      49.470  70.920  59.360  1.00  0.00           H
ATOM   2379 HD23 LEU A 150      51.090  71.350  59.920  1.00  0.00           H
ATOM   2380  C   LEU A 150      49.410  66.770  59.100  1.00  0.00           C
ATOM   2381  O   LEU A 150      49.720  66.660  57.900  1.00  0.00           O
ATOM   2382  N   LEU A 151      49.450  65.710  59.920  1.00  0.00           N
ATOM   2383  HN  LEU A 151      49.290  65.810  60.890  1.00  0.00           H
ATOM   2384  CA  LEU A 151      49.740  64.380  59.460  1.00  0.00           C
ATOM   2385  HA  LEU A 151      50.750  64.450  59.110  1.00  0.00           H
ATOM   2386  CB  LEU A 151      49.710  63.390  60.670  1.00  0.00           C
ATOM   2387  HB1 LEU A 151      49.890  62.350  60.330  1.00  0.00           H
ATOM   2388  HB2 LEU A 151      48.820  63.470  61.320  1.00  0.00           H
ATOM   2389  CG  LEU A 151      50.970  63.560  61.650  1.00  0.00           C
ATOM   2390  HG  LEU A 151      51.010  64.620  61.960  1.00  0.00           H
ATOM   2391  CD1 LEU A 151      50.810  62.620  62.890  1.00  0.00           C
ATOM   2392 HD11 LEU A 151      50.730  61.570  62.530  1.00  0.00           H
ATOM   2393 HD12 LEU A 151      49.900  62.790  63.510  1.00  0.00           H
ATOM   2394 HD13 LEU A 151      51.700  62.600  63.560  1.00  0.00           H
ATOM   2395  CD2 LEU A 151      52.290  63.250  60.970  1.00  0.00           C
ATOM   2396 HD21 LEU A 151      53.130  63.230  61.710  1.00  0.00           H
ATOM   2397 HD22 LEU A 151      52.630  63.940  60.170  1.00  0.00           H
ATOM   2398 HD23 LEU A 151      52.330  62.270  60.440  1.00  0.00           H
ATOM   2399  C   LEU A 151      48.900  63.790  58.300  1.00  0.00           C
ATOM   2400  O   LEU A 151      49.290  63.180  57.280  1.00  0.00           O
ATOM   2401  N   TRP A 152      47.560  63.980  58.480  1.00  0.00           N
ATOM   2402  HN  TRP A 152      47.110  64.150  59.350  1.00  0.00           H
ATOM   2403  CA  TRP A 152      46.710  63.660  57.400  1.00  0.00           C
ATOM   2404  HA  TRP A 152      46.840  62.630  57.110  1.00  0.00           H
ATOM   2405  CB  TRP A 152      45.120  63.830  57.670  1.00  0.00           C
ATOM   2406  HB1 TRP A 152      44.510  63.840  56.740  1.00  0.00           H
ATOM   2407  HB2 TRP A 152      44.980  64.810  58.140  1.00  0.00           H
ATOM   2408  CG  TRP A 152      44.600  62.770  58.570  1.00  0.00           C
ATOM   2409  CD1 TRP A 152      44.170  62.910  59.850  1.00  0.00           C
ATOM   2410  HD1 TRP A 152      44.070  63.810  60.420  1.00  0.00           H
ATOM   2411  NE1 TRP A 152      43.780  61.610  60.280  1.00  0.00           N
ATOM   2412  HE1 TRP A 152      43.510  61.390  61.190  1.00  0.00           H
ATOM   2413  CE2 TRP A 152      43.790  60.730  59.200  1.00  0.00           C
ATOM   2414  CD2 TRP A 152      44.330  61.440  58.120  1.00  0.00           C
ATOM   2415  CE3 TRP A 152      44.440  60.730  56.920  1.00  0.00           C
ATOM   2416  HE3 TRP A 152      44.940  61.220  56.090  1.00  0.00           H
ATOM   2417  CZ3 TRP A 152      43.790  59.490  56.790  1.00  0.00           C
ATOM   2418  HZ3 TRP A 152      43.650  58.970  55.860  1.00  0.00           H
ATOM   2419  CZ2 TRP A 152      43.350  59.430  59.160  1.00  0.00           C
ATOM   2420  HZ2 TRP A 152      42.950  58.890  60.020  1.00  0.00           H
ATOM   2421  CH2 TRP A 152      43.200  58.870  57.860  1.00  0.00           C
ATOM   2422  HH2 TRP A 152      42.850  57.850  57.810  1.00  0.00           H
ATOM   2423  C   TRP A 152      46.950  64.540  56.130  1.00  0.00           C
ATOM   2424  O   TRP A 152      46.890  64.090  54.970  1.00  0.00           O
ATOM   2425  N   GLY A 153      47.380  65.810  56.350  1.00  0.00           N
ATOM   2426  HN  GLY A 153      47.620  66.190  57.240  1.00  0.00           H
ATOM   2427  CA  GLY A 153      47.660  66.690  55.150  1.00  0.00           C
ATOM   2428  HA1 GLY A 153      47.810  67.700  55.500  1.00  0.00           H
ATOM   2429  HA2 GLY A 153      46.770  66.720  54.550  1.00  0.00           H
ATOM   2430  C   GLY A 153      48.820  66.180  54.330  1.00  0.00           C
ATOM   2431  O   GLY A 153      48.800  66.130  53.090  1.00  0.00           O
ATOM   2432  N   ILE A 154      49.880  65.680  54.990  1.00  0.00           N
ATOM   2433  HN  ILE A 154      49.960  65.800  55.970  1.00  0.00           H
ATOM   2434  CA  ILE A 154      51.050  65.060  54.320  1.00  0.00           C
ATOM   2435  HA  ILE A 154      51.260  65.830  53.600  1.00  0.00           H
ATOM   2436  CB  ILE A 154      52.310  65.000  55.190  1.00  0.00           C
ATOM   2437  HB  ILE A 154      52.480  66.000  55.620  1.00  0.00           H
ATOM   2438  CG2 ILE A 154      52.190  64.070  56.440  1.00  0.00           C
ATOM   2439 HG21 ILE A 154      53.170  63.920  56.940  1.00  0.00           H
ATOM   2440 HG22 ILE A 154      51.730  63.120  56.110  1.00  0.00           H
ATOM   2441 HG23 ILE A 154      51.450  64.540  57.120  1.00  0.00           H
ATOM   2442  CG1 ILE A 154      53.540  64.640  54.280  1.00  0.00           C
ATOM   2443 HG11 ILE A 154      53.310  63.670  53.810  1.00  0.00           H
ATOM   2444 HG12 ILE A 154      54.420  64.510  54.950  1.00  0.00           H
ATOM   2445  CD  ILE A 154      54.000  65.700  53.290  1.00  0.00           C
ATOM   2446  HD1 ILE A 154      54.130  66.640  53.860  1.00  0.00           H
ATOM   2447  HD2 ILE A 154      53.290  65.860  52.450  1.00  0.00           H
ATOM   2448  HD3 ILE A 154      54.980  65.370  52.880  1.00  0.00           H
ATOM   2449  C   ILE A 154      50.580  63.730  53.690  1.00  0.00           C
ATOM   2450  O   ILE A 154      50.910  63.440  52.500  1.00  0.00           O
ATOM   2451  N   THR A 155      49.740  62.900  54.310  1.00  0.00           N
ATOM   2452  HN  THR A 155      49.380  63.180  55.190  1.00  0.00           H
ATOM   2453  CA  THR A 155      49.230  61.630  53.800  1.00  0.00           C
ATOM   2454  HA  THR A 155      50.040  60.960  53.560  1.00  0.00           H
ATOM   2455  CB  THR A 155      48.390  60.880  54.810  1.00  0.00           C
ATOM   2456  HB  THR A 155      47.430  61.410  54.970  1.00  0.00           H
ATOM   2457  OG1 THR A 155      48.910  60.760  56.110  1.00  0.00           O
ATOM   2458  HG1 THR A 155      48.910  61.600  56.580  1.00  0.00           H
ATOM   2459  CG2 THR A 155      48.110  59.440  54.330  1.00  0.00           C
ATOM   2460 HG21 THR A 155      47.300  59.440  53.580  1.00  0.00           H
ATOM   2461 HG22 THR A 155      47.830  58.820  55.220  1.00  0.00           H
ATOM   2462 HG23 THR A 155      49.090  59.140  53.900  1.00  0.00           H
ATOM   2463  C   THR A 155      48.450  61.900  52.500  1.00  0.00           C
ATOM   2464  O   THR A 155      48.580  61.260  51.470  1.00  0.00           O
ATOM   2465  N   ILE A 156      47.610  62.940  52.550  1.00  0.00           N
ATOM   2466  HN  ILE A 156      47.390  63.450  53.370  1.00  0.00           H
ATOM   2467  CA  ILE A 156      46.800  63.390  51.380  1.00  0.00           C
ATOM   2468  HA  ILE A 156      46.260  62.540  50.990  1.00  0.00           H
ATOM   2469  CB  ILE A 156      45.740  64.470  51.790  1.00  0.00           C
ATOM   2470  HB  ILE A 156      46.280  65.250  52.380  1.00  0.00           H
ATOM   2471  CG2 ILE A 156      45.180  65.100  50.530  1.00  0.00           C
ATOM   2472 HG21 ILE A 156      44.230  65.540  50.900  1.00  0.00           H
ATOM   2473 HG22 ILE A 156      44.930  64.310  49.780  1.00  0.00           H
ATOM   2474 HG23 ILE A 156      45.850  65.910  50.150  1.00  0.00           H
ATOM   2475  CG1 ILE A 156      44.670  63.760  52.640  1.00  0.00           C
ATOM   2476 HG11 ILE A 156      45.220  62.950  53.190  1.00  0.00           H
ATOM   2477 HG12 ILE A 156      44.010  63.220  51.930  1.00  0.00           H
ATOM   2478  CD  ILE A 156      43.940  64.710  53.520  1.00  0.00           C
ATOM   2479  HD1 ILE A 156      43.700  65.650  52.980  1.00  0.00           H
ATOM   2480  HD2 ILE A 156      44.520  65.000  54.420  1.00  0.00           H
ATOM   2481  HD3 ILE A 156      42.960  64.270  53.860  1.00  0.00           H
ATOM   2482  C   ILE A 156      47.720  63.910  50.240  1.00  0.00           C
ATOM   2483  O   ILE A 156      47.760  63.440  49.170  1.00  0.00           O
ATOM   2484  N   GLY A 157      48.640  64.850  50.600  1.00  0.00           N
ATOM   2485  HN  GLY A 157      48.630  65.300  51.500  1.00  0.00           H
ATOM   2486  CA  GLY A 157      49.570  65.490  49.680  1.00  0.00           C
ATOM   2487  HA1 GLY A 157      50.020  66.280  50.250  1.00  0.00           H
ATOM   2488  HA2 GLY A 157      48.970  65.860  48.850  1.00  0.00           H
ATOM   2489  C   GLY A 157      50.750  64.680  49.130  1.00  0.00           C
ATOM   2490  O   GLY A 157      51.210  65.060  48.080  1.00  0.00           O
ATOM   2491  N   LEU A 158      51.150  63.510  49.670  1.00  0.00           N
ATOM   2492  HN  LEU A 158      50.940  63.400  50.640  1.00  0.00           H
ATOM   2493  CA  LEU A 158      52.050  62.530  49.000  1.00  0.00           C
ATOM   2494  HA  LEU A 158      52.740  63.120  48.410  1.00  0.00           H
ATOM   2495  CB  LEU A 158      52.920  61.860  50.050  1.00  0.00           C
ATOM   2496  HB1 LEU A 158      53.640  61.140  49.600  1.00  0.00           H
ATOM   2497  HB2 LEU A 158      52.320  61.210  50.730  1.00  0.00           H
ATOM   2498  CG  LEU A 158      53.900  62.820  50.830  1.00  0.00           C
ATOM   2499  HG  LEU A 158      53.220  63.520  51.370  1.00  0.00           H
ATOM   2500  CD1 LEU A 158      54.750  62.080  51.820  1.00  0.00           C
ATOM   2501 HD11 LEU A 158      55.430  61.430  51.230  1.00  0.00           H
ATOM   2502 HD12 LEU A 158      54.220  61.300  52.390  1.00  0.00           H
ATOM   2503 HD13 LEU A 158      55.320  62.780  52.490  1.00  0.00           H
ATOM   2504  CD2 LEU A 158      54.760  63.740  49.910  1.00  0.00           C
ATOM   2505 HD21 LEU A 158      54.090  64.370  49.300  1.00  0.00           H
ATOM   2506 HD22 LEU A 158      55.430  63.190  49.220  1.00  0.00           H
ATOM   2507 HD23 LEU A 158      55.330  64.500  50.480  1.00  0.00           H
ATOM   2508  C   LEU A 158      51.370  61.550  48.100  1.00  0.00           C
ATOM   2509  O   LEU A 158      52.080  60.750  47.460  1.00  0.00           O
ATOM   2510  N   THR A 159      50.020  61.680  47.970  1.00  0.00           N
ATOM   2511  HN  THR A 159      49.540  62.360  48.530  1.00  0.00           H
ATOM   2512  CA  THR A 159      49.190  60.740  47.270  1.00  0.00           C
ATOM   2513  HA  THR A 159      49.810  59.970  46.840  1.00  0.00           H
ATOM   2514  CB  THR A 159      48.220  60.080  48.280  1.00  0.00           C
ATOM   2515  HB  THR A 159      47.470  60.830  48.580  1.00  0.00           H
ATOM   2516  OG1 THR A 159      48.940  59.570  49.360  1.00  0.00           O
ATOM   2517  HG1 THR A 159      49.110  60.240  50.030  1.00  0.00           H
ATOM   2518  CG2 THR A 159      47.750  58.780  47.540  1.00  0.00           C
ATOM   2519 HG21 THR A 159      47.110  58.330  48.330  1.00  0.00           H
ATOM   2520 HG22 THR A 159      48.630  58.170  47.270  1.00  0.00           H
ATOM   2521 HG23 THR A 159      47.140  58.970  46.640  1.00  0.00           H
ATOM   2522  C   THR A 159      48.400  61.440  46.100  1.00  0.00           C
ATOM   2523  O   THR A 159      47.500  60.960  45.400  1.00  0.00           O
ATOM   2524  N   VAL A 160      48.730  62.690  45.780  1.00  0.00           N
ATOM   2525  HN  VAL A 160      49.330  63.240  46.350  1.00  0.00           H
ATOM   2526  CA  VAL A 160      48.090  63.480  44.710  1.00  0.00           C
ATOM   2527  HA  VAL A 160      47.010  63.380  44.750  1.00  0.00           H
ATOM   2528  CB  VAL A 160      48.330  64.960  44.930  1.00  0.00           C
ATOM   2529  HB  VAL A 160      47.770  65.600  44.240  1.00  0.00           H
ATOM   2530  CG1 VAL A 160      47.650  65.260  46.330  1.00  0.00           C
ATOM   2531 HG11 VAL A 160      47.400  66.340  46.390  1.00  0.00           H
ATOM   2532 HG12 VAL A 160      48.420  65.050  47.110  1.00  0.00           H
ATOM   2533 HG13 VAL A 160      46.710  64.730  46.600  1.00  0.00           H
ATOM   2534  CG2 VAL A 160      49.800  65.320  44.800  1.00  0.00           C
ATOM   2535 HG21 VAL A 160      50.240  65.190  43.790  1.00  0.00           H
ATOM   2536 HG22 VAL A 160      50.510  64.720  45.410  1.00  0.00           H
ATOM   2537 HG23 VAL A 160      49.920  66.400  45.050  1.00  0.00           H
ATOM   2538  C   VAL A 160      48.400  63.060  43.280  1.00  0.00           C
ATOM   2539  O   VAL A 160      47.530  63.180  42.410  1.00  0.00           O
ATOM   2540  N   HSD A 161      49.470  62.330  42.960  1.00  0.00           N
ATOM   2541  HN  HSD A 161      50.160  62.180  43.650  1.00  0.00           H
ATOM   2542  CA  HSD A 161      49.790  61.750  41.680  1.00  0.00           C
ATOM   2543  HA  HSD A 161      49.830  62.550  40.950  1.00  0.00           H
ATOM   2544  CB  HSD A 161      51.160  61.040  41.640  1.00  0.00           C
ATOM   2545  HB1 HSD A 161      52.030  61.720  41.720  1.00  0.00           H
ATOM   2546  HB2 HSD A 161      51.240  60.490  40.690  1.00  0.00           H
ATOM   2547  ND1 HSD A 161      51.510  60.400  44.010  1.00  0.00           N
ATOM   2548  HD1 HSD A 161      51.710  61.280  44.450  1.00  0.00           H
ATOM   2549  CG  HSD A 161      51.100  60.040  42.740  1.00  0.00           C
ATOM   2550  CE1 HSD A 161      51.560  59.200  44.710  1.00  0.00           C
ATOM   2551  HE1 HSD A 161      51.750  59.160  45.790  1.00  0.00           H
ATOM   2552  NE2 HSD A 161      51.370  58.190  43.930  1.00  0.00           N
ATOM   2553  CD2 HSD A 161      51.070  58.670  42.710  1.00  0.00           C
ATOM   2554  HD2 HSD A 161      50.740  58.120  41.840  1.00  0.00           H
ATOM   2555  C   HSD A 161      48.740  60.800  41.150  1.00  0.00           C
ATOM   2556  O   HSD A 161      48.360  60.860  39.940  1.00  0.00           O
ATOM   2557  N   LEU A 162      48.070  59.910  41.950  1.00  0.00           N
ATOM   2558  HN  LEU A 162      48.450  59.860  42.870  1.00  0.00           H
ATOM   2559  CA  LEU A 162      47.040  59.050  41.500  1.00  0.00           C
ATOM   2560  HA  LEU A 162      47.380  58.540  40.610  1.00  0.00           H
ATOM   2561  CB  LEU A 162      46.650  58.060  42.680  1.00  0.00           C
ATOM   2562  HB1 LEU A 162      45.850  57.390  42.310  1.00  0.00           H
ATOM   2563  HB2 LEU A 162      46.260  58.610  43.550  1.00  0.00           H
ATOM   2564  CG  LEU A 162      47.840  57.170  43.100  1.00  0.00           C
ATOM   2565  HG  LEU A 162      48.560  57.850  43.590  1.00  0.00           H
ATOM   2566  CD1 LEU A 162      47.280  56.260  44.190  1.00  0.00           C
ATOM   2567 HD11 LEU A 162      48.000  55.430  44.390  1.00  0.00           H
ATOM   2568 HD12 LEU A 162      46.290  55.970  43.800  1.00  0.00           H
ATOM   2569 HD13 LEU A 162      47.040  56.870  45.080  1.00  0.00           H
ATOM   2570  CD2 LEU A 162      48.490  56.400  41.900  1.00  0.00           C
ATOM   2571 HD21 LEU A 162      47.770  55.760  41.340  1.00  0.00           H
ATOM   2572 HD22 LEU A 162      49.330  55.740  42.180  1.00  0.00           H
ATOM   2573 HD23 LEU A 162      48.850  57.110  41.120  1.00  0.00           H
ATOM   2574  C   LEU A 162      45.800  59.750  40.970  1.00  0.00           C
ATOM   2575  O   LEU A 162      45.080  59.270  40.080  1.00  0.00           O
ATOM   2576  N   LEU A 163      45.450  60.900  41.560  1.00  0.00           N
ATOM   2577  HN  LEU A 163      45.950  61.260  42.350  1.00  0.00           H
ATOM   2578  CA  LEU A 163      44.390  61.840  40.980  1.00  0.00           C
ATOM   2579  HA  LEU A 163      43.550  61.240  40.700  1.00  0.00           H
ATOM   2580  CB  LEU A 163      44.040  62.910  42.020  1.00  0.00           C
ATOM   2581  HB1 LEU A 163      43.150  63.460  41.650  1.00  0.00           H
ATOM   2582  HB2 LEU A 163      44.890  63.620  42.150  1.00  0.00           H
ATOM   2583  CG  LEU A 163      43.570  62.300  43.330  1.00  0.00           C
ATOM   2584  HG  LEU A 163      44.470  61.760  43.710  1.00  0.00           H
ATOM   2585  CD1 LEU A 163      43.240  63.410  44.340  1.00  0.00           C
ATOM   2586 HD11 LEU A 163      43.230  63.020  45.380  1.00  0.00           H
ATOM   2587 HD12 LEU A 163      42.260  63.830  44.080  1.00  0.00           H
ATOM   2588 HD13 LEU A 163      44.150  64.060  44.250  1.00  0.00           H
ATOM   2589  CD2 LEU A 163      42.390  61.290  43.200  1.00  0.00           C
ATOM   2590 HD21 LEU A 163      41.550  61.790  42.660  1.00  0.00           H
ATOM   2591 HD22 LEU A 163      42.000  60.940  44.180  1.00  0.00           H
ATOM   2592 HD23 LEU A 163      42.670  60.360  42.660  1.00  0.00           H
ATOM   2593  C   LEU A 163      44.940  62.670  39.790  1.00  0.00           C
ATOM   2594  O   LEU A 163      44.170  62.770  38.800  1.00  0.00           O
ATOM   2595  N   LYS A 164      46.170  63.210  39.810  1.00  0.00           N
ATOM   2596  HN  LYS A 164      46.700  62.930  40.600  1.00  0.00           H
ATOM   2597  CA  LYS A 164      46.750  63.950  38.740  1.00  0.00           C
ATOM   2598  HA  LYS A 164      45.960  64.610  38.410  1.00  0.00           H
ATOM   2599  CB  LYS A 164      48.100  64.600  39.190  1.00  0.00           C
ATOM   2600  HB1 LYS A 164      48.580  65.030  38.280  1.00  0.00           H
ATOM   2601  HB2 LYS A 164      48.700  63.750  39.580  1.00  0.00           H
ATOM   2602  CG  LYS A 164      48.040  65.850  40.070  1.00  0.00           C
ATOM   2603  HG1 LYS A 164      47.760  65.580  41.120  1.00  0.00           H
ATOM   2604  HG2 LYS A 164      47.310  66.590  39.670  1.00  0.00           H
ATOM   2605  CD  LYS A 164      49.400  66.580  40.140  1.00  0.00           C
ATOM   2606  HD1 LYS A 164      50.160  65.960  40.670  1.00  0.00           H
ATOM   2607  HD2 LYS A 164      49.270  67.420  40.850  1.00  0.00           H
ATOM   2608  CE  LYS A 164      49.940  67.120  38.800  1.00  0.00           C
ATOM   2609  HE1 LYS A 164      49.200  67.550  38.090  1.00  0.00           H
ATOM   2610  HE2 LYS A 164      50.450  66.280  38.250  1.00  0.00           H
ATOM   2611  NZ  LYS A 164      51.000  68.140  38.950  1.00  0.00           N
ATOM   2612  HZ1 LYS A 164      51.410  68.580  38.100  1.00  0.00           H
ATOM   2613  HZ2 LYS A 164      51.780  67.720  39.490  1.00  0.00           H
ATOM   2614  HZ3 LYS A 164      50.580  68.940  39.470  1.00  0.00           H
ATOM   2615  C   LYS A 164      46.850  63.160  37.450  1.00  0.00           C
ATOM   2616  O   LYS A 164      46.510  63.680  36.400  1.00  0.00           O
ATOM   2617  N   LYS A 165      47.310  61.860  37.460  1.00  0.00           N
ATOM   2618  HN  LYS A 165      47.660  61.530  38.340  1.00  0.00           H
ATOM   2619  CA  LYS A 165      47.450  61.010  36.340  1.00  0.00           C
ATOM   2620  HA  LYS A 165      47.750  61.580  35.470  1.00  0.00           H
ATOM   2621  CB  LYS A 165      48.450  59.890  36.660  1.00  0.00           C
ATOM   2622  HB1 LYS A 165      48.560  59.420  35.660  1.00  0.00           H
ATOM   2623  HB2 LYS A 165      48.100  59.130  37.390  1.00  0.00           H
ATOM   2624  CG  LYS A 165      49.890  60.390  37.000  1.00  0.00           C
ATOM   2625  HG1 LYS A 165      50.650  59.590  37.100  1.00  0.00           H
ATOM   2626  HG2 LYS A 165      49.900  60.720  38.050  1.00  0.00           H
ATOM   2627  CD  LYS A 165      50.460  61.480  36.090  1.00  0.00           C
ATOM   2628  HD1 LYS A 165      49.750  62.330  36.050  1.00  0.00           H
ATOM   2629  HD2 LYS A 165      50.680  61.110  35.070  1.00  0.00           H
ATOM   2630  CE  LYS A 165      51.850  62.030  36.610  1.00  0.00           C
ATOM   2631  HE1 LYS A 165      51.880  62.130  37.720  1.00  0.00           H
ATOM   2632  HE2 LYS A 165      51.980  62.990  36.060  1.00  0.00           H
ATOM   2633  NZ  LYS A 165      53.010  61.190  36.320  1.00  0.00           N
ATOM   2634  HZ1 LYS A 165      53.880  61.760  36.270  1.00  0.00           H
ATOM   2635  HZ2 LYS A 165      52.960  60.700  35.400  1.00  0.00           H
ATOM   2636  HZ3 LYS A 165      53.140  60.390  36.970  1.00  0.00           H
ATOM   2637  C   LYS A 165      46.130  60.380  36.060  1.00  0.00           C
ATOM   2638  O   LYS A 165      45.340  60.060  36.910  1.00  0.00           O
ATOM   2639  N   LYS A 166      45.960  60.070  34.710  1.00  0.00           N
ATOM   2640  HN  LYS A 166      46.650  60.330  34.050  1.00  0.00           H
ATOM   2641  CA  LYS A 166      44.730  59.530  34.280  1.00  0.00           C
ATOM   2642  HA  LYS A 166      44.010  59.520  35.090  1.00  0.00           H
ATOM   2643  CB  LYS A 166      44.070  60.350  33.110  1.00  0.00           C
ATOM   2644  HB1 LYS A 166      43.820  61.290  33.640  1.00  0.00           H
ATOM   2645  HB2 LYS A 166      43.060  59.940  32.880  1.00  0.00           H
ATOM   2646  CG  LYS A 166      45.060  60.690  32.000  1.00  0.00           C
ATOM   2647  HG1 LYS A 166      45.630  59.780  31.730  1.00  0.00           H
ATOM   2648  HG2 LYS A 166      45.710  61.460  32.460  1.00  0.00           H
ATOM   2649  CD  LYS A 166      44.320  61.220  30.760  1.00  0.00           C
ATOM   2650  HD1 LYS A 166      44.040  62.260  31.040  1.00  0.00           H
ATOM   2651  HD2 LYS A 166      43.310  60.770  30.730  1.00  0.00           H
ATOM   2652  CE  LYS A 166      45.030  61.010  29.410  1.00  0.00           C
ATOM   2653  HE1 LYS A 166      44.410  61.370  28.570  1.00  0.00           H
ATOM   2654  HE2 LYS A 166      45.290  59.930  29.230  1.00  0.00           H
ATOM   2655  NZ  LYS A 166      46.280  61.780  29.370  1.00  0.00           N
ATOM   2656  HZ1 LYS A 166      46.200  62.740  29.750  1.00  0.00           H
ATOM   2657  HZ2 LYS A 166      46.480  61.770  28.350  1.00  0.00           H
ATOM   2658  HZ3 LYS A 166      47.050  61.220  29.790  1.00  0.00           H
ATOM   2659  C   LYS A 166      44.960  58.130  33.810  1.00  0.00           C
ATOM   2660  O   LYS A 166      46.060  57.710  33.510  1.00  0.00           O
ATOM   2661  N   MET A 167      43.890  57.300  33.670  1.00  0.00           N
ATOM   2662  HN  MET A 167      43.010  57.700  33.910  1.00  0.00           H
ATOM   2663  CA  MET A 167      43.970  55.930  33.230  1.00  0.00           C
ATOM   2664  HA  MET A 167      45.000  55.720  32.960  1.00  0.00           H
ATOM   2665  CB  MET A 167      43.550  54.840  34.370  1.00  0.00           C
ATOM   2666  HB1 MET A 167      43.450  53.850  33.900  1.00  0.00           H
ATOM   2667  HB2 MET A 167      42.550  54.990  34.810  1.00  0.00           H
ATOM   2668  CG  MET A 167      44.470  54.730  35.530  1.00  0.00           C
ATOM   2669  HG1 MET A 167      44.130  53.960  36.250  1.00  0.00           H
ATOM   2670  HG2 MET A 167      44.670  55.720  35.980  1.00  0.00           H
ATOM   2671  SD  MET A 167      46.180  54.070  34.970  1.00  0.00           S
ATOM   2672  CE  MET A 167      45.870  52.260  34.990  1.00  0.00           C
ATOM   2673  HE1 MET A 167      46.810  51.730  34.730  1.00  0.00           H
ATOM   2674  HE2 MET A 167      45.160  51.880  34.230  1.00  0.00           H
ATOM   2675  HE3 MET A 167      45.520  52.010  36.020  1.00  0.00           H
ATOM   2676  C   MET A 167      43.100  55.870  32.010  1.00  0.00           C
ATOM   2677  O   MET A 167      41.930  55.530  32.140  1.00  0.00           O
ATOM   2678  N   PRO A 168      43.610  56.180  30.820  1.00  0.00           N
ATOM   2679  CD  PRO A 168      44.950  56.740  30.560  1.00  0.00           C
ATOM   2680  HD1 PRO A 168      45.770  56.130  30.980  1.00  0.00           H
ATOM   2681  HD2 PRO A 168      44.930  57.780  30.940  1.00  0.00           H
ATOM   2682  CA  PRO A 168      42.770  56.240  29.630  1.00  0.00           C
ATOM   2683  HA  PRO A 168      41.800  56.680  29.790  1.00  0.00           H
ATOM   2684  CB  PRO A 168      43.520  57.180  28.770  1.00  0.00           C
ATOM   2685  HB1 PRO A 168      43.410  58.220  29.140  1.00  0.00           H
ATOM   2686  HB2 PRO A 168      43.310  57.010  27.700  1.00  0.00           H
ATOM   2687  CG  PRO A 168      45.010  56.880  29.050  1.00  0.00           C
ATOM   2688  HG1 PRO A 168      45.440  55.990  28.520  1.00  0.00           H
ATOM   2689  HG2 PRO A 168      45.760  57.690  28.950  1.00  0.00           H
ATOM   2690  C   PRO A 168      42.690  54.830  29.110  1.00  0.00           C
ATOM   2691  O   PRO A 168      42.350  54.560  27.970  1.00  0.00           O
ATOM   2692  N   ILE A 169      43.100  53.800  29.850  1.00  0.00           N
ATOM   2693  HN  ILE A 169      43.310  54.120  30.780  1.00  0.00           H
ATOM   2694  CA  ILE A 169      43.490  52.540  29.390  1.00  0.00           C
ATOM   2695  HA  ILE A 169      43.710  52.540  28.320  1.00  0.00           H
ATOM   2696  CB  ILE A 169      44.880  52.140  30.030  1.00  0.00           C
ATOM   2697  HB  ILE A 169      45.560  53.020  29.960  1.00  0.00           H
ATOM   2698  CG2 ILE A 169      44.690  52.170  31.590  1.00  0.00           C
ATOM   2699 HG21 ILE A 169      43.860  51.480  31.870  1.00  0.00           H
ATOM   2700 HG22 ILE A 169      44.460  53.220  31.850  1.00  0.00           H
ATOM   2701 HG23 ILE A 169      45.680  51.940  32.040  1.00  0.00           H
ATOM   2702  CG1 ILE A 169      45.680  50.890  29.540  1.00  0.00           C
ATOM   2703 HG11 ILE A 169      45.200  49.920  29.780  1.00  0.00           H
ATOM   2704 HG12 ILE A 169      46.660  50.810  30.060  1.00  0.00           H
ATOM   2705  CD  ILE A 169      45.970  50.870  28.030  1.00  0.00           C
ATOM   2706  HD1 ILE A 169      46.720  50.100  27.740  1.00  0.00           H
ATOM   2707  HD2 ILE A 169      46.380  51.790  27.550  1.00  0.00           H
ATOM   2708  HD3 ILE A 169      45.110  50.520  27.420  1.00  0.00           H
ATOM   2709  C   ILE A 169      42.520  51.460  29.590  1.00  0.00           C
ATOM   2710  O   ILE A 169      41.690  51.550  30.480  1.00  0.00           O
ATOM   2711  N   GLN A 170      42.580  50.430  28.730  1.00  0.00           N
ATOM   2712  HN  GLN A 170      43.320  50.430  28.060  1.00  0.00           H
ATOM   2713  CA  GLN A 170      41.890  49.150  28.800  1.00  0.00           C
ATOM   2714  HA  GLN A 170      41.540  49.000  29.810  1.00  0.00           H
ATOM   2715  CB  GLN A 170      40.690  49.020  27.780  1.00  0.00           C
ATOM   2716  HB1 GLN A 170      41.060  48.910  26.740  1.00  0.00           H
ATOM   2717  HB2 GLN A 170      40.060  49.940  27.790  1.00  0.00           H
ATOM   2718  CG  GLN A 170      39.680  47.890  28.060  1.00  0.00           C
ATOM   2719  HG1 GLN A 170      39.220  47.910  29.060  1.00  0.00           H
ATOM   2720  HG2 GLN A 170      40.230  46.920  27.940  1.00  0.00           H
ATOM   2721  CD  GLN A 170      38.570  48.070  27.100  1.00  0.00           C
ATOM   2722  OE1 GLN A 170      37.620  48.770  27.270  1.00  0.00           O
ATOM   2723  NE2 GLN A 170      38.820  47.340  25.970  1.00  0.00           N
ATOM   2724 HE21 GLN A 170      38.230  47.510  25.180  1.00  0.00           H
ATOM   2725 HE22 GLN A 170      39.740  46.960  25.830  1.00  0.00           H
ATOM   2726  C   GLN A 170      42.880  48.050  28.560  1.00  0.00           C
ATOM   2727  O   GLN A 170      43.650  48.110  27.600  1.00  0.00           O
ATOM   2728  N   ASN A 171      42.750  46.920  29.280  1.00  0.00           N
ATOM   2729  HN  ASN A 171      42.080  46.930  30.020  1.00  0.00           H
ATOM   2730  CA  ASN A 171      43.500  45.700  28.970  1.00  0.00           C
ATOM   2731  HA  ASN A 171      43.890  45.770  27.960  1.00  0.00           H
ATOM   2732  CB  ASN A 171      44.820  45.670  29.800  1.00  0.00           C
ATOM   2733  HB1 ASN A 171      44.610  45.330  30.840  1.00  0.00           H
ATOM   2734  HB2 ASN A 171      45.240  46.700  29.830  1.00  0.00           H
ATOM   2735  CG  ASN A 171      45.970  44.760  29.340  1.00  0.00           C
ATOM   2736  OD1 ASN A 171      46.490  43.840  30.000  1.00  0.00           O
ATOM   2737  ND2 ASN A 171      46.450  45.100  28.100  1.00  0.00           N
ATOM   2738 HD21 ASN A 171      47.230  44.560  27.770  1.00  0.00           H
ATOM   2739 HD22 ASN A 171      46.330  46.010  27.700  1.00  0.00           H
ATOM   2740  C   ASN A 171      42.800  44.430  28.930  1.00  0.00           C
ATOM   2741  O   ASN A 171      42.200  43.920  29.870  1.00  0.00           O
ATOM   2742  N   GLY A 172      42.830  43.830  27.690  1.00  0.00           N
ATOM   2743  HN  GLY A 172      43.270  44.310  26.930  1.00  0.00           H
ATOM   2744  CA  GLY A 172      42.220  42.500  27.390  1.00  0.00           C
ATOM   2745  HA1 GLY A 172      42.690  41.870  28.120  1.00  0.00           H
ATOM   2746  HA2 GLY A 172      42.660  42.270  26.430  1.00  0.00           H
ATOM   2747  C   GLY A 172      40.760  42.310  27.430  1.00  0.00           C
ATOM   2748  O   GLY A 172      40.270  41.230  27.830  1.00  0.00           O
ATOM   2749  N   GLY A 173      39.940  43.240  27.070  1.00  0.00           N
ATOM   2750  HN  GLY A 173      40.320  43.980  26.520  1.00  0.00           H
ATOM   2751  CA  GLY A 173      38.520  43.080  27.190  1.00  0.00           C
ATOM   2752  HA1 GLY A 173      38.220  42.090  26.860  1.00  0.00           H
ATOM   2753  HA2 GLY A 173      38.050  43.840  26.590  1.00  0.00           H
ATOM   2754  C   GLY A 173      37.940  43.410  28.510  1.00  0.00           C
ATOM   2755  O   GLY A 173      36.750  43.160  28.750  1.00  0.00           O
ATOM   2756  N   ALA A 174      38.760  43.990  29.380  1.00  0.00           N
ATOM   2757  HN  ALA A 174      39.680  44.030  29.000  1.00  0.00           H
ATOM   2758  CA  ALA A 174      38.460  44.390  30.740  1.00  0.00           C
ATOM   2759  HA  ALA A 174      37.410  44.620  30.840  1.00  0.00           H
ATOM   2760  CB  ALA A 174      38.840  43.310  31.740  1.00  0.00           C
ATOM   2761  HB1 ALA A 174      38.320  42.340  31.570  1.00  0.00           H
ATOM   2762  HB2 ALA A 174      38.650  43.610  32.800  1.00  0.00           H
ATOM   2763  HB3 ALA A 174      39.910  43.010  31.740  1.00  0.00           H
ATOM   2764  C   ALA A 174      39.220  45.610  31.140  1.00  0.00           C
ATOM   2765  O   ALA A 174      40.380  45.910  30.780  1.00  0.00           O
ATOM   2766  N   ASN A 175      38.630  46.420  32.020  1.00  0.00           N
ATOM   2767  HN  ASN A 175      37.710  46.140  32.260  1.00  0.00           H
ATOM   2768  CA  ASN A 175      38.990  47.820  32.240  1.00  0.00           C
ATOM   2769  HA  ASN A 175      39.600  48.150  31.410  1.00  0.00           H
ATOM   2770  CB  ASN A 175      37.780  48.700  32.460  1.00  0.00           C
ATOM   2771  HB1 ASN A 175      37.330  48.470  33.450  1.00  0.00           H
ATOM   2772  HB2 ASN A 175      36.940  48.500  31.770  1.00  0.00           H
ATOM   2773  CG  ASN A 175      38.060  50.210  32.360  1.00  0.00           C
ATOM   2774  OD1 ASN A 175      39.110  50.810  32.110  1.00  0.00           O
ATOM   2775  ND2 ASN A 175      37.000  50.910  32.760  1.00  0.00           N
ATOM   2776 HD21 ASN A 175      37.130  51.870  32.990  1.00  0.00           H
ATOM   2777 HD22 ASN A 175      36.140  50.420  32.900  1.00  0.00           H
ATOM   2778  C   ASN A 175      39.980  47.870  33.380  1.00  0.00           C
ATOM   2779  O   ASN A 175      39.700  47.260  34.410  1.00  0.00           O
ATOM   2780  N   LEU A 176      41.080  48.640  33.270  1.00  0.00           N
ATOM   2781  HN  LEU A 176      41.110  49.460  32.710  1.00  0.00           H
ATOM   2782  CA  LEU A 176      42.320  48.390  33.960  1.00  0.00           C
ATOM   2783  HA  LEU A 176      42.250  47.470  34.510  1.00  0.00           H
ATOM   2784  CB  LEU A 176      43.530  48.260  33.020  1.00  0.00           C
ATOM   2785  HB1 LEU A 176      43.310  49.070  32.300  1.00  0.00           H
ATOM   2786  HB2 LEU A 176      43.440  47.380  32.350  1.00  0.00           H
ATOM   2787  CG  LEU A 176      44.860  48.200  33.770  1.00  0.00           C
ATOM   2788  HG  LEU A 176      44.980  49.090  34.430  1.00  0.00           H
ATOM   2789  CD1 LEU A 176      45.080  47.020  34.780  1.00  0.00           C
ATOM   2790 HD11 LEU A 176      44.220  47.070  35.490  1.00  0.00           H
ATOM   2791 HD12 LEU A 176      46.060  47.200  35.270  1.00  0.00           H
ATOM   2792 HD13 LEU A 176      44.970  46.010  34.350  1.00  0.00           H
ATOM   2793  CD2 LEU A 176      46.180  48.140  32.930  1.00  0.00           C
ATOM   2794 HD21 LEU A 176      47.120  48.220  33.520  1.00  0.00           H
ATOM   2795 HD22 LEU A 176      46.190  48.820  32.060  1.00  0.00           H
ATOM   2796 HD23 LEU A 176      46.360  47.100  32.610  1.00  0.00           H
ATOM   2797  C   LEU A 176      42.390  49.570  34.840  1.00  0.00           C
ATOM   2798  O   LEU A 176      42.600  50.680  34.360  1.00  0.00           O
ATOM   2799  N   CYS A 177      42.100  49.430  36.140  1.00  0.00           N
ATOM   2800  HN  CYS A 177      41.750  48.530  36.400  1.00  0.00           H
ATOM   2801  CA  CYS A 177      42.240  50.300  37.260  1.00  0.00           C
ATOM   2802  HA  CYS A 177      42.760  51.190  36.930  1.00  0.00           H
ATOM   2803  CB  CYS A 177      40.910  50.730  37.940  1.00  0.00           C
ATOM   2804  HB1 CYS A 177      40.540  49.810  38.440  1.00  0.00           H
ATOM   2805  HB2 CYS A 177      40.240  51.010  37.100  1.00  0.00           H
ATOM   2806  SG  CYS A 177      41.240  52.150  39.030  1.00  0.00           S
ATOM   2807  C   CYS A 177      43.190  49.620  38.200  1.00  0.00           C
ATOM   2808  O   CYS A 177      43.090  48.590  38.820  1.00  0.00           O
ATOM   2809  N   SER A 178      44.320  50.300  38.390  1.00  0.00           N
ATOM   2810  HN  SER A 178      44.530  51.140  37.900  1.00  0.00           H
ATOM   2811  CA  SER A 178      45.440  49.660  39.010  1.00  0.00           C
ATOM   2812  HA  SER A 178      45.360  49.490  40.070  1.00  0.00           H
ATOM   2813  CB  SER A 178      46.050  48.420  38.260  1.00  0.00           C
ATOM   2814  HB1 SER A 178      46.590  48.770  37.350  1.00  0.00           H
ATOM   2815  HB2 SER A 178      45.360  47.590  37.980  1.00  0.00           H
ATOM   2816  OG  SER A 178      47.040  47.820  39.060  1.00  0.00           O
ATOM   2817  HG1 SER A 178      47.410  47.020  38.680  1.00  0.00           H
ATOM   2818  C   SER A 178      46.480  50.660  39.230  1.00  0.00           C
ATOM   2819  O   SER A 178      46.690  51.510  38.380  1.00  0.00           O
ATOM   2820  N   SER A 179      47.170  50.700  40.480  1.00  0.00           N
ATOM   2821  HN  SER A 179      46.780  50.200  41.250  1.00  0.00           H
ATOM   2822  CA  SER A 179      47.930  51.820  40.810  1.00  0.00           C
ATOM   2823  HA  SER A 179      47.550  52.660  40.230  1.00  0.00           H
ATOM   2824  CB  SER A 179      47.830  52.220  42.330  1.00  0.00           C
ATOM   2825  HB1 SER A 179      46.750  52.310  42.570  1.00  0.00           H
ATOM   2826  HB2 SER A 179      48.250  53.240  42.510  1.00  0.00           H
ATOM   2827  OG  SER A 179      48.370  51.220  43.210  1.00  0.00           O
ATOM   2828  HG1 SER A 179      49.260  51.070  42.930  1.00  0.00           H
ATOM   2829  C   SER A 179      49.390  51.580  40.570  1.00  0.00           C
ATOM   2830  O   SER A 179      50.100  52.560  40.300  1.00  0.00           O
ATOM   2831  N   PHE A 180      49.840  50.290  40.640  1.00  0.00           N
ATOM   2832  HN  PHE A 180      49.240  49.490  40.670  1.00  0.00           H
ATOM   2833  CA  PHE A 180      51.270  49.990  40.680  1.00  0.00           C
ATOM   2834  HA  PHE A 180      51.870  50.890  40.620  1.00  0.00           H
ATOM   2835  CB  PHE A 180      51.630  49.040  41.830  1.00  0.00           C
ATOM   2836  HB1 PHE A 180      52.720  48.830  41.750  1.00  0.00           H
ATOM   2837  HB2 PHE A 180      51.080  48.080  41.890  1.00  0.00           H
ATOM   2838  CG  PHE A 180      51.400  49.800  43.160  1.00  0.00           C
ATOM   2839  CD1 PHE A 180      52.180  50.920  43.500  1.00  0.00           C
ATOM   2840  HD1 PHE A 180      52.890  51.360  42.820  1.00  0.00           H
ATOM   2841  CE1 PHE A 180      51.990  51.560  44.690  1.00  0.00           C
ATOM   2842  HE1 PHE A 180      52.650  52.390  44.940  1.00  0.00           H
ATOM   2843  CZ  PHE A 180      51.110  51.050  45.660  1.00  0.00           C
ATOM   2844  HZ  PHE A 180      51.200  51.450  46.660  1.00  0.00           H
ATOM   2845  CD2 PHE A 180      50.570  49.280  44.170  1.00  0.00           C
ATOM   2846  HD2 PHE A 180      50.050  48.340  44.030  1.00  0.00           H
ATOM   2847  CE2 PHE A 180      50.390  49.920  45.400  1.00  0.00           C
ATOM   2848  HE2 PHE A 180      49.700  49.590  46.170  1.00  0.00           H
ATOM   2849  C   PHE A 180      51.810  49.310  39.440  1.00  0.00           C
ATOM   2850  O   PHE A 180      52.780  48.530  39.480  1.00  0.00           O
ATOM   2851  N   SER A 181      51.230  49.410  38.300  1.00  0.00           N
ATOM   2852  HN  SER A 181      50.560  50.120  38.110  1.00  0.00           H
ATOM   2853  CA  SER A 181      51.670  48.720  37.080  1.00  0.00           C
ATOM   2854  HA  SER A 181      51.530  47.650  37.140  1.00  0.00           H
ATOM   2855  CB  SER A 181      50.960  49.190  35.860  1.00  0.00           C
ATOM   2856  HB1 SER A 181      51.310  48.700  34.930  1.00  0.00           H
ATOM   2857  HB2 SER A 181      51.260  50.260  35.800  1.00  0.00           H
ATOM   2858  OG  SER A 181      49.530  49.150  35.950  1.00  0.00           O
ATOM   2859  HG1 SER A 181      49.150  50.000  36.180  1.00  0.00           H
ATOM   2860  C   SER A 181      53.170  48.940  36.800  1.00  0.00           C
ATOM   2861  O   SER A 181      53.720  50.040  37.040  1.00  0.00           O
ATOM   2862  N   ILE A 182      53.940  47.930  36.340  1.00  0.00           N
ATOM   2863  HN  ILE A 182      53.470  47.060  36.230  1.00  0.00           H
ATOM   2864  CA  ILE A 182      55.410  48.000  35.990  1.00  0.00           C
ATOM   2865  HA  ILE A 182      55.900  48.430  36.860  1.00  0.00           H
ATOM   2866  CB  ILE A 182      56.130  46.610  35.900  1.00  0.00           C
ATOM   2867  HB  ILE A 182      55.570  46.110  35.070  1.00  0.00           H
ATOM   2868  CG2 ILE A 182      57.600  46.700  35.450  1.00  0.00           C
ATOM   2869 HG21 ILE A 182      57.690  47.330  34.550  1.00  0.00           H
ATOM   2870 HG22 ILE A 182      58.050  45.700  35.200  1.00  0.00           H
ATOM   2871 HG23 ILE A 182      58.150  47.280  36.230  1.00  0.00           H
ATOM   2872  CG1 ILE A 182      56.040  45.930  37.290  1.00  0.00           C
ATOM   2873 HG11 ILE A 182      55.020  45.980  37.730  1.00  0.00           H
ATOM   2874 HG12 ILE A 182      56.750  46.340  38.050  1.00  0.00           H
ATOM   2875  CD  ILE A 182      56.510  44.530  37.180  1.00  0.00           C
ATOM   2876  HD1 ILE A 182      57.590  44.440  36.900  1.00  0.00           H
ATOM   2877  HD2 ILE A 182      55.860  43.950  36.500  1.00  0.00           H
ATOM   2878  HD3 ILE A 182      56.370  44.050  38.170  1.00  0.00           H
ATOM   2879  C   ILE A 182      55.720  48.890  34.850  1.00  0.00           C
ATOM   2880  O   ILE A 182      55.470  48.510  33.720  1.00  0.00           O
ATOM   2881  N   CYS A 183      56.220  50.120  35.090  1.00  0.00           N
ATOM   2882  HN  CYS A 183      56.370  50.440  36.020  1.00  0.00           H
ATOM   2883  CA  CYS A 183      56.440  51.020  33.940  1.00  0.00           C
ATOM   2884  HA  CYS A 183      56.480  50.430  33.020  1.00  0.00           H
ATOM   2885  CB  CYS A 183      55.390  52.120  33.660  1.00  0.00           C
ATOM   2886  HB1 CYS A 183      55.690  52.560  32.690  1.00  0.00           H
ATOM   2887  HB2 CYS A 183      55.470  52.950  34.400  1.00  0.00           H
ATOM   2888  SG  CYS A 183      53.780  51.330  33.680  1.00  0.00           S
ATOM   2889  C   CYS A 183      57.770  51.750  34.090  1.00  0.00           C
ATOM   2890  O   CYS A 183      58.290  51.960  35.200  1.00  0.00           O
ATOM   2891  N   HSD A 184      58.360  52.140  32.930  1.00  0.00           N
ATOM   2892  HN  HSD A 184      57.920  52.230  32.040  1.00  0.00           H
ATOM   2893  CA  HSD A 184      59.670  52.830  32.990  1.00  0.00           C
ATOM   2894  HA  HSD A 184      60.220  52.200  33.680  1.00  0.00           H
ATOM   2895  CB  HSD A 184      60.330  52.710  31.620  1.00  0.00           C
ATOM   2896  HB1 HSD A 184      60.230  51.720  31.120  1.00  0.00           H
ATOM   2897  HB2 HSD A 184      61.400  52.980  31.800  1.00  0.00           H
ATOM   2898  ND1 HSD A 184      60.520  54.200  29.590  1.00  0.00           N
ATOM   2899  HD1 HSD A 184      61.420  53.860  29.330  1.00  0.00           H
ATOM   2900  CG  HSD A 184      59.750  53.590  30.530  1.00  0.00           C
ATOM   2901  CE1 HSD A 184      59.730  54.970  28.830  1.00  0.00           C
ATOM   2902  HE1 HSD A 184      60.140  55.710  28.140  1.00  0.00           H
ATOM   2903  NE2 HSD A 184      58.470  54.880  29.200  1.00  0.00           N
ATOM   2904  CD2 HSD A 184      58.480  53.900  30.250  1.00  0.00           C
ATOM   2905  HD2 HSD A 184      57.510  53.650  30.660  1.00  0.00           H
ATOM   2906  C   HSD A 184      59.560  54.290  33.450  1.00  0.00           C
ATOM   2907  O   HSD A 184      58.450  54.820  33.400  1.00  0.00           O
ATOM   2908  N   THR A 185      60.660  54.920  33.890  1.00  0.00           N
ATOM   2909  HN  THR A 185      61.570  54.510  33.880  1.00  0.00           H
ATOM   2910  CA  THR A 185      60.640  56.220  34.520  1.00  0.00           C
ATOM   2911  HA  THR A 185      61.690  56.510  34.510  1.00  0.00           H
ATOM   2912  CB  THR A 185      59.990  57.430  33.910  1.00  0.00           C
ATOM   2913  HB  THR A 185      60.200  58.380  34.440  1.00  0.00           H
ATOM   2914  OG1 THR A 185      58.570  57.370  33.810  1.00  0.00           O
ATOM   2915  HG1 THR A 185      58.400  56.560  33.340  1.00  0.00           H
ATOM   2916  CG2 THR A 185      60.590  57.570  32.540  1.00  0.00           C
ATOM   2917 HG21 THR A 185      61.640  57.900  32.540  1.00  0.00           H
ATOM   2918 HG22 THR A 185      59.940  58.270  31.960  1.00  0.00           H
ATOM   2919 HG23 THR A 185      60.390  56.630  32.000  1.00  0.00           H
ATOM   2920  C   THR A 185      60.470  56.040  35.990  1.00  0.00           C
ATOM   2921  O   THR A 185      59.370  55.700  36.500  1.00  0.00           O
ATOM   2922  N   PHE A 186      61.510  56.280  36.820  1.00  0.00           N
ATOM   2923  HN  PHE A 186      62.430  56.490  36.450  1.00  0.00           H
ATOM   2924  CA  PHE A 186      61.360  56.410  38.300  1.00  0.00           C
ATOM   2925  HA  PHE A 186      60.850  55.510  38.620  1.00  0.00           H
ATOM   2926  CB  PHE A 186      62.700  56.260  39.070  1.00  0.00           C
ATOM   2927  HB1 PHE A 186      63.470  56.910  38.620  1.00  0.00           H
ATOM   2928  HB2 PHE A 186      63.030  55.230  38.800  1.00  0.00           H
ATOM   2929  CG  PHE A 186      62.760  56.480  40.590  1.00  0.00           C
ATOM   2930  CD1 PHE A 186      63.700  57.310  41.130  1.00  0.00           C
ATOM   2931  HD1 PHE A 186      64.230  58.020  40.510  1.00  0.00           H
ATOM   2932  CE1 PHE A 186      63.960  57.390  42.500  1.00  0.00           C
ATOM   2933  HE1 PHE A 186      64.600  58.120  42.970  1.00  0.00           H
ATOM   2934  CZ  PHE A 186      63.300  56.440  43.320  1.00  0.00           C
ATOM   2935  HZ  PHE A 186      63.560  56.490  44.370  1.00  0.00           H
ATOM   2936  CD2 PHE A 186      62.190  55.480  41.390  1.00  0.00           C
ATOM   2937  HD2 PHE A 186      61.590  54.650  41.060  1.00  0.00           H
ATOM   2938  CE2 PHE A 186      62.450  55.480  42.820  1.00  0.00           C
ATOM   2939  HE2 PHE A 186      61.920  54.740  43.390  1.00  0.00           H
ATOM   2940  C   PHE A 186      60.530  57.540  38.800  1.00  0.00           C
ATOM   2941  O   PHE A 186      60.560  58.620  38.190  1.00  0.00           O
ATOM   2942  N   GLN A 187      59.730  57.410  39.870  1.00  0.00           N
ATOM   2943  HN  GLN A 187      59.750  56.530  40.340  1.00  0.00           H
ATOM   2944  CA  GLN A 187      58.640  58.270  40.300  1.00  0.00           C
ATOM   2945  HA  GLN A 187      58.820  59.190  39.740  1.00  0.00           H
ATOM   2946  CB  GLN A 187      57.250  57.630  40.000  1.00  0.00           C
ATOM   2947  HB1 GLN A 187      56.480  58.330  40.390  1.00  0.00           H
ATOM   2948  HB2 GLN A 187      57.230  56.660  40.550  1.00  0.00           H
ATOM   2949  CG  GLN A 187      56.920  57.390  38.510  1.00  0.00           C
ATOM   2950  HG1 GLN A 187      55.930  56.930  38.310  1.00  0.00           H
ATOM   2951  HG2 GLN A 187      57.660  56.660  38.100  1.00  0.00           H
ATOM   2952  CD  GLN A 187      57.060  58.670  37.640  1.00  0.00           C
ATOM   2953  OE1 GLN A 187      56.710  59.750  38.120  1.00  0.00           O
ATOM   2954  NE2 GLN A 187      57.500  58.570  36.400  1.00  0.00           N
ATOM   2955 HE21 GLN A 187      57.830  57.670  36.090  1.00  0.00           H
ATOM   2956 HE22 GLN A 187      57.370  59.390  35.850  1.00  0.00           H
ATOM   2957  C   GLN A 187      58.670  58.550  41.800  1.00  0.00           C
ATOM   2958  O   GLN A 187      59.190  57.790  42.630  1.00  0.00           O
ATOM   2959  N   TRP A 188      58.140  59.780  42.210  1.00  0.00           N
ATOM   2960  HN  TRP A 188      57.810  60.420  41.520  1.00  0.00           H
ATOM   2961  CA  TRP A 188      58.220  60.230  43.600  1.00  0.00           C
ATOM   2962  HA  TRP A 188      59.240  60.330  43.950  1.00  0.00           H
ATOM   2963  CB  TRP A 188      57.500  61.630  43.650  1.00  0.00           C
ATOM   2964  HB1 TRP A 188      56.500  61.430  43.220  1.00  0.00           H
ATOM   2965  HB2 TRP A 188      58.120  62.270  42.990  1.00  0.00           H
ATOM   2966  CG  TRP A 188      57.410  62.260  44.990  1.00  0.00           C
ATOM   2967  CD1 TRP A 188      56.160  62.470  45.570  1.00  0.00           C
ATOM   2968  HD1 TRP A 188      55.300  61.980  45.150  1.00  0.00           H
ATOM   2969  NE1 TRP A 188      56.270  63.400  46.630  1.00  0.00           N
ATOM   2970  HE1 TRP A 188      55.520  63.820  47.120  1.00  0.00           H
ATOM   2971  CE2 TRP A 188      57.540  63.770  46.780  1.00  0.00           C
ATOM   2972  CD2 TRP A 188      58.350  63.140  45.760  1.00  0.00           C
ATOM   2973  CE3 TRP A 188      59.700  63.440  45.660  1.00  0.00           C
ATOM   2974  HE3 TRP A 188      60.330  62.950  44.950  1.00  0.00           H
ATOM   2975  CZ3 TRP A 188      60.210  64.350  46.560  1.00  0.00           C
ATOM   2976  HZ3 TRP A 188      61.260  64.610  46.520  1.00  0.00           H
ATOM   2977  CZ2 TRP A 188      58.070  64.650  47.710  1.00  0.00           C
ATOM   2978  HZ2 TRP A 188      57.460  65.130  48.460  1.00  0.00           H
ATOM   2979  CH2 TRP A 188      59.480  64.920  47.580  1.00  0.00           C
ATOM   2980  HH2 TRP A 188      59.920  65.570  48.330  1.00  0.00           H
ATOM   2981  C   TRP A 188      57.660  59.210  44.550  1.00  0.00           C
ATOM   2982  O   TRP A 188      58.260  58.900  45.590  1.00  0.00           O
ATOM   2983  N   HSE A 189      56.490  58.600  44.260  1.00  0.00           N
ATOM   2984  HN  HSE A 189      56.070  58.950  43.430  1.00  0.00           H
ATOM   2985  CA  HSE A 189      55.790  57.650  45.130  1.00  0.00           C
ATOM   2986  HA  HSE A 189      55.580  58.130  46.080  1.00  0.00           H
ATOM   2987  CB  HSE A 189      54.410  57.150  44.620  1.00  0.00           C
ATOM   2988  HB1 HSE A 189      53.870  58.120  44.510  1.00  0.00           H
ATOM   2989  HB2 HSE A 189      54.040  56.550  45.470  1.00  0.00           H
ATOM   2990  ND1 HSE A 189      54.340  55.270  43.080  1.00  0.00           N
ATOM   2991  CG  HSE A 189      54.270  56.620  43.170  1.00  0.00           C
ATOM   2992  CE1 HSE A 189      54.020  54.980  41.820  1.00  0.00           C
ATOM   2993  HE1 HSE A 189      53.950  54.020  41.330  1.00  0.00           H
ATOM   2994  NE2 HSE A 189      53.830  56.060  41.120  1.00  0.00           N
ATOM   2995  HE2 HSE A 189      53.590  56.090  40.150  1.00  0.00           H
ATOM   2996  CD2 HSE A 189      53.870  57.120  41.970  1.00  0.00           C
ATOM   2997  HD2 HSE A 189      53.450  58.090  41.730  1.00  0.00           H
ATOM   2998  C   HSE A 189      56.600  56.450  45.450  1.00  0.00           C
ATOM   2999  O   HSE A 189      56.620  55.940  46.570  1.00  0.00           O
ATOM   3000  N   GLU A 190      57.230  55.820  44.480  1.00  0.00           N
ATOM   3001  HN  GLU A 190      57.030  55.870  43.510  1.00  0.00           H
ATOM   3002  CA  GLU A 190      58.120  54.640  44.710  1.00  0.00           C
ATOM   3003  HA  GLU A 190      57.650  53.780  45.180  1.00  0.00           H
ATOM   3004  CB  GLU A 190      58.700  54.280  43.310  1.00  0.00           C
ATOM   3005  HB1 GLU A 190      59.360  53.380  43.370  1.00  0.00           H
ATOM   3006  HB2 GLU A 190      59.510  54.960  42.970  1.00  0.00           H
ATOM   3007  CG  GLU A 190      57.570  54.150  42.220  1.00  0.00           C
ATOM   3008  HG1 GLU A 190      56.940  55.050  42.090  1.00  0.00           H
ATOM   3009  HG2 GLU A 190      56.990  53.330  42.700  1.00  0.00           H
ATOM   3010  CD  GLU A 190      58.070  53.810  40.850  1.00  0.00           C
ATOM   3011  OE1 GLU A 190      59.170  54.260  40.450  1.00  0.00           O
ATOM   3012  OE2 GLU A 190      57.350  53.120  40.140  1.00  0.00           O
ATOM   3013  C   GLU A 190      59.250  54.820  45.680  1.00  0.00           C
ATOM   3014  O   GLU A 190      59.540  54.010  46.550  1.00  0.00           O
ATOM   3015  N   ALA A 191      59.900  56.050  45.600  1.00  0.00           N
ATOM   3016  HN  ALA A 191      59.760  56.660  44.820  1.00  0.00           H
ATOM   3017  CA  ALA A 191      60.810  56.500  46.590  1.00  0.00           C
ATOM   3018  HA  ALA A 191      61.610  55.770  46.700  1.00  0.00           H
ATOM   3019  CB  ALA A 191      61.370  57.830  46.240  1.00  0.00           C
ATOM   3020  HB1 ALA A 191      62.010  58.310  47.010  1.00  0.00           H
ATOM   3021  HB2 ALA A 191      60.580  58.600  46.180  1.00  0.00           H
ATOM   3022  HB3 ALA A 191      61.860  57.790  45.250  1.00  0.00           H
ATOM   3023  C   ALA A 191      60.150  56.650  47.920  1.00  0.00           C
ATOM   3024  O   ALA A 191      60.550  56.110  49.030  1.00  0.00           O
ATOM   3025  N   MET A 192      58.960  57.340  47.910  1.00  0.00           N
ATOM   3026  HN  MET A 192      58.700  57.950  47.170  1.00  0.00           H
ATOM   3027  CA  MET A 192      58.180  57.370  49.170  1.00  0.00           C
ATOM   3028  HA  MET A 192      58.760  57.880  49.910  1.00  0.00           H
ATOM   3029  CB  MET A 192      57.030  58.430  49.160  1.00  0.00           C
ATOM   3030  HB1 MET A 192      56.470  58.340  50.130  1.00  0.00           H
ATOM   3031  HB2 MET A 192      56.270  58.190  48.390  1.00  0.00           H
ATOM   3032  CG  MET A 192      57.560  59.850  49.070  1.00  0.00           C
ATOM   3033  HG1 MET A 192      56.740  60.550  48.790  1.00  0.00           H
ATOM   3034  HG2 MET A 192      58.400  59.820  48.360  1.00  0.00           H
ATOM   3035  SD  MET A 192      58.130  60.480  50.730  1.00  0.00           S
ATOM   3036  CE  MET A 192      58.510  62.150  50.160  1.00  0.00           C
ATOM   3037  HE1 MET A 192      59.530  62.130  49.710  1.00  0.00           H
ATOM   3038  HE2 MET A 192      58.440  62.880  51.000  1.00  0.00           H
ATOM   3039  HE3 MET A 192      57.870  62.530  49.330  1.00  0.00           H
ATOM   3040  C   MET A 192      57.750  56.020  49.860  1.00  0.00           C
ATOM   3041  O   MET A 192      57.890  55.910  51.080  1.00  0.00           O
ATOM   3042  N   PHE A 193      57.330  55.010  49.060  1.00  0.00           N
ATOM   3043  HN  PHE A 193      57.150  55.200  48.110  1.00  0.00           H
ATOM   3044  CA  PHE A 193      57.010  53.700  49.470  1.00  0.00           C
ATOM   3045  HA  PHE A 193      56.160  53.710  50.140  1.00  0.00           H
ATOM   3046  CB  PHE A 193      56.630  52.910  48.130  1.00  0.00           C
ATOM   3047  HB1 PHE A 193      57.530  52.990  47.470  1.00  0.00           H
ATOM   3048  HB2 PHE A 193      55.850  53.410  47.520  1.00  0.00           H
ATOM   3049  CG  PHE A 193      56.190  51.570  48.550  1.00  0.00           C
ATOM   3050  CD1 PHE A 193      54.780  51.350  48.450  1.00  0.00           C
ATOM   3051  HD1 PHE A 193      54.120  52.170  48.250  1.00  0.00           H
ATOM   3052  CE1 PHE A 193      54.280  50.080  48.710  1.00  0.00           C
ATOM   3053  HE1 PHE A 193      53.250  49.990  48.970  1.00  0.00           H
ATOM   3054  CZ  PHE A 193      55.190  48.980  48.920  1.00  0.00           C
ATOM   3055  HZ  PHE A 193      54.720  48.020  49.110  1.00  0.00           H
ATOM   3056  CD2 PHE A 193      57.070  50.470  48.780  1.00  0.00           C
ATOM   3057  HD2 PHE A 193      58.120  50.720  48.830  1.00  0.00           H
ATOM   3058  CE2 PHE A 193      56.570  49.180  48.900  1.00  0.00           C
ATOM   3059  HE2 PHE A 193      57.220  48.320  48.950  1.00  0.00           H
ATOM   3060  C   PHE A 193      58.180  53.070  50.260  1.00  0.00           C
ATOM   3061  O   PHE A 193      58.030  52.580  51.390  1.00  0.00           O
ATOM   3062  N   LEU A 194      59.430  53.210  49.720  1.00  0.00           N
ATOM   3063  HN  LEU A 194      59.550  53.670  48.840  1.00  0.00           H
ATOM   3064  CA  LEU A 194      60.680  52.880  50.490  1.00  0.00           C
ATOM   3065  HA  LEU A 194      60.490  51.870  50.790  1.00  0.00           H
ATOM   3066  CB  LEU A 194      61.870  52.930  49.520  1.00  0.00           C
ATOM   3067  HB1 LEU A 194      62.840  52.690  50.010  1.00  0.00           H
ATOM   3068  HB2 LEU A 194      62.020  53.940  49.090  1.00  0.00           H
ATOM   3069  CG  LEU A 194      61.790  51.950  48.340  1.00  0.00           C
ATOM   3070  HG  LEU A 194      60.840  52.150  47.800  1.00  0.00           H
ATOM   3071  CD1 LEU A 194      62.830  52.290  47.260  1.00  0.00           C
ATOM   3072 HD11 LEU A 194      62.800  53.360  46.980  1.00  0.00           H
ATOM   3073 HD12 LEU A 194      62.670  51.640  46.370  1.00  0.00           H
ATOM   3074 HD13 LEU A 194      63.850  52.230  47.690  1.00  0.00           H
ATOM   3075  CD2 LEU A 194      61.860  50.510  48.770  1.00  0.00           C
ATOM   3076 HD21 LEU A 194      62.920  50.260  49.030  1.00  0.00           H
ATOM   3077 HD22 LEU A 194      61.490  49.870  47.940  1.00  0.00           H
ATOM   3078 HD23 LEU A 194      61.300  50.370  49.720  1.00  0.00           H
ATOM   3079  C   LEU A 194      61.070  53.750  51.720  1.00  0.00           C
ATOM   3080  O   LEU A 194      61.430  53.170  52.720  1.00  0.00           O
ATOM   3081  N   LEU A 195      60.930  55.110  51.670  1.00  0.00           N
ATOM   3082  HN  LEU A 195      60.740  55.610  50.820  1.00  0.00           H
ATOM   3083  CA  LEU A 195      60.980  55.990  52.820  1.00  0.00           C
ATOM   3084  HA  LEU A 195      61.940  55.780  53.280  1.00  0.00           H
ATOM   3085  CB  LEU A 195      60.920  57.460  52.400  1.00  0.00           C
ATOM   3086  HB1 LEU A 195      60.890  58.100  53.310  1.00  0.00           H
ATOM   3087  HB2 LEU A 195      59.990  57.590  51.800  1.00  0.00           H
ATOM   3088  CG  LEU A 195      62.130  57.870  51.560  1.00  0.00           C
ATOM   3089  HG  LEU A 195      62.390  56.960  51.000  1.00  0.00           H
ATOM   3090  CD1 LEU A 195      61.750  58.950  50.490  1.00  0.00           C
ATOM   3091 HD11 LEU A 195      61.510  59.900  51.020  1.00  0.00           H
ATOM   3092 HD12 LEU A 195      60.810  58.630  49.990  1.00  0.00           H
ATOM   3093 HD13 LEU A 195      62.590  59.010  49.750  1.00  0.00           H
ATOM   3094  CD2 LEU A 195      63.350  58.320  52.420  1.00  0.00           C
ATOM   3095 HD21 LEU A 195      64.230  58.300  51.740  1.00  0.00           H
ATOM   3096 HD22 LEU A 195      63.560  57.610  53.250  1.00  0.00           H
ATOM   3097 HD23 LEU A 195      63.150  59.290  52.940  1.00  0.00           H
ATOM   3098  C   LEU A 195      59.980  55.740  53.960  1.00  0.00           C
ATOM   3099  O   LEU A 195      60.300  55.730  55.150  1.00  0.00           O
ATOM   3100  N   GLU A 196      58.710  55.420  53.610  1.00  0.00           N
ATOM   3101  HN  GLU A 196      58.530  55.480  52.620  1.00  0.00           H
ATOM   3102  CA  GLU A 196      57.730  55.050  54.530  1.00  0.00           C
ATOM   3103  HA  GLU A 196      57.840  55.700  55.390  1.00  0.00           H
ATOM   3104  CB  GLU A 196      56.280  55.320  53.980  1.00  0.00           C
ATOM   3105  HB1 GLU A 196      55.480  54.900  54.640  1.00  0.00           H
ATOM   3106  HB2 GLU A 196      56.130  54.910  52.970  1.00  0.00           H
ATOM   3107  CG  GLU A 196      56.020  56.870  53.900  1.00  0.00           C
ATOM   3108  HG1 GLU A 196      56.750  57.260  53.170  1.00  0.00           H
ATOM   3109  HG2 GLU A 196      56.110  57.400  54.880  1.00  0.00           H
ATOM   3110  CD  GLU A 196      54.650  57.170  53.360  1.00  0.00           C
ATOM   3111  OE1 GLU A 196      53.650  57.410  54.080  1.00  0.00           O
ATOM   3112  OE2 GLU A 196      54.600  57.220  52.000  1.00  0.00           O
ATOM   3113  HE2 GLU A 196      53.720  57.350  51.650  1.00  0.00           H
ATOM   3114  C   GLU A 196      57.720  53.640  55.070  1.00  0.00           C
ATOM   3115  O   GLU A 196      56.860  53.160  55.780  1.00  0.00           O
ATOM   3116  N   PHE A 197      58.850  52.960  54.840  1.00  0.00           N
ATOM   3117  HN  PHE A 197      59.560  53.380  54.270  1.00  0.00           H
ATOM   3118  CA  PHE A 197      59.260  51.740  55.480  1.00  0.00           C
ATOM   3119  HA  PHE A 197      58.490  51.460  56.180  1.00  0.00           H
ATOM   3120  CB  PHE A 197      59.420  50.560  54.450  1.00  0.00           C
ATOM   3121  HB1 PHE A 197      60.190  50.790  53.690  1.00  0.00           H
ATOM   3122  HB2 PHE A 197      58.530  50.450  53.810  1.00  0.00           H
ATOM   3123  CG  PHE A 197      59.830  49.260  55.160  1.00  0.00           C
ATOM   3124  CD1 PHE A 197      59.090  48.550  56.110  1.00  0.00           C
ATOM   3125  HD1 PHE A 197      58.160  49.020  56.430  1.00  0.00           H
ATOM   3126  CE1 PHE A 197      59.620  47.490  56.810  1.00  0.00           C
ATOM   3127  HE1 PHE A 197      58.870  47.160  57.520  1.00  0.00           H
ATOM   3128  CZ  PHE A 197      60.900  47.020  56.590  1.00  0.00           C
ATOM   3129  HZ  PHE A 197      61.360  46.340  57.300  1.00  0.00           H
ATOM   3130  CD2 PHE A 197      61.130  48.780  54.920  1.00  0.00           C
ATOM   3131  HD2 PHE A 197      61.840  49.280  54.280  1.00  0.00           H
ATOM   3132  CE2 PHE A 197      61.590  47.620  55.550  1.00  0.00           C
ATOM   3133  HE2 PHE A 197      62.630  47.330  55.430  1.00  0.00           H
ATOM   3134  C   PHE A 197      60.480  51.880  56.330  1.00  0.00           C
ATOM   3135  O   PHE A 197      60.500  51.590  57.520  1.00  0.00           O
ATOM   3136  N   PHE A 198      61.570  52.500  55.700  1.00  0.00           N
ATOM   3137  HN  PHE A 198      61.560  52.640  54.700  1.00  0.00           H
ATOM   3138  CA  PHE A 198      62.880  52.640  56.340  1.00  0.00           C
ATOM   3139  HA  PHE A 198      62.990  51.650  56.750  1.00  0.00           H
ATOM   3140  CB  PHE A 198      63.990  52.940  55.280  1.00  0.00           C
ATOM   3141  HB1 PHE A 198      64.980  53.190  55.710  1.00  0.00           H
ATOM   3142  HB2 PHE A 198      63.790  53.740  54.540  1.00  0.00           H
ATOM   3143  CG  PHE A 198      64.240  51.680  54.460  1.00  0.00           C
ATOM   3144  CD1 PHE A 198      64.040  51.730  53.080  1.00  0.00           C
ATOM   3145  HD1 PHE A 198      63.830  52.670  52.600  1.00  0.00           H
ATOM   3146  CE1 PHE A 198      64.020  50.540  52.310  1.00  0.00           C
ATOM   3147  HE1 PHE A 198      63.760  50.640  51.270  1.00  0.00           H
ATOM   3148  CZ  PHE A 198      64.380  49.320  52.960  1.00  0.00           C
ATOM   3149  HZ  PHE A 198      64.330  48.330  52.530  1.00  0.00           H
ATOM   3150  CD2 PHE A 198      64.620  50.530  55.020  1.00  0.00           C
ATOM   3151  HD2 PHE A 198      64.830  50.500  56.080  1.00  0.00           H
ATOM   3152  CE2 PHE A 198      64.660  49.310  54.300  1.00  0.00           C
ATOM   3153  HE2 PHE A 198      64.800  48.420  54.910  1.00  0.00           H
ATOM   3154  C   PHE A 198      62.880  53.500  57.590  1.00  0.00           C
ATOM   3155  O   PHE A 198      63.300  53.100  58.640  1.00  0.00           O
ATOM   3156  N   LEU A 199      62.420  54.740  57.430  1.00  0.00           N
ATOM   3157  HN  LEU A 199      62.080  55.080  56.560  1.00  0.00           H
ATOM   3158  CA  LEU A 199      62.270  55.700  58.470  1.00  0.00           C
ATOM   3159  HA  LEU A 199      63.260  55.870  58.890  1.00  0.00           H
ATOM   3160  CB  LEU A 199      61.730  57.050  57.870  1.00  0.00           C
ATOM   3161  HB1 LEU A 199      61.340  57.570  58.780  1.00  0.00           H
ATOM   3162  HB2 LEU A 199      60.830  56.840  57.250  1.00  0.00           H
ATOM   3163  CG  LEU A 199      62.800  57.740  56.990  1.00  0.00           C
ATOM   3164  HG  LEU A 199      63.000  57.020  56.170  1.00  0.00           H
ATOM   3165  CD1 LEU A 199      62.240  59.070  56.290  1.00  0.00           C
ATOM   3166 HD11 LEU A 199      61.210  58.800  55.980  1.00  0.00           H
ATOM   3167 HD12 LEU A 199      62.870  59.500  55.490  1.00  0.00           H
ATOM   3168 HD13 LEU A 199      62.200  59.890  57.030  1.00  0.00           H
ATOM   3169  CD2 LEU A 199      64.040  58.100  57.760  1.00  0.00           C
ATOM   3170 HD21 LEU A 199      63.760  58.670  58.680  1.00  0.00           H
ATOM   3171 HD22 LEU A 199      64.680  58.810  57.190  1.00  0.00           H
ATOM   3172 HD23 LEU A 199      64.610  57.190  58.050  1.00  0.00           H
ATOM   3173  C   LEU A 199      61.420  55.300  59.600  1.00  0.00           C
ATOM   3174  O   LEU A 199      61.900  55.530  60.660  1.00  0.00           O
ATOM   3175  N   PRO A 200      60.200  54.710  59.500  1.00  0.00           N
ATOM   3176  CD  PRO A 200      59.300  54.850  58.380  1.00  0.00           C
ATOM   3177  HD1 PRO A 200      59.820  54.530  57.460  1.00  0.00           H
ATOM   3178  HD2 PRO A 200      58.920  55.870  58.190  1.00  0.00           H
ATOM   3179  CA  PRO A 200      59.480  54.290  60.650  1.00  0.00           C
ATOM   3180  HA  PRO A 200      59.530  55.000  61.460  1.00  0.00           H
ATOM   3181  CB  PRO A 200      58.020  54.090  60.240  1.00  0.00           C
ATOM   3182  HB1 PRO A 200      57.400  54.980  60.460  1.00  0.00           H
ATOM   3183  HB2 PRO A 200      57.700  53.150  60.740  1.00  0.00           H
ATOM   3184  CG  PRO A 200      58.150  53.940  58.710  1.00  0.00           C
ATOM   3185  HG1 PRO A 200      58.370  52.870  58.450  1.00  0.00           H
ATOM   3186  HG2 PRO A 200      57.210  54.250  58.210  1.00  0.00           H
ATOM   3187  C   PRO A 200      60.080  53.120  61.260  1.00  0.00           C
ATOM   3188  O   PRO A 200      59.900  52.950  62.480  1.00  0.00           O
ATOM   3189  N   LEU A 201      60.730  52.220  60.490  1.00  0.00           N
ATOM   3190  HN  LEU A 201      60.810  52.320  59.510  1.00  0.00           H
ATOM   3191  CA  LEU A 201      61.240  50.970  60.980  1.00  0.00           C
ATOM   3192  HA  LEU A 201      60.450  50.360  61.360  1.00  0.00           H
ATOM   3193  CB  LEU A 201      61.820  50.100  59.800  1.00  0.00           C
ATOM   3194  HB1 LEU A 201      62.390  50.820  59.180  1.00  0.00           H
ATOM   3195  HB2 LEU A 201      60.940  49.730  59.220  1.00  0.00           H
ATOM   3196  CG  LEU A 201      62.760  48.950  60.090  1.00  0.00           C
ATOM   3197  HG  LEU A 201      63.550  49.190  60.840  1.00  0.00           H
ATOM   3198  CD1 LEU A 201      61.990  47.810  60.650  1.00  0.00           C
ATOM   3199 HD11 LEU A 201      61.260  47.520  59.860  1.00  0.00           H
ATOM   3200 HD12 LEU A 201      61.560  48.210  61.600  1.00  0.00           H
ATOM   3201 HD13 LEU A 201      62.690  46.960  60.760  1.00  0.00           H
ATOM   3202  CD2 LEU A 201      63.550  48.480  58.800  1.00  0.00           C
ATOM   3203 HD21 LEU A 201      64.470  47.890  59.030  1.00  0.00           H
ATOM   3204 HD22 LEU A 201      63.860  49.410  58.290  1.00  0.00           H
ATOM   3205 HD23 LEU A 201      62.770  48.020  58.160  1.00  0.00           H
ATOM   3206  C   LEU A 201      62.350  51.120  62.030  1.00  0.00           C
ATOM   3207  O   LEU A 201      62.400  50.460  63.070  1.00  0.00           O
ATOM   3208  N   GLY A 202      63.260  52.120  61.860  1.00  0.00           N
ATOM   3209  HN  GLY A 202      63.140  52.640  61.010  1.00  0.00           H
ATOM   3210  CA  GLY A 202      64.290  52.600  62.790  1.00  0.00           C
ATOM   3211  HA1 GLY A 202      64.800  53.450  62.350  1.00  0.00           H
ATOM   3212  HA2 GLY A 202      64.920  51.750  62.990  1.00  0.00           H
ATOM   3213  C   GLY A 202      63.700  52.930  64.110  1.00  0.00           C
ATOM   3214  O   GLY A 202      64.170  52.430  65.140  1.00  0.00           O
ATOM   3215  N   ILE A 203      62.650  53.800  64.040  1.00  0.00           N
ATOM   3216  HN  ILE A 203      62.300  54.180  63.180  1.00  0.00           H
ATOM   3217  CA  ILE A 203      61.690  54.130  65.140  1.00  0.00           C
ATOM   3218  HA  ILE A 203      62.230  54.710  65.870  1.00  0.00           H
ATOM   3219  CB  ILE A 203      60.670  55.280  64.860  1.00  0.00           C
ATOM   3220  HB  ILE A 203      59.860  54.940  64.180  1.00  0.00           H
ATOM   3221  CG2 ILE A 203      60.120  55.670  66.230  1.00  0.00           C
ATOM   3222 HG21 ILE A 203      59.500  56.580  66.190  1.00  0.00           H
ATOM   3223 HG22 ILE A 203      60.890  55.960  66.990  1.00  0.00           H
ATOM   3224 HG23 ILE A 203      59.480  54.890  66.690  1.00  0.00           H
ATOM   3225  CG1 ILE A 203      61.390  56.410  64.160  1.00  0.00           C
ATOM   3226 HG11 ILE A 203      61.860  56.080  63.220  1.00  0.00           H
ATOM   3227 HG12 ILE A 203      62.280  56.700  64.770  1.00  0.00           H
ATOM   3228  CD  ILE A 203      60.440  57.550  63.870  1.00  0.00           C
ATOM   3229  HD1 ILE A 203      60.900  58.270  63.160  1.00  0.00           H
ATOM   3230  HD2 ILE A 203      60.400  58.120  64.830  1.00  0.00           H
ATOM   3231  HD3 ILE A 203      59.420  57.320  63.500  1.00  0.00           H
ATOM   3232  C   ILE A 203      61.170  52.880  65.810  1.00  0.00           C
ATOM   3233  O   ILE A 203      61.280  52.720  67.020  1.00  0.00           O
ATOM   3234  N   ILE A 204      60.550  51.940  65.040  1.00  0.00           N
ATOM   3235  HN  ILE A 204      60.370  52.150  64.080  1.00  0.00           H
ATOM   3236  CA  ILE A 204      59.870  50.750  65.590  1.00  0.00           C
ATOM   3237  HA  ILE A 204      59.190  51.260  66.260  1.00  0.00           H
ATOM   3238  CB  ILE A 204      59.160  49.910  64.580  1.00  0.00           C
ATOM   3239  HB  ILE A 204      59.920  49.670  63.800  1.00  0.00           H
ATOM   3240  CG2 ILE A 204      58.710  48.580  65.200  1.00  0.00           C
ATOM   3241 HG21 ILE A 204      59.570  47.930  65.500  1.00  0.00           H
ATOM   3242 HG22 ILE A 204      58.100  47.980  64.500  1.00  0.00           H
ATOM   3243 HG23 ILE A 204      58.080  48.840  66.080  1.00  0.00           H
ATOM   3244  CG1 ILE A 204      57.990  50.650  63.980  1.00  0.00           C
ATOM   3245 HG11 ILE A 204      57.230  49.960  63.560  1.00  0.00           H
ATOM   3246 HG12 ILE A 204      58.310  51.040  62.980  1.00  0.00           H
ATOM   3247  CD  ILE A 204      57.310  51.760  64.850  1.00  0.00           C
ATOM   3248  HD1 ILE A 204      57.040  51.300  65.820  1.00  0.00           H
ATOM   3249  HD2 ILE A 204      56.490  52.210  64.260  1.00  0.00           H
ATOM   3250  HD3 ILE A 204      57.920  52.630  65.160  1.00  0.00           H
ATOM   3251  C   ILE A 204      60.870  49.900  66.370  1.00  0.00           C
ATOM   3252  O   ILE A 204      60.650  49.400  67.480  1.00  0.00           O
ATOM   3253  N   LEU A 205      62.060  49.720  65.770  1.00  0.00           N
ATOM   3254  HN  LEU A 205      62.280  50.090  64.870  1.00  0.00           H
ATOM   3255  CA  LEU A 205      63.090  48.960  66.400  1.00  0.00           C
ATOM   3256  HA  LEU A 205      62.570  48.050  66.680  1.00  0.00           H
ATOM   3257  CB  LEU A 205      64.230  48.400  65.460  1.00  0.00           C
ATOM   3258  HB1 LEU A 205      65.150  48.070  66.000  1.00  0.00           H
ATOM   3259  HB2 LEU A 205      64.610  49.200  64.770  1.00  0.00           H
ATOM   3260  CG  LEU A 205      63.820  47.260  64.570  1.00  0.00           C
ATOM   3261  HG  LEU A 205      62.850  47.530  64.120  1.00  0.00           H
ATOM   3262  CD1 LEU A 205      64.710  47.100  63.380  1.00  0.00           C
ATOM   3263 HD11 LEU A 205      64.440  46.140  62.880  1.00  0.00           H
ATOM   3264 HD12 LEU A 205      65.710  46.930  63.840  1.00  0.00           H
ATOM   3265 HD13 LEU A 205      64.800  47.980  62.710  1.00  0.00           H
ATOM   3266  CD2 LEU A 205      63.830  45.920  65.330  1.00  0.00           C
ATOM   3267 HD21 LEU A 205      63.100  45.890  66.160  1.00  0.00           H
ATOM   3268 HD22 LEU A 205      64.820  45.900  65.830  1.00  0.00           H
ATOM   3269 HD23 LEU A 205      63.720  44.990  64.730  1.00  0.00           H
ATOM   3270  C   LEU A 205      63.740  49.590  67.590  1.00  0.00           C
ATOM   3271  O   LEU A 205      63.920  48.910  68.580  1.00  0.00           O
ATOM   3272  N   PHE A 206      64.080  50.850  67.540  1.00  0.00           N
ATOM   3273  HN  PHE A 206      64.150  51.190  66.610  1.00  0.00           H
ATOM   3274  CA  PHE A 206      64.480  51.810  68.660  1.00  0.00           C
ATOM   3275  HA  PHE A 206      65.450  51.430  68.950  1.00  0.00           H
ATOM   3276  CB  PHE A 206      64.430  53.280  68.020  1.00  0.00           C
ATOM   3277  HB1 PHE A 206      63.530  53.400  67.400  1.00  0.00           H
ATOM   3278  HB2 PHE A 206      65.300  53.360  67.340  1.00  0.00           H
ATOM   3279  CG  PHE A 206      64.600  54.380  68.980  1.00  0.00           C
ATOM   3280  CD1 PHE A 206      63.700  55.530  68.980  1.00  0.00           C
ATOM   3281  HD1 PHE A 206      62.880  55.620  68.300  1.00  0.00           H
ATOM   3282  CE1 PHE A 206      63.850  56.430  70.050  1.00  0.00           C
ATOM   3283  HE1 PHE A 206      63.280  57.340  69.980  1.00  0.00           H
ATOM   3284  CZ  PHE A 206      64.820  56.370  71.010  1.00  0.00           C
ATOM   3285  HZ  PHE A 206      64.870  57.110  71.790  1.00  0.00           H
ATOM   3286  CD2 PHE A 206      65.590  54.330  70.010  1.00  0.00           C
ATOM   3287  HD2 PHE A 206      66.230  53.460  70.050  1.00  0.00           H
ATOM   3288  CE2 PHE A 206      65.770  55.380  70.930  1.00  0.00           C
ATOM   3289  HE2 PHE A 206      66.550  55.250  71.670  1.00  0.00           H
ATOM   3290  C   PHE A 206      63.670  51.760  69.920  1.00  0.00           C
ATOM   3291  O   PHE A 206      64.210  51.460  71.000  1.00  0.00           O
ATOM   3292  N   CYS A 207      62.370  52.040  69.790  1.00  0.00           N
ATOM   3293  HN  CYS A 207      62.070  52.210  68.860  1.00  0.00           H
ATOM   3294  CA  CYS A 207      61.300  52.040  70.760  1.00  0.00           C
ATOM   3295  HA  CYS A 207      61.620  52.670  71.570  1.00  0.00           H
ATOM   3296  CB  CYS A 207      59.910  52.500  70.170  1.00  0.00           C
ATOM   3297  HB1 CYS A 207      59.190  52.310  70.990  1.00  0.00           H
ATOM   3298  HB2 CYS A 207      59.490  51.860  69.360  1.00  0.00           H
ATOM   3299  SG  CYS A 207      59.780  54.260  69.890  1.00  0.00           S
ATOM   3300  HG1 CYS A 207      60.720  54.170  68.970  1.00  0.00           H
ATOM   3301  C   CYS A 207      61.080  50.710  71.420  1.00  0.00           C
ATOM   3302  O   CYS A 207      60.960  50.650  72.630  1.00  0.00           O
ATOM   3303  N   SER A 208      61.150  49.660  70.630  1.00  0.00           N
ATOM   3304  HN  SER A 208      61.160  49.750  69.640  1.00  0.00           H
ATOM   3305  CA  SER A 208      61.280  48.270  71.180  1.00  0.00           C
ATOM   3306  HA  SER A 208      60.430  48.150  71.830  1.00  0.00           H
ATOM   3307  CB  SER A 208      61.160  47.180  70.090  1.00  0.00           C
ATOM   3308  HB1 SER A 208      61.200  46.150  70.490  1.00  0.00           H
ATOM   3309  HB2 SER A 208      62.010  47.390  69.390  1.00  0.00           H
ATOM   3310  OG  SER A 208      60.020  47.460  69.280  1.00  0.00           O
ATOM   3311  HG1 SER A 208      60.220  48.090  68.590  1.00  0.00           H
ATOM   3312  C   SER A 208      62.450  48.000  72.000  1.00  0.00           C
ATOM   3313  O   SER A 208      62.320  47.470  73.100  1.00  0.00           O
ATOM   3314  N   ALA A 209      63.630  48.360  71.460  1.00  0.00           N
ATOM   3315  HN  ALA A 209      63.670  48.930  70.650  1.00  0.00           H
ATOM   3316  CA  ALA A 209      64.840  48.200  72.140  1.00  0.00           C
ATOM   3317  HA  ALA A 209      64.940  47.160  72.380  1.00  0.00           H
ATOM   3318  CB  ALA A 209      66.000  48.570  71.210  1.00  0.00           C
ATOM   3319  HB1 ALA A 209      65.900  48.030  70.240  1.00  0.00           H
ATOM   3320  HB2 ALA A 209      66.910  48.210  71.740  1.00  0.00           H
ATOM   3321  HB3 ALA A 209      66.040  49.650  70.990  1.00  0.00           H
ATOM   3322  C   ALA A 209      65.000  48.930  73.470  1.00  0.00           C
ATOM   3323  O   ALA A 209      65.360  48.350  74.490  1.00  0.00           O
ATOM   3324  N   ARG A 210      64.540  50.230  73.540  1.00  0.00           N
ATOM   3325  HN  ARG A 210      64.310  50.780  72.730  1.00  0.00           H
ATOM   3326  CA  ARG A 210      64.380  51.000  74.750  1.00  0.00           C
ATOM   3327  HA  ARG A 210      65.270  50.820  75.330  1.00  0.00           H
ATOM   3328  CB  ARG A 210      64.180  52.500  74.500  1.00  0.00           C
ATOM   3329  HB1 ARG A 210      63.960  53.060  75.440  1.00  0.00           H
ATOM   3330  HB2 ARG A 210      63.220  52.690  73.980  1.00  0.00           H
ATOM   3331  CG  ARG A 210      65.280  53.220  73.610  1.00  0.00           C
ATOM   3332  HG1 ARG A 210      65.130  54.320  73.590  1.00  0.00           H
ATOM   3333  HG2 ARG A 210      65.130  52.920  72.540  1.00  0.00           H
ATOM   3334  CD  ARG A 210      66.710  52.860  74.040  1.00  0.00           C
ATOM   3335  HD1 ARG A 210      67.360  53.540  73.450  1.00  0.00           H
ATOM   3336  HD2 ARG A 210      66.990  51.790  73.930  1.00  0.00           H
ATOM   3337  NE  ARG A 210      66.910  53.310  75.410  1.00  0.00           N
ATOM   3338  HE  ARG A 210      66.160  53.840  75.810  1.00  0.00           H
ATOM   3339  CZ  ARG A 210      67.940  52.860  76.130  1.00  0.00           C
ATOM   3340  NH1 ARG A 210      68.870  52.110  75.600  1.00  0.00           N
ATOM   3341 HH11 ARG A 210      68.770  51.890  74.640  1.00  0.00           H
ATOM   3342 HH12 ARG A 210      69.750  51.990  76.070  1.00  0.00           H
ATOM   3343  NH2 ARG A 210      68.120  53.340  77.290  1.00  0.00           N
ATOM   3344 HH21 ARG A 210      67.520  53.840  77.900  1.00  0.00           H
ATOM   3345 HH22 ARG A 210      68.980  53.030  77.700  1.00  0.00           H
ATOM   3346  C   ARG A 210      63.340  50.470  75.710  1.00  0.00           C
ATOM   3347  O   ARG A 210      63.620  50.410  76.900  1.00  0.00           O
ATOM   3348  N   ILE A 211      62.170  49.990  75.260  1.00  0.00           N
ATOM   3349  HN  ILE A 211      61.890  49.920  74.300  1.00  0.00           H
ATOM   3350  CA  ILE A 211      61.140  49.260  76.080  1.00  0.00           C
ATOM   3351  HA  ILE A 211      60.850  50.020  76.790  1.00  0.00           H
ATOM   3352  CB  ILE A 211      59.800  49.010  75.390  1.00  0.00           C
ATOM   3353  HB  ILE A 211      59.900  48.600  74.370  1.00  0.00           H
ATOM   3354  CG2 ILE A 211      58.910  47.930  76.090  1.00  0.00           C
ATOM   3355 HG21 ILE A 211      57.910  47.920  75.600  1.00  0.00           H
ATOM   3356 HG22 ILE A 211      58.750  48.210  77.150  1.00  0.00           H
ATOM   3357 HG23 ILE A 211      59.360  46.920  76.090  1.00  0.00           H
ATOM   3358  CG1 ILE A 211      58.980  50.320  75.180  1.00  0.00           C
ATOM   3359 HG11 ILE A 211      59.660  51.070  74.740  1.00  0.00           H
ATOM   3360 HG12 ILE A 211      58.630  50.790  76.120  1.00  0.00           H
ATOM   3361  CD  ILE A 211      57.670  50.160  74.360  1.00  0.00           C
ATOM   3362  HD1 ILE A 211      56.820  49.660  74.870  1.00  0.00           H
ATOM   3363  HD2 ILE A 211      57.960  49.670  73.390  1.00  0.00           H
ATOM   3364  HD3 ILE A 211      57.200  51.150  74.160  1.00  0.00           H
ATOM   3365  C   ILE A 211      61.740  47.950  76.710  1.00  0.00           C
ATOM   3366  O   ILE A 211      61.660  47.800  77.910  1.00  0.00           O
ATOM   3367  N   ILE A 212      62.510  47.150  75.900  1.00  0.00           N
ATOM   3368  HN  ILE A 212      62.530  47.180  74.910  1.00  0.00           H
ATOM   3369  CA  ILE A 212      63.250  45.960  76.350  1.00  0.00           C
ATOM   3370  HA  ILE A 212      62.550  45.320  76.860  1.00  0.00           H
ATOM   3371  CB  ILE A 212      63.910  45.170  75.190  1.00  0.00           C
ATOM   3372  HB  ILE A 212      64.440  45.880  74.530  1.00  0.00           H
ATOM   3373  CG2 ILE A 212      65.020  44.110  75.650  1.00  0.00           C
ATOM   3374 HG21 ILE A 212      65.810  44.760  76.080  1.00  0.00           H
ATOM   3375 HG22 ILE A 212      65.390  43.560  74.760  1.00  0.00           H
ATOM   3376 HG23 ILE A 212      64.670  43.350  76.380  1.00  0.00           H
ATOM   3377  CG1 ILE A 212      62.860  44.620  74.160  1.00  0.00           C
ATOM   3378 HG11 ILE A 212      62.050  45.380  74.130  1.00  0.00           H
ATOM   3379 HG12 ILE A 212      62.280  43.780  74.590  1.00  0.00           H
ATOM   3380  CD  ILE A 212      63.560  44.280  72.830  1.00  0.00           C
ATOM   3381  HD1 ILE A 212      63.870  45.190  72.270  1.00  0.00           H
ATOM   3382  HD2 ILE A 212      62.840  43.670  72.230  1.00  0.00           H
ATOM   3383  HD3 ILE A 212      64.480  43.660  72.840  1.00  0.00           H
ATOM   3384  C   ILE A 212      64.280  46.260  77.440  1.00  0.00           C
ATOM   3385  O   ILE A 212      64.290  45.640  78.490  1.00  0.00           O
ATOM   3386  N   TRP A 213      65.090  47.340  77.200  1.00  0.00           N
ATOM   3387  HN  TRP A 213      65.330  47.610  76.270  1.00  0.00           H
ATOM   3388  CA  TRP A 213      65.890  47.960  78.230  1.00  0.00           C
ATOM   3389  HA  TRP A 213      66.560  47.130  78.460  1.00  0.00           H
ATOM   3390  CB  TRP A 213      66.650  49.200  77.650  1.00  0.00           C
ATOM   3391  HB1 TRP A 213      65.930  49.870  77.140  1.00  0.00           H
ATOM   3392  HB2 TRP A 213      67.290  48.810  76.830  1.00  0.00           H
ATOM   3393  CG  TRP A 213      67.460  50.090  78.530  1.00  0.00           C
ATOM   3394  CD1 TRP A 213      68.700  49.770  78.950  1.00  0.00           C
ATOM   3395  HD1 TRP A 213      69.240  48.920  78.580  1.00  0.00           H
ATOM   3396  NE1 TRP A 213      69.080  50.760  79.840  1.00  0.00           N
ATOM   3397  HE1 TRP A 213      70.010  51.050  79.990  1.00  0.00           H
ATOM   3398  CE2 TRP A 213      68.060  51.600  80.160  1.00  0.00           C
ATOM   3399  CD2 TRP A 213      67.010  51.180  79.330  1.00  0.00           C
ATOM   3400  CE3 TRP A 213      65.780  51.830  79.390  1.00  0.00           C
ATOM   3401  HE3 TRP A 213      65.060  51.470  78.660  1.00  0.00           H
ATOM   3402  CZ3 TRP A 213      65.630  52.800  80.370  1.00  0.00           C
ATOM   3403  HZ3 TRP A 213      64.730  53.390  80.370  1.00  0.00           H
ATOM   3404  CZ2 TRP A 213      67.890  52.590  81.040  1.00  0.00           C
ATOM   3405  HZ2 TRP A 213      68.720  52.760  81.720  1.00  0.00           H
ATOM   3406  CH2 TRP A 213      66.640  53.120  81.260  1.00  0.00           C
ATOM   3407  HH2 TRP A 213      66.470  53.850  82.030  1.00  0.00           H
ATOM   3408  C   TRP A 213      65.130  48.320  79.540  1.00  0.00           C
ATOM   3409  O   TRP A 213      65.400  47.750  80.590  1.00  0.00           O
ATOM   3410  N   SER A 214      64.060  49.180  79.460  1.00  0.00           N
ATOM   3411  HN  SER A 214      63.790  49.580  78.590  1.00  0.00           H
ATOM   3412  CA  SER A 214      63.330  49.710  80.630  1.00  0.00           C
ATOM   3413  HA  SER A 214      64.010  50.240  81.290  1.00  0.00           H
ATOM   3414  CB  SER A 214      62.270  50.730  80.160  1.00  0.00           C
ATOM   3415  HB1 SER A 214      61.470  50.190  79.610  1.00  0.00           H
ATOM   3416  HB2 SER A 214      62.750  51.500  79.520  1.00  0.00           H
ATOM   3417  OG  SER A 214      61.730  51.330  81.350  1.00  0.00           O
ATOM   3418  HG1 SER A 214      62.450  51.830  81.740  1.00  0.00           H
ATOM   3419  C   SER A 214      62.660  48.560  81.450  1.00  0.00           C
ATOM   3420  O   SER A 214      62.610  48.540  82.690  1.00  0.00           O
ATOM   3421  N   LEU A 215      62.090  47.590  80.740  1.00  0.00           N
ATOM   3422  HN  LEU A 215      62.100  47.660  79.740  1.00  0.00           H
ATOM   3423  CA  LEU A 215      61.630  46.350  81.380  1.00  0.00           C
ATOM   3424  HA  LEU A 215      60.910  46.480  82.170  1.00  0.00           H
ATOM   3425  CB  LEU A 215      60.940  45.520  80.280  1.00  0.00           C
ATOM   3426  HB1 LEU A 215      60.550  44.600  80.760  1.00  0.00           H
ATOM   3427  HB2 LEU A 215      61.630  45.330  79.440  1.00  0.00           H
ATOM   3428  CG  LEU A 215      59.580  46.210  79.800  1.00  0.00           C
ATOM   3429  HG  LEU A 215      59.730  47.190  79.300  1.00  0.00           H
ATOM   3430  CD1 LEU A 215      59.000  45.330  78.670  1.00  0.00           C
ATOM   3431 HD11 LEU A 215      58.190  45.930  78.210  1.00  0.00           H
ATOM   3432 HD12 LEU A 215      58.700  44.320  78.990  1.00  0.00           H
ATOM   3433 HD13 LEU A 215      59.860  45.250  77.980  1.00  0.00           H
ATOM   3434  CD2 LEU A 215      58.400  46.330  80.880  1.00  0.00           C
ATOM   3435 HD21 LEU A 215      58.050  45.280  80.870  1.00  0.00           H
ATOM   3436 HD22 LEU A 215      57.570  46.930  80.430  1.00  0.00           H
ATOM   3437 HD23 LEU A 215      58.730  46.660  81.890  1.00  0.00           H
ATOM   3438  C   LEU A 215      62.730  45.520  82.120  1.00  0.00           C
ATOM   3439  O   LEU A 215      62.430  44.720  82.990  1.00  0.00           O
ATOM   3440  N   ARG A 216      63.990  45.590  81.640  1.00  0.00           N
ATOM   3441  HN  ARG A 216      64.160  46.060  80.790  1.00  0.00           H
ATOM   3442  CA  ARG A 216      65.110  44.930  82.230  1.00  0.00           C
ATOM   3443  HA  ARG A 216      64.760  44.040  82.770  1.00  0.00           H
ATOM   3444  CB  ARG A 216      66.280  44.590  81.230  1.00  0.00           C
ATOM   3445  HB1 ARG A 216      67.200  44.460  81.850  1.00  0.00           H
ATOM   3446  HB2 ARG A 216      66.480  45.430  80.520  1.00  0.00           H
ATOM   3447  CG  ARG A 216      66.120  43.260  80.430  1.00  0.00           C
ATOM   3448  HG1 ARG A 216      67.180  43.040  80.200  1.00  0.00           H
ATOM   3449  HG2 ARG A 216      65.580  43.470  79.470  1.00  0.00           H
ATOM   3450  CD  ARG A 216      65.550  42.040  81.200  1.00  0.00           C
ATOM   3451  HD1 ARG A 216      64.480  42.140  81.460  1.00  0.00           H
ATOM   3452  HD2 ARG A 216      66.100  41.980  82.170  1.00  0.00           H
ATOM   3453  NE  ARG A 216      65.920  40.840  80.400  1.00  0.00           N
ATOM   3454  HE  ARG A 216      66.580  40.860  79.650  1.00  0.00           H
ATOM   3455  CZ  ARG A 216      65.360  39.660  80.670  1.00  0.00           C
ATOM   3456  NH1 ARG A 216      64.660  39.380  81.730  1.00  0.00           N
ATOM   3457 HH11 ARG A 216      64.550  39.970  82.540  1.00  0.00           H
ATOM   3458 HH12 ARG A 216      64.700  38.410  81.970  1.00  0.00           H
ATOM   3459  NH2 ARG A 216      65.640  38.710  79.820  1.00  0.00           N
ATOM   3460 HH21 ARG A 216      66.030  38.980  78.940  1.00  0.00           H
ATOM   3461 HH22 ARG A 216      65.110  37.860  79.790  1.00  0.00           H
ATOM   3462  C   ARG A 216      65.700  45.850  83.360  1.00  0.00           C
ATOM   3463  O   ARG A 216      66.700  45.560  83.940  1.00  0.00           O
ATOM   3464  N   GLN A 217      65.000  47.000  83.670  1.00  0.00           N
ATOM   3465  HN  GLN A 217      64.220  47.350  83.140  1.00  0.00           H
ATOM   3466  CA  GLN A 217      65.370  47.790  84.830  1.00  0.00           C
ATOM   3467  HA  GLN A 217      66.340  47.420  85.160  1.00  0.00           H
ATOM   3468  CB  GLN A 217      65.390  49.290  84.530  1.00  0.00           C
ATOM   3469  HB1 GLN A 217      65.890  49.760  85.400  1.00  0.00           H
ATOM   3470  HB2 GLN A 217      64.310  49.560  84.450  1.00  0.00           H
ATOM   3471  CG  GLN A 217      66.340  49.680  83.350  1.00  0.00           C
ATOM   3472  HG1 GLN A 217      66.390  50.790  83.480  1.00  0.00           H
ATOM   3473  HG2 GLN A 217      65.830  49.570  82.370  1.00  0.00           H
ATOM   3474  CD  GLN A 217      67.730  49.020  83.370  1.00  0.00           C
ATOM   3475  OE1 GLN A 217      68.420  48.960  84.380  1.00  0.00           O
ATOM   3476  NE2 GLN A 217      68.190  48.550  82.220  1.00  0.00           N
ATOM   3477 HE21 GLN A 217      69.180  48.410  82.110  1.00  0.00           H
ATOM   3478 HE22 GLN A 217      67.660  48.680  81.380  1.00  0.00           H
ATOM   3479  C   GLN A 217      64.390  47.530  85.940  1.00  0.00           C
ATOM   3480  O   GLN A 217      64.540  48.010  87.090  1.00  0.00           O
ATOM   3481  N   ARG A 218      63.380  46.690  85.670  1.00  0.00           N
ATOM   3482  HN  ARG A 218      63.400  46.310  84.750  1.00  0.00           H
ATOM   3483  CA  ARG A 218      62.240  46.530  86.610  1.00  0.00           C
ATOM   3484  HA  ARG A 218      61.920  47.530  86.860  1.00  0.00           H
ATOM   3485  CB  ARG A 218      61.110  45.790  85.860  1.00  0.00           C
ATOM   3486  HB1 ARG A 218      60.390  45.260  86.530  1.00  0.00           H
ATOM   3487  HB2 ARG A 218      61.570  45.030  85.190  1.00  0.00           H
ATOM   3488  CG  ARG A 218      60.200  46.720  85.010  1.00  0.00           C
ATOM   3489  HG1 ARG A 218      59.350  46.130  84.590  1.00  0.00           H
ATOM   3490  HG2 ARG A 218      60.940  47.020  84.230  1.00  0.00           H
ATOM   3491  CD  ARG A 218      59.520  47.940  85.710  1.00  0.00           C
ATOM   3492  HD1 ARG A 218      60.240  48.660  86.130  1.00  0.00           H
ATOM   3493  HD2 ARG A 218      58.840  47.650  86.540  1.00  0.00           H
ATOM   3494  NE  ARG A 218      58.700  48.680  84.660  1.00  0.00           N
ATOM   3495  HE  ARG A 218      57.790  48.360  84.380  1.00  0.00           H
ATOM   3496  CZ  ARG A 218      59.100  49.740  83.950  1.00  0.00           C
ATOM   3497  NH1 ARG A 218      60.370  50.040  83.780  1.00  0.00           N
ATOM   3498 HH11 ARG A 218      61.100  49.440  84.100  1.00  0.00           H
ATOM   3499 HH12 ARG A 218      60.580  50.720  83.090  1.00  0.00           H
ATOM   3500  NH2 ARG A 218      58.190  50.570  83.440  1.00  0.00           N
ATOM   3501 HH21 ARG A 218      57.250  50.520  83.770  1.00  0.00           H
ATOM   3502 HH22 ARG A 218      58.540  51.420  83.060  1.00  0.00           H
ATOM   3503  C   ARG A 218      62.560  45.890  87.980  1.00  0.00           C
ATOM   3504  O   ARG A 218      63.230  44.830  88.030  1.00  0.00           O
ATOM   3505  N   GLN A 219      62.180  46.560  89.070  1.00  0.00           N
ATOM   3506  HN  GLN A 219      61.680  47.420  89.060  1.00  0.00           H
ATOM   3507  CA  GLN A 219      62.520  46.070  90.390  1.00  0.00           C
ATOM   3508  HA  GLN A 219      63.540  45.730  90.430  1.00  0.00           H
ATOM   3509  CB  GLN A 219      62.370  47.200  91.440  1.00  0.00           C
ATOM   3510  HB1 GLN A 219      62.630  46.920  92.490  1.00  0.00           H
ATOM   3511  HB2 GLN A 219      61.320  47.520  91.290  1.00  0.00           H
ATOM   3512  CG  GLN A 219      63.270  48.430  91.160  1.00  0.00           C
ATOM   3513  HG1 GLN A 219      63.100  49.300  91.830  1.00  0.00           H
ATOM   3514  HG2 GLN A 219      63.000  48.790  90.130  1.00  0.00           H
ATOM   3515  CD  GLN A 219      64.730  48.050  91.210  1.00  0.00           C
ATOM   3516  OE1 GLN A 219      65.370  48.090  90.130  1.00  0.00           O
ATOM   3517  NE2 GLN A 219      65.260  47.580  92.360  1.00  0.00           N
ATOM   3518 HE21 GLN A 219      66.230  47.470  92.520  1.00  0.00           H
ATOM   3519 HE22 GLN A 219      64.620  47.500  93.130  1.00  0.00           H
ATOM   3520  C   GLN A 219      61.800  44.850  90.870  1.00  0.00           C
ATOM   3521  O   GLN A 219      60.590  44.730  90.680  1.00  0.00           O
ATOM   3522  N   MET A 220      62.500  43.790  91.400  1.00  0.00           N
ATOM   3523  HN  MET A 220      63.500  43.820  91.480  1.00  0.00           H
ATOM   3524  CA  MET A 220      61.950  42.470  91.770  1.00  0.00           C
ATOM   3525  HA  MET A 220      62.810  41.830  91.920  1.00  0.00           H
ATOM   3526  CB  MET A 220      61.410  42.610  93.210  1.00  0.00           C
ATOM   3527  HB1 MET A 220      61.280  41.620  93.710  1.00  0.00           H
ATOM   3528  HB2 MET A 220      60.380  43.040  93.170  1.00  0.00           H
ATOM   3529  CG  MET A 220      62.350  43.460  94.190  1.00  0.00           C
ATOM   3530  HG1 MET A 220      61.880  43.410  95.200  1.00  0.00           H
ATOM   3531  HG2 MET A 220      62.350  44.540  93.930  1.00  0.00           H
ATOM   3532  SD  MET A 220      64.060  42.940  94.430  1.00  0.00           S
ATOM   3533  CE  MET A 220      64.770  44.660  94.700  1.00  0.00           C
ATOM   3534  HE1 MET A 220      64.620  45.080  95.710  1.00  0.00           H
ATOM   3535  HE2 MET A 220      64.190  45.400  94.100  1.00  0.00           H
ATOM   3536  HE3 MET A 220      65.800  44.720  94.290  1.00  0.00           H
ATOM   3537  C   MET A 220      61.040  41.800  90.730  1.00  0.00           C
ATOM   3538  O   MET A 220      61.320  41.810  89.510  1.00  0.00           O
ATOM   3539  N   ASP A 221      59.960  41.140  91.170  1.00  0.00           N
ATOM   3540  HN  ASP A 221      59.580  41.180  92.080  1.00  0.00           H
ATOM   3541  CA  ASP A 221      59.090  40.410  90.290  1.00  0.00           C
ATOM   3542  HA  ASP A 221      59.570  40.230  89.340  1.00  0.00           H
ATOM   3543  CB  ASP A 221      58.780  39.040  90.970  1.00  0.00           C
ATOM   3544  HB1 ASP A 221      58.360  39.240  91.980  1.00  0.00           H
ATOM   3545  HB2 ASP A 221      59.790  38.610  91.120  1.00  0.00           H
ATOM   3546  CG  ASP A 221      57.920  38.120  90.210  1.00  0.00           C
ATOM   3547  OD1 ASP A 221      57.180  37.350  90.840  1.00  0.00           O
ATOM   3548  OD2 ASP A 221      57.920  38.110  88.930  1.00  0.00           O
ATOM   3549  C   ASP A 221      57.810  41.220  90.030  1.00  0.00           C
ATOM   3550  O   ASP A 221      57.380  42.010  90.860  1.00  0.00           O
ATOM   3551  N   ARG A 222      57.360  41.200  88.750  1.00  0.00           N
ATOM   3552  HN  ARG A 222      57.750  40.640  88.020  1.00  0.00           H
ATOM   3553  CA  ARG A 222      56.230  42.060  88.410  1.00  0.00           C
ATOM   3554  HA  ARG A 222      56.000  42.730  89.220  1.00  0.00           H
ATOM   3555  CB  ARG A 222      56.580  42.920  87.110  1.00  0.00           C
ATOM   3556  HB1 ARG A 222      55.710  43.580  86.970  1.00  0.00           H
ATOM   3557  HB2 ARG A 222      56.660  42.190  86.280  1.00  0.00           H
ATOM   3558  CG  ARG A 222      57.990  43.620  87.080  1.00  0.00           C
ATOM   3559  HG1 ARG A 222      58.160  44.230  86.170  1.00  0.00           H
ATOM   3560  HG2 ARG A 222      58.700  42.760  87.020  1.00  0.00           H
ATOM   3561  CD  ARG A 222      58.310  44.300  88.400  1.00  0.00           C
ATOM   3562  HD1 ARG A 222      59.310  44.780  88.520  1.00  0.00           H
ATOM   3563  HD2 ARG A 222      58.230  43.610  89.270  1.00  0.00           H
ATOM   3564  NE  ARG A 222      57.310  45.480  88.520  1.00  0.00           N
ATOM   3565  HE  ARG A 222      56.570  45.440  87.840  1.00  0.00           H
ATOM   3566  CZ  ARG A 222      57.380  46.310  89.580  1.00  0.00           C
ATOM   3567  NH1 ARG A 222      58.260  46.280  90.590  1.00  0.00           N
ATOM   3568 HH11 ARG A 222      59.010  45.620  90.490  1.00  0.00           H
ATOM   3569 HH12 ARG A 222      58.350  46.990  91.300  1.00  0.00           H
ATOM   3570  NH2 ARG A 222      56.540  47.260  89.530  1.00  0.00           N
ATOM   3571 HH21 ARG A 222      56.000  47.280  88.690  1.00  0.00           H
ATOM   3572 HH22 ARG A 222      56.860  48.060  90.030  1.00  0.00           H
ATOM   3573  C   ARG A 222      54.930  41.170  88.230  1.00  0.00           C
ATOM   3574  O   ARG A 222      55.060  40.000  87.820  1.00  0.00           O
ATOM   3575  N   HSD A 223      53.750  41.660  88.560  1.00  0.00           N
ATOM   3576  HN  HSD A 223      53.640  42.630  88.770  1.00  0.00           H
ATOM   3577  CA  HSD A 223      52.480  40.830  88.430  1.00  0.00           C
ATOM   3578  HA  HSD A 223      52.650  39.980  89.060  1.00  0.00           H
ATOM   3579  CB  HSD A 223      51.270  41.550  89.120  1.00  0.00           C
ATOM   3580  HB1 HSD A 223      50.370  40.980  88.770  1.00  0.00           H
ATOM   3581  HB2 HSD A 223      51.190  42.570  88.670  1.00  0.00           H
ATOM   3582  ND1 HSD A 223      51.710  40.570  91.500  1.00  0.00           N
ATOM   3583  HD1 HSD A 223      51.910  39.620  91.250  1.00  0.00           H
ATOM   3584  CG  HSD A 223      51.420  41.670  90.640  1.00  0.00           C
ATOM   3585  CE1 HSD A 223      52.000  41.130  92.740  1.00  0.00           C
ATOM   3586  HE1 HSD A 223      52.250  40.470  93.580  1.00  0.00           H
ATOM   3587  NE2 HSD A 223      51.870  42.430  92.750  1.00  0.00           N
ATOM   3588  CD2 HSD A 223      51.550  42.760  91.460  1.00  0.00           C
ATOM   3589  HD2 HSD A 223      51.310  43.810  91.360  1.00  0.00           H
ATOM   3590  C   HSD A 223      52.110  40.410  87.010  1.00  0.00           C
ATOM   3591  O   HSD A 223      51.640  39.300  86.740  1.00  0.00           O
ATOM   3592  N   ALA A 224      52.290  41.240  85.980  1.00  0.00           N
ATOM   3593  HN  ALA A 224      52.750  42.120  86.150  1.00  0.00           H
ATOM   3594  CA  ALA A 224      52.320  40.820  84.630  1.00  0.00           C
ATOM   3595  HA  ALA A 224      51.700  39.940  84.460  1.00  0.00           H
ATOM   3596  CB  ALA A 224      51.850  41.940  83.600  1.00  0.00           C
ATOM   3597  HB1 ALA A 224      52.350  42.890  83.850  1.00  0.00           H
ATOM   3598  HB2 ALA A 224      50.770  42.160  83.640  1.00  0.00           H
ATOM   3599  HB3 ALA A 224      52.140  41.650  82.570  1.00  0.00           H
ATOM   3600  C   ALA A 224      53.770  40.510  84.360  1.00  0.00           C
ATOM   3601  O   ALA A 224      54.700  41.250  84.670  1.00  0.00           O
ATOM   3602  N   LYS A 225      54.020  39.280  83.800  1.00  0.00           N
ATOM   3603  HN  LYS A 225      53.360  38.560  83.640  1.00  0.00           H
ATOM   3604  CA  LYS A 225      55.450  38.760  83.810  1.00  0.00           C
ATOM   3605  HA  LYS A 225      55.740  39.100  84.800  1.00  0.00           H
ATOM   3606  CB  LYS A 225      55.530  37.200  83.750  1.00  0.00           C
ATOM   3607  HB1 LYS A 225      56.600  36.930  83.600  1.00  0.00           H
ATOM   3608  HB2 LYS A 225      54.980  36.900  82.830  1.00  0.00           H
ATOM   3609  CG  LYS A 225      54.950  36.450  84.980  1.00  0.00           C
ATOM   3610  HG1 LYS A 225      55.060  35.360  84.780  1.00  0.00           H
ATOM   3611  HG2 LYS A 225      53.860  36.650  84.910  1.00  0.00           H
ATOM   3612  CD  LYS A 225      55.600  36.850  86.340  1.00  0.00           C
ATOM   3613  HD1 LYS A 225      56.000  37.880  86.360  1.00  0.00           H
ATOM   3614  HD2 LYS A 225      56.560  36.300  86.490  1.00  0.00           H
ATOM   3615  CE  LYS A 225      54.570  36.650  87.470  1.00  0.00           C
ATOM   3616  HE1 LYS A 225      54.650  35.570  87.680  1.00  0.00           H
ATOM   3617  HE2 LYS A 225      53.600  37.060  87.150  1.00  0.00           H
ATOM   3618  NZ  LYS A 225      54.990  37.370  88.680  1.00  0.00           N
ATOM   3619  HZ1 LYS A 225      54.220  37.410  89.380  1.00  0.00           H
ATOM   3620  HZ2 LYS A 225      55.160  38.370  88.430  1.00  0.00           H
ATOM   3621  HZ3 LYS A 225      55.900  37.090  89.110  1.00  0.00           H
ATOM   3622  C   LYS A 225      56.360  39.500  82.840  1.00  0.00           C
ATOM   3623  O   LYS A 225      55.950  39.780  81.700  1.00  0.00           O
ATOM   3624  N   ILE A 226      57.580  39.830  83.290  1.00  0.00           N
ATOM   3625  HN  ILE A 226      57.940  39.750  84.220  1.00  0.00           H
ATOM   3626  CA  ILE A 226      58.620  40.470  82.420  1.00  0.00           C
ATOM   3627  HA  ILE A 226      58.030  41.150  81.810  1.00  0.00           H
ATOM   3628  CB  ILE A 226      59.720  41.070  83.340  1.00  0.00           C
ATOM   3629  HB  ILE A 226      59.990  40.290  84.080  1.00  0.00           H
ATOM   3630  CG2 ILE A 226      61.090  41.460  82.730  1.00  0.00           C
ATOM   3631 HG21 ILE A 226      61.060  42.350  82.070  1.00  0.00           H
ATOM   3632 HG22 ILE A 226      61.590  40.680  82.120  1.00  0.00           H
ATOM   3633 HG23 ILE A 226      61.770  41.770  83.560  1.00  0.00           H
ATOM   3634  CG1 ILE A 226      59.130  42.250  84.130  1.00  0.00           C
ATOM   3635 HG11 ILE A 226      59.920  42.540  84.870  1.00  0.00           H
ATOM   3636 HG12 ILE A 226      58.280  41.850  84.720  1.00  0.00           H
ATOM   3637  CD  ILE A 226      58.830  43.610  83.350  1.00  0.00           C
ATOM   3638  HD1 ILE A 226      58.150  43.430  82.490  1.00  0.00           H
ATOM   3639  HD2 ILE A 226      59.730  44.130  82.950  1.00  0.00           H
ATOM   3640  HD3 ILE A 226      58.370  44.260  84.130  1.00  0.00           H
ATOM   3641  C   ILE A 226      59.200  39.680  81.280  1.00  0.00           C
ATOM   3642  O   ILE A 226      59.310  40.130  80.110  1.00  0.00           O
ATOM   3643  N   LYS A 227      59.580  38.410  81.490  1.00  0.00           N
ATOM   3644  HN  LYS A 227      59.590  38.070  82.430  1.00  0.00           H
ATOM   3645  CA  LYS A 227      59.890  37.480  80.400  1.00  0.00           C
ATOM   3646  HA  LYS A 227      60.700  37.800  79.770  1.00  0.00           H
ATOM   3647  CB  LYS A 227      60.260  36.080  80.880  1.00  0.00           C
ATOM   3648  HB1 LYS A 227      60.570  35.430  80.030  1.00  0.00           H
ATOM   3649  HB2 LYS A 227      59.350  35.660  81.360  1.00  0.00           H
ATOM   3650  CG  LYS A 227      61.440  36.040  81.860  1.00  0.00           C
ATOM   3651  HG1 LYS A 227      61.260  36.670  82.760  1.00  0.00           H
ATOM   3652  HG2 LYS A 227      62.350  36.490  81.400  1.00  0.00           H
ATOM   3653  CD  LYS A 227      61.800  34.620  82.360  1.00  0.00           C
ATOM   3654  HD1 LYS A 227      60.920  34.160  82.850  1.00  0.00           H
ATOM   3655  HD2 LYS A 227      62.640  34.820  83.070  1.00  0.00           H
ATOM   3656  CE  LYS A 227      62.350  33.590  81.310  1.00  0.00           C
ATOM   3657  HE1 LYS A 227      63.240  34.120  80.910  1.00  0.00           H
ATOM   3658  HE2 LYS A 227      61.760  33.440  80.380  1.00  0.00           H
ATOM   3659  NZ  LYS A 227      62.720  32.210  81.870  1.00  0.00           N
ATOM   3660  HZ1 LYS A 227      61.770  31.850  82.120  1.00  0.00           H
ATOM   3661  HZ2 LYS A 227      63.280  32.280  82.750  1.00  0.00           H
ATOM   3662  HZ3 LYS A 227      63.080  31.570  81.150  1.00  0.00           H
ATOM   3663  C   LYS A 227      58.680  37.350  79.410  1.00  0.00           C
ATOM   3664  O   LYS A 227      58.830  37.320  78.210  1.00  0.00           O
ATOM   3665  N   ARG A 228      57.440  37.380  79.860  1.00  0.00           N
ATOM   3666  HN  ARG A 228      57.270  37.400  80.850  1.00  0.00           H
ATOM   3667  CA  ARG A 228      56.310  37.510  78.930  1.00  0.00           C
ATOM   3668  HA  ARG A 228      56.420  36.830  78.110  1.00  0.00           H
ATOM   3669  CB  ARG A 228      54.950  37.270  79.640  1.00  0.00           C
ATOM   3670  HB1 ARG A 228      54.050  37.390  78.990  1.00  0.00           H
ATOM   3671  HB2 ARG A 228      54.970  37.980  80.490  1.00  0.00           H
ATOM   3672  CG  ARG A 228      54.800  35.750  80.170  1.00  0.00           C
ATOM   3673  HG1 ARG A 228      55.530  35.700  81.000  1.00  0.00           H
ATOM   3674  HG2 ARG A 228      55.080  35.180  79.250  1.00  0.00           H
ATOM   3675  CD  ARG A 228      53.390  35.380  80.690  1.00  0.00           C
ATOM   3676  HD1 ARG A 228      52.550  35.710  80.060  1.00  0.00           H
ATOM   3677  HD2 ARG A 228      53.320  35.890  81.680  1.00  0.00           H
ATOM   3678  NE  ARG A 228      53.390  33.920  81.060  1.00  0.00           N
ATOM   3679  HE  ARG A 228      54.140  33.300  80.840  1.00  0.00           H
ATOM   3680  CZ  ARG A 228      52.420  33.400  81.730  1.00  0.00           C
ATOM   3681  NH1 ARG A 228      51.320  34.100  82.110  1.00  0.00           N
ATOM   3682 HH11 ARG A 228      51.050  35.010  81.820  1.00  0.00           H
ATOM   3683 HH12 ARG A 228      50.540  33.530  82.400  1.00  0.00           H
ATOM   3684  NH2 ARG A 228      52.360  32.080  81.870  1.00  0.00           N
ATOM   3685 HH21 ARG A 228      53.240  31.600  81.830  1.00  0.00           H
ATOM   3686 HH22 ARG A 228      51.720  31.590  82.450  1.00  0.00           H
ATOM   3687  C   ARG A 228      56.440  38.830  78.140  1.00  0.00           C
ATOM   3688  O   ARG A 228      56.370  38.790  76.890  1.00  0.00           O
ATOM   3689  N   ALA A 229      56.640  39.980  78.810  1.00  0.00           N
ATOM   3690  HN  ALA A 229      56.670  40.020  79.800  1.00  0.00           H
ATOM   3691  CA  ALA A 229      56.570  41.280  78.130  1.00  0.00           C
ATOM   3692  HA  ALA A 229      55.660  41.170  77.550  1.00  0.00           H
ATOM   3693  CB  ALA A 229      56.570  42.380  79.190  1.00  0.00           C
ATOM   3694  HB1 ALA A 229      55.690  42.320  79.880  1.00  0.00           H
ATOM   3695  HB2 ALA A 229      56.520  43.380  78.700  1.00  0.00           H
ATOM   3696  HB3 ALA A 229      57.390  42.320  79.930  1.00  0.00           H
ATOM   3697  C   ALA A 229      57.690  41.550  77.020  1.00  0.00           C
ATOM   3698  O   ALA A 229      57.390  41.870  75.910  1.00  0.00           O
ATOM   3699  N   ILE A 230      58.980  41.330  77.450  1.00  0.00           N
ATOM   3700  HN  ILE A 230      59.150  41.200  78.420  1.00  0.00           H
ATOM   3701  CA  ILE A 230      60.180  41.360  76.710  1.00  0.00           C
ATOM   3702  HA  ILE A 230      60.210  42.340  76.250  1.00  0.00           H
ATOM   3703  CB  ILE A 230      61.470  41.250  77.530  1.00  0.00           C
ATOM   3704  HB  ILE A 230      61.330  40.560  78.390  1.00  0.00           H
ATOM   3705  CG2 ILE A 230      62.610  40.660  76.680  1.00  0.00           C
ATOM   3706 HG21 ILE A 230      63.550  40.770  77.260  1.00  0.00           H
ATOM   3707 HG22 ILE A 230      62.750  41.240  75.750  1.00  0.00           H
ATOM   3708 HG23 ILE A 230      62.470  39.590  76.420  1.00  0.00           H
ATOM   3709  CG1 ILE A 230      61.750  42.580  78.300  1.00  0.00           C
ATOM   3710 HG11 ILE A 230      60.940  42.870  79.000  1.00  0.00           H
ATOM   3711 HG12 ILE A 230      61.920  43.370  77.530  1.00  0.00           H
ATOM   3712  CD  ILE A 230      63.050  42.610  79.190  1.00  0.00           C
ATOM   3713  HD1 ILE A 230      63.060  43.480  79.870  1.00  0.00           H
ATOM   3714  HD2 ILE A 230      63.900  42.650  78.470  1.00  0.00           H
ATOM   3715  HD3 ILE A 230      62.910  41.640  79.710  1.00  0.00           H
ATOM   3716  C   ILE A 230      60.120  40.330  75.570  1.00  0.00           C
ATOM   3717  O   ILE A 230      60.570  40.620  74.420  1.00  0.00           O
ATOM   3718  N   THR A 231      59.520  39.140  75.770  1.00  0.00           N
ATOM   3719  HN  THR A 231      59.160  38.780  76.630  1.00  0.00           H
ATOM   3720  CA  THR A 231      59.320  38.230  74.660  1.00  0.00           C
ATOM   3721  HA  THR A 231      60.250  38.090  74.160  1.00  0.00           H
ATOM   3722  CB  THR A 231      59.050  36.740  75.070  1.00  0.00           C
ATOM   3723  HB  THR A 231      58.090  36.630  75.610  1.00  0.00           H
ATOM   3724  OG1 THR A 231      60.020  36.280  76.040  1.00  0.00           O
ATOM   3725  HG1 THR A 231      59.590  36.060  76.880  1.00  0.00           H
ATOM   3726  CG2 THR A 231      59.120  35.850  73.840  1.00  0.00           C
ATOM   3727 HG21 THR A 231      58.280  35.960  73.120  1.00  0.00           H
ATOM   3728 HG22 THR A 231      59.040  34.770  74.090  1.00  0.00           H
ATOM   3729 HG23 THR A 231      60.100  35.990  73.350  1.00  0.00           H
ATOM   3730  C   THR A 231      58.230  38.690  73.660  1.00  0.00           C
ATOM   3731  O   THR A 231      58.510  38.680  72.470  1.00  0.00           O
ATOM   3732  N   PHE A 232      57.070  39.160  74.170  1.00  0.00           N
ATOM   3733  HN  PHE A 232      56.970  39.180  75.160  1.00  0.00           H
ATOM   3734  CA  PHE A 232      56.000  39.830  73.320  1.00  0.00           C
ATOM   3735  HA  PHE A 232      55.880  39.150  72.480  1.00  0.00           H
ATOM   3736  CB  PHE A 232      54.660  39.990  73.990  1.00  0.00           C
ATOM   3737  HB1 PHE A 232      54.680  40.770  74.780  1.00  0.00           H
ATOM   3738  HB2 PHE A 232      54.320  39.150  74.630  1.00  0.00           H
ATOM   3739  CG  PHE A 232      53.580  40.270  73.040  1.00  0.00           C
ATOM   3740  CD1 PHE A 232      52.750  41.370  73.230  1.00  0.00           C
ATOM   3741  HD1 PHE A 232      52.990  42.030  74.060  1.00  0.00           H
ATOM   3742  CE1 PHE A 232      51.720  41.710  72.340  1.00  0.00           C
ATOM   3743  HE1 PHE A 232      51.100  42.590  72.510  1.00  0.00           H
ATOM   3744  CZ  PHE A 232      51.580  40.910  71.210  1.00  0.00           C
ATOM   3745  HZ  PHE A 232      50.850  41.090  70.430  1.00  0.00           H
ATOM   3746  CD2 PHE A 232      53.480  39.580  71.860  1.00  0.00           C
ATOM   3747  HD2 PHE A 232      54.120  38.750  71.620  1.00  0.00           H
ATOM   3748  CE2 PHE A 232      52.390  39.820  70.970  1.00  0.00           C
ATOM   3749  HE2 PHE A 232      52.250  39.180  70.110  1.00  0.00           H
ATOM   3750  C   PHE A 232      56.390  41.150  72.500  1.00  0.00           C
ATOM   3751  O   PHE A 232      56.030  41.410  71.350  1.00  0.00           O
ATOM   3752  N   ILE A 233      57.270  42.040  73.110  1.00  0.00           N
ATOM   3753  HN  ILE A 233      57.560  41.830  74.040  1.00  0.00           H
ATOM   3754  CA  ILE A 233      57.830  43.260  72.480  1.00  0.00           C
ATOM   3755  HA  ILE A 233      57.030  43.900  72.170  1.00  0.00           H
ATOM   3756  CB  ILE A 233      58.500  44.190  73.470  1.00  0.00           C
ATOM   3757  HB  ILE A 233      59.130  43.540  74.130  1.00  0.00           H
ATOM   3758  CG2 ILE A 233      59.400  45.280  72.880  1.00  0.00           C
ATOM   3759 HG21 ILE A 233      59.530  46.110  73.610  1.00  0.00           H
ATOM   3760 HG22 ILE A 233      58.860  45.700  72.010  1.00  0.00           H
ATOM   3761 HG23 ILE A 233      60.370  44.870  72.550  1.00  0.00           H
ATOM   3762  CG1 ILE A 233      57.480  44.830  74.390  1.00  0.00           C
ATOM   3763 HG11 ILE A 233      57.980  45.140  75.330  1.00  0.00           H
ATOM   3764 HG12 ILE A 233      56.620  44.240  74.780  1.00  0.00           H
ATOM   3765  CD  ILE A 233      56.770  46.080  73.800  1.00  0.00           C
ATOM   3766  HD1 ILE A 233      56.300  45.750  72.850  1.00  0.00           H
ATOM   3767  HD2 ILE A 233      57.450  46.930  73.610  1.00  0.00           H
ATOM   3768  HD3 ILE A 233      56.010  46.540  74.440  1.00  0.00           H
ATOM   3769  C   ILE A 233      58.690  42.900  71.220  1.00  0.00           C
ATOM   3770  O   ILE A 233      58.690  43.470  70.190  1.00  0.00           O
ATOM   3771  N   MET A 234      59.450  41.720  71.340  1.00  0.00           N
ATOM   3772  HN  MET A 234      59.490  41.220  72.210  1.00  0.00           H
ATOM   3773  CA  MET A 234      60.190  41.180  70.210  1.00  0.00           C
ATOM   3774  HA  MET A 234      60.590  42.060  69.730  1.00  0.00           H
ATOM   3775  CB  MET A 234      61.250  40.290  70.780  1.00  0.00           C
ATOM   3776  HB1 MET A 234      61.710  39.690  69.980  1.00  0.00           H
ATOM   3777  HB2 MET A 234      60.730  39.640  71.530  1.00  0.00           H
ATOM   3778  CG  MET A 234      62.420  40.950  71.470  1.00  0.00           C
ATOM   3779  HG1 MET A 234      61.940  41.600  72.230  1.00  0.00           H
ATOM   3780  HG2 MET A 234      62.920  41.710  70.830  1.00  0.00           H
ATOM   3781  SD  MET A 234      63.670  39.720  72.020  1.00  0.00           S
ATOM   3782  CE  MET A 234      64.620  40.710  73.080  1.00  0.00           C
ATOM   3783  HE1 MET A 234      65.320  41.350  72.500  1.00  0.00           H
ATOM   3784  HE2 MET A 234      65.220  40.060  73.750  1.00  0.00           H
ATOM   3785  HE3 MET A 234      63.970  41.320  73.740  1.00  0.00           H
ATOM   3786  C   MET A 234      59.310  40.440  69.170  1.00  0.00           C
ATOM   3787  O   MET A 234      59.600  40.490  67.940  1.00  0.00           O
ATOM   3788  N   VAL A 235      58.210  39.780  69.580  1.00  0.00           N
ATOM   3789  HN  VAL A 235      58.130  39.550  70.550  1.00  0.00           H
ATOM   3790  CA  VAL A 235      57.250  39.210  68.710  1.00  0.00           C
ATOM   3791  HA  VAL A 235      57.800  38.660  67.960  1.00  0.00           H
ATOM   3792  CB  VAL A 235      56.190  38.360  69.510  1.00  0.00           C
ATOM   3793  HB  VAL A 235      55.930  39.020  70.350  1.00  0.00           H
ATOM   3794  CG1 VAL A 235      54.900  38.150  68.660  1.00  0.00           C
ATOM   3795 HG11 VAL A 235      54.470  37.270  69.170  1.00  0.00           H
ATOM   3796 HG12 VAL A 235      55.050  37.990  67.570  1.00  0.00           H
ATOM   3797 HG13 VAL A 235      54.210  39.020  68.750  1.00  0.00           H
ATOM   3798  CG2 VAL A 235      56.720  37.080  70.120  1.00  0.00           C
ATOM   3799 HG21 VAL A 235      56.930  36.310  69.330  1.00  0.00           H
ATOM   3800 HG22 VAL A 235      56.090  36.710  70.950  1.00  0.00           H
ATOM   3801 HG23 VAL A 235      57.750  37.300  70.490  1.00  0.00           H
ATOM   3802  C   VAL A 235      56.580  40.280  67.880  1.00  0.00           C
ATOM   3803  O   VAL A 235      56.690  40.250  66.720  1.00  0.00           O
ATOM   3804  N   VAL A 236      56.100  41.400  68.510  1.00  0.00           N
ATOM   3805  HN  VAL A 236      56.010  41.420  69.500  1.00  0.00           H
ATOM   3806  CA  VAL A 236      55.490  42.500  67.790  1.00  0.00           C
ATOM   3807  HA  VAL A 236      54.590  42.170  67.300  1.00  0.00           H
ATOM   3808  CB  VAL A 236      54.970  43.580  68.780  1.00  0.00           C
ATOM   3809  HB  VAL A 236      55.770  43.710  69.540  1.00  0.00           H
ATOM   3810  CG1 VAL A 236      54.850  44.990  68.140  1.00  0.00           C
ATOM   3811 HG11 VAL A 236      54.410  44.900  67.120  1.00  0.00           H
ATOM   3812 HG12 VAL A 236      55.810  45.530  68.050  1.00  0.00           H
ATOM   3813 HG13 VAL A 236      54.280  45.580  68.890  1.00  0.00           H
ATOM   3814  CG2 VAL A 236      53.740  43.110  69.570  1.00  0.00           C
ATOM   3815 HG21 VAL A 236      53.870  42.180  70.180  1.00  0.00           H
ATOM   3816 HG22 VAL A 236      53.020  42.800  68.790  1.00  0.00           H
ATOM   3817 HG23 VAL A 236      53.320  43.880  70.250  1.00  0.00           H
ATOM   3818  C   VAL A 236      56.380  43.090  66.830  1.00  0.00           C
ATOM   3819  O   VAL A 236      55.960  43.230  65.690  1.00  0.00           O
ATOM   3820  N   ALA A 237      57.630  43.430  67.150  1.00  0.00           N
ATOM   3821  HN  ALA A 237      58.020  43.250  68.040  1.00  0.00           H
ATOM   3822  CA  ALA A 237      58.440  44.070  66.110  1.00  0.00           C
ATOM   3823  HA  ALA A 237      57.870  44.900  65.730  1.00  0.00           H
ATOM   3824  CB  ALA A 237      59.680  44.660  66.890  1.00  0.00           C
ATOM   3825  HB1 ALA A 237      60.190  43.920  67.560  1.00  0.00           H
ATOM   3826  HB2 ALA A 237      59.330  45.370  67.660  1.00  0.00           H
ATOM   3827  HB3 ALA A 237      60.390  45.270  66.300  1.00  0.00           H
ATOM   3828  C   ALA A 237      58.790  43.140  64.920  1.00  0.00           C
ATOM   3829  O   ALA A 237      58.850  43.670  63.770  1.00  0.00           O
ATOM   3830  N   ILE A 238      58.940  41.800  65.050  1.00  0.00           N
ATOM   3831  HN  ILE A 238      58.990  41.300  65.920  1.00  0.00           H
ATOM   3832  CA  ILE A 238      58.860  40.880  63.970  1.00  0.00           C
ATOM   3833  HA  ILE A 238      59.550  41.260  63.240  1.00  0.00           H
ATOM   3834  CB  ILE A 238      59.260  39.460  64.480  1.00  0.00           C
ATOM   3835  HB  ILE A 238      58.820  39.380  65.490  1.00  0.00           H
ATOM   3836  CG2 ILE A 238      58.830  38.280  63.560  1.00  0.00           C
ATOM   3837 HG21 ILE A 238      59.350  37.340  63.840  1.00  0.00           H
ATOM   3838 HG22 ILE A 238      59.250  38.490  62.550  1.00  0.00           H
ATOM   3839 HG23 ILE A 238      57.750  38.010  63.510  1.00  0.00           H
ATOM   3840  CG1 ILE A 238      60.760  39.420  64.510  1.00  0.00           C
ATOM   3841 HG11 ILE A 238      61.100  40.360  64.980  1.00  0.00           H
ATOM   3842 HG12 ILE A 238      61.090  39.270  63.450  1.00  0.00           H
ATOM   3843  CD  ILE A 238      61.300  38.170  65.260  1.00  0.00           C
ATOM   3844  HD1 ILE A 238      60.720  38.040  66.190  1.00  0.00           H
ATOM   3845  HD2 ILE A 238      62.370  38.310  65.550  1.00  0.00           H
ATOM   3846  HD3 ILE A 238      61.350  37.260  64.630  1.00  0.00           H
ATOM   3847  C   ILE A 238      57.640  40.880  63.130  1.00  0.00           C
ATOM   3848  O   ILE A 238      57.670  40.960  61.900  1.00  0.00           O
ATOM   3849  N   VAL A 239      56.460  40.960  63.770  1.00  0.00           N
ATOM   3850  HN  VAL A 239      56.500  40.950  64.770  1.00  0.00           H
ATOM   3851  CA  VAL A 239      55.170  41.210  63.070  1.00  0.00           C
ATOM   3852  HA  VAL A 239      55.030  40.390  62.370  1.00  0.00           H
ATOM   3853  CB  VAL A 239      54.010  41.160  64.020  1.00  0.00           C
ATOM   3854  HB  VAL A 239      54.130  42.020  64.720  1.00  0.00           H
ATOM   3855  CG1 VAL A 239      52.690  41.350  63.130  1.00  0.00           C
ATOM   3856 HG11 VAL A 239      51.860  41.010  63.780  1.00  0.00           H
ATOM   3857 HG12 VAL A 239      52.760  40.650  62.260  1.00  0.00           H
ATOM   3858 HG13 VAL A 239      52.490  42.410  62.880  1.00  0.00           H
ATOM   3859  CG2 VAL A 239      53.890  39.770  64.770  1.00  0.00           C
ATOM   3860 HG21 VAL A 239      52.930  39.610  65.300  1.00  0.00           H
ATOM   3861 HG22 VAL A 239      54.810  39.730  65.400  1.00  0.00           H
ATOM   3862 HG23 VAL A 239      54.010  38.980  64.000  1.00  0.00           H
ATOM   3863  C   VAL A 239      55.240  42.400  62.060  1.00  0.00           C
ATOM   3864  O   VAL A 239      54.850  42.220  60.890  1.00  0.00           O
ATOM   3865  N   PHE A 240      55.780  43.560  62.470  1.00  0.00           N
ATOM   3866  HN  PHE A 240      56.090  43.610  63.410  1.00  0.00           H
ATOM   3867  CA  PHE A 240      55.880  44.760  61.550  1.00  0.00           C
ATOM   3868  HA  PHE A 240      54.930  45.140  61.220  1.00  0.00           H
ATOM   3869  CB  PHE A 240      56.560  45.900  62.430  1.00  0.00           C
ATOM   3870  HB1 PHE A 240      57.630  45.750  62.660  1.00  0.00           H
ATOM   3871  HB2 PHE A 240      55.980  46.030  63.370  1.00  0.00           H
ATOM   3872  CG  PHE A 240      56.480  47.240  61.730  1.00  0.00           C
ATOM   3873  CD1 PHE A 240      57.470  47.390  60.730  1.00  0.00           C
ATOM   3874  HD1 PHE A 240      58.140  46.560  60.580  1.00  0.00           H
ATOM   3875  CE1 PHE A 240      57.500  48.620  60.030  1.00  0.00           C
ATOM   3876  HE1 PHE A 240      58.230  48.760  59.250  1.00  0.00           H
ATOM   3877  CZ  PHE A 240      56.620  49.640  60.360  1.00  0.00           C
ATOM   3878  HZ  PHE A 240      56.480  50.530  59.760  1.00  0.00           H
ATOM   3879  CD2 PHE A 240      55.620  48.300  62.110  1.00  0.00           C
ATOM   3880  HD2 PHE A 240      54.880  48.140  62.890  1.00  0.00           H
ATOM   3881  CE2 PHE A 240      55.700  49.480  61.370  1.00  0.00           C
ATOM   3882  HE2 PHE A 240      54.970  50.250  61.550  1.00  0.00           H
ATOM   3883  C   PHE A 240      56.720  44.420  60.290  1.00  0.00           C
ATOM   3884  O   PHE A 240      56.330  44.710  59.140  1.00  0.00           O
ATOM   3885  N   VAL A 241      57.910  43.700  60.530  1.00  0.00           N
ATOM   3886  HN  VAL A 241      58.310  43.660  61.450  1.00  0.00           H
ATOM   3887  CA  VAL A 241      58.730  43.150  59.450  1.00  0.00           C
ATOM   3888  HA  VAL A 241      58.970  43.950  58.770  1.00  0.00           H
ATOM   3889  CB  VAL A 241      59.970  42.550  60.090  1.00  0.00           C
ATOM   3890  HB  VAL A 241      59.850  41.860  60.960  1.00  0.00           H
ATOM   3891  CG1 VAL A 241      60.830  41.810  59.080  1.00  0.00           C
ATOM   3892 HG11 VAL A 241      61.860  41.510  59.330  1.00  0.00           H
ATOM   3893 HG12 VAL A 241      60.970  42.460  58.190  1.00  0.00           H
ATOM   3894 HG13 VAL A 241      60.280  41.000  58.560  1.00  0.00           H
ATOM   3895  CG2 VAL A 241      60.920  43.660  60.650  1.00  0.00           C
ATOM   3896 HG21 VAL A 241      61.880  43.240  61.020  1.00  0.00           H
ATOM   3897 HG22 VAL A 241      60.420  44.290  61.420  1.00  0.00           H
ATOM   3898 HG23 VAL A 241      61.400  44.360  59.930  1.00  0.00           H
ATOM   3899  C   VAL A 241      58.010  42.170  58.580  1.00  0.00           C
ATOM   3900  O   VAL A 241      58.120  42.220  57.400  1.00  0.00           O
ATOM   3901  N   ILE A 242      57.140  41.210  59.090  1.00  0.00           N
ATOM   3902  HN  ILE A 242      57.110  41.280  60.090  1.00  0.00           H
ATOM   3903  CA  ILE A 242      56.340  40.290  58.370  1.00  0.00           C
ATOM   3904  HA  ILE A 242      56.880  39.710  57.660  1.00  0.00           H
ATOM   3905  CB  ILE A 242      55.710  39.290  59.290  1.00  0.00           C
ATOM   3906  HB  ILE A 242      55.160  39.730  60.150  1.00  0.00           H
ATOM   3907  CG2 ILE A 242      54.570  38.450  58.550  1.00  0.00           C
ATOM   3908 HG21 ILE A 242      54.870  37.970  57.600  1.00  0.00           H
ATOM   3909 HG22 ILE A 242      53.690  39.110  58.400  1.00  0.00           H
ATOM   3910 HG23 ILE A 242      54.200  37.690  59.280  1.00  0.00           H
ATOM   3911  CG1 ILE A 242      56.790  38.340  59.950  1.00  0.00           C
ATOM   3912 HG11 ILE A 242      57.560  38.980  60.440  1.00  0.00           H
ATOM   3913 HG12 ILE A 242      57.240  37.810  59.090  1.00  0.00           H
ATOM   3914  CD  ILE A 242      56.370  37.160  60.840  1.00  0.00           C
ATOM   3915  HD1 ILE A 242      55.620  37.460  61.600  1.00  0.00           H
ATOM   3916  HD2 ILE A 242      57.180  36.640  61.400  1.00  0.00           H
ATOM   3917  HD3 ILE A 242      55.940  36.350  60.210  1.00  0.00           H
ATOM   3918  C   ILE A 242      55.280  41.000  57.470  1.00  0.00           C
ATOM   3919  O   ILE A 242      55.120  40.590  56.310  1.00  0.00           O
ATOM   3920  N   CYS A 243      54.680  42.070  57.930  1.00  0.00           N
ATOM   3921  HN  CYS A 243      54.800  42.390  58.870  1.00  0.00           H
ATOM   3922  CA  CYS A 243      53.660  42.760  57.340  1.00  0.00           C
ATOM   3923  HA  CYS A 243      53.070  42.060  56.790  1.00  0.00           H
ATOM   3924  CB  CYS A 243      52.890  43.630  58.350  1.00  0.00           C
ATOM   3925  HB1 CYS A 243      52.180  44.240  57.750  1.00  0.00           H
ATOM   3926  HB2 CYS A 243      53.660  44.330  58.750  1.00  0.00           H
ATOM   3927  SG  CYS A 243      52.030  42.600  59.540  1.00  0.00           S
ATOM   3928  HG1 CYS A 243      53.160  42.180  60.100  1.00  0.00           H
ATOM   3929  C   CYS A 243      54.260  43.730  56.250  1.00  0.00           C
ATOM   3930  O   CYS A 243      53.700  43.710  55.150  1.00  0.00           O
ATOM   3931  N   PHE A 244      55.430  44.400  56.530  1.00  0.00           N
ATOM   3932  HN  PHE A 244      55.950  44.050  57.310  1.00  0.00           H
ATOM   3933  CA  PHE A 244      55.920  45.520  55.810  1.00  0.00           C
ATOM   3934  HA  PHE A 244      55.100  45.660  55.120  1.00  0.00           H
ATOM   3935  CB  PHE A 244      56.070  46.860  56.610  1.00  0.00           C
ATOM   3936  HB1 PHE A 244      56.580  47.720  56.140  1.00  0.00           H
ATOM   3937  HB2 PHE A 244      56.710  46.580  57.470  1.00  0.00           H
ATOM   3938  CG  PHE A 244      54.640  47.240  57.060  1.00  0.00           C
ATOM   3939  CD1 PHE A 244      53.650  47.750  56.110  1.00  0.00           C
ATOM   3940  HD1 PHE A 244      53.870  48.050  55.100  1.00  0.00           H
ATOM   3941  CE1 PHE A 244      52.370  48.010  56.570  1.00  0.00           C
ATOM   3942  HE1 PHE A 244      51.690  48.480  55.870  1.00  0.00           H
ATOM   3943  CZ  PHE A 244      52.020  47.810  57.920  1.00  0.00           C
ATOM   3944  HZ  PHE A 244      51.000  47.950  58.230  1.00  0.00           H
ATOM   3945  CD2 PHE A 244      54.270  47.110  58.390  1.00  0.00           C
ATOM   3946  HD2 PHE A 244      54.970  46.660  59.070  1.00  0.00           H
ATOM   3947  CE2 PHE A 244      52.970  47.380  58.860  1.00  0.00           C
ATOM   3948  HE2 PHE A 244      52.730  47.300  59.900  1.00  0.00           H
ATOM   3949  C   PHE A 244      57.160  45.350  54.920  1.00  0.00           C
ATOM   3950  O   PHE A 244      57.150  45.780  53.810  1.00  0.00           O
ATOM   3951  N   LEU A 245      58.150  44.560  55.290  1.00  0.00           N
ATOM   3952  HN  LEU A 245      58.120  44.050  56.150  1.00  0.00           H
ATOM   3953  CA  LEU A 245      59.310  44.350  54.480  1.00  0.00           C
ATOM   3954  HA  LEU A 245      59.730  45.320  54.300  1.00  0.00           H
ATOM   3955  CB  LEU A 245      60.400  43.590  55.360  1.00  0.00           C
ATOM   3956  HB1 LEU A 245      59.920  42.660  55.740  1.00  0.00           H
ATOM   3957  HB2 LEU A 245      60.740  44.170  56.240  1.00  0.00           H
ATOM   3958  CG  LEU A 245      61.800  43.250  54.680  1.00  0.00           C
ATOM   3959  HG  LEU A 245      61.670  42.680  53.740  1.00  0.00           H
ATOM   3960  CD1 LEU A 245      62.500  44.590  54.430  1.00  0.00           C
ATOM   3961 HD11 LEU A 245      61.760  45.300  54.000  1.00  0.00           H
ATOM   3962 HD12 LEU A 245      63.300  44.400  53.670  1.00  0.00           H
ATOM   3963 HD13 LEU A 245      62.940  45.080  55.320  1.00  0.00           H
ATOM   3964  CD2 LEU A 245      62.650  42.380  55.600  1.00  0.00           C
ATOM   3965 HD21 LEU A 245      63.460  41.840  55.060  1.00  0.00           H
ATOM   3966 HD22 LEU A 245      62.030  41.530  55.970  1.00  0.00           H
ATOM   3967 HD23 LEU A 245      63.140  42.930  56.430  1.00  0.00           H
ATOM   3968  C   LEU A 245      59.220  43.530  53.100  1.00  0.00           C
ATOM   3969  O   LEU A 245      59.750  43.960  52.100  1.00  0.00           O
ATOM   3970  N   PRO A 246      58.440  42.410  52.990  1.00  0.00           N
ATOM   3971  CD  PRO A 246      57.830  41.670  54.150  1.00  0.00           C
ATOM   3972  HD1 PRO A 246      57.060  42.410  54.450  1.00  0.00           H
ATOM   3973  HD2 PRO A 246      58.400  41.250  55.010  1.00  0.00           H
ATOM   3974  CA  PRO A 246      58.130  41.700  51.700  1.00  0.00           C
ATOM   3975  HA  PRO A 246      59.010  41.130  51.440  1.00  0.00           H
ATOM   3976  CB  PRO A 246      57.010  40.820  52.040  1.00  0.00           C
ATOM   3977  HB1 PRO A 246      56.990  40.020  51.280  1.00  0.00           H
ATOM   3978  HB2 PRO A 246      56.020  41.310  51.940  1.00  0.00           H
ATOM   3979  CG  PRO A 246      57.280  40.400  53.490  1.00  0.00           C
ATOM   3980  HG1 PRO A 246      56.330  39.990  53.890  1.00  0.00           H
ATOM   3981  HG2 PRO A 246      58.110  39.650  53.480  1.00  0.00           H
ATOM   3982  C   PRO A 246      57.900  42.570  50.450  1.00  0.00           C
ATOM   3983  O   PRO A 246      58.490  42.230  49.410  1.00  0.00           O
ATOM   3984  N   SER A 247      56.990  43.510  50.560  1.00  0.00           N
ATOM   3985  HN  SER A 247      56.490  43.610  51.430  1.00  0.00           H
ATOM   3986  CA  SER A 247      56.760  44.300  49.360  1.00  0.00           C
ATOM   3987  HA  SER A 247      56.780  43.720  48.450  1.00  0.00           H
ATOM   3988  CB  SER A 247      55.340  44.890  49.400  1.00  0.00           C
ATOM   3989  HB1 SER A 247      54.620  44.080  49.540  1.00  0.00           H
ATOM   3990  HB2 SER A 247      55.080  45.370  48.430  1.00  0.00           H
ATOM   3991  OG  SER A 247      55.110  45.800  50.540  1.00  0.00           O
ATOM   3992  HG1 SER A 247      54.900  45.210  51.260  1.00  0.00           H
ATOM   3993  C   SER A 247      57.820  45.340  49.020  1.00  0.00           C
ATOM   3994  O   SER A 247      58.010  45.770  47.920  1.00  0.00           O
ATOM   3995  N   VAL A 248      58.520  45.810  50.100  1.00  0.00           N
ATOM   3996  HN  VAL A 248      58.310  45.450  50.990  1.00  0.00           H
ATOM   3997  CA  VAL A 248      59.710  46.680  49.880  1.00  0.00           C
ATOM   3998  HA  VAL A 248      59.430  47.560  49.310  1.00  0.00           H
ATOM   3999  CB  VAL A 248      60.150  47.090  51.200  1.00  0.00           C
ATOM   4000  HB  VAL A 248      60.050  46.260  51.930  1.00  0.00           H
ATOM   4001  CG1 VAL A 248      61.630  47.670  51.210  1.00  0.00           C
ATOM   4002 HG11 VAL A 248      61.790  48.330  52.080  1.00  0.00           H
ATOM   4003 HG12 VAL A 248      61.760  48.320  50.300  1.00  0.00           H
ATOM   4004 HG13 VAL A 248      62.370  46.850  51.320  1.00  0.00           H
ATOM   4005  CG2 VAL A 248      59.160  48.240  51.580  1.00  0.00           C
ATOM   4006 HG21 VAL A 248      59.440  49.250  51.180  1.00  0.00           H
ATOM   4007 HG22 VAL A 248      59.200  48.370  52.690  1.00  0.00           H
ATOM   4008 HG23 VAL A 248      58.130  47.900  51.360  1.00  0.00           H
ATOM   4009  C   VAL A 248      60.780  45.970  49.170  1.00  0.00           C
ATOM   4010  O   VAL A 248      61.200  46.430  48.100  1.00  0.00           O
ATOM   4011  N   VAL A 249      61.140  44.720  49.540  1.00  0.00           N
ATOM   4012  HN  VAL A 249      60.740  44.360  50.380  1.00  0.00           H
ATOM   4013  CA  VAL A 249      62.030  43.860  48.850  1.00  0.00           C
ATOM   4014  HA  VAL A 249      62.950  44.410  48.790  1.00  0.00           H
ATOM   4015  CB  VAL A 249      62.510  42.630  49.640  1.00  0.00           C
ATOM   4016  HB  VAL A 249      61.680  41.930  49.790  1.00  0.00           H
ATOM   4017  CG1 VAL A 249      63.540  41.750  48.910  1.00  0.00           C
ATOM   4018 HG11 VAL A 249      64.010  41.030  49.600  1.00  0.00           H
ATOM   4019 HG12 VAL A 249      64.470  42.290  48.620  1.00  0.00           H
ATOM   4020 HG13 VAL A 249      63.030  41.200  48.090  1.00  0.00           H
ATOM   4021  CG2 VAL A 249      63.000  43.080  50.990  1.00  0.00           C
ATOM   4022 HG21 VAL A 249      62.480  43.880  51.560  1.00  0.00           H
ATOM   4023 HG22 VAL A 249      64.070  43.370  50.870  1.00  0.00           H
ATOM   4024 HG23 VAL A 249      63.110  42.290  51.770  1.00  0.00           H
ATOM   4025  C   VAL A 249      61.700  43.590  47.390  1.00  0.00           C
ATOM   4026  O   VAL A 249      62.510  43.670  46.460  1.00  0.00           O
ATOM   4027  N   VAL A 250      60.410  43.290  47.090  1.00  0.00           N
ATOM   4028  HN  VAL A 250      59.770  43.200  47.840  1.00  0.00           H
ATOM   4029  CA  VAL A 250      59.960  42.970  45.710  1.00  0.00           C
ATOM   4030  HA  VAL A 250      60.630  42.300  45.200  1.00  0.00           H
ATOM   4031  CB  VAL A 250      58.550  42.480  45.600  1.00  0.00           C
ATOM   4032  HB  VAL A 250      57.940  43.150  46.240  1.00  0.00           H
ATOM   4033  CG1 VAL A 250      57.980  42.300  44.200  1.00  0.00           C
ATOM   4034 HG11 VAL A 250      58.700  41.790  43.520  1.00  0.00           H
ATOM   4035 HG12 VAL A 250      57.860  43.270  43.670  1.00  0.00           H
ATOM   4036 HG13 VAL A 250      57.040  41.710  44.180  1.00  0.00           H
ATOM   4037  CG2 VAL A 250      58.570  41.000  46.240  1.00  0.00           C
ATOM   4038 HG21 VAL A 250      57.550  40.740  46.590  1.00  0.00           H
ATOM   4039 HG22 VAL A 250      59.080  40.970  47.230  1.00  0.00           H
ATOM   4040 HG23 VAL A 250      58.880  40.260  45.480  1.00  0.00           H
ATOM   4041  C   VAL A 250      60.120  44.230  44.860  1.00  0.00           C
ATOM   4042  O   VAL A 250      60.640  44.160  43.760  1.00  0.00           O
ATOM   4043  N   ARG A 251      59.820  45.490  45.480  1.00  0.00           N
ATOM   4044  HN  ARG A 251      59.400  45.500  46.390  1.00  0.00           H
ATOM   4045  CA  ARG A 251      59.980  46.810  44.840  1.00  0.00           C
ATOM   4046  HA  ARG A 251      59.390  46.710  43.940  1.00  0.00           H
ATOM   4047  CB  ARG A 251      59.310  47.990  45.680  1.00  0.00           C
ATOM   4048  HB1 ARG A 251      59.700  47.960  46.720  1.00  0.00           H
ATOM   4049  HB2 ARG A 251      58.260  47.750  45.900  1.00  0.00           H
ATOM   4050  CG  ARG A 251      59.480  49.360  45.140  1.00  0.00           C
ATOM   4051  HG1 ARG A 251      60.580  49.510  45.110  1.00  0.00           H
ATOM   4052  HG2 ARG A 251      58.940  50.030  45.830  1.00  0.00           H
ATOM   4053  CD  ARG A 251      59.060  49.670  43.650  1.00  0.00           C
ATOM   4054  HD1 ARG A 251      59.600  48.850  43.120  1.00  0.00           H
ATOM   4055  HD2 ARG A 251      59.450  50.680  43.420  1.00  0.00           H
ATOM   4056  NE  ARG A 251      57.580  49.490  43.630  1.00  0.00           N
ATOM   4057  HE  ARG A 251      57.110  49.780  44.460  1.00  0.00           H
ATOM   4058  CZ  ARG A 251      56.830  48.880  42.720  1.00  0.00           C
ATOM   4059  NH1 ARG A 251      57.330  48.550  41.530  1.00  0.00           N
ATOM   4060 HH11 ARG A 251      58.080  49.020  41.070  1.00  0.00           H
ATOM   4061 HH12 ARG A 251      56.660  48.320  40.820  1.00  0.00           H
ATOM   4062  NH2 ARG A 251      55.580  48.550  43.020  1.00  0.00           N
ATOM   4063 HH21 ARG A 251      55.050  48.780  43.840  1.00  0.00           H
ATOM   4064 HH22 ARG A 251      55.130  47.930  42.380  1.00  0.00           H
ATOM   4065  C   ARG A 251      61.430  46.960  44.480  1.00  0.00           C
ATOM   4066  O   ARG A 251      61.800  47.310  43.370  1.00  0.00           O
ATOM   4067  N   ILE A 252      62.320  46.650  45.430  1.00  0.00           N
ATOM   4068  HN  ILE A 252      62.030  46.460  46.360  1.00  0.00           H
ATOM   4069  CA  ILE A 252      63.760  46.830  45.160  1.00  0.00           C
ATOM   4070  HA  ILE A 252      64.070  47.830  44.940  1.00  0.00           H
ATOM   4071  CB  ILE A 252      64.510  46.570  46.450  1.00  0.00           C
ATOM   4072  HB  ILE A 252      64.190  45.620  46.930  1.00  0.00           H
ATOM   4073  CG2 ILE A 252      66.090  46.610  46.190  1.00  0.00           C
ATOM   4074 HG21 ILE A 252      66.620  46.640  47.170  1.00  0.00           H
ATOM   4075 HG22 ILE A 252      66.400  47.520  45.630  1.00  0.00           H
ATOM   4076 HG23 ILE A 252      66.460  45.760  45.580  1.00  0.00           H
ATOM   4077  CG1 ILE A 252      64.230  47.760  47.490  1.00  0.00           C
ATOM   4078 HG11 ILE A 252      63.130  47.830  47.520  1.00  0.00           H
ATOM   4079 HG12 ILE A 252      64.600  48.710  47.030  1.00  0.00           H
ATOM   4080  CD  ILE A 252      64.760  47.460  48.910  1.00  0.00           C
ATOM   4081  HD1 ILE A 252      65.850  47.320  48.950  1.00  0.00           H
ATOM   4082  HD2 ILE A 252      64.250  46.520  49.210  1.00  0.00           H
ATOM   4083  HD3 ILE A 252      64.480  48.340  49.540  1.00  0.00           H
ATOM   4084  C   ILE A 252      64.280  46.000  44.040  1.00  0.00           C
ATOM   4085  O   ILE A 252      65.020  46.530  43.250  1.00  0.00           O
ATOM   4086  N   ARG A 253      63.970  44.660  43.890  1.00  0.00           N
ATOM   4087  HN  ARG A 253      63.450  44.250  44.650  1.00  0.00           H
ATOM   4088  CA  ARG A 253      64.200  43.820  42.710  1.00  0.00           C
ATOM   4089  HA  ARG A 253      65.260  43.980  42.570  1.00  0.00           H
ATOM   4090  CB  ARG A 253      63.920  42.290  42.940  1.00  0.00           C
ATOM   4091  HB1 ARG A 253      62.860  42.300  43.270  1.00  0.00           H
ATOM   4092  HB2 ARG A 253      64.580  41.970  43.780  1.00  0.00           H
ATOM   4093  CG  ARG A 253      64.110  41.360  41.750  1.00  0.00           C
ATOM   4094  HG1 ARG A 253      63.520  41.700  40.880  1.00  0.00           H
ATOM   4095  HG2 ARG A 253      63.650  40.390  42.030  1.00  0.00           H
ATOM   4096  CD  ARG A 253      65.570  41.330  41.270  1.00  0.00           C
ATOM   4097  HD1 ARG A 253      66.180  40.930  42.120  1.00  0.00           H
ATOM   4098  HD2 ARG A 253      65.920  42.340  40.970  1.00  0.00           H
ATOM   4099  NE  ARG A 253      65.650  40.280  40.230  1.00  0.00           N
ATOM   4100  HE  ARG A 253      64.970  39.550  40.180  1.00  0.00           H
ATOM   4101  CZ  ARG A 253      66.640  40.170  39.330  1.00  0.00           C
ATOM   4102  NH1 ARG A 253      67.740  40.880  39.360  1.00  0.00           N
ATOM   4103 HH11 ARG A 253      68.060  41.440  40.140  1.00  0.00           H
ATOM   4104 HH12 ARG A 253      68.310  40.840  38.550  1.00  0.00           H
ATOM   4105  NH2 ARG A 253      66.460  39.280  38.390  1.00  0.00           N
ATOM   4106 HH21 ARG A 253      65.530  38.930  38.220  1.00  0.00           H
ATOM   4107 HH22 ARG A 253      67.210  38.900  37.860  1.00  0.00           H
ATOM   4108  C   ARG A 253      63.700  44.410  41.430  1.00  0.00           C
ATOM   4109  O   ARG A 253      64.430  44.500  40.430  1.00  0.00           O
ATOM   4110  N   ILE A 254      62.390  44.760  41.370  1.00  0.00           N
ATOM   4111  HN  ILE A 254      61.750  44.490  42.080  1.00  0.00           H
ATOM   4112  CA  ILE A 254      61.790  45.410  40.200  1.00  0.00           C
ATOM   4113  HA  ILE A 254      61.630  44.820  39.300  1.00  0.00           H
ATOM   4114  CB  ILE A 254      60.300  45.800  40.470  1.00  0.00           C
ATOM   4115  HB  ILE A 254      60.220  46.270  41.490  1.00  0.00           H
ATOM   4116  CG2 ILE A 254      59.730  46.720  39.440  1.00  0.00           C
ATOM   4117 HG21 ILE A 254      58.630  46.730  39.470  1.00  0.00           H
ATOM   4118 HG22 ILE A 254      60.110  46.440  38.440  1.00  0.00           H
ATOM   4119 HG23 ILE A 254      59.970  47.790  39.630  1.00  0.00           H
ATOM   4120  CG1 ILE A 254      59.390  44.460  40.570  1.00  0.00           C
ATOM   4121 HG11 ILE A 254      60.010  43.730  41.120  1.00  0.00           H
ATOM   4122 HG12 ILE A 254      59.200  44.060  39.550  1.00  0.00           H
ATOM   4123  CD  ILE A 254      58.010  44.480  41.160  1.00  0.00           C
ATOM   4124  HD1 ILE A 254      57.900  44.870  42.180  1.00  0.00           H
ATOM   4125  HD2 ILE A 254      57.550  43.480  41.120  1.00  0.00           H
ATOM   4126  HD3 ILE A 254      57.340  45.170  40.600  1.00  0.00           H
ATOM   4127  C   ILE A 254      62.520  46.710  39.790  1.00  0.00           C
ATOM   4128  O   ILE A 254      62.740  46.810  38.580  1.00  0.00           O
ATOM   4129  N   PHE A 255      62.840  47.590  40.720  1.00  0.00           N
ATOM   4130  HN  PHE A 255      62.690  47.370  41.680  1.00  0.00           H
ATOM   4131  CA  PHE A 255      63.590  48.790  40.480  1.00  0.00           C
ATOM   4132  HA  PHE A 255      63.060  49.340  39.710  1.00  0.00           H
ATOM   4133  CB  PHE A 255      63.490  49.440  41.850  1.00  0.00           C
ATOM   4134  HB1 PHE A 255      63.990  48.740  42.550  1.00  0.00           H
ATOM   4135  HB2 PHE A 255      62.470  49.450  42.300  1.00  0.00           H
ATOM   4136  CG  PHE A 255      64.180  50.760  42.160  1.00  0.00           C
ATOM   4137  CD1 PHE A 255      64.720  51.580  41.210  1.00  0.00           C
ATOM   4138  HD1 PHE A 255      64.600  51.330  40.160  1.00  0.00           H
ATOM   4139  CE1 PHE A 255      65.160  52.810  41.530  1.00  0.00           C
ATOM   4140  HE1 PHE A 255      65.470  53.520  40.770  1.00  0.00           H
ATOM   4141  CZ  PHE A 255      65.270  53.190  42.970  1.00  0.00           C
ATOM   4142  HZ  PHE A 255      65.550  54.220  43.150  1.00  0.00           H
ATOM   4143  CD2 PHE A 255      64.230  51.040  43.540  1.00  0.00           C
ATOM   4144  HD2 PHE A 255      63.770  50.360  44.240  1.00  0.00           H
ATOM   4145  CE2 PHE A 255      64.850  52.270  43.950  1.00  0.00           C
ATOM   4146  HE2 PHE A 255      64.910  52.500  45.000  1.00  0.00           H
ATOM   4147  C   PHE A 255      65.010  48.430  40.000  1.00  0.00           C
ATOM   4148  O   PHE A 255      65.660  49.080  39.150  1.00  0.00           O
ATOM   4149  N   TRP A 256      65.570  47.240  40.410  1.00  0.00           N
ATOM   4150  HN  TRP A 256      65.140  46.630  41.080  1.00  0.00           H
ATOM   4151  CA  TRP A 256      66.860  46.820  39.900  1.00  0.00           C
ATOM   4152  HA  TRP A 256      67.520  47.680  39.840  1.00  0.00           H
ATOM   4153  CB  TRP A 256      67.420  45.660  40.730  1.00  0.00           C
ATOM   4154  HB1 TRP A 256      66.750  44.770  40.680  1.00  0.00           H
ATOM   4155  HB2 TRP A 256      67.420  45.950  41.810  1.00  0.00           H
ATOM   4156  CG  TRP A 256      68.860  45.230  40.430  1.00  0.00           C
ATOM   4157  CD1 TRP A 256      69.390  44.670  39.290  1.00  0.00           C
ATOM   4158  HD1 TRP A 256      68.970  44.590  38.290  1.00  0.00           H
ATOM   4159  NE1 TRP A 256      70.570  44.140  39.590  1.00  0.00           N
ATOM   4160  HE1 TRP A 256      71.190  43.680  39.000  1.00  0.00           H
ATOM   4161  CE2 TRP A 256      70.950  44.450  40.860  1.00  0.00           C
ATOM   4162  CD2 TRP A 256      69.910  45.190  41.430  1.00  0.00           C
ATOM   4163  CE3 TRP A 256      70.050  45.570  42.790  1.00  0.00           C
ATOM   4164  HE3 TRP A 256      69.290  46.160  43.280  1.00  0.00           H
ATOM   4165  CZ3 TRP A 256      71.110  45.060  43.540  1.00  0.00           C
ATOM   4166  HZ3 TRP A 256      71.210  45.340  44.580  1.00  0.00           H
ATOM   4167  CZ2 TRP A 256      72.090  44.080  41.520  1.00  0.00           C
ATOM   4168  HZ2 TRP A 256      72.860  43.490  41.050  1.00  0.00           H
ATOM   4169  CH2 TRP A 256      72.140  44.360  42.890  1.00  0.00           C
ATOM   4170  HH2 TRP A 256      72.960  43.960  43.460  1.00  0.00           H
ATOM   4171  C   TRP A 256      66.750  46.400  38.430  1.00  0.00           C
ATOM   4172  O   TRP A 256      67.410  46.980  37.530  1.00  0.00           O
ATOM   4173  N   LEU A 257      65.740  45.540  38.080  1.00  0.00           N
ATOM   4174  HN  LEU A 257      65.190  45.230  38.860  1.00  0.00           H
ATOM   4175  CA  LEU A 257      65.410  45.050  36.720  1.00  0.00           C
ATOM   4176  HA  LEU A 257      66.250  44.500  36.350  1.00  0.00           H
ATOM   4177  CB  LEU A 257      64.230  44.110  36.920  1.00  0.00           C
ATOM   4178  HB1 LEU A 257      63.680  43.970  35.960  1.00  0.00           H
ATOM   4179  HB2 LEU A 257      63.530  44.530  37.670  1.00  0.00           H
ATOM   4180  CG  LEU A 257      64.550  42.650  37.400  1.00  0.00           C
ATOM   4181  HG  LEU A 257      65.240  42.750  38.260  1.00  0.00           H
ATOM   4182  CD1 LEU A 257      63.220  41.960  37.630  1.00  0.00           C
ATOM   4183 HD11 LEU A 257      63.400  40.910  37.960  1.00  0.00           H
ATOM   4184 HD12 LEU A 257      62.550  41.870  36.750  1.00  0.00           H
ATOM   4185 HD13 LEU A 257      62.600  42.410  38.440  1.00  0.00           H
ATOM   4186  CD2 LEU A 257      65.370  41.930  36.340  1.00  0.00           C
ATOM   4187 HD21 LEU A 257      65.200  42.470  35.390  1.00  0.00           H
ATOM   4188 HD22 LEU A 257      65.140  40.840  36.310  1.00  0.00           H
ATOM   4189 HD23 LEU A 257      66.440  42.180  36.520  1.00  0.00           H
ATOM   4190  C   LEU A 257      65.010  46.110  35.670  1.00  0.00           C
ATOM   4191  O   LEU A 257      65.530  46.120  34.540  1.00  0.00           O
ATOM   4192  N   LEU A 258      64.180  47.140  36.040  1.00  0.00           N
ATOM   4193  HN  LEU A 258      63.690  47.040  36.900  1.00  0.00           H
ATOM   4194  CA  LEU A 258      63.820  48.230  35.130  1.00  0.00           C
ATOM   4195  HA  LEU A 258      63.420  47.670  34.300  1.00  0.00           H
ATOM   4196  CB  LEU A 258      62.840  49.270  35.630  1.00  0.00           C
ATOM   4197  HB1 LEU A 258      62.830  50.150  34.960  1.00  0.00           H
ATOM   4198  HB2 LEU A 258      63.050  49.710  36.620  1.00  0.00           H
ATOM   4199  CG  LEU A 258      61.400  48.670  35.670  1.00  0.00           C
ATOM   4200  HG  LEU A 258      61.440  47.640  36.080  1.00  0.00           H
ATOM   4201  CD1 LEU A 258      60.380  49.470  36.410  1.00  0.00           C
ATOM   4202 HD11 LEU A 258      60.590  49.570  37.490  1.00  0.00           H
ATOM   4203 HD12 LEU A 258      59.360  49.040  36.320  1.00  0.00           H
ATOM   4204 HD13 LEU A 258      60.450  50.530  36.090  1.00  0.00           H
ATOM   4205  CD2 LEU A 258      60.960  48.800  34.200  1.00  0.00           C
ATOM   4206 HD21 LEU A 258      59.920  48.430  34.050  1.00  0.00           H
ATOM   4207 HD22 LEU A 258      61.660  48.270  33.520  1.00  0.00           H
ATOM   4208 HD23 LEU A 258      61.020  49.870  33.940  1.00  0.00           H
ATOM   4209  C   LEU A 258      65.010  49.090  34.570  1.00  0.00           C
ATOM   4210  O   LEU A 258      64.930  49.490  33.400  1.00  0.00           O
ATOM   4211  N   HSD A 259      66.050  49.160  35.350  1.00  0.00           N
ATOM   4212  HN  HSD A 259      65.920  48.880  36.290  1.00  0.00           H
ATOM   4213  CA  HSD A 259      67.160  50.010  35.000  1.00  0.00           C
ATOM   4214  HA  HSD A 259      66.790  50.650  34.210  1.00  0.00           H
ATOM   4215  CB  HSD A 259      67.550  50.940  36.240  1.00  0.00           C
ATOM   4216  HB1 HSD A 259      68.390  51.580  35.910  1.00  0.00           H
ATOM   4217  HB2 HSD A 259      67.920  50.330  37.090  1.00  0.00           H
ATOM   4218  ND1 HSD A 259      65.650  51.620  37.800  1.00  0.00           N
ATOM   4219  HD1 HSD A 259      65.670  50.750  38.290  1.00  0.00           H
ATOM   4220  CG  HSD A 259      66.330  51.750  36.640  1.00  0.00           C
ATOM   4221  CE1 HSD A 259      64.770  52.610  37.860  1.00  0.00           C
ATOM   4222  HE1 HSD A 259      64.130  52.820  38.730  1.00  0.00           H
ATOM   4223  NE2 HSD A 259      64.730  53.370  36.800  1.00  0.00           N
ATOM   4224  CD2 HSD A 259      65.760  52.830  35.990  1.00  0.00           C
ATOM   4225  HD2 HSD A 259      66.040  53.360  35.090  1.00  0.00           H
ATOM   4226  C   HSD A 259      68.350  49.320  34.380  1.00  0.00           C
ATOM   4227  O   HSD A 259      69.050  49.830  33.570  1.00  0.00           O
ATOM   4228  N   THR A 260      68.350  48.000  34.760  1.00  0.00           N
ATOM   4229  HN  THR A 260      67.730  47.640  35.460  1.00  0.00           H
ATOM   4230  CA  THR A 260      69.350  47.080  34.170  1.00  0.00           C
ATOM   4231  HA  THR A 260      70.300  47.570  34.010  1.00  0.00           H
ATOM   4232  CB  THR A 260      69.760  45.920  35.040  1.00  0.00           C
ATOM   4233  HB  THR A 260      70.410  45.260  34.420  1.00  0.00           H
ATOM   4234  OG1 THR A 260      68.690  45.110  35.520  1.00  0.00           O
ATOM   4235  HG1 THR A 260      68.290  45.620  36.240  1.00  0.00           H
ATOM   4236  CG2 THR A 260      70.470  46.370  36.260  1.00  0.00           C
ATOM   4237 HG21 THR A 260      70.990  45.600  36.870  1.00  0.00           H
ATOM   4238 HG22 THR A 260      69.830  47.010  36.910  1.00  0.00           H
ATOM   4239 HG23 THR A 260      71.320  47.010  35.920  1.00  0.00           H
ATOM   4240  C   THR A 260      68.900  46.400  32.840  1.00  0.00           C
ATOM   4241  O   THR A 260      69.650  46.140  31.910  1.00  0.00           O
ATOM   4242  N   SER A 261      67.580  46.140  32.580  1.00  0.00           N
ATOM   4243  HN  SER A 261      66.960  46.320  33.330  1.00  0.00           H
ATOM   4244  CA  SER A 261      67.020  45.160  31.620  1.00  0.00           C
ATOM   4245  HA  SER A 261      67.800  44.950  30.920  1.00  0.00           H
ATOM   4246  CB  SER A 261      66.570  43.790  32.310  1.00  0.00           C
ATOM   4247  HB1 SER A 261      65.780  43.850  33.090  1.00  0.00           H
ATOM   4248  HB2 SER A 261      67.570  43.510  32.720  1.00  0.00           H
ATOM   4249  OG  SER A 261      66.170  42.820  31.350  1.00  0.00           O
ATOM   4250  HG1 SER A 261      65.230  42.960  31.180  1.00  0.00           H
ATOM   4251  C   SER A 261      65.840  45.760  30.860  1.00  0.00           C
ATOM   4252  O   SER A 261      65.460  45.290  29.810  1.00  0.00           O
ATOM   4253  N   GLY A 262      65.350  46.930  31.320  1.00  0.00           N
ATOM   4254  HN  GLY A 262      65.740  47.330  32.150  1.00  0.00           H
ATOM   4255  CA  GLY A 262      64.430  47.780  30.640  1.00  0.00           C
ATOM   4256  HA1 GLY A 262      64.920  48.070  29.720  1.00  0.00           H
ATOM   4257  HA2 GLY A 262      64.200  48.540  31.370  1.00  0.00           H
ATOM   4258  C   GLY A 262      63.090  47.200  30.300  1.00  0.00           C
ATOM   4259  O   GLY A 262      62.640  46.260  30.940  1.00  0.00           O
ATOM   4260  N   THR A 263      62.390  47.730  29.350  1.00  0.00           N
ATOM   4261  HN  THR A 263      62.800  48.430  28.770  1.00  0.00           H
ATOM   4262  CA  THR A 263      60.970  47.360  29.080  1.00  0.00           C
ATOM   4263  HA  THR A 263      60.760  46.560  29.770  1.00  0.00           H
ATOM   4264  CB  THR A 263      59.940  48.430  29.270  1.00  0.00           C
ATOM   4265  HB  THR A 263      58.910  48.060  29.120  1.00  0.00           H
ATOM   4266  OG1 THR A 263      60.320  49.560  28.470  1.00  0.00           O
ATOM   4267  HG1 THR A 263      59.990  49.460  27.570  1.00  0.00           H
ATOM   4268  CG2 THR A 263      59.930  48.950  30.720  1.00  0.00           C
ATOM   4269 HG21 THR A 263      59.760  48.180  31.500  1.00  0.00           H
ATOM   4270 HG22 THR A 263      59.100  49.690  30.740  1.00  0.00           H
ATOM   4271 HG23 THR A 263      60.900  49.360  31.060  1.00  0.00           H
ATOM   4272  C   THR A 263      60.830  46.610  27.700  1.00  0.00           C
ATOM   4273  O   THR A 263      59.740  46.230  27.320  1.00  0.00           O
ATOM   4274  N   GLN A 264      61.940  46.530  26.870  1.00  0.00           N
ATOM   4275  HN  GLN A 264      62.800  46.900  27.190  1.00  0.00           H
ATOM   4276  CA  GLN A 264      61.840  46.050  25.490  1.00  0.00           C
ATOM   4277  HA  GLN A 264      61.060  46.490  24.880  1.00  0.00           H
ATOM   4278  CB  GLN A 264      63.200  46.310  24.700  1.00  0.00           C
ATOM   4279  HB1 GLN A 264      63.160  45.790  23.720  1.00  0.00           H
ATOM   4280  HB2 GLN A 264      63.990  45.690  25.160  1.00  0.00           H
ATOM   4281  CG  GLN A 264      63.690  47.800  24.550  1.00  0.00           C
ATOM   4282  HG1 GLN A 264      64.070  47.840  23.500  1.00  0.00           H
ATOM   4283  HG2 GLN A 264      64.470  47.930  25.330  1.00  0.00           H
ATOM   4284  CD  GLN A 264      62.670  48.870  24.630  1.00  0.00           C
ATOM   4285  OE1 GLN A 264      62.710  49.640  25.580  1.00  0.00           O
ATOM   4286  NE2 GLN A 264      61.840  48.990  23.610  1.00  0.00           N
ATOM   4287 HE21 GLN A 264      61.200  49.760  23.580  1.00  0.00           H
ATOM   4288 HE22 GLN A 264      61.850  48.250  22.950  1.00  0.00           H
ATOM   4289  C   GLN A 264      61.570  44.560  25.380  1.00  0.00           C
ATOM   4290  O   GLN A 264      61.030  44.020  24.380  1.00  0.00           O
ATOM   4291  N   ASN A 265      61.890  43.740  26.410  1.00  0.00           N
ATOM   4292  HN  ASN A 265      62.360  44.140  27.190  1.00  0.00           H
ATOM   4293  CA  ASN A 265      61.510  42.360  26.720  1.00  0.00           C
ATOM   4294  HA  ASN A 265      60.820  42.000  25.960  1.00  0.00           H
ATOM   4295  CB  ASN A 265      62.740  41.390  26.770  1.00  0.00           C
ATOM   4296  HB1 ASN A 265      62.480  40.350  27.080  1.00  0.00           H
ATOM   4297  HB2 ASN A 265      63.520  41.720  27.480  1.00  0.00           H
ATOM   4298  CG  ASN A 265      63.290  41.310  25.330  1.00  0.00           C
ATOM   4299  OD1 ASN A 265      64.450  41.630  25.090  1.00  0.00           O
ATOM   4300  ND2 ASN A 265      62.570  40.650  24.440  1.00  0.00           N
ATOM   4301 HD21 ASN A 265      62.970  40.620  23.530  1.00  0.00           H
ATOM   4302 HD22 ASN A 265      61.710  40.210  24.700  1.00  0.00           H
ATOM   4303  C   ASN A 265      60.870  42.430  28.070  1.00  0.00           C
ATOM   4304  O   ASN A 265      61.340  43.090  28.960  1.00  0.00           O
ATOM   4305  N   CYS A 266      59.640  41.800  28.180  1.00  0.00           N
ATOM   4306  HN  CYS A 266      59.290  41.320  27.380  1.00  0.00           H
ATOM   4307  CA  CYS A 266      58.880  41.850  29.410  1.00  0.00           C
ATOM   4308  HA  CYS A 266      59.220  42.630  30.070  1.00  0.00           H
ATOM   4309  CB  CYS A 266      57.420  42.200  29.030  1.00  0.00           C
ATOM   4310  HB1 CYS A 266      56.840  41.950  29.940  1.00  0.00           H
ATOM   4311  HB2 CYS A 266      56.970  41.600  28.210  1.00  0.00           H
ATOM   4312  SG  CYS A 266      57.150  43.960  28.690  1.00  0.00           S
ATOM   4313  C   CYS A 266      59.000  40.510  30.180  1.00  0.00           C
ATOM   4314  O   CYS A 266      58.150  40.250  31.070  1.00  0.00           O
ATOM   4315  N   GLU A 267      59.930  39.630  29.800  1.00  0.00           N
ATOM   4316  HN  GLU A 267      60.630  39.780  29.090  1.00  0.00           H
ATOM   4317  CA  GLU A 267      60.150  38.210  30.220  1.00  0.00           C
ATOM   4318  HA  GLU A 267      59.160  37.800  30.060  1.00  0.00           H
ATOM   4319  CB  GLU A 267      61.260  37.320  29.390  1.00  0.00           C
ATOM   4320  HB1 GLU A 267      61.440  36.370  29.930  1.00  0.00           H
ATOM   4321  HB2 GLU A 267      62.160  37.960  29.520  1.00  0.00           H
ATOM   4322  CG  GLU A 267      61.090  37.100  27.890  1.00  0.00           C
ATOM   4323  HG1 GLU A 267      62.070  36.650  27.600  1.00  0.00           H
ATOM   4324  HG2 GLU A 267      60.890  38.010  27.300  1.00  0.00           H
ATOM   4325  CD  GLU A 267      59.890  36.130  27.690  1.00  0.00           C
ATOM   4326  OE1 GLU A 267      58.720  36.570  27.590  1.00  0.00           O
ATOM   4327  OE2 GLU A 267      60.140  34.890  27.510  1.00  0.00           O
ATOM   4328  C   GLU A 267      60.490  38.060  31.750  1.00  0.00           C
ATOM   4329  O   GLU A 267      60.150  37.060  32.380  1.00  0.00           O
ATOM   4330  N   VAL A 268      61.350  38.990  32.230  1.00  0.00           N
ATOM   4331  HN  VAL A 268      61.730  39.660  31.600  1.00  0.00           H
ATOM   4332  CA  VAL A 268      61.890  39.020  33.620  1.00  0.00           C
ATOM   4333  HA  VAL A 268      62.090  37.980  33.850  1.00  0.00           H
ATOM   4334  CB  VAL A 268      63.100  39.920  33.830  1.00  0.00           C
ATOM   4335  HB  VAL A 268      63.350  40.060  34.900  1.00  0.00           H
ATOM   4336  CG1 VAL A 268      64.270  39.370  32.980  1.00  0.00           C
ATOM   4337 HG11 VAL A 268      63.810  39.190  31.980  1.00  0.00           H
ATOM   4338 HG12 VAL A 268      64.700  38.390  33.280  1.00  0.00           H
ATOM   4339 HG13 VAL A 268      65.060  40.150  32.920  1.00  0.00           H
ATOM   4340  CG2 VAL A 268      62.770  41.360  33.270  1.00  0.00           C
ATOM   4341 HG21 VAL A 268      62.070  41.390  32.410  1.00  0.00           H
ATOM   4342 HG22 VAL A 268      63.700  41.880  32.980  1.00  0.00           H
ATOM   4343 HG23 VAL A 268      62.300  41.910  34.110  1.00  0.00           H
ATOM   4344  C   VAL A 268      60.780  39.260  34.630  1.00  0.00           C
ATOM   4345  O   VAL A 268      60.810  38.810  35.690  1.00  0.00           O
ATOM   4346  N   TYR A 269      59.740  40.200  34.270  1.00  0.00           N
ATOM   4347  HN  TYR A 269      59.510  40.420  33.320  1.00  0.00           H
ATOM   4348  CA  TYR A 269      58.880  40.740  35.350  1.00  0.00           C
ATOM   4349  HA  TYR A 269      59.540  41.030  36.160  1.00  0.00           H
ATOM   4350  CB  TYR A 269      58.140  41.990  34.670  1.00  0.00           C
ATOM   4351  HB1 TYR A 269      57.410  42.500  35.330  1.00  0.00           H
ATOM   4352  HB2 TYR A 269      57.640  41.600  33.750  1.00  0.00           H
ATOM   4353  CG  TYR A 269      59.220  42.980  34.290  1.00  0.00           C
ATOM   4354  CD1 TYR A 269      59.450  43.330  32.960  1.00  0.00           C
ATOM   4355  HD1 TYR A 269      58.800  42.850  32.230  1.00  0.00           H
ATOM   4356  CE1 TYR A 269      60.490  44.270  32.670  1.00  0.00           C
ATOM   4357  HE1 TYR A 269      60.750  44.490  31.650  1.00  0.00           H
ATOM   4358  CZ  TYR A 269      61.280  44.800  33.740  1.00  0.00           C
ATOM   4359  OH  TYR A 269      62.460  45.470  33.530  1.00  0.00           O
ATOM   4360  HH  TYR A 269      62.630  45.530  32.590  1.00  0.00           H
ATOM   4361  CD2 TYR A 269      59.860  43.660  35.330  1.00  0.00           C
ATOM   4362  HD2 TYR A 269      59.710  43.360  36.360  1.00  0.00           H
ATOM   4363  CE2 TYR A 269      60.950  44.500  35.060  1.00  0.00           C
ATOM   4364  HE2 TYR A 269      61.590  44.890  35.840  1.00  0.00           H
ATOM   4365  C   TYR A 269      57.820  39.830  35.990  1.00  0.00           C
ATOM   4366  O   TYR A 269      57.180  40.280  36.980  1.00  0.00           O
ATOM   4367  N   ARG A 270      57.510  38.660  35.400  1.00  0.00           N
ATOM   4368  HN  ARG A 270      58.060  38.500  34.580  1.00  0.00           H
ATOM   4369  CA  ARG A 270      56.340  37.880  35.740  1.00  0.00           C
ATOM   4370  HA  ARG A 270      55.460  38.460  35.480  1.00  0.00           H
ATOM   4371  CB  ARG A 270      56.140  36.610  34.870  1.00  0.00           C
ATOM   4372  HB1 ARG A 270      55.210  36.090  35.170  1.00  0.00           H
ATOM   4373  HB2 ARG A 270      56.840  35.820  35.200  1.00  0.00           H
ATOM   4374  CG  ARG A 270      56.020  36.710  33.290  1.00  0.00           C
ATOM   4375  HG1 ARG A 270      56.940  37.240  32.970  1.00  0.00           H
ATOM   4376  HG2 ARG A 270      55.240  37.430  32.980  1.00  0.00           H
ATOM   4377  CD  ARG A 270      55.850  35.340  32.580  1.00  0.00           C
ATOM   4378  HD1 ARG A 270      54.910  34.890  32.960  1.00  0.00           H
ATOM   4379  HD2 ARG A 270      56.630  34.570  32.730  1.00  0.00           H
ATOM   4380  NE  ARG A 270      55.660  35.630  31.100  1.00  0.00           N
ATOM   4381  HE  ARG A 270      54.740  35.780  30.760  1.00  0.00           H
ATOM   4382  CZ  ARG A 270      56.640  35.720  30.290  1.00  0.00           C
ATOM   4383  NH1 ARG A 270      57.980  35.570  30.490  1.00  0.00           N
ATOM   4384 HH11 ARG A 270      58.310  35.330  31.400  1.00  0.00           H
ATOM   4385 HH12 ARG A 270      58.540  35.690  29.660  1.00  0.00           H
ATOM   4386  NH2 ARG A 270      56.320  36.080  29.060  1.00  0.00           N
ATOM   4387 HH21 ARG A 270      57.040  36.200  28.370  1.00  0.00           H
ATOM   4388 HH22 ARG A 270      55.360  36.050  28.800  1.00  0.00           H
ATOM   4389  C   ARG A 270      56.090  37.530  37.230  1.00  0.00           C
ATOM   4390  O   ARG A 270      55.100  37.940  37.850  1.00  0.00           O
ATOM   4391  N   SER A 271      57.090  36.950  37.900  1.00  0.00           N
ATOM   4392  HN  SER A 271      57.910  36.730  37.370  1.00  0.00           H
ATOM   4393  CA  SER A 271      56.880  36.420  39.270  1.00  0.00           C
ATOM   4394  HA  SER A 271      55.850  36.110  39.320  1.00  0.00           H
ATOM   4395  CB  SER A 271      57.740  35.260  39.570  1.00  0.00           C
ATOM   4396  HB1 SER A 271      57.690  34.860  40.620  1.00  0.00           H
ATOM   4397  HB2 SER A 271      58.790  35.340  39.210  1.00  0.00           H
ATOM   4398  OG  SER A 271      57.290  34.200  38.750  1.00  0.00           O
ATOM   4399  HG1 SER A 271      56.340  34.160  38.900  1.00  0.00           H
ATOM   4400  C   SER A 271      57.110  37.460  40.340  1.00  0.00           C
ATOM   4401  O   SER A 271      56.490  37.330  41.390  1.00  0.00           O
ATOM   4402  N   VAL A 272      57.950  38.490  40.100  1.00  0.00           N
ATOM   4403  HN  VAL A 272      58.370  38.570  39.210  1.00  0.00           H
ATOM   4404  CA  VAL A 272      57.930  39.770  40.890  1.00  0.00           C
ATOM   4405  HA  VAL A 272      57.990  39.470  41.920  1.00  0.00           H
ATOM   4406  CB  VAL A 272      59.270  40.590  40.580  1.00  0.00           C
ATOM   4407  HB  VAL A 272      59.140  41.480  41.240  1.00  0.00           H
ATOM   4408  CG1 VAL A 272      60.530  39.910  41.140  1.00  0.00           C
ATOM   4409 HG11 VAL A 272      60.360  39.240  42.010  1.00  0.00           H
ATOM   4410 HG12 VAL A 272      61.290  40.650  41.470  1.00  0.00           H
ATOM   4411 HG13 VAL A 272      61.070  39.220  40.460  1.00  0.00           H
ATOM   4412  CG2 VAL A 272      59.280  40.910  39.030  1.00  0.00           C
ATOM   4413 HG21 VAL A 272      58.330  41.400  38.710  1.00  0.00           H
ATOM   4414 HG22 VAL A 272      59.500  40.000  38.430  1.00  0.00           H
ATOM   4415 HG23 VAL A 272      60.160  41.570  38.850  1.00  0.00           H
ATOM   4416  C   VAL A 272      56.670  40.610  40.780  1.00  0.00           C
ATOM   4417  O   VAL A 272      56.240  41.170  41.790  1.00  0.00           O
ATOM   4418  N   ASP A 273      56.050  40.760  39.590  1.00  0.00           N
ATOM   4419  HN  ASP A 273      56.360  40.360  38.730  1.00  0.00           H
ATOM   4420  CA  ASP A 273      54.760  41.440  39.390  1.00  0.00           C
ATOM   4421  HA  ASP A 273      54.760  42.470  39.720  1.00  0.00           H
ATOM   4422  CB  ASP A 273      54.540  41.450  37.850  1.00  0.00           C
ATOM   4423  HB1 ASP A 273      54.580  40.420  37.420  1.00  0.00           H
ATOM   4424  HB2 ASP A 273      55.430  41.980  37.490  1.00  0.00           H
ATOM   4425  CG  ASP A 273      53.380  42.330  37.370  1.00  0.00           C
ATOM   4426  OD1 ASP A 273      52.730  43.040  38.240  1.00  0.00           O
ATOM   4427  OD2 ASP A 273      53.250  42.470  36.140  1.00  0.00           O
ATOM   4428  C   ASP A 273      53.660  40.720  40.210  1.00  0.00           C
ATOM   4429  O   ASP A 273      52.830  41.370  40.850  1.00  0.00           O
ATOM   4430  N   LEU A 274      53.620  39.350  40.230  1.00  0.00           N
ATOM   4431  HN  LEU A 274      54.280  38.860  39.670  1.00  0.00           H
ATOM   4432  CA  LEU A 274      52.670  38.550  41.010  1.00  0.00           C
ATOM   4433  HA  LEU A 274      51.720  38.980  40.770  1.00  0.00           H
ATOM   4434  CB  LEU A 274      52.600  37.170  40.300  1.00  0.00           C
ATOM   4435  HB1 LEU A 274      53.610  36.690  40.320  1.00  0.00           H
ATOM   4436  HB2 LEU A 274      52.410  37.340  39.230  1.00  0.00           H
ATOM   4437  CG  LEU A 274      51.510  36.120  40.640  1.00  0.00           C
ATOM   4438  HG  LEU A 274      50.640  36.740  40.980  1.00  0.00           H
ATOM   4439  CD1 LEU A 274      51.170  35.260  39.400  1.00  0.00           C
ATOM   4440 HD11 LEU A 274      50.770  35.900  38.590  1.00  0.00           H
ATOM   4441 HD12 LEU A 274      50.350  34.550  39.670  1.00  0.00           H
ATOM   4442 HD13 LEU A 274      52.060  34.770  38.980  1.00  0.00           H
ATOM   4443  CD2 LEU A 274      52.000  35.290  41.830  1.00  0.00           C
ATOM   4444 HD21 LEU A 274      51.980  35.870  42.770  1.00  0.00           H
ATOM   4445 HD22 LEU A 274      53.020  34.950  41.570  1.00  0.00           H
ATOM   4446 HD23 LEU A 274      51.410  34.360  41.990  1.00  0.00           H
ATOM   4447  C   LEU A 274      52.850  38.510  42.540  1.00  0.00           C
ATOM   4448  O   LEU A 274      51.930  38.660  43.270  1.00  0.00           O
ATOM   4449  N   ALA A 275      54.150  38.430  42.990  1.00  0.00           N
ATOM   4450  HN  ALA A 275      54.820  38.290  42.260  1.00  0.00           H
ATOM   4451  CA  ALA A 275      54.700  38.540  44.300  1.00  0.00           C
ATOM   4452  HA  ALA A 275      54.290  37.810  44.980  1.00  0.00           H
ATOM   4453  CB  ALA A 275      56.230  38.350  44.320  1.00  0.00           C
ATOM   4454  HB1 ALA A 275      56.800  38.830  45.150  1.00  0.00           H
ATOM   4455  HB2 ALA A 275      56.660  38.780  43.400  1.00  0.00           H
ATOM   4456  HB3 ALA A 275      56.440  37.260  44.350  1.00  0.00           H
ATOM   4457  C   ALA A 275      54.290  39.820  44.970  1.00  0.00           C
ATOM   4458  O   ALA A 275      54.020  39.890  46.130  1.00  0.00           O
ATOM   4459  N   PHE A 276      54.400  40.940  44.200  1.00  0.00           N
ATOM   4460  HN  PHE A 276      54.730  40.950  43.250  1.00  0.00           H
ATOM   4461  CA  PHE A 276      54.070  42.230  44.760  1.00  0.00           C
ATOM   4462  HA  PHE A 276      54.680  42.420  45.630  1.00  0.00           H
ATOM   4463  CB  PHE A 276      54.320  43.440  43.780  1.00  0.00           C
ATOM   4464  HB1 PHE A 276      53.700  43.380  42.860  1.00  0.00           H
ATOM   4465  HB2 PHE A 276      55.380  43.320  43.460  1.00  0.00           H
ATOM   4466  CG  PHE A 276      54.280  44.830  44.410  1.00  0.00           C
ATOM   4467  CD1 PHE A 276      55.260  45.330  45.330  1.00  0.00           C
ATOM   4468  HD1 PHE A 276      56.100  44.680  45.490  1.00  0.00           H
ATOM   4469  CE1 PHE A 276      55.140  46.540  45.900  1.00  0.00           C
ATOM   4470  HE1 PHE A 276      55.900  46.830  46.620  1.00  0.00           H
ATOM   4471  CZ  PHE A 276      54.020  47.410  45.630  1.00  0.00           C
ATOM   4472  HZ  PHE A 276      53.880  48.370  46.110  1.00  0.00           H
ATOM   4473  CD2 PHE A 276      53.170  45.670  44.210  1.00  0.00           C
ATOM   4474  HD2 PHE A 276      52.400  45.310  43.550  1.00  0.00           H
ATOM   4475  CE2 PHE A 276      53.060  46.890  44.810  1.00  0.00           C
ATOM   4476  HE2 PHE A 276      52.120  47.400  44.710  1.00  0.00           H
ATOM   4477  C   PHE A 276      52.620  42.220  45.170  1.00  0.00           C
ATOM   4478  O   PHE A 276      52.320  42.700  46.260  1.00  0.00           O
ATOM   4479  N   PHE A 277      51.620  41.690  44.420  1.00  0.00           N
ATOM   4480  HN  PHE A 277      51.760  41.300  43.520  1.00  0.00           H
ATOM   4481  CA  PHE A 277      50.220  41.670  44.960  1.00  0.00           C
ATOM   4482  HA  PHE A 277      49.940  42.660  45.310  1.00  0.00           H
ATOM   4483  CB  PHE A 277      49.220  41.370  43.790  1.00  0.00           C
ATOM   4484  HB1 PHE A 277      48.150  41.430  44.080  1.00  0.00           H
ATOM   4485  HB2 PHE A 277      49.350  40.400  43.270  1.00  0.00           H
ATOM   4486  CG  PHE A 277      49.410  42.550  42.850  1.00  0.00           C
ATOM   4487  CD1 PHE A 277      49.820  42.290  41.510  1.00  0.00           C
ATOM   4488  HD1 PHE A 277      50.010  41.250  41.300  1.00  0.00           H
ATOM   4489  CE1 PHE A 277      50.010  43.390  40.630  1.00  0.00           C
ATOM   4490  HE1 PHE A 277      50.420  43.280  39.640  1.00  0.00           H
ATOM   4491  CZ  PHE A 277      49.800  44.680  41.100  1.00  0.00           C
ATOM   4492  HZ  PHE A 277      49.920  45.450  40.340  1.00  0.00           H
ATOM   4493  CD2 PHE A 277      49.110  43.920  43.250  1.00  0.00           C
ATOM   4494  HD2 PHE A 277      48.850  44.180  44.270  1.00  0.00           H
ATOM   4495  CE2 PHE A 277      49.350  44.940  42.360  1.00  0.00           C
ATOM   4496  HE2 PHE A 277      49.280  45.970  42.680  1.00  0.00           H
ATOM   4497  C   PHE A 277      49.930  40.840  46.150  1.00  0.00           C
ATOM   4498  O   PHE A 277      49.230  41.280  47.100  1.00  0.00           O
ATOM   4499  N   ILE A 278      50.480  39.580  46.290  1.00  0.00           N
ATOM   4500  HN  ILE A 278      51.010  39.140  45.560  1.00  0.00           H
ATOM   4501  CA  ILE A 278      50.410  38.790  47.510  1.00  0.00           C
ATOM   4502  HA  ILE A 278      49.370  38.860  47.820  1.00  0.00           H
ATOM   4503  CB  ILE A 278      51.000  37.330  47.360  1.00  0.00           C
ATOM   4504  HB  ILE A 278      52.070  37.440  47.150  1.00  0.00           H
ATOM   4505  CG2 ILE A 278      50.840  36.610  48.760  1.00  0.00           C
ATOM   4506 HG21 ILE A 278      51.590  36.860  49.530  1.00  0.00           H
ATOM   4507 HG22 ILE A 278      50.960  35.510  48.680  1.00  0.00           H
ATOM   4508 HG23 ILE A 278      49.800  36.660  49.140  1.00  0.00           H
ATOM   4509  CG1 ILE A 278      50.380  36.550  46.180  1.00  0.00           C
ATOM   4510 HG11 ILE A 278      50.770  35.500  46.240  1.00  0.00           H
ATOM   4511 HG12 ILE A 278      50.720  36.910  45.190  1.00  0.00           H
ATOM   4512  CD  ILE A 278      48.790  36.540  46.130  1.00  0.00           C
ATOM   4513  HD1 ILE A 278      48.320  35.870  46.880  1.00  0.00           H
ATOM   4514  HD2 ILE A 278      48.480  36.230  45.100  1.00  0.00           H
ATOM   4515  HD3 ILE A 278      48.320  37.550  46.120  1.00  0.00           H
ATOM   4516  C   ILE A 278      51.140  39.490  48.640  1.00  0.00           C
ATOM   4517  O   ILE A 278      50.610  39.600  49.670  1.00  0.00           O
ATOM   4518  N   THR A 279      52.310  40.170  48.490  1.00  0.00           N
ATOM   4519  HN  THR A 279      52.600  40.390  47.570  1.00  0.00           H
ATOM   4520  CA  THR A 279      53.030  40.730  49.540  1.00  0.00           C
ATOM   4521  HA  THR A 279      52.970  39.980  50.320  1.00  0.00           H
ATOM   4522  CB  THR A 279      54.510  40.980  49.330  1.00  0.00           C
ATOM   4523  HB  THR A 279      54.970  41.540  50.160  1.00  0.00           H
ATOM   4524  OG1 THR A 279      54.700  41.800  48.190  1.00  0.00           O
ATOM   4525  HG1 THR A 279      54.590  41.230  47.430  1.00  0.00           H
ATOM   4526  CG2 THR A 279      55.310  39.710  49.120  1.00  0.00           C
ATOM   4527 HG21 THR A 279      56.400  39.960  49.020  1.00  0.00           H
ATOM   4528 HG22 THR A 279      55.010  39.210  48.180  1.00  0.00           H
ATOM   4529 HG23 THR A 279      55.210  39.000  49.970  1.00  0.00           H
ATOM   4530  C   THR A 279      52.450  42.060  49.980  1.00  0.00           C
ATOM   4531  O   THR A 279      52.420  42.370  51.190  1.00  0.00           O
ATOM   4532  N   LEU A 280      51.870  42.830  49.160  1.00  0.00           N
ATOM   4533  HN  LEU A 280      51.970  42.700  48.170  1.00  0.00           H
ATOM   4534  CA  LEU A 280      51.200  44.040  49.470  1.00  0.00           C
ATOM   4535  HA  LEU A 280      51.930  44.570  50.070  1.00  0.00           H
ATOM   4536  CB  LEU A 280      50.940  44.780  48.210  1.00  0.00           C
ATOM   4537  HB1 LEU A 280      50.500  44.250  47.340  1.00  0.00           H
ATOM   4538  HB2 LEU A 280      51.940  45.150  47.920  1.00  0.00           H
ATOM   4539  CG  LEU A 280      50.240  46.160  48.440  1.00  0.00           C
ATOM   4540  HG  LEU A 280      49.220  45.890  48.800  1.00  0.00           H
ATOM   4541  CD1 LEU A 280      50.890  47.160  49.490  1.00  0.00           C
ATOM   4542 HD11 LEU A 280      50.220  48.050  49.530  1.00  0.00           H
ATOM   4543 HD12 LEU A 280      51.840  47.550  49.060  1.00  0.00           H
ATOM   4544 HD13 LEU A 280      51.060  46.720  50.490  1.00  0.00           H
ATOM   4545  CD2 LEU A 280      50.040  46.830  47.070  1.00  0.00           C
ATOM   4546 HD21 LEU A 280      49.250  47.610  47.150  1.00  0.00           H
ATOM   4547 HD22 LEU A 280      49.890  46.130  46.210  1.00  0.00           H
ATOM   4548 HD23 LEU A 280      50.940  47.410  46.770  1.00  0.00           H
ATOM   4549  C   LEU A 280      49.950  43.820  50.260  1.00  0.00           C
ATOM   4550  O   LEU A 280      49.570  44.800  50.940  1.00  0.00           O
ATOM   4551  N   SER A 281      49.450  42.590  50.190  1.00  0.00           N
ATOM   4552  HN  SER A 281      50.000  41.910  49.710  1.00  0.00           H
ATOM   4553  CA  SER A 281      48.300  42.170  50.860  1.00  0.00           C
ATOM   4554  HA  SER A 281      47.710  43.060  51.050  1.00  0.00           H
ATOM   4555  CB  SER A 281      47.540  41.040  50.170  1.00  0.00           C
ATOM   4556  HB1 SER A 281      46.630  40.700  50.720  1.00  0.00           H
ATOM   4557  HB2 SER A 281      48.150  40.150  49.890  1.00  0.00           H
ATOM   4558  OG  SER A 281      47.130  41.590  48.930  1.00  0.00           O
ATOM   4559  HG1 SER A 281      47.910  42.020  48.550  1.00  0.00           H
ATOM   4560  C   SER A 281      48.610  41.730  52.200  1.00  0.00           C
ATOM   4561  O   SER A 281      47.790  41.460  53.020  1.00  0.00           O
ATOM   4562  N   PHE A 282      49.940  41.610  52.510  1.00  0.00           N
ATOM   4563  HN  PHE A 282      50.470  41.660  51.660  1.00  0.00           H
ATOM   4564  CA  PHE A 282      50.500  41.350  53.830  1.00  0.00           C
ATOM   4565  HA  PHE A 282      49.930  40.520  54.230  1.00  0.00           H
ATOM   4566  CB  PHE A 282      51.950  40.840  53.920  1.00  0.00           C
ATOM   4567  HB1 PHE A 282      52.160  40.640  55.000  1.00  0.00           H
ATOM   4568  HB2 PHE A 282      52.630  41.650  53.600  1.00  0.00           H
ATOM   4569  CG  PHE A 282      52.290  39.550  53.240  1.00  0.00           C
ATOM   4570  CD1 PHE A 282      53.610  39.130  53.130  1.00  0.00           C
ATOM   4571  HD1 PHE A 282      54.410  39.780  53.460  1.00  0.00           H
ATOM   4572  CE1 PHE A 282      54.010  37.900  52.600  1.00  0.00           C
ATOM   4573  HE1 PHE A 282      55.040  37.580  52.600  1.00  0.00           H
ATOM   4574  CZ  PHE A 282      53.050  37.050  52.060  1.00  0.00           C
ATOM   4575  HZ  PHE A 282      53.410  36.150  51.600  1.00  0.00           H
ATOM   4576  CD2 PHE A 282      51.310  38.660  52.730  1.00  0.00           C
ATOM   4577  HD2 PHE A 282      50.280  38.970  52.580  1.00  0.00           H
ATOM   4578  CE2 PHE A 282      51.680  37.450  52.090  1.00  0.00           C
ATOM   4579  HE2 PHE A 282      50.950  36.860  51.570  1.00  0.00           H
ATOM   4580  C   PHE A 282      50.200  42.440  54.790  1.00  0.00           C
ATOM   4581  O   PHE A 282      49.780  42.320  55.930  1.00  0.00           O
ATOM   4582  N   THR A 283      50.270  43.680  54.240  1.00  0.00           N
ATOM   4583  HN  THR A 283      50.660  43.760  53.320  1.00  0.00           H
ATOM   4584  CA  THR A 283      49.980  44.890  55.030  1.00  0.00           C
ATOM   4585  HA  THR A 283      50.620  45.000  55.880  1.00  0.00           H
ATOM   4586  CB  THR A 283      50.280  46.180  54.170  1.00  0.00           C
ATOM   4587  HB  THR A 283      50.290  46.990  54.910  1.00  0.00           H
ATOM   4588  OG1 THR A 283      49.340  46.500  53.170  1.00  0.00           O
ATOM   4589  HG1 THR A 283      49.420  45.840  52.470  1.00  0.00           H
ATOM   4590  CG2 THR A 283      51.570  46.160  53.360  1.00  0.00           C
ATOM   4591 HG21 THR A 283      51.820  47.190  53.030  1.00  0.00           H
ATOM   4592 HG22 THR A 283      51.460  45.510  52.470  1.00  0.00           H
ATOM   4593 HG23 THR A 283      52.410  45.760  53.970  1.00  0.00           H
ATOM   4594  C   THR A 283      48.610  45.080  55.650  1.00  0.00           C
ATOM   4595  O   THR A 283      48.420  45.750  56.620  1.00  0.00           O
ATOM   4596  N   TYR A 284      47.650  44.250  55.200  1.00  0.00           N
ATOM   4597  HN  TYR A 284      47.770  43.610  54.450  1.00  0.00           H
ATOM   4598  CA  TYR A 284      46.280  44.320  55.770  1.00  0.00           C
ATOM   4599  HA  TYR A 284      45.940  45.270  56.140  1.00  0.00           H
ATOM   4600  CB  TYR A 284      45.160  44.000  54.690  1.00  0.00           C
ATOM   4601  HB1 TYR A 284      44.230  44.370  55.170  1.00  0.00           H
ATOM   4602  HB2 TYR A 284      45.170  42.910  54.540  1.00  0.00           H
ATOM   4603  CG  TYR A 284      45.390  44.640  53.400  1.00  0.00           C
ATOM   4604  CD1 TYR A 284      45.730  46.000  53.370  1.00  0.00           C
ATOM   4605  HD1 TYR A 284      45.740  46.520  54.320  1.00  0.00           H
ATOM   4606  CE1 TYR A 284      45.850  46.710  52.200  1.00  0.00           C
ATOM   4607  HE1 TYR A 284      46.010  47.780  52.180  1.00  0.00           H
ATOM   4608  CZ  TYR A 284      45.880  46.020  50.960  1.00  0.00           C
ATOM   4609  OH  TYR A 284      46.010  46.610  49.700  1.00  0.00           O
ATOM   4610  HH  TYR A 284      46.270  47.500  49.930  1.00  0.00           H
ATOM   4611  CD2 TYR A 284      45.350  43.950  52.100  1.00  0.00           C
ATOM   4612  HD2 TYR A 284      45.030  42.930  51.940  1.00  0.00           H
ATOM   4613  CE2 TYR A 284      45.520  44.650  50.940  1.00  0.00           C
ATOM   4614  HE2 TYR A 284      45.520  44.120  50.000  1.00  0.00           H
ATOM   4615  C   TYR A 284      46.200  43.430  57.060  1.00  0.00           C
ATOM   4616  O   TYR A 284      45.210  43.460  57.770  1.00  0.00           O
ATOM   4617  N   MET A 285      47.300  42.690  57.380  1.00  0.00           N
ATOM   4618  HN  MET A 285      48.040  42.580  56.720  1.00  0.00           H
ATOM   4619  CA  MET A 285      47.370  41.960  58.620  1.00  0.00           C
ATOM   4620  HA  MET A 285      46.510  41.340  58.830  1.00  0.00           H
ATOM   4621  CB  MET A 285      48.580  41.040  58.610  1.00  0.00           C
ATOM   4622  HB1 MET A 285      48.480  40.500  59.570  1.00  0.00           H
ATOM   4623  HB2 MET A 285      49.560  41.570  58.630  1.00  0.00           H
ATOM   4624  CG  MET A 285      48.700  39.820  57.640  1.00  0.00           C
ATOM   4625  HG1 MET A 285      48.050  40.020  56.760  1.00  0.00           H
ATOM   4626  HG2 MET A 285      48.140  38.980  58.070  1.00  0.00           H
ATOM   4627  SD  MET A 285      50.410  39.290  57.180  1.00  0.00           S
ATOM   4628  CE  MET A 285      49.940  37.910  56.090  1.00  0.00           C
ATOM   4629  HE1 MET A 285      50.880  37.410  55.740  1.00  0.00           H
ATOM   4630  HE2 MET A 285      49.420  38.190  55.160  1.00  0.00           H
ATOM   4631  HE3 MET A 285      49.330  37.140  56.610  1.00  0.00           H
ATOM   4632  C   MET A 285      47.520  42.910  59.850  1.00  0.00           C
ATOM   4633  O   MET A 285      47.090  42.580  60.930  1.00  0.00           O
ATOM   4634  N   ASN A 286      48.040  44.140  59.720  1.00  0.00           N
ATOM   4635  HN  ASN A 286      48.410  44.280  58.810  1.00  0.00           H
ATOM   4636  CA  ASN A 286      48.300  45.050  60.810  1.00  0.00           C
ATOM   4637  HA  ASN A 286      48.820  44.490  61.580  1.00  0.00           H
ATOM   4638  CB  ASN A 286      49.170  46.300  60.370  1.00  0.00           C
ATOM   4639  HB1 ASN A 286      48.510  46.660  59.550  1.00  0.00           H
ATOM   4640  HB2 ASN A 286      50.130  45.940  59.960  1.00  0.00           H
ATOM   4641  CG  ASN A 286      49.410  47.420  61.410  1.00  0.00           C
ATOM   4642  OD1 ASN A 286      48.820  48.480  61.290  1.00  0.00           O
ATOM   4643  ND2 ASN A 286      50.210  47.210  62.440  1.00  0.00           N
ATOM   4644 HD21 ASN A 286      50.640  46.320  62.480  1.00  0.00           H
ATOM   4645 HD22 ASN A 286      50.160  47.890  63.170  1.00  0.00           H
ATOM   4646  C   ASN A 286      47.060  45.590  61.500  1.00  0.00           C
ATOM   4647  O   ASN A 286      47.110  45.730  62.750  1.00  0.00           O
ATOM   4648  N   SER A 287      45.970  45.700  60.750  1.00  0.00           N
ATOM   4649  HN  SER A 287      46.120  45.510  59.780  1.00  0.00           H
ATOM   4650  CA  SER A 287      44.810  46.330  61.340  1.00  0.00           C
ATOM   4651  HA  SER A 287      45.220  47.130  61.950  1.00  0.00           H
ATOM   4652  CB  SER A 287      43.800  47.060  60.350  1.00  0.00           C
ATOM   4653  HB1 SER A 287      42.910  47.470  60.860  1.00  0.00           H
ATOM   4654  HB2 SER A 287      43.500  46.430  59.480  1.00  0.00           H
ATOM   4655  OG  SER A 287      44.520  48.170  59.730  1.00  0.00           O
ATOM   4656  HG1 SER A 287      45.190  47.870  59.110  1.00  0.00           H
ATOM   4657  C   SER A 287      43.970  45.410  62.200  1.00  0.00           C
ATOM   4658  O   SER A 287      43.040  45.870  62.840  1.00  0.00           O
ATOM   4659  N   MET A 288      44.370  44.120  62.290  1.00  0.00           N
ATOM   4660  HN  MET A 288      45.130  43.840  61.710  1.00  0.00           H
ATOM   4661  CA  MET A 288      43.900  43.240  63.320  1.00  0.00           C
ATOM   4662  HA  MET A 288      42.900  43.570  63.550  1.00  0.00           H
ATOM   4663  CB  MET A 288      43.920  41.810  62.680  1.00  0.00           C
ATOM   4664  HB1 MET A 288      43.710  41.010  63.420  1.00  0.00           H
ATOM   4665  HB2 MET A 288      44.940  41.780  62.230  1.00  0.00           H
ATOM   4666  CG  MET A 288      42.950  41.770  61.550  1.00  0.00           C
ATOM   4667  HG1 MET A 288      43.190  42.430  60.690  1.00  0.00           H
ATOM   4668  HG2 MET A 288      41.910  42.080  61.780  1.00  0.00           H
ATOM   4669  SD  MET A 288      42.770  40.010  60.920  1.00  0.00           S
ATOM   4670  CE  MET A 288      44.310  40.020  59.980  1.00  0.00           C
ATOM   4671  HE1 MET A 288      45.190  39.940  60.640  1.00  0.00           H
ATOM   4672  HE2 MET A 288      44.420  40.900  59.300  1.00  0.00           H
ATOM   4673  HE3 MET A 288      44.270  39.150  59.280  1.00  0.00           H
ATOM   4674  C   MET A 288      44.750  43.190  64.580  1.00  0.00           C
ATOM   4675  O   MET A 288      44.300  42.820  65.670  1.00  0.00           O
ATOM   4676  N   LEU A 289      46.030  43.540  64.530  1.00  0.00           N
ATOM   4677  HN  LEU A 289      46.450  43.890  63.690  1.00  0.00           H
ATOM   4678  CA  LEU A 289      46.900  43.650  65.720  1.00  0.00           C
ATOM   4679  HA  LEU A 289      46.700  42.870  66.440  1.00  0.00           H
ATOM   4680  CB  LEU A 289      48.360  43.610  65.250  1.00  0.00           C
ATOM   4681  HB1 LEU A 289      48.470  44.470  64.570  1.00  0.00           H
ATOM   4682  HB2 LEU A 289      48.590  42.690  64.680  1.00  0.00           H
ATOM   4683  CG  LEU A 289      49.380  43.780  66.370  1.00  0.00           C
ATOM   4684  HG  LEU A 289      48.930  43.600  67.370  1.00  0.00           H
ATOM   4685  CD1 LEU A 289      50.500  42.830  66.460  1.00  0.00           C
ATOM   4686 HD11 LEU A 289      51.090  42.940  65.530  1.00  0.00           H
ATOM   4687 HD12 LEU A 289      50.170  41.790  66.660  1.00  0.00           H
ATOM   4688 HD13 LEU A 289      51.180  43.000  67.320  1.00  0.00           H
ATOM   4689  CD2 LEU A 289      49.930  45.220  66.430  1.00  0.00           C
ATOM   4690 HD21 LEU A 289      49.090  45.950  66.290  1.00  0.00           H
ATOM   4691 HD22 LEU A 289      50.660  45.390  65.620  1.00  0.00           H
ATOM   4692 HD23 LEU A 289      50.480  45.400  67.380  1.00  0.00           H
ATOM   4693  C   LEU A 289      46.680  44.920  66.530  1.00  0.00           C
ATOM   4694  O   LEU A 289      46.730  44.890  67.730  1.00  0.00           O
ATOM   4695  N   ASP A 290      46.310  46.000  65.830  1.00  0.00           N
ATOM   4696  HN  ASP A 290      46.230  46.030  64.840  1.00  0.00           H
ATOM   4697  CA  ASP A 290      46.060  47.180  66.490  1.00  0.00           C
ATOM   4698  HA  ASP A 290      46.920  47.550  67.020  1.00  0.00           H
ATOM   4699  CB  ASP A 290      45.880  48.260  65.240  1.00  0.00           C
ATOM   4700  HB1 ASP A 290      45.600  49.290  65.540  1.00  0.00           H
ATOM   4701  HB2 ASP A 290      45.160  47.880  64.490  1.00  0.00           H
ATOM   4702  CG  ASP A 290      47.200  48.400  64.470  1.00  0.00           C
ATOM   4703  OD1 ASP A 290      48.350  48.130  64.820  1.00  0.00           O
ATOM   4704  OD2 ASP A 290      47.000  48.930  63.240  1.00  0.00           O
ATOM   4705  HD2 ASP A 290      47.750  48.900  62.640  1.00  0.00           H
ATOM   4706  C   ASP A 290      45.040  47.210  67.590  1.00  0.00           C
ATOM   4707  O   ASP A 290      45.370  47.660  68.730  1.00  0.00           O
ATOM   4708  N   PRO A 291      43.880  46.600  67.410  1.00  0.00           N
ATOM   4709  CD  PRO A 291      43.320  46.260  66.110  1.00  0.00           C
ATOM   4710  HD1 PRO A 291      43.560  45.200  65.870  1.00  0.00           H
ATOM   4711  HD2 PRO A 291      43.610  47.010  65.340  1.00  0.00           H
ATOM   4712  CA  PRO A 291      42.800  46.660  68.460  1.00  0.00           C
ATOM   4713  HA  PRO A 291      42.750  47.710  68.750  1.00  0.00           H
ATOM   4714  CB  PRO A 291      41.570  46.130  67.790  1.00  0.00           C
ATOM   4715  HB1 PRO A 291      40.760  46.700  68.300  1.00  0.00           H
ATOM   4716  HB2 PRO A 291      41.470  45.050  67.950  1.00  0.00           H
ATOM   4717  CG  PRO A 291      41.760  46.440  66.280  1.00  0.00           C
ATOM   4718  HG1 PRO A 291      41.210  45.910  65.480  1.00  0.00           H
ATOM   4719  HG2 PRO A 291      41.530  47.500  66.060  1.00  0.00           H
ATOM   4720  C   PRO A 291      43.050  45.880  69.740  1.00  0.00           C
ATOM   4721  O   PRO A 291      42.180  45.900  70.630  1.00  0.00           O
ATOM   4722  N   VAL A 292      44.170  45.160  69.850  1.00  0.00           N
ATOM   4723  HN  VAL A 292      44.600  45.020  68.960  1.00  0.00           H
ATOM   4724  CA  VAL A 292      44.430  44.210  70.940  1.00  0.00           C
ATOM   4725  HA  VAL A 292      43.740  44.430  71.750  1.00  0.00           H
ATOM   4726  CB  VAL A 292      44.130  42.780  70.400  1.00  0.00           C
ATOM   4727  HB  VAL A 292      43.060  42.820  70.070  1.00  0.00           H
ATOM   4728  CG1 VAL A 292      44.970  42.170  69.260  1.00  0.00           C
ATOM   4729 HG11 VAL A 292      44.990  42.920  68.450  1.00  0.00           H
ATOM   4730 HG12 VAL A 292      44.480  41.240  68.910  1.00  0.00           H
ATOM   4731 HG13 VAL A 292      46.030  42.030  69.550  1.00  0.00           H
ATOM   4732  CG2 VAL A 292      44.310  41.800  71.590  1.00  0.00           C
ATOM   4733 HG21 VAL A 292      45.340  41.730  72.010  1.00  0.00           H
ATOM   4734 HG22 VAL A 292      44.000  40.840  71.140  1.00  0.00           H
ATOM   4735 HG23 VAL A 292      43.520  42.120  72.300  1.00  0.00           H
ATOM   4736  C   VAL A 292      45.800  44.370  71.430  1.00  0.00           C
ATOM   4737  O   VAL A 292      46.040  44.050  72.560  1.00  0.00           O
ATOM   4738  N   VAL A 293      46.720  45.020  70.690  1.00  0.00           N
ATOM   4739  HN  VAL A 293      46.430  45.260  69.750  1.00  0.00           H
ATOM   4740  CA  VAL A 293      48.100  45.220  71.130  1.00  0.00           C
ATOM   4741  HA  VAL A 293      48.160  44.650  72.050  1.00  0.00           H
ATOM   4742  CB  VAL A 293      49.140  44.790  70.130  1.00  0.00           C
ATOM   4743  HB  VAL A 293      48.830  45.220  69.140  1.00  0.00           H
ATOM   4744  CG1 VAL A 293      50.500  45.400  70.420  1.00  0.00           C
ATOM   4745 HG11 VAL A 293      50.720  45.360  71.500  1.00  0.00           H
ATOM   4746 HG12 VAL A 293      50.580  46.490  70.200  1.00  0.00           H
ATOM   4747 HG13 VAL A 293      51.270  44.750  69.940  1.00  0.00           H
ATOM   4748  CG2 VAL A 293      49.190  43.310  70.060  1.00  0.00           C
ATOM   4749 HG21 VAL A 293      49.360  42.890  71.070  1.00  0.00           H
ATOM   4750 HG22 VAL A 293      50.020  42.950  69.420  1.00  0.00           H
ATOM   4751 HG23 VAL A 293      48.210  42.960  69.700  1.00  0.00           H
ATOM   4752  C   VAL A 293      48.180  46.660  71.580  1.00  0.00           C
ATOM   4753  O   VAL A 293      48.980  46.920  72.520  1.00  0.00           O
ATOM   4754  N   TYR A 294      47.410  47.570  70.950  1.00  0.00           N
ATOM   4755  HN  TYR A 294      46.790  47.240  70.260  1.00  0.00           H
ATOM   4756  CA  TYR A 294      47.470  49.020  71.010  1.00  0.00           C
ATOM   4757  HA  TYR A 294      48.250  49.200  71.730  1.00  0.00           H
ATOM   4758  CB  TYR A 294      47.930  49.800  69.700  1.00  0.00           C
ATOM   4759  HB1 TYR A 294      47.770  50.900  69.680  1.00  0.00           H
ATOM   4760  HB2 TYR A 294      47.480  49.430  68.760  1.00  0.00           H
ATOM   4761  CG  TYR A 294      49.430  49.420  69.450  1.00  0.00           C
ATOM   4762  CD1 TYR A 294      49.850  48.690  68.310  1.00  0.00           C
ATOM   4763  HD1 TYR A 294      49.040  48.320  67.700  1.00  0.00           H
ATOM   4764  CE1 TYR A 294      51.210  48.450  68.090  1.00  0.00           C
ATOM   4765  HE1 TYR A 294      51.550  47.870  67.240  1.00  0.00           H
ATOM   4766  CZ  TYR A 294      52.210  48.920  69.010  1.00  0.00           C
ATOM   4767  OH  TYR A 294      53.580  48.530  68.770  1.00  0.00           O
ATOM   4768  HH  TYR A 294      54.050  48.960  69.490  1.00  0.00           H
ATOM   4769  CD2 TYR A 294      50.430  49.970  70.220  1.00  0.00           C
ATOM   4770  HD2 TYR A 294      50.050  50.500  71.090  1.00  0.00           H
ATOM   4771  CE2 TYR A 294      51.800  49.700  70.150  1.00  0.00           C
ATOM   4772  HE2 TYR A 294      52.530  50.070  70.860  1.00  0.00           H
ATOM   4773  C   TYR A 294      46.350  49.830  71.700  1.00  0.00           C
ATOM   4774  O   TYR A 294      46.720  50.610  72.600  1.00  0.00           O
ATOM   4775  N   TYR A 295      45.090  49.710  71.300  1.00  0.00           N
ATOM   4776  HN  TYR A 295      44.750  48.970  70.720  1.00  0.00           H
ATOM   4777  CA  TYR A 295      44.110  50.740  71.660  1.00  0.00           C
ATOM   4778  HA  TYR A 295      44.490  51.690  71.310  1.00  0.00           H
ATOM   4779  CB  TYR A 295      42.820  50.550  70.890  1.00  0.00           C
ATOM   4780  HB1 TYR A 295      42.010  51.270  71.140  1.00  0.00           H
ATOM   4781  HB2 TYR A 295      42.390  49.590  71.250  1.00  0.00           H
ATOM   4782  CG  TYR A 295      43.100  50.610  69.390  1.00  0.00           C
ATOM   4783  CD1 TYR A 295      42.050  50.130  68.620  1.00  0.00           C
ATOM   4784  HD1 TYR A 295      41.130  49.690  68.980  1.00  0.00           H
ATOM   4785  CE1 TYR A 295      42.070  50.240  67.200  1.00  0.00           C
ATOM   4786  HE1 TYR A 295      41.230  49.910  66.590  1.00  0.00           H
ATOM   4787  CZ  TYR A 295      43.040  50.950  66.480  1.00  0.00           C
ATOM   4788  OH  TYR A 295      43.050  51.040  65.050  1.00  0.00           O
ATOM   4789  HH  TYR A 295      42.530  50.310  64.720  1.00  0.00           H
ATOM   4790  CD2 TYR A 295      44.120  51.310  68.740  1.00  0.00           C
ATOM   4791  HD2 TYR A 295      44.830  51.880  69.320  1.00  0.00           H
ATOM   4792  CE2 TYR A 295      44.150  51.430  67.300  1.00  0.00           C
ATOM   4793  HE2 TYR A 295      44.990  51.900  66.810  1.00  0.00           H
ATOM   4794  C   TYR A 295      43.840  50.910  73.170  1.00  0.00           C
ATOM   4795  O   TYR A 295      43.790  51.990  73.730  1.00  0.00           O
ATOM   4796  N   PHE A 296      43.630  49.720  73.860  1.00  0.00           N
ATOM   4797  HN  PHE A 296      43.390  48.870  73.410  1.00  0.00           H
ATOM   4798  CA  PHE A 296      43.330  49.700  75.280  1.00  0.00           C
ATOM   4799  HA  PHE A 296      43.360  50.710  75.620  1.00  0.00           H
ATOM   4800  CB  PHE A 296      41.900  49.200  75.610  1.00  0.00           C
ATOM   4801  HB1 PHE A 296      41.620  49.550  76.630  1.00  0.00           H
ATOM   4802  HB2 PHE A 296      41.800  48.100  75.560  1.00  0.00           H
ATOM   4803  CG  PHE A 296      40.970  49.930  74.630  1.00  0.00           C
ATOM   4804  CD1 PHE A 296      40.740  51.360  74.860  1.00  0.00           C
ATOM   4805  HD1 PHE A 296      41.310  51.780  75.660  1.00  0.00           H
ATOM   4806  CE1 PHE A 296      39.930  52.010  73.910  1.00  0.00           C
ATOM   4807  HE1 PHE A 296      39.920  53.080  74.040  1.00  0.00           H
ATOM   4808  CZ  PHE A 296      39.400  51.370  72.870  1.00  0.00           C
ATOM   4809  HZ  PHE A 296      38.750  51.970  72.240  1.00  0.00           H
ATOM   4810  CD2 PHE A 296      40.380  49.280  73.600  1.00  0.00           C
ATOM   4811  HD2 PHE A 296      40.420  48.210  73.620  1.00  0.00           H
ATOM   4812  CE2 PHE A 296      39.550  49.980  72.770  1.00  0.00           C
ATOM   4813  HE2 PHE A 296      39.020  49.460  72.000  1.00  0.00           H
ATOM   4814  C   PHE A 296      44.420  48.820  76.020  1.00  0.00           C
ATOM   4815  O   PHE A 296      44.580  48.980  77.260  1.00  0.00           O
ATOM   4816  N   SER A 297      45.110  47.950  75.290  1.00  0.00           N
ATOM   4817  HN  SER A 297      44.980  47.820  74.300  1.00  0.00           H
ATOM   4818  CA  SER A 297      46.170  47.070  75.910  1.00  0.00           C
ATOM   4819  HA  SER A 297      45.730  46.540  76.750  1.00  0.00           H
ATOM   4820  CB  SER A 297      46.530  46.000  74.920  1.00  0.00           C
ATOM   4821  HB1 SER A 297      47.370  45.390  75.300  1.00  0.00           H
ATOM   4822  HB2 SER A 297      46.870  46.410  73.950  1.00  0.00           H
ATOM   4823  OG  SER A 297      45.400  45.110  74.840  1.00  0.00           O
ATOM   4824  HG1 SER A 297      45.600  44.400  74.210  1.00  0.00           H
ATOM   4825  C   SER A 297      47.380  47.870  76.330  1.00  0.00           C
ATOM   4826  O   SER A 297      47.650  48.940  75.770  1.00  0.00           O
ATOM   4827  N   SER A 298      48.100  47.400  77.340  1.00  0.00           N
ATOM   4828  HN  SER A 298      47.840  46.530  77.760  1.00  0.00           H
ATOM   4829  CA  SER A 298      49.220  48.090  77.980  1.00  0.00           C
ATOM   4830  HA  SER A 298      48.780  49.020  78.310  1.00  0.00           H
ATOM   4831  CB  SER A 298      49.740  47.130  79.100  1.00  0.00           C
ATOM   4832  HB1 SER A 298      50.160  46.220  78.620  1.00  0.00           H
ATOM   4833  HB2 SER A 298      48.890  46.770  79.730  1.00  0.00           H
ATOM   4834  OG  SER A 298      50.710  47.800  79.910  1.00  0.00           O
ATOM   4835  HG1 SER A 298      50.750  47.330  80.750  1.00  0.00           H
ATOM   4836  C   SER A 298      50.360  48.520  77.020  1.00  0.00           C
ATOM   4837  O   SER A 298      50.720  47.810  76.090  1.00  0.00           O
ATOM   4838  N   PRO A 299      50.990  49.650  77.260  1.00  0.00           N
ATOM   4839  CD  PRO A 299      50.540  50.760  78.140  1.00  0.00           C
ATOM   4840  HD1 PRO A 299      50.770  50.380  79.150  1.00  0.00           H
ATOM   4841  HD2 PRO A 299      49.470  51.030  78.030  1.00  0.00           H
ATOM   4842  CA  PRO A 299      52.330  49.980  76.720  1.00  0.00           C
ATOM   4843  HA  PRO A 299      52.260  50.140  75.660  1.00  0.00           H
ATOM   4844  CB  PRO A 299      52.760  51.310  77.440  1.00  0.00           C
ATOM   4845  HB1 PRO A 299      53.460  51.940  76.850  1.00  0.00           H
ATOM   4846  HB2 PRO A 299      53.230  50.950  78.380  1.00  0.00           H
ATOM   4847  CG  PRO A 299      51.460  51.930  77.760  1.00  0.00           C
ATOM   4848  HG1 PRO A 299      51.510  52.650  78.610  1.00  0.00           H
ATOM   4849  HG2 PRO A 299      51.100  52.460  76.860  1.00  0.00           H
ATOM   4850  C   PRO A 299      53.420  48.940  76.650  1.00  0.00           C
ATOM   4851  O   PRO A 299      54.300  49.030  75.780  1.00  0.00           O
ATOM   4852  N   SER A 300      53.510  47.910  77.500  1.00  0.00           N
ATOM   4853  HN  SER A 300      52.850  48.010  78.240  1.00  0.00           H
ATOM   4854  CA  SER A 300      54.480  46.770  77.510  1.00  0.00           C
ATOM   4855  HA  SER A 300      55.130  46.830  76.650  1.00  0.00           H
ATOM   4856  CB  SER A 300      55.340  46.700  78.820  1.00  0.00           C
ATOM   4857  HB1 SER A 300      55.940  47.630  78.730  1.00  0.00           H
ATOM   4858  HB2 SER A 300      55.980  45.790  78.890  1.00  0.00           H
ATOM   4859  OG  SER A 300      54.550  46.950  79.970  1.00  0.00           O
ATOM   4860  HG1 SER A 300      54.480  46.150  80.490  1.00  0.00           H
ATOM   4861  C   SER A 300      53.760  45.510  77.330  1.00  0.00           C
ATOM   4862  O   SER A 300      54.310  44.420  77.360  1.00  0.00           O
ATOM   4863  NT  SER A 300      52.480  45.580  76.930  1.00  0.00           N
ATOM   4864  HNT SER A 300      52.020  46.470  76.900  1.00  0.00           H
ATOM   4865  CAT SER A 300      51.800  44.530  76.300  1.00  0.00           C
ATOM   4866  HT1 SER A 300      51.680  43.740  77.080  1.00  0.00           H
ATOM   4867  HT2 SER A 300      52.350  44.220  75.390  1.00  0.00           H
ATOM   4868  HT3 SER A 300      50.830  44.910  75.900  1.00  0.00           H
ATOM   4869  N1  GSK B 301      46.000  47.020  43.300  1.00  0.00           N
ATOM   4870  C1  GSK B 301      46.150  48.480  43.380  1.00  0.00           C
ATOM   4871  O1  GSK B 301      45.910  49.270  42.440  1.00  0.00           O
ATOM   4872  C2  GSK B 301      46.210  46.380  44.520  1.00  0.00           C
ATOM   4873  C3  GSK B 301      46.650  46.920  45.710  1.00  0.00           C
ATOM   4874  C4  GSK B 301      46.290  44.810  45.880  1.00  0.00           C
ATOM   4875  C5  GSK B 301      45.310  46.530  42.120  1.00  0.00           C
ATOM   4876  C6  GSK B 301      43.740  46.420  42.160  1.00  0.00           C
ATOM   4877  C7  GSK B 301      43.060  47.780  42.430  1.00  0.00           C
ATOM   4878  C8  GSK B 301      41.540  47.660  42.510  1.00  0.00           C
ATOM   4879  C9  GSK B 301      40.830  48.590  41.530  1.00  0.00           C
ATOM   4880  C10 GSK B 301      46.880  48.300  45.790  1.00  0.00           C
ATOM   4881  N2  GSK B 301      46.590  45.910  46.620  1.00  0.00           N
ATOM   4882  N3  GSK B 301      45.970  45.030  44.640  1.00  0.00           N
ATOM   4883  N4  GSK B 301      46.760  48.970  44.570  1.00  0.00           N
ATOM   4884  O2  GSK B 301      47.270  48.940  46.820  1.00  0.00           O
ATOM   4885 CL   GSK B 301      46.120  43.200  46.570  1.00  0.00          Cl
ATOM   4886  H1  GSK B 301      45.830  45.560  42.000  1.00  0.00           H
ATOM   4887  H2  GSK B 301      45.610  47.170  41.260  1.00  0.00           H
ATOM   4888  H3  GSK B 301      43.450  45.750  43.000  1.00  0.00           H
ATOM   4889  H4  GSK B 301      43.380  46.170  41.140  1.00  0.00           H
ATOM   4890  H5  GSK B 301      43.330  48.460  41.590  1.00  0.00           H
ATOM   4891  H6  GSK B 301      43.440  48.260  43.350  1.00  0.00           H
ATOM   4892  H7  GSK B 301      41.230  47.880  43.550  1.00  0.00           H
ATOM   4893  H8  GSK B 301      41.310  46.580  42.390  1.00  0.00           H
ATOM   4894  H9  GSK B 301      39.740  48.590  41.720  1.00  0.00           H
ATOM   4895  H10 GSK B 301      40.920  48.120  40.520  1.00  0.00           H
ATOM   4896  H11 GSK B 301      41.220  49.620  41.550  1.00  0.00           H
ATOM   4897  H12 GSK B 301      46.600  45.960  47.630  1.00  0.00           H
ATOM   4898  H13 GSK B 301      46.710  49.980  44.550  1.00  0.00           H
ATOM   4899  LP1 GSK B 301      45.960  41.710  47.220  1.00  0.00            
TER
ENDMDL
