# Supplementary material for: Structural basis of hydroxycarboxylic acid receptor signaling mechanisms through ligand binding
Source: Nat Commun. 2023 Sep 22;14:5899. doi: 10.1038/s41467-023-41650-7 (PMC10516952; doi:10.1038/s41467-023-41650-7)
Supplement: Supplementary file 4 — Source Data [file 41467_2023_41650_MOESM4_ESM.zip › source file/molecular dynamics simulations trajectories/with_gsk_run3/with_gsk_run3_600ns.pdb]

REMARK    GENERATED BY TRJCONV
TITLE     Title t= 600000.00000 step= 300000000
REMARK    THIS IS A SIMULATION BOX
CRYST1   95.634   95.634  112.392  90.00  90.00  90.00 P 1           1
MODEL        1
ATOM      1  CAY HSD A   9      53.530  38.720  29.820  1.00  0.00           C
ATOM      2  HY1 HSD A   9      53.270  37.650  29.650  1.00  0.00           H
ATOM      3  HY2 HSD A   9      52.820  38.950  30.630  1.00  0.00           H
ATOM      4  HY3 HSD A   9      54.510  38.980  30.240  1.00  0.00           H
ATOM      5  CY  HSD A   9      53.300  39.570  28.660  1.00  0.00           C
ATOM      6  OY  HSD A   9      54.030  39.300  27.660  1.00  0.00           O
ATOM      7  N   HSD A   9      52.550  40.650  28.690  1.00  0.00           N
ATOM      8  HN  HSD A   9      52.050  40.740  29.540  1.00  0.00           H
ATOM      9  CA  HSD A   9      52.390  41.560  27.580  1.00  0.00           C
ATOM     10  HA  HSD A   9      52.510  41.080  26.630  1.00  0.00           H
ATOM     11  CB  HSD A   9      50.990  42.200  27.670  1.00  0.00           C
ATOM     12  HB1 HSD A   9      51.010  42.800  26.740  1.00  0.00           H
ATOM     13  HB2 HSD A   9      50.820  42.760  28.630  1.00  0.00           H
ATOM     14  ND1 HSD A   9      49.420  40.630  26.390  1.00  0.00           N
ATOM     15  HD1 HSD A   9      49.960  40.470  25.560  1.00  0.00           H
ATOM     16  CG  HSD A   9      49.920  41.130  27.580  1.00  0.00           C
ATOM     17  CE1 HSD A   9      48.400  39.810  26.750  1.00  0.00           C
ATOM     18  HE1 HSD A   9      47.800  39.110  26.180  1.00  0.00           H
ATOM     19  NE2 HSD A   9      48.180  39.810  28.040  1.00  0.00           N
ATOM     20  CD2 HSD A   9      49.090  40.670  28.540  1.00  0.00           C
ATOM     21  HD2 HSD A   9      49.090  40.900  29.590  1.00  0.00           H
ATOM     22  C   HSD A   9      53.280  42.810  27.620  1.00  0.00           C
ATOM     23  O   HSD A   9      53.180  43.640  28.540  1.00  0.00           O
ATOM     24  N   PHE A  10      54.020  43.050  26.490  1.00  0.00           N
ATOM     25  HN  PHE A  10      53.940  42.390  25.740  1.00  0.00           H
ATOM     26  CA  PHE A  10      54.630  44.290  26.230  1.00  0.00           C
ATOM     27  HA  PHE A  10      54.970  44.730  27.160  1.00  0.00           H
ATOM     28  CB  PHE A  10      55.930  43.890  25.390  1.00  0.00           C
ATOM     29  HB1 PHE A  10      55.520  43.450  24.460  1.00  0.00           H
ATOM     30  HB2 PHE A  10      56.530  43.110  25.880  1.00  0.00           H
ATOM     31  CG  PHE A  10      56.890  45.090  25.150  1.00  0.00           C
ATOM     32  CD1 PHE A  10      57.420  45.280  23.870  1.00  0.00           C
ATOM     33  HD1 PHE A  10      57.110  44.700  23.010  1.00  0.00           H
ATOM     34  CE1 PHE A  10      58.430  46.250  23.640  1.00  0.00           C
ATOM     35  HE1 PHE A  10      58.770  46.470  22.640  1.00  0.00           H
ATOM     36  CZ  PHE A  10      58.750  47.100  24.730  1.00  0.00           C
ATOM     37  HZ  PHE A  10      59.310  47.990  24.460  1.00  0.00           H
ATOM     38  CD2 PHE A  10      57.230  45.970  26.200  1.00  0.00           C
ATOM     39  HD2 PHE A  10      56.830  45.860  27.190  1.00  0.00           H
ATOM     40  CE2 PHE A  10      58.220  46.900  26.030  1.00  0.00           C
ATOM     41  HE2 PHE A  10      58.500  47.590  26.820  1.00  0.00           H
ATOM     42  C   PHE A  10      53.720  45.300  25.540  1.00  0.00           C
ATOM     43  O   PHE A  10      53.360  45.100  24.390  1.00  0.00           O
ATOM     44  N   LEU A  11      53.330  46.390  26.290  1.00  0.00           N
ATOM     45  HN  LEU A  11      53.800  46.550  27.150  1.00  0.00           H
ATOM     46  CA  LEU A  11      52.380  47.420  25.790  1.00  0.00           C
ATOM     47  HA  LEU A  11      52.230  47.290  24.720  1.00  0.00           H
ATOM     48  CB  LEU A  11      51.000  47.210  26.320  1.00  0.00           C
ATOM     49  HB1 LEU A  11      50.580  46.190  26.190  1.00  0.00           H
ATOM     50  HB2 LEU A  11      50.380  47.960  25.800  1.00  0.00           H
ATOM     51  CG  LEU A  11      50.860  47.560  27.810  1.00  0.00           C
ATOM     52  HG  LEU A  11      51.860  47.780  28.240  1.00  0.00           H
ATOM     53  CD1 LEU A  11      50.100  48.920  27.970  1.00  0.00           C
ATOM     54 HD11 LEU A  11      49.050  48.870  27.610  1.00  0.00           H
ATOM     55 HD12 LEU A  11      50.780  49.680  27.560  1.00  0.00           H
ATOM     56 HD13 LEU A  11      49.890  49.070  29.060  1.00  0.00           H
ATOM     57  CD2 LEU A  11      50.110  46.450  28.590  1.00  0.00           C
ATOM     58 HD21 LEU A  11      50.140  46.630  29.690  1.00  0.00           H
ATOM     59 HD22 LEU A  11      50.730  45.540  28.470  1.00  0.00           H
ATOM     60 HD23 LEU A  11      49.110  46.250  28.160  1.00  0.00           H
ATOM     61  C   LEU A  11      52.800  48.870  25.970  1.00  0.00           C
ATOM     62  O   LEU A  11      53.540  49.270  26.910  1.00  0.00           O
ATOM     63  N   GLU A  12      52.470  49.790  25.040  1.00  0.00           N
ATOM     64  HN  GLU A  12      51.970  49.550  24.210  1.00  0.00           H
ATOM     65  CA  GLU A  12      52.960  51.140  25.120  1.00  0.00           C
ATOM     66  HA  GLU A  12      53.730  51.190  25.860  1.00  0.00           H
ATOM     67  CB  GLU A  12      53.560  51.490  23.710  1.00  0.00           C
ATOM     68  HB1 GLU A  12      52.760  51.360  22.950  1.00  0.00           H
ATOM     69  HB2 GLU A  12      54.270  50.670  23.460  1.00  0.00           H
ATOM     70  CG  GLU A  12      54.290  52.840  23.590  1.00  0.00           C
ATOM     71  HG1 GLU A  12      54.970  52.930  24.460  1.00  0.00           H
ATOM     72  HG2 GLU A  12      53.480  53.610  23.660  1.00  0.00           H
ATOM     73  CD  GLU A  12      55.040  53.080  22.300  1.00  0.00           C
ATOM     74  OE1 GLU A  12      56.250  52.730  22.210  1.00  0.00           O
ATOM     75  OE2 GLU A  12      54.510  53.690  21.350  1.00  0.00           O
ATOM     76  C   GLU A  12      51.870  52.170  25.610  1.00  0.00           C
ATOM     77  O   GLU A  12      50.960  52.430  24.860  1.00  0.00           O
ATOM     78  N   ILE A  13      51.960  52.800  26.830  1.00  0.00           N
ATOM     79  HN  ILE A  13      52.740  52.550  27.410  1.00  0.00           H
ATOM     80  CA  ILE A  13      50.980  53.700  27.460  1.00  0.00           C
ATOM     81  HA  ILE A  13      50.300  53.960  26.650  1.00  0.00           H
ATOM     82  CB  ILE A  13      50.130  53.060  28.610  1.00  0.00           C
ATOM     83  HB  ILE A  13      49.620  52.200  28.130  1.00  0.00           H
ATOM     84  CG2 ILE A  13      51.100  52.530  29.700  1.00  0.00           C
ATOM     85 HG21 ILE A  13      50.590  52.150  30.620  1.00  0.00           H
ATOM     86 HG22 ILE A  13      51.840  53.310  29.980  1.00  0.00           H
ATOM     87 HG23 ILE A  13      51.680  51.710  29.230  1.00  0.00           H
ATOM     88  CG1 ILE A  13      49.080  53.980  29.180  1.00  0.00           C
ATOM     89 HG11 ILE A  13      49.640  54.720  29.800  1.00  0.00           H
ATOM     90 HG12 ILE A  13      48.460  53.390  29.890  1.00  0.00           H
ATOM     91  CD  ILE A  13      48.180  54.630  28.090  1.00  0.00           C
ATOM     92  HD1 ILE A  13      48.790  55.270  27.420  1.00  0.00           H
ATOM     93  HD2 ILE A  13      47.360  55.170  28.610  1.00  0.00           H
ATOM     94  HD3 ILE A  13      47.710  53.840  27.460  1.00  0.00           H
ATOM     95  C   ILE A  13      51.600  55.030  27.700  1.00  0.00           C
ATOM     96  O   ILE A  13      52.520  55.180  28.460  1.00  0.00           O
ATOM     97  N   ASP A  14      51.150  56.100  26.980  1.00  0.00           N
ATOM     98  HN  ASP A  14      50.460  56.000  26.260  1.00  0.00           H
ATOM     99  CA  ASP A  14      51.680  57.440  27.020  1.00  0.00           C
ATOM    100  HA  ASP A  14      51.150  57.950  26.240  1.00  0.00           H
ATOM    101  CB  ASP A  14      51.370  58.170  28.330  1.00  0.00           C
ATOM    102  HB1 ASP A  14      51.700  59.240  28.390  1.00  0.00           H
ATOM    103  HB2 ASP A  14      51.760  57.520  29.150  1.00  0.00           H
ATOM    104  CG  ASP A  14      49.860  58.200  28.560  1.00  0.00           C
ATOM    105  OD1 ASP A  14      49.410  58.640  29.640  1.00  0.00           O
ATOM    106  OD2 ASP A  14      49.110  58.000  27.530  1.00  0.00           O
ATOM    107  C   ASP A  14      53.190  57.510  26.740  1.00  0.00           C
ATOM    108  O   ASP A  14      53.910  58.340  27.330  1.00  0.00           O
ATOM    109  N   LYS A  15      53.700  56.620  25.860  1.00  0.00           N
ATOM    110  HN  LYS A  15      53.050  56.170  25.250  1.00  0.00           H
ATOM    111  CA  LYS A  15      55.050  56.550  25.380  1.00  0.00           C
ATOM    112  HA  LYS A  15      55.020  55.860  24.540  1.00  0.00           H
ATOM    113  CB  LYS A  15      55.670  57.880  24.880  1.00  0.00           C
ATOM    114  HB1 LYS A  15      56.720  57.710  24.530  1.00  0.00           H
ATOM    115  HB2 LYS A  15      55.750  58.600  25.740  1.00  0.00           H
ATOM    116  CG  LYS A  15      54.870  58.660  23.800  1.00  0.00           C
ATOM    117  HG1 LYS A  15      53.850  58.840  24.220  1.00  0.00           H
ATOM    118  HG2 LYS A  15      54.850  58.010  22.910  1.00  0.00           H
ATOM    119  CD  LYS A  15      55.610  60.020  23.630  1.00  0.00           C
ATOM    120  HD1 LYS A  15      56.710  59.920  23.480  1.00  0.00           H
ATOM    121  HD2 LYS A  15      55.400  60.610  24.550  1.00  0.00           H
ATOM    122  CE  LYS A  15      55.000  60.970  22.490  1.00  0.00           C
ATOM    123  HE1 LYS A  15      53.890  61.130  22.540  1.00  0.00           H
ATOM    124  HE2 LYS A  15      55.290  60.620  21.490  1.00  0.00           H
ATOM    125  NZ  LYS A  15      55.630  62.290  22.680  1.00  0.00           N
ATOM    126  HZ1 LYS A  15      55.520  62.650  23.650  1.00  0.00           H
ATOM    127  HZ2 LYS A  15      55.190  62.950  22.000  1.00  0.00           H
ATOM    128  HZ3 LYS A  15      56.650  62.170  22.540  1.00  0.00           H
ATOM    129  C   LYS A  15      55.920  55.860  26.380  1.00  0.00           C
ATOM    130  O   LYS A  15      57.150  55.750  26.210  1.00  0.00           O
ATOM    131  N   LYS A  16      55.280  55.290  27.460  1.00  0.00           N
ATOM    132  HN  LYS A  16      54.330  55.530  27.590  1.00  0.00           H
ATOM    133  CA  LYS A  16      55.980  54.440  28.380  1.00  0.00           C
ATOM    134  HA  LYS A  16      57.050  54.530  28.240  1.00  0.00           H
ATOM    135  CB  LYS A  16      55.600  54.650  29.900  1.00  0.00           C
ATOM    136  HB1 LYS A  16      56.210  53.950  30.520  1.00  0.00           H
ATOM    137  HB2 LYS A  16      54.540  54.390  30.100  1.00  0.00           H
ATOM    138  CG  LYS A  16      55.830  56.120  30.370  1.00  0.00           C
ATOM    139  HG1 LYS A  16      55.030  56.490  31.060  1.00  0.00           H
ATOM    140  HG2 LYS A  16      55.770  56.820  29.520  1.00  0.00           H
ATOM    141  CD  LYS A  16      57.210  56.300  30.990  1.00  0.00           C
ATOM    142  HD1 LYS A  16      57.960  56.310  30.160  1.00  0.00           H
ATOM    143  HD2 LYS A  16      57.430  55.460  31.680  1.00  0.00           H
ATOM    144  CE  LYS A  16      57.520  57.610  31.770  1.00  0.00           C
ATOM    145  HE1 LYS A  16      57.160  58.510  31.230  1.00  0.00           H
ATOM    146  HE2 LYS A  16      58.620  57.540  31.920  1.00  0.00           H
ATOM    147  NZ  LYS A  16      56.790  57.610  33.050  1.00  0.00           N
ATOM    148  HZ1 LYS A  16      57.260  58.330  33.640  1.00  0.00           H
ATOM    149  HZ2 LYS A  16      56.920  56.700  33.540  1.00  0.00           H
ATOM    150  HZ3 LYS A  16      55.760  57.770  33.000  1.00  0.00           H
ATOM    151  C   LYS A  16      55.760  53.020  27.840  1.00  0.00           C
ATOM    152  O   LYS A  16      54.660  52.540  27.570  1.00  0.00           O
ATOM    153  N   ASN A  17      56.830  52.270  27.730  1.00  0.00           N
ATOM    154  HN  ASN A  17      57.730  52.660  27.940  1.00  0.00           H
ATOM    155  CA  ASN A  17      56.700  50.930  27.350  1.00  0.00           C
ATOM    156  HA  ASN A  17      55.780  50.660  26.840  1.00  0.00           H
ATOM    157  CB  ASN A  17      57.910  50.460  26.530  1.00  0.00           C
ATOM    158  HB1 ASN A  17      57.810  49.360  26.370  1.00  0.00           H
ATOM    159  HB2 ASN A  17      58.820  50.590  27.160  1.00  0.00           H
ATOM    160  CG  ASN A  17      58.050  51.250  25.250  1.00  0.00           C
ATOM    161  OD1 ASN A  17      58.840  52.200  25.090  1.00  0.00           O
ATOM    162  ND2 ASN A  17      57.320  50.730  24.200  1.00  0.00           N
ATOM    163 HD21 ASN A  17      57.340  51.340  23.400  1.00  0.00           H
ATOM    164 HD22 ASN A  17      56.570  50.120  24.440  1.00  0.00           H
ATOM    165  C   ASN A  17      56.610  50.140  28.690  1.00  0.00           C
ATOM    166  O   ASN A  17      57.410  50.350  29.660  1.00  0.00           O
ATOM    167  N   CYS A  18      55.660  49.170  28.800  1.00  0.00           N
ATOM    168  HN  CYS A  18      54.950  49.050  28.120  1.00  0.00           H
ATOM    169  CA  CYS A  18      55.320  48.580  30.100  1.00  0.00           C
ATOM    170  HA  CYS A  18      56.210  48.590  30.730  1.00  0.00           H
ATOM    171  CB  CYS A  18      54.010  49.210  30.700  1.00  0.00           C
ATOM    172  HB1 CYS A  18      53.620  48.720  31.600  1.00  0.00           H
ATOM    173  HB2 CYS A  18      53.320  49.210  29.820  1.00  0.00           H
ATOM    174  SG  CYS A  18      54.130  50.980  31.040  1.00  0.00           S
ATOM    175  C   CYS A  18      55.130  47.080  29.880  1.00  0.00           C
ATOM    176  O   CYS A  18      54.970  46.630  28.730  1.00  0.00           O
ATOM    177  N   CYS A  19      55.170  46.340  31.030  1.00  0.00           N
ATOM    178  HN  CYS A  19      55.170  46.840  31.900  1.00  0.00           H
ATOM    179  CA  CYS A  19      54.850  44.970  31.150  1.00  0.00           C
ATOM    180  HA  CYS A  19      54.600  44.610  30.170  1.00  0.00           H
ATOM    181  CB  CYS A  19      56.020  44.050  31.600  1.00  0.00           C
ATOM    182  HB1 CYS A  19      55.640  43.010  31.680  1.00  0.00           H
ATOM    183  HB2 CYS A  19      56.350  44.460  32.570  1.00  0.00           H
ATOM    184  SG  CYS A  19      57.390  44.070  30.490  1.00  0.00           S
ATOM    185  C   CYS A  19      53.660  44.690  31.990  1.00  0.00           C
ATOM    186  O   CYS A  19      53.520  45.200  33.120  1.00  0.00           O
ATOM    187  N   VAL A  20      52.700  43.900  31.420  1.00  0.00           N
ATOM    188  HN  VAL A  20      52.650  43.770  30.440  1.00  0.00           H
ATOM    189  CA  VAL A  20      51.520  43.500  32.180  1.00  0.00           C
ATOM    190  HA  VAL A  20      51.670  43.640  33.240  1.00  0.00           H
ATOM    191  CB  VAL A  20      50.290  44.290  31.870  1.00  0.00           C
ATOM    192  HB  VAL A  20      50.370  44.590  30.810  1.00  0.00           H
ATOM    193  CG1 VAL A  20      48.990  43.560  32.140  1.00  0.00           C
ATOM    194 HG11 VAL A  20      48.950  42.700  31.430  1.00  0.00           H
ATOM    195 HG12 VAL A  20      48.110  44.220  31.950  1.00  0.00           H
ATOM    196 HG13 VAL A  20      48.930  43.160  33.170  1.00  0.00           H
ATOM    197  CG2 VAL A  20      50.340  45.500  32.770  1.00  0.00           C
ATOM    198 HG21 VAL A  20      51.280  46.090  32.780  1.00  0.00           H
ATOM    199 HG22 VAL A  20      50.110  45.280  33.830  1.00  0.00           H
ATOM    200 HG23 VAL A  20      49.650  46.330  32.510  1.00  0.00           H
ATOM    201  C   VAL A  20      51.410  42.040  32.060  1.00  0.00           C
ATOM    202  O   VAL A  20      51.500  41.540  30.960  1.00  0.00           O
ATOM    203  N   PHE A  21      51.080  41.250  33.140  1.00  0.00           N
ATOM    204  HN  PHE A  21      51.020  41.610  34.060  1.00  0.00           H
ATOM    205  CA  PHE A  21      50.710  39.860  33.070  1.00  0.00           C
ATOM    206  HA  PHE A  21      50.800  39.500  32.050  1.00  0.00           H
ATOM    207  CB  PHE A  21      51.750  38.930  33.810  1.00  0.00           C
ATOM    208  HB1 PHE A  21      51.670  39.130  34.900  1.00  0.00           H
ATOM    209  HB2 PHE A  21      52.810  39.070  33.540  1.00  0.00           H
ATOM    210  CG  PHE A  21      51.430  37.440  33.540  1.00  0.00           C
ATOM    211  CD1 PHE A  21      51.260  36.950  32.240  1.00  0.00           C
ATOM    212  HD1 PHE A  21      51.230  37.600  31.380  1.00  0.00           H
ATOM    213  CE1 PHE A  21      51.020  35.560  32.050  1.00  0.00           C
ATOM    214  HE1 PHE A  21      50.820  35.100  31.100  1.00  0.00           H
ATOM    215  CZ  PHE A  21      51.190  34.670  33.090  1.00  0.00           C
ATOM    216  HZ  PHE A  21      51.060  33.630  32.840  1.00  0.00           H
ATOM    217  CD2 PHE A  21      51.500  36.580  34.630  1.00  0.00           C
ATOM    218  HD2 PHE A  21      51.460  36.860  35.680  1.00  0.00           H
ATOM    219  CE2 PHE A  21      51.440  35.140  34.370  1.00  0.00           C
ATOM    220  HE2 PHE A  21      51.490  34.430  35.190  1.00  0.00           H
ATOM    221  C   PHE A  21      49.310  39.540  33.570  1.00  0.00           C
ATOM    222  O   PHE A  21      48.940  39.990  34.680  1.00  0.00           O
ATOM    223  N   ARG A  22      48.450  38.710  32.930  1.00  0.00           N
ATOM    224  HN  ARG A  22      48.700  38.190  32.130  1.00  0.00           H
ATOM    225  CA  ARG A  22      47.130  38.500  33.340  1.00  0.00           C
ATOM    226  HA  ARG A  22      46.970  38.870  34.330  1.00  0.00           H
ATOM    227  CB  ARG A  22      46.310  39.100  32.180  1.00  0.00           C
ATOM    228  HB1 ARG A  22      45.250  38.790  32.180  1.00  0.00           H
ATOM    229  HB2 ARG A  22      46.600  38.720  31.180  1.00  0.00           H
ATOM    230  CG  ARG A  22      46.470  40.600  32.250  1.00  0.00           C
ATOM    231  HG1 ARG A  22      45.950  40.950  31.340  1.00  0.00           H
ATOM    232  HG2 ARG A  22      47.520  40.930  32.320  1.00  0.00           H
ATOM    233  CD  ARG A  22      45.790  41.320  33.400  1.00  0.00           C
ATOM    234  HD1 ARG A  22      46.170  40.900  34.370  1.00  0.00           H
ATOM    235  HD2 ARG A  22      44.740  40.960  33.400  1.00  0.00           H
ATOM    236  NE  ARG A  22      45.950  42.780  33.280  1.00  0.00           N
ATOM    237  HE  ARG A  22      46.470  43.390  33.880  1.00  0.00           H
ATOM    238  CZ  ARG A  22      45.330  43.540  32.420  1.00  0.00           C
ATOM    239  NH1 ARG A  22      44.220  43.170  31.730  1.00  0.00           N
ATOM    240 HH11 ARG A  22      43.880  43.740  30.980  1.00  0.00           H
ATOM    241 HH12 ARG A  22      43.760  42.310  31.940  1.00  0.00           H
ATOM    242  NH2 ARG A  22      45.810  44.770  32.250  1.00  0.00           N
ATOM    243 HH21 ARG A  22      46.330  45.140  33.020  1.00  0.00           H
ATOM    244 HH22 ARG A  22      45.180  45.430  31.840  1.00  0.00           H
ATOM    245  C   ARG A  22      46.900  37.060  33.480  1.00  0.00           C
ATOM    246  O   ARG A  22      47.080  36.290  32.550  1.00  0.00           O
ATOM    247  N   ASP A  23      46.500  36.630  34.680  1.00  0.00           N
ATOM    248  HN  ASP A  23      46.630  37.260  35.440  1.00  0.00           H
ATOM    249  CA  ASP A  23      46.380  35.210  34.990  1.00  0.00           C
ATOM    250  HA  ASP A  23      45.880  34.820  34.110  1.00  0.00           H
ATOM    251  CB  ASP A  23      47.710  34.370  35.190  1.00  0.00           C
ATOM    252  HB1 ASP A  23      48.160  34.870  36.070  1.00  0.00           H
ATOM    253  HB2 ASP A  23      48.240  34.430  34.210  1.00  0.00           H
ATOM    254  CG  ASP A  23      47.620  32.950  35.620  1.00  0.00           C
ATOM    255  OD1 ASP A  23      46.670  32.280  35.220  1.00  0.00           O
ATOM    256  OD2 ASP A  23      48.510  32.430  36.310  1.00  0.00           O
ATOM    257  C   ASP A  23      45.320  34.980  36.100  1.00  0.00           C
ATOM    258  O   ASP A  23      45.020  35.880  36.850  1.00  0.00           O
ATOM    259  N   ASP A  24      44.780  33.760  36.200  1.00  0.00           N
ATOM    260  HN  ASP A  24      45.020  33.020  35.570  1.00  0.00           H
ATOM    261  CA  ASP A  24      43.680  33.420  37.110  1.00  0.00           C
ATOM    262  HA  ASP A  24      43.150  34.340  37.280  1.00  0.00           H
ATOM    263  CB  ASP A  24      42.630  32.450  36.530  1.00  0.00           C
ATOM    264  HB1 ASP A  24      41.830  32.160  37.240  1.00  0.00           H
ATOM    265  HB2 ASP A  24      43.080  31.550  36.040  1.00  0.00           H
ATOM    266  CG  ASP A  24      41.870  33.180  35.420  1.00  0.00           C
ATOM    267  OD1 ASP A  24      41.650  32.540  34.330  1.00  0.00           O
ATOM    268  OD2 ASP A  24      41.400  34.380  35.590  1.00  0.00           O
ATOM    269  C   ASP A  24      44.270  32.800  38.430  1.00  0.00           C
ATOM    270  O   ASP A  24      43.420  32.560  39.350  1.00  0.00           O
ATOM    271  N   PHE A  25      45.620  32.630  38.550  1.00  0.00           N
ATOM    272  HN  PHE A  25      46.270  32.790  37.810  1.00  0.00           H
ATOM    273  CA  PHE A  25      46.210  32.280  39.820  1.00  0.00           C
ATOM    274  HA  PHE A  25      45.780  31.320  40.090  1.00  0.00           H
ATOM    275  CB  PHE A  25      47.730  31.960  39.750  1.00  0.00           C
ATOM    276  HB1 PHE A  25      48.140  32.820  39.170  1.00  0.00           H
ATOM    277  HB2 PHE A  25      47.960  31.100  39.070  1.00  0.00           H
ATOM    278  CG  PHE A  25      48.470  31.920  41.050  1.00  0.00           C
ATOM    279  CD1 PHE A  25      48.440  30.900  41.990  1.00  0.00           C
ATOM    280  HD1 PHE A  25      47.780  30.070  41.780  1.00  0.00           H
ATOM    281  CE1 PHE A  25      49.120  31.040  43.190  1.00  0.00           C
ATOM    282  HE1 PHE A  25      49.200  30.260  43.940  1.00  0.00           H
ATOM    283  CZ  PHE A  25      49.720  32.220  43.500  1.00  0.00           C
ATOM    284  HZ  PHE A  25      50.160  32.390  44.460  1.00  0.00           H
ATOM    285  CD2 PHE A  25      49.210  33.090  41.350  1.00  0.00           C
ATOM    286  HD2 PHE A  25      49.170  33.900  40.630  1.00  0.00           H
ATOM    287  CE2 PHE A  25      49.820  33.260  42.580  1.00  0.00           C
ATOM    288  HE2 PHE A  25      50.240  34.250  42.690  1.00  0.00           H
ATOM    289  C   PHE A  25      45.860  33.170  41.020  1.00  0.00           C
ATOM    290  O   PHE A  25      45.530  32.790  42.160  1.00  0.00           O
ATOM    291  N   ILE A  26      46.010  34.490  40.810  1.00  0.00           N
ATOM    292  HN  ILE A  26      46.170  34.820  39.890  1.00  0.00           H
ATOM    293  CA  ILE A  26      45.950  35.520  41.870  1.00  0.00           C
ATOM    294  HA  ILE A  26      46.680  35.310  42.650  1.00  0.00           H
ATOM    295  CB  ILE A  26      46.500  36.820  41.210  1.00  0.00           C
ATOM    296  HB  ILE A  26      47.560  36.690  40.910  1.00  0.00           H
ATOM    297  CG2 ILE A  26      45.670  37.440  40.140  1.00  0.00           C
ATOM    298 HG21 ILE A  26      44.690  37.750  40.570  1.00  0.00           H
ATOM    299 HG22 ILE A  26      45.350  36.710  39.380  1.00  0.00           H
ATOM    300 HG23 ILE A  26      46.170  38.310  39.670  1.00  0.00           H
ATOM    301  CG1 ILE A  26      46.560  37.870  42.400  1.00  0.00           C
ATOM    302 HG11 ILE A  26      46.930  37.510  43.380  1.00  0.00           H
ATOM    303 HG12 ILE A  26      45.530  38.230  42.640  1.00  0.00           H
ATOM    304  CD  ILE A  26      47.400  39.090  42.150  1.00  0.00           C
ATOM    305  HD1 ILE A  26      47.180  39.480  41.140  1.00  0.00           H
ATOM    306  HD2 ILE A  26      48.470  38.760  42.150  1.00  0.00           H
ATOM    307  HD3 ILE A  26      47.360  39.900  42.900  1.00  0.00           H
ATOM    308  C   ILE A  26      44.490  35.690  42.440  1.00  0.00           C
ATOM    309  O   ILE A  26      44.330  35.970  43.620  1.00  0.00           O
ATOM    310  N   VAL A  27      43.520  35.510  41.540  1.00  0.00           N
ATOM    311  HN  VAL A  27      43.740  35.190  40.610  1.00  0.00           H
ATOM    312  CA  VAL A  27      42.110  35.730  41.770  1.00  0.00           C
ATOM    313  HA  VAL A  27      41.990  36.640  42.340  1.00  0.00           H
ATOM    314  CB  VAL A  27      41.190  35.840  40.490  1.00  0.00           C
ATOM    315  HB  VAL A  27      41.290  34.910  39.880  1.00  0.00           H
ATOM    316  CG1 VAL A  27      39.680  35.930  40.860  1.00  0.00           C
ATOM    317 HG11 VAL A  27      39.210  35.080  41.390  1.00  0.00           H
ATOM    318 HG12 VAL A  27      39.210  35.870  39.850  1.00  0.00           H
ATOM    319 HG13 VAL A  27      39.430  36.900  41.340  1.00  0.00           H
ATOM    320  CG2 VAL A  27      41.740  37.000  39.750  1.00  0.00           C
ATOM    321 HG21 VAL A  27      41.900  37.920  40.350  1.00  0.00           H
ATOM    322 HG22 VAL A  27      41.100  37.320  38.890  1.00  0.00           H
ATOM    323 HG23 VAL A  27      42.760  36.760  39.400  1.00  0.00           H
ATOM    324  C   VAL A  27      41.610  34.570  42.650  1.00  0.00           C
ATOM    325  O   VAL A  27      40.700  34.740  43.430  1.00  0.00           O
ATOM    326  N   LYS A  28      42.240  33.360  42.660  1.00  0.00           N
ATOM    327  HN  LYS A  28      42.990  33.310  42.000  1.00  0.00           H
ATOM    328  CA  LYS A  28      42.050  32.300  43.610  1.00  0.00           C
ATOM    329  HA  LYS A  28      40.990  32.220  43.790  1.00  0.00           H
ATOM    330  CB  LYS A  28      42.540  30.950  42.990  1.00  0.00           C
ATOM    331  HB1 LYS A  28      42.430  30.110  43.710  1.00  0.00           H
ATOM    332  HB2 LYS A  28      43.650  30.900  42.880  1.00  0.00           H
ATOM    333  CG  LYS A  28      41.840  30.620  41.720  1.00  0.00           C
ATOM    334  HG1 LYS A  28      41.750  31.520  41.080  1.00  0.00           H
ATOM    335  HG2 LYS A  28      40.830  30.340  42.080  1.00  0.00           H
ATOM    336  CD  LYS A  28      42.440  29.410  40.930  1.00  0.00           C
ATOM    337  HD1 LYS A  28      42.250  28.500  41.540  1.00  0.00           H
ATOM    338  HD2 LYS A  28      43.510  29.670  40.850  1.00  0.00           H
ATOM    339  CE  LYS A  28      41.870  29.340  39.480  1.00  0.00           C
ATOM    340  HE1 LYS A  28      42.120  30.290  38.960  1.00  0.00           H
ATOM    341  HE2 LYS A  28      40.770  29.180  39.550  1.00  0.00           H
ATOM    342  NZ  LYS A  28      42.450  28.220  38.710  1.00  0.00           N
ATOM    343  HZ1 LYS A  28      41.990  28.160  37.790  1.00  0.00           H
ATOM    344  HZ2 LYS A  28      42.290  27.300  39.160  1.00  0.00           H
ATOM    345  HZ3 LYS A  28      43.470  28.280  38.540  1.00  0.00           H
ATOM    346  C   LYS A  28      42.640  32.550  45.050  1.00  0.00           C
ATOM    347  O   LYS A  28      41.990  32.420  46.060  1.00  0.00           O
ATOM    348  N   VAL A  29      43.920  32.970  45.100  1.00  0.00           N
ATOM    349  HN  VAL A  29      44.520  32.990  44.300  1.00  0.00           H
ATOM    350  CA  VAL A  29      44.660  33.240  46.330  1.00  0.00           C
ATOM    351  HA  VAL A  29      44.520  32.430  47.050  1.00  0.00           H
ATOM    352  CB  VAL A  29      46.070  33.340  45.910  1.00  0.00           C
ATOM    353  HB  VAL A  29      46.120  34.180  45.170  1.00  0.00           H
ATOM    354  CG1 VAL A  29      47.120  33.580  47.040  1.00  0.00           C
ATOM    355 HG11 VAL A  29      48.190  33.700  46.740  1.00  0.00           H
ATOM    356 HG12 VAL A  29      47.140  32.760  47.790  1.00  0.00           H
ATOM    357 HG13 VAL A  29      46.770  34.420  47.670  1.00  0.00           H
ATOM    358  CG2 VAL A  29      46.560  32.050  45.180  1.00  0.00           C
ATOM    359 HG21 VAL A  29      47.650  32.030  44.980  1.00  0.00           H
ATOM    360 HG22 VAL A  29      45.990  31.800  44.270  1.00  0.00           H
ATOM    361 HG23 VAL A  29      46.480  31.150  45.850  1.00  0.00           H
ATOM    362  C   VAL A  29      44.050  34.450  47.040  1.00  0.00           C
ATOM    363  O   VAL A  29      43.940  34.310  48.210  1.00  0.00           O
ATOM    364  N   LEU A  30      43.720  35.620  46.410  1.00  0.00           N
ATOM    365  HN  LEU A  30      43.630  35.750  45.430  1.00  0.00           H
ATOM    366  CA  LEU A  30      43.620  36.900  47.120  1.00  0.00           C
ATOM    367  HA  LEU A  30      44.320  36.780  47.950  1.00  0.00           H
ATOM    368  CB  LEU A  30      44.100  38.090  46.170  1.00  0.00           C
ATOM    369  HB1 LEU A  30      43.570  39.060  46.330  1.00  0.00           H
ATOM    370  HB2 LEU A  30      43.970  37.780  45.100  1.00  0.00           H
ATOM    371  CG  LEU A  30      45.560  38.490  46.450  1.00  0.00           C
ATOM    372  HG  LEU A  30      46.220  37.650  46.120  1.00  0.00           H
ATOM    373  CD1 LEU A  30      46.010  39.570  45.410  1.00  0.00           C
ATOM    374 HD11 LEU A  30      45.750  40.570  45.810  1.00  0.00           H
ATOM    375 HD12 LEU A  30      45.510  39.310  44.450  1.00  0.00           H
ATOM    376 HD13 LEU A  30      47.110  39.490  45.380  1.00  0.00           H
ATOM    377  CD2 LEU A  30      45.790  38.870  47.940  1.00  0.00           C
ATOM    378 HD21 LEU A  30      46.820  39.290  48.050  1.00  0.00           H
ATOM    379 HD22 LEU A  30      45.760  38.030  48.670  1.00  0.00           H
ATOM    380 HD23 LEU A  30      45.120  39.640  48.360  1.00  0.00           H
ATOM    381  C   LEU A  30      42.280  37.280  47.700  1.00  0.00           C
ATOM    382  O   LEU A  30      42.230  37.590  48.900  1.00  0.00           O
ATOM    383  N   PRO A  31      41.100  37.260  47.110  1.00  0.00           N
ATOM    384  CD  PRO A  31      40.940  36.810  45.710  1.00  0.00           C
ATOM    385  HD1 PRO A  31      41.050  35.700  45.650  1.00  0.00           H
ATOM    386  HD2 PRO A  31      41.540  37.290  44.910  1.00  0.00           H
ATOM    387  CA  PRO A  31      39.810  37.270  47.820  1.00  0.00           C
ATOM    388  HA  PRO A  31      39.660  38.240  48.260  1.00  0.00           H
ATOM    389  CB  PRO A  31      38.760  36.860  46.790  1.00  0.00           C
ATOM    390  HB1 PRO A  31      37.800  37.400  46.870  1.00  0.00           H
ATOM    391  HB2 PRO A  31      38.540  35.770  46.880  1.00  0.00           H
ATOM    392  CG  PRO A  31      39.460  37.160  45.460  1.00  0.00           C
ATOM    393  HG1 PRO A  31      39.040  36.610  44.590  1.00  0.00           H
ATOM    394  HG2 PRO A  31      39.280  38.240  45.260  1.00  0.00           H
ATOM    395  C   PRO A  31      39.710  36.420  49.110  1.00  0.00           C
ATOM    396  O   PRO A  31      39.120  36.950  50.040  1.00  0.00           O
ATOM    397  N   PRO A  32      40.240  35.160  49.330  1.00  0.00           N
ATOM    398  CD  PRO A  32      40.410  34.130  48.310  1.00  0.00           C
ATOM    399  HD1 PRO A  32      41.350  34.090  47.730  1.00  0.00           H
ATOM    400  HD2 PRO A  32      39.620  34.280  47.540  1.00  0.00           H
ATOM    401  CA  PRO A  32      40.120  34.600  50.630  1.00  0.00           C
ATOM    402  HA  PRO A  32      39.090  34.630  50.950  1.00  0.00           H
ATOM    403  CB  PRO A  32      40.640  33.130  50.520  1.00  0.00           C
ATOM    404  HB1 PRO A  32      40.220  32.440  51.300  1.00  0.00           H
ATOM    405  HB2 PRO A  32      41.750  33.050  50.590  1.00  0.00           H
ATOM    406  CG  PRO A  32      40.270  32.800  49.090  1.00  0.00           C
ATOM    407  HG1 PRO A  32      40.920  32.020  48.630  1.00  0.00           H
ATOM    408  HG2 PRO A  32      39.190  32.540  49.200  1.00  0.00           H
ATOM    409  C   PRO A  32      40.920  35.410  51.680  1.00  0.00           C
ATOM    410  O   PRO A  32      40.430  35.660  52.810  1.00  0.00           O
ATOM    411  N   VAL A  33      42.170  35.790  51.380  1.00  0.00           N
ATOM    412  HN  VAL A  33      42.410  35.570  50.440  1.00  0.00           H
ATOM    413  CA  VAL A  33      43.020  36.660  52.210  1.00  0.00           C
ATOM    414  HA  VAL A  33      43.330  36.090  53.080  1.00  0.00           H
ATOM    415  CB  VAL A  33      44.360  36.860  51.490  1.00  0.00           C
ATOM    416  HB  VAL A  33      44.160  37.400  50.540  1.00  0.00           H
ATOM    417  CG1 VAL A  33      45.310  37.810  52.230  1.00  0.00           C
ATOM    418 HG11 VAL A  33      45.440  37.410  53.260  1.00  0.00           H
ATOM    419 HG12 VAL A  33      44.960  38.860  52.320  1.00  0.00           H
ATOM    420 HG13 VAL A  33      46.320  37.770  51.780  1.00  0.00           H
ATOM    421  CG2 VAL A  33      45.110  35.520  51.180  1.00  0.00           C
ATOM    422 HG21 VAL A  33      44.620  34.840  50.450  1.00  0.00           H
ATOM    423 HG22 VAL A  33      45.540  35.050  52.100  1.00  0.00           H
ATOM    424 HG23 VAL A  33      46.010  35.760  50.580  1.00  0.00           H
ATOM    425  C   VAL A  33      42.540  38.060  52.660  1.00  0.00           C
ATOM    426  O   VAL A  33      42.530  38.320  53.870  1.00  0.00           O
ATOM    427  N   LEU A  34      42.060  38.740  51.600  1.00  0.00           N
ATOM    428  HN  LEU A  34      42.060  38.390  50.670  1.00  0.00           H
ATOM    429  CA  LEU A  34      41.400  39.990  51.680  1.00  0.00           C
ATOM    430  HA  LEU A  34      41.950  40.640  52.350  1.00  0.00           H
ATOM    431  CB  LEU A  34      41.240  40.610  50.270  1.00  0.00           C
ATOM    432  HB1 LEU A  34      40.690  41.570  50.280  1.00  0.00           H
ATOM    433  HB2 LEU A  34      40.760  39.800  49.670  1.00  0.00           H
ATOM    434  CG  LEU A  34      42.580  40.990  49.610  1.00  0.00           C
ATOM    435  HG  LEU A  34      43.200  40.070  49.600  1.00  0.00           H
ATOM    436  CD1 LEU A  34      42.430  41.520  48.200  1.00  0.00           C
ATOM    437 HD11 LEU A  34      43.390  41.910  47.780  1.00  0.00           H
ATOM    438 HD12 LEU A  34      41.720  42.370  48.280  1.00  0.00           H
ATOM    439 HD13 LEU A  34      42.090  40.680  47.570  1.00  0.00           H
ATOM    440  CD2 LEU A  34      43.310  42.100  50.450  1.00  0.00           C
ATOM    441 HD21 LEU A  34      44.340  42.350  50.120  1.00  0.00           H
ATOM    442 HD22 LEU A  34      43.440  41.730  51.490  1.00  0.00           H
ATOM    443 HD23 LEU A  34      42.800  43.080  50.460  1.00  0.00           H
ATOM    444  C   LEU A  34      40.060  39.890  52.420  1.00  0.00           C
ATOM    445  O   LEU A  34      39.680  40.800  53.160  1.00  0.00           O
ATOM    446  N   GLY A  35      39.350  38.720  52.320  1.00  0.00           N
ATOM    447  HN  GLY A  35      39.670  37.980  51.730  1.00  0.00           H
ATOM    448  CA  GLY A  35      38.060  38.500  52.830  1.00  0.00           C
ATOM    449  HA1 GLY A  35      37.550  37.660  52.400  1.00  0.00           H
ATOM    450  HA2 GLY A  35      37.410  39.340  52.630  1.00  0.00           H
ATOM    451  C   GLY A  35      38.120  38.310  54.370  1.00  0.00           C
ATOM    452  O   GLY A  35      37.380  38.910  55.070  1.00  0.00           O
ATOM    453  N   LEU A  36      39.050  37.440  54.820  1.00  0.00           N
ATOM    454  HN  LEU A  36      39.590  36.790  54.290  1.00  0.00           H
ATOM    455  CA  LEU A  36      39.250  37.330  56.280  1.00  0.00           C
ATOM    456  HA  LEU A  36      38.300  37.190  56.770  1.00  0.00           H
ATOM    457  CB  LEU A  36      40.080  36.130  56.590  1.00  0.00           C
ATOM    458  HB1 LEU A  36      41.110  36.430  56.330  1.00  0.00           H
ATOM    459  HB2 LEU A  36      39.700  35.270  56.000  1.00  0.00           H
ATOM    460  CG  LEU A  36      40.060  35.660  58.050  1.00  0.00           C
ATOM    461  HG  LEU A  36      39.600  36.480  58.630  1.00  0.00           H
ATOM    462  CD1 LEU A  36      39.260  34.390  58.290  1.00  0.00           C
ATOM    463 HD11 LEU A  36      38.210  34.600  57.990  1.00  0.00           H
ATOM    464 HD12 LEU A  36      39.280  34.150  59.380  1.00  0.00           H
ATOM    465 HD13 LEU A  36      39.720  33.500  57.820  1.00  0.00           H
ATOM    466  CD2 LEU A  36      41.470  35.370  58.620  1.00  0.00           C
ATOM    467 HD21 LEU A  36      41.470  34.980  59.660  1.00  0.00           H
ATOM    468 HD22 LEU A  36      42.080  36.290  58.640  1.00  0.00           H
ATOM    469 HD23 LEU A  36      41.940  34.500  58.110  1.00  0.00           H
ATOM    470  C   LEU A  36      39.900  38.590  56.920  1.00  0.00           C
ATOM    471  O   LEU A  36      39.420  39.080  57.940  1.00  0.00           O
ATOM    472  N   GLU A  37      40.910  39.210  56.220  1.00  0.00           N
ATOM    473  HN  GLU A  37      41.380  38.700  55.500  1.00  0.00           H
ATOM    474  CA  GLU A  37      41.270  40.600  56.560  1.00  0.00           C
ATOM    475  HA  GLU A  37      41.720  40.580  57.530  1.00  0.00           H
ATOM    476  CB  GLU A  37      42.370  41.140  55.590  1.00  0.00           C
ATOM    477  HB1 GLU A  37      42.450  42.230  55.760  1.00  0.00           H
ATOM    478  HB2 GLU A  37      42.060  41.050  54.530  1.00  0.00           H
ATOM    479  CG  GLU A  37      43.790  40.540  55.820  1.00  0.00           C
ATOM    480  HG1 GLU A  37      43.650  39.450  56.000  1.00  0.00           H
ATOM    481  HG2 GLU A  37      44.180  41.020  56.740  1.00  0.00           H
ATOM    482  CD  GLU A  37      44.770  40.840  54.660  1.00  0.00           C
ATOM    483  OE1 GLU A  37      44.470  41.150  53.520  1.00  0.00           O
ATOM    484  OE2 GLU A  37      46.100  40.710  55.000  1.00  0.00           O
ATOM    485  HE2 GLU A  37      46.610  40.890  54.200  1.00  0.00           H
ATOM    486  C   GLU A  37      40.240  41.590  56.650  1.00  0.00           C
ATOM    487  O   GLU A  37      40.310  42.380  57.600  1.00  0.00           O
ATOM    488  N   PHE A  38      39.270  41.540  55.730  1.00  0.00           N
ATOM    489  HN  PHE A  38      39.380  40.990  54.900  1.00  0.00           H
ATOM    490  CA  PHE A  38      38.110  42.340  55.730  1.00  0.00           C
ATOM    491  HA  PHE A  38      38.500  43.330  55.860  1.00  0.00           H
ATOM    492  CB  PHE A  38      37.590  42.390  54.220  1.00  0.00           C
ATOM    493  HB1 PHE A  38      37.500  41.360  53.810  1.00  0.00           H
ATOM    494  HB2 PHE A  38      38.280  42.990  53.600  1.00  0.00           H
ATOM    495  CG  PHE A  38      36.230  43.000  54.140  1.00  0.00           C
ATOM    496  CD1 PHE A  38      36.150  44.390  54.220  1.00  0.00           C
ATOM    497  HD1 PHE A  38      37.060  44.960  54.290  1.00  0.00           H
ATOM    498  CE1 PHE A  38      34.930  45.050  54.050  1.00  0.00           C
ATOM    499  HE1 PHE A  38      34.890  46.140  54.070  1.00  0.00           H
ATOM    500  CZ  PHE A  38      33.800  44.340  53.760  1.00  0.00           C
ATOM    501  HZ  PHE A  38      32.870  44.830  53.510  1.00  0.00           H
ATOM    502  CD2 PHE A  38      35.060  42.230  53.910  1.00  0.00           C
ATOM    503  HD2 PHE A  38      35.060  41.170  54.080  1.00  0.00           H
ATOM    504  CE2 PHE A  38      33.840  42.930  53.730  1.00  0.00           C
ATOM    505  HE2 PHE A  38      32.920  42.370  53.620  1.00  0.00           H
ATOM    506  C   PHE A  38      37.000  42.180  56.810  1.00  0.00           C
ATOM    507  O   PHE A  38      36.680  43.050  57.660  1.00  0.00           O
ATOM    508  N   ILE A  39      36.490  40.930  56.920  1.00  0.00           N
ATOM    509  HN  ILE A  39      36.850  40.120  56.460  1.00  0.00           H
ATOM    510  CA  ILE A  39      35.530  40.610  57.970  1.00  0.00           C
ATOM    511  HA  ILE A  39      34.670  41.210  57.710  1.00  0.00           H
ATOM    512  CB  ILE A  39      34.880  39.280  57.780  1.00  0.00           C
ATOM    513  HB  ILE A  39      35.630  38.480  57.940  1.00  0.00           H
ATOM    514  CG2 ILE A  39      33.850  38.930  58.860  1.00  0.00           C
ATOM    515 HG21 ILE A  39      34.330  38.520  59.770  1.00  0.00           H
ATOM    516 HG22 ILE A  39      33.280  38.050  58.490  1.00  0.00           H
ATOM    517 HG23 ILE A  39      33.150  39.760  59.080  1.00  0.00           H
ATOM    518  CG1 ILE A  39      34.230  39.040  56.350  1.00  0.00           C
ATOM    519 HG11 ILE A  39      34.870  39.420  55.530  1.00  0.00           H
ATOM    520 HG12 ILE A  39      33.250  39.570  56.380  1.00  0.00           H
ATOM    521  CD  ILE A  39      34.130  37.620  56.010  1.00  0.00           C
ATOM    522  HD1 ILE A  39      33.720  37.350  55.020  1.00  0.00           H
ATOM    523  HD2 ILE A  39      33.420  37.140  56.730  1.00  0.00           H
ATOM    524  HD3 ILE A  39      35.160  37.190  56.060  1.00  0.00           H
ATOM    525  C   ILE A  39      36.000  40.820  59.420  1.00  0.00           C
ATOM    526  O   ILE A  39      35.300  41.440  60.260  1.00  0.00           O
ATOM    527  N   PHE A  40      37.250  40.360  59.760  1.00  0.00           N
ATOM    528  HN  PHE A  40      37.790  39.870  59.080  1.00  0.00           H
ATOM    529  CA  PHE A  40      37.700  40.410  61.130  1.00  0.00           C
ATOM    530  HA  PHE A  40      36.870  40.360  61.820  1.00  0.00           H
ATOM    531  CB  PHE A  40      38.670  39.220  61.460  1.00  0.00           C
ATOM    532  HB1 PHE A  40      39.310  39.650  62.270  1.00  0.00           H
ATOM    533  HB2 PHE A  40      39.350  39.190  60.580  1.00  0.00           H
ATOM    534  CG  PHE A  40      37.980  37.900  61.910  1.00  0.00           C
ATOM    535  CD1 PHE A  40      37.150  37.920  63.090  1.00  0.00           C
ATOM    536  HD1 PHE A  40      36.990  38.820  63.650  1.00  0.00           H
ATOM    537  CE1 PHE A  40      36.530  36.690  63.630  1.00  0.00           C
ATOM    538  HE1 PHE A  40      36.170  36.770  64.640  1.00  0.00           H
ATOM    539  CZ  PHE A  40      36.790  35.520  62.970  1.00  0.00           C
ATOM    540  HZ  PHE A  40      36.380  34.610  63.370  1.00  0.00           H
ATOM    541  CD2 PHE A  40      38.150  36.680  61.250  1.00  0.00           C
ATOM    542  HD2 PHE A  40      38.740  36.650  60.340  1.00  0.00           H
ATOM    543  CE2 PHE A  40      37.510  35.510  61.710  1.00  0.00           C
ATOM    544  HE2 PHE A  40      37.720  34.610  61.160  1.00  0.00           H
ATOM    545  C   PHE A  40      38.300  41.750  61.350  1.00  0.00           C
ATOM    546  O   PHE A  40      38.340  42.320  62.450  1.00  0.00           O
ATOM    547  N   GLY A  41      38.720  42.460  60.320  1.00  0.00           N
ATOM    548  HN  GLY A  41      38.690  42.020  59.430  1.00  0.00           H
ATOM    549  CA  GLY A  41      39.110  43.830  60.410  1.00  0.00           C
ATOM    550  HA1 GLY A  41      39.680  44.070  59.520  1.00  0.00           H
ATOM    551  HA2 GLY A  41      39.720  43.910  61.290  1.00  0.00           H
ATOM    552  C   GLY A  41      37.950  44.790  60.700  1.00  0.00           C
ATOM    553  O   GLY A  41      37.970  45.710  61.470  1.00  0.00           O
ATOM    554  N   LEU A  42      36.820  44.690  59.950  1.00  0.00           N
ATOM    555  HN  LEU A  42      36.700  43.970  59.270  1.00  0.00           H
ATOM    556  CA  LEU A  42      35.520  45.330  60.150  1.00  0.00           C
ATOM    557  HA  LEU A  42      35.670  46.400  60.190  1.00  0.00           H
ATOM    558  CB  LEU A  42      34.620  44.950  58.930  1.00  0.00           C
ATOM    559  HB1 LEU A  42      34.480  43.850  58.950  1.00  0.00           H
ATOM    560  HB2 LEU A  42      35.280  45.140  58.060  1.00  0.00           H
ATOM    561  CG  LEU A  42      33.180  45.550  58.890  1.00  0.00           C
ATOM    562  HG  LEU A  42      32.690  45.550  59.890  1.00  0.00           H
ATOM    563  CD1 LEU A  42      33.340  46.970  58.360  1.00  0.00           C
ATOM    564 HD11 LEU A  42      32.420  47.560  58.540  1.00  0.00           H
ATOM    565 HD12 LEU A  42      33.790  47.060  57.350  1.00  0.00           H
ATOM    566 HD13 LEU A  42      34.090  47.530  58.960  1.00  0.00           H
ATOM    567  CD2 LEU A  42      32.380  44.700  57.830  1.00  0.00           C
ATOM    568 HD21 LEU A  42      32.940  44.670  56.870  1.00  0.00           H
ATOM    569 HD22 LEU A  42      31.380  45.150  57.670  1.00  0.00           H
ATOM    570 HD23 LEU A  42      32.440  43.630  58.100  1.00  0.00           H
ATOM    571  C   LEU A  42      34.930  45.000  61.430  1.00  0.00           C
ATOM    572  O   LEU A  42      34.510  45.970  62.110  1.00  0.00           O
ATOM    573  N   LEU A  43      34.950  43.720  61.860  1.00  0.00           N
ATOM    574  HN  LEU A  43      35.390  43.100  61.220  1.00  0.00           H
ATOM    575  CA  LEU A  43      34.460  43.300  63.170  1.00  0.00           C
ATOM    576  HA  LEU A  43      33.510  43.790  63.120  1.00  0.00           H
ATOM    577  CB  LEU A  43      34.340  41.760  63.220  1.00  0.00           C
ATOM    578  HB1 LEU A  43      35.350  41.300  63.250  1.00  0.00           H
ATOM    579  HB2 LEU A  43      33.640  41.420  62.420  1.00  0.00           H
ATOM    580  CG  LEU A  43      33.700  41.080  64.500  1.00  0.00           C
ATOM    581  HG  LEU A  43      34.480  41.180  65.290  1.00  0.00           H
ATOM    582  CD1 LEU A  43      32.360  41.650  65.050  1.00  0.00           C
ATOM    583 HD11 LEU A  43      32.350  42.730  65.310  1.00  0.00           H
ATOM    584 HD12 LEU A  43      32.020  41.060  65.920  1.00  0.00           H
ATOM    585 HD13 LEU A  43      31.570  41.420  64.310  1.00  0.00           H
ATOM    586  CD2 LEU A  43      33.610  39.550  64.180  1.00  0.00           C
ATOM    587 HD21 LEU A  43      32.980  39.400  63.270  1.00  0.00           H
ATOM    588 HD22 LEU A  43      33.100  39.050  65.030  1.00  0.00           H
ATOM    589 HD23 LEU A  43      34.600  39.090  64.010  1.00  0.00           H
ATOM    590  C   LEU A  43      35.270  43.940  64.370  1.00  0.00           C
ATOM    591  O   LEU A  43      34.710  44.530  65.290  1.00  0.00           O
ATOM    592  N   GLY A  44      36.640  43.840  64.290  1.00  0.00           N
ATOM    593  HN  GLY A  44      37.110  43.380  63.550  1.00  0.00           H
ATOM    594  CA  GLY A  44      37.520  44.270  65.320  1.00  0.00           C
ATOM    595  HA1 GLY A  44      38.500  44.060  64.920  1.00  0.00           H
ATOM    596  HA2 GLY A  44      37.460  43.800  66.280  1.00  0.00           H
ATOM    597  C   GLY A  44      37.660  45.840  65.540  1.00  0.00           C
ATOM    598  O   GLY A  44      37.570  46.310  66.720  1.00  0.00           O
ATOM    599  N   ASN A  45      37.920  46.520  64.460  1.00  0.00           N
ATOM    600  HN  ASN A  45      38.100  46.060  63.600  1.00  0.00           H
ATOM    601  CA  ASN A  45      37.780  48.000  64.460  1.00  0.00           C
ATOM    602  HA  ASN A  45      38.350  48.410  65.280  1.00  0.00           H
ATOM    603  CB  ASN A  45      38.310  48.660  63.130  1.00  0.00           C
ATOM    604  HB1 ASN A  45      38.210  49.760  63.210  1.00  0.00           H
ATOM    605  HB2 ASN A  45      37.810  48.410  62.170  1.00  0.00           H
ATOM    606  CG  ASN A  45      39.800  48.340  63.120  1.00  0.00           C
ATOM    607  OD1 ASN A  45      40.570  48.800  63.980  1.00  0.00           O
ATOM    608  ND2 ASN A  45      40.300  47.560  62.130  1.00  0.00           N
ATOM    609 HD21 ASN A  45      41.230  47.250  62.250  1.00  0.00           H
ATOM    610 HD22 ASN A  45      39.620  46.940  61.720  1.00  0.00           H
ATOM    611  C   ASN A  45      36.420  48.530  64.600  1.00  0.00           C
ATOM    612  O   ASN A  45      36.220  49.490  65.340  1.00  0.00           O
ATOM    613  N   GLY A  46      35.360  47.910  64.060  1.00  0.00           N
ATOM    614  HN  GLY A  46      35.460  47.110  63.480  1.00  0.00           H
ATOM    615  CA  GLY A  46      33.940  48.310  64.280  1.00  0.00           C
ATOM    616  HA1 GLY A  46      33.380  47.550  63.760  1.00  0.00           H
ATOM    617  HA2 GLY A  46      33.860  49.360  64.050  1.00  0.00           H
ATOM    618  C   GLY A  46      33.440  48.180  65.740  1.00  0.00           C
ATOM    619  O   GLY A  46      32.850  49.100  66.250  1.00  0.00           O
ATOM    620  N   LEU A  47      33.700  47.070  66.430  1.00  0.00           N
ATOM    621  HN  LEU A  47      33.870  46.260  65.880  1.00  0.00           H
ATOM    622  CA  LEU A  47      33.570  46.940  67.860  1.00  0.00           C
ATOM    623  HA  LEU A  47      32.540  47.070  68.150  1.00  0.00           H
ATOM    624  CB  LEU A  47      33.900  45.390  68.390  1.00  0.00           C
ATOM    625  HB1 LEU A  47      33.830  45.620  69.460  1.00  0.00           H
ATOM    626  HB2 LEU A  47      34.950  45.030  68.240  1.00  0.00           H
ATOM    627  CG  LEU A  47      32.830  44.310  67.970  1.00  0.00           C
ATOM    628  HG  LEU A  47      33.050  43.950  66.950  1.00  0.00           H
ATOM    629  CD1 LEU A  47      33.030  43.050  68.880  1.00  0.00           C
ATOM    630 HD11 LEU A  47      32.570  42.130  68.470  1.00  0.00           H
ATOM    631 HD12 LEU A  47      32.570  43.310  69.850  1.00  0.00           H
ATOM    632 HD13 LEU A  47      34.130  42.980  69.010  1.00  0.00           H
ATOM    633  CD2 LEU A  47      31.350  44.740  67.970  1.00  0.00           C
ATOM    634 HD21 LEU A  47      31.240  45.640  67.320  1.00  0.00           H
ATOM    635 HD22 LEU A  47      30.900  44.910  68.970  1.00  0.00           H
ATOM    636 HD23 LEU A  47      30.730  43.920  67.560  1.00  0.00           H
ATOM    637  C   LEU A  47      34.430  47.880  68.600  1.00  0.00           C
ATOM    638  O   LEU A  47      33.980  48.520  69.570  1.00  0.00           O
ATOM    639  N   ALA A  48      35.660  48.210  68.220  1.00  0.00           N
ATOM    640  HN  ALA A  48      36.110  47.680  67.510  1.00  0.00           H
ATOM    641  CA  ALA A  48      36.470  49.240  68.870  1.00  0.00           C
ATOM    642  HA  ALA A  48      36.340  49.110  69.950  1.00  0.00           H
ATOM    643  CB  ALA A  48      37.920  49.220  68.490  1.00  0.00           C
ATOM    644  HB1 ALA A  48      38.130  49.600  67.460  1.00  0.00           H
ATOM    645  HB2 ALA A  48      38.330  48.200  68.360  1.00  0.00           H
ATOM    646  HB3 ALA A  48      38.530  49.790  69.240  1.00  0.00           H
ATOM    647  C   ALA A  48      36.000  50.590  68.660  1.00  0.00           C
ATOM    648  O   ALA A  48      36.010  51.390  69.560  1.00  0.00           O
ATOM    649  N   LEU A  49      35.460  50.990  67.520  1.00  0.00           N
ATOM    650  HN  LEU A  49      35.670  50.450  66.710  1.00  0.00           H
ATOM    651  CA  LEU A  49      34.830  52.270  67.300  1.00  0.00           C
ATOM    652  HA  LEU A  49      35.540  53.010  67.650  1.00  0.00           H
ATOM    653  CB  LEU A  49      34.580  52.480  65.850  1.00  0.00           C
ATOM    654  HB1 LEU A  49      34.050  53.410  65.560  1.00  0.00           H
ATOM    655  HB2 LEU A  49      33.980  51.620  65.460  1.00  0.00           H
ATOM    656  CG  LEU A  49      35.840  52.480  65.050  1.00  0.00           C
ATOM    657  HG  LEU A  49      36.580  51.690  65.300  1.00  0.00           H
ATOM    658  CD1 LEU A  49      35.370  52.310  63.610  1.00  0.00           C
ATOM    659 HD11 LEU A  49      34.520  53.030  63.470  1.00  0.00           H
ATOM    660 HD12 LEU A  49      35.050  51.290  63.340  1.00  0.00           H
ATOM    661 HD13 LEU A  49      36.100  52.590  62.830  1.00  0.00           H
ATOM    662  CD2 LEU A  49      36.560  53.760  65.150  1.00  0.00           C
ATOM    663 HD21 LEU A  49      36.090  54.740  64.850  1.00  0.00           H
ATOM    664 HD22 LEU A  49      37.310  53.620  64.350  1.00  0.00           H
ATOM    665 HD23 LEU A  49      37.110  53.920  66.100  1.00  0.00           H
ATOM    666  C   LEU A  49      33.550  52.430  68.160  1.00  0.00           C
ATOM    667  O   LEU A  49      33.310  53.450  68.790  1.00  0.00           O
ATOM    668  N   TRP A  50      32.730  51.380  68.360  1.00  0.00           N
ATOM    669  HN  TRP A  50      32.850  50.560  67.830  1.00  0.00           H
ATOM    670  CA  TRP A  50      31.600  51.380  69.220  1.00  0.00           C
ATOM    671  HA  TRP A  50      31.070  52.270  68.960  1.00  0.00           H
ATOM    672  CB  TRP A  50      30.690  50.140  68.920  1.00  0.00           C
ATOM    673  HB1 TRP A  50      31.420  49.310  68.910  1.00  0.00           H
ATOM    674  HB2 TRP A  50      30.270  50.260  67.900  1.00  0.00           H
ATOM    675  CG  TRP A  50      29.580  49.900  69.890  1.00  0.00           C
ATOM    676  CD1 TRP A  50      29.610  48.820  70.790  1.00  0.00           C
ATOM    677  HD1 TRP A  50      30.500  48.210  70.860  1.00  0.00           H
ATOM    678  NE1 TRP A  50      28.510  48.940  71.690  1.00  0.00           N
ATOM    679  HE1 TRP A  50      28.390  48.550  72.570  1.00  0.00           H
ATOM    680  CE2 TRP A  50      27.860  50.120  71.470  1.00  0.00           C
ATOM    681  CD2 TRP A  50      28.490  50.770  70.330  1.00  0.00           C
ATOM    682  CE3 TRP A  50      27.970  52.040  69.950  1.00  0.00           C
ATOM    683  HE3 TRP A  50      28.500  52.600  69.200  1.00  0.00           H
ATOM    684  CZ3 TRP A  50      26.900  52.570  70.620  1.00  0.00           C
ATOM    685  HZ3 TRP A  50      26.570  53.540  70.300  1.00  0.00           H
ATOM    686  CZ2 TRP A  50      26.770  50.620  72.090  1.00  0.00           C
ATOM    687  HZ2 TRP A  50      26.360  50.040  72.900  1.00  0.00           H
ATOM    688  CH2 TRP A  50      26.230  51.870  71.690  1.00  0.00           C
ATOM    689  HH2 TRP A  50      25.340  52.190  72.210  1.00  0.00           H
ATOM    690  C   TRP A  50      32.070  51.610  70.680  1.00  0.00           C
ATOM    691  O   TRP A  50      31.550  52.460  71.330  1.00  0.00           O
ATOM    692  N   ILE A  51      33.120  50.860  71.170  1.00  0.00           N
ATOM    693  HN  ILE A  51      33.580  50.170  70.620  1.00  0.00           H
ATOM    694  CA  ILE A  51      33.660  51.110  72.460  1.00  0.00           C
ATOM    695  HA  ILE A  51      32.840  51.040  73.160  1.00  0.00           H
ATOM    696  CB  ILE A  51      34.740  50.050  72.730  1.00  0.00           C
ATOM    697  HB  ILE A  51      35.280  49.970  71.770  1.00  0.00           H
ATOM    698  CG2 ILE A  51      35.730  50.350  73.870  1.00  0.00           C
ATOM    699 HG21 ILE A  51      36.320  51.230  73.600  1.00  0.00           H
ATOM    700 HG22 ILE A  51      36.410  49.480  73.970  1.00  0.00           H
ATOM    701 HG23 ILE A  51      35.290  50.450  74.890  1.00  0.00           H
ATOM    702  CG1 ILE A  51      34.090  48.660  72.850  1.00  0.00           C
ATOM    703 HG11 ILE A  51      34.740  47.840  72.450  1.00  0.00           H
ATOM    704 HG12 ILE A  51      33.210  48.530  72.190  1.00  0.00           H
ATOM    705  CD  ILE A  51      33.680  48.110  74.230  1.00  0.00           C
ATOM    706  HD1 ILE A  51      34.480  47.620  74.820  1.00  0.00           H
ATOM    707  HD2 ILE A  51      33.000  47.230  74.140  1.00  0.00           H
ATOM    708  HD3 ILE A  51      33.170  48.900  74.830  1.00  0.00           H
ATOM    709  C   ILE A  51      34.140  52.570  72.580  1.00  0.00           C
ATOM    710  O   ILE A  51      33.840  53.200  73.560  1.00  0.00           O
ATOM    711  N   PHE A  52      34.870  53.050  71.510  1.00  0.00           N
ATOM    712  HN  PHE A  52      35.010  52.490  70.700  1.00  0.00           H
ATOM    713  CA  PHE A  52      35.380  54.350  71.520  1.00  0.00           C
ATOM    714  HA  PHE A  52      36.010  54.410  72.400  1.00  0.00           H
ATOM    715  CB  PHE A  52      36.270  54.540  70.300  1.00  0.00           C
ATOM    716  HB1 PHE A  52      36.290  55.640  70.170  1.00  0.00           H
ATOM    717  HB2 PHE A  52      35.800  54.000  69.440  1.00  0.00           H
ATOM    718  CG  PHE A  52      37.690  54.160  70.400  1.00  0.00           C
ATOM    719  CD1 PHE A  52      38.420  54.640  71.450  1.00  0.00           C
ATOM    720  HD1 PHE A  52      37.970  55.370  72.110  1.00  0.00           H
ATOM    721  CE1 PHE A  52      39.800  54.410  71.540  1.00  0.00           C
ATOM    722  HE1 PHE A  52      40.370  55.020  72.200  1.00  0.00           H
ATOM    723  CZ  PHE A  52      40.360  53.540  70.560  1.00  0.00           C
ATOM    724  HZ  PHE A  52      41.440  53.520  70.570  1.00  0.00           H
ATOM    725  CD2 PHE A  52      38.310  53.350  69.410  1.00  0.00           C
ATOM    726  HD2 PHE A  52      37.680  53.050  68.590  1.00  0.00           H
ATOM    727  CE2 PHE A  52      39.640  52.930  69.550  1.00  0.00           C
ATOM    728  HE2 PHE A  52      40.170  52.380  68.790  1.00  0.00           H
ATOM    729  C   PHE A  52      34.320  55.430  71.710  1.00  0.00           C
ATOM    730  O   PHE A  52      34.410  56.210  72.670  1.00  0.00           O
ATOM    731  N   CYS A  53      33.330  55.440  70.810  1.00  0.00           N
ATOM    732  HN  CYS A  53      33.320  54.680  70.170  1.00  0.00           H
ATOM    733  CA  CYS A  53      32.130  56.300  70.790  1.00  0.00           C
ATOM    734  HA  CYS A  53      32.550  57.290  70.900  1.00  0.00           H
ATOM    735  CB  CYS A  53      31.370  56.350  69.470  1.00  0.00           C
ATOM    736  HB1 CYS A  53      30.560  57.110  69.410  1.00  0.00           H
ATOM    737  HB2 CYS A  53      31.120  55.310  69.150  1.00  0.00           H
ATOM    738  SG  CYS A  53      32.530  56.830  68.200  1.00  0.00           S
ATOM    739  HG1 CYS A  53      31.800  56.490  67.130  1.00  0.00           H
ATOM    740  C   CYS A  53      31.210  56.290  71.990  1.00  0.00           C
ATOM    741  O   CYS A  53      30.770  57.350  72.480  1.00  0.00           O
ATOM    742  N   PHE A  54      30.930  55.080  72.540  1.00  0.00           N
ATOM    743  HN  PHE A  54      31.300  54.270  72.090  1.00  0.00           H
ATOM    744  CA  PHE A  54      29.990  54.890  73.630  1.00  0.00           C
ATOM    745  HA  PHE A  54      29.460  55.780  73.920  1.00  0.00           H
ATOM    746  CB  PHE A  54      28.840  53.860  73.150  1.00  0.00           C
ATOM    747  HB1 PHE A  54      29.340  52.890  72.950  1.00  0.00           H
ATOM    748  HB2 PHE A  54      28.430  54.260  72.190  1.00  0.00           H
ATOM    749  CG  PHE A  54      27.700  53.610  74.150  1.00  0.00           C
ATOM    750  CD1 PHE A  54      27.550  52.290  74.670  1.00  0.00           C
ATOM    751  HD1 PHE A  54      28.290  51.550  74.460  1.00  0.00           H
ATOM    752  CE1 PHE A  54      26.430  51.960  75.500  1.00  0.00           C
ATOM    753  HE1 PHE A  54      26.240  50.970  75.850  1.00  0.00           H
ATOM    754  CZ  PHE A  54      25.610  53.030  75.940  1.00  0.00           C
ATOM    755  HZ  PHE A  54      24.750  52.870  76.590  1.00  0.00           H
ATOM    756  CD2 PHE A  54      26.770  54.570  74.510  1.00  0.00           C
ATOM    757  HD2 PHE A  54      26.800  55.520  74.020  1.00  0.00           H
ATOM    758  CE2 PHE A  54      25.810  54.340  75.430  1.00  0.00           C
ATOM    759  HE2 PHE A  54      25.070  55.090  75.650  1.00  0.00           H
ATOM    760  C   PHE A  54      30.630  54.450  75.010  1.00  0.00           C
ATOM    761  O   PHE A  54      30.290  55.120  76.010  1.00  0.00           O
ATOM    762  N   HSD A  55      31.430  53.400  75.100  1.00  0.00           N
ATOM    763  HN  HSD A  55      31.900  53.170  74.250  1.00  0.00           H
ATOM    764  CA  HSD A  55      31.750  52.730  76.390  1.00  0.00           C
ATOM    765  HA  HSD A  55      30.920  52.780  77.100  1.00  0.00           H
ATOM    766  CB  HSD A  55      32.020  51.220  76.170  1.00  0.00           C
ATOM    767  HB1 HSD A  55      32.380  50.810  77.140  1.00  0.00           H
ATOM    768  HB2 HSD A  55      32.750  50.950  75.380  1.00  0.00           H
ATOM    769  ND1 HSD A  55      29.730  50.080  76.560  1.00  0.00           N
ATOM    770  HD1 HSD A  55      29.590  50.270  77.540  1.00  0.00           H
ATOM    771  CG  HSD A  55      30.800  50.420  75.750  1.00  0.00           C
ATOM    772  CE1 HSD A  55      28.910  49.320  75.830  1.00  0.00           C
ATOM    773  HE1 HSD A  55      27.910  48.980  76.110  1.00  0.00           H
ATOM    774  NE2 HSD A  55      29.390  49.100  74.620  1.00  0.00           N
ATOM    775  CD2 HSD A  55      30.600  49.770  74.540  1.00  0.00           C
ATOM    776  HD2 HSD A  55      31.080  49.880  73.570  1.00  0.00           H
ATOM    777  C   HSD A  55      32.890  53.390  77.270  1.00  0.00           C
ATOM    778  O   HSD A  55      32.840  53.550  78.500  1.00  0.00           O
ATOM    779  N   LEU A  56      33.930  53.930  76.560  1.00  0.00           N
ATOM    780  HN  LEU A  56      34.000  53.950  75.570  1.00  0.00           H
ATOM    781  CA  LEU A  56      34.980  54.740  77.230  1.00  0.00           C
ATOM    782  HA  LEU A  56      35.260  54.160  78.090  1.00  0.00           H
ATOM    783  CB  LEU A  56      36.240  54.920  76.320  1.00  0.00           C
ATOM    784  HB1 LEU A  56      36.960  55.590  76.840  1.00  0.00           H
ATOM    785  HB2 LEU A  56      35.880  55.400  75.390  1.00  0.00           H
ATOM    786  CG  LEU A  56      36.900  53.590  75.820  1.00  0.00           C
ATOM    787  HG  LEU A  56      36.150  52.990  75.270  1.00  0.00           H
ATOM    788  CD1 LEU A  56      37.990  53.910  74.750  1.00  0.00           C
ATOM    789 HD11 LEU A  56      38.950  54.250  75.210  1.00  0.00           H
ATOM    790 HD12 LEU A  56      37.530  54.580  73.990  1.00  0.00           H
ATOM    791 HD13 LEU A  56      38.250  52.940  74.250  1.00  0.00           H
ATOM    792  CD2 LEU A  56      37.410  52.780  76.950  1.00  0.00           C
ATOM    793 HD21 LEU A  56      38.160  52.080  76.530  1.00  0.00           H
ATOM    794 HD22 LEU A  56      36.500  52.240  77.270  1.00  0.00           H
ATOM    795 HD23 LEU A  56      37.820  53.310  77.840  1.00  0.00           H
ATOM    796  C   LEU A  56      34.470  56.200  77.610  1.00  0.00           C
ATOM    797  O   LEU A  56      33.860  56.810  76.750  1.00  0.00           O
ATOM    798  N   LYS A  57      34.740  56.720  78.820  1.00  0.00           N
ATOM    799  HN  LYS A  57      35.190  56.130  79.490  1.00  0.00           H
ATOM    800  CA  LYS A  57      34.200  57.990  79.250  1.00  0.00           C
ATOM    801  HA  LYS A  57      33.710  58.470  78.420  1.00  0.00           H
ATOM    802  CB  LYS A  57      33.300  57.830  80.500  1.00  0.00           C
ATOM    803  HB1 LYS A  57      33.220  58.810  81.010  1.00  0.00           H
ATOM    804  HB2 LYS A  57      33.870  57.180  81.200  1.00  0.00           H
ATOM    805  CG  LYS A  57      31.980  57.150  80.140  1.00  0.00           C
ATOM    806  HG1 LYS A  57      31.380  57.050  81.080  1.00  0.00           H
ATOM    807  HG2 LYS A  57      32.220  56.140  79.750  1.00  0.00           H
ATOM    808  CD  LYS A  57      31.190  57.810  79.070  1.00  0.00           C
ATOM    809  HD1 LYS A  57      31.770  57.770  78.130  1.00  0.00           H
ATOM    810  HD2 LYS A  57      31.130  58.910  79.270  1.00  0.00           H
ATOM    811  CE  LYS A  57      29.880  57.180  78.810  1.00  0.00           C
ATOM    812  HE1 LYS A  57      29.310  57.060  79.760  1.00  0.00           H
ATOM    813  HE2 LYS A  57      29.900  56.200  78.290  1.00  0.00           H
ATOM    814  NZ  LYS A  57      29.220  58.140  77.940  1.00  0.00           N
ATOM    815  HZ1 LYS A  57      28.380  57.670  77.540  1.00  0.00           H
ATOM    816  HZ2 LYS A  57      29.770  58.400  77.090  1.00  0.00           H
ATOM    817  HZ3 LYS A  57      28.940  58.940  78.550  1.00  0.00           H
ATOM    818  C   LYS A  57      35.450  58.840  79.610  1.00  0.00           C
ATOM    819  O   LYS A  57      35.280  59.910  80.080  1.00  0.00           O
ATOM    820  N   SER A  58      36.750  58.350  79.350  1.00  0.00           N
ATOM    821  HN  SER A  58      36.830  57.380  79.090  1.00  0.00           H
ATOM    822  CA  SER A  58      38.020  58.980  79.640  1.00  0.00           C
ATOM    823  HA  SER A  58      37.800  59.960  80.060  1.00  0.00           H
ATOM    824  CB  SER A  58      38.870  58.290  80.630  1.00  0.00           C
ATOM    825  HB1 SER A  58      39.250  57.310  80.270  1.00  0.00           H
ATOM    826  HB2 SER A  58      38.200  58.210  81.500  1.00  0.00           H
ATOM    827  OG  SER A  58      39.970  59.120  81.030  1.00  0.00           O
ATOM    828  HG1 SER A  58      40.780  58.830  80.620  1.00  0.00           H
ATOM    829  C   SER A  58      38.760  59.180  78.380  1.00  0.00           C
ATOM    830  O   SER A  58      39.190  58.230  77.760  1.00  0.00           O
ATOM    831  N   TRP A  59      39.080  60.430  78.020  1.00  0.00           N
ATOM    832  HN  TRP A  59      38.740  61.180  78.580  1.00  0.00           H
ATOM    833  CA  TRP A  59      39.950  60.770  76.940  1.00  0.00           C
ATOM    834  HA  TRP A  59      40.290  59.870  76.440  1.00  0.00           H
ATOM    835  CB  TRP A  59      39.130  61.640  76.040  1.00  0.00           C
ATOM    836  HB1 TRP A  59      39.750  62.130  75.260  1.00  0.00           H
ATOM    837  HB2 TRP A  59      38.710  62.480  76.620  1.00  0.00           H
ATOM    838  CG  TRP A  59      38.070  60.890  75.390  1.00  0.00           C
ATOM    839  CD1 TRP A  59      36.800  60.690  75.780  1.00  0.00           C
ATOM    840  HD1 TRP A  59      36.240  61.220  76.550  1.00  0.00           H
ATOM    841  NE1 TRP A  59      36.200  59.810  74.840  1.00  0.00           N
ATOM    842  HE1 TRP A  59      35.330  59.390  74.940  1.00  0.00           H
ATOM    843  CE2 TRP A  59      37.100  59.510  73.890  1.00  0.00           C
ATOM    844  CD2 TRP A  59      38.300  60.110  74.150  1.00  0.00           C
ATOM    845  CE3 TRP A  59      39.360  59.840  73.350  1.00  0.00           C
ATOM    846  HE3 TRP A  59      40.330  60.220  73.660  1.00  0.00           H
ATOM    847  CZ3 TRP A  59      39.220  59.030  72.180  1.00  0.00           C
ATOM    848  HZ3 TRP A  59      40.040  58.750  71.530  1.00  0.00           H
ATOM    849  CZ2 TRP A  59      36.960  58.590  72.800  1.00  0.00           C
ATOM    850  HZ2 TRP A  59      36.070  57.990  72.670  1.00  0.00           H
ATOM    851  CH2 TRP A  59      38.020  58.500  71.890  1.00  0.00           C
ATOM    852  HH2 TRP A  59      38.000  57.770  71.090  1.00  0.00           H
ATOM    853  C   TRP A  59      41.280  61.330  77.310  1.00  0.00           C
ATOM    854  O   TRP A  59      41.340  62.270  78.080  1.00  0.00           O
ATOM    855  N   LYS A  60      42.410  60.780  76.760  1.00  0.00           N
ATOM    856  HN  LYS A  60      42.370  60.010  76.130  1.00  0.00           H
ATOM    857  CA  LYS A  60      43.750  61.390  76.950  1.00  0.00           C
ATOM    858  HA  LYS A  60      43.620  62.420  77.220  1.00  0.00           H
ATOM    859  CB  LYS A  60      44.480  60.650  78.010  1.00  0.00           C
ATOM    860  HB1 LYS A  60      45.560  60.890  77.850  1.00  0.00           H
ATOM    861  HB2 LYS A  60      44.290  59.560  77.930  1.00  0.00           H
ATOM    862  CG  LYS A  60      44.080  60.850  79.450  1.00  0.00           C
ATOM    863  HG1 LYS A  60      44.320  59.980  80.100  1.00  0.00           H
ATOM    864  HG2 LYS A  60      42.980  60.920  79.450  1.00  0.00           H
ATOM    865  CD  LYS A  60      44.590  62.190  80.040  1.00  0.00           C
ATOM    866  HD1 LYS A  60      43.970  62.270  80.960  1.00  0.00           H
ATOM    867  HD2 LYS A  60      44.230  63.010  79.380  1.00  0.00           H
ATOM    868  CE  LYS A  60      46.120  62.360  80.130  1.00  0.00           C
ATOM    869  HE1 LYS A  60      46.620  62.320  79.140  1.00  0.00           H
ATOM    870  HE2 LYS A  60      46.520  61.660  80.890  1.00  0.00           H
ATOM    871  NZ  LYS A  60      46.330  63.680  80.650  1.00  0.00           N
ATOM    872  HZ1 LYS A  60      45.900  63.870  81.580  1.00  0.00           H
ATOM    873  HZ2 LYS A  60      46.030  64.430  80.000  1.00  0.00           H
ATOM    874  HZ3 LYS A  60      47.350  63.880  80.760  1.00  0.00           H
ATOM    875  C   LYS A  60      44.490  61.320  75.600  1.00  0.00           C
ATOM    876  O   LYS A  60      44.070  60.600  74.710  1.00  0.00           O
ATOM    877  N   SER A  61      45.600  62.040  75.380  1.00  0.00           N
ATOM    878  HN  SER A  61      45.920  62.520  76.190  1.00  0.00           H
ATOM    879  CA  SER A  61      46.220  62.240  74.060  1.00  0.00           C
ATOM    880  HA  SER A  61      45.480  62.730  73.450  1.00  0.00           H
ATOM    881  CB  SER A  61      47.360  63.240  74.240  1.00  0.00           C
ATOM    882  HB1 SER A  61      46.880  64.180  74.580  1.00  0.00           H
ATOM    883  HB2 SER A  61      47.770  63.290  73.200  1.00  0.00           H
ATOM    884  OG  SER A  61      48.390  62.820  75.160  1.00  0.00           O
ATOM    885  HG1 SER A  61      48.840  62.120  74.680  1.00  0.00           H
ATOM    886  C   SER A  61      46.640  60.980  73.310  1.00  0.00           C
ATOM    887  O   SER A  61      46.370  60.900  72.090  1.00  0.00           O
ATOM    888  N   SER A  62      47.100  59.880  73.920  1.00  0.00           N
ATOM    889  HN  SER A  62      47.230  60.000  74.910  1.00  0.00           H
ATOM    890  CA  SER A  62      47.300  58.520  73.340  1.00  0.00           C
ATOM    891  HA  SER A  62      47.830  58.600  72.400  1.00  0.00           H
ATOM    892  CB  SER A  62      48.000  57.560  74.360  1.00  0.00           C
ATOM    893  HB1 SER A  62      48.960  58.060  74.590  1.00  0.00           H
ATOM    894  HB2 SER A  62      48.100  56.580  73.840  1.00  0.00           H
ATOM    895  OG  SER A  62      47.280  57.460  75.630  1.00  0.00           O
ATOM    896  HG1 SER A  62      47.450  58.190  76.220  1.00  0.00           H
ATOM    897  C   SER A  62      46.010  57.830  72.900  1.00  0.00           C
ATOM    898  O   SER A  62      46.070  57.120  71.880  1.00  0.00           O
ATOM    899  N   ARG A  63      44.920  58.000  73.650  1.00  0.00           N
ATOM    900  HN  ARG A  63      44.930  58.540  74.490  1.00  0.00           H
ATOM    901  CA  ARG A  63      43.600  57.530  73.230  1.00  0.00           C
ATOM    902  HA  ARG A  63      43.760  56.490  72.980  1.00  0.00           H
ATOM    903  CB  ARG A  63      42.480  57.610  74.340  1.00  0.00           C
ATOM    904  HB1 ARG A  63      41.560  57.180  73.900  1.00  0.00           H
ATOM    905  HB2 ARG A  63      42.320  58.610  74.780  1.00  0.00           H
ATOM    906  CG  ARG A  63      42.720  56.620  75.460  1.00  0.00           C
ATOM    907  HG1 ARG A  63      43.680  56.800  75.990  1.00  0.00           H
ATOM    908  HG2 ARG A  63      42.760  55.620  74.980  1.00  0.00           H
ATOM    909  CD  ARG A  63      41.680  56.790  76.490  1.00  0.00           C
ATOM    910  HD1 ARG A  63      40.670  56.700  76.040  1.00  0.00           H
ATOM    911  HD2 ARG A  63      41.820  57.620  77.220  1.00  0.00           H
ATOM    912  NE  ARG A  63      41.910  55.640  77.420  1.00  0.00           N
ATOM    913  HE  ARG A  63      42.770  55.140  77.310  1.00  0.00           H
ATOM    914  CZ  ARG A  63      40.850  54.970  78.040  1.00  0.00           C
ATOM    915  NH1 ARG A  63      39.660  55.360  78.070  1.00  0.00           N
ATOM    916 HH11 ARG A  63      39.040  55.050  78.790  1.00  0.00           H
ATOM    917 HH12 ARG A  63      39.470  56.320  77.850  1.00  0.00           H
ATOM    918  NH2 ARG A  63      41.190  53.840  78.710  1.00  0.00           N
ATOM    919 HH21 ARG A  63      42.070  53.380  78.600  1.00  0.00           H
ATOM    920 HH22 ARG A  63      40.440  53.320  79.120  1.00  0.00           H
ATOM    921  C   ARG A  63      43.090  58.110  72.020  1.00  0.00           C
ATOM    922  O   ARG A  63      42.580  57.410  71.140  1.00  0.00           O
ATOM    923  N   ILE A  64      43.230  59.400  71.870  1.00  0.00           N
ATOM    924  HN  ILE A  64      43.660  59.950  72.580  1.00  0.00           H
ATOM    925  CA  ILE A  64      42.960  60.120  70.640  1.00  0.00           C
ATOM    926  HA  ILE A  64      41.910  59.980  70.410  1.00  0.00           H
ATOM    927  CB  ILE A  64      43.140  61.630  70.850  1.00  0.00           C
ATOM    928  HB  ILE A  64      44.210  61.860  71.080  1.00  0.00           H
ATOM    929  CG2 ILE A  64      42.830  62.400  69.620  1.00  0.00           C
ATOM    930 HG21 ILE A  64      41.740  62.240  69.450  1.00  0.00           H
ATOM    931 HG22 ILE A  64      43.470  62.250  68.720  1.00  0.00           H
ATOM    932 HG23 ILE A  64      42.890  63.490  69.840  1.00  0.00           H
ATOM    933  CG1 ILE A  64      42.230  62.050  72.110  1.00  0.00           C
ATOM    934 HG11 ILE A  64      42.610  61.640  73.060  1.00  0.00           H
ATOM    935 HG12 ILE A  64      41.200  61.750  71.830  1.00  0.00           H
ATOM    936  CD  ILE A  64      42.200  63.510  72.410  1.00  0.00           C
ATOM    937  HD1 ILE A  64      41.430  63.640  73.210  1.00  0.00           H
ATOM    938  HD2 ILE A  64      41.790  64.110  71.560  1.00  0.00           H
ATOM    939  HD3 ILE A  64      43.200  63.880  72.720  1.00  0.00           H
ATOM    940  C   ILE A  64      43.720  59.580  69.490  1.00  0.00           C
ATOM    941  O   ILE A  64      43.120  59.220  68.500  1.00  0.00           O
ATOM    942  N   PHE A  65      45.010  59.260  69.700  1.00  0.00           N
ATOM    943  HN  PHE A  65      45.570  59.740  70.360  1.00  0.00           H
ATOM    944  CA  PHE A  65      45.770  58.450  68.670  1.00  0.00           C
ATOM    945  HA  PHE A  65      45.510  59.090  67.840  1.00  0.00           H
ATOM    946  CB  PHE A  65      47.290  58.630  69.020  1.00  0.00           C
ATOM    947  HB1 PHE A  65      47.930  58.230  68.200  1.00  0.00           H
ATOM    948  HB2 PHE A  65      47.520  58.150  69.990  1.00  0.00           H
ATOM    949  CG  PHE A  65      47.720  60.000  69.160  1.00  0.00           C
ATOM    950  CD1 PHE A  65      47.160  61.110  68.480  1.00  0.00           C
ATOM    951  HD1 PHE A  65      46.450  60.920  67.690  1.00  0.00           H
ATOM    952  CE1 PHE A  65      47.740  62.410  68.560  1.00  0.00           C
ATOM    953  HE1 PHE A  65      47.280  63.240  68.050  1.00  0.00           H
ATOM    954  CZ  PHE A  65      48.750  62.590  69.520  1.00  0.00           C
ATOM    955  HZ  PHE A  65      49.140  63.570  69.750  1.00  0.00           H
ATOM    956  CD2 PHE A  65      48.760  60.210  70.100  1.00  0.00           C
ATOM    957  HD2 PHE A  65      49.250  59.410  70.640  1.00  0.00           H
ATOM    958  CE2 PHE A  65      49.210  61.510  70.310  1.00  0.00           C
ATOM    959  HE2 PHE A  65      50.050  61.680  70.960  1.00  0.00           H
ATOM    960  C   PHE A  65      45.260  57.070  68.340  1.00  0.00           C
ATOM    961  O   PHE A  65      45.070  56.720  67.170  1.00  0.00           O
ATOM    962  N   LEU A  66      44.970  56.230  69.400  1.00  0.00           N
ATOM    963  HN  LEU A  66      45.130  56.540  70.330  1.00  0.00           H
ATOM    964  CA  LEU A  66      44.330  54.970  69.150  1.00  0.00           C
ATOM    965  HA  LEU A  66      44.970  54.330  68.550  1.00  0.00           H
ATOM    966  CB  LEU A  66      44.170  54.190  70.470  1.00  0.00           C
ATOM    967  HB1 LEU A  66      43.760  53.200  70.200  1.00  0.00           H
ATOM    968  HB2 LEU A  66      43.500  54.760  71.150  1.00  0.00           H
ATOM    969  CG  LEU A  66      45.520  53.920  71.250  1.00  0.00           C
ATOM    970  HG  LEU A  66      46.320  54.700  71.170  1.00  0.00           H
ATOM    971  CD1 LEU A  66      45.410  53.690  72.800  1.00  0.00           C
ATOM    972 HD11 LEU A  66      45.050  52.680  73.080  1.00  0.00           H
ATOM    973 HD12 LEU A  66      44.860  54.480  73.360  1.00  0.00           H
ATOM    974 HD13 LEU A  66      46.440  53.920  73.120  1.00  0.00           H
ATOM    975  CD2 LEU A  66      46.090  52.620  70.510  1.00  0.00           C
ATOM    976 HD21 LEU A  66      45.770  51.770  71.150  1.00  0.00           H
ATOM    977 HD22 LEU A  66      47.200  52.590  70.460  1.00  0.00           H
ATOM    978 HD23 LEU A  66      45.530  52.530  69.560  1.00  0.00           H
ATOM    979  C   LEU A  66      43.030  54.950  68.420  1.00  0.00           C
ATOM    980  O   LEU A  66      42.740  54.150  67.540  1.00  0.00           O
ATOM    981  N   PHE A  67      42.180  56.030  68.620  1.00  0.00           N
ATOM    982  HN  PHE A  67      42.420  56.640  69.380  1.00  0.00           H
ATOM    983  CA  PHE A  67      40.950  56.350  67.900  1.00  0.00           C
ATOM    984  HA  PHE A  67      40.360  55.430  67.890  1.00  0.00           H
ATOM    985  CB  PHE A  67      40.120  57.450  68.580  1.00  0.00           C
ATOM    986  HB1 PHE A  67      40.780  58.340  68.500  1.00  0.00           H
ATOM    987  HB2 PHE A  67      40.010  57.290  69.670  1.00  0.00           H
ATOM    988  CG  PHE A  67      38.720  57.700  68.080  1.00  0.00           C
ATOM    989  CD1 PHE A  67      38.220  59.030  68.180  1.00  0.00           C
ATOM    990  HD1 PHE A  67      38.780  59.860  68.570  1.00  0.00           H
ATOM    991  CE1 PHE A  67      36.880  59.340  67.690  1.00  0.00           C
ATOM    992  HE1 PHE A  67      36.550  60.340  67.880  1.00  0.00           H
ATOM    993  CZ  PHE A  67      36.010  58.220  67.430  1.00  0.00           C
ATOM    994  HZ  PHE A  67      34.980  58.380  67.140  1.00  0.00           H
ATOM    995  CD2 PHE A  67      37.870  56.650  67.600  1.00  0.00           C
ATOM    996  HD2 PHE A  67      38.220  55.630  67.530  1.00  0.00           H
ATOM    997  CE2 PHE A  67      36.430  56.870  67.470  1.00  0.00           C
ATOM    998  HE2 PHE A  67      35.730  56.140  67.080  1.00  0.00           H
ATOM    999  C   PHE A  67      41.210  56.620  66.480  1.00  0.00           C
ATOM   1000  O   PHE A  67      40.640  56.010  65.560  1.00  0.00           O
ATOM   1001  N   ASN A  68      42.180  57.500  66.120  1.00  0.00           N
ATOM   1002  HN  ASN A  68      42.670  58.050  66.790  1.00  0.00           H
ATOM   1003  CA  ASN A  68      42.520  57.880  64.710  1.00  0.00           C
ATOM   1004  HA  ASN A  68      41.610  58.050  64.160  1.00  0.00           H
ATOM   1005  CB  ASN A  68      43.520  59.020  64.730  1.00  0.00           C
ATOM   1006  HB1 ASN A  68      43.940  59.100  63.700  1.00  0.00           H
ATOM   1007  HB2 ASN A  68      44.270  58.890  65.540  1.00  0.00           H
ATOM   1008  CG  ASN A  68      42.670  60.310  64.870  1.00  0.00           C
ATOM   1009  OD1 ASN A  68      42.090  60.780  63.900  1.00  0.00           O
ATOM   1010  ND2 ASN A  68      42.410  60.720  66.110  1.00  0.00           N
ATOM   1011 HD21 ASN A  68      42.640  60.100  66.850  1.00  0.00           H
ATOM   1012 HD22 ASN A  68      41.920  61.610  66.090  1.00  0.00           H
ATOM   1013  C   ASN A  68      43.140  56.690  63.980  1.00  0.00           C
ATOM   1014  O   ASN A  68      42.900  56.460  62.800  1.00  0.00           O
ATOM   1015  N   LEU A  69      43.950  55.850  64.620  1.00  0.00           N
ATOM   1016  HN  LEU A  69      44.250  56.010  65.560  1.00  0.00           H
ATOM   1017  CA  LEU A  69      44.420  54.600  64.080  1.00  0.00           C
ATOM   1018  HA  LEU A  69      44.960  54.860  63.190  1.00  0.00           H
ATOM   1019  CB  LEU A  69      45.330  53.890  65.200  1.00  0.00           C
ATOM   1020  HB1 LEU A  69      44.630  53.670  66.030  1.00  0.00           H
ATOM   1021  HB2 LEU A  69      46.130  54.580  65.540  1.00  0.00           H
ATOM   1022  CG  LEU A  69      46.040  52.550  64.750  1.00  0.00           C
ATOM   1023  HG  LEU A  69      45.380  51.660  64.740  1.00  0.00           H
ATOM   1024  CD1 LEU A  69      46.710  52.610  63.360  1.00  0.00           C
ATOM   1025 HD11 LEU A  69      47.250  51.660  63.240  1.00  0.00           H
ATOM   1026 HD12 LEU A  69      47.360  53.510  63.400  1.00  0.00           H
ATOM   1027 HD13 LEU A  69      46.020  52.540  62.490  1.00  0.00           H
ATOM   1028  CD2 LEU A  69      47.190  52.150  65.800  1.00  0.00           C
ATOM   1029 HD21 LEU A  69      46.740  52.000  66.800  1.00  0.00           H
ATOM   1030 HD22 LEU A  69      48.000  52.900  65.800  1.00  0.00           H
ATOM   1031 HD23 LEU A  69      47.670  51.200  65.470  1.00  0.00           H
ATOM   1032  C   LEU A  69      43.300  53.690  63.770  1.00  0.00           C
ATOM   1033  O   LEU A  69      43.210  53.210  62.650  1.00  0.00           O
ATOM   1034  N   ALA A  70      42.320  53.530  64.690  1.00  0.00           N
ATOM   1035  HN  ALA A  70      42.460  53.920  65.590  1.00  0.00           H
ATOM   1036  CA  ALA A  70      41.150  52.690  64.500  1.00  0.00           C
ATOM   1037  HA  ALA A  70      41.540  51.720  64.250  1.00  0.00           H
ATOM   1038  CB  ALA A  70      40.290  52.660  65.740  1.00  0.00           C
ATOM   1039  HB1 ALA A  70      40.860  52.470  66.670  1.00  0.00           H
ATOM   1040  HB2 ALA A  70      39.670  51.750  65.740  1.00  0.00           H
ATOM   1041  HB3 ALA A  70      39.680  53.580  65.880  1.00  0.00           H
ATOM   1042  C   ALA A  70      40.310  53.050  63.320  1.00  0.00           C
ATOM   1043  O   ALA A  70      39.980  52.160  62.530  1.00  0.00           O
ATOM   1044  N   VAL A  71      40.070  54.400  63.230  1.00  0.00           N
ATOM   1045  HN  VAL A  71      40.360  54.980  63.980  1.00  0.00           H
ATOM   1046  CA  VAL A  71      39.400  55.060  62.130  1.00  0.00           C
ATOM   1047  HA  VAL A  71      38.480  54.520  61.950  1.00  0.00           H
ATOM   1048  CB  VAL A  71      39.140  56.520  62.530  1.00  0.00           C
ATOM   1049  HB  VAL A  71      40.110  56.960  62.840  1.00  0.00           H
ATOM   1050  CG1 VAL A  71      38.700  57.310  61.300  1.00  0.00           C
ATOM   1051 HG11 VAL A  71      39.640  57.550  60.750  1.00  0.00           H
ATOM   1052 HG12 VAL A  71      38.280  58.310  61.570  1.00  0.00           H
ATOM   1053 HG13 VAL A  71      38.000  56.790  60.610  1.00  0.00           H
ATOM   1054  CG2 VAL A  71      38.090  56.620  63.620  1.00  0.00           C
ATOM   1055 HG21 VAL A  71      37.160  56.120  63.260  1.00  0.00           H
ATOM   1056 HG22 VAL A  71      37.990  57.700  63.820  1.00  0.00           H
ATOM   1057 HG23 VAL A  71      38.290  56.170  64.610  1.00  0.00           H
ATOM   1058  C   VAL A  71      40.120  54.930  60.800  1.00  0.00           C
ATOM   1059  O   VAL A  71      39.530  54.600  59.760  1.00  0.00           O
ATOM   1060  N   ALA A  72      41.490  55.060  60.760  1.00  0.00           N
ATOM   1061  HN  ALA A  72      41.960  55.380  61.580  1.00  0.00           H
ATOM   1062  CA  ALA A  72      42.340  54.940  59.580  1.00  0.00           C
ATOM   1063  HA  ALA A  72      41.930  55.480  58.730  1.00  0.00           H
ATOM   1064  CB  ALA A  72      43.870  55.220  59.940  1.00  0.00           C
ATOM   1065  HB1 ALA A  72      43.970  56.280  60.240  1.00  0.00           H
ATOM   1066  HB2 ALA A  72      44.580  54.840  59.170  1.00  0.00           H
ATOM   1067  HB3 ALA A  72      44.060  54.610  60.850  1.00  0.00           H
ATOM   1068  C   ALA A  72      42.160  53.430  59.020  1.00  0.00           C
ATOM   1069  O   ALA A  72      41.970  53.170  57.870  1.00  0.00           O
ATOM   1070  N   ASP A  73      42.160  52.460  59.920  1.00  0.00           N
ATOM   1071  HN  ASP A  73      42.220  52.780  60.860  1.00  0.00           H
ATOM   1072  CA  ASP A  73      41.950  51.100  59.660  1.00  0.00           C
ATOM   1073  HA  ASP A  73      42.600  50.900  58.810  1.00  0.00           H
ATOM   1074  CB  ASP A  73      42.390  50.230  60.870  1.00  0.00           C
ATOM   1075  HB1 ASP A  73      42.170  49.170  60.680  1.00  0.00           H
ATOM   1076  HB2 ASP A  73      41.920  50.440  61.850  1.00  0.00           H
ATOM   1077  CG  ASP A  73      43.920  50.270  61.120  1.00  0.00           C
ATOM   1078  OD1 ASP A  73      44.750  50.620  60.320  1.00  0.00           O
ATOM   1079  OD2 ASP A  73      44.250  49.780  62.330  1.00  0.00           O
ATOM   1080  HD2 ASP A  73      45.200  49.930  62.450  1.00  0.00           H
ATOM   1081  C   ASP A  73      40.530  50.820  59.140  1.00  0.00           C
ATOM   1082  O   ASP A  73      40.400  50.150  58.190  1.00  0.00           O
ATOM   1083  N   PHE A  74      39.470  51.340  59.810  1.00  0.00           N
ATOM   1084  HN  PHE A  74      39.680  51.900  60.610  1.00  0.00           H
ATOM   1085  CA  PHE A  74      38.120  51.180  59.360  1.00  0.00           C
ATOM   1086  HA  PHE A  74      37.830  50.140  59.310  1.00  0.00           H
ATOM   1087  CB  PHE A  74      37.250  51.910  60.520  1.00  0.00           C
ATOM   1088  HB1 PHE A  74      37.790  52.820  60.860  1.00  0.00           H
ATOM   1089  HB2 PHE A  74      37.200  51.180  61.360  1.00  0.00           H
ATOM   1090  CG  PHE A  74      35.790  52.070  60.000  1.00  0.00           C
ATOM   1091  CD1 PHE A  74      35.190  53.360  60.200  1.00  0.00           C
ATOM   1092  HD1 PHE A  74      35.740  54.180  60.650  1.00  0.00           H
ATOM   1093  CE1 PHE A  74      33.840  53.550  59.800  1.00  0.00           C
ATOM   1094  HE1 PHE A  74      33.380  54.520  59.960  1.00  0.00           H
ATOM   1095  CZ  PHE A  74      33.080  52.520  59.270  1.00  0.00           C
ATOM   1096  HZ  PHE A  74      32.120  52.750  58.840  1.00  0.00           H
ATOM   1097  CD2 PHE A  74      35.040  51.060  59.300  1.00  0.00           C
ATOM   1098  HD2 PHE A  74      35.570  50.140  59.070  1.00  0.00           H
ATOM   1099  CE2 PHE A  74      33.660  51.260  59.050  1.00  0.00           C
ATOM   1100  HE2 PHE A  74      33.060  50.420  58.730  1.00  0.00           H
ATOM   1101  C   PHE A  74      37.890  51.780  57.940  1.00  0.00           C
ATOM   1102  O   PHE A  74      37.340  51.140  57.070  1.00  0.00           O
ATOM   1103  N   LEU A  75      38.450  53.020  57.710  1.00  0.00           N
ATOM   1104  HN  LEU A  75      38.690  53.570  58.500  1.00  0.00           H
ATOM   1105  CA  LEU A  75      38.470  53.630  56.410  1.00  0.00           C
ATOM   1106  HA  LEU A  75      37.440  53.560  56.080  1.00  0.00           H
ATOM   1107  CB  LEU A  75      38.960  55.100  56.470  1.00  0.00           C
ATOM   1108  HB1 LEU A  75      39.070  55.480  55.440  1.00  0.00           H
ATOM   1109  HB2 LEU A  75      39.920  54.920  57.000  1.00  0.00           H
ATOM   1110  CG  LEU A  75      38.050  55.980  57.350  1.00  0.00           C
ATOM   1111  HG  LEU A  75      37.730  55.490  58.300  1.00  0.00           H
ATOM   1112  CD1 LEU A  75      38.690  57.350  57.650  1.00  0.00           C
ATOM   1113 HD11 LEU A  75      37.970  57.890  58.300  1.00  0.00           H
ATOM   1114 HD12 LEU A  75      38.840  57.930  56.720  1.00  0.00           H
ATOM   1115 HD13 LEU A  75      39.640  57.330  58.220  1.00  0.00           H
ATOM   1116  CD2 LEU A  75      36.710  56.310  56.720  1.00  0.00           C
ATOM   1117 HD21 LEU A  75      35.970  56.780  57.420  1.00  0.00           H
ATOM   1118 HD22 LEU A  75      36.110  55.540  56.180  1.00  0.00           H
ATOM   1119 HD23 LEU A  75      36.900  57.060  55.930  1.00  0.00           H
ATOM   1120  C   LEU A  75      39.210  52.740  55.330  1.00  0.00           C
ATOM   1121  O   LEU A  75      38.650  52.420  54.300  1.00  0.00           O
ATOM   1122  N   LEU A  76      40.420  52.280  55.690  1.00  0.00           N
ATOM   1123  HN  LEU A  76      40.650  52.440  56.640  1.00  0.00           H
ATOM   1124  CA  LEU A  76      41.170  51.420  54.770  1.00  0.00           C
ATOM   1125  HA  LEU A  76      41.300  51.970  53.860  1.00  0.00           H
ATOM   1126  CB  LEU A  76      42.540  50.990  55.490  1.00  0.00           C
ATOM   1127  HB1 LEU A  76      42.330  50.530  56.480  1.00  0.00           H
ATOM   1128  HB2 LEU A  76      43.140  51.900  55.680  1.00  0.00           H
ATOM   1129  CG  LEU A  76      43.530  50.120  54.670  1.00  0.00           C
ATOM   1130  HG  LEU A  76      43.060  49.110  54.600  1.00  0.00           H
ATOM   1131  CD1 LEU A  76      43.690  50.560  53.150  1.00  0.00           C
ATOM   1132 HD11 LEU A  76      42.770  50.370  52.560  1.00  0.00           H
ATOM   1133 HD12 LEU A  76      44.500  49.990  52.640  1.00  0.00           H
ATOM   1134 HD13 LEU A  76      43.900  51.650  53.020  1.00  0.00           H
ATOM   1135  CD2 LEU A  76      44.860  49.980  55.330  1.00  0.00           C
ATOM   1136 HD21 LEU A  76      45.560  49.520  54.600  1.00  0.00           H
ATOM   1137 HD22 LEU A  76      44.870  49.380  56.260  1.00  0.00           H
ATOM   1138 HD23 LEU A  76      45.300  50.980  55.530  1.00  0.00           H
ATOM   1139  C   LEU A  76      40.440  50.100  54.380  1.00  0.00           C
ATOM   1140  O   LEU A  76      40.520  49.560  53.250  1.00  0.00           O
ATOM   1141  N   ILE A  77      39.670  49.500  55.350  1.00  0.00           N
ATOM   1142  HN  ILE A  77      39.720  49.980  56.210  1.00  0.00           H
ATOM   1143  CA  ILE A  77      38.840  48.340  55.200  1.00  0.00           C
ATOM   1144  HA  ILE A  77      39.490  47.560  54.840  1.00  0.00           H
ATOM   1145  CB  ILE A  77      38.240  47.910  56.520  1.00  0.00           C
ATOM   1146  HB  ILE A  77      38.340  48.720  57.260  1.00  0.00           H
ATOM   1147  CG2 ILE A  77      36.760  47.400  56.400  1.00  0.00           C
ATOM   1148 HG21 ILE A  77      36.700  46.520  55.700  1.00  0.00           H
ATOM   1149 HG22 ILE A  77      35.990  48.080  55.990  1.00  0.00           H
ATOM   1150 HG23 ILE A  77      36.420  47.040  57.390  1.00  0.00           H
ATOM   1151  CG1 ILE A  77      39.130  46.660  56.950  1.00  0.00           C
ATOM   1152 HG11 ILE A  77      38.860  45.830  56.270  1.00  0.00           H
ATOM   1153 HG12 ILE A  77      38.760  46.390  57.960  1.00  0.00           H
ATOM   1154  CD  ILE A  77      40.630  46.800  57.040  1.00  0.00           C
ATOM   1155  HD1 ILE A  77      40.980  47.550  57.780  1.00  0.00           H
ATOM   1156  HD2 ILE A  77      41.120  47.020  56.060  1.00  0.00           H
ATOM   1157  HD3 ILE A  77      41.130  45.840  57.290  1.00  0.00           H
ATOM   1158  C   ILE A  77      37.760  48.550  54.100  1.00  0.00           C
ATOM   1159  O   ILE A  77      37.470  47.610  53.360  1.00  0.00           O
ATOM   1160  N   ILE A  78      37.120  49.770  53.950  1.00  0.00           N
ATOM   1161  HN  ILE A  78      37.500  50.550  54.450  1.00  0.00           H
ATOM   1162  CA  ILE A  78      36.000  50.080  52.990  1.00  0.00           C
ATOM   1163  HA  ILE A  78      35.300  49.280  52.950  1.00  0.00           H
ATOM   1164  CB  ILE A  78      35.300  51.410  53.370  1.00  0.00           C
ATOM   1165  HB  ILE A  78      35.980  52.290  53.270  1.00  0.00           H
ATOM   1166  CG2 ILE A  78      34.330  51.720  52.210  1.00  0.00           C
ATOM   1167 HG21 ILE A  78      33.510  51.000  51.980  1.00  0.00           H
ATOM   1168 HG22 ILE A  78      34.780  51.890  51.210  1.00  0.00           H
ATOM   1169 HG23 ILE A  78      33.760  52.610  52.560  1.00  0.00           H
ATOM   1170  CG1 ILE A  78      34.580  51.470  54.790  1.00  0.00           C
ATOM   1171 HG11 ILE A  78      33.810  52.270  54.820  1.00  0.00           H
ATOM   1172 HG12 ILE A  78      35.260  51.660  55.640  1.00  0.00           H
ATOM   1173  CD  ILE A  78      33.880  50.120  55.010  1.00  0.00           C
ATOM   1174  HD1 ILE A  78      33.210  50.180  55.890  1.00  0.00           H
ATOM   1175  HD2 ILE A  78      34.610  49.290  55.180  1.00  0.00           H
ATOM   1176  HD3 ILE A  78      33.240  49.820  54.160  1.00  0.00           H
ATOM   1177  C   ILE A  78      36.590  50.140  51.520  1.00  0.00           C
ATOM   1178  O   ILE A  78      35.820  49.970  50.520  1.00  0.00           O
ATOM   1179  N   CYS A  79      37.930  50.220  51.370  1.00  0.00           N
ATOM   1180  HN  CYS A  79      38.560  50.400  52.120  1.00  0.00           H
ATOM   1181  CA  CYS A  79      38.570  50.120  50.090  1.00  0.00           C
ATOM   1182  HA  CYS A  79      37.960  50.630  49.360  1.00  0.00           H
ATOM   1183  CB  CYS A  79      40.030  50.680  50.200  1.00  0.00           C
ATOM   1184  HB1 CYS A  79      40.530  50.450  49.230  1.00  0.00           H
ATOM   1185  HB2 CYS A  79      40.500  50.180  51.080  1.00  0.00           H
ATOM   1186  SG  CYS A  79      40.290  52.450  50.750  1.00  0.00           S
ATOM   1187  HG1 CYS A  79      39.580  53.120  49.860  1.00  0.00           H
ATOM   1188  C   CYS A  79      38.540  48.620  49.670  1.00  0.00           C
ATOM   1189  O   CYS A  79      38.180  48.320  48.560  1.00  0.00           O
ATOM   1190  N   LEU A  80      38.680  47.680  50.620  1.00  0.00           N
ATOM   1191  HN  LEU A  80      38.890  47.820  51.590  1.00  0.00           H
ATOM   1192  CA  LEU A  80      38.810  46.270  50.400  1.00  0.00           C
ATOM   1193  HA  LEU A  80      39.730  46.290  49.840  1.00  0.00           H
ATOM   1194  CB  LEU A  80      39.290  45.360  51.550  1.00  0.00           C
ATOM   1195  HB1 LEU A  80      39.590  44.400  51.090  1.00  0.00           H
ATOM   1196  HB2 LEU A  80      38.490  45.150  52.290  1.00  0.00           H
ATOM   1197  CG  LEU A  80      40.470  45.960  52.440  1.00  0.00           C
ATOM   1198  HG  LEU A  80      40.050  46.760  53.090  1.00  0.00           H
ATOM   1199  CD1 LEU A  80      40.700  44.800  53.480  1.00  0.00           C
ATOM   1200 HD11 LEU A  80      40.770  43.850  52.890  1.00  0.00           H
ATOM   1201 HD12 LEU A  80      39.810  44.740  54.120  1.00  0.00           H
ATOM   1202 HD13 LEU A  80      41.600  45.080  54.080  1.00  0.00           H
ATOM   1203  CD2 LEU A  80      41.820  46.460  51.780  1.00  0.00           C
ATOM   1204 HD21 LEU A  80      42.500  45.590  51.720  1.00  0.00           H
ATOM   1205 HD22 LEU A  80      42.220  47.320  52.360  1.00  0.00           H
ATOM   1206 HD23 LEU A  80      41.550  46.790  50.760  1.00  0.00           H
ATOM   1207  C   LEU A  80      37.730  45.570  49.490  1.00  0.00           C
ATOM   1208  O   LEU A  80      38.250  44.840  48.650  1.00  0.00           O
ATOM   1209  N   PRO A  81      36.410  45.620  49.570  1.00  0.00           N
ATOM   1210  CD  PRO A  81      35.800  46.100  50.800  1.00  0.00           C
ATOM   1211  HD1 PRO A  81      35.820  47.220  50.760  1.00  0.00           H
ATOM   1212  HD2 PRO A  81      36.240  45.740  51.750  1.00  0.00           H
ATOM   1213  CA  PRO A  81      35.540  44.980  48.590  1.00  0.00           C
ATOM   1214  HA  PRO A  81      35.720  43.930  48.750  1.00  0.00           H
ATOM   1215  CB  PRO A  81      34.150  45.540  49.010  1.00  0.00           C
ATOM   1216  HB1 PRO A  81      33.350  44.850  48.650  1.00  0.00           H
ATOM   1217  HB2 PRO A  81      34.000  46.600  48.690  1.00  0.00           H
ATOM   1218  CG  PRO A  81      34.390  45.540  50.600  1.00  0.00           C
ATOM   1219  HG1 PRO A  81      33.580  46.110  51.100  1.00  0.00           H
ATOM   1220  HG2 PRO A  81      34.420  44.470  50.900  1.00  0.00           H
ATOM   1221  C   PRO A  81      35.740  45.390  47.140  1.00  0.00           C
ATOM   1222  O   PRO A  81      35.640  44.440  46.390  1.00  0.00           O
ATOM   1223  N   PHE A  82      36.000  46.650  46.760  1.00  0.00           N
ATOM   1224  HN  PHE A  82      36.050  47.330  47.500  1.00  0.00           H
ATOM   1225  CA  PHE A  82      36.360  47.130  45.390  1.00  0.00           C
ATOM   1226  HA  PHE A  82      35.530  46.840  44.770  1.00  0.00           H
ATOM   1227  CB  PHE A  82      36.590  48.660  45.460  1.00  0.00           C
ATOM   1228  HB1 PHE A  82      36.990  49.060  44.510  1.00  0.00           H
ATOM   1229  HB2 PHE A  82      37.400  48.920  46.170  1.00  0.00           H
ATOM   1230  CG  PHE A  82      35.270  49.320  45.690  1.00  0.00           C
ATOM   1231  CD1 PHE A  82      35.010  50.260  46.700  1.00  0.00           C
ATOM   1232  HD1 PHE A  82      35.830  50.490  47.360  1.00  0.00           H
ATOM   1233  CE1 PHE A  82      33.740  50.840  46.850  1.00  0.00           C
ATOM   1234  HE1 PHE A  82      33.660  51.610  47.620  1.00  0.00           H
ATOM   1235  CZ  PHE A  82      32.760  50.630  45.830  1.00  0.00           C
ATOM   1236  HZ  PHE A  82      31.850  51.190  45.910  1.00  0.00           H
ATOM   1237  CD2 PHE A  82      34.310  49.210  44.640  1.00  0.00           C
ATOM   1238  HD2 PHE A  82      34.590  48.620  43.770  1.00  0.00           H
ATOM   1239  CE2 PHE A  82      33.080  49.800  44.730  1.00  0.00           C
ATOM   1240  HE2 PHE A  82      32.330  49.510  44.030  1.00  0.00           H
ATOM   1241  C   PHE A  82      37.620  46.550  44.890  1.00  0.00           C
ATOM   1242  O   PHE A  82      37.630  46.080  43.710  1.00  0.00           O
ATOM   1243  N   LEU A  83      38.670  46.440  45.750  1.00  0.00           N
ATOM   1244  HN  LEU A  83      38.600  46.740  46.700  1.00  0.00           H
ATOM   1245  CA  LEU A  83      39.830  45.690  45.400  1.00  0.00           C
ATOM   1246  HA  LEU A  83      40.330  46.070  44.530  1.00  0.00           H
ATOM   1247  CB  LEU A  83      40.850  45.830  46.570  1.00  0.00           C
ATOM   1248  HB1 LEU A  83      40.340  45.500  47.510  1.00  0.00           H
ATOM   1249  HB2 LEU A  83      41.070  46.910  46.640  1.00  0.00           H
ATOM   1250  CG  LEU A  83      42.170  45.050  46.550  1.00  0.00           C
ATOM   1251  HG  LEU A  83      41.990  43.960  46.450  1.00  0.00           H
ATOM   1252  CD1 LEU A  83      43.060  45.490  45.440  1.00  0.00           C
ATOM   1253 HD11 LEU A  83      43.980  44.880  45.620  1.00  0.00           H
ATOM   1254 HD12 LEU A  83      43.220  46.580  45.460  1.00  0.00           H
ATOM   1255 HD13 LEU A  83      42.690  45.160  44.460  1.00  0.00           H
ATOM   1256  CD2 LEU A  83      42.870  45.180  47.930  1.00  0.00           C
ATOM   1257 HD21 LEU A  83      42.180  45.020  48.780  1.00  0.00           H
ATOM   1258 HD22 LEU A  83      43.140  46.250  48.070  1.00  0.00           H
ATOM   1259 HD23 LEU A  83      43.760  44.530  48.070  1.00  0.00           H
ATOM   1260  C   LEU A  83      39.600  44.160  45.160  1.00  0.00           C
ATOM   1261  O   LEU A  83      40.010  43.580  44.140  1.00  0.00           O
ATOM   1262  N   MET A  84      38.830  43.510  46.030  1.00  0.00           N
ATOM   1263  HN  MET A  84      38.450  44.180  46.680  1.00  0.00           H
ATOM   1264  CA  MET A  84      38.490  42.150  45.850  1.00  0.00           C
ATOM   1265  HA  MET A  84      39.460  41.720  45.680  1.00  0.00           H
ATOM   1266  CB  MET A  84      37.780  41.650  47.090  1.00  0.00           C
ATOM   1267  HB1 MET A  84      37.070  40.860  46.760  1.00  0.00           H
ATOM   1268  HB2 MET A  84      37.160  42.520  47.410  1.00  0.00           H
ATOM   1269  CG  MET A  84      38.690  41.400  48.360  1.00  0.00           C
ATOM   1270  HG1 MET A  84      39.030  42.350  48.830  1.00  0.00           H
ATOM   1271  HG2 MET A  84      39.580  40.850  47.990  1.00  0.00           H
ATOM   1272  SD  MET A  84      37.800  40.540  49.780  1.00  0.00           S
ATOM   1273  CE  MET A  84      37.150  42.000  50.620  1.00  0.00           C
ATOM   1274  HE1 MET A  84      37.800  42.570  51.330  1.00  0.00           H
ATOM   1275  HE2 MET A  84      36.260  41.890  51.280  1.00  0.00           H
ATOM   1276  HE3 MET A  84      36.790  42.740  49.880  1.00  0.00           H
ATOM   1277  C   MET A  84      37.650  41.900  44.620  1.00  0.00           C
ATOM   1278  O   MET A  84      37.930  41.020  43.790  1.00  0.00           O
ATOM   1279  N   ASP A  85      36.660  42.730  44.330  1.00  0.00           N
ATOM   1280  HN  ASP A  85      36.380  43.430  44.990  1.00  0.00           H
ATOM   1281  CA  ASP A  85      35.800  42.720  43.110  1.00  0.00           C
ATOM   1282  HA  ASP A  85      35.320  41.750  43.050  1.00  0.00           H
ATOM   1283  CB  ASP A  85      34.830  43.900  43.280  1.00  0.00           C
ATOM   1284  HB1 ASP A  85      35.410  44.770  43.630  1.00  0.00           H
ATOM   1285  HB2 ASP A  85      34.040  43.590  43.990  1.00  0.00           H
ATOM   1286  CG  ASP A  85      34.030  44.150  42.020  1.00  0.00           C
ATOM   1287  OD1 ASP A  85      34.140  45.220  41.390  1.00  0.00           O
ATOM   1288  OD2 ASP A  85      33.260  43.260  41.590  1.00  0.00           O
ATOM   1289  C   ASP A  85      36.740  42.920  41.870  1.00  0.00           C
ATOM   1290  O   ASP A  85      36.500  42.220  40.870  1.00  0.00           O
ATOM   1291  N   ASN A  86      37.810  43.760  41.890  1.00  0.00           N
ATOM   1292  HN  ASN A  86      38.020  44.160  42.780  1.00  0.00           H
ATOM   1293  CA  ASN A  86      38.640  44.100  40.790  1.00  0.00           C
ATOM   1294  HA  ASN A  86      37.930  44.490  40.080  1.00  0.00           H
ATOM   1295  CB  ASN A  86      39.760  45.160  41.120  1.00  0.00           C
ATOM   1296  HB1 ASN A  86      40.740  44.810  41.480  1.00  0.00           H
ATOM   1297  HB2 ASN A  86      39.240  45.880  41.780  1.00  0.00           H
ATOM   1298  CG  ASN A  86      40.170  45.890  39.890  1.00  0.00           C
ATOM   1299  OD1 ASN A  86      41.260  45.750  39.390  1.00  0.00           O
ATOM   1300  ND2 ASN A  86      39.150  46.500  39.270  1.00  0.00           N
ATOM   1301 HD21 ASN A  86      39.330  46.720  38.310  1.00  0.00           H
ATOM   1302 HD22 ASN A  86      38.320  46.780  39.750  1.00  0.00           H
ATOM   1303  C   ASN A  86      39.320  42.830  40.230  1.00  0.00           C
ATOM   1304  O   ASN A  86      39.350  42.630  39.050  1.00  0.00           O
ATOM   1305  N   TYR A  87      39.790  41.940  41.210  1.00  0.00           N
ATOM   1306  HN  TYR A  87      39.760  42.120  42.180  1.00  0.00           H
ATOM   1307  CA  TYR A  87      40.220  40.560  40.970  1.00  0.00           C
ATOM   1308  HA  TYR A  87      41.020  40.650  40.250  1.00  0.00           H
ATOM   1309  CB  TYR A  87      40.740  39.890  42.210  1.00  0.00           C
ATOM   1310  HB1 TYR A  87      40.940  38.790  42.110  1.00  0.00           H
ATOM   1311  HB2 TYR A  87      40.090  39.950  43.110  1.00  0.00           H
ATOM   1312  CG  TYR A  87      42.050  40.480  42.600  1.00  0.00           C
ATOM   1313  CD1 TYR A  87      43.110  40.530  41.610  1.00  0.00           C
ATOM   1314  HD1 TYR A  87      43.080  39.930  40.720  1.00  0.00           H
ATOM   1315  CE1 TYR A  87      44.300  41.140  41.980  1.00  0.00           C
ATOM   1316  HE1 TYR A  87      45.050  41.220  41.210  1.00  0.00           H
ATOM   1317  CZ  TYR A  87      44.440  41.790  43.190  1.00  0.00           C
ATOM   1318  OH  TYR A  87      45.670  42.350  43.460  1.00  0.00           O
ATOM   1319  HH  TYR A  87      46.120  42.090  42.650  1.00  0.00           H
ATOM   1320  CD2 TYR A  87      42.230  41.130  43.830  1.00  0.00           C
ATOM   1321  HD2 TYR A  87      41.390  41.160  44.500  1.00  0.00           H
ATOM   1322  CE2 TYR A  87      43.390  41.760  44.120  1.00  0.00           C
ATOM   1323  HE2 TYR A  87      43.540  42.280  45.060  1.00  0.00           H
ATOM   1324  C   TYR A  87      39.300  39.620  40.290  1.00  0.00           C
ATOM   1325  O   TYR A  87      39.620  39.030  39.280  1.00  0.00           O
ATOM   1326  N   VAL A  88      38.080  39.530  40.810  1.00  0.00           N
ATOM   1327  HN  VAL A  88      37.820  40.080  41.600  1.00  0.00           H
ATOM   1328  CA  VAL A  88      37.050  38.660  40.200  1.00  0.00           C
ATOM   1329  HA  VAL A  88      37.450  37.690  39.960  1.00  0.00           H
ATOM   1330  CB  VAL A  88      35.910  38.670  41.180  1.00  0.00           C
ATOM   1331  HB  VAL A  88      35.490  39.690  41.270  1.00  0.00           H
ATOM   1332  CG1 VAL A  88      34.730  37.830  40.730  1.00  0.00           C
ATOM   1333 HG11 VAL A  88      34.080  37.510  41.590  1.00  0.00           H
ATOM   1334 HG12 VAL A  88      35.110  36.970  40.140  1.00  0.00           H
ATOM   1335 HG13 VAL A  88      34.050  38.470  40.120  1.00  0.00           H
ATOM   1336  CG2 VAL A  88      36.300  38.080  42.570  1.00  0.00           C
ATOM   1337 HG21 VAL A  88      37.100  38.720  43.010  1.00  0.00           H
ATOM   1338 HG22 VAL A  88      36.690  37.050  42.540  1.00  0.00           H
ATOM   1339 HG23 VAL A  88      35.420  38.080  43.260  1.00  0.00           H
ATOM   1340  C   VAL A  88      36.540  39.140  38.830  1.00  0.00           C
ATOM   1341  O   VAL A  88      36.300  38.310  37.970  1.00  0.00           O
ATOM   1342  N   ARG A  89      36.440  40.430  38.560  1.00  0.00           N
ATOM   1343  HN  ARG A  89      36.650  41.070  39.290  1.00  0.00           H
ATOM   1344  CA  ARG A  89      36.160  41.060  37.230  1.00  0.00           C
ATOM   1345  HA  ARG A  89      35.230  40.680  36.840  1.00  0.00           H
ATOM   1346  CB  ARG A  89      36.160  42.570  37.250  1.00  0.00           C
ATOM   1347  HB1 ARG A  89      36.130  42.980  36.220  1.00  0.00           H
ATOM   1348  HB2 ARG A  89      37.080  43.010  37.690  1.00  0.00           H
ATOM   1349  CG  ARG A  89      34.910  42.940  38.010  1.00  0.00           C
ATOM   1350  HG1 ARG A  89      35.140  42.640  39.050  1.00  0.00           H
ATOM   1351  HG2 ARG A  89      34.040  42.410  37.560  1.00  0.00           H
ATOM   1352  CD  ARG A  89      34.640  44.510  37.960  1.00  0.00           C
ATOM   1353  HD1 ARG A  89      34.590  44.940  36.940  1.00  0.00           H
ATOM   1354  HD2 ARG A  89      35.400  45.050  38.580  1.00  0.00           H
ATOM   1355  NE  ARG A  89      33.210  44.720  38.560  1.00  0.00           N
ATOM   1356  HE  ARG A  89      33.200  44.750  39.560  1.00  0.00           H
ATOM   1357  CZ  ARG A  89      32.010  44.560  37.990  1.00  0.00           C
ATOM   1358  NH1 ARG A  89      31.920  44.290  36.670  1.00  0.00           N
ATOM   1359 HH11 ARG A  89      32.740  44.140  36.120  1.00  0.00           H
ATOM   1360 HH12 ARG A  89      30.980  44.060  36.400  1.00  0.00           H
ATOM   1361  NH2 ARG A  89      30.900  44.590  38.690  1.00  0.00           N
ATOM   1362 HH21 ARG A  89      30.000  44.720  38.270  1.00  0.00           H
ATOM   1363 HH22 ARG A  89      30.950  44.570  39.690  1.00  0.00           H
ATOM   1364  C   ARG A  89      37.270  40.690  36.300  1.00  0.00           C
ATOM   1365  O   ARG A  89      36.970  40.580  35.100  1.00  0.00           O
ATOM   1366  N   ARG A  90      38.560  40.560  36.710  1.00  0.00           N
ATOM   1367  HN  ARG A  90      38.750  40.610  37.690  1.00  0.00           H
ATOM   1368  CA  ARG A  90      39.730  40.560  35.830  1.00  0.00           C
ATOM   1369  HA  ARG A  90      40.480  40.310  36.580  1.00  0.00           H
ATOM   1370  CB  ARG A  90      39.740  39.460  34.690  1.00  0.00           C
ATOM   1371  HB1 ARG A  90      40.610  39.580  34.020  1.00  0.00           H
ATOM   1372  HB2 ARG A  90      38.800  39.630  34.130  1.00  0.00           H
ATOM   1373  CG  ARG A  90      39.870  37.930  35.090  1.00  0.00           C
ATOM   1374  HG1 ARG A  90      40.960  37.760  35.280  1.00  0.00           H
ATOM   1375  HG2 ARG A  90      39.640  37.330  34.180  1.00  0.00           H
ATOM   1376  CD  ARG A  90      38.880  37.420  36.180  1.00  0.00           C
ATOM   1377  HD1 ARG A  90      37.810  37.610  35.960  1.00  0.00           H
ATOM   1378  HD2 ARG A  90      39.280  37.910  37.090  1.00  0.00           H
ATOM   1379  NE  ARG A  90      39.180  35.930  36.280  1.00  0.00           N
ATOM   1380  HE  ARG A  90      40.050  35.590  35.920  1.00  0.00           H
ATOM   1381  CZ  ARG A  90      38.310  35.050  36.630  1.00  0.00           C
ATOM   1382  NH1 ARG A  90      37.110  35.350  37.110  1.00  0.00           N
ATOM   1383 HH11 ARG A  90      36.490  34.600  37.370  1.00  0.00           H
ATOM   1384 HH12 ARG A  90      36.850  36.270  37.370  1.00  0.00           H
ATOM   1385  NH2 ARG A  90      38.640  33.800  36.450  1.00  0.00           N
ATOM   1386 HH21 ARG A  90      39.560  33.690  36.090  1.00  0.00           H
ATOM   1387 HH22 ARG A  90      38.000  33.040  36.610  1.00  0.00           H
ATOM   1388  C   ARG A  90      40.170  42.000  35.370  1.00  0.00           C
ATOM   1389  O   ARG A  90      40.280  42.340  34.210  1.00  0.00           O
ATOM   1390  N   TRP A  91      40.400  42.860  36.370  1.00  0.00           N
ATOM   1391  HN  TRP A  91      40.130  42.540  37.270  1.00  0.00           H
ATOM   1392  CA  TRP A  91      41.130  44.140  36.290  1.00  0.00           C
ATOM   1393  HA  TRP A  91      41.140  44.510  37.300  1.00  0.00           H
ATOM   1394  CB  TRP A  91      42.610  43.950  35.820  1.00  0.00           C
ATOM   1395  HB1 TRP A  91      43.090  44.950  35.690  1.00  0.00           H
ATOM   1396  HB2 TRP A  91      42.520  43.500  34.810  1.00  0.00           H
ATOM   1397  CG  TRP A  91      43.440  43.170  36.820  1.00  0.00           C
ATOM   1398  CD1 TRP A  91      44.230  43.820  37.760  1.00  0.00           C
ATOM   1399  HD1 TRP A  91      44.170  44.860  38.050  1.00  0.00           H
ATOM   1400  NE1 TRP A  91      45.180  42.970  38.320  1.00  0.00           N
ATOM   1401  HE1 TRP A  91      45.370  42.970  39.280  1.00  0.00           H
ATOM   1402  CE2 TRP A  91      45.010  41.750  37.670  1.00  0.00           C
ATOM   1403  CD2 TRP A  91      43.940  41.790  36.750  1.00  0.00           C
ATOM   1404  CE3 TRP A  91      43.690  40.700  35.920  1.00  0.00           C
ATOM   1405  HE3 TRP A  91      43.050  40.940  35.090  1.00  0.00           H
ATOM   1406  CZ3 TRP A  91      44.390  39.510  36.090  1.00  0.00           C
ATOM   1407  HZ3 TRP A  91      44.240  38.660  35.430  1.00  0.00           H
ATOM   1408  CZ2 TRP A  91      45.680  40.580  37.900  1.00  0.00           C
ATOM   1409  HZ2 TRP A  91      46.520  40.490  38.560  1.00  0.00           H
ATOM   1410  CH2 TRP A  91      45.390  39.520  37.020  1.00  0.00           C
ATOM   1411  HH2 TRP A  91      45.980  38.630  37.220  1.00  0.00           H
ATOM   1412  C   TRP A  91      40.410  45.200  35.530  1.00  0.00           C
ATOM   1413  O   TRP A  91      41.070  46.070  35.010  1.00  0.00           O
ATOM   1414  N   ASP A  92      39.110  45.150  35.410  1.00  0.00           N
ATOM   1415  HN  ASP A  92      38.610  44.410  35.860  1.00  0.00           H
ATOM   1416  CA  ASP A  92      38.300  46.140  34.730  1.00  0.00           C
ATOM   1417  HA  ASP A  92      38.820  46.820  34.070  1.00  0.00           H
ATOM   1418  CB  ASP A  92      37.260  45.230  33.920  1.00  0.00           C
ATOM   1419  HB1 ASP A  92      36.640  44.630  34.620  1.00  0.00           H
ATOM   1420  HB2 ASP A  92      37.880  44.590  33.250  1.00  0.00           H
ATOM   1421  CG  ASP A  92      36.310  45.960  32.980  1.00  0.00           C
ATOM   1422  OD1 ASP A  92      36.710  47.060  32.460  1.00  0.00           O
ATOM   1423  OD2 ASP A  92      35.220  45.480  32.670  1.00  0.00           O
ATOM   1424  C   ASP A  92      37.470  47.020  35.760  1.00  0.00           C
ATOM   1425  O   ASP A  92      36.630  46.430  36.470  1.00  0.00           O
ATOM   1426  N   TRP A  93      37.810  48.260  35.970  1.00  0.00           N
ATOM   1427  HN  TRP A  93      38.510  48.730  35.440  1.00  0.00           H
ATOM   1428  CA  TRP A  93      37.150  49.200  36.860  1.00  0.00           C
ATOM   1429  HA  TRP A  93      36.590  48.640  37.580  1.00  0.00           H
ATOM   1430  CB  TRP A  93      38.230  50.130  37.440  1.00  0.00           C
ATOM   1431  HB1 TRP A  93      38.750  50.450  36.500  1.00  0.00           H
ATOM   1432  HB2 TRP A  93      38.960  49.560  38.040  1.00  0.00           H
ATOM   1433  CG  TRP A  93      37.700  51.200  38.290  1.00  0.00           C
ATOM   1434  CD1 TRP A  93      37.410  52.500  38.100  1.00  0.00           C
ATOM   1435  HD1 TRP A  93      37.410  53.040  37.160  1.00  0.00           H
ATOM   1436  NE1 TRP A  93      37.110  53.020  39.320  1.00  0.00           N
ATOM   1437  HE1 TRP A  93      36.770  53.920  39.490  1.00  0.00           H
ATOM   1438  CE2 TRP A  93      37.060  52.060  40.270  1.00  0.00           C
ATOM   1439  CD2 TRP A  93      37.330  50.890  39.640  1.00  0.00           C
ATOM   1440  CE3 TRP A  93      37.380  49.740  40.440  1.00  0.00           C
ATOM   1441  HE3 TRP A  93      37.680  48.770  40.070  1.00  0.00           H
ATOM   1442  CZ3 TRP A  93      37.030  49.720  41.790  1.00  0.00           C
ATOM   1443  HZ3 TRP A  93      36.970  48.830  42.390  1.00  0.00           H
ATOM   1444  CZ2 TRP A  93      36.750  52.120  41.650  1.00  0.00           C
ATOM   1445  HZ2 TRP A  93      36.650  53.070  42.180  1.00  0.00           H
ATOM   1446  CH2 TRP A  93      36.580  50.930  42.370  1.00  0.00           C
ATOM   1447  HH2 TRP A  93      36.310  50.960  43.410  1.00  0.00           H
ATOM   1448  C   TRP A  93      36.150  49.880  35.930  1.00  0.00           C
ATOM   1449  O   TRP A  93      36.480  50.390  34.880  1.00  0.00           O
ATOM   1450  N   LYS A  94      34.820  49.760  36.310  1.00  0.00           N
ATOM   1451  HN  LYS A  94      34.610  49.220  37.130  1.00  0.00           H
ATOM   1452  CA  LYS A  94      33.680  50.070  35.430  1.00  0.00           C
ATOM   1453  HA  LYS A  94      33.940  49.740  34.440  1.00  0.00           H
ATOM   1454  CB  LYS A  94      32.510  49.290  35.880  1.00  0.00           C
ATOM   1455  HB1 LYS A  94      31.600  49.540  35.300  1.00  0.00           H
ATOM   1456  HB2 LYS A  94      32.220  49.560  36.910  1.00  0.00           H
ATOM   1457  CG  LYS A  94      32.640  47.810  35.980  1.00  0.00           C
ATOM   1458  HG1 LYS A  94      31.640  47.380  36.210  1.00  0.00           H
ATOM   1459  HG2 LYS A  94      33.170  47.360  36.850  1.00  0.00           H
ATOM   1460  CD  LYS A  94      33.140  47.090  34.730  1.00  0.00           C
ATOM   1461  HD1 LYS A  94      33.070  46.000  34.970  1.00  0.00           H
ATOM   1462  HD2 LYS A  94      34.230  47.270  34.630  1.00  0.00           H
ATOM   1463  CE  LYS A  94      32.450  47.400  33.440  1.00  0.00           C
ATOM   1464  HE1 LYS A  94      32.480  48.450  33.080  1.00  0.00           H
ATOM   1465  HE2 LYS A  94      31.350  47.390  33.610  1.00  0.00           H
ATOM   1466  NZ  LYS A  94      32.860  46.530  32.290  1.00  0.00           N
ATOM   1467  HZ1 LYS A  94      32.780  47.030  31.380  1.00  0.00           H
ATOM   1468  HZ2 LYS A  94      32.220  45.720  32.160  1.00  0.00           H
ATOM   1469  HZ3 LYS A  94      33.840  46.220  32.410  1.00  0.00           H
ATOM   1470  C   LYS A  94      33.420  51.610  35.470  1.00  0.00           C
ATOM   1471  O   LYS A  94      33.070  52.300  34.490  1.00  0.00           O
ATOM   1472  N   PHE A  95      33.640  52.220  36.620  1.00  0.00           N
ATOM   1473  HN  PHE A  95      34.140  51.690  37.310  1.00  0.00           H
ATOM   1474  CA  PHE A  95      33.320  53.630  37.010  1.00  0.00           C
ATOM   1475  HA  PHE A  95      32.350  53.850  36.570  1.00  0.00           H
ATOM   1476  CB  PHE A  95      33.150  53.980  38.550  1.00  0.00           C
ATOM   1477  HB1 PHE A  95      32.650  54.960  38.690  1.00  0.00           H
ATOM   1478  HB2 PHE A  95      34.200  54.120  38.890  1.00  0.00           H
ATOM   1479  CG  PHE A  95      32.420  52.880  39.280  1.00  0.00           C
ATOM   1480  CD1 PHE A  95      30.960  52.740  39.190  1.00  0.00           C
ATOM   1481  HD1 PHE A  95      30.380  53.390  38.550  1.00  0.00           H
ATOM   1482  CE1 PHE A  95      30.350  51.740  39.960  1.00  0.00           C
ATOM   1483  HE1 PHE A  95      29.290  51.530  39.960  1.00  0.00           H
ATOM   1484  CZ  PHE A  95      31.130  50.890  40.800  1.00  0.00           C
ATOM   1485  HZ  PHE A  95      30.750  50.140  41.480  1.00  0.00           H
ATOM   1486  CD2 PHE A  95      33.150  52.040  40.110  1.00  0.00           C
ATOM   1487  HD2 PHE A  95      34.230  52.020  40.100  1.00  0.00           H
ATOM   1488  CE2 PHE A  95      32.540  51.000  40.830  1.00  0.00           C
ATOM   1489  HE2 PHE A  95      33.090  50.220  41.330  1.00  0.00           H
ATOM   1490  C   PHE A  95      34.180  54.590  36.270  1.00  0.00           C
ATOM   1491  O   PHE A  95      35.110  54.130  35.590  1.00  0.00           O
ATOM   1492  N   GLY A  96      33.830  55.900  36.230  1.00  0.00           N
ATOM   1493  HN  GLY A  96      32.990  56.200  36.660  1.00  0.00           H
ATOM   1494  CA  GLY A  96      34.640  56.930  35.500  1.00  0.00           C
ATOM   1495  HA1 GLY A  96      34.140  57.850  35.800  1.00  0.00           H
ATOM   1496  HA2 GLY A  96      34.580  56.720  34.440  1.00  0.00           H
ATOM   1497  C   GLY A  96      36.050  57.110  35.950  1.00  0.00           C
ATOM   1498  O   GLY A  96      36.550  56.620  36.980  1.00  0.00           O
ATOM   1499  N   ASP A  97      36.680  57.890  35.150  1.00  0.00           N
ATOM   1500  HN  ASP A  97      36.260  58.280  34.340  1.00  0.00           H
ATOM   1501  CA  ASP A  97      38.170  58.190  35.330  1.00  0.00           C
ATOM   1502  HA  ASP A  97      38.660  57.230  35.380  1.00  0.00           H
ATOM   1503  CB  ASP A  97      38.700  58.920  34.130  1.00  0.00           C
ATOM   1504  HB1 ASP A  97      38.110  59.770  33.740  1.00  0.00           H
ATOM   1505  HB2 ASP A  97      38.730  58.120  33.360  1.00  0.00           H
ATOM   1506  CG  ASP A  97      40.060  59.440  34.310  1.00  0.00           C
ATOM   1507  OD1 ASP A  97      40.910  58.760  34.940  1.00  0.00           O
ATOM   1508  OD2 ASP A  97      40.420  60.490  33.660  1.00  0.00           O
ATOM   1509  C   ASP A  97      38.380  58.920  36.730  1.00  0.00           C
ATOM   1510  O   ASP A  97      39.280  58.530  37.470  1.00  0.00           O
ATOM   1511  N   ILE A  98      37.530  59.910  37.160  1.00  0.00           N
ATOM   1512  HN  ILE A  98      36.710  60.060  36.610  1.00  0.00           H
ATOM   1513  CA  ILE A  98      37.600  60.620  38.490  1.00  0.00           C
ATOM   1514  HA  ILE A  98      38.620  60.940  38.610  1.00  0.00           H
ATOM   1515  CB  ILE A  98      36.770  61.920  38.510  1.00  0.00           C
ATOM   1516  HB  ILE A  98      35.790  61.790  38.020  1.00  0.00           H
ATOM   1517  CG2 ILE A  98      36.330  62.270  40.000  1.00  0.00           C
ATOM   1518 HG21 ILE A  98      35.570  61.590  40.440  1.00  0.00           H
ATOM   1519 HG22 ILE A  98      35.810  63.240  39.980  1.00  0.00           H
ATOM   1520 HG23 ILE A  98      37.200  62.350  40.690  1.00  0.00           H
ATOM   1521  CG1 ILE A  98      37.500  62.990  37.740  1.00  0.00           C
ATOM   1522 HG11 ILE A  98      36.820  63.830  37.440  1.00  0.00           H
ATOM   1523 HG12 ILE A  98      37.950  62.650  36.790  1.00  0.00           H
ATOM   1524  CD  ILE A  98      38.600  63.630  38.550  1.00  0.00           C
ATOM   1525  HD1 ILE A  98      39.030  64.420  37.910  1.00  0.00           H
ATOM   1526  HD2 ILE A  98      39.360  62.850  38.810  1.00  0.00           H
ATOM   1527  HD3 ILE A  98      38.300  64.130  39.510  1.00  0.00           H
ATOM   1528  C   ILE A  98      37.390  59.600  39.650  1.00  0.00           C
ATOM   1529  O   ILE A  98      38.290  59.520  40.520  1.00  0.00           O
ATOM   1530  N   PRO A  99      36.300  58.820  39.630  1.00  0.00           N
ATOM   1531  CD  PRO A  99      35.020  59.170  38.910  1.00  0.00           C
ATOM   1532  HD1 PRO A  99      35.110  58.850  37.850  1.00  0.00           H
ATOM   1533  HD2 PRO A  99      34.730  60.240  38.940  1.00  0.00           H
ATOM   1534  CA  PRO A  99      36.080  57.630  40.480  1.00  0.00           C
ATOM   1535  HA  PRO A  99      35.870  58.070  41.430  1.00  0.00           H
ATOM   1536  CB  PRO A  99      34.810  57.040  39.950  1.00  0.00           C
ATOM   1537  HB1 PRO A  99      34.260  56.410  40.670  1.00  0.00           H
ATOM   1538  HB2 PRO A  99      34.950  56.570  38.950  1.00  0.00           H
ATOM   1539  CG  PRO A  99      33.970  58.270  39.580  1.00  0.00           C
ATOM   1540  HG1 PRO A  99      33.230  57.930  38.830  1.00  0.00           H
ATOM   1541  HG2 PRO A  99      33.530  58.800  40.450  1.00  0.00           H
ATOM   1542  C   PRO A  99      37.330  56.730  40.810  1.00  0.00           C
ATOM   1543  O   PRO A  99      37.570  56.450  41.960  1.00  0.00           O
ATOM   1544  N   CYS A 100      38.090  56.280  39.850  1.00  0.00           N
ATOM   1545  HN  CYS A 100      37.850  56.540  38.920  1.00  0.00           H
ATOM   1546  CA  CYS A 100      39.360  55.660  40.020  1.00  0.00           C
ATOM   1547  HA  CYS A 100      39.210  54.870  40.740  1.00  0.00           H
ATOM   1548  CB  CYS A 100      40.000  55.380  38.620  1.00  0.00           C
ATOM   1549  HB1 CYS A 100      40.120  56.330  38.060  1.00  0.00           H
ATOM   1550  HB2 CYS A 100      39.380  54.610  38.110  1.00  0.00           H
ATOM   1551  SG  CYS A 100      41.650  54.580  38.680  1.00  0.00           S
ATOM   1552  C   CYS A 100      40.440  56.570  40.710  1.00  0.00           C
ATOM   1553  O   CYS A 100      41.250  56.210  41.580  1.00  0.00           O
ATOM   1554  N   ARG A 101      40.510  57.860  40.360  1.00  0.00           N
ATOM   1555  HN  ARG A 101      39.980  58.270  39.620  1.00  0.00           H
ATOM   1556  CA  ARG A 101      41.430  58.800  40.980  1.00  0.00           C
ATOM   1557  HA  ARG A 101      42.420  58.370  40.880  1.00  0.00           H
ATOM   1558  CB  ARG A 101      41.440  60.180  40.260  1.00  0.00           C
ATOM   1559  HB1 ARG A 101      42.050  60.880  40.870  1.00  0.00           H
ATOM   1560  HB2 ARG A 101      40.370  60.500  40.200  1.00  0.00           H
ATOM   1561  CG  ARG A 101      41.960  60.020  38.800  1.00  0.00           C
ATOM   1562  HG1 ARG A 101      41.200  59.340  38.360  1.00  0.00           H
ATOM   1563  HG2 ARG A 101      42.970  59.580  38.850  1.00  0.00           H
ATOM   1564  CD  ARG A 101      41.980  61.290  37.980  1.00  0.00           C
ATOM   1565  HD1 ARG A 101      42.860  61.810  38.420  1.00  0.00           H
ATOM   1566  HD2 ARG A 101      40.950  61.690  38.000  1.00  0.00           H
ATOM   1567  NE  ARG A 101      42.240  60.840  36.590  1.00  0.00           N
ATOM   1568  HE  ARG A 101      41.480  60.330  36.190  1.00  0.00           H
ATOM   1569  CZ  ARG A 101      43.160  61.310  35.750  1.00  0.00           C
ATOM   1570  NH1 ARG A 101      44.400  61.660  36.080  1.00  0.00           N
ATOM   1571 HH11 ARG A 101      44.710  61.280  36.950  1.00  0.00           H
ATOM   1572 HH12 ARG A 101      45.110  61.970  35.460  1.00  0.00           H
ATOM   1573  NH2 ARG A 101      42.760  61.410  34.520  1.00  0.00           N
ATOM   1574 HH21 ARG A 101      43.360  61.760  33.820  1.00  0.00           H
ATOM   1575 HH22 ARG A 101      41.780  61.280  34.340  1.00  0.00           H
ATOM   1576  C   ARG A 101      41.070  59.020  42.460  1.00  0.00           C
ATOM   1577  O   ARG A 101      41.980  58.940  43.290  1.00  0.00           O
ATOM   1578  N   LEU A 102      39.830  59.220  42.890  1.00  0.00           N
ATOM   1579  HN  LEU A 102      39.100  59.440  42.250  1.00  0.00           H
ATOM   1580  CA  LEU A 102      39.390  59.110  44.320  1.00  0.00           C
ATOM   1581  HA  LEU A 102      39.800  59.830  45.010  1.00  0.00           H
ATOM   1582  CB  LEU A 102      37.890  59.550  44.190  1.00  0.00           C
ATOM   1583  HB1 LEU A 102      37.400  58.970  43.370  1.00  0.00           H
ATOM   1584  HB2 LEU A 102      37.960  60.620  43.920  1.00  0.00           H
ATOM   1585  CG  LEU A 102      37.060  59.270  45.480  1.00  0.00           C
ATOM   1586  HG  LEU A 102      37.240  58.290  45.970  1.00  0.00           H
ATOM   1587  CD1 LEU A 102      37.350  60.320  46.530  1.00  0.00           C
ATOM   1588 HD11 LEU A 102      38.460  60.330  46.610  1.00  0.00           H
ATOM   1589 HD12 LEU A 102      37.080  60.160  47.600  1.00  0.00           H
ATOM   1590 HD13 LEU A 102      37.030  61.350  46.240  1.00  0.00           H
ATOM   1591  CD2 LEU A 102      35.560  59.180  45.290  1.00  0.00           C
ATOM   1592 HD21 LEU A 102      35.330  58.510  44.440  1.00  0.00           H
ATOM   1593 HD22 LEU A 102      35.120  60.150  44.950  1.00  0.00           H
ATOM   1594 HD23 LEU A 102      35.070  58.930  46.260  1.00  0.00           H
ATOM   1595  C   LEU A 102      39.650  57.730  44.920  1.00  0.00           C
ATOM   1596  O   LEU A 102      40.060  57.630  46.060  1.00  0.00           O
ATOM   1597  N   MET A 103      39.460  56.630  44.200  1.00  0.00           N
ATOM   1598  HN  MET A 103      39.010  56.630  43.310  1.00  0.00           H
ATOM   1599  CA  MET A 103      39.710  55.310  44.740  1.00  0.00           C
ATOM   1600  HA  MET A 103      39.210  55.250  45.700  1.00  0.00           H
ATOM   1601  CB  MET A 103      39.040  54.230  43.890  1.00  0.00           C
ATOM   1602  HB1 MET A 103      39.620  54.290  42.950  1.00  0.00           H
ATOM   1603  HB2 MET A 103      37.970  54.490  43.690  1.00  0.00           H
ATOM   1604  CG  MET A 103      39.260  52.780  44.330  1.00  0.00           C
ATOM   1605  HG1 MET A 103      40.330  52.540  44.180  1.00  0.00           H
ATOM   1606  HG2 MET A 103      38.750  52.030  43.700  1.00  0.00           H
ATOM   1607  SD  MET A 103      38.880  52.450  46.100  1.00  0.00           S
ATOM   1608  CE  MET A 103      39.580  50.710  46.040  1.00  0.00           C
ATOM   1609  HE1 MET A 103      39.260  50.120  45.150  1.00  0.00           H
ATOM   1610  HE2 MET A 103      39.430  50.130  46.970  1.00  0.00           H
ATOM   1611  HE3 MET A 103      40.680  50.750  45.890  1.00  0.00           H
ATOM   1612  C   MET A 103      41.210  55.020  45.010  1.00  0.00           C
ATOM   1613  O   MET A 103      41.600  54.620  46.100  1.00  0.00           O
ATOM   1614  N   LEU A 104      42.100  55.350  44.030  1.00  0.00           N
ATOM   1615  HN  LEU A 104      41.860  55.670  43.110  1.00  0.00           H
ATOM   1616  CA  LEU A 104      43.580  55.350  44.310  1.00  0.00           C
ATOM   1617  HA  LEU A 104      43.840  54.370  44.690  1.00  0.00           H
ATOM   1618  CB  LEU A 104      44.380  55.540  42.990  1.00  0.00           C
ATOM   1619  HB1 LEU A 104      45.470  55.550  43.190  1.00  0.00           H
ATOM   1620  HB2 LEU A 104      44.050  56.520  42.590  1.00  0.00           H
ATOM   1621  CG  LEU A 104      44.120  54.440  41.910  1.00  0.00           C
ATOM   1622  HG  LEU A 104      43.030  54.260  41.800  1.00  0.00           H
ATOM   1623  CD1 LEU A 104      44.600  54.860  40.570  1.00  0.00           C
ATOM   1624 HD11 LEU A 104      44.460  54.150  39.730  1.00  0.00           H
ATOM   1625 HD12 LEU A 104      45.710  55.000  40.610  1.00  0.00           H
ATOM   1626 HD13 LEU A 104      44.270  55.900  40.290  1.00  0.00           H
ATOM   1627  CD2 LEU A 104      44.820  53.050  42.170  1.00  0.00           C
ATOM   1628 HD21 LEU A 104      45.920  53.030  42.040  1.00  0.00           H
ATOM   1629 HD22 LEU A 104      44.390  52.350  41.420  1.00  0.00           H
ATOM   1630 HD23 LEU A 104      44.510  52.750  43.190  1.00  0.00           H
ATOM   1631  C   LEU A 104      44.040  56.310  45.370  1.00  0.00           C
ATOM   1632  O   LEU A 104      44.690  55.880  46.290  1.00  0.00           O
ATOM   1633  N   PHE A 105      43.530  57.520  45.330  1.00  0.00           N
ATOM   1634  HN  PHE A 105      42.970  57.770  44.550  1.00  0.00           H
ATOM   1635  CA  PHE A 105      43.800  58.500  46.390  1.00  0.00           C
ATOM   1636  HA  PHE A 105      44.860  58.660  46.390  1.00  0.00           H
ATOM   1637  CB  PHE A 105      42.970  59.820  46.170  1.00  0.00           C
ATOM   1638  HB1 PHE A 105      41.900  59.530  46.120  1.00  0.00           H
ATOM   1639  HB2 PHE A 105      43.290  60.220  45.180  1.00  0.00           H
ATOM   1640  CG  PHE A 105      43.140  60.900  47.180  1.00  0.00           C
ATOM   1641  CD1 PHE A 105      44.190  61.830  47.080  1.00  0.00           C
ATOM   1642  HD1 PHE A 105      44.940  61.760  46.320  1.00  0.00           H
ATOM   1643  CE1 PHE A 105      44.260  62.790  48.090  1.00  0.00           C
ATOM   1644  HE1 PHE A 105      45.140  63.400  48.160  1.00  0.00           H
ATOM   1645  CZ  PHE A 105      43.380  62.840  49.160  1.00  0.00           C
ATOM   1646  HZ  PHE A 105      43.420  63.650  49.870  1.00  0.00           H
ATOM   1647  CD2 PHE A 105      42.230  60.980  48.270  1.00  0.00           C
ATOM   1648  HD2 PHE A 105      41.350  60.350  48.260  1.00  0.00           H
ATOM   1649  CE2 PHE A 105      42.360  61.910  49.320  1.00  0.00           C
ATOM   1650  HE2 PHE A 105      41.580  62.080  50.050  1.00  0.00           H
ATOM   1651  C   PHE A 105      43.400  57.970  47.780  1.00  0.00           C
ATOM   1652  O   PHE A 105      44.170  57.910  48.690  1.00  0.00           O
ATOM   1653  N   MET A 106      42.170  57.440  47.880  1.00  0.00           N
ATOM   1654  HN  MET A 106      41.440  57.450  47.220  1.00  0.00           H
ATOM   1655  CA  MET A 106      41.710  56.750  49.060  1.00  0.00           C
ATOM   1656  HA  MET A 106      41.870  57.440  49.880  1.00  0.00           H
ATOM   1657  CB  MET A 106      40.160  56.800  49.160  1.00  0.00           C
ATOM   1658  HB1 MET A 106      39.870  56.200  50.040  1.00  0.00           H
ATOM   1659  HB2 MET A 106      39.750  56.070  48.430  1.00  0.00           H
ATOM   1660  CG  MET A 106      39.490  58.180  49.250  1.00  0.00           C
ATOM   1661  HG1 MET A 106      38.430  58.070  48.930  1.00  0.00           H
ATOM   1662  HG2 MET A 106      39.880  58.940  48.530  1.00  0.00           H
ATOM   1663  SD  MET A 106      39.620  59.000  50.900  1.00  0.00           S
ATOM   1664  CE  MET A 106      38.800  60.590  50.500  1.00  0.00           C
ATOM   1665  HE1 MET A 106      37.760  60.510  50.120  1.00  0.00           H
ATOM   1666  HE2 MET A 106      39.450  61.200  49.830  1.00  0.00           H
ATOM   1667  HE3 MET A 106      38.730  61.200  51.420  1.00  0.00           H
ATOM   1668  C   MET A 106      42.390  55.550  49.610  1.00  0.00           C
ATOM   1669  O   MET A 106      42.680  55.410  50.830  1.00  0.00           O
ATOM   1670  N   LEU A 107      42.630  54.640  48.630  1.00  0.00           N
ATOM   1671  HN  LEU A 107      42.370  54.790  47.670  1.00  0.00           H
ATOM   1672  CA  LEU A 107      43.380  53.470  48.920  1.00  0.00           C
ATOM   1673  HA  LEU A 107      42.870  53.070  49.790  1.00  0.00           H
ATOM   1674  CB  LEU A 107      43.280  52.470  47.800  1.00  0.00           C
ATOM   1675  HB1 LEU A 107      43.580  53.040  46.890  1.00  0.00           H
ATOM   1676  HB2 LEU A 107      42.220  52.200  47.600  1.00  0.00           H
ATOM   1677  CG  LEU A 107      43.950  51.010  47.920  1.00  0.00           C
ATOM   1678  HG  LEU A 107      45.020  51.130  48.200  1.00  0.00           H
ATOM   1679  CD1 LEU A 107      43.280  50.090  48.960  1.00  0.00           C
ATOM   1680 HD11 LEU A 107      42.280  49.710  48.680  1.00  0.00           H
ATOM   1681 HD12 LEU A 107      43.130  50.650  49.910  1.00  0.00           H
ATOM   1682 HD13 LEU A 107      43.920  49.220  49.250  1.00  0.00           H
ATOM   1683  CD2 LEU A 107      43.850  50.250  46.550  1.00  0.00           C
ATOM   1684 HD21 LEU A 107      44.190  49.190  46.610  1.00  0.00           H
ATOM   1685 HD22 LEU A 107      44.270  50.810  45.680  1.00  0.00           H
ATOM   1686 HD23 LEU A 107      42.800  50.200  46.190  1.00  0.00           H
ATOM   1687  C   LEU A 107      44.780  53.590  49.390  1.00  0.00           C
ATOM   1688  O   LEU A 107      45.200  52.930  50.350  1.00  0.00           O
ATOM   1689  N   ALA A 108      45.570  54.480  48.880  1.00  0.00           N
ATOM   1690  HN  ALA A 108      45.240  55.010  48.110  1.00  0.00           H
ATOM   1691  CA  ALA A 108      46.830  54.970  49.500  1.00  0.00           C
ATOM   1692  HA  ALA A 108      47.490  54.150  49.730  1.00  0.00           H
ATOM   1693  CB  ALA A 108      47.530  55.890  48.590  1.00  0.00           C
ATOM   1694  HB1 ALA A 108      48.490  56.230  49.020  1.00  0.00           H
ATOM   1695  HB2 ALA A 108      46.950  56.780  48.230  1.00  0.00           H
ATOM   1696  HB3 ALA A 108      47.830  55.390  47.640  1.00  0.00           H
ATOM   1697  C   ALA A 108      46.650  55.700  50.850  1.00  0.00           C
ATOM   1698  O   ALA A 108      47.370  55.440  51.780  1.00  0.00           O
ATOM   1699  N   MET A 109      45.700  56.680  50.980  1.00  0.00           N
ATOM   1700  HN  MET A 109      45.190  56.910  50.160  1.00  0.00           H
ATOM   1701  CA  MET A 109      45.580  57.620  52.080  1.00  0.00           C
ATOM   1702  HA  MET A 109      46.480  58.200  52.040  1.00  0.00           H
ATOM   1703  CB  MET A 109      44.490  58.630  51.770  1.00  0.00           C
ATOM   1704  HB1 MET A 109      43.550  58.100  51.520  1.00  0.00           H
ATOM   1705  HB2 MET A 109      44.830  59.170  50.870  1.00  0.00           H
ATOM   1706  CG  MET A 109      44.160  59.650  52.920  1.00  0.00           C
ATOM   1707  HG1 MET A 109      45.030  60.300  53.150  1.00  0.00           H
ATOM   1708  HG2 MET A 109      44.110  59.120  53.880  1.00  0.00           H
ATOM   1709  SD  MET A 109      42.790  60.690  52.630  1.00  0.00           S
ATOM   1710  CE  MET A 109      42.360  61.080  54.360  1.00  0.00           C
ATOM   1711  HE1 MET A 109      43.180  61.660  54.840  1.00  0.00           H
ATOM   1712  HE2 MET A 109      42.200  60.100  54.840  1.00  0.00           H
ATOM   1713  HE3 MET A 109      41.370  61.570  54.270  1.00  0.00           H
ATOM   1714  C   MET A 109      45.420  56.900  53.460  1.00  0.00           C
ATOM   1715  O   MET A 109      46.160  57.150  54.420  1.00  0.00           O
ATOM   1716  N   ASN A 110      44.430  56.010  53.550  1.00  0.00           N
ATOM   1717  HN  ASN A 110      43.820  55.980  52.760  1.00  0.00           H
ATOM   1718  CA  ASN A 110      43.960  55.240  54.680  1.00  0.00           C
ATOM   1719  HA  ASN A 110      43.710  55.980  55.420  1.00  0.00           H
ATOM   1720  CB  ASN A 110      42.730  54.490  54.310  1.00  0.00           C
ATOM   1721  HB1 ASN A 110      42.520  53.860  55.210  1.00  0.00           H
ATOM   1722  HB2 ASN A 110      42.910  53.910  53.380  1.00  0.00           H
ATOM   1723  CG  ASN A 110      41.590  55.440  53.920  1.00  0.00           C
ATOM   1724  OD1 ASN A 110      41.380  56.570  54.400  1.00  0.00           O
ATOM   1725  ND2 ASN A 110      40.800  54.970  52.970  1.00  0.00           N
ATOM   1726 HD21 ASN A 110      41.100  54.150  52.480  1.00  0.00           H
ATOM   1727 HD22 ASN A 110      40.080  55.580  52.630  1.00  0.00           H
ATOM   1728  C   ASN A 110      45.110  54.320  55.280  1.00  0.00           C
ATOM   1729  O   ASN A 110      45.280  54.140  56.480  1.00  0.00           O
ATOM   1730  N   ARG A 111      45.860  53.680  54.310  1.00  0.00           N
ATOM   1731  HN  ARG A 111      45.370  53.680  53.440  1.00  0.00           H
ATOM   1732  CA  ARG A 111      47.060  52.890  54.460  1.00  0.00           C
ATOM   1733  HA  ARG A 111      46.910  52.220  55.290  1.00  0.00           H
ATOM   1734  CB  ARG A 111      47.410  52.130  53.100  1.00  0.00           C
ATOM   1735  HB1 ARG A 111      46.650  52.440  52.360  1.00  0.00           H
ATOM   1736  HB2 ARG A 111      47.170  51.050  53.200  1.00  0.00           H
ATOM   1737  CG  ARG A 111      48.830  52.390  52.600  1.00  0.00           C
ATOM   1738  HG1 ARG A 111      49.510  51.910  53.340  1.00  0.00           H
ATOM   1739  HG2 ARG A 111      49.230  53.430  52.690  1.00  0.00           H
ATOM   1740  CD  ARG A 111      49.190  51.860  51.220  1.00  0.00           C
ATOM   1741  HD1 ARG A 111      48.430  52.280  50.520  1.00  0.00           H
ATOM   1742  HD2 ARG A 111      49.080  50.750  51.160  1.00  0.00           H
ATOM   1743  NE  ARG A 111      50.640  52.230  50.930  1.00  0.00           N
ATOM   1744  HE  ARG A 111      50.760  52.890  50.200  1.00  0.00           H
ATOM   1745  CZ  ARG A 111      51.700  51.480  51.170  1.00  0.00           C
ATOM   1746  NH1 ARG A 111      51.660  50.290  51.770  1.00  0.00           N
ATOM   1747 HH11 ARG A 111      52.610  50.010  51.920  1.00  0.00           H
ATOM   1748 HH12 ARG A 111      50.860  50.050  52.330  1.00  0.00           H
ATOM   1749  NH2 ARG A 111      52.850  51.900  50.690  1.00  0.00           N
ATOM   1750 HH21 ARG A 111      52.920  52.860  50.460  1.00  0.00           H
ATOM   1751 HH22 ARG A 111      53.650  51.460  51.090  1.00  0.00           H
ATOM   1752  C   ARG A 111      48.230  53.610  55.020  1.00  0.00           C
ATOM   1753  O   ARG A 111      49.020  53.120  55.880  1.00  0.00           O
ATOM   1754  N   GLN A 112      48.350  54.910  54.650  1.00  0.00           N
ATOM   1755  HN  GLN A 112      47.830  55.280  53.890  1.00  0.00           H
ATOM   1756  CA  GLN A 112      49.330  55.820  55.100  1.00  0.00           C
ATOM   1757  HA  GLN A 112      50.240  55.250  55.140  1.00  0.00           H
ATOM   1758  CB  GLN A 112      49.490  57.020  54.150  1.00  0.00           C
ATOM   1759  HB1 GLN A 112      50.080  57.810  54.650  1.00  0.00           H
ATOM   1760  HB2 GLN A 112      48.530  57.510  53.860  1.00  0.00           H
ATOM   1761  CG  GLN A 112      50.270  56.640  52.860  1.00  0.00           C
ATOM   1762  HG1 GLN A 112      49.740  55.740  52.460  1.00  0.00           H
ATOM   1763  HG2 GLN A 112      51.340  56.430  52.940  1.00  0.00           H
ATOM   1764  CD  GLN A 112      50.170  57.710  51.760  1.00  0.00           C
ATOM   1765  OE1 GLN A 112      51.170  58.370  51.490  1.00  0.00           O
ATOM   1766  NE2 GLN A 112      48.960  57.970  51.250  1.00  0.00           N
ATOM   1767 HE21 GLN A 112      48.250  57.390  51.660  1.00  0.00           H
ATOM   1768 HE22 GLN A 112      48.790  58.820  50.760  1.00  0.00           H
ATOM   1769  C   GLN A 112      49.110  56.270  56.580  1.00  0.00           C
ATOM   1770  O   GLN A 112      50.000  56.210  57.380  1.00  0.00           O
ATOM   1771  N   GLY A 113      47.840  56.650  56.880  1.00  0.00           N
ATOM   1772  HN  GLY A 113      47.180  56.680  56.140  1.00  0.00           H
ATOM   1773  CA  GLY A 113      47.310  56.870  58.260  1.00  0.00           C
ATOM   1774  HA1 GLY A 113      46.230  56.860  58.290  1.00  0.00           H
ATOM   1775  HA2 GLY A 113      47.840  57.720  58.660  1.00  0.00           H
ATOM   1776  C   GLY A 113      47.530  55.790  59.210  1.00  0.00           C
ATOM   1777  O   GLY A 113      48.030  55.930  60.340  1.00  0.00           O
ATOM   1778  N   SER A 114      47.240  54.590  58.720  1.00  0.00           N
ATOM   1779  HN  SER A 114      46.660  54.450  57.930  1.00  0.00           H
ATOM   1780  CA  SER A 114      47.620  53.340  59.460  1.00  0.00           C
ATOM   1781  HA  SER A 114      47.010  53.420  60.350  1.00  0.00           H
ATOM   1782  CB  SER A 114      47.000  52.170  58.670  1.00  0.00           C
ATOM   1783  HB1 SER A 114      47.410  52.120  57.640  1.00  0.00           H
ATOM   1784  HB2 SER A 114      45.940  52.390  58.440  1.00  0.00           H
ATOM   1785  OG  SER A 114      47.220  50.930  59.310  1.00  0.00           O
ATOM   1786  HG1 SER A 114      46.350  50.660  59.590  1.00  0.00           H
ATOM   1787  C   SER A 114      49.060  53.150  59.880  1.00  0.00           C
ATOM   1788  O   SER A 114      49.340  52.980  61.040  1.00  0.00           O
ATOM   1789  N   ILE A 115      50.010  53.290  58.970  1.00  0.00           N
ATOM   1790  HN  ILE A 115      49.850  53.280  57.980  1.00  0.00           H
ATOM   1791  CA  ILE A 115      51.440  53.400  59.320  1.00  0.00           C
ATOM   1792  HA  ILE A 115      51.610  52.490  59.850  1.00  0.00           H
ATOM   1793  CB  ILE A 115      52.440  53.440  58.070  1.00  0.00           C
ATOM   1794  HB  ILE A 115      52.340  54.440  57.610  1.00  0.00           H
ATOM   1795  CG2 ILE A 115      53.900  53.260  58.620  1.00  0.00           C
ATOM   1796 HG21 ILE A 115      54.210  53.970  59.410  1.00  0.00           H
ATOM   1797 HG22 ILE A 115      54.530  53.380  57.710  1.00  0.00           H
ATOM   1798 HG23 ILE A 115      54.160  52.210  58.870  1.00  0.00           H
ATOM   1799  CG1 ILE A 115      52.140  52.340  57.130  1.00  0.00           C
ATOM   1800 HG11 ILE A 115      51.070  52.150  56.900  1.00  0.00           H
ATOM   1801 HG12 ILE A 115      52.400  51.460  57.750  1.00  0.00           H
ATOM   1802  CD  ILE A 115      52.930  52.450  55.810  1.00  0.00           C
ATOM   1803  HD1 ILE A 115      54.020  52.380  55.970  1.00  0.00           H
ATOM   1804  HD2 ILE A 115      52.770  53.400  55.260  1.00  0.00           H
ATOM   1805  HD3 ILE A 115      52.490  51.670  55.140  1.00  0.00           H
ATOM   1806  C   ILE A 115      51.790  54.630  60.190  1.00  0.00           C
ATOM   1807  O   ILE A 115      52.590  54.550  61.110  1.00  0.00           O
ATOM   1808  N   ILE A 116      51.320  55.820  59.900  1.00  0.00           N
ATOM   1809  HN  ILE A 116      50.630  55.920  59.170  1.00  0.00           H
ATOM   1810  CA  ILE A 116      51.540  57.050  60.720  1.00  0.00           C
ATOM   1811  HA  ILE A 116      52.600  57.210  60.830  1.00  0.00           H
ATOM   1812  CB  ILE A 116      50.910  58.340  60.040  1.00  0.00           C
ATOM   1813  HB  ILE A 116      49.940  57.990  59.590  1.00  0.00           H
ATOM   1814  CG2 ILE A 116      50.680  59.590  60.840  1.00  0.00           C
ATOM   1815 HG21 ILE A 116      50.050  59.350  61.720  1.00  0.00           H
ATOM   1816 HG22 ILE A 116      50.290  60.470  60.280  1.00  0.00           H
ATOM   1817 HG23 ILE A 116      51.640  59.970  61.240  1.00  0.00           H
ATOM   1818  CG1 ILE A 116      51.750  58.660  58.820  1.00  0.00           C
ATOM   1819 HG11 ILE A 116      52.180  57.790  58.280  1.00  0.00           H
ATOM   1820 HG12 ILE A 116      52.660  59.150  59.200  1.00  0.00           H
ATOM   1821  CD  ILE A 116      51.170  59.510  57.690  1.00  0.00           C
ATOM   1822  HD1 ILE A 116      50.490  58.970  57.000  1.00  0.00           H
ATOM   1823  HD2 ILE A 116      52.040  59.850  57.080  1.00  0.00           H
ATOM   1824  HD3 ILE A 116      50.610  60.350  58.160  1.00  0.00           H
ATOM   1825  C   ILE A 116      51.050  57.010  62.140  1.00  0.00           C
ATOM   1826  O   ILE A 116      51.700  57.430  63.080  1.00  0.00           O
ATOM   1827  N   PHE A 117      49.850  56.470  62.390  1.00  0.00           N
ATOM   1828  HN  PHE A 117      49.330  56.090  61.620  1.00  0.00           H
ATOM   1829  CA  PHE A 117      49.210  56.510  63.690  1.00  0.00           C
ATOM   1830  HA  PHE A 117      49.470  57.400  64.250  1.00  0.00           H
ATOM   1831  CB  PHE A 117      47.660  56.610  63.630  1.00  0.00           C
ATOM   1832  HB1 PHE A 117      47.090  56.330  64.530  1.00  0.00           H
ATOM   1833  HB2 PHE A 117      47.270  55.930  62.830  1.00  0.00           H
ATOM   1834  CG  PHE A 117      47.190  58.040  63.340  1.00  0.00           C
ATOM   1835  CD1 PHE A 117      47.200  58.960  64.420  1.00  0.00           C
ATOM   1836  HD1 PHE A 117      47.560  58.710  65.400  1.00  0.00           H
ATOM   1837  CE1 PHE A 117      46.790  60.300  64.240  1.00  0.00           C
ATOM   1838  HE1 PHE A 117      46.870  61.060  65.000  1.00  0.00           H
ATOM   1839  CZ  PHE A 117      46.320  60.730  62.980  1.00  0.00           C
ATOM   1840  HZ  PHE A 117      46.030  61.740  62.830  1.00  0.00           H
ATOM   1841  CD2 PHE A 117      46.780  58.450  62.120  1.00  0.00           C
ATOM   1842  HD2 PHE A 117      46.890  57.750  61.310  1.00  0.00           H
ATOM   1843  CE2 PHE A 117      46.410  59.770  61.950  1.00  0.00           C
ATOM   1844  HE2 PHE A 117      46.180  60.080  60.930  1.00  0.00           H
ATOM   1845  C   PHE A 117      49.580  55.380  64.610  1.00  0.00           C
ATOM   1846  O   PHE A 117      49.330  55.390  65.820  1.00  0.00           O
ATOM   1847  N   LEU A 118      50.180  54.310  64.050  1.00  0.00           N
ATOM   1848  HN  LEU A 118      50.230  54.170  63.070  1.00  0.00           H
ATOM   1849  CA  LEU A 118      51.000  53.400  64.810  1.00  0.00           C
ATOM   1850  HA  LEU A 118      50.460  53.200  65.730  1.00  0.00           H
ATOM   1851  CB  LEU A 118      51.310  52.090  64.010  1.00  0.00           C
ATOM   1852  HB1 LEU A 118      51.880  52.390  63.110  1.00  0.00           H
ATOM   1853  HB2 LEU A 118      50.320  51.580  63.850  1.00  0.00           H
ATOM   1854  CG  LEU A 118      52.220  51.140  64.890  1.00  0.00           C
ATOM   1855  HG  LEU A 118      53.210  51.630  65.100  1.00  0.00           H
ATOM   1856  CD1 LEU A 118      51.410  50.690  66.170  1.00  0.00           C
ATOM   1857 HD11 LEU A 118      51.850  49.840  66.750  1.00  0.00           H
ATOM   1858 HD12 LEU A 118      50.360  50.410  65.920  1.00  0.00           H
ATOM   1859 HD13 LEU A 118      51.320  51.440  66.980  1.00  0.00           H
ATOM   1860  CD2 LEU A 118      52.640  49.890  64.000  1.00  0.00           C
ATOM   1861 HD21 LEU A 118      51.810  49.290  63.590  1.00  0.00           H
ATOM   1862 HD22 LEU A 118      53.310  49.240  64.580  1.00  0.00           H
ATOM   1863 HD23 LEU A 118      53.180  50.230  63.080  1.00  0.00           H
ATOM   1864  C   LEU A 118      52.350  54.090  65.250  1.00  0.00           C
ATOM   1865  O   LEU A 118      52.760  53.890  66.400  1.00  0.00           O
ATOM   1866  N   THR A 119      52.960  54.830  64.390  1.00  0.00           N
ATOM   1867  HN  THR A 119      52.470  55.170  63.590  1.00  0.00           H
ATOM   1868  CA  THR A 119      54.280  55.370  64.540  1.00  0.00           C
ATOM   1869  HA  THR A 119      54.950  54.530  64.700  1.00  0.00           H
ATOM   1870  CB  THR A 119      54.890  56.020  63.310  1.00  0.00           C
ATOM   1871  HB  THR A 119      54.200  56.760  62.860  1.00  0.00           H
ATOM   1872  OG1 THR A 119      55.140  54.960  62.410  1.00  0.00           O
ATOM   1873  HG1 THR A 119      54.350  54.840  61.880  1.00  0.00           H
ATOM   1874  CG2 THR A 119      56.190  56.670  63.640  1.00  0.00           C
ATOM   1875 HG21 THR A 119      56.050  57.690  64.050  1.00  0.00           H
ATOM   1876 HG22 THR A 119      56.870  56.720  62.760  1.00  0.00           H
ATOM   1877 HG23 THR A 119      56.760  56.050  64.370  1.00  0.00           H
ATOM   1878  C   THR A 119      54.340  56.260  65.800  1.00  0.00           C
ATOM   1879  O   THR A 119      55.220  56.250  66.670  1.00  0.00           O
ATOM   1880  N   VAL A 120      53.320  57.080  65.960  1.00  0.00           N
ATOM   1881  HN  VAL A 120      52.690  57.080  65.190  1.00  0.00           H
ATOM   1882  CA  VAL A 120      52.940  57.940  67.100  1.00  0.00           C
ATOM   1883  HA  VAL A 120      53.710  58.680  67.220  1.00  0.00           H
ATOM   1884  CB  VAL A 120      51.660  58.680  66.820  1.00  0.00           C
ATOM   1885  HB  VAL A 120      50.900  57.930  66.520  1.00  0.00           H
ATOM   1886  CG1 VAL A 120      51.090  59.380  68.060  1.00  0.00           C
ATOM   1887 HG11 VAL A 120      50.090  59.770  67.770  1.00  0.00           H
ATOM   1888 HG12 VAL A 120      51.730  60.250  68.290  1.00  0.00           H
ATOM   1889 HG13 VAL A 120      50.950  58.770  68.980  1.00  0.00           H
ATOM   1890  CG2 VAL A 120      51.670  59.730  65.670  1.00  0.00           C
ATOM   1891 HG21 VAL A 120      50.700  60.220  65.540  1.00  0.00           H
ATOM   1892 HG22 VAL A 120      51.870  59.190  64.700  1.00  0.00           H
ATOM   1893 HG23 VAL A 120      52.530  60.440  65.690  1.00  0.00           H
ATOM   1894  C   VAL A 120      52.820  57.100  68.350  1.00  0.00           C
ATOM   1895  O   VAL A 120      53.500  57.350  69.280  1.00  0.00           O
ATOM   1896  N   VAL A 121      51.930  56.030  68.260  1.00  0.00           N
ATOM   1897  HN  VAL A 121      51.420  55.920  67.400  1.00  0.00           H
ATOM   1898  CA  VAL A 121      51.660  55.130  69.350  1.00  0.00           C
ATOM   1899  HA  VAL A 121      51.420  55.840  70.140  1.00  0.00           H
ATOM   1900  CB  VAL A 121      50.500  54.240  69.100  1.00  0.00           C
ATOM   1901  HB  VAL A 121      50.660  53.690  68.150  1.00  0.00           H
ATOM   1902  CG1 VAL A 121      50.210  53.210  70.220  1.00  0.00           C
ATOM   1903 HG11 VAL A 121      49.700  53.600  71.130  1.00  0.00           H
ATOM   1904 HG12 VAL A 121      51.100  52.780  70.730  1.00  0.00           H
ATOM   1905 HG13 VAL A 121      49.560  52.430  69.780  1.00  0.00           H
ATOM   1906  CG2 VAL A 121      49.200  55.200  69.110  1.00  0.00           C
ATOM   1907 HG21 VAL A 121      49.190  55.790  70.060  1.00  0.00           H
ATOM   1908 HG22 VAL A 121      48.230  54.710  68.860  1.00  0.00           H
ATOM   1909 HG23 VAL A 121      49.330  55.960  68.310  1.00  0.00           H
ATOM   1910  C   VAL A 121      52.860  54.460  69.870  1.00  0.00           C
ATOM   1911  O   VAL A 121      53.040  54.390  71.070  1.00  0.00           O
ATOM   1912  N   ALA A 122      53.770  53.950  69.030  1.00  0.00           N
ATOM   1913  HN  ALA A 122      53.520  53.710  68.090  1.00  0.00           H
ATOM   1914  CA  ALA A 122      55.050  53.390  69.430  1.00  0.00           C
ATOM   1915  HA  ALA A 122      54.850  52.530  70.050  1.00  0.00           H
ATOM   1916  CB  ALA A 122      55.700  52.830  68.150  1.00  0.00           C
ATOM   1917  HB1 ALA A 122      55.770  53.580  67.340  1.00  0.00           H
ATOM   1918  HB2 ALA A 122      54.980  52.050  67.810  1.00  0.00           H
ATOM   1919  HB3 ALA A 122      56.640  52.280  68.300  1.00  0.00           H
ATOM   1920  C   ALA A 122      55.940  54.330  70.100  1.00  0.00           C
ATOM   1921  O   ALA A 122      56.440  53.940  71.140  1.00  0.00           O
ATOM   1922  N   VAL A 123      56.100  55.550  69.540  1.00  0.00           N
ATOM   1923  HN  VAL A 123      55.570  55.720  68.730  1.00  0.00           H
ATOM   1924  CA  VAL A 123      56.830  56.580  70.200  1.00  0.00           C
ATOM   1925  HA  VAL A 123      57.830  56.310  70.510  1.00  0.00           H
ATOM   1926  CB  VAL A 123      57.090  57.830  69.310  1.00  0.00           C
ATOM   1927  HB  VAL A 123      56.120  58.180  68.890  1.00  0.00           H
ATOM   1928  CG1 VAL A 123      57.670  59.030  70.070  1.00  0.00           C
ATOM   1929 HG11 VAL A 123      58.680  58.740  70.470  1.00  0.00           H
ATOM   1930 HG12 VAL A 123      57.070  59.350  70.950  1.00  0.00           H
ATOM   1931 HG13 VAL A 123      57.920  59.920  69.450  1.00  0.00           H
ATOM   1932  CG2 VAL A 123      57.980  57.480  68.140  1.00  0.00           C
ATOM   1933 HG21 VAL A 123      58.050  58.380  67.480  1.00  0.00           H
ATOM   1934 HG22 VAL A 123      57.470  56.730  67.480  1.00  0.00           H
ATOM   1935 HG23 VAL A 123      58.980  57.100  68.430  1.00  0.00           H
ATOM   1936  C   VAL A 123      56.270  56.980  71.510  1.00  0.00           C
ATOM   1937  O   VAL A 123      56.940  57.060  72.530  1.00  0.00           O
ATOM   1938  N   ASP A 124      54.970  57.220  71.540  1.00  0.00           N
ATOM   1939  HN  ASP A 124      54.370  57.300  70.750  1.00  0.00           H
ATOM   1940  CA  ASP A 124      54.220  57.650  72.860  1.00  0.00           C
ATOM   1941  HA  ASP A 124      54.620  58.510  73.360  1.00  0.00           H
ATOM   1942  CB  ASP A 124      52.690  57.830  72.650  1.00  0.00           C
ATOM   1943  HB1 ASP A 124      52.270  56.960  72.090  1.00  0.00           H
ATOM   1944  HB2 ASP A 124      52.550  58.740  72.020  1.00  0.00           H
ATOM   1945  CG  ASP A 124      51.800  58.010  73.900  1.00  0.00           C
ATOM   1946  OD1 ASP A 124      51.190  57.020  74.350  1.00  0.00           O
ATOM   1947  OD2 ASP A 124      51.800  59.160  74.370  1.00  0.00           O
ATOM   1948  C   ASP A 124      54.380  56.580  73.900  1.00  0.00           C
ATOM   1949  O   ASP A 124      54.840  56.850  75.050  1.00  0.00           O
ATOM   1950  N   ARG A 125      54.160  55.330  73.580  1.00  0.00           N
ATOM   1951  HN  ARG A 125      53.990  55.160  72.610  1.00  0.00           H
ATOM   1952  CA  ARG A 125      54.430  54.140  74.350  1.00  0.00           C
ATOM   1953  HA  ARG A 125      53.890  54.360  75.270  1.00  0.00           H
ATOM   1954  CB  ARG A 125      53.790  52.810  73.970  1.00  0.00           C
ATOM   1955  HB1 ARG A 125      54.270  51.940  74.460  1.00  0.00           H
ATOM   1956  HB2 ARG A 125      53.780  52.700  72.860  1.00  0.00           H
ATOM   1957  CG  ARG A 125      52.320  52.630  74.460  1.00  0.00           C
ATOM   1958  HG1 ARG A 125      52.260  52.470  75.560  1.00  0.00           H
ATOM   1959  HG2 ARG A 125      51.860  51.780  73.920  1.00  0.00           H
ATOM   1960  CD  ARG A 125      51.380  53.880  74.200  1.00  0.00           C
ATOM   1961  HD1 ARG A 125      51.520  54.230  73.160  1.00  0.00           H
ATOM   1962  HD2 ARG A 125      51.700  54.630  74.960  1.00  0.00           H
ATOM   1963  NE  ARG A 125      50.010  53.410  74.520  1.00  0.00           N
ATOM   1964  HE  ARG A 125      49.690  52.480  74.350  1.00  0.00           H
ATOM   1965  CZ  ARG A 125      49.240  54.060  75.350  1.00  0.00           C
ATOM   1966  NH1 ARG A 125      49.410  55.380  75.680  1.00  0.00           N
ATOM   1967 HH11 ARG A 125      50.100  55.880  75.160  1.00  0.00           H
ATOM   1968 HH12 ARG A 125      48.590  55.840  76.010  1.00  0.00           H
ATOM   1969  NH2 ARG A 125      48.100  53.510  75.760  1.00  0.00           N
ATOM   1970 HH21 ARG A 125      47.780  52.620  75.420  1.00  0.00           H
ATOM   1971 HH22 ARG A 125      47.530  54.050  76.380  1.00  0.00           H
ATOM   1972  C   ARG A 125      55.840  54.010  74.920  1.00  0.00           C
ATOM   1973  O   ARG A 125      56.100  53.900  76.120  1.00  0.00           O
ATOM   1974  N   TYR A 126      56.830  54.140  74.010  1.00  0.00           N
ATOM   1975  HN  TYR A 126      56.520  54.280  73.070  1.00  0.00           H
ATOM   1976  CA  TYR A 126      58.320  54.240  74.320  1.00  0.00           C
ATOM   1977  HA  TYR A 126      58.500  53.320  74.840  1.00  0.00           H
ATOM   1978  CB  TYR A 126      59.180  54.620  73.000  1.00  0.00           C
ATOM   1979  HB1 TYR A 126      58.630  54.960  72.120  1.00  0.00           H
ATOM   1980  HB2 TYR A 126      59.540  53.700  72.480  1.00  0.00           H
ATOM   1981  CG  TYR A 126      60.510  55.440  73.180  1.00  0.00           C
ATOM   1982  CD1 TYR A 126      61.460  55.050  74.160  1.00  0.00           C
ATOM   1983  HD1 TYR A 126      61.400  54.110  74.700  1.00  0.00           H
ATOM   1984  CE1 TYR A 126      62.610  55.810  74.400  1.00  0.00           C
ATOM   1985  HE1 TYR A 126      63.330  55.460  75.130  1.00  0.00           H
ATOM   1986  CZ  TYR A 126      62.870  56.940  73.640  1.00  0.00           C
ATOM   1987  OH  TYR A 126      64.070  57.560  73.730  1.00  0.00           O
ATOM   1988  HH  TYR A 126      64.580  56.880  74.180  1.00  0.00           H
ATOM   1989  CD2 TYR A 126      60.740  56.630  72.440  1.00  0.00           C
ATOM   1990  HD2 TYR A 126      59.950  56.940  71.770  1.00  0.00           H
ATOM   1991  CE2 TYR A 126      61.880  57.440  72.720  1.00  0.00           C
ATOM   1992  HE2 TYR A 126      61.970  58.290  72.060  1.00  0.00           H
ATOM   1993  C   TYR A 126      58.650  55.280  75.440  1.00  0.00           C
ATOM   1994  O   TYR A 126      59.240  55.000  76.480  1.00  0.00           O
ATOM   1995  N   PHE A 127      58.190  56.560  75.230  1.00  0.00           N
ATOM   1996  HN  PHE A 127      57.990  56.760  74.280  1.00  0.00           H
ATOM   1997  CA  PHE A 127      58.220  57.620  76.240  1.00  0.00           C
ATOM   1998  HA  PHE A 127      59.260  57.820  76.440  1.00  0.00           H
ATOM   1999  CB  PHE A 127      57.530  58.850  75.600  1.00  0.00           C
ATOM   2000  HB1 PHE A 127      57.410  59.650  76.370  1.00  0.00           H
ATOM   2001  HB2 PHE A 127      56.580  58.460  75.180  1.00  0.00           H
ATOM   2002  CG  PHE A 127      58.290  59.540  74.410  1.00  0.00           C
ATOM   2003  CD1 PHE A 127      57.710  60.120  73.300  1.00  0.00           C
ATOM   2004  HD1 PHE A 127      56.630  60.060  73.260  1.00  0.00           H
ATOM   2005  CE1 PHE A 127      58.450  60.930  72.500  1.00  0.00           C
ATOM   2006  HE1 PHE A 127      58.000  61.320  71.600  1.00  0.00           H
ATOM   2007  CZ  PHE A 127      59.850  61.140  72.670  1.00  0.00           C
ATOM   2008  HZ  PHE A 127      60.400  61.830  72.050  1.00  0.00           H
ATOM   2009  CD2 PHE A 127      59.720  59.650  74.560  1.00  0.00           C
ATOM   2010  HD2 PHE A 127      60.270  59.090  75.310  1.00  0.00           H
ATOM   2011  CE2 PHE A 127      60.490  60.460  73.740  1.00  0.00           C
ATOM   2012  HE2 PHE A 127      61.560  60.620  73.730  1.00  0.00           H
ATOM   2013  C   PHE A 127      57.620  57.300  77.630  1.00  0.00           C
ATOM   2014  O   PHE A 127      58.180  57.630  78.650  1.00  0.00           O
ATOM   2015  N   ARG A 128      56.520  56.590  77.670  1.00  0.00           N
ATOM   2016  HN  ARG A 128      56.050  56.260  76.860  1.00  0.00           H
ATOM   2017  CA  ARG A 128      55.910  56.360  78.950  1.00  0.00           C
ATOM   2018  HA  ARG A 128      56.000  57.210  79.610  1.00  0.00           H
ATOM   2019  CB  ARG A 128      54.440  56.110  78.850  1.00  0.00           C
ATOM   2020  HB1 ARG A 128      54.100  55.890  79.890  1.00  0.00           H
ATOM   2021  HB2 ARG A 128      54.370  55.130  78.330  1.00  0.00           H
ATOM   2022  CG  ARG A 128      53.490  57.070  78.150  1.00  0.00           C
ATOM   2023  HG1 ARG A 128      53.980  57.470  77.250  1.00  0.00           H
ATOM   2024  HG2 ARG A 128      53.390  57.910  78.880  1.00  0.00           H
ATOM   2025  CD  ARG A 128      52.080  56.610  77.940  1.00  0.00           C
ATOM   2026  HD1 ARG A 128      51.530  56.500  78.900  1.00  0.00           H
ATOM   2027  HD2 ARG A 128      52.010  55.620  77.410  1.00  0.00           H
ATOM   2028  NE  ARG A 128      51.390  57.710  77.120  1.00  0.00           N
ATOM   2029  HE  ARG A 128      51.490  57.730  76.120  1.00  0.00           H
ATOM   2030  CZ  ARG A 128      50.820  58.760  77.640  1.00  0.00           C
ATOM   2031  NH1 ARG A 128      50.680  58.970  78.920  1.00  0.00           N
ATOM   2032 HH11 ARG A 128      50.710  58.160  79.510  1.00  0.00           H
ATOM   2033 HH12 ARG A 128      50.280  59.800  79.320  1.00  0.00           H
ATOM   2034  NH2 ARG A 128      50.450  59.750  76.840  1.00  0.00           N
ATOM   2035 HH21 ARG A 128      50.760  59.600  75.900  1.00  0.00           H
ATOM   2036 HH22 ARG A 128      49.840  60.520  77.000  1.00  0.00           H
ATOM   2037  C   ARG A 128      56.650  55.210  79.650  1.00  0.00           C
ATOM   2038  O   ARG A 128      56.900  55.260  80.850  1.00  0.00           O
ATOM   2039  N   VAL A 129      57.130  54.230  78.840  1.00  0.00           N
ATOM   2040  HN  VAL A 129      56.960  54.280  77.860  1.00  0.00           H
ATOM   2041  CA  VAL A 129      57.900  53.110  79.400  1.00  0.00           C
ATOM   2042  HA  VAL A 129      57.360  52.680  80.230  1.00  0.00           H
ATOM   2043  CB  VAL A 129      58.090  51.990  78.250  1.00  0.00           C
ATOM   2044  HB  VAL A 129      58.410  52.400  77.270  1.00  0.00           H
ATOM   2045  CG1 VAL A 129      59.140  50.990  78.690  1.00  0.00           C
ATOM   2046 HG11 VAL A 129      58.790  50.590  79.670  1.00  0.00           H
ATOM   2047 HG12 VAL A 129      60.130  51.490  78.740  1.00  0.00           H
ATOM   2048 HG13 VAL A 129      59.180  50.190  77.920  1.00  0.00           H
ATOM   2049  CG2 VAL A 129      56.720  51.220  77.920  1.00  0.00           C
ATOM   2050 HG21 VAL A 129      56.870  50.390  77.190  1.00  0.00           H
ATOM   2051 HG22 VAL A 129      55.920  51.910  77.580  1.00  0.00           H
ATOM   2052 HG23 VAL A 129      56.380  50.880  78.920  1.00  0.00           H
ATOM   2053  C   VAL A 129      59.250  53.570  80.010  1.00  0.00           C
ATOM   2054  O   VAL A 129      59.640  53.080  81.140  1.00  0.00           O
ATOM   2055  N   VAL A 130      60.000  54.500  79.370  1.00  0.00           N
ATOM   2056  HN  VAL A 130      59.760  54.740  78.440  1.00  0.00           H
ATOM   2057  CA  VAL A 130      61.160  55.140  79.930  1.00  0.00           C
ATOM   2058  HA  VAL A 130      61.590  54.470  80.670  1.00  0.00           H
ATOM   2059  CB  VAL A 130      62.150  55.650  78.850  1.00  0.00           C
ATOM   2060  HB  VAL A 130      63.130  55.860  79.330  1.00  0.00           H
ATOM   2061  CG1 VAL A 130      62.550  54.410  78.000  1.00  0.00           C
ATOM   2062 HG11 VAL A 130      61.600  54.060  77.520  1.00  0.00           H
ATOM   2063 HG12 VAL A 130      62.800  53.550  78.650  1.00  0.00           H
ATOM   2064 HG13 VAL A 130      63.280  54.580  77.180  1.00  0.00           H
ATOM   2065  CG2 VAL A 130      61.620  56.840  78.020  1.00  0.00           C
ATOM   2066 HG21 VAL A 130      61.140  57.710  78.530  1.00  0.00           H
ATOM   2067 HG22 VAL A 130      60.880  56.500  77.270  1.00  0.00           H
ATOM   2068 HG23 VAL A 130      62.450  57.280  77.400  1.00  0.00           H
ATOM   2069  C   VAL A 130      60.930  56.350  80.910  1.00  0.00           C
ATOM   2070  O   VAL A 130      61.910  56.950  81.400  1.00  0.00           O
ATOM   2071  N   HSD A 131      59.670  56.640  81.370  1.00  0.00           N
ATOM   2072  HN  HSD A 131      58.950  56.220  80.810  1.00  0.00           H
ATOM   2073  CA  HSD A 131      59.140  57.530  82.430  1.00  0.00           C
ATOM   2074  HA  HSD A 131      58.430  56.900  82.950  1.00  0.00           H
ATOM   2075  CB  HSD A 131      60.150  58.040  83.460  1.00  0.00           C
ATOM   2076  HB1 HSD A 131      59.660  58.850  84.040  1.00  0.00           H
ATOM   2077  HB2 HSD A 131      61.010  58.570  83.000  1.00  0.00           H
ATOM   2078  ND1 HSD A 131      59.950  56.350  85.430  1.00  0.00           N
ATOM   2079  HD1 HSD A 131      58.970  56.440  85.600  1.00  0.00           H
ATOM   2080  CG  HSD A 131      60.650  56.890  84.380  1.00  0.00           C
ATOM   2081  CE1 HSD A 131      60.640  55.260  85.880  1.00  0.00           C
ATOM   2082  HE1 HSD A 131      60.120  54.680  86.640  1.00  0.00           H
ATOM   2083  NE2 HSD A 131      61.700  55.080  85.150  1.00  0.00           N
ATOM   2084  CD2 HSD A 131      61.690  56.050  84.200  1.00  0.00           C
ATOM   2085  HD2 HSD A 131      62.500  56.100  83.490  1.00  0.00           H
ATOM   2086  C   HSD A 131      58.370  58.750  81.770  1.00  0.00           C
ATOM   2087  O   HSD A 131      59.000  59.530  81.000  1.00  0.00           O
ATOM   2088  N   PRO A 132      57.050  59.000  81.990  1.00  0.00           N
ATOM   2089  CD  PRO A 132      56.210  58.230  82.980  1.00  0.00           C
ATOM   2090  HD1 PRO A 132      56.640  58.200  84.010  1.00  0.00           H
ATOM   2091  HD2 PRO A 132      55.920  57.220  82.620  1.00  0.00           H
ATOM   2092  CA  PRO A 132      56.100  59.780  81.090  1.00  0.00           C
ATOM   2093  HA  PRO A 132      56.220  59.500  80.060  1.00  0.00           H
ATOM   2094  CB  PRO A 132      54.700  59.300  81.590  1.00  0.00           C
ATOM   2095  HB1 PRO A 132      54.340  58.370  81.110  1.00  0.00           H
ATOM   2096  HB2 PRO A 132      53.840  59.990  81.450  1.00  0.00           H
ATOM   2097  CG  PRO A 132      54.990  59.100  83.080  1.00  0.00           C
ATOM   2098  HG1 PRO A 132      55.180  60.130  83.490  1.00  0.00           H
ATOM   2099  HG2 PRO A 132      54.250  58.560  83.700  1.00  0.00           H
ATOM   2100  C   PRO A 132      56.230  61.280  81.170  1.00  0.00           C
ATOM   2101  O   PRO A 132      55.310  61.990  81.560  1.00  0.00           O
ATOM   2102  N   HSD A 133      57.430  61.760  80.890  1.00  0.00           N
ATOM   2103  HN  HSD A 133      58.190  61.160  80.650  1.00  0.00           H
ATOM   2104  CA  HSD A 133      57.890  63.090  81.120  1.00  0.00           C
ATOM   2105  HA  HSD A 133      57.210  63.750  81.640  1.00  0.00           H
ATOM   2106  CB  HSD A 133      59.200  63.130  81.850  1.00  0.00           C
ATOM   2107  HB1 HSD A 133      59.600  64.160  81.840  1.00  0.00           H
ATOM   2108  HB2 HSD A 133      59.910  62.490  81.280  1.00  0.00           H
ATOM   2109  ND1 HSD A 133      58.450  63.110  84.310  1.00  0.00           N
ATOM   2110  HD1 HSD A 133      57.630  63.650  84.130  1.00  0.00           H
ATOM   2111  CG  HSD A 133      59.210  62.650  83.220  1.00  0.00           C
ATOM   2112  CE1 HSD A 133      58.780  62.370  85.400  1.00  0.00           C
ATOM   2113  HE1 HSD A 133      58.260  62.580  86.330  1.00  0.00           H
ATOM   2114  NE2 HSD A 133      59.630  61.450  85.140  1.00  0.00           N
ATOM   2115  CD2 HSD A 133      59.880  61.610  83.760  1.00  0.00           C
ATOM   2116  HD2 HSD A 133      60.570  60.890  83.330  1.00  0.00           H
ATOM   2117  C   HSD A 133      58.020  63.880  79.820  1.00  0.00           C
ATOM   2118  O   HSD A 133      58.650  64.910  79.630  1.00  0.00           O
ATOM   2119  N   HSD A 134      57.380  63.390  78.730  1.00  0.00           N
ATOM   2120  HN  HSD A 134      56.670  62.710  78.840  1.00  0.00           H
ATOM   2121  CA  HSD A 134      57.760  63.810  77.320  1.00  0.00           C
ATOM   2122  HA  HSD A 134      58.590  64.500  77.310  1.00  0.00           H
ATOM   2123  CB  HSD A 134      58.160  62.600  76.510  1.00  0.00           C
ATOM   2124  HB1 HSD A 134      58.740  62.720  75.560  1.00  0.00           H
ATOM   2125  HB2 HSD A 134      57.220  62.040  76.330  1.00  0.00           H
ATOM   2126  ND1 HSD A 134      58.970  60.840  77.980  1.00  0.00           N
ATOM   2127  HD1 HSD A 134      58.060  60.430  78.030  1.00  0.00           H
ATOM   2128  CG  HSD A 134      59.280  61.940  77.270  1.00  0.00           C
ATOM   2129  CE1 HSD A 134      60.110  60.370  78.500  1.00  0.00           C
ATOM   2130  HE1 HSD A 134      60.070  59.460  79.110  1.00  0.00           H
ATOM   2131  NE2 HSD A 134      61.140  61.050  78.000  1.00  0.00           N
ATOM   2132  CD2 HSD A 134      60.600  62.020  77.180  1.00  0.00           C
ATOM   2133  HD2 HSD A 134      61.160  62.750  76.600  1.00  0.00           H
ATOM   2134  C   HSD A 134      56.510  64.510  76.680  1.00  0.00           C
ATOM   2135  O   HSD A 134      55.400  64.240  77.000  1.00  0.00           O
ATOM   2136  N   ALA A 135      56.730  65.500  75.710  1.00  0.00           N
ATOM   2137  HN  ALA A 135      57.670  65.630  75.430  1.00  0.00           H
ATOM   2138  CA  ALA A 135      55.800  66.420  75.230  1.00  0.00           C
ATOM   2139  HA  ALA A 135      55.550  67.010  76.100  1.00  0.00           H
ATOM   2140  CB  ALA A 135      56.530  67.300  74.210  1.00  0.00           C
ATOM   2141  HB1 ALA A 135      56.700  66.690  73.290  1.00  0.00           H
ATOM   2142  HB2 ALA A 135      57.450  67.710  74.670  1.00  0.00           H
ATOM   2143  HB3 ALA A 135      55.890  68.100  73.800  1.00  0.00           H
ATOM   2144  C   ALA A 135      54.610  65.770  74.570  1.00  0.00           C
ATOM   2145  O   ALA A 135      53.530  66.350  74.420  1.00  0.00           O
ATOM   2146  N   LEU A 136      54.840  64.620  73.880  1.00  0.00           N
ATOM   2147  HN  LEU A 136      55.760  64.230  73.880  1.00  0.00           H
ATOM   2148  CA  LEU A 136      53.830  63.840  73.170  1.00  0.00           C
ATOM   2149  HA  LEU A 136      53.320  64.630  72.630  1.00  0.00           H
ATOM   2150  CB  LEU A 136      54.480  62.820  72.170  1.00  0.00           C
ATOM   2151  HB1 LEU A 136      55.130  62.190  72.830  1.00  0.00           H
ATOM   2152  HB2 LEU A 136      55.060  63.410  71.450  1.00  0.00           H
ATOM   2153  CG  LEU A 136      53.500  61.870  71.460  1.00  0.00           C
ATOM   2154  HG  LEU A 136      52.970  61.300  72.260  1.00  0.00           H
ATOM   2155  CD1 LEU A 136      52.570  62.700  70.590  1.00  0.00           C
ATOM   2156 HD11 LEU A 136      53.170  63.340  69.920  1.00  0.00           H
ATOM   2157 HD12 LEU A 136      51.830  63.360  71.100  1.00  0.00           H
ATOM   2158 HD13 LEU A 136      52.030  61.950  69.970  1.00  0.00           H
ATOM   2159  CD2 LEU A 136      54.250  60.790  70.650  1.00  0.00           C
ATOM   2160 HD21 LEU A 136      54.610  61.280  69.720  1.00  0.00           H
ATOM   2161 HD22 LEU A 136      53.500  60.060  70.290  1.00  0.00           H
ATOM   2162 HD23 LEU A 136      55.030  60.300  71.270  1.00  0.00           H
ATOM   2163  C   LEU A 136      52.840  63.290  74.130  1.00  0.00           C
ATOM   2164  O   LEU A 136      51.640  63.210  73.900  1.00  0.00           O
ATOM   2165  N   ASN A 137      53.400  62.940  75.370  1.00  0.00           N
ATOM   2166  HN  ASN A 137      54.300  63.280  75.580  1.00  0.00           H
ATOM   2167  CA  ASN A 137      52.590  62.530  76.490  1.00  0.00           C
ATOM   2168  HA  ASN A 137      51.870  61.820  76.100  1.00  0.00           H
ATOM   2169  CB  ASN A 137      53.380  61.820  77.620  1.00  0.00           C
ATOM   2170  HB1 ASN A 137      52.640  61.470  78.370  1.00  0.00           H
ATOM   2171  HB2 ASN A 137      54.110  62.440  78.190  1.00  0.00           H
ATOM   2172  CG  ASN A 137      54.330  60.770  77.040  1.00  0.00           C
ATOM   2173  OD1 ASN A 137      55.440  60.780  77.620  1.00  0.00           O
ATOM   2174  ND2 ASN A 137      53.970  59.980  75.970  1.00  0.00           N
ATOM   2175 HD21 ASN A 137      54.660  59.400  75.530  1.00  0.00           H
ATOM   2176 HD22 ASN A 137      53.040  60.000  75.610  1.00  0.00           H
ATOM   2177  C   ASN A 137      51.760  63.630  77.180  1.00  0.00           C
ATOM   2178  O   ASN A 137      50.750  63.320  77.790  1.00  0.00           O
ATOM   2179  N   LYS A 138      52.170  64.920  77.120  1.00  0.00           N
ATOM   2180  HN  LYS A 138      53.060  65.150  76.730  1.00  0.00           H
ATOM   2181  CA  LYS A 138      51.640  65.930  78.040  1.00  0.00           C
ATOM   2182  HA  LYS A 138      50.970  65.430  78.730  1.00  0.00           H
ATOM   2183  CB  LYS A 138      52.760  66.700  78.900  1.00  0.00           C
ATOM   2184  HB1 LYS A 138      52.200  67.390  79.580  1.00  0.00           H
ATOM   2185  HB2 LYS A 138      53.300  67.380  78.210  1.00  0.00           H
ATOM   2186  CG  LYS A 138      53.800  65.910  79.760  1.00  0.00           C
ATOM   2187  HG1 LYS A 138      54.440  66.530  80.420  1.00  0.00           H
ATOM   2188  HG2 LYS A 138      54.280  65.230  79.040  1.00  0.00           H
ATOM   2189  CD  LYS A 138      53.150  65.000  80.810  1.00  0.00           C
ATOM   2190  HD1 LYS A 138      53.720  64.120  81.140  1.00  0.00           H
ATOM   2191  HD2 LYS A 138      52.140  64.620  80.520  1.00  0.00           H
ATOM   2192  CE  LYS A 138      52.580  65.740  82.030  1.00  0.00           C
ATOM   2193  HE1 LYS A 138      51.870  66.550  81.710  1.00  0.00           H
ATOM   2194  HE2 LYS A 138      53.440  66.000  82.680  1.00  0.00           H
ATOM   2195  NZ  LYS A 138      51.740  64.810  82.880  1.00  0.00           N
ATOM   2196  HZ1 LYS A 138      50.880  64.650  82.310  1.00  0.00           H
ATOM   2197  HZ2 LYS A 138      51.460  65.270  83.770  1.00  0.00           H
ATOM   2198  HZ3 LYS A 138      52.150  63.880  83.110  1.00  0.00           H
ATOM   2199  C   LYS A 138      50.730  66.960  77.270  1.00  0.00           C
ATOM   2200  O   LYS A 138      50.250  67.820  77.860  1.00  0.00           O
ATOM   2201  N   ILE A 139      50.420  66.730  75.960  1.00  0.00           N
ATOM   2202  HN  ILE A 139      50.980  66.040  75.520  1.00  0.00           H
ATOM   2203  CA  ILE A 139      49.440  67.590  75.230  1.00  0.00           C
ATOM   2204  HA  ILE A 139      49.690  68.610  75.480  1.00  0.00           H
ATOM   2205  CB  ILE A 139      49.460  67.460  73.680  1.00  0.00           C
ATOM   2206  HB  ILE A 139      48.500  67.910  73.290  1.00  0.00           H
ATOM   2207  CG2 ILE A 139      50.680  68.330  73.140  1.00  0.00           C
ATOM   2208 HG21 ILE A 139      51.630  67.850  73.450  1.00  0.00           H
ATOM   2209 HG22 ILE A 139      50.630  69.280  73.690  1.00  0.00           H
ATOM   2210 HG23 ILE A 139      50.670  68.350  72.030  1.00  0.00           H
ATOM   2211  CG1 ILE A 139      49.620  65.960  73.230  1.00  0.00           C
ATOM   2212 HG11 ILE A 139      48.720  65.410  73.580  1.00  0.00           H
ATOM   2213 HG12 ILE A 139      50.490  65.560  73.790  1.00  0.00           H
ATOM   2214  CD  ILE A 139      50.020  65.850  71.770  1.00  0.00           C
ATOM   2215  HD1 ILE A 139      49.200  66.180  71.080  1.00  0.00           H
ATOM   2216  HD2 ILE A 139      50.140  64.770  71.570  1.00  0.00           H
ATOM   2217  HD3 ILE A 139      51.040  66.270  71.630  1.00  0.00           H
ATOM   2218  C   ILE A 139      48.000  67.390  75.770  1.00  0.00           C
ATOM   2219  O   ILE A 139      47.640  66.280  76.210  1.00  0.00           O
ATOM   2220  N   SER A 140      47.130  68.380  75.880  1.00  0.00           N
ATOM   2221  HN  SER A 140      47.240  69.250  75.400  1.00  0.00           H
ATOM   2222  CA  SER A 140      45.710  68.130  76.100  1.00  0.00           C
ATOM   2223  HA  SER A 140      45.600  67.530  76.990  1.00  0.00           H
ATOM   2224  CB  SER A 140      44.970  69.500  76.340  1.00  0.00           C
ATOM   2225  HB1 SER A 140      45.530  69.830  77.240  1.00  0.00           H
ATOM   2226  HB2 SER A 140      43.950  69.380  76.750  1.00  0.00           H
ATOM   2227  OG  SER A 140      45.050  70.480  75.330  1.00  0.00           O
ATOM   2228  HG1 SER A 140      45.960  70.770  75.240  1.00  0.00           H
ATOM   2229  C   SER A 140      44.850  67.440  74.990  1.00  0.00           C
ATOM   2230  O   SER A 140      45.350  67.110  73.910  1.00  0.00           O
ATOM   2231  N   ASN A 141      43.540  67.050  75.210  1.00  0.00           N
ATOM   2232  HN  ASN A 141      43.100  67.210  76.080  1.00  0.00           H
ATOM   2233  CA  ASN A 141      42.700  66.370  74.270  1.00  0.00           C
ATOM   2234  HA  ASN A 141      43.210  65.470  73.960  1.00  0.00           H
ATOM   2235  CB  ASN A 141      41.390  66.030  74.990  1.00  0.00           C
ATOM   2236  HB1 ASN A 141      40.680  65.590  74.260  1.00  0.00           H
ATOM   2237  HB2 ASN A 141      40.930  66.960  75.400  1.00  0.00           H
ATOM   2238  CG  ASN A 141      41.760  65.060  76.100  1.00  0.00           C
ATOM   2239  OD1 ASN A 141      42.880  64.580  76.210  1.00  0.00           O
ATOM   2240  ND2 ASN A 141      40.860  64.940  77.090  1.00  0.00           N
ATOM   2241 HD21 ASN A 141      41.100  64.380  77.890  1.00  0.00           H
ATOM   2242 HD22 ASN A 141      40.230  65.710  77.110  1.00  0.00           H
ATOM   2243  C   ASN A 141      42.410  67.170  72.940  1.00  0.00           C
ATOM   2244  O   ASN A 141      42.620  66.540  71.870  1.00  0.00           O
ATOM   2245  N   ARG A 142      42.110  68.460  73.020  1.00  0.00           N
ATOM   2246  HN  ARG A 142      42.120  68.790  73.950  1.00  0.00           H
ATOM   2247  CA  ARG A 142      41.840  69.320  71.890  1.00  0.00           C
ATOM   2248  HA  ARG A 142      41.120  68.730  71.330  1.00  0.00           H
ATOM   2249  CB  ARG A 142      41.250  70.720  72.290  1.00  0.00           C
ATOM   2250  HB1 ARG A 142      40.190  70.530  72.560  1.00  0.00           H
ATOM   2251  HB2 ARG A 142      41.130  71.460  71.460  1.00  0.00           H
ATOM   2252  CG  ARG A 142      41.990  71.430  73.460  1.00  0.00           C
ATOM   2253  HG1 ARG A 142      42.980  71.820  73.120  1.00  0.00           H
ATOM   2254  HG2 ARG A 142      42.230  70.780  74.330  1.00  0.00           H
ATOM   2255  CD  ARG A 142      41.110  72.670  73.950  1.00  0.00           C
ATOM   2256  HD1 ARG A 142      40.780  73.200  73.040  1.00  0.00           H
ATOM   2257  HD2 ARG A 142      41.730  73.300  74.630  1.00  0.00           H
ATOM   2258  NE  ARG A 142      39.830  72.100  74.620  1.00  0.00           N
ATOM   2259  HE  ARG A 142      39.940  71.200  75.040  1.00  0.00           H
ATOM   2260  CZ  ARG A 142      38.570  72.630  74.680  1.00  0.00           C
ATOM   2261  NH1 ARG A 142      38.230  73.830  74.260  1.00  0.00           N
ATOM   2262 HH11 ARG A 142      39.030  74.320  73.950  1.00  0.00           H
ATOM   2263 HH12 ARG A 142      37.290  74.170  74.350  1.00  0.00           H
ATOM   2264  NH2 ARG A 142      37.600  71.900  75.180  1.00  0.00           N
ATOM   2265 HH21 ARG A 142      37.760  70.950  75.460  1.00  0.00           H
ATOM   2266 HH22 ARG A 142      36.660  72.200  75.000  1.00  0.00           H
ATOM   2267  C   ARG A 142      43.100  69.390  71.070  1.00  0.00           C
ATOM   2268  O   ARG A 142      43.060  69.260  69.870  1.00  0.00           O
ATOM   2269  N   THR A 143      44.240  69.510  71.750  1.00  0.00           N
ATOM   2270  HN  THR A 143      44.110  69.610  72.730  1.00  0.00           H
ATOM   2271  CA  THR A 143      45.580  69.420  71.170  1.00  0.00           C
ATOM   2272  HA  THR A 143      45.580  70.260  70.490  1.00  0.00           H
ATOM   2273  CB  THR A 143      46.720  69.880  72.060  1.00  0.00           C
ATOM   2274  HB  THR A 143      46.850  69.160  72.900  1.00  0.00           H
ATOM   2275  OG1 THR A 143      46.550  71.190  72.550  1.00  0.00           O
ATOM   2276  HG1 THR A 143      46.890  71.290  73.450  1.00  0.00           H
ATOM   2277  CG2 THR A 143      48.040  70.010  71.260  1.00  0.00           C
ATOM   2278 HG21 THR A 143      48.510  69.070  70.920  1.00  0.00           H
ATOM   2279 HG22 THR A 143      48.810  70.620  71.800  1.00  0.00           H
ATOM   2280 HG23 THR A 143      47.930  70.610  70.340  1.00  0.00           H
ATOM   2281  C   THR A 143      46.020  68.200  70.380  1.00  0.00           C
ATOM   2282  O   THR A 143      46.470  68.270  69.250  1.00  0.00           O
ATOM   2283  N   ALA A 144      45.640  66.980  70.900  1.00  0.00           N
ATOM   2284  HN  ALA A 144      45.270  66.770  71.800  1.00  0.00           H
ATOM   2285  CA  ALA A 144      45.900  65.820  70.050  1.00  0.00           C
ATOM   2286  HA  ALA A 144      46.910  65.970  69.710  1.00  0.00           H
ATOM   2287  CB  ALA A 144      45.830  64.490  70.910  1.00  0.00           C
ATOM   2288  HB1 ALA A 144      46.670  64.530  71.640  1.00  0.00           H
ATOM   2289  HB2 ALA A 144      45.980  63.510  70.410  1.00  0.00           H
ATOM   2290  HB3 ALA A 144      44.800  64.450  71.330  1.00  0.00           H
ATOM   2291  C   ALA A 144      44.980  65.660  68.850  1.00  0.00           C
ATOM   2292  O   ALA A 144      45.450  65.190  67.790  1.00  0.00           O
ATOM   2293  N   ALA A 145      43.720  66.130  68.950  1.00  0.00           N
ATOM   2294  HN  ALA A 145      43.410  66.450  69.840  1.00  0.00           H
ATOM   2295  CA  ALA A 145      42.830  66.190  67.850  1.00  0.00           C
ATOM   2296  HA  ALA A 145      42.770  65.310  67.230  1.00  0.00           H
ATOM   2297  CB  ALA A 145      41.410  66.660  68.360  1.00  0.00           C
ATOM   2298  HB1 ALA A 145      41.480  67.460  69.120  1.00  0.00           H
ATOM   2299  HB2 ALA A 145      40.960  65.790  68.910  1.00  0.00           H
ATOM   2300  HB3 ALA A 145      40.720  66.940  67.530  1.00  0.00           H
ATOM   2301  C   ALA A 145      43.360  67.210  66.850  1.00  0.00           C
ATOM   2302  O   ALA A 145      43.240  67.020  65.650  1.00  0.00           O
ATOM   2303  N   ILE A 146      43.960  68.350  67.240  1.00  0.00           N
ATOM   2304  HN  ILE A 146      43.830  68.610  68.200  1.00  0.00           H
ATOM   2305  CA  ILE A 146      44.670  69.230  66.320  1.00  0.00           C
ATOM   2306  HA  ILE A 146      44.020  69.500  65.490  1.00  0.00           H
ATOM   2307  CB  ILE A 146      45.100  70.550  66.900  1.00  0.00           C
ATOM   2308  HB  ILE A 146      45.560  70.470  67.910  1.00  0.00           H
ATOM   2309  CG2 ILE A 146      46.000  71.300  65.940  1.00  0.00           C
ATOM   2310 HG21 ILE A 146      47.010  70.830  65.910  1.00  0.00           H
ATOM   2311 HG22 ILE A 146      46.220  72.340  66.280  1.00  0.00           H
ATOM   2312 HG23 ILE A 146      45.730  71.280  64.870  1.00  0.00           H
ATOM   2313  CG1 ILE A 146      43.810  71.370  67.180  1.00  0.00           C
ATOM   2314 HG11 ILE A 146      44.330  72.300  67.510  1.00  0.00           H
ATOM   2315 HG12 ILE A 146      43.150  70.910  67.950  1.00  0.00           H
ATOM   2316  CD  ILE A 146      42.800  71.600  66.040  1.00  0.00           C
ATOM   2317  HD1 ILE A 146      43.300  71.530  65.050  1.00  0.00           H
ATOM   2318  HD2 ILE A 146      42.300  72.590  66.080  1.00  0.00           H
ATOM   2319  HD3 ILE A 146      42.150  70.710  65.860  1.00  0.00           H
ATOM   2320  C   ILE A 146      45.920  68.580  65.720  1.00  0.00           C
ATOM   2321  O   ILE A 146      46.110  68.650  64.500  1.00  0.00           O
ATOM   2322  N   ILE A 147      46.740  67.920  66.550  1.00  0.00           N
ATOM   2323  HN  ILE A 147      46.650  68.030  67.530  1.00  0.00           H
ATOM   2324  CA  ILE A 147      47.870  67.150  66.000  1.00  0.00           C
ATOM   2325  HA  ILE A 147      48.450  67.870  65.440  1.00  0.00           H
ATOM   2326  CB  ILE A 147      48.930  66.680  66.990  1.00  0.00           C
ATOM   2327  HB  ILE A 147      48.450  66.070  67.790  1.00  0.00           H
ATOM   2328  CG2 ILE A 147      49.940  65.750  66.190  1.00  0.00           C
ATOM   2329 HG21 ILE A 147      50.890  65.630  66.750  1.00  0.00           H
ATOM   2330 HG22 ILE A 147      50.230  66.290  65.260  1.00  0.00           H
ATOM   2331 HG23 ILE A 147      49.610  64.680  66.160  1.00  0.00           H
ATOM   2332  CG1 ILE A 147      49.680  67.920  67.590  1.00  0.00           C
ATOM   2333 HG11 ILE A 147      49.070  68.530  68.300  1.00  0.00           H
ATOM   2334 HG12 ILE A 147      50.010  68.680  66.850  1.00  0.00           H
ATOM   2335  CD  ILE A 147      50.810  67.560  68.600  1.00  0.00           C
ATOM   2336  HD1 ILE A 147      51.770  67.330  68.100  1.00  0.00           H
ATOM   2337  HD2 ILE A 147      50.560  66.700  69.260  1.00  0.00           H
ATOM   2338  HD3 ILE A 147      51.020  68.460  69.230  1.00  0.00           H
ATOM   2339  C   ILE A 147      47.460  66.180  64.970  1.00  0.00           C
ATOM   2340  O   ILE A 147      48.040  66.090  63.910  1.00  0.00           O
ATOM   2341  N   SER A 148      46.360  65.400  65.310  1.00  0.00           N
ATOM   2342  HN  SER A 148      45.930  65.640  66.170  1.00  0.00           H
ATOM   2343  CA  SER A 148      45.780  64.390  64.350  1.00  0.00           C
ATOM   2344  HA  SER A 148      46.500  63.620  64.100  1.00  0.00           H
ATOM   2345  CB  SER A 148      44.650  63.630  65.010  1.00  0.00           C
ATOM   2346  HB1 SER A 148      44.350  62.790  64.350  1.00  0.00           H
ATOM   2347  HB2 SER A 148      43.790  64.300  65.230  1.00  0.00           H
ATOM   2348  OG  SER A 148      45.080  62.990  66.260  1.00  0.00           O
ATOM   2349  HG1 SER A 148      45.330  63.660  66.900  1.00  0.00           H
ATOM   2350  C   SER A 148      45.300  64.990  63.100  1.00  0.00           C
ATOM   2351  O   SER A 148      45.570  64.380  62.030  1.00  0.00           O
ATOM   2352  N   CYS A 149      44.620  66.170  63.150  1.00  0.00           N
ATOM   2353  HN  CYS A 149      44.220  66.440  64.030  1.00  0.00           H
ATOM   2354  CA  CYS A 149      44.150  66.900  61.960  1.00  0.00           C
ATOM   2355  HA  CYS A 149      43.480  66.290  61.370  1.00  0.00           H
ATOM   2356  CB  CYS A 149      43.180  68.010  62.420  1.00  0.00           C
ATOM   2357  HB1 CYS A 149      43.030  68.800  61.660  1.00  0.00           H
ATOM   2358  HB2 CYS A 149      43.570  68.490  63.340  1.00  0.00           H
ATOM   2359  SG  CYS A 149      41.460  67.280  62.710  1.00  0.00           S
ATOM   2360  HG1 CYS A 149      41.670  67.080  64.010  1.00  0.00           H
ATOM   2361  C   CYS A 149      45.250  67.410  61.130  1.00  0.00           C
ATOM   2362  O   CYS A 149      45.240  67.250  59.940  1.00  0.00           O
ATOM   2363  N   LEU A 150      46.430  67.810  61.760  1.00  0.00           N
ATOM   2364  HN  LEU A 150      46.440  67.740  62.750  1.00  0.00           H
ATOM   2365  CA  LEU A 150      47.680  68.240  61.120  1.00  0.00           C
ATOM   2366  HA  LEU A 150      47.320  68.950  60.390  1.00  0.00           H
ATOM   2367  CB  LEU A 150      48.630  68.890  62.110  1.00  0.00           C
ATOM   2368  HB1 LEU A 150      48.940  68.090  62.820  1.00  0.00           H
ATOM   2369  HB2 LEU A 150      48.060  69.570  62.780  1.00  0.00           H
ATOM   2370  CG  LEU A 150      49.870  69.680  61.480  1.00  0.00           C
ATOM   2371  HG  LEU A 150      50.440  68.830  61.070  1.00  0.00           H
ATOM   2372  CD1 LEU A 150      49.520  70.660  60.340  1.00  0.00           C
ATOM   2373 HD11 LEU A 150      50.450  71.190  60.060  1.00  0.00           H
ATOM   2374 HD12 LEU A 150      48.840  71.440  60.720  1.00  0.00           H
ATOM   2375 HD13 LEU A 150      49.170  70.030  59.490  1.00  0.00           H
ATOM   2376  CD2 LEU A 150      50.640  70.410  62.590  1.00  0.00           C
ATOM   2377 HD21 LEU A 150      51.570  70.910  62.230  1.00  0.00           H
ATOM   2378 HD22 LEU A 150      51.020  69.780  63.420  1.00  0.00           H
ATOM   2379 HD23 LEU A 150      49.970  71.170  63.050  1.00  0.00           H
ATOM   2380  C   LEU A 150      48.410  67.170  60.290  1.00  0.00           C
ATOM   2381  O   LEU A 150      48.690  67.350  59.120  1.00  0.00           O
ATOM   2382  N   LEU A 151      48.570  65.990  60.940  1.00  0.00           N
ATOM   2383  HN  LEU A 151      48.160  65.860  61.840  1.00  0.00           H
ATOM   2384  CA  LEU A 151      48.960  64.720  60.420  1.00  0.00           C
ATOM   2385  HA  LEU A 151      49.920  64.750  59.950  1.00  0.00           H
ATOM   2386  CB  LEU A 151      49.080  63.560  61.530  1.00  0.00           C
ATOM   2387  HB1 LEU A 151      49.320  62.640  60.970  1.00  0.00           H
ATOM   2388  HB2 LEU A 151      48.090  63.540  62.030  1.00  0.00           H
ATOM   2389  CG  LEU A 151      50.270  63.610  62.540  1.00  0.00           C
ATOM   2390  HG  LEU A 151      50.250  64.610  63.020  1.00  0.00           H
ATOM   2391  CD1 LEU A 151      50.100  62.560  63.620  1.00  0.00           C
ATOM   2392 HD11 LEU A 151      49.130  62.650  64.150  1.00  0.00           H
ATOM   2393 HD12 LEU A 151      50.960  62.650  64.330  1.00  0.00           H
ATOM   2394 HD13 LEU A 151      50.100  61.630  63.030  1.00  0.00           H
ATOM   2395  CD2 LEU A 151      51.690  63.510  61.930  1.00  0.00           C
ATOM   2396 HD21 LEU A 151      51.830  64.210  61.070  1.00  0.00           H
ATOM   2397 HD22 LEU A 151      51.720  62.520  61.430  1.00  0.00           H
ATOM   2398 HD23 LEU A 151      52.500  63.680  62.680  1.00  0.00           H
ATOM   2399  C   LEU A 151      48.050  64.200  59.290  1.00  0.00           C
ATOM   2400  O   LEU A 151      48.540  63.830  58.190  1.00  0.00           O
ATOM   2401  N   TRP A 152      46.700  64.230  59.410  1.00  0.00           N
ATOM   2402  HN  TRP A 152      46.300  64.350  60.310  1.00  0.00           H
ATOM   2403  CA  TRP A 152      45.670  63.920  58.470  1.00  0.00           C
ATOM   2404  HA  TRP A 152      46.010  63.010  57.990  1.00  0.00           H
ATOM   2405  CB  TRP A 152      44.260  63.760  58.980  1.00  0.00           C
ATOM   2406  HB1 TRP A 152      43.550  63.850  58.120  1.00  0.00           H
ATOM   2407  HB2 TRP A 152      44.030  64.630  59.640  1.00  0.00           H
ATOM   2408  CG  TRP A 152      43.950  62.430  59.560  1.00  0.00           C
ATOM   2409  CD1 TRP A 152      43.560  62.230  60.890  1.00  0.00           C
ATOM   2410  HD1 TRP A 152      43.400  63.020  61.590  1.00  0.00           H
ATOM   2411  NE1 TRP A 152      43.380  60.940  61.050  1.00  0.00           N
ATOM   2412  HE1 TRP A 152      43.160  60.410  61.840  1.00  0.00           H
ATOM   2413  CE2 TRP A 152      43.650  60.220  59.900  1.00  0.00           C
ATOM   2414  CD2 TRP A 152      44.040  61.180  58.940  1.00  0.00           C
ATOM   2415  CE3 TRP A 152      44.470  60.770  57.720  1.00  0.00           C
ATOM   2416  HE3 TRP A 152      44.730  61.520  57.000  1.00  0.00           H
ATOM   2417  CZ3 TRP A 152      44.440  59.420  57.410  1.00  0.00           C
ATOM   2418  HZ3 TRP A 152      44.760  59.050  56.450  1.00  0.00           H
ATOM   2419  CZ2 TRP A 152      43.450  58.900  59.600  1.00  0.00           C
ATOM   2420  HZ2 TRP A 152      43.020  58.170  60.260  1.00  0.00           H
ATOM   2421  CH2 TRP A 152      43.920  58.490  58.300  1.00  0.00           C
ATOM   2422  HH2 TRP A 152      43.910  57.470  57.950  1.00  0.00           H
ATOM   2423  C   TRP A 152      45.710  64.860  57.250  1.00  0.00           C
ATOM   2424  O   TRP A 152      45.640  64.490  56.060  1.00  0.00           O
ATOM   2425  N   GLY A 153      45.930  66.210  57.560  1.00  0.00           N
ATOM   2426  HN  GLY A 153      46.020  66.380  58.550  1.00  0.00           H
ATOM   2427  CA  GLY A 153      46.250  67.300  56.600  1.00  0.00           C
ATOM   2428  HA1 GLY A 153      46.590  68.190  57.090  1.00  0.00           H
ATOM   2429  HA2 GLY A 153      45.390  67.450  55.970  1.00  0.00           H
ATOM   2430  C   GLY A 153      47.440  66.940  55.730  1.00  0.00           C
ATOM   2431  O   GLY A 153      47.280  67.140  54.510  1.00  0.00           O
ATOM   2432  N   ILE A 154      48.580  66.570  56.380  1.00  0.00           N
ATOM   2433  HN  ILE A 154      48.790  66.640  57.350  1.00  0.00           H
ATOM   2434  CA  ILE A 154      49.770  66.130  55.630  1.00  0.00           C
ATOM   2435  HA  ILE A 154      50.150  66.850  54.930  1.00  0.00           H
ATOM   2436  CB  ILE A 154      50.880  65.990  56.650  1.00  0.00           C
ATOM   2437  HB  ILE A 154      50.490  65.360  57.480  1.00  0.00           H
ATOM   2438  CG2 ILE A 154      52.100  65.410  56.000  1.00  0.00           C
ATOM   2439 HG21 ILE A 154      51.930  64.340  55.770  1.00  0.00           H
ATOM   2440 HG22 ILE A 154      53.010  65.470  56.620  1.00  0.00           H
ATOM   2441 HG23 ILE A 154      52.300  65.940  55.040  1.00  0.00           H
ATOM   2442  CG1 ILE A 154      51.300  67.360  57.330  1.00  0.00           C
ATOM   2443 HG11 ILE A 154      50.370  67.860  57.660  1.00  0.00           H
ATOM   2444 HG12 ILE A 154      51.430  68.080  56.480  1.00  0.00           H
ATOM   2445  CD  ILE A 154      52.450  67.380  58.330  1.00  0.00           C
ATOM   2446  HD1 ILE A 154      53.470  67.180  57.940  1.00  0.00           H
ATOM   2447  HD2 ILE A 154      52.260  66.650  59.150  1.00  0.00           H
ATOM   2448  HD3 ILE A 154      52.330  68.360  58.840  1.00  0.00           H
ATOM   2449  C   ILE A 154      49.580  64.820  54.730  1.00  0.00           C
ATOM   2450  O   ILE A 154      50.040  64.710  53.600  1.00  0.00           O
ATOM   2451  N   THR A 155      48.750  63.890  55.260  1.00  0.00           N
ATOM   2452  HN  THR A 155      48.450  64.100  56.190  1.00  0.00           H
ATOM   2453  CA  THR A 155      48.370  62.690  54.630  1.00  0.00           C
ATOM   2454  HA  THR A 155      49.160  62.060  54.250  1.00  0.00           H
ATOM   2455  CB  THR A 155      47.560  61.770  55.540  1.00  0.00           C
ATOM   2456  HB  THR A 155      46.600  62.300  55.680  1.00  0.00           H
ATOM   2457  OG1 THR A 155      48.140  61.510  56.820  1.00  0.00           O
ATOM   2458  HG1 THR A 155      48.340  62.370  57.200  1.00  0.00           H
ATOM   2459  CG2 THR A 155      47.440  60.320  54.940  1.00  0.00           C
ATOM   2460 HG21 THR A 155      48.370  59.740  54.850  1.00  0.00           H
ATOM   2461 HG22 THR A 155      47.020  60.420  53.910  1.00  0.00           H
ATOM   2462 HG23 THR A 155      46.790  59.690  55.580  1.00  0.00           H
ATOM   2463  C   THR A 155      47.620  63.000  53.340  1.00  0.00           C
ATOM   2464  O   THR A 155      47.820  62.360  52.310  1.00  0.00           O
ATOM   2465  N   ILE A 156      46.670  63.940  53.330  1.00  0.00           N
ATOM   2466  HN  ILE A 156      46.480  64.520  54.130  1.00  0.00           H
ATOM   2467  CA  ILE A 156      46.100  64.510  52.150  1.00  0.00           C
ATOM   2468  HA  ILE A 156      45.630  63.710  51.610  1.00  0.00           H
ATOM   2469  CB  ILE A 156      45.000  65.520  52.400  1.00  0.00           C
ATOM   2470  HB  ILE A 156      45.420  66.300  53.080  1.00  0.00           H
ATOM   2471  CG2 ILE A 156      44.470  66.130  51.130  1.00  0.00           C
ATOM   2472 HG21 ILE A 156      45.080  66.940  50.670  1.00  0.00           H
ATOM   2473 HG22 ILE A 156      43.400  66.450  51.170  1.00  0.00           H
ATOM   2474 HG23 ILE A 156      44.570  65.390  50.300  1.00  0.00           H
ATOM   2475  CG1 ILE A 156      43.710  64.980  53.140  1.00  0.00           C
ATOM   2476 HG11 ILE A 156      44.120  64.270  53.890  1.00  0.00           H
ATOM   2477 HG12 ILE A 156      43.130  64.380  52.410  1.00  0.00           H
ATOM   2478  CD  ILE A 156      42.850  66.050  53.820  1.00  0.00           C
ATOM   2479  HD1 ILE A 156      42.750  66.900  53.120  1.00  0.00           H
ATOM   2480  HD2 ILE A 156      43.360  66.430  54.740  1.00  0.00           H
ATOM   2481  HD3 ILE A 156      41.860  65.670  54.160  1.00  0.00           H
ATOM   2482  C   ILE A 156      47.100  65.100  51.180  1.00  0.00           C
ATOM   2483  O   ILE A 156      47.010  64.810  50.060  1.00  0.00           O
ATOM   2484  N   GLY A 157      48.060  66.020  51.610  1.00  0.00           N
ATOM   2485  HN  GLY A 157      48.000  66.300  52.570  1.00  0.00           H
ATOM   2486  CA  GLY A 157      48.970  66.740  50.710  1.00  0.00           C
ATOM   2487  HA1 GLY A 157      49.510  67.440  51.340  1.00  0.00           H
ATOM   2488  HA2 GLY A 157      48.420  67.040  49.840  1.00  0.00           H
ATOM   2489  C   GLY A 157      49.920  65.810  50.010  1.00  0.00           C
ATOM   2490  O   GLY A 157      50.500  66.340  49.030  1.00  0.00           O
ATOM   2491  N   LEU A 158      50.090  64.570  50.510  1.00  0.00           N
ATOM   2492  HN  LEU A 158      49.640  64.380  51.370  1.00  0.00           H
ATOM   2493  CA  LEU A 158      51.160  63.770  50.040  1.00  0.00           C
ATOM   2494  HA  LEU A 158      51.790  64.360  49.390  1.00  0.00           H
ATOM   2495  CB  LEU A 158      51.930  63.170  51.210  1.00  0.00           C
ATOM   2496  HB1 LEU A 158      52.370  62.240  50.810  1.00  0.00           H
ATOM   2497  HB2 LEU A 158      51.240  62.800  51.990  1.00  0.00           H
ATOM   2498  CG  LEU A 158      53.010  64.090  51.890  1.00  0.00           C
ATOM   2499  HG  LEU A 158      52.480  65.000  52.230  1.00  0.00           H
ATOM   2500  CD1 LEU A 158      53.760  63.380  53.000  1.00  0.00           C
ATOM   2501 HD11 LEU A 158      54.550  64.050  53.400  1.00  0.00           H
ATOM   2502 HD12 LEU A 158      54.240  62.500  52.530  1.00  0.00           H
ATOM   2503 HD13 LEU A 158      52.990  63.020  53.720  1.00  0.00           H
ATOM   2504  CD2 LEU A 158      54.030  64.560  50.860  1.00  0.00           C
ATOM   2505 HD21 LEU A 158      53.670  65.320  50.140  1.00  0.00           H
ATOM   2506 HD22 LEU A 158      54.470  63.620  50.440  1.00  0.00           H
ATOM   2507 HD23 LEU A 158      54.780  65.240  51.300  1.00  0.00           H
ATOM   2508  C   LEU A 158      50.580  62.620  49.170  1.00  0.00           C
ATOM   2509  O   LEU A 158      51.230  61.640  48.850  1.00  0.00           O
ATOM   2510  N   THR A 159      49.220  62.710  48.990  1.00  0.00           N
ATOM   2511  HN  THR A 159      48.680  63.410  49.460  1.00  0.00           H
ATOM   2512  CA  THR A 159      48.490  61.820  48.130  1.00  0.00           C
ATOM   2513  HA  THR A 159      49.250  61.210  47.660  1.00  0.00           H
ATOM   2514  CB  THR A 159      47.470  61.030  48.940  1.00  0.00           C
ATOM   2515  HB  THR A 159      46.660  61.720  49.260  1.00  0.00           H
ATOM   2516  OG1 THR A 159      48.040  60.650  50.170  1.00  0.00           O
ATOM   2517  HG1 THR A 159      48.280  61.450  50.660  1.00  0.00           H
ATOM   2518  CG2 THR A 159      46.990  59.720  48.240  1.00  0.00           C
ATOM   2519 HG21 THR A 159      46.200  59.220  48.850  1.00  0.00           H
ATOM   2520 HG22 THR A 159      47.780  58.970  47.990  1.00  0.00           H
ATOM   2521 HG23 THR A 159      46.450  59.850  47.290  1.00  0.00           H
ATOM   2522  C   THR A 159      47.850  62.590  46.990  1.00  0.00           C
ATOM   2523  O   THR A 159      47.230  62.090  46.030  1.00  0.00           O
ATOM   2524  N   VAL A 160      48.090  63.930  46.950  1.00  0.00           N
ATOM   2525  HN  VAL A 160      48.590  64.420  47.660  1.00  0.00           H
ATOM   2526  CA  VAL A 160      47.600  64.800  45.860  1.00  0.00           C
ATOM   2527  HA  VAL A 160      46.630  64.380  45.690  1.00  0.00           H
ATOM   2528  CB  VAL A 160      47.450  66.280  46.210  1.00  0.00           C
ATOM   2529  HB  VAL A 160      48.150  66.480  47.040  1.00  0.00           H
ATOM   2530  CG1 VAL A 160      47.570  67.190  45.000  1.00  0.00           C
ATOM   2531 HG11 VAL A 160      47.470  68.240  45.380  1.00  0.00           H
ATOM   2532 HG12 VAL A 160      46.750  66.780  44.380  1.00  0.00           H
ATOM   2533 HG13 VAL A 160      48.490  67.060  44.390  1.00  0.00           H
ATOM   2534  CG2 VAL A 160      46.030  66.490  46.840  1.00  0.00           C
ATOM   2535 HG21 VAL A 160      45.900  65.680  47.590  1.00  0.00           H
ATOM   2536 HG22 VAL A 160      45.220  66.350  46.090  1.00  0.00           H
ATOM   2537 HG23 VAL A 160      45.960  67.510  47.280  1.00  0.00           H
ATOM   2538  C   VAL A 160      48.360  64.510  44.580  1.00  0.00           C
ATOM   2539  O   VAL A 160      47.860  64.700  43.470  1.00  0.00           O
ATOM   2540  N   HSD A 161      49.620  63.980  44.590  1.00  0.00           N
ATOM   2541  HN  HSD A 161      50.050  63.750  45.460  1.00  0.00           H
ATOM   2542  CA  HSD A 161      50.430  63.700  43.410  1.00  0.00           C
ATOM   2543  HA  HSD A 161      50.280  64.500  42.700  1.00  0.00           H
ATOM   2544  CB  HSD A 161      51.870  63.690  43.740  1.00  0.00           C
ATOM   2545  HB1 HSD A 161      52.290  64.650  44.100  1.00  0.00           H
ATOM   2546  HB2 HSD A 161      52.420  63.470  42.800  1.00  0.00           H
ATOM   2547  ND1 HSD A 161      52.300  62.750  46.020  1.00  0.00           N
ATOM   2548  HD1 HSD A 161      52.180  63.660  46.420  1.00  0.00           H
ATOM   2549  CG  HSD A 161      52.240  62.590  44.660  1.00  0.00           C
ATOM   2550  CE1 HSD A 161      52.660  61.580  46.550  1.00  0.00           C
ATOM   2551  HE1 HSD A 161      52.910  61.400  47.600  1.00  0.00           H
ATOM   2552  NE2 HSD A 161      52.940  60.730  45.560  1.00  0.00           N
ATOM   2553  CD2 HSD A 161      52.710  61.360  44.410  1.00  0.00           C
ATOM   2554  HD2 HSD A 161      52.970  60.780  43.540  1.00  0.00           H
ATOM   2555  C   HSD A 161      50.100  62.350  42.840  1.00  0.00           C
ATOM   2556  O   HSD A 161      50.360  61.990  41.680  1.00  0.00           O
ATOM   2557  N   LEU A 162      49.360  61.520  43.640  1.00  0.00           N
ATOM   2558  HN  LEU A 162      49.300  61.900  44.560  1.00  0.00           H
ATOM   2559  CA  LEU A 162      48.960  60.150  43.280  1.00  0.00           C
ATOM   2560  HA  LEU A 162      49.840  59.640  42.920  1.00  0.00           H
ATOM   2561  CB  LEU A 162      48.470  59.370  44.560  1.00  0.00           C
ATOM   2562  HB1 LEU A 162      47.500  59.800  44.910  1.00  0.00           H
ATOM   2563  HB2 LEU A 162      49.280  59.560  45.290  1.00  0.00           H
ATOM   2564  CG  LEU A 162      48.340  57.850  44.300  1.00  0.00           C
ATOM   2565  HG  LEU A 162      47.530  57.810  43.540  1.00  0.00           H
ATOM   2566  CD1 LEU A 162      49.580  57.120  43.800  1.00  0.00           C
ATOM   2567 HD11 LEU A 162      49.930  57.560  42.840  1.00  0.00           H
ATOM   2568 HD12 LEU A 162      49.450  56.020  43.670  1.00  0.00           H
ATOM   2569 HD13 LEU A 162      50.400  57.220  44.540  1.00  0.00           H
ATOM   2570  CD2 LEU A 162      47.780  57.090  45.510  1.00  0.00           C
ATOM   2571 HD21 LEU A 162      48.380  57.100  46.440  1.00  0.00           H
ATOM   2572 HD22 LEU A 162      47.500  56.040  45.240  1.00  0.00           H
ATOM   2573 HD23 LEU A 162      46.830  57.550  45.850  1.00  0.00           H
ATOM   2574  C   LEU A 162      47.910  60.180  42.140  1.00  0.00           C
ATOM   2575  O   LEU A 162      47.920  59.320  41.300  1.00  0.00           O
ATOM   2576  N   LEU A 163      47.180  61.300  42.050  1.00  0.00           N
ATOM   2577  HN  LEU A 163      47.540  61.960  42.700  1.00  0.00           H
ATOM   2578  CA  LEU A 163      46.110  61.650  41.180  1.00  0.00           C
ATOM   2579  HA  LEU A 163      45.410  60.820  41.250  1.00  0.00           H
ATOM   2580  CB  LEU A 163      45.330  63.010  41.410  1.00  0.00           C
ATOM   2581  HB1 LEU A 163      44.510  63.070  40.660  1.00  0.00           H
ATOM   2582  HB2 LEU A 163      46.070  63.800  41.160  1.00  0.00           H
ATOM   2583  CG  LEU A 163      44.800  63.250  42.850  1.00  0.00           C
ATOM   2584  HG  LEU A 163      45.590  63.060  43.610  1.00  0.00           H
ATOM   2585  CD1 LEU A 163      44.460  64.680  43.030  1.00  0.00           C
ATOM   2586 HD11 LEU A 163      43.590  64.920  42.370  1.00  0.00           H
ATOM   2587 HD12 LEU A 163      45.310  65.350  42.780  1.00  0.00           H
ATOM   2588 HD13 LEU A 163      44.180  64.880  44.090  1.00  0.00           H
ATOM   2589  CD2 LEU A 163      43.620  62.350  43.260  1.00  0.00           C
ATOM   2590 HD21 LEU A 163      43.730  61.290  42.960  1.00  0.00           H
ATOM   2591 HD22 LEU A 163      42.660  62.770  42.860  1.00  0.00           H
ATOM   2592 HD23 LEU A 163      43.670  62.460  44.360  1.00  0.00           H
ATOM   2593  C   LEU A 163      46.480  61.480  39.710  1.00  0.00           C
ATOM   2594  O   LEU A 163      45.790  60.970  38.820  1.00  0.00           O
ATOM   2595  N   LYS A 164      47.650  61.980  39.260  1.00  0.00           N
ATOM   2596  HN  LYS A 164      48.210  62.500  39.900  1.00  0.00           H
ATOM   2597  CA  LYS A 164      48.110  61.720  37.950  1.00  0.00           C
ATOM   2598  HA  LYS A 164      47.330  62.010  37.250  1.00  0.00           H
ATOM   2599  CB  LYS A 164      49.030  62.900  37.560  1.00  0.00           C
ATOM   2600  HB1 LYS A 164      48.480  63.850  37.680  1.00  0.00           H
ATOM   2601  HB2 LYS A 164      49.300  62.940  36.490  1.00  0.00           H
ATOM   2602  CG  LYS A 164      50.390  63.020  38.340  1.00  0.00           C
ATOM   2603  HG1 LYS A 164      51.030  62.110  38.300  1.00  0.00           H
ATOM   2604  HG2 LYS A 164      50.180  63.210  39.400  1.00  0.00           H
ATOM   2605  CD  LYS A 164      51.230  64.230  38.010  1.00  0.00           C
ATOM   2606  HD1 LYS A 164      50.650  65.150  38.120  1.00  0.00           H
ATOM   2607  HD2 LYS A 164      51.770  64.230  37.030  1.00  0.00           H
ATOM   2608  CE  LYS A 164      52.490  64.260  39.000  1.00  0.00           C
ATOM   2609  HE1 LYS A 164      52.840  63.260  39.330  1.00  0.00           H
ATOM   2610  HE2 LYS A 164      52.160  64.860  39.870  1.00  0.00           H
ATOM   2611  NZ  LYS A 164      53.610  65.010  38.490  1.00  0.00           N
ATOM   2612  HZ1 LYS A 164      53.270  65.970  38.220  1.00  0.00           H
ATOM   2613  HZ2 LYS A 164      53.970  64.510  37.650  1.00  0.00           H
ATOM   2614  HZ3 LYS A 164      54.350  65.230  39.200  1.00  0.00           H
ATOM   2615  C   LYS A 164      48.820  60.370  37.700  1.00  0.00           C
ATOM   2616  O   LYS A 164      49.090  59.940  36.590  1.00  0.00           O
ATOM   2617  N   LYS A 165      49.250  59.650  38.810  1.00  0.00           N
ATOM   2618  HN  LYS A 165      48.940  59.950  39.710  1.00  0.00           H
ATOM   2619  CA  LYS A 165      50.200  58.540  38.770  1.00  0.00           C
ATOM   2620  HA  LYS A 165      50.860  58.670  37.930  1.00  0.00           H
ATOM   2621  CB  LYS A 165      51.150  58.510  40.070  1.00  0.00           C
ATOM   2622  HB1 LYS A 165      51.800  57.610  40.090  1.00  0.00           H
ATOM   2623  HB2 LYS A 165      50.520  58.520  40.990  1.00  0.00           H
ATOM   2624  CG  LYS A 165      52.200  59.580  40.010  1.00  0.00           C
ATOM   2625  HG1 LYS A 165      52.810  59.590  40.930  1.00  0.00           H
ATOM   2626  HG2 LYS A 165      51.700  60.560  39.870  1.00  0.00           H
ATOM   2627  CD  LYS A 165      53.120  59.410  38.810  1.00  0.00           C
ATOM   2628  HD1 LYS A 165      52.800  59.960  37.900  1.00  0.00           H
ATOM   2629  HD2 LYS A 165      53.180  58.310  38.620  1.00  0.00           H
ATOM   2630  CE  LYS A 165      54.540  59.990  38.830  1.00  0.00           C
ATOM   2631  HE1 LYS A 165      55.170  59.270  39.400  1.00  0.00           H
ATOM   2632  HE2 LYS A 165      54.450  61.000  39.280  1.00  0.00           H
ATOM   2633  NZ  LYS A 165      55.290  60.130  37.530  1.00  0.00           N
ATOM   2634  HZ1 LYS A 165      55.280  59.160  37.140  1.00  0.00           H
ATOM   2635  HZ2 LYS A 165      56.280  60.330  37.750  1.00  0.00           H
ATOM   2636  HZ3 LYS A 165      54.770  60.830  36.950  1.00  0.00           H
ATOM   2637  C   LYS A 165      49.580  57.170  38.490  1.00  0.00           C
ATOM   2638  O   LYS A 165      49.690  56.250  39.300  1.00  0.00           O
ATOM   2639  N   LYS A 166      48.940  56.950  37.370  1.00  0.00           N
ATOM   2640  HN  LYS A 166      48.920  57.690  36.720  1.00  0.00           H
ATOM   2641  CA  LYS A 166      48.300  55.700  36.940  1.00  0.00           C
ATOM   2642  HA  LYS A 166      48.920  54.860  37.260  1.00  0.00           H
ATOM   2643  CB  LYS A 166      46.860  55.750  37.450  1.00  0.00           C
ATOM   2644  HB1 LYS A 166      46.830  55.970  38.540  1.00  0.00           H
ATOM   2645  HB2 LYS A 166      46.410  54.740  37.350  1.00  0.00           H
ATOM   2646  CG  LYS A 166      45.870  56.710  36.700  1.00  0.00           C
ATOM   2647  HG1 LYS A 166      45.680  56.230  35.720  1.00  0.00           H
ATOM   2648  HG2 LYS A 166      46.070  57.800  36.580  1.00  0.00           H
ATOM   2649  CD  LYS A 166      44.500  56.650  37.360  1.00  0.00           C
ATOM   2650  HD1 LYS A 166      44.640  57.080  38.380  1.00  0.00           H
ATOM   2651  HD2 LYS A 166      44.130  55.600  37.470  1.00  0.00           H
ATOM   2652  CE  LYS A 166      43.430  57.580  36.630  1.00  0.00           C
ATOM   2653  HE1 LYS A 166      43.850  58.610  36.540  1.00  0.00           H
ATOM   2654  HE2 LYS A 166      42.480  57.710  37.190  1.00  0.00           H
ATOM   2655  NZ  LYS A 166      43.080  57.120  35.220  1.00  0.00           N
ATOM   2656  HZ1 LYS A 166      42.310  57.720  34.850  1.00  0.00           H
ATOM   2657  HZ2 LYS A 166      42.690  56.160  35.170  1.00  0.00           H
ATOM   2658  HZ3 LYS A 166      43.890  57.180  34.570  1.00  0.00           H
ATOM   2659  C   LYS A 166      48.430  55.660  35.410  1.00  0.00           C
ATOM   2660  O   LYS A 166      48.810  56.610  34.760  1.00  0.00           O
ATOM   2661  N   MET A 167      48.060  54.520  34.830  1.00  0.00           N
ATOM   2662  HN  MET A 167      48.010  53.740  35.440  1.00  0.00           H
ATOM   2663  CA  MET A 167      48.190  54.260  33.390  1.00  0.00           C
ATOM   2664  HA  MET A 167      48.400  55.130  32.780  1.00  0.00           H
ATOM   2665  CB  MET A 167      49.170  53.100  33.180  1.00  0.00           C
ATOM   2666  HB1 MET A 167      49.160  52.780  32.110  1.00  0.00           H
ATOM   2667  HB2 MET A 167      49.020  52.170  33.760  1.00  0.00           H
ATOM   2668  CG  MET A 167      50.680  53.530  33.460  1.00  0.00           C
ATOM   2669  HG1 MET A 167      51.360  52.710  33.130  1.00  0.00           H
ATOM   2670  HG2 MET A 167      50.900  53.520  34.550  1.00  0.00           H
ATOM   2671  SD  MET A 167      51.110  55.110  32.720  1.00  0.00           S
ATOM   2672  CE  MET A 167      52.810  55.010  33.290  1.00  0.00           C
ATOM   2673  HE1 MET A 167      53.240  54.010  33.060  1.00  0.00           H
ATOM   2674  HE2 MET A 167      52.850  54.930  34.400  1.00  0.00           H
ATOM   2675  HE3 MET A 167      53.600  55.690  32.910  1.00  0.00           H
ATOM   2676  C   MET A 167      46.820  53.540  33.020  1.00  0.00           C
ATOM   2677  O   MET A 167      46.450  52.530  33.680  1.00  0.00           O
ATOM   2678  N   PRO A 168      45.910  54.030  32.160  1.00  0.00           N
ATOM   2679  CD  PRO A 168      46.020  55.390  31.560  1.00  0.00           C
ATOM   2680  HD1 PRO A 168      46.890  55.340  30.870  1.00  0.00           H
ATOM   2681  HD2 PRO A 168      46.190  56.110  32.380  1.00  0.00           H
ATOM   2682  CA  PRO A 168      44.650  53.440  31.870  1.00  0.00           C
ATOM   2683  HA  PRO A 168      44.130  52.860  32.620  1.00  0.00           H
ATOM   2684  CB  PRO A 168      43.750  54.650  31.530  1.00  0.00           C
ATOM   2685  HB1 PRO A 168      43.290  55.000  32.490  1.00  0.00           H
ATOM   2686  HB2 PRO A 168      42.920  54.470  30.830  1.00  0.00           H
ATOM   2687  CG  PRO A 168      44.710  55.690  30.900  1.00  0.00           C
ATOM   2688  HG1 PRO A 168      44.660  55.370  29.840  1.00  0.00           H
ATOM   2689  HG2 PRO A 168      44.240  56.680  31.030  1.00  0.00           H
ATOM   2690  C   PRO A 168      44.900  52.460  30.820  1.00  0.00           C
ATOM   2691  O   PRO A 168      44.660  52.770  29.620  1.00  0.00           O
ATOM   2692  N   ILE A 169      45.620  51.390  31.220  1.00  0.00           N
ATOM   2693  HN  ILE A 169      45.860  51.300  32.190  1.00  0.00           H
ATOM   2694  CA  ILE A 169      45.980  50.290  30.370  1.00  0.00           C
ATOM   2695  HA  ILE A 169      46.460  50.640  29.470  1.00  0.00           H
ATOM   2696  CB  ILE A 169      46.980  49.370  30.980  1.00  0.00           C
ATOM   2697  HB  ILE A 169      46.570  49.250  32.000  1.00  0.00           H
ATOM   2698  CG2 ILE A 169      47.160  48.070  30.310  1.00  0.00           C
ATOM   2699 HG21 ILE A 169      47.650  48.260  29.330  1.00  0.00           H
ATOM   2700 HG22 ILE A 169      46.270  47.430  30.190  1.00  0.00           H
ATOM   2701 HG23 ILE A 169      47.830  47.460  30.940  1.00  0.00           H
ATOM   2702  CG1 ILE A 169      48.360  50.120  31.150  1.00  0.00           C
ATOM   2703 HG11 ILE A 169      48.380  50.920  31.920  1.00  0.00           H
ATOM   2704 HG12 ILE A 169      48.560  50.630  30.180  1.00  0.00           H
ATOM   2705  CD  ILE A 169      49.560  49.330  31.710  1.00  0.00           C
ATOM   2706  HD1 ILE A 169      49.150  48.720  32.560  1.00  0.00           H
ATOM   2707  HD2 ILE A 169      50.290  50.130  31.890  1.00  0.00           H
ATOM   2708  HD3 ILE A 169      49.830  48.560  30.950  1.00  0.00           H
ATOM   2709  C   ILE A 169      44.740  49.540  29.960  1.00  0.00           C
ATOM   2710  O   ILE A 169      43.820  49.330  30.750  1.00  0.00           O
ATOM   2711  N   GLN A 170      44.600  49.200  28.720  1.00  0.00           N
ATOM   2712  HN  GLN A 170      45.310  49.410  28.060  1.00  0.00           H
ATOM   2713  CA  GLN A 170      43.290  48.690  28.190  1.00  0.00           C
ATOM   2714  HA  GLN A 170      42.480  48.920  28.870  1.00  0.00           H
ATOM   2715  CB  GLN A 170      42.910  49.470  26.900  1.00  0.00           C
ATOM   2716  HB1 GLN A 170      42.280  48.930  26.160  1.00  0.00           H
ATOM   2717  HB2 GLN A 170      43.900  49.600  26.410  1.00  0.00           H
ATOM   2718  CG  GLN A 170      42.510  50.980  27.080  1.00  0.00           C
ATOM   2719  HG1 GLN A 170      42.040  51.400  26.170  1.00  0.00           H
ATOM   2720  HG2 GLN A 170      43.400  51.580  27.380  1.00  0.00           H
ATOM   2721  CD  GLN A 170      41.410  51.090  28.190  1.00  0.00           C
ATOM   2722  OE1 GLN A 170      40.430  50.390  27.980  1.00  0.00           O
ATOM   2723  NE2 GLN A 170      41.620  51.840  29.290  1.00  0.00           N
ATOM   2724 HE21 GLN A 170      41.120  51.790  30.150  1.00  0.00           H
ATOM   2725 HE22 GLN A 170      42.430  52.410  29.370  1.00  0.00           H
ATOM   2726  C   GLN A 170      43.360  47.200  27.840  1.00  0.00           C
ATOM   2727  O   GLN A 170      42.340  46.540  27.620  1.00  0.00           O
ATOM   2728  N   ASN A 171      44.520  46.610  27.830  1.00  0.00           N
ATOM   2729  HN  ASN A 171      45.350  47.150  27.960  1.00  0.00           H
ATOM   2730  CA  ASN A 171      44.890  45.200  27.670  1.00  0.00           C
ATOM   2731  HA  ASN A 171      45.250  45.120  26.650  1.00  0.00           H
ATOM   2732  CB  ASN A 171      46.200  44.960  28.490  1.00  0.00           C
ATOM   2733  HB1 ASN A 171      45.980  44.760  29.560  1.00  0.00           H
ATOM   2734  HB2 ASN A 171      46.940  45.790  28.430  1.00  0.00           H
ATOM   2735  CG  ASN A 171      46.860  43.610  28.140  1.00  0.00           C
ATOM   2736  OD1 ASN A 171      46.820  42.820  29.080  1.00  0.00           O
ATOM   2737  ND2 ASN A 171      47.260  43.340  26.920  1.00  0.00           N
ATOM   2738 HD21 ASN A 171      47.690  42.460  26.780  1.00  0.00           H
ATOM   2739 HD22 ASN A 171      47.210  43.970  26.140  1.00  0.00           H
ATOM   2740  C   ASN A 171      43.900  44.150  27.960  1.00  0.00           C
ATOM   2741  O   ASN A 171      43.440  44.040  29.120  1.00  0.00           O
ATOM   2742  N   GLY A 172      43.550  43.360  26.920  1.00  0.00           N
ATOM   2743  HN  GLY A 172      44.000  43.530  26.040  1.00  0.00           H
ATOM   2744  CA  GLY A 172      42.490  42.300  27.040  1.00  0.00           C
ATOM   2745  HA1 GLY A 172      42.800  41.600  27.800  1.00  0.00           H
ATOM   2746  HA2 GLY A 172      42.420  41.830  26.070  1.00  0.00           H
ATOM   2747  C   GLY A 172      41.080  42.720  27.190  1.00  0.00           C
ATOM   2748  O   GLY A 172      40.220  41.980  27.590  1.00  0.00           O
ATOM   2749  N   GLY A 173      40.740  44.020  26.890  1.00  0.00           N
ATOM   2750  HN  GLY A 173      41.490  44.610  26.580  1.00  0.00           H
ATOM   2751  CA  GLY A 173      39.360  44.600  26.930  1.00  0.00           C
ATOM   2752  HA1 GLY A 173      38.570  43.930  26.620  1.00  0.00           H
ATOM   2753  HA2 GLY A 173      39.390  45.510  26.350  1.00  0.00           H
ATOM   2754  C   GLY A 173      38.950  44.980  28.350  1.00  0.00           C
ATOM   2755  O   GLY A 173      37.770  44.880  28.640  1.00  0.00           O
ATOM   2756  N   ALA A 174      39.930  45.290  29.240  1.00  0.00           N
ATOM   2757  HN  ALA A 174      40.860  45.120  28.920  1.00  0.00           H
ATOM   2758  CA  ALA A 174      39.720  45.610  30.650  1.00  0.00           C
ATOM   2759  HA  ALA A 174      38.690  45.650  30.960  1.00  0.00           H
ATOM   2760  CB  ALA A 174      40.330  44.510  31.600  1.00  0.00           C
ATOM   2761  HB1 ALA A 174      39.840  43.540  31.390  1.00  0.00           H
ATOM   2762  HB2 ALA A 174      40.170  44.800  32.660  1.00  0.00           H
ATOM   2763  HB3 ALA A 174      41.380  44.340  31.290  1.00  0.00           H
ATOM   2764  C   ALA A 174      40.270  46.920  30.940  1.00  0.00           C
ATOM   2765  O   ALA A 174      41.410  47.270  30.490  1.00  0.00           O
ATOM   2766  N   ASN A 175      39.510  47.800  31.670  1.00  0.00           N
ATOM   2767  HN  ASN A 175      38.550  47.630  31.910  1.00  0.00           H
ATOM   2768  CA  ASN A 175      39.910  49.160  31.870  1.00  0.00           C
ATOM   2769  HA  ASN A 175      40.540  49.360  31.020  1.00  0.00           H
ATOM   2770  CB  ASN A 175      38.700  50.150  31.920  1.00  0.00           C
ATOM   2771  HB1 ASN A 175      37.860  49.630  32.420  1.00  0.00           H
ATOM   2772  HB2 ASN A 175      38.300  50.270  30.890  1.00  0.00           H
ATOM   2773  CG  ASN A 175      39.120  51.490  32.450  1.00  0.00           C
ATOM   2774  OD1 ASN A 175      40.100  52.170  32.060  1.00  0.00           O
ATOM   2775  ND2 ASN A 175      38.340  51.990  33.380  1.00  0.00           N
ATOM   2776 HD21 ASN A 175      38.610  52.850  33.820  1.00  0.00           H
ATOM   2777 HD22 ASN A 175      37.640  51.340  33.690  1.00  0.00           H
ATOM   2778  C   ASN A 175      40.680  49.240  33.220  1.00  0.00           C
ATOM   2779  O   ASN A 175      40.000  49.090  34.260  1.00  0.00           O
ATOM   2780  N   LEU A 176      41.980  49.450  33.260  1.00  0.00           N
ATOM   2781  HN  LEU A 176      42.490  49.660  32.430  1.00  0.00           H
ATOM   2782  CA  LEU A 176      42.740  49.400  34.510  1.00  0.00           C
ATOM   2783  HA  LEU A 176      42.390  48.530  35.030  1.00  0.00           H
ATOM   2784  CB  LEU A 176      44.220  49.070  34.170  1.00  0.00           C
ATOM   2785  HB1 LEU A 176      44.710  49.940  33.670  1.00  0.00           H
ATOM   2786  HB2 LEU A 176      44.220  48.170  33.520  1.00  0.00           H
ATOM   2787  CG  LEU A 176      45.180  48.790  35.330  1.00  0.00           C
ATOM   2788  HG  LEU A 176      45.210  49.660  36.030  1.00  0.00           H
ATOM   2789  CD1 LEU A 176      44.790  47.440  36.050  1.00  0.00           C
ATOM   2790 HD11 LEU A 176      45.640  47.140  36.690  1.00  0.00           H
ATOM   2791 HD12 LEU A 176      44.630  46.660  35.280  1.00  0.00           H
ATOM   2792 HD13 LEU A 176      43.880  47.460  36.710  1.00  0.00           H
ATOM   2793  CD2 LEU A 176      46.660  48.730  34.770  1.00  0.00           C
ATOM   2794 HD21 LEU A 176      47.340  48.320  35.540  1.00  0.00           H
ATOM   2795 HD22 LEU A 176      47.040  49.730  34.490  1.00  0.00           H
ATOM   2796 HD23 LEU A 176      46.820  48.100  33.870  1.00  0.00           H
ATOM   2797  C   LEU A 176      42.550  50.630  35.350  1.00  0.00           C
ATOM   2798  O   LEU A 176      42.730  51.810  34.940  1.00  0.00           O
ATOM   2799  N   CYS A 177      42.250  50.380  36.640  1.00  0.00           N
ATOM   2800  HN  CYS A 177      42.050  49.410  36.840  1.00  0.00           H
ATOM   2801  CA  CYS A 177      42.520  51.220  37.780  1.00  0.00           C
ATOM   2802  HA  CYS A 177      42.990  52.100  37.360  1.00  0.00           H
ATOM   2803  CB  CYS A 177      41.200  51.650  38.540  1.00  0.00           C
ATOM   2804  HB1 CYS A 177      40.710  50.740  38.960  1.00  0.00           H
ATOM   2805  HB2 CYS A 177      40.540  51.920  37.690  1.00  0.00           H
ATOM   2806  SG  CYS A 177      41.350  52.990  39.790  1.00  0.00           S
ATOM   2807  C   CYS A 177      43.560  50.510  38.700  1.00  0.00           C
ATOM   2808  O   CYS A 177      43.330  49.500  39.370  1.00  0.00           O
ATOM   2809  N   SER A 178      44.770  51.090  38.660  1.00  0.00           N
ATOM   2810  HN  SER A 178      44.990  51.840  38.050  1.00  0.00           H
ATOM   2811  CA  SER A 178      46.000  50.670  39.440  1.00  0.00           C
ATOM   2812  HA  SER A 178      45.600  50.510  40.420  1.00  0.00           H
ATOM   2813  CB  SER A 178      46.650  49.350  38.870  1.00  0.00           C
ATOM   2814  HB1 SER A 178      46.920  49.640  37.840  1.00  0.00           H
ATOM   2815  HB2 SER A 178      45.920  48.510  38.780  1.00  0.00           H
ATOM   2816  OG  SER A 178      47.760  48.900  39.690  1.00  0.00           O
ATOM   2817  HG1 SER A 178      47.940  47.990  39.430  1.00  0.00           H
ATOM   2818  C   SER A 178      47.040  51.790  39.480  1.00  0.00           C
ATOM   2819  O   SER A 178      46.860  52.690  38.700  1.00  0.00           O
ATOM   2820  N   SER A 179      47.940  51.840  40.520  1.00  0.00           N
ATOM   2821  HN  SER A 179      47.940  51.180  41.260  1.00  0.00           H
ATOM   2822  CA  SER A 179      48.980  52.950  40.650  1.00  0.00           C
ATOM   2823  HA  SER A 179      48.830  53.690  39.890  1.00  0.00           H
ATOM   2824  CB  SER A 179      48.840  53.710  41.960  1.00  0.00           C
ATOM   2825  HB1 SER A 179      47.830  54.150  41.960  1.00  0.00           H
ATOM   2826  HB2 SER A 179      49.620  54.500  41.990  1.00  0.00           H
ATOM   2827  OG  SER A 179      48.810  52.870  43.110  1.00  0.00           O
ATOM   2828  HG1 SER A 179      48.070  52.270  43.080  1.00  0.00           H
ATOM   2829  C   SER A 179      50.380  52.460  40.390  1.00  0.00           C
ATOM   2830  O   SER A 179      51.300  53.210  40.330  1.00  0.00           O
ATOM   2831  N   PHE A 180      50.500  51.130  40.180  1.00  0.00           N
ATOM   2832  HN  PHE A 180      49.620  50.670  40.040  1.00  0.00           H
ATOM   2833  CA  PHE A 180      51.780  50.410  40.260  1.00  0.00           C
ATOM   2834  HA  PHE A 180      52.530  51.160  40.040  1.00  0.00           H
ATOM   2835  CB  PHE A 180      52.130  49.820  41.720  1.00  0.00           C
ATOM   2836  HB1 PHE A 180      53.030  49.170  41.660  1.00  0.00           H
ATOM   2837  HB2 PHE A 180      51.230  49.210  41.930  1.00  0.00           H
ATOM   2838  CG  PHE A 180      52.500  50.950  42.660  1.00  0.00           C
ATOM   2839  CD1 PHE A 180      53.600  51.770  42.410  1.00  0.00           C
ATOM   2840  HD1 PHE A 180      54.070  51.740  41.440  1.00  0.00           H
ATOM   2841  CE1 PHE A 180      53.820  52.830  43.250  1.00  0.00           C
ATOM   2842  HE1 PHE A 180      54.580  53.550  42.990  1.00  0.00           H
ATOM   2843  CZ  PHE A 180      53.140  52.970  44.460  1.00  0.00           C
ATOM   2844  HZ  PHE A 180      53.460  53.850  45.010  1.00  0.00           H
ATOM   2845  CD2 PHE A 180      51.800  51.030  43.900  1.00  0.00           C
ATOM   2846  HD2 PHE A 180      51.140  50.220  44.170  1.00  0.00           H
ATOM   2847  CE2 PHE A 180      52.220  52.000  44.810  1.00  0.00           C
ATOM   2848  HE2 PHE A 180      51.810  51.960  45.810  1.00  0.00           H
ATOM   2849  C   PHE A 180      51.940  49.360  39.190  1.00  0.00           C
ATOM   2850  O   PHE A 180      52.350  48.260  39.540  1.00  0.00           O
ATOM   2851  N   SER A 181      51.500  49.650  37.980  1.00  0.00           N
ATOM   2852  HN  SER A 181      51.070  50.550  37.870  1.00  0.00           H
ATOM   2853  CA  SER A 181      51.910  48.890  36.830  1.00  0.00           C
ATOM   2854  HA  SER A 181      51.620  47.860  36.990  1.00  0.00           H
ATOM   2855  CB  SER A 181      51.200  49.290  35.460  1.00  0.00           C
ATOM   2856  HB1 SER A 181      51.240  48.570  34.610  1.00  0.00           H
ATOM   2857  HB2 SER A 181      51.510  50.280  35.050  1.00  0.00           H
ATOM   2858  OG  SER A 181      49.840  49.470  35.690  1.00  0.00           O
ATOM   2859  HG1 SER A 181      49.440  48.620  35.900  1.00  0.00           H
ATOM   2860  C   SER A 181      53.390  48.910  36.470  1.00  0.00           C
ATOM   2861  O   SER A 181      53.950  50.010  36.450  1.00  0.00           O
ATOM   2862  N   ILE A 182      54.000  47.710  36.060  1.00  0.00           N
ATOM   2863  HN  ILE A 182      53.610  46.800  35.990  1.00  0.00           H
ATOM   2864  CA  ILE A 182      55.430  47.700  35.710  1.00  0.00           C
ATOM   2865  HA  ILE A 182      56.020  48.240  36.440  1.00  0.00           H
ATOM   2866  CB  ILE A 182      56.020  46.280  35.830  1.00  0.00           C
ATOM   2867  HB  ILE A 182      55.460  45.690  35.070  1.00  0.00           H
ATOM   2868  CG2 ILE A 182      57.520  46.350  35.450  1.00  0.00           C
ATOM   2869 HG21 ILE A 182      57.630  46.800  34.440  1.00  0.00           H
ATOM   2870 HG22 ILE A 182      57.930  45.320  35.530  1.00  0.00           H
ATOM   2871 HG23 ILE A 182      57.970  46.990  36.230  1.00  0.00           H
ATOM   2872  CG1 ILE A 182      55.710  45.690  37.250  1.00  0.00           C
ATOM   2873 HG11 ILE A 182      54.710  45.870  37.710  1.00  0.00           H
ATOM   2874 HG12 ILE A 182      56.470  46.130  37.910  1.00  0.00           H
ATOM   2875  CD  ILE A 182      55.800  44.140  37.270  1.00  0.00           C
ATOM   2876  HD1 ILE A 182      56.070  43.780  38.290  1.00  0.00           H
ATOM   2877  HD2 ILE A 182      56.490  43.730  36.500  1.00  0.00           H
ATOM   2878  HD3 ILE A 182      54.790  43.770  37.000  1.00  0.00           H
ATOM   2879  C   ILE A 182      55.780  48.370  34.420  1.00  0.00           C
ATOM   2880  O   ILE A 182      55.290  48.020  33.340  1.00  0.00           O
ATOM   2881  N   CYS A 183      56.580  49.440  34.500  1.00  0.00           N
ATOM   2882  HN  CYS A 183      56.960  49.700  35.390  1.00  0.00           H
ATOM   2883  CA  CYS A 183      56.820  50.320  33.370  1.00  0.00           C
ATOM   2884  HA  CYS A 183      56.700  49.800  32.430  1.00  0.00           H
ATOM   2885  CB  CYS A 183      55.870  51.500  33.370  1.00  0.00           C
ATOM   2886  HB1 CYS A 183      56.210  52.170  32.540  1.00  0.00           H
ATOM   2887  HB2 CYS A 183      56.010  52.210  34.210  1.00  0.00           H
ATOM   2888  SG  CYS A 183      54.150  51.120  33.050  1.00  0.00           S
ATOM   2889  C   CYS A 183      58.210  50.820  33.590  1.00  0.00           C
ATOM   2890  O   CYS A 183      58.670  51.100  34.700  1.00  0.00           O
ATOM   2891  N   HSD A 184      58.920  51.070  32.500  1.00  0.00           N
ATOM   2892  HN  HSD A 184      58.560  50.870  31.590  1.00  0.00           H
ATOM   2893  CA  HSD A 184      60.240  51.640  32.560  1.00  0.00           C
ATOM   2894  HA  HSD A 184      60.880  50.940  33.070  1.00  0.00           H
ATOM   2895  CB  HSD A 184      61.010  51.720  31.220  1.00  0.00           C
ATOM   2896  HB1 HSD A 184      61.250  50.650  31.040  1.00  0.00           H
ATOM   2897  HB2 HSD A 184      61.980  52.220  31.410  1.00  0.00           H
ATOM   2898  ND1 HSD A 184      60.830  52.360  28.790  1.00  0.00           N
ATOM   2899  HD1 HSD A 184      61.800  52.150  28.660  1.00  0.00           H
ATOM   2900  CG  HSD A 184      60.340  52.400  30.060  1.00  0.00           C
ATOM   2901  CE1 HSD A 184      60.060  53.130  27.990  1.00  0.00           C
ATOM   2902  HE1 HSD A 184      60.260  53.270  26.930  1.00  0.00           H
ATOM   2903  NE2 HSD A 184      59.210  53.840  28.720  1.00  0.00           N
ATOM   2904  CD2 HSD A 184      59.440  53.360  30.020  1.00  0.00           C
ATOM   2905  HD2 HSD A 184      58.800  53.770  30.790  1.00  0.00           H
ATOM   2906  C   HSD A 184      60.350  53.040  33.300  1.00  0.00           C
ATOM   2907  O   HSD A 184      59.510  53.910  33.240  1.00  0.00           O
ATOM   2908  N   THR A 185      61.490  53.200  33.960  1.00  0.00           N
ATOM   2909  HN  THR A 185      62.210  52.520  33.770  1.00  0.00           H
ATOM   2910  CA  THR A 185      62.010  54.410  34.570  1.00  0.00           C
ATOM   2911  HA  THR A 185      63.070  54.210  34.690  1.00  0.00           H
ATOM   2912  CB  THR A 185      61.910  55.800  33.770  1.00  0.00           C
ATOM   2913  HB  THR A 185      62.530  56.560  34.300  1.00  0.00           H
ATOM   2914  OG1 THR A 185      60.580  56.270  33.780  1.00  0.00           O
ATOM   2915  HG1 THR A 185      60.120  55.420  33.700  1.00  0.00           H
ATOM   2916  CG2 THR A 185      62.340  55.700  32.300  1.00  0.00           C
ATOM   2917 HG21 THR A 185      61.750  55.050  31.630  1.00  0.00           H
ATOM   2918 HG22 THR A 185      63.350  55.260  32.160  1.00  0.00           H
ATOM   2919 HG23 THR A 185      62.290  56.700  31.830  1.00  0.00           H
ATOM   2920  C   THR A 185      61.400  54.510  35.950  1.00  0.00           C
ATOM   2921  O   THR A 185      60.210  54.280  36.100  1.00  0.00           O
ATOM   2922  N   PHE A 186      62.120  54.870  37.060  1.00  0.00           N
ATOM   2923  HN  PHE A 186      63.020  55.310  37.000  1.00  0.00           H
ATOM   2924  CA  PHE A 186      61.690  54.720  38.460  1.00  0.00           C
ATOM   2925  HA  PHE A 186      60.950  53.930  38.540  1.00  0.00           H
ATOM   2926  CB  PHE A 186      62.870  54.360  39.420  1.00  0.00           C
ATOM   2927  HB1 PHE A 186      63.510  55.260  39.490  1.00  0.00           H
ATOM   2928  HB2 PHE A 186      63.480  53.500  39.070  1.00  0.00           H
ATOM   2929  CG  PHE A 186      62.460  53.820  40.770  1.00  0.00           C
ATOM   2930  CD1 PHE A 186      61.840  52.630  40.900  1.00  0.00           C
ATOM   2931  HD1 PHE A 186      61.650  52.050  40.010  1.00  0.00           H
ATOM   2932  CE1 PHE A 186      61.430  52.150  42.150  1.00  0.00           C
ATOM   2933  HE1 PHE A 186      60.880  51.220  42.130  1.00  0.00           H
ATOM   2934  CZ  PHE A 186      61.670  52.890  43.280  1.00  0.00           C
ATOM   2935  HZ  PHE A 186      61.400  52.440  44.230  1.00  0.00           H
ATOM   2936  CD2 PHE A 186      62.780  54.600  41.930  1.00  0.00           C
ATOM   2937  HD2 PHE A 186      63.050  55.640  41.900  1.00  0.00           H
ATOM   2938  CE2 PHE A 186      62.390  54.130  43.210  1.00  0.00           C
ATOM   2939  HE2 PHE A 186      62.700  54.620  44.120  1.00  0.00           H
ATOM   2940  C   PHE A 186      60.980  56.050  38.920  1.00  0.00           C
ATOM   2941  O   PHE A 186      61.550  57.120  38.730  1.00  0.00           O
ATOM   2942  N   GLN A 187      59.750  55.980  39.430  1.00  0.00           N
ATOM   2943  HN  GLN A 187      59.280  55.120  39.460  1.00  0.00           H
ATOM   2944  CA  GLN A 187      59.090  57.180  39.700  1.00  0.00           C
ATOM   2945  HA  GLN A 187      59.610  58.000  39.210  1.00  0.00           H
ATOM   2946  CB  GLN A 187      57.610  57.080  39.220  1.00  0.00           C
ATOM   2947  HB1 GLN A 187      57.180  58.080  39.410  1.00  0.00           H
ATOM   2948  HB2 GLN A 187      57.150  56.240  39.800  1.00  0.00           H
ATOM   2949  CG  GLN A 187      57.550  56.700  37.760  1.00  0.00           C
ATOM   2950  HG1 GLN A 187      58.180  55.830  37.490  1.00  0.00           H
ATOM   2951  HG2 GLN A 187      58.030  57.590  37.290  1.00  0.00           H
ATOM   2952  CD  GLN A 187      56.120  56.640  37.270  1.00  0.00           C
ATOM   2953  OE1 GLN A 187      55.520  57.660  36.950  1.00  0.00           O
ATOM   2954  NE2 GLN A 187      55.480  55.430  37.290  1.00  0.00           N
ATOM   2955 HE21 GLN A 187      56.030  54.640  37.560  1.00  0.00           H
ATOM   2956 HE22 GLN A 187      54.500  55.500  37.100  1.00  0.00           H
ATOM   2957  C   GLN A 187      59.120  57.660  41.130  1.00  0.00           C
ATOM   2958  O   GLN A 187      59.690  57.110  42.030  1.00  0.00           O
ATOM   2959  N   TRP A 188      58.600  58.880  41.310  1.00  0.00           N
ATOM   2960  HN  TRP A 188      58.240  59.410  40.540  1.00  0.00           H
ATOM   2961  CA  TRP A 188      58.200  59.620  42.580  1.00  0.00           C
ATOM   2962  HA  TRP A 188      59.150  59.830  43.040  1.00  0.00           H
ATOM   2963  CB  TRP A 188      57.440  60.940  42.360  1.00  0.00           C
ATOM   2964  HB1 TRP A 188      56.450  60.780  41.880  1.00  0.00           H
ATOM   2965  HB2 TRP A 188      57.970  61.480  41.550  1.00  0.00           H
ATOM   2966  CG  TRP A 188      57.140  61.790  43.600  1.00  0.00           C
ATOM   2967  CD1 TRP A 188      55.980  61.990  44.210  1.00  0.00           C
ATOM   2968  HD1 TRP A 188      55.070  61.510  43.860  1.00  0.00           H
ATOM   2969  NE1 TRP A 188      56.220  62.520  45.510  1.00  0.00           N
ATOM   2970  HE1 TRP A 188      55.530  63.040  45.980  1.00  0.00           H
ATOM   2971  CE2 TRP A 188      57.560  62.870  45.590  1.00  0.00           C
ATOM   2972  CD2 TRP A 188      58.210  62.360  44.440  1.00  0.00           C
ATOM   2973  CE3 TRP A 188      59.550  62.480  44.270  1.00  0.00           C
ATOM   2974  HE3 TRP A 188      59.970  62.210  43.310  1.00  0.00           H
ATOM   2975  CZ3 TRP A 188      60.240  63.150  45.290  1.00  0.00           C
ATOM   2976  HZ3 TRP A 188      61.270  63.500  45.240  1.00  0.00           H
ATOM   2977  CZ2 TRP A 188      58.240  63.480  46.620  1.00  0.00           C
ATOM   2978  HZ2 TRP A 188      57.700  63.900  47.460  1.00  0.00           H
ATOM   2979  CH2 TRP A 188      59.610  63.650  46.420  1.00  0.00           C
ATOM   2980  HH2 TRP A 188      60.220  64.100  47.190  1.00  0.00           H
ATOM   2981  C   TRP A 188      57.500  58.790  43.620  1.00  0.00           C
ATOM   2982  O   TRP A 188      57.910  58.630  44.780  1.00  0.00           O
ATOM   2983  N   HSE A 189      56.350  58.240  43.190  1.00  0.00           N
ATOM   2984  HN  HSE A 189      56.120  58.170  42.220  1.00  0.00           H
ATOM   2985  CA  HSE A 189      55.500  57.550  44.120  1.00  0.00           C
ATOM   2986  HA  HSE A 189      55.450  58.090  45.040  1.00  0.00           H
ATOM   2987  CB  HSE A 189      54.060  57.520  43.500  1.00  0.00           C
ATOM   2988  HB1 HSE A 189      53.830  58.540  43.140  1.00  0.00           H
ATOM   2989  HB2 HSE A 189      53.360  57.100  44.260  1.00  0.00           H
ATOM   2990  ND1 HSE A 189      54.750  56.630  41.210  1.00  0.00           N
ATOM   2991  CG  HSE A 189      53.930  56.630  42.300  1.00  0.00           C
ATOM   2992  CE1 HSE A 189      54.260  55.660  40.390  1.00  0.00           C
ATOM   2993  HE1 HSE A 189      54.810  55.140  39.600  1.00  0.00           H
ATOM   2994  NE2 HSE A 189      53.150  55.110  40.900  1.00  0.00           N
ATOM   2995  HE2 HSE A 189      52.710  54.330  40.460  1.00  0.00           H
ATOM   2996  CD2 HSE A 189      52.910  55.680  42.110  1.00  0.00           C
ATOM   2997  HD2 HSE A 189      52.060  55.480  42.750  1.00  0.00           H
ATOM   2998  C   HSE A 189      56.030  56.090  44.310  1.00  0.00           C
ATOM   2999  O   HSE A 189      55.860  55.430  45.340  1.00  0.00           O
ATOM   3000  N   GLU A 190      56.720  55.480  43.350  1.00  0.00           N
ATOM   3001  HN  GLU A 190      56.600  55.750  42.400  1.00  0.00           H
ATOM   3002  CA  GLU A 190      57.650  54.340  43.590  1.00  0.00           C
ATOM   3003  HA  GLU A 190      56.990  53.610  44.040  1.00  0.00           H
ATOM   3004  CB  GLU A 190      58.190  53.930  42.190  1.00  0.00           C
ATOM   3005  HB1 GLU A 190      59.040  53.210  42.240  1.00  0.00           H
ATOM   3006  HB2 GLU A 190      58.380  54.840  41.590  1.00  0.00           H
ATOM   3007  CG  GLU A 190      57.050  53.060  41.440  1.00  0.00           C
ATOM   3008  HG1 GLU A 190      56.060  53.540  41.300  1.00  0.00           H
ATOM   3009  HG2 GLU A 190      56.810  52.140  42.020  1.00  0.00           H
ATOM   3010  CD  GLU A 190      57.460  52.610  40.030  1.00  0.00           C
ATOM   3011  OE1 GLU A 190      58.260  53.380  39.370  1.00  0.00           O
ATOM   3012  OE2 GLU A 190      57.080  51.440  39.670  1.00  0.00           O
ATOM   3013  C   GLU A 190      58.740  54.530  44.680  1.00  0.00           C
ATOM   3014  O   GLU A 190      58.870  53.660  45.540  1.00  0.00           O
ATOM   3015  N   ALA A 191      59.470  55.670  44.590  1.00  0.00           N
ATOM   3016  HN  ALA A 191      59.480  56.200  43.750  1.00  0.00           H
ATOM   3017  CA  ALA A 191      60.360  56.130  45.660  1.00  0.00           C
ATOM   3018  HA  ALA A 191      61.110  55.370  45.810  1.00  0.00           H
ATOM   3019  CB  ALA A 191      61.120  57.430  45.150  1.00  0.00           C
ATOM   3020  HB1 ALA A 191      61.980  57.690  45.790  1.00  0.00           H
ATOM   3021  HB2 ALA A 191      60.330  58.220  45.140  1.00  0.00           H
ATOM   3022  HB3 ALA A 191      61.520  57.390  44.120  1.00  0.00           H
ATOM   3023  C   ALA A 191      59.690  56.470  46.930  1.00  0.00           C
ATOM   3024  O   ALA A 191      60.060  56.060  48.000  1.00  0.00           O
ATOM   3025  N   MET A 192      58.510  57.150  46.960  1.00  0.00           N
ATOM   3026  HN  MET A 192      58.070  57.570  46.180  1.00  0.00           H
ATOM   3027  CA  MET A 192      57.780  57.530  48.170  1.00  0.00           C
ATOM   3028  HA  MET A 192      58.430  58.100  48.830  1.00  0.00           H
ATOM   3029  CB  MET A 192      56.620  58.320  47.680  1.00  0.00           C
ATOM   3030  HB1 MET A 192      55.860  57.770  47.100  1.00  0.00           H
ATOM   3031  HB2 MET A 192      56.960  59.250  47.170  1.00  0.00           H
ATOM   3032  CG  MET A 192      55.780  58.850  48.820  1.00  0.00           C
ATOM   3033  HG1 MET A 192      55.400  57.920  49.290  1.00  0.00           H
ATOM   3034  HG2 MET A 192      54.940  59.440  48.390  1.00  0.00           H
ATOM   3035  SD  MET A 192      56.670  59.720  50.150  1.00  0.00           S
ATOM   3036  CE  MET A 192      56.150  61.410  49.610  1.00  0.00           C
ATOM   3037  HE1 MET A 192      56.820  61.750  48.780  1.00  0.00           H
ATOM   3038  HE2 MET A 192      56.270  62.070  50.500  1.00  0.00           H
ATOM   3039  HE3 MET A 192      55.070  61.510  49.370  1.00  0.00           H
ATOM   3040  C   MET A 192      57.350  56.340  48.910  1.00  0.00           C
ATOM   3041  O   MET A 192      57.420  56.400  50.140  1.00  0.00           O
ATOM   3042  N   PHE A 193      56.940  55.280  48.240  1.00  0.00           N
ATOM   3043  HN  PHE A 193      56.860  55.210  47.250  1.00  0.00           H
ATOM   3044  CA  PHE A 193      56.700  54.060  48.860  1.00  0.00           C
ATOM   3045  HA  PHE A 193      55.800  54.150  49.440  1.00  0.00           H
ATOM   3046  CB  PHE A 193      56.210  53.100  47.670  1.00  0.00           C
ATOM   3047  HB1 PHE A 193      56.870  53.290  46.790  1.00  0.00           H
ATOM   3048  HB2 PHE A 193      55.230  53.380  47.220  1.00  0.00           H
ATOM   3049  CG  PHE A 193      56.140  51.640  47.980  1.00  0.00           C
ATOM   3050  CD1 PHE A 193      55.020  51.010  48.560  1.00  0.00           C
ATOM   3051  HD1 PHE A 193      54.180  51.630  48.850  1.00  0.00           H
ATOM   3052  CE1 PHE A 193      55.040  49.590  48.700  1.00  0.00           C
ATOM   3053  HE1 PHE A 193      54.140  49.140  49.090  1.00  0.00           H
ATOM   3054  CZ  PHE A 193      56.110  48.830  48.490  1.00  0.00           C
ATOM   3055  HZ  PHE A 193      55.970  47.770  48.620  1.00  0.00           H
ATOM   3056  CD2 PHE A 193      57.220  50.820  47.640  1.00  0.00           C
ATOM   3057  HD2 PHE A 193      58.130  51.220  47.210  1.00  0.00           H
ATOM   3058  CE2 PHE A 193      57.160  49.380  47.770  1.00  0.00           C
ATOM   3059  HE2 PHE A 193      58.060  48.840  47.510  1.00  0.00           H
ATOM   3060  C   PHE A 193      57.830  53.420  49.700  1.00  0.00           C
ATOM   3061  O   PHE A 193      57.540  52.980  50.790  1.00  0.00           O
ATOM   3062  N   LEU A 194      59.040  53.370  49.120  1.00  0.00           N
ATOM   3063  HN  LEU A 194      59.190  53.750  48.200  1.00  0.00           H
ATOM   3064  CA  LEU A 194      60.220  52.960  49.830  1.00  0.00           C
ATOM   3065  HA  LEU A 194      60.090  51.980  50.260  1.00  0.00           H
ATOM   3066  CB  LEU A 194      61.440  52.980  48.880  1.00  0.00           C
ATOM   3067  HB1 LEU A 194      62.300  52.850  49.560  1.00  0.00           H
ATOM   3068  HB2 LEU A 194      61.620  53.990  48.440  1.00  0.00           H
ATOM   3069  CG  LEU A 194      61.440  52.100  47.580  1.00  0.00           C
ATOM   3070  HG  LEU A 194      60.590  52.480  46.980  1.00  0.00           H
ATOM   3071  CD1 LEU A 194      62.630  52.340  46.680  1.00  0.00           C
ATOM   3072 HD11 LEU A 194      62.730  51.610  45.840  1.00  0.00           H
ATOM   3073 HD12 LEU A 194      63.550  52.210  47.280  1.00  0.00           H
ATOM   3074 HD13 LEU A 194      62.630  53.380  46.280  1.00  0.00           H
ATOM   3075  CD2 LEU A 194      61.190  50.540  47.920  1.00  0.00           C
ATOM   3076 HD21 LEU A 194      60.330  50.450  48.620  1.00  0.00           H
ATOM   3077 HD22 LEU A 194      62.040  50.100  48.470  1.00  0.00           H
ATOM   3078 HD23 LEU A 194      61.150  49.890  47.020  1.00  0.00           H
ATOM   3079  C   LEU A 194      60.530  53.940  50.970  1.00  0.00           C
ATOM   3080  O   LEU A 194      60.850  53.540  52.050  1.00  0.00           O
ATOM   3081  N   LEU A 195      60.330  55.230  50.750  1.00  0.00           N
ATOM   3082  HN  LEU A 195      60.030  55.610  49.880  1.00  0.00           H
ATOM   3083  CA  LEU A 195      60.470  56.160  51.900  1.00  0.00           C
ATOM   3084  HA  LEU A 195      61.390  55.920  52.430  1.00  0.00           H
ATOM   3085  CB  LEU A 195      60.410  57.660  51.440  1.00  0.00           C
ATOM   3086  HB1 LEU A 195      60.230  58.370  52.270  1.00  0.00           H
ATOM   3087  HB2 LEU A 195      59.470  57.720  50.840  1.00  0.00           H
ATOM   3088  CG  LEU A 195      61.550  58.130  50.440  1.00  0.00           C
ATOM   3089  HG  LEU A 195      61.730  57.290  49.740  1.00  0.00           H
ATOM   3090  CD1 LEU A 195      61.190  59.340  49.590  1.00  0.00           C
ATOM   3091 HD11 LEU A 195      60.890  60.190  50.230  1.00  0.00           H
ATOM   3092 HD12 LEU A 195      60.290  59.220  48.960  1.00  0.00           H
ATOM   3093 HD13 LEU A 195      62.090  59.570  48.950  1.00  0.00           H
ATOM   3094  CD2 LEU A 195      62.880  58.400  51.140  1.00  0.00           C
ATOM   3095 HD21 LEU A 195      62.710  59.010  52.060  1.00  0.00           H
ATOM   3096 HD22 LEU A 195      63.630  58.880  50.480  1.00  0.00           H
ATOM   3097 HD23 LEU A 195      63.370  57.510  51.590  1.00  0.00           H
ATOM   3098  C   LEU A 195      59.500  55.890  52.960  1.00  0.00           C
ATOM   3099  O   LEU A 195      59.960  55.740  54.150  1.00  0.00           O
ATOM   3100  N   GLU A 196      58.220  55.640  52.600  1.00  0.00           N
ATOM   3101  HN  GLU A 196      57.990  55.770  51.640  1.00  0.00           H
ATOM   3102  CA  GLU A 196      57.080  55.270  53.480  1.00  0.00           C
ATOM   3103  HA  GLU A 196      57.090  55.890  54.380  1.00  0.00           H
ATOM   3104  CB  GLU A 196      55.670  55.670  52.900  1.00  0.00           C
ATOM   3105  HB1 GLU A 196      54.820  55.230  53.450  1.00  0.00           H
ATOM   3106  HB2 GLU A 196      55.570  55.390  51.830  1.00  0.00           H
ATOM   3107  CG  GLU A 196      55.380  57.200  52.920  1.00  0.00           C
ATOM   3108  HG1 GLU A 196      56.210  57.860  52.580  1.00  0.00           H
ATOM   3109  HG2 GLU A 196      55.180  57.460  53.980  1.00  0.00           H
ATOM   3110  CD  GLU A 196      54.050  57.410  52.240  1.00  0.00           C
ATOM   3111  OE1 GLU A 196      53.290  56.630  51.640  1.00  0.00           O
ATOM   3112  OE2 GLU A 196      53.710  58.750  52.350  1.00  0.00           O
ATOM   3113  HE2 GLU A 196      52.880  58.910  51.910  1.00  0.00           H
ATOM   3114  C   GLU A 196      57.090  53.820  53.980  1.00  0.00           C
ATOM   3115  O   GLU A 196      56.140  53.190  54.380  1.00  0.00           O
ATOM   3116  N   PHE A 197      58.290  53.290  53.850  1.00  0.00           N
ATOM   3117  HN  PHE A 197      58.950  53.860  53.370  1.00  0.00           H
ATOM   3118  CA  PHE A 197      58.700  52.040  54.450  1.00  0.00           C
ATOM   3119  HA  PHE A 197      57.930  51.620  55.080  1.00  0.00           H
ATOM   3120  CB  PHE A 197      58.850  50.860  53.480  1.00  0.00           C
ATOM   3121  HB1 PHE A 197      59.360  51.220  52.550  1.00  0.00           H
ATOM   3122  HB2 PHE A 197      57.880  50.410  53.150  1.00  0.00           H
ATOM   3123  CG  PHE A 197      59.500  49.640  54.030  1.00  0.00           C
ATOM   3124  CD1 PHE A 197      58.760  48.830  54.970  1.00  0.00           C
ATOM   3125  HD1 PHE A 197      57.740  49.080  55.250  1.00  0.00           H
ATOM   3126  CE1 PHE A 197      59.420  47.700  55.640  1.00  0.00           C
ATOM   3127  HE1 PHE A 197      58.850  47.230  56.430  1.00  0.00           H
ATOM   3128  CZ  PHE A 197      60.650  47.260  55.160  1.00  0.00           C
ATOM   3129  HZ  PHE A 197      61.130  46.430  55.620  1.00  0.00           H
ATOM   3130  CD2 PHE A 197      60.740  49.180  53.640  1.00  0.00           C
ATOM   3131  HD2 PHE A 197      61.360  49.810  53.020  1.00  0.00           H
ATOM   3132  CE2 PHE A 197      61.290  47.990  54.170  1.00  0.00           C
ATOM   3133  HE2 PHE A 197      62.300  47.680  53.910  1.00  0.00           H
ATOM   3134  C   PHE A 197      59.820  52.330  55.390  1.00  0.00           C
ATOM   3135  O   PHE A 197      59.720  52.070  56.580  1.00  0.00           O
ATOM   3136  N   PHE A 198      60.970  52.830  54.910  1.00  0.00           N
ATOM   3137  HN  PHE A 198      60.990  52.960  53.910  1.00  0.00           H
ATOM   3138  CA  PHE A 198      62.270  52.920  55.600  1.00  0.00           C
ATOM   3139  HA  PHE A 198      62.260  51.930  56.040  1.00  0.00           H
ATOM   3140  CB  PHE A 198      63.510  53.270  54.670  1.00  0.00           C
ATOM   3141  HB1 PHE A 198      64.450  53.390  55.250  1.00  0.00           H
ATOM   3142  HB2 PHE A 198      63.240  54.060  53.940  1.00  0.00           H
ATOM   3143  CG  PHE A 198      63.860  52.050  53.930  1.00  0.00           C
ATOM   3144  CD1 PHE A 198      64.210  50.970  54.760  1.00  0.00           C
ATOM   3145  HD1 PHE A 198      64.410  51.120  55.810  1.00  0.00           H
ATOM   3146  CE1 PHE A 198      64.480  49.680  54.180  1.00  0.00           C
ATOM   3147  HE1 PHE A 198      64.830  48.850  54.790  1.00  0.00           H
ATOM   3148  CZ  PHE A 198      64.290  49.550  52.800  1.00  0.00           C
ATOM   3149  HZ  PHE A 198      64.450  48.580  52.360  1.00  0.00           H
ATOM   3150  CD2 PHE A 198      63.590  51.870  52.560  1.00  0.00           C
ATOM   3151  HD2 PHE A 198      63.230  52.710  52.000  1.00  0.00           H
ATOM   3152  CE2 PHE A 198      63.830  50.660  52.000  1.00  0.00           C
ATOM   3153  HE2 PHE A 198      63.640  50.660  50.930  1.00  0.00           H
ATOM   3154  C   PHE A 198      62.150  53.960  56.680  1.00  0.00           C
ATOM   3155  O   PHE A 198      62.630  53.720  57.780  1.00  0.00           O
ATOM   3156  N   LEU A 199      61.640  55.170  56.510  1.00  0.00           N
ATOM   3157  HN  LEU A 199      61.260  55.380  55.600  1.00  0.00           H
ATOM   3158  CA  LEU A 199      61.620  56.220  57.480  1.00  0.00           C
ATOM   3159  HA  LEU A 199      62.630  56.460  57.760  1.00  0.00           H
ATOM   3160  CB  LEU A 199      61.050  57.550  56.880  1.00  0.00           C
ATOM   3161  HB1 LEU A 199      60.780  58.180  57.760  1.00  0.00           H
ATOM   3162  HB2 LEU A 199      60.170  57.500  56.210  1.00  0.00           H
ATOM   3163  CG  LEU A 199      62.110  58.340  56.050  1.00  0.00           C
ATOM   3164  HG  LEU A 199      62.950  58.350  56.780  1.00  0.00           H
ATOM   3165  CD1 LEU A 199      62.750  57.670  54.740  1.00  0.00           C
ATOM   3166 HD11 LEU A 199      62.040  57.430  53.920  1.00  0.00           H
ATOM   3167 HD12 LEU A 199      63.160  56.670  55.000  1.00  0.00           H
ATOM   3168 HD13 LEU A 199      63.600  58.290  54.360  1.00  0.00           H
ATOM   3169  CD2 LEU A 199      61.670  59.770  55.650  1.00  0.00           C
ATOM   3170 HD21 LEU A 199      60.850  59.740  54.910  1.00  0.00           H
ATOM   3171 HD22 LEU A 199      62.530  60.370  55.310  1.00  0.00           H
ATOM   3172 HD23 LEU A 199      61.260  60.200  56.580  1.00  0.00           H
ATOM   3173  C   LEU A 199      60.750  55.820  58.730  1.00  0.00           C
ATOM   3174  O   LEU A 199      61.250  55.960  59.890  1.00  0.00           O
ATOM   3175  N   PRO A 200      59.470  55.300  58.720  1.00  0.00           N
ATOM   3176  CD  PRO A 200      58.600  55.140  57.530  1.00  0.00           C
ATOM   3177  HD1 PRO A 200      59.000  54.640  56.630  1.00  0.00           H
ATOM   3178  HD2 PRO A 200      58.290  56.150  57.210  1.00  0.00           H
ATOM   3179  CA  PRO A 200      58.750  54.800  59.930  1.00  0.00           C
ATOM   3180  HA  PRO A 200      58.760  55.440  60.800  1.00  0.00           H
ATOM   3181  CB  PRO A 200      57.310  54.790  59.460  1.00  0.00           C
ATOM   3182  HB1 PRO A 200      57.000  55.860  59.470  1.00  0.00           H
ATOM   3183  HB2 PRO A 200      56.650  54.190  60.110  1.00  0.00           H
ATOM   3184  CG  PRO A 200      57.340  54.370  58.000  1.00  0.00           C
ATOM   3185  HG1 PRO A 200      57.510  53.280  57.820  1.00  0.00           H
ATOM   3186  HG2 PRO A 200      56.470  54.890  57.550  1.00  0.00           H
ATOM   3187  C   PRO A 200      59.340  53.520  60.510  1.00  0.00           C
ATOM   3188  O   PRO A 200      59.270  53.280  61.720  1.00  0.00           O
ATOM   3189  N   LEU A 201      59.930  52.560  59.710  1.00  0.00           N
ATOM   3190  HN  LEU A 201      59.900  52.660  58.720  1.00  0.00           H
ATOM   3191  CA  LEU A 201      60.610  51.350  60.170  1.00  0.00           C
ATOM   3192  HA  LEU A 201      59.870  50.760  60.670  1.00  0.00           H
ATOM   3193  CB  LEU A 201      61.150  50.770  58.900  1.00  0.00           C
ATOM   3194  HB1 LEU A 201      61.890  51.490  58.490  1.00  0.00           H
ATOM   3195  HB2 LEU A 201      60.300  50.620  58.200  1.00  0.00           H
ATOM   3196  CG  LEU A 201      61.820  49.350  58.980  1.00  0.00           C
ATOM   3197  HG  LEU A 201      62.670  49.470  59.700  1.00  0.00           H
ATOM   3198  CD1 LEU A 201      60.810  48.390  59.490  1.00  0.00           C
ATOM   3199 HD11 LEU A 201      61.290  47.390  59.590  1.00  0.00           H
ATOM   3200 HD12 LEU A 201      59.900  48.410  58.860  1.00  0.00           H
ATOM   3201 HD13 LEU A 201      60.430  48.580  60.520  1.00  0.00           H
ATOM   3202  CD2 LEU A 201      62.240  48.980  57.560  1.00  0.00           C
ATOM   3203 HD21 LEU A 201      62.430  47.890  57.480  1.00  0.00           H
ATOM   3204 HD22 LEU A 201      63.220  49.480  57.370  1.00  0.00           H
ATOM   3205 HD23 LEU A 201      61.470  49.320  56.840  1.00  0.00           H
ATOM   3206  C   LEU A 201      61.810  51.570  61.090  1.00  0.00           C
ATOM   3207  O   LEU A 201      61.880  50.840  62.030  1.00  0.00           O
ATOM   3208  N   GLY A 202      62.760  52.520  60.890  1.00  0.00           N
ATOM   3209  HN  GLY A 202      62.710  53.040  60.040  1.00  0.00           H
ATOM   3210  CA  GLY A 202      63.660  52.860  62.010  1.00  0.00           C
ATOM   3211  HA1 GLY A 202      64.240  53.710  61.710  1.00  0.00           H
ATOM   3212  HA2 GLY A 202      64.270  51.980  62.230  1.00  0.00           H
ATOM   3213  C   GLY A 202      62.950  53.410  63.270  1.00  0.00           C
ATOM   3214  O   GLY A 202      63.340  53.080  64.410  1.00  0.00           O
ATOM   3215  N   ILE A 203      61.900  54.280  63.130  1.00  0.00           N
ATOM   3216  HN  ILE A 203      61.540  54.650  62.280  1.00  0.00           H
ATOM   3217  CA  ILE A 203      61.180  54.780  64.270  1.00  0.00           C
ATOM   3218  HA  ILE A 203      61.920  55.200  64.930  1.00  0.00           H
ATOM   3219  CB  ILE A 203      60.080  55.800  64.100  1.00  0.00           C
ATOM   3220  HB  ILE A 203      59.290  55.270  63.540  1.00  0.00           H
ATOM   3221  CG2 ILE A 203      59.660  56.480  65.450  1.00  0.00           C
ATOM   3222 HG21 ILE A 203      60.490  56.670  66.170  1.00  0.00           H
ATOM   3223 HG22 ILE A 203      58.890  55.850  65.960  1.00  0.00           H
ATOM   3224 HG23 ILE A 203      59.110  57.390  65.180  1.00  0.00           H
ATOM   3225  CG1 ILE A 203      60.540  56.930  63.100  1.00  0.00           C
ATOM   3226 HG11 ILE A 203      59.750  57.700  63.180  1.00  0.00           H
ATOM   3227 HG12 ILE A 203      60.580  56.520  62.070  1.00  0.00           H
ATOM   3228  CD  ILE A 203      61.860  57.570  63.560  1.00  0.00           C
ATOM   3229  HD1 ILE A 203      62.400  58.020  62.710  1.00  0.00           H
ATOM   3230  HD2 ILE A 203      62.540  56.740  63.890  1.00  0.00           H
ATOM   3231  HD3 ILE A 203      61.830  58.390  64.320  1.00  0.00           H
ATOM   3232  C   ILE A 203      60.600  53.640  65.140  1.00  0.00           C
ATOM   3233  O   ILE A 203      60.770  53.680  66.350  1.00  0.00           O
ATOM   3234  N   ILE A 204      59.920  52.700  64.520  1.00  0.00           N
ATOM   3235  HN  ILE A 204      59.610  52.830  63.580  1.00  0.00           H
ATOM   3236  CA  ILE A 204      59.380  51.500  65.240  1.00  0.00           C
ATOM   3237  HA  ILE A 204      58.790  51.820  66.100  1.00  0.00           H
ATOM   3238  CB  ILE A 204      58.490  50.730  64.350  1.00  0.00           C
ATOM   3239  HB  ILE A 204      59.030  50.460  63.430  1.00  0.00           H
ATOM   3240  CG2 ILE A 204      57.950  49.360  64.970  1.00  0.00           C
ATOM   3241 HG21 ILE A 204      57.200  49.000  64.230  1.00  0.00           H
ATOM   3242 HG22 ILE A 204      57.440  49.660  65.910  1.00  0.00           H
ATOM   3243 HG23 ILE A 204      58.750  48.610  65.190  1.00  0.00           H
ATOM   3244  CG1 ILE A 204      57.280  51.510  63.870  1.00  0.00           C
ATOM   3245 HG11 ILE A 204      56.700  50.770  63.270  1.00  0.00           H
ATOM   3246 HG12 ILE A 204      57.510  52.270  63.100  1.00  0.00           H
ATOM   3247  CD  ILE A 204      56.390  52.140  64.970  1.00  0.00           C
ATOM   3248  HD1 ILE A 204      55.400  52.370  64.540  1.00  0.00           H
ATOM   3249  HD2 ILE A 204      56.870  53.080  65.340  1.00  0.00           H
ATOM   3250  HD3 ILE A 204      56.270  51.360  65.750  1.00  0.00           H
ATOM   3251  C   ILE A 204      60.400  50.520  65.850  1.00  0.00           C
ATOM   3252  O   ILE A 204      60.250  50.070  66.940  1.00  0.00           O
ATOM   3253  N   LEU A 205      61.500  50.220  65.070  1.00  0.00           N
ATOM   3254  HN  LEU A 205      61.390  50.460  64.110  1.00  0.00           H
ATOM   3255  CA  LEU A 205      62.590  49.410  65.550  1.00  0.00           C
ATOM   3256  HA  LEU A 205      62.080  48.610  66.070  1.00  0.00           H
ATOM   3257  CB  LEU A 205      63.610  48.960  64.450  1.00  0.00           C
ATOM   3258  HB1 LEU A 205      64.590  48.740  64.940  1.00  0.00           H
ATOM   3259  HB2 LEU A 205      63.860  49.670  63.630  1.00  0.00           H
ATOM   3260  CG  LEU A 205      62.950  47.800  63.730  1.00  0.00           C
ATOM   3261  HG  LEU A 205      61.920  47.980  63.390  1.00  0.00           H
ATOM   3262  CD1 LEU A 205      63.870  47.630  62.460  1.00  0.00           C
ATOM   3263 HD11 LEU A 205      64.940  47.420  62.690  1.00  0.00           H
ATOM   3264 HD12 LEU A 205      63.710  48.490  61.790  1.00  0.00           H
ATOM   3265 HD13 LEU A 205      63.610  46.700  61.900  1.00  0.00           H
ATOM   3266  CD2 LEU A 205      62.850  46.460  64.460  1.00  0.00           C
ATOM   3267 HD21 LEU A 205      62.760  45.580  63.780  1.00  0.00           H
ATOM   3268 HD22 LEU A 205      62.020  46.490  65.200  1.00  0.00           H
ATOM   3269 HD23 LEU A 205      63.800  46.300  65.020  1.00  0.00           H
ATOM   3270  C   LEU A 205      63.340  50.000  66.720  1.00  0.00           C
ATOM   3271  O   LEU A 205      63.640  49.240  67.660  1.00  0.00           O
ATOM   3272  N   PHE A 206      63.560  51.300  66.700  1.00  0.00           N
ATOM   3273  HN  PHE A 206      63.600  51.830  65.850  1.00  0.00           H
ATOM   3274  CA  PHE A 206      64.210  51.990  67.770  1.00  0.00           C
ATOM   3275  HA  PHE A 206      65.140  51.450  67.900  1.00  0.00           H
ATOM   3276  CB  PHE A 206      64.640  53.520  67.400  1.00  0.00           C
ATOM   3277  HB1 PHE A 206      63.700  54.030  67.090  1.00  0.00           H
ATOM   3278  HB2 PHE A 206      65.250  53.610  66.480  1.00  0.00           H
ATOM   3279  CG  PHE A 206      65.290  54.320  68.510  1.00  0.00           C
ATOM   3280  CD1 PHE A 206      64.440  55.330  69.090  1.00  0.00           C
ATOM   3281  HD1 PHE A 206      63.430  55.420  68.720  1.00  0.00           H
ATOM   3282  CE1 PHE A 206      64.890  56.110  70.160  1.00  0.00           C
ATOM   3283  HE1 PHE A 206      64.210  56.670  70.790  1.00  0.00           H
ATOM   3284  CZ  PHE A 206      66.220  56.060  70.540  1.00  0.00           C
ATOM   3285  HZ  PHE A 206      66.540  56.740  71.310  1.00  0.00           H
ATOM   3286  CD2 PHE A 206      66.670  54.160  68.920  1.00  0.00           C
ATOM   3287  HD2 PHE A 206      67.290  53.430  68.420  1.00  0.00           H
ATOM   3288  CE2 PHE A 206      67.070  55.130  69.910  1.00  0.00           C
ATOM   3289  HE2 PHE A 206      68.120  55.190  70.140  1.00  0.00           H
ATOM   3290  C   PHE A 206      63.370  52.070  69.090  1.00  0.00           C
ATOM   3291  O   PHE A 206      63.880  51.690  70.140  1.00  0.00           O
ATOM   3292  N   CYS A 207      62.090  52.460  68.970  1.00  0.00           N
ATOM   3293  HN  CYS A 207      61.630  52.760  68.140  1.00  0.00           H
ATOM   3294  CA  CYS A 207      61.120  52.300  70.040  1.00  0.00           C
ATOM   3295  HA  CYS A 207      61.270  53.010  70.850  1.00  0.00           H
ATOM   3296  CB  CYS A 207      59.710  52.480  69.530  1.00  0.00           C
ATOM   3297  HB1 CYS A 207      58.920  52.190  70.250  1.00  0.00           H
ATOM   3298  HB2 CYS A 207      59.430  51.870  68.640  1.00  0.00           H
ATOM   3299  SG  CYS A 207      59.370  54.230  69.140  1.00  0.00           S
ATOM   3300  HG1 CYS A 207      59.360  54.780  70.340  1.00  0.00           H
ATOM   3301  C   CYS A 207      61.140  50.980  70.740  1.00  0.00           C
ATOM   3302  O   CYS A 207      61.270  51.020  71.940  1.00  0.00           O
ATOM   3303  N   SER A 208      61.040  49.860  69.980  1.00  0.00           N
ATOM   3304  HN  SER A 208      61.210  49.920  69.000  1.00  0.00           H
ATOM   3305  CA  SER A 208      61.020  48.540  70.520  1.00  0.00           C
ATOM   3306  HA  SER A 208      60.230  48.470  71.260  1.00  0.00           H
ATOM   3307  CB  SER A 208      60.650  47.370  69.470  1.00  0.00           C
ATOM   3308  HB1 SER A 208      60.690  46.390  69.980  1.00  0.00           H
ATOM   3309  HB2 SER A 208      61.430  47.330  68.680  1.00  0.00           H
ATOM   3310  OG  SER A 208      59.440  47.650  68.840  1.00  0.00           O
ATOM   3311  HG1 SER A 208      59.580  48.260  68.110  1.00  0.00           H
ATOM   3312  C   SER A 208      62.340  48.150  71.190  1.00  0.00           C
ATOM   3313  O   SER A 208      62.280  47.550  72.270  1.00  0.00           O
ATOM   3314  N   ALA A 209      63.500  48.530  70.690  1.00  0.00           N
ATOM   3315  HN  ALA A 209      63.500  48.940  69.790  1.00  0.00           H
ATOM   3316  CA  ALA A 209      64.720  48.400  71.370  1.00  0.00           C
ATOM   3317  HA  ALA A 209      64.850  47.360  71.590  1.00  0.00           H
ATOM   3318  CB  ALA A 209      65.870  48.820  70.430  1.00  0.00           C
ATOM   3319  HB1 ALA A 209      65.780  48.130  69.550  1.00  0.00           H
ATOM   3320  HB2 ALA A 209      66.880  48.650  70.850  1.00  0.00           H
ATOM   3321  HB3 ALA A 209      65.690  49.870  70.120  1.00  0.00           H
ATOM   3322  C   ALA A 209      64.830  49.100  72.700  1.00  0.00           C
ATOM   3323  O   ALA A 209      65.290  48.550  73.680  1.00  0.00           O
ATOM   3324  N   ARG A 210      64.450  50.460  72.680  1.00  0.00           N
ATOM   3325  HN  ARG A 210      64.200  50.930  71.840  1.00  0.00           H
ATOM   3326  CA  ARG A 210      64.510  51.280  73.910  1.00  0.00           C
ATOM   3327  HA  ARG A 210      65.480  51.070  74.340  1.00  0.00           H
ATOM   3328  CB  ARG A 210      64.310  52.760  73.740  1.00  0.00           C
ATOM   3329  HB1 ARG A 210      64.520  53.300  74.690  1.00  0.00           H
ATOM   3330  HB2 ARG A 210      63.230  52.940  73.610  1.00  0.00           H
ATOM   3331  CG  ARG A 210      65.190  53.610  72.870  1.00  0.00           C
ATOM   3332  HG1 ARG A 210      65.020  54.710  72.940  1.00  0.00           H
ATOM   3333  HG2 ARG A 210      64.920  53.390  71.810  1.00  0.00           H
ATOM   3334  CD  ARG A 210      66.730  53.410  73.070  1.00  0.00           C
ATOM   3335  HD1 ARG A 210      67.490  53.960  72.450  1.00  0.00           H
ATOM   3336  HD2 ARG A 210      66.920  52.320  72.990  1.00  0.00           H
ATOM   3337  NE  ARG A 210      67.020  53.820  74.470  1.00  0.00           N
ATOM   3338  HE  ARG A 210      66.430  54.550  74.800  1.00  0.00           H
ATOM   3339  CZ  ARG A 210      68.140  53.500  75.150  1.00  0.00           C
ATOM   3340  NH1 ARG A 210      68.980  52.630  74.630  1.00  0.00           N
ATOM   3341 HH11 ARG A 210      68.920  52.440  73.660  1.00  0.00           H
ATOM   3342 HH12 ARG A 210      69.770  52.330  75.160  1.00  0.00           H
ATOM   3343  NH2 ARG A 210      68.400  53.990  76.340  1.00  0.00           N
ATOM   3344 HH21 ARG A 210      67.720  54.560  76.800  1.00  0.00           H
ATOM   3345 HH22 ARG A 210      69.200  53.680  76.870  1.00  0.00           H
ATOM   3346  C   ARG A 210      63.590  50.810  74.930  1.00  0.00           C
ATOM   3347  O   ARG A 210      63.990  50.650  76.110  1.00  0.00           O
ATOM   3348  N   ILE A 211      62.390  50.310  74.550  1.00  0.00           N
ATOM   3349  HN  ILE A 211      62.040  50.330  73.620  1.00  0.00           H
ATOM   3350  CA  ILE A 211      61.480  49.620  75.450  1.00  0.00           C
ATOM   3351  HA  ILE A 211      61.210  50.340  76.200  1.00  0.00           H
ATOM   3352  CB  ILE A 211      60.120  49.360  74.710  1.00  0.00           C
ATOM   3353  HB  ILE A 211      60.260  49.060  73.650  1.00  0.00           H
ATOM   3354  CG2 ILE A 211      59.260  48.360  75.460  1.00  0.00           C
ATOM   3355 HG21 ILE A 211      59.020  48.610  76.510  1.00  0.00           H
ATOM   3356 HG22 ILE A 211      59.530  47.290  75.450  1.00  0.00           H
ATOM   3357 HG23 ILE A 211      58.250  48.420  75.010  1.00  0.00           H
ATOM   3358  CG1 ILE A 211      59.390  50.830  74.460  1.00  0.00           C
ATOM   3359 HG11 ILE A 211      60.090  51.570  74.020  1.00  0.00           H
ATOM   3360 HG12 ILE A 211      59.170  51.220  75.470  1.00  0.00           H
ATOM   3361  CD  ILE A 211      58.170  50.710  73.560  1.00  0.00           C
ATOM   3362  HD1 ILE A 211      57.280  51.070  74.110  1.00  0.00           H
ATOM   3363  HD2 ILE A 211      57.920  49.670  73.260  1.00  0.00           H
ATOM   3364  HD3 ILE A 211      58.290  51.370  72.660  1.00  0.00           H
ATOM   3365  C   ILE A 211      62.090  48.410  76.060  1.00  0.00           C
ATOM   3366  O   ILE A 211      62.030  48.220  77.280  1.00  0.00           O
ATOM   3367  N   ILE A 212      62.700  47.440  75.210  1.00  0.00           N
ATOM   3368  HN  ILE A 212      62.640  47.500  74.210  1.00  0.00           H
ATOM   3369  CA  ILE A 212      63.380  46.250  75.750  1.00  0.00           C
ATOM   3370  HA  ILE A 212      62.620  45.770  76.330  1.00  0.00           H
ATOM   3371  CB  ILE A 212      63.770  45.230  74.670  1.00  0.00           C
ATOM   3372  HB  ILE A 212      64.450  45.740  73.950  1.00  0.00           H
ATOM   3373  CG2 ILE A 212      64.750  44.180  75.370  1.00  0.00           C
ATOM   3374 HG21 ILE A 212      65.820  44.480  75.370  1.00  0.00           H
ATOM   3375 HG22 ILE A 212      64.620  43.210  74.820  1.00  0.00           H
ATOM   3376 HG23 ILE A 212      64.310  43.910  76.350  1.00  0.00           H
ATOM   3377  CG1 ILE A 212      62.550  44.590  73.990  1.00  0.00           C
ATOM   3378 HG11 ILE A 212      63.010  43.960  73.190  1.00  0.00           H
ATOM   3379 HG12 ILE A 212      61.940  45.390  73.530  1.00  0.00           H
ATOM   3380  CD  ILE A 212      61.750  43.690  75.050  1.00  0.00           C
ATOM   3381  HD1 ILE A 212      62.310  42.750  75.150  1.00  0.00           H
ATOM   3382  HD2 ILE A 212      60.780  43.330  74.640  1.00  0.00           H
ATOM   3383  HD3 ILE A 212      61.530  44.300  75.950  1.00  0.00           H
ATOM   3384  C   ILE A 212      64.510  46.600  76.720  1.00  0.00           C
ATOM   3385  O   ILE A 212      64.510  46.110  77.810  1.00  0.00           O
ATOM   3386  N   TRP A 213      65.460  47.520  76.420  1.00  0.00           N
ATOM   3387  HN  TRP A 213      65.430  47.990  75.540  1.00  0.00           H
ATOM   3388  CA  TRP A 213      66.410  47.950  77.410  1.00  0.00           C
ATOM   3389  HA  TRP A 213      67.060  47.140  77.700  1.00  0.00           H
ATOM   3390  CB  TRP A 213      67.360  49.030  76.810  1.00  0.00           C
ATOM   3391  HB1 TRP A 213      66.740  49.840  76.380  1.00  0.00           H
ATOM   3392  HB2 TRP A 213      67.880  48.570  75.940  1.00  0.00           H
ATOM   3393  CG  TRP A 213      68.470  49.520  77.760  1.00  0.00           C
ATOM   3394  CD1 TRP A 213      69.730  49.110  77.690  1.00  0.00           C
ATOM   3395  HD1 TRP A 213      70.230  48.350  77.130  1.00  0.00           H
ATOM   3396  NE1 TRP A 213      70.460  49.860  78.630  1.00  0.00           N
ATOM   3397  HE1 TRP A 213      71.340  49.640  78.990  1.00  0.00           H
ATOM   3398  CE2 TRP A 213      69.710  50.820  79.210  1.00  0.00           C
ATOM   3399  CD2 TRP A 213      68.470  50.650  78.690  1.00  0.00           C
ATOM   3400  CE3 TRP A 213      67.470  51.470  79.200  1.00  0.00           C
ATOM   3401  HE3 TRP A 213      66.500  51.240  78.770  1.00  0.00           H
ATOM   3402  CZ3 TRP A 213      67.780  52.510  80.090  1.00  0.00           C
ATOM   3403  HZ3 TRP A 213      66.950  53.100  80.440  1.00  0.00           H
ATOM   3404  CZ2 TRP A 213      70.070  51.870  80.090  1.00  0.00           C
ATOM   3405  HZ2 TRP A 213      71.070  52.040  80.460  1.00  0.00           H
ATOM   3406  CH2 TRP A 213      69.070  52.790  80.500  1.00  0.00           C
ATOM   3407  HH2 TRP A 213      69.370  53.630  81.110  1.00  0.00           H
ATOM   3408  C   TRP A 213      65.800  48.570  78.710  1.00  0.00           C
ATOM   3409  O   TRP A 213      66.200  48.210  79.780  1.00  0.00           O
ATOM   3410  N   SER A 214      64.770  49.350  78.690  1.00  0.00           N
ATOM   3411  HN  SER A 214      64.480  49.650  77.790  1.00  0.00           H
ATOM   3412  CA  SER A 214      64.110  49.810  79.900  1.00  0.00           C
ATOM   3413  HA  SER A 214      64.800  50.460  80.430  1.00  0.00           H
ATOM   3414  CB  SER A 214      63.090  50.840  79.470  1.00  0.00           C
ATOM   3415  HB1 SER A 214      62.360  50.380  78.770  1.00  0.00           H
ATOM   3416  HB2 SER A 214      63.520  51.790  79.070  1.00  0.00           H
ATOM   3417  OG  SER A 214      62.360  51.410  80.530  1.00  0.00           O
ATOM   3418  HG1 SER A 214      62.980  52.050  80.900  1.00  0.00           H
ATOM   3419  C   SER A 214      63.610  48.760  80.870  1.00  0.00           C
ATOM   3420  O   SER A 214      63.860  48.780  82.100  1.00  0.00           O
ATOM   3421  N   LEU A 215      62.960  47.710  80.340  1.00  0.00           N
ATOM   3422  HN  LEU A 215      62.900  47.660  79.350  1.00  0.00           H
ATOM   3423  CA  LEU A 215      62.390  46.580  81.110  1.00  0.00           C
ATOM   3424  HA  LEU A 215      61.810  47.070  81.870  1.00  0.00           H
ATOM   3425  CB  LEU A 215      61.540  45.630  80.280  1.00  0.00           C
ATOM   3426  HB1 LEU A 215      61.390  44.700  80.880  1.00  0.00           H
ATOM   3427  HB2 LEU A 215      62.060  45.270  79.370  1.00  0.00           H
ATOM   3428  CG  LEU A 215      60.130  46.160  79.850  1.00  0.00           C
ATOM   3429  HG  LEU A 215      60.400  47.110  79.330  1.00  0.00           H
ATOM   3430  CD1 LEU A 215      59.450  45.310  78.760  1.00  0.00           C
ATOM   3431 HD11 LEU A 215      60.110  45.480  77.900  1.00  0.00           H
ATOM   3432 HD12 LEU A 215      58.430  45.610  78.450  1.00  0.00           H
ATOM   3433 HD13 LEU A 215      59.470  44.220  78.990  1.00  0.00           H
ATOM   3434  CD2 LEU A 215      59.130  46.450  81.030  1.00  0.00           C
ATOM   3435 HD21 LEU A 215      59.580  47.190  81.730  1.00  0.00           H
ATOM   3436 HD22 LEU A 215      58.830  45.510  81.550  1.00  0.00           H
ATOM   3437 HD23 LEU A 215      58.270  46.990  80.550  1.00  0.00           H
ATOM   3438  C   LEU A 215      63.590  45.830  81.760  1.00  0.00           C
ATOM   3439  O   LEU A 215      63.500  45.260  82.880  1.00  0.00           O
ATOM   3440  N   ARG A 216      64.820  45.910  81.220  1.00  0.00           N
ATOM   3441  HN  ARG A 216      64.870  46.320  80.310  1.00  0.00           H
ATOM   3442  CA  ARG A 216      66.020  45.400  81.910  1.00  0.00           C
ATOM   3443  HA  ARG A 216      65.710  44.450  82.310  1.00  0.00           H
ATOM   3444  CB  ARG A 216      67.130  45.160  80.790  1.00  0.00           C
ATOM   3445  HB1 ARG A 216      68.070  44.750  81.220  1.00  0.00           H
ATOM   3446  HB2 ARG A 216      67.410  46.150  80.370  1.00  0.00           H
ATOM   3447  CG  ARG A 216      66.890  44.360  79.500  1.00  0.00           C
ATOM   3448  HG1 ARG A 216      67.670  44.610  78.740  1.00  0.00           H
ATOM   3449  HG2 ARG A 216      66.120  44.890  78.930  1.00  0.00           H
ATOM   3450  CD  ARG A 216      66.610  42.910  79.650  1.00  0.00           C
ATOM   3451  HD1 ARG A 216      65.590  42.850  80.080  1.00  0.00           H
ATOM   3452  HD2 ARG A 216      67.460  42.460  80.210  1.00  0.00           H
ATOM   3453  NE  ARG A 216      66.580  42.390  78.240  1.00  0.00           N
ATOM   3454  HE  ARG A 216      67.310  42.650  77.600  1.00  0.00           H
ATOM   3455  CZ  ARG A 216      66.020  41.240  77.960  1.00  0.00           C
ATOM   3456  NH1 ARG A 216      65.490  40.500  78.820  1.00  0.00           N
ATOM   3457 HH11 ARG A 216      65.660  40.800  79.760  1.00  0.00           H
ATOM   3458 HH12 ARG A 216      65.040  39.670  78.480  1.00  0.00           H
ATOM   3459  NH2 ARG A 216      66.100  40.870  76.680  1.00  0.00           N
ATOM   3460 HH21 ARG A 216      66.690  41.440  76.120  1.00  0.00           H
ATOM   3461 HH22 ARG A 216      65.750  39.970  76.380  1.00  0.00           H
ATOM   3462  C   ARG A 216      66.500  46.270  83.060  1.00  0.00           C
ATOM   3463  O   ARG A 216      67.420  45.820  83.740  1.00  0.00           O
ATOM   3464  N   GLN A 217      65.960  47.500  83.280  1.00  0.00           N
ATOM   3465  HN  GLN A 217      65.250  47.920  82.700  1.00  0.00           H
ATOM   3466  CA  GLN A 217      66.490  48.370  84.340  1.00  0.00           C
ATOM   3467  HA  GLN A 217      67.510  48.180  84.640  1.00  0.00           H
ATOM   3468  CB  GLN A 217      66.280  49.830  83.920  1.00  0.00           C
ATOM   3469  HB1 GLN A 217      66.630  50.520  84.710  1.00  0.00           H
ATOM   3470  HB2 GLN A 217      65.230  50.030  83.630  1.00  0.00           H
ATOM   3471  CG  GLN A 217      67.050  50.380  82.700  1.00  0.00           C
ATOM   3472  HG1 GLN A 217      67.360  51.400  83.010  1.00  0.00           H
ATOM   3473  HG2 GLN A 217      66.410  50.390  81.780  1.00  0.00           H
ATOM   3474  CD  GLN A 217      68.330  49.640  82.470  1.00  0.00           C
ATOM   3475  OE1 GLN A 217      69.300  49.800  83.240  1.00  0.00           O
ATOM   3476  NE2 GLN A 217      68.390  48.750  81.440  1.00  0.00           N
ATOM   3477 HE21 GLN A 217      69.210  48.190  81.310  1.00  0.00           H
ATOM   3478 HE22 GLN A 217      67.610  48.650  80.830  1.00  0.00           H
ATOM   3479  C   GLN A 217      65.640  48.260  85.550  1.00  0.00           C
ATOM   3480  O   GLN A 217      65.840  49.000  86.530  1.00  0.00           O
ATOM   3481  N   ARG A 218      64.540  47.420  85.480  1.00  0.00           N
ATOM   3482  HN  ARG A 218      64.290  46.940  84.640  1.00  0.00           H
ATOM   3483  CA  ARG A 218      63.650  47.230  86.540  1.00  0.00           C
ATOM   3484  HA  ARG A 218      63.590  48.070  87.220  1.00  0.00           H
ATOM   3485  CB  ARG A 218      62.250  46.950  85.920  1.00  0.00           C
ATOM   3486  HB1 ARG A 218      61.550  46.700  86.740  1.00  0.00           H
ATOM   3487  HB2 ARG A 218      62.340  45.990  85.360  1.00  0.00           H
ATOM   3488  CG  ARG A 218      61.700  48.060  85.070  1.00  0.00           C
ATOM   3489  HG1 ARG A 218      60.630  47.990  84.790  1.00  0.00           H
ATOM   3490  HG2 ARG A 218      62.280  48.110  84.120  1.00  0.00           H
ATOM   3491  CD  ARG A 218      61.770  49.460  85.670  1.00  0.00           C
ATOM   3492  HD1 ARG A 218      62.810  49.700  85.980  1.00  0.00           H
ATOM   3493  HD2 ARG A 218      61.130  49.420  86.580  1.00  0.00           H
ATOM   3494  NE  ARG A 218      61.330  50.310  84.630  1.00  0.00           N
ATOM   3495  HE  ARG A 218      60.960  49.940  83.780  1.00  0.00           H
ATOM   3496  CZ  ARG A 218      61.500  51.590  84.650  1.00  0.00           C
ATOM   3497  NH1 ARG A 218      61.930  52.280  85.650  1.00  0.00           N
ATOM   3498 HH11 ARG A 218      62.450  51.830  86.380  1.00  0.00           H
ATOM   3499 HH12 ARG A 218      61.920  53.280  85.610  1.00  0.00           H
ATOM   3500  NH2 ARG A 218      61.070  52.270  83.580  1.00  0.00           N
ATOM   3501 HH21 ARG A 218      61.140  51.820  82.690  1.00  0.00           H
ATOM   3502 HH22 ARG A 218      61.240  53.250  83.670  1.00  0.00           H
ATOM   3503  C   ARG A 218      64.030  46.070  87.410  1.00  0.00           C
ATOM   3504  O   ARG A 218      64.560  45.060  86.880  1.00  0.00           O
ATOM   3505  N   GLN A 219      63.650  46.160  88.720  1.00  0.00           N
ATOM   3506  HN  GLN A 219      63.160  46.940  89.080  1.00  0.00           H
ATOM   3507  CA  GLN A 219      63.720  45.000  89.670  1.00  0.00           C
ATOM   3508  HA  GLN A 219      64.180  44.170  89.140  1.00  0.00           H
ATOM   3509  CB  GLN A 219      64.540  45.330  90.940  1.00  0.00           C
ATOM   3510  HB1 GLN A 219      64.680  44.440  91.600  1.00  0.00           H
ATOM   3511  HB2 GLN A 219      64.030  46.030  91.630  1.00  0.00           H
ATOM   3512  CG  GLN A 219      65.960  46.040  90.650  1.00  0.00           C
ATOM   3513  HG1 GLN A 219      66.560  45.870  91.570  1.00  0.00           H
ATOM   3514  HG2 GLN A 219      65.830  47.130  90.460  1.00  0.00           H
ATOM   3515  CD  GLN A 219      66.860  45.410  89.530  1.00  0.00           C
ATOM   3516  OE1 GLN A 219      67.130  44.250  89.460  1.00  0.00           O
ATOM   3517  NE2 GLN A 219      67.060  46.210  88.430  1.00  0.00           N
ATOM   3518 HE21 GLN A 219      67.660  45.790  87.750  1.00  0.00           H
ATOM   3519 HE22 GLN A 219      66.600  47.100  88.360  1.00  0.00           H
ATOM   3520  C   GLN A 219      62.320  44.420  89.870  1.00  0.00           C
ATOM   3521  O   GLN A 219      62.070  43.190  89.760  1.00  0.00           O
ATOM   3522  N   MET A 220      61.340  45.290  90.000  1.00  0.00           N
ATOM   3523  HN  MET A 220      61.560  46.260  89.970  1.00  0.00           H
ATOM   3524  CA  MET A 220      59.930  44.960  90.220  1.00  0.00           C
ATOM   3525  HA  MET A 220      59.800  43.890  90.350  1.00  0.00           H
ATOM   3526  CB  MET A 220      59.510  45.530  91.600  1.00  0.00           C
ATOM   3527  HB1 MET A 220      58.410  45.470  91.710  1.00  0.00           H
ATOM   3528  HB2 MET A 220      59.810  46.590  91.650  1.00  0.00           H
ATOM   3529  CG  MET A 220      60.170  44.850  92.840  1.00  0.00           C
ATOM   3530  HG1 MET A 220      60.250  43.760  92.630  1.00  0.00           H
ATOM   3531  HG2 MET A 220      59.440  45.000  93.650  1.00  0.00           H
ATOM   3532  SD  MET A 220      61.820  45.460  93.380  1.00  0.00           S
ATOM   3533  CE  MET A 220      61.690  44.630  95.000  1.00  0.00           C
ATOM   3534  HE1 MET A 220      62.420  44.970  95.760  1.00  0.00           H
ATOM   3535  HE2 MET A 220      61.750  43.520  94.890  1.00  0.00           H
ATOM   3536  HE3 MET A 220      60.720  44.800  95.530  1.00  0.00           H
ATOM   3537  C   MET A 220      59.020  45.440  89.160  1.00  0.00           C
ATOM   3538  O   MET A 220      59.380  46.170  88.220  1.00  0.00           O
ATOM   3539  N   ASP A 221      57.810  44.920  89.180  1.00  0.00           N
ATOM   3540  HN  ASP A 221      57.570  44.180  89.820  1.00  0.00           H
ATOM   3541  CA  ASP A 221      56.590  45.170  88.450  1.00  0.00           C
ATOM   3542  HA  ASP A 221      56.790  44.650  87.520  1.00  0.00           H
ATOM   3543  CB  ASP A 221      55.380  44.660  89.280  1.00  0.00           C
ATOM   3544  HB1 ASP A 221      54.480  45.120  88.830  1.00  0.00           H
ATOM   3545  HB2 ASP A 221      55.430  45.010  90.330  1.00  0.00           H
ATOM   3546  CG  ASP A 221      55.260  43.140  89.240  1.00  0.00           C
ATOM   3547  OD1 ASP A 221      56.290  42.440  88.970  1.00  0.00           O
ATOM   3548  OD2 ASP A 221      54.160  42.600  89.600  1.00  0.00           O
ATOM   3549  C   ASP A 221      56.420  46.680  88.110  1.00  0.00           C
ATOM   3550  O   ASP A 221      56.730  47.510  88.900  1.00  0.00           O
ATOM   3551  N   ARG A 222      55.660  46.920  86.990  1.00  0.00           N
ATOM   3552  HN  ARG A 222      55.410  46.150  86.400  1.00  0.00           H
ATOM   3553  CA  ARG A 222      55.270  48.320  86.520  1.00  0.00           C
ATOM   3554  HA  ARG A 222      55.470  49.050  87.290  1.00  0.00           H
ATOM   3555  CB  ARG A 222      56.250  48.740  85.420  1.00  0.00           C
ATOM   3556  HB1 ARG A 222      55.880  49.650  84.890  1.00  0.00           H
ATOM   3557  HB2 ARG A 222      56.260  47.920  84.680  1.00  0.00           H
ATOM   3558  CG  ARG A 222      57.680  49.070  85.890  1.00  0.00           C
ATOM   3559  HG1 ARG A 222      58.340  49.140  84.990  1.00  0.00           H
ATOM   3560  HG2 ARG A 222      58.050  48.150  86.390  1.00  0.00           H
ATOM   3561  CD  ARG A 222      57.830  50.280  86.810  1.00  0.00           C
ATOM   3562  HD1 ARG A 222      58.920  50.210  87.020  1.00  0.00           H
ATOM   3563  HD2 ARG A 222      57.210  50.150  87.720  1.00  0.00           H
ATOM   3564  NE  ARG A 222      57.560  51.510  86.090  1.00  0.00           N
ATOM   3565  HE  ARG A 222      57.210  51.510  85.160  1.00  0.00           H
ATOM   3566  CZ  ARG A 222      57.560  52.650  86.650  1.00  0.00           C
ATOM   3567  NH1 ARG A 222      57.930  52.810  87.940  1.00  0.00           N
ATOM   3568 HH11 ARG A 222      58.710  52.250  88.210  1.00  0.00           H
ATOM   3569 HH12 ARG A 222      58.020  53.800  88.150  1.00  0.00           H
ATOM   3570  NH2 ARG A 222      57.160  53.750  86.000  1.00  0.00           N
ATOM   3571 HH21 ARG A 222      56.770  53.740  85.070  1.00  0.00           H
ATOM   3572 HH22 ARG A 222      57.050  54.640  86.410  1.00  0.00           H
ATOM   3573  C   ARG A 222      53.830  48.490  86.020  1.00  0.00           C
ATOM   3574  O   ARG A 222      53.520  49.070  84.990  1.00  0.00           O
ATOM   3575  N   HSD A 223      52.910  47.870  86.810  1.00  0.00           N
ATOM   3576  HN  HSD A 223      53.130  47.590  87.750  1.00  0.00           H
ATOM   3577  CA  HSD A 223      51.480  47.650  86.550  1.00  0.00           C
ATOM   3578  HA  HSD A 223      51.090  47.230  87.460  1.00  0.00           H
ATOM   3579  CB  HSD A 223      50.750  49.010  86.140  1.00  0.00           C
ATOM   3580  HB1 HSD A 223      51.080  49.290  85.120  1.00  0.00           H
ATOM   3581  HB2 HSD A 223      51.270  49.730  86.810  1.00  0.00           H
ATOM   3582  ND1 HSD A 223      48.500  48.790  87.420  1.00  0.00           N
ATOM   3583  HD1 HSD A 223      48.760  48.250  88.220  1.00  0.00           H
ATOM   3584  CG  HSD A 223      49.280  49.110  86.290  1.00  0.00           C
ATOM   3585  CE1 HSD A 223      47.290  49.330  87.210  1.00  0.00           C
ATOM   3586  HE1 HSD A 223      46.630  49.400  88.070  1.00  0.00           H
ATOM   3587  NE2 HSD A 223      47.230  49.990  86.010  1.00  0.00           N
ATOM   3588  CD2 HSD A 223      48.450  49.810  85.410  1.00  0.00           C
ATOM   3589  HD2 HSD A 223      48.860  50.350  84.570  1.00  0.00           H
ATOM   3590  C   HSD A 223      51.200  46.560  85.590  1.00  0.00           C
ATOM   3591  O   HSD A 223      50.150  46.350  84.960  1.00  0.00           O
ATOM   3592  N   ALA A 224      52.150  45.600  85.540  1.00  0.00           N
ATOM   3593  HN  ALA A 224      52.900  45.710  86.190  1.00  0.00           H
ATOM   3594  CA  ALA A 224      52.240  44.580  84.620  1.00  0.00           C
ATOM   3595  HA  ALA A 224      51.340  43.970  84.730  1.00  0.00           H
ATOM   3596  CB  ALA A 224      52.380  45.050  83.140  1.00  0.00           C
ATOM   3597  HB1 ALA A 224      52.480  44.160  82.470  1.00  0.00           H
ATOM   3598  HB2 ALA A 224      53.030  45.930  82.960  1.00  0.00           H
ATOM   3599  HB3 ALA A 224      51.360  45.360  82.850  1.00  0.00           H
ATOM   3600  C   ALA A 224      53.460  43.750  84.940  1.00  0.00           C
ATOM   3601  O   ALA A 224      54.450  44.220  85.530  1.00  0.00           O
ATOM   3602  N   LYS A 225      53.500  42.490  84.480  1.00  0.00           N
ATOM   3603  HN  LYS A 225      52.640  42.080  84.200  1.00  0.00           H
ATOM   3604  CA  LYS A 225      54.660  41.600  84.630  1.00  0.00           C
ATOM   3605  HA  LYS A 225      55.170  41.810  85.570  1.00  0.00           H
ATOM   3606  CB  LYS A 225      54.250  40.210  84.600  1.00  0.00           C
ATOM   3607  HB1 LYS A 225      55.090  39.540  84.310  1.00  0.00           H
ATOM   3608  HB2 LYS A 225      53.500  40.190  83.770  1.00  0.00           H
ATOM   3609  CG  LYS A 225      53.620  39.710  85.950  1.00  0.00           C
ATOM   3610  HG1 LYS A 225      53.340  38.640  85.840  1.00  0.00           H
ATOM   3611  HG2 LYS A 225      52.660  40.250  86.060  1.00  0.00           H
ATOM   3612  CD  LYS A 225      54.460  40.010  87.190  1.00  0.00           C
ATOM   3613  HD1 LYS A 225      54.480  41.100  87.440  1.00  0.00           H
ATOM   3614  HD2 LYS A 225      55.490  39.600  87.060  1.00  0.00           H
ATOM   3615  CE  LYS A 225      53.920  39.300  88.450  1.00  0.00           C
ATOM   3616  HE1 LYS A 225      54.070  38.200  88.410  1.00  0.00           H
ATOM   3617  HE2 LYS A 225      52.860  39.620  88.550  1.00  0.00           H
ATOM   3618  NZ  LYS A 225      54.680  39.890  89.620  1.00  0.00           N
ATOM   3619  HZ1 LYS A 225      54.460  40.910  89.600  1.00  0.00           H
ATOM   3620  HZ2 LYS A 225      55.680  39.650  89.470  1.00  0.00           H
ATOM   3621  HZ3 LYS A 225      54.310  39.430  90.470  1.00  0.00           H
ATOM   3622  C   LYS A 225      55.790  41.870  83.580  1.00  0.00           C
ATOM   3623  O   LYS A 225      55.600  41.870  82.390  1.00  0.00           O
ATOM   3624  N   ILE A 226      57.000  42.110  84.110  1.00  0.00           N
ATOM   3625  HN  ILE A 226      57.060  42.210  85.100  1.00  0.00           H
ATOM   3626  CA  ILE A 226      58.140  42.620  83.380  1.00  0.00           C
ATOM   3627  HA  ILE A 226      57.740  43.480  82.870  1.00  0.00           H
ATOM   3628  CB  ILE A 226      59.340  43.070  84.290  1.00  0.00           C
ATOM   3629  HB  ILE A 226      59.540  42.280  85.050  1.00  0.00           H
ATOM   3630  CG2 ILE A 226      60.710  43.280  83.560  1.00  0.00           C
ATOM   3631 HG21 ILE A 226      61.260  42.310  83.560  1.00  0.00           H
ATOM   3632 HG22 ILE A 226      61.380  44.040  84.010  1.00  0.00           H
ATOM   3633 HG23 ILE A 226      60.480  43.650  82.540  1.00  0.00           H
ATOM   3634  CG1 ILE A 226      58.950  44.270  85.230  1.00  0.00           C
ATOM   3635 HG11 ILE A 226      59.760  44.590  85.920  1.00  0.00           H
ATOM   3636 HG12 ILE A 226      58.110  43.810  85.790  1.00  0.00           H
ATOM   3637  CD  ILE A 226      58.660  45.550  84.360  1.00  0.00           C
ATOM   3638  HD1 ILE A 226      59.580  45.660  83.740  1.00  0.00           H
ATOM   3639  HD2 ILE A 226      58.370  46.420  85.000  1.00  0.00           H
ATOM   3640  HD3 ILE A 226      57.750  45.410  83.730  1.00  0.00           H
ATOM   3641  C   ILE A 226      58.580  41.510  82.340  1.00  0.00           C
ATOM   3642  O   ILE A 226      58.750  41.780  81.170  1.00  0.00           O
ATOM   3643  N   LYS A 227      58.540  40.200  82.800  1.00  0.00           N
ATOM   3644  HN  LYS A 227      58.370  40.070  83.770  1.00  0.00           H
ATOM   3645  CA  LYS A 227      58.780  39.120  81.910  1.00  0.00           C
ATOM   3646  HA  LYS A 227      59.680  39.380  81.370  1.00  0.00           H
ATOM   3647  CB  LYS A 227      59.110  37.810  82.620  1.00  0.00           C
ATOM   3648  HB1 LYS A 227      59.250  36.930  81.950  1.00  0.00           H
ATOM   3649  HB2 LYS A 227      58.330  37.490  83.340  1.00  0.00           H
ATOM   3650  CG  LYS A 227      60.470  37.720  83.310  1.00  0.00           C
ATOM   3651  HG1 LYS A 227      60.550  36.710  83.740  1.00  0.00           H
ATOM   3652  HG2 LYS A 227      60.650  38.450  84.140  1.00  0.00           H
ATOM   3653  CD  LYS A 227      61.630  37.950  82.270  1.00  0.00           C
ATOM   3654  HD1 LYS A 227      62.560  37.610  82.760  1.00  0.00           H
ATOM   3655  HD2 LYS A 227      61.670  39.070  82.220  1.00  0.00           H
ATOM   3656  CE  LYS A 227      61.520  37.260  80.950  1.00  0.00           C
ATOM   3657  HE1 LYS A 227      62.430  37.600  80.400  1.00  0.00           H
ATOM   3658  HE2 LYS A 227      60.580  37.570  80.470  1.00  0.00           H
ATOM   3659  NZ  LYS A 227      61.560  35.760  81.080  1.00  0.00           N
ATOM   3660  HZ1 LYS A 227      61.970  35.330  80.230  1.00  0.00           H
ATOM   3661  HZ2 LYS A 227      60.620  35.310  81.140  1.00  0.00           H
ATOM   3662  HZ3 LYS A 227      62.160  35.490  81.880  1.00  0.00           H
ATOM   3663  C   LYS A 227      57.850  38.950  80.690  1.00  0.00           C
ATOM   3664  O   LYS A 227      58.240  38.830  79.540  1.00  0.00           O
ATOM   3665  N   ARG A 228      56.560  39.110  80.980  1.00  0.00           N
ATOM   3666  HN  ARG A 228      56.350  39.300  81.930  1.00  0.00           H
ATOM   3667  CA  ARG A 228      55.550  39.040  80.000  1.00  0.00           C
ATOM   3668  HA  ARG A 228      55.790  38.200  79.370  1.00  0.00           H
ATOM   3669  CB  ARG A 228      54.160  38.890  80.660  1.00  0.00           C
ATOM   3670  HB1 ARG A 228      53.360  38.830  79.880  1.00  0.00           H
ATOM   3671  HB2 ARG A 228      53.850  39.730  81.330  1.00  0.00           H
ATOM   3672  CG  ARG A 228      54.020  37.740  81.680  1.00  0.00           C
ATOM   3673  HG1 ARG A 228      54.910  37.830  82.350  1.00  0.00           H
ATOM   3674  HG2 ARG A 228      54.160  36.810  81.090  1.00  0.00           H
ATOM   3675  CD  ARG A 228      52.730  37.590  82.500  1.00  0.00           C
ATOM   3676  HD1 ARG A 228      51.910  37.460  81.760  1.00  0.00           H
ATOM   3677  HD2 ARG A 228      52.360  38.510  83.000  1.00  0.00           H
ATOM   3678  NE  ARG A 228      52.730  36.470  83.410  1.00  0.00           N
ATOM   3679  HE  ARG A 228      53.500  35.860  83.620  1.00  0.00           H
ATOM   3680  CZ  ARG A 228      51.680  36.090  84.090  1.00  0.00           C
ATOM   3681  NH1 ARG A 228      50.560  36.800  84.200  1.00  0.00           N
ATOM   3682 HH11 ARG A 228      50.390  37.670  83.720  1.00  0.00           H
ATOM   3683 HH12 ARG A 228      49.720  36.270  84.330  1.00  0.00           H
ATOM   3684  NH2 ARG A 228      51.560  34.950  84.740  1.00  0.00           N
ATOM   3685 HH21 ARG A 228      52.380  34.390  84.860  1.00  0.00           H
ATOM   3686 HH22 ARG A 228      50.800  34.940  85.390  1.00  0.00           H
ATOM   3687  C   ARG A 228      55.540  40.220  79.010  1.00  0.00           C
ATOM   3688  O   ARG A 228      55.260  40.030  77.840  1.00  0.00           O
ATOM   3689  N   ALA A 229      55.860  41.340  79.550  1.00  0.00           N
ATOM   3690  HN  ALA A 229      56.020  41.280  80.540  1.00  0.00           H
ATOM   3691  CA  ALA A 229      56.100  42.660  78.770  1.00  0.00           C
ATOM   3692  HA  ALA A 229      55.270  42.890  78.120  1.00  0.00           H
ATOM   3693  CB  ALA A 229      56.340  43.820  79.740  1.00  0.00           C
ATOM   3694  HB1 ALA A 229      57.250  43.510  80.280  1.00  0.00           H
ATOM   3695  HB2 ALA A 229      55.450  43.850  80.420  1.00  0.00           H
ATOM   3696  HB3 ALA A 229      56.460  44.790  79.210  1.00  0.00           H
ATOM   3697  C   ALA A 229      57.280  42.560  77.760  1.00  0.00           C
ATOM   3698  O   ALA A 229      57.160  42.910  76.560  1.00  0.00           O
ATOM   3699  N   ILE A 230      58.460  41.980  78.230  1.00  0.00           N
ATOM   3700  HN  ILE A 230      58.400  41.710  79.190  1.00  0.00           H
ATOM   3701  CA  ILE A 230      59.600  41.720  77.310  1.00  0.00           C
ATOM   3702  HA  ILE A 230      59.830  42.690  76.880  1.00  0.00           H
ATOM   3703  CB  ILE A 230      60.780  41.200  78.140  1.00  0.00           C
ATOM   3704  HB  ILE A 230      60.510  40.360  78.800  1.00  0.00           H
ATOM   3705  CG2 ILE A 230      61.980  40.580  77.250  1.00  0.00           C
ATOM   3706 HG21 ILE A 230      62.580  41.360  76.720  1.00  0.00           H
ATOM   3707 HG22 ILE A 230      61.580  39.850  76.510  1.00  0.00           H
ATOM   3708 HG23 ILE A 230      62.750  40.060  77.840  1.00  0.00           H
ATOM   3709  CG1 ILE A 230      61.350  42.350  79.040  1.00  0.00           C
ATOM   3710 HG11 ILE A 230      60.530  42.500  79.770  1.00  0.00           H
ATOM   3711 HG12 ILE A 230      61.550  43.250  78.420  1.00  0.00           H
ATOM   3712  CD  ILE A 230      62.540  41.920  79.900  1.00  0.00           C
ATOM   3713  HD1 ILE A 230      62.350  40.970  80.460  1.00  0.00           H
ATOM   3714  HD2 ILE A 230      62.840  42.710  80.630  1.00  0.00           H
ATOM   3715  HD3 ILE A 230      63.330  41.650  79.180  1.00  0.00           H
ATOM   3716  C   ILE A 230      59.280  40.760  76.200  1.00  0.00           C
ATOM   3717  O   ILE A 230      59.490  41.030  75.020  1.00  0.00           O
ATOM   3718  N   THR A 231      58.630  39.670  76.600  1.00  0.00           N
ATOM   3719  HN  THR A 231      58.340  39.490  77.540  1.00  0.00           H
ATOM   3720  CA  THR A 231      58.260  38.600  75.590  1.00  0.00           C
ATOM   3721  HA  THR A 231      59.190  38.330  75.140  1.00  0.00           H
ATOM   3722  CB  THR A 231      57.670  37.360  76.280  1.00  0.00           C
ATOM   3723  HB  THR A 231      56.790  37.750  76.840  1.00  0.00           H
ATOM   3724  OG1 THR A 231      58.530  36.670  77.130  1.00  0.00           O
ATOM   3725  HG1 THR A 231      59.440  36.730  76.830  1.00  0.00           H
ATOM   3726  CG2 THR A 231      57.190  36.310  75.180  1.00  0.00           C
ATOM   3727 HG21 THR A 231      56.540  35.510  75.580  1.00  0.00           H
ATOM   3728 HG22 THR A 231      58.120  35.970  74.680  1.00  0.00           H
ATOM   3729 HG23 THR A 231      56.560  36.730  74.370  1.00  0.00           H
ATOM   3730  C   THR A 231      57.240  39.130  74.610  1.00  0.00           C
ATOM   3731  O   THR A 231      57.350  38.830  73.420  1.00  0.00           O
ATOM   3732  N   PHE A 232      56.260  39.930  75.070  1.00  0.00           N
ATOM   3733  HN  PHE A 232      56.100  40.040  76.040  1.00  0.00           H
ATOM   3734  CA  PHE A 232      55.300  40.600  74.310  1.00  0.00           C
ATOM   3735  HA  PHE A 232      54.820  39.800  73.800  1.00  0.00           H
ATOM   3736  CB  PHE A 232      54.340  41.400  75.300  1.00  0.00           C
ATOM   3737  HB1 PHE A 232      54.880  42.100  75.970  1.00  0.00           H
ATOM   3738  HB2 PHE A 232      53.800  40.690  75.950  1.00  0.00           H
ATOM   3739  CG  PHE A 232      53.260  42.110  74.560  1.00  0.00           C
ATOM   3740  CD1 PHE A 232      52.310  41.410  73.810  1.00  0.00           C
ATOM   3741  HD1 PHE A 232      52.430  40.330  73.810  1.00  0.00           H
ATOM   3742  CE1 PHE A 232      51.140  42.090  73.320  1.00  0.00           C
ATOM   3743  HE1 PHE A 232      50.440  41.460  72.790  1.00  0.00           H
ATOM   3744  CZ  PHE A 232      50.970  43.470  73.420  1.00  0.00           C
ATOM   3745  HZ  PHE A 232      50.080  44.050  73.190  1.00  0.00           H
ATOM   3746  CD2 PHE A 232      53.160  43.540  74.590  1.00  0.00           C
ATOM   3747  HD2 PHE A 232      53.830  44.080  75.240  1.00  0.00           H
ATOM   3748  CE2 PHE A 232      52.040  44.200  74.040  1.00  0.00           C
ATOM   3749  HE2 PHE A 232      51.870  45.260  74.110  1.00  0.00           H
ATOM   3750  C   PHE A 232      55.870  41.540  73.220  1.00  0.00           C
ATOM   3751  O   PHE A 232      55.500  41.320  72.070  1.00  0.00           O
ATOM   3752  N   ILE A 233      56.770  42.490  73.620  1.00  0.00           N
ATOM   3753  HN  ILE A 233      57.040  42.500  74.590  1.00  0.00           H
ATOM   3754  CA  ILE A 233      57.320  43.520  72.780  1.00  0.00           C
ATOM   3755  HA  ILE A 233      56.590  44.060  72.200  1.00  0.00           H
ATOM   3756  CB  ILE A 233      58.050  44.660  73.630  1.00  0.00           C
ATOM   3757  HB  ILE A 233      58.620  44.130  74.430  1.00  0.00           H
ATOM   3758  CG2 ILE A 233      59.020  45.490  72.750  1.00  0.00           C
ATOM   3759 HG21 ILE A 233      59.940  44.900  72.560  1.00  0.00           H
ATOM   3760 HG22 ILE A 233      59.330  46.380  73.350  1.00  0.00           H
ATOM   3761 HG23 ILE A 233      58.580  45.830  71.780  1.00  0.00           H
ATOM   3762  CG1 ILE A 233      56.940  45.460  74.420  1.00  0.00           C
ATOM   3763 HG11 ILE A 233      57.350  46.090  75.240  1.00  0.00           H
ATOM   3764 HG12 ILE A 233      56.340  44.700  74.960  1.00  0.00           H
ATOM   3765  CD  ILE A 233      56.040  46.350  73.570  1.00  0.00           C
ATOM   3766  HD1 ILE A 233      55.300  46.910  74.170  1.00  0.00           H
ATOM   3767  HD2 ILE A 233      55.410  45.770  72.860  1.00  0.00           H
ATOM   3768  HD3 ILE A 233      56.640  47.080  72.990  1.00  0.00           H
ATOM   3769  C   ILE A 233      58.210  43.010  71.660  1.00  0.00           C
ATOM   3770  O   ILE A 233      58.240  43.580  70.570  1.00  0.00           O
ATOM   3771  N   MET A 234      58.960  41.970  71.990  1.00  0.00           N
ATOM   3772  HN  MET A 234      58.970  41.530  72.880  1.00  0.00           H
ATOM   3773  CA  MET A 234      59.800  41.350  70.970  1.00  0.00           C
ATOM   3774  HA  MET A 234      60.230  42.110  70.330  1.00  0.00           H
ATOM   3775  CB  MET A 234      60.850  40.420  71.530  1.00  0.00           C
ATOM   3776  HB1 MET A 234      61.550  40.030  70.760  1.00  0.00           H
ATOM   3777  HB2 MET A 234      60.280  39.660  72.100  1.00  0.00           H
ATOM   3778  CG  MET A 234      61.720  41.110  72.590  1.00  0.00           C
ATOM   3779  HG1 MET A 234      61.050  41.700  73.250  1.00  0.00           H
ATOM   3780  HG2 MET A 234      62.380  41.850  72.100  1.00  0.00           H
ATOM   3781  SD  MET A 234      62.810  39.880  73.420  1.00  0.00           S
ATOM   3782  CE  MET A 234      64.180  40.000  72.140  1.00  0.00           C
ATOM   3783  HE1 MET A 234      64.970  39.270  72.420  1.00  0.00           H
ATOM   3784  HE2 MET A 234      64.590  41.030  72.170  1.00  0.00           H
ATOM   3785  HE3 MET A 234      63.950  39.750  71.070  1.00  0.00           H
ATOM   3786  C   MET A 234      58.930  40.700  69.850  1.00  0.00           C
ATOM   3787  O   MET A 234      59.220  40.880  68.660  1.00  0.00           O
ATOM   3788  N   VAL A 235      57.820  39.920  70.180  1.00  0.00           N
ATOM   3789  HN  VAL A 235      57.600  39.620  71.110  1.00  0.00           H
ATOM   3790  CA  VAL A 235      57.020  39.240  69.190  1.00  0.00           C
ATOM   3791  HA  VAL A 235      57.590  38.550  68.570  1.00  0.00           H
ATOM   3792  CB  VAL A 235      56.000  38.440  69.940  1.00  0.00           C
ATOM   3793  HB  VAL A 235      55.810  39.110  70.800  1.00  0.00           H
ATOM   3794  CG1 VAL A 235      54.770  38.010  69.090  1.00  0.00           C
ATOM   3795 HG11 VAL A 235      54.230  38.900  68.680  1.00  0.00           H
ATOM   3796 HG12 VAL A 235      54.050  37.390  69.670  1.00  0.00           H
ATOM   3797 HG13 VAL A 235      55.120  37.380  68.240  1.00  0.00           H
ATOM   3798  CG2 VAL A 235      56.710  37.160  70.490  1.00  0.00           C
ATOM   3799 HG21 VAL A 235      57.670  37.430  70.970  1.00  0.00           H
ATOM   3800 HG22 VAL A 235      56.840  36.420  69.670  1.00  0.00           H
ATOM   3801 HG23 VAL A 235      56.160  36.680  71.330  1.00  0.00           H
ATOM   3802  C   VAL A 235      56.290  40.170  68.120  1.00  0.00           C
ATOM   3803  O   VAL A 235      56.270  39.950  66.920  1.00  0.00           O
ATOM   3804  N   VAL A 236      55.700  41.300  68.690  1.00  0.00           N
ATOM   3805  HN  VAL A 236      55.740  41.440  69.680  1.00  0.00           H
ATOM   3806  CA  VAL A 236      54.930  42.230  67.920  1.00  0.00           C
ATOM   3807  HA  VAL A 236      54.280  41.610  67.300  1.00  0.00           H
ATOM   3808  CB  VAL A 236      54.030  43.210  68.710  1.00  0.00           C
ATOM   3809  HB  VAL A 236      53.270  43.740  68.100  1.00  0.00           H
ATOM   3810  CG1 VAL A 236      53.180  42.290  69.720  1.00  0.00           C
ATOM   3811 HG11 VAL A 236      52.350  42.930  70.100  1.00  0.00           H
ATOM   3812 HG12 VAL A 236      53.900  41.940  70.490  1.00  0.00           H
ATOM   3813 HG13 VAL A 236      52.720  41.550  69.040  1.00  0.00           H
ATOM   3814  CG2 VAL A 236      54.870  44.200  69.500  1.00  0.00           C
ATOM   3815 HG21 VAL A 236      55.610  43.690  70.150  1.00  0.00           H
ATOM   3816 HG22 VAL A 236      54.360  44.980  70.100  1.00  0.00           H
ATOM   3817 HG23 VAL A 236      55.460  44.790  68.780  1.00  0.00           H
ATOM   3818  C   VAL A 236      55.830  42.940  66.880  1.00  0.00           C
ATOM   3819  O   VAL A 236      55.390  43.270  65.800  1.00  0.00           O
ATOM   3820  N   ALA A 237      57.050  43.260  67.230  1.00  0.00           N
ATOM   3821  HN  ALA A 237      57.390  43.050  68.150  1.00  0.00           H
ATOM   3822  CA  ALA A 237      57.920  43.960  66.400  1.00  0.00           C
ATOM   3823  HA  ALA A 237      57.340  44.760  65.960  1.00  0.00           H
ATOM   3824  CB  ALA A 237      59.060  44.490  67.320  1.00  0.00           C
ATOM   3825  HB1 ALA A 237      59.760  45.060  66.680  1.00  0.00           H
ATOM   3826  HB2 ALA A 237      59.600  43.700  67.870  1.00  0.00           H
ATOM   3827  HB3 ALA A 237      58.630  45.100  68.150  1.00  0.00           H
ATOM   3828  C   ALA A 237      58.420  43.130  65.260  1.00  0.00           C
ATOM   3829  O   ALA A 237      58.590  43.610  64.120  1.00  0.00           O
ATOM   3830  N   ILE A 238      58.620  41.810  65.480  1.00  0.00           N
ATOM   3831  HN  ILE A 238      58.350  41.440  66.360  1.00  0.00           H
ATOM   3832  CA  ILE A 238      58.970  40.900  64.380  1.00  0.00           C
ATOM   3833  HA  ILE A 238      59.780  41.400  63.880  1.00  0.00           H
ATOM   3834  CB  ILE A 238      59.500  39.480  64.790  1.00  0.00           C
ATOM   3835  HB  ILE A 238      58.730  39.030  65.440  1.00  0.00           H
ATOM   3836  CG2 ILE A 238      59.780  38.530  63.570  1.00  0.00           C
ATOM   3837 HG21 ILE A 238      58.820  38.310  63.050  1.00  0.00           H
ATOM   3838 HG22 ILE A 238      60.060  37.550  63.990  1.00  0.00           H
ATOM   3839 HG23 ILE A 238      60.590  38.960  62.940  1.00  0.00           H
ATOM   3840  CG1 ILE A 238      60.900  39.660  65.540  1.00  0.00           C
ATOM   3841 HG11 ILE A 238      60.880  40.340  66.420  1.00  0.00           H
ATOM   3842 HG12 ILE A 238      61.660  40.030  64.830  1.00  0.00           H
ATOM   3843  CD  ILE A 238      61.370  38.300  66.190  1.00  0.00           C
ATOM   3844  HD1 ILE A 238      62.050  37.800  65.470  1.00  0.00           H
ATOM   3845  HD2 ILE A 238      60.590  37.550  66.460  1.00  0.00           H
ATOM   3846  HD3 ILE A 238      62.070  38.500  67.030  1.00  0.00           H
ATOM   3847  C   ILE A 238      57.860  40.830  63.350  1.00  0.00           C
ATOM   3848  O   ILE A 238      58.130  40.980  62.160  1.00  0.00           O
ATOM   3849  N   VAL A 239      56.610  40.680  63.860  1.00  0.00           N
ATOM   3850  HN  VAL A 239      56.430  40.490  64.820  1.00  0.00           H
ATOM   3851  CA  VAL A 239      55.380  40.700  63.090  1.00  0.00           C
ATOM   3852  HA  VAL A 239      55.410  39.940  62.330  1.00  0.00           H
ATOM   3853  CB  VAL A 239      54.120  40.430  63.840  1.00  0.00           C
ATOM   3854  HB  VAL A 239      54.030  41.180  64.650  1.00  0.00           H
ATOM   3855  CG1 VAL A 239      52.810  40.540  63.090  1.00  0.00           C
ATOM   3856 HG11 VAL A 239      52.840  39.870  62.200  1.00  0.00           H
ATOM   3857 HG12 VAL A 239      52.600  41.550  62.640  1.00  0.00           H
ATOM   3858 HG13 VAL A 239      52.070  40.210  63.840  1.00  0.00           H
ATOM   3859  CG2 VAL A 239      54.170  38.990  64.430  1.00  0.00           C
ATOM   3860 HG21 VAL A 239      54.140  38.230  63.630  1.00  0.00           H
ATOM   3861 HG22 VAL A 239      53.220  38.790  64.970  1.00  0.00           H
ATOM   3862 HG23 VAL A 239      55.070  38.890  65.090  1.00  0.00           H
ATOM   3863  C   VAL A 239      55.290  42.020  62.260  1.00  0.00           C
ATOM   3864  O   VAL A 239      54.880  42.000  61.120  1.00  0.00           O
ATOM   3865  N   PHE A 240      55.630  43.170  62.870  1.00  0.00           N
ATOM   3866  HN  PHE A 240      56.000  43.240  63.790  1.00  0.00           H
ATOM   3867  CA  PHE A 240      55.710  44.440  62.110  1.00  0.00           C
ATOM   3868  HA  PHE A 240      54.720  44.560  61.690  1.00  0.00           H
ATOM   3869  CB  PHE A 240      56.050  45.720  63.000  1.00  0.00           C
ATOM   3870  HB1 PHE A 240      56.990  45.500  63.550  1.00  0.00           H
ATOM   3871  HB2 PHE A 240      55.340  45.880  63.850  1.00  0.00           H
ATOM   3872  CG  PHE A 240      56.240  46.970  62.210  1.00  0.00           C
ATOM   3873  CD1 PHE A 240      57.440  47.390  61.720  1.00  0.00           C
ATOM   3874  HD1 PHE A 240      58.300  46.790  61.920  1.00  0.00           H
ATOM   3875  CE1 PHE A 240      57.550  48.670  61.110  1.00  0.00           C
ATOM   3876  HE1 PHE A 240      58.460  48.990  60.620  1.00  0.00           H
ATOM   3877  CZ  PHE A 240      56.390  49.420  60.990  1.00  0.00           C
ATOM   3878  HZ  PHE A 240      56.520  50.460  60.720  1.00  0.00           H
ATOM   3879  CD2 PHE A 240      55.070  47.750  62.060  1.00  0.00           C
ATOM   3880  HD2 PHE A 240      54.090  47.340  62.290  1.00  0.00           H
ATOM   3881  CE2 PHE A 240      55.150  48.970  61.500  1.00  0.00           C
ATOM   3882  HE2 PHE A 240      54.330  49.680  61.460  1.00  0.00           H
ATOM   3883  C   PHE A 240      56.660  44.390  60.900  1.00  0.00           C
ATOM   3884  O   PHE A 240      56.250  44.720  59.790  1.00  0.00           O
ATOM   3885  N   VAL A 241      57.860  43.770  61.130  1.00  0.00           N
ATOM   3886  HN  VAL A 241      58.110  43.490  62.050  1.00  0.00           H
ATOM   3887  CA  VAL A 241      58.780  43.600  59.990  1.00  0.00           C
ATOM   3888  HA  VAL A 241      58.780  44.630  59.640  1.00  0.00           H
ATOM   3889  CB  VAL A 241      60.240  43.280  60.340  1.00  0.00           C
ATOM   3890  HB  VAL A 241      60.190  42.320  60.900  1.00  0.00           H
ATOM   3891  CG1 VAL A 241      61.130  43.040  59.090  1.00  0.00           C
ATOM   3892 HG11 VAL A 241      61.100  43.790  58.270  1.00  0.00           H
ATOM   3893 HG12 VAL A 241      60.890  42.080  58.600  1.00  0.00           H
ATOM   3894 HG13 VAL A 241      62.190  42.960  59.410  1.00  0.00           H
ATOM   3895  CG2 VAL A 241      60.880  44.330  61.290  1.00  0.00           C
ATOM   3896 HG21 VAL A 241      61.990  44.320  61.240  1.00  0.00           H
ATOM   3897 HG22 VAL A 241      60.550  44.300  62.350  1.00  0.00           H
ATOM   3898 HG23 VAL A 241      60.530  45.270  60.820  1.00  0.00           H
ATOM   3899  C   VAL A 241      58.290  42.540  58.960  1.00  0.00           C
ATOM   3900  O   VAL A 241      58.240  42.790  57.710  1.00  0.00           O
ATOM   3901  N   ILE A 242      57.740  41.360  59.410  1.00  0.00           N
ATOM   3902  HN  ILE A 242      57.650  41.240  60.400  1.00  0.00           H
ATOM   3903  CA  ILE A 242      57.230  40.270  58.550  1.00  0.00           C
ATOM   3904  HA  ILE A 242      58.070  40.080  57.890  1.00  0.00           H
ATOM   3905  CB  ILE A 242      56.830  39.100  59.450  1.00  0.00           C
ATOM   3906  HB  ILE A 242      56.270  39.480  60.330  1.00  0.00           H
ATOM   3907  CG2 ILE A 242      55.790  38.210  58.750  1.00  0.00           C
ATOM   3908 HG21 ILE A 242      55.540  37.290  59.310  1.00  0.00           H
ATOM   3909 HG22 ILE A 242      56.190  37.960  57.750  1.00  0.00           H
ATOM   3910 HG23 ILE A 242      54.830  38.760  58.790  1.00  0.00           H
ATOM   3911  CG1 ILE A 242      58.020  38.240  59.850  1.00  0.00           C
ATOM   3912 HG11 ILE A 242      57.660  37.530  60.620  1.00  0.00           H
ATOM   3913 HG12 ILE A 242      58.770  38.820  60.430  1.00  0.00           H
ATOM   3914  CD  ILE A 242      58.860  37.650  58.770  1.00  0.00           C
ATOM   3915  HD1 ILE A 242      58.730  38.020  57.730  1.00  0.00           H
ATOM   3916  HD2 ILE A 242      58.880  36.550  58.750  1.00  0.00           H
ATOM   3917  HD3 ILE A 242      59.960  37.800  58.930  1.00  0.00           H
ATOM   3918  C   ILE A 242      56.110  40.690  57.620  1.00  0.00           C
ATOM   3919  O   ILE A 242      56.170  40.330  56.470  1.00  0.00           O
ATOM   3920  N   CYS A 243      55.210  41.550  58.140  1.00  0.00           N
ATOM   3921  HN  CYS A 243      55.540  42.150  58.860  1.00  0.00           H
ATOM   3922  CA  CYS A 243      54.040  42.000  57.350  1.00  0.00           C
ATOM   3923  HA  CYS A 243      53.590  41.140  56.880  1.00  0.00           H
ATOM   3924  CB  CYS A 243      52.950  42.630  58.210  1.00  0.00           C
ATOM   3925  HB1 CYS A 243      52.150  43.120  57.600  1.00  0.00           H
ATOM   3926  HB2 CYS A 243      53.440  43.490  58.710  1.00  0.00           H
ATOM   3927  SG  CYS A 243      52.080  41.590  59.490  1.00  0.00           S
ATOM   3928  HG1 CYS A 243      52.930  42.030  60.410  1.00  0.00           H
ATOM   3929  C   CYS A 243      54.410  42.990  56.240  1.00  0.00           C
ATOM   3930  O   CYS A 243      53.730  43.180  55.210  1.00  0.00           O
ATOM   3931  N   PHE A 244      55.410  43.760  56.500  1.00  0.00           N
ATOM   3932  HN  PHE A 244      55.910  43.610  57.350  1.00  0.00           H
ATOM   3933  CA  PHE A 244      55.710  44.930  55.650  1.00  0.00           C
ATOM   3934  HA  PHE A 244      54.860  45.270  55.060  1.00  0.00           H
ATOM   3935  CB  PHE A 244      55.980  46.020  56.680  1.00  0.00           C
ATOM   3936  HB1 PHE A 244      56.700  46.780  56.310  1.00  0.00           H
ATOM   3937  HB2 PHE A 244      56.380  45.670  57.650  1.00  0.00           H
ATOM   3938  CG  PHE A 244      54.760  46.920  56.940  1.00  0.00           C
ATOM   3939  CD1 PHE A 244      54.110  46.690  58.130  1.00  0.00           C
ATOM   3940  HD1 PHE A 244      54.460  45.890  58.740  1.00  0.00           H
ATOM   3941  CE1 PHE A 244      53.040  47.570  58.550  1.00  0.00           C
ATOM   3942  HE1 PHE A 244      52.470  47.270  59.430  1.00  0.00           H
ATOM   3943  CZ  PHE A 244      52.580  48.530  57.660  1.00  0.00           C
ATOM   3944  HZ  PHE A 244      51.750  49.150  57.980  1.00  0.00           H
ATOM   3945  CD2 PHE A 244      54.220  47.820  56.000  1.00  0.00           C
ATOM   3946  HD2 PHE A 244      54.710  47.880  55.040  1.00  0.00           H
ATOM   3947  CE2 PHE A 244      53.200  48.660  56.400  1.00  0.00           C
ATOM   3948  HE2 PHE A 244      52.890  49.550  55.880  1.00  0.00           H
ATOM   3949  C   PHE A 244      57.000  44.820  54.790  1.00  0.00           C
ATOM   3950  O   PHE A 244      57.240  45.570  53.810  1.00  0.00           O
ATOM   3951  N   LEU A 245      57.830  43.810  55.090  1.00  0.00           N
ATOM   3952  HN  LEU A 245      57.590  43.290  55.900  1.00  0.00           H
ATOM   3953  CA  LEU A 245      59.070  43.460  54.400  1.00  0.00           C
ATOM   3954  HA  LEU A 245      59.670  44.370  54.500  1.00  0.00           H
ATOM   3955  CB  LEU A 245      59.890  42.510  55.300  1.00  0.00           C
ATOM   3956  HB1 LEU A 245      59.250  41.690  55.680  1.00  0.00           H
ATOM   3957  HB2 LEU A 245      60.110  43.100  56.220  1.00  0.00           H
ATOM   3958  CG  LEU A 245      61.230  41.950  54.650  1.00  0.00           C
ATOM   3959  HG  LEU A 245      61.060  41.530  53.650  1.00  0.00           H
ATOM   3960  CD1 LEU A 245      62.220  43.040  54.340  1.00  0.00           C
ATOM   3961 HD11 LEU A 245      62.400  43.780  55.150  1.00  0.00           H
ATOM   3962 HD12 LEU A 245      61.880  43.580  53.440  1.00  0.00           H
ATOM   3963 HD13 LEU A 245      63.180  42.480  54.250  1.00  0.00           H
ATOM   3964  CD2 LEU A 245      61.930  40.880  55.520  1.00  0.00           C
ATOM   3965 HD21 LEU A 245      62.510  40.150  54.910  1.00  0.00           H
ATOM   3966 HD22 LEU A 245      61.210  40.260  56.090  1.00  0.00           H
ATOM   3967 HD23 LEU A 245      62.430  41.440  56.340  1.00  0.00           H
ATOM   3968  C   LEU A 245      58.990  43.110  52.930  1.00  0.00           C
ATOM   3969  O   LEU A 245      59.380  43.950  52.120  1.00  0.00           O
ATOM   3970  N   PRO A 246      58.340  42.000  52.520  1.00  0.00           N
ATOM   3971  CD  PRO A 246      57.500  41.190  53.400  1.00  0.00           C
ATOM   3972  HD1 PRO A 246      56.670  41.800  53.810  1.00  0.00           H
ATOM   3973  HD2 PRO A 246      57.990  40.760  54.290  1.00  0.00           H
ATOM   3974  CA  PRO A 246      58.670  41.350  51.260  1.00  0.00           C
ATOM   3975  HA  PRO A 246      59.720  41.100  51.140  1.00  0.00           H
ATOM   3976  CB  PRO A 246      57.890  40.060  51.360  1.00  0.00           C
ATOM   3977  HB1 PRO A 246      58.560  39.240  51.680  1.00  0.00           H
ATOM   3978  HB2 PRO A 246      57.340  39.780  50.430  1.00  0.00           H
ATOM   3979  CG  PRO A 246      56.960  40.080  52.510  1.00  0.00           C
ATOM   3980  HG1 PRO A 246      55.920  40.350  52.220  1.00  0.00           H
ATOM   3981  HG2 PRO A 246      56.960  39.100  53.030  1.00  0.00           H
ATOM   3982  C   PRO A 246      58.210  42.160  50.020  1.00  0.00           C
ATOM   3983  O   PRO A 246      58.930  42.140  49.050  1.00  0.00           O
ATOM   3984  N   SER A 247      57.120  42.970  50.120  1.00  0.00           N
ATOM   3985  HN  SER A 247      56.680  42.910  51.000  1.00  0.00           H
ATOM   3986  CA  SER A 247      56.730  43.910  49.070  1.00  0.00           C
ATOM   3987  HA  SER A 247      56.510  43.240  48.250  1.00  0.00           H
ATOM   3988  CB  SER A 247      55.510  44.770  49.370  1.00  0.00           C
ATOM   3989  HB1 SER A 247      54.580  44.150  49.270  1.00  0.00           H
ATOM   3990  HB2 SER A 247      55.300  45.670  48.780  1.00  0.00           H
ATOM   3991  OG  SER A 247      55.500  45.080  50.750  1.00  0.00           O
ATOM   3992  HG1 SER A 247      55.050  44.390  51.240  1.00  0.00           H
ATOM   3993  C   SER A 247      57.810  44.890  48.620  1.00  0.00           C
ATOM   3994  O   SER A 247      58.190  44.900  47.430  1.00  0.00           O
ATOM   3995  N   VAL A 248      58.530  45.470  49.560  1.00  0.00           N
ATOM   3996  HN  VAL A 248      58.300  45.330  50.520  1.00  0.00           H
ATOM   3997  CA  VAL A 248      59.740  46.270  49.250  1.00  0.00           C
ATOM   3998  HA  VAL A 248      59.530  46.980  48.470  1.00  0.00           H
ATOM   3999  CB  VAL A 248      60.040  47.150  50.450  1.00  0.00           C
ATOM   4000  HB  VAL A 248      59.980  46.480  51.320  1.00  0.00           H
ATOM   4001  CG1 VAL A 248      61.460  47.770  50.310  1.00  0.00           C
ATOM   4002 HG11 VAL A 248      61.720  48.420  49.450  1.00  0.00           H
ATOM   4003 HG12 VAL A 248      62.120  46.880  50.250  1.00  0.00           H
ATOM   4004 HG13 VAL A 248      61.670  48.340  51.230  1.00  0.00           H
ATOM   4005  CG2 VAL A 248      58.910  48.190  50.530  1.00  0.00           C
ATOM   4006 HG21 VAL A 248      58.980  48.780  49.600  1.00  0.00           H
ATOM   4007 HG22 VAL A 248      59.120  48.870  51.380  1.00  0.00           H
ATOM   4008 HG23 VAL A 248      57.920  47.680  50.540  1.00  0.00           H
ATOM   4009  C   VAL A 248      60.880  45.580  48.550  1.00  0.00           C
ATOM   4010  O   VAL A 248      61.450  46.110  47.580  1.00  0.00           O
ATOM   4011  N   VAL A 249      61.200  44.290  48.960  1.00  0.00           N
ATOM   4012  HN  VAL A 249      60.660  43.850  49.660  1.00  0.00           H
ATOM   4013  CA  VAL A 249      62.060  43.390  48.280  1.00  0.00           C
ATOM   4014  HA  VAL A 249      63.000  43.920  48.220  1.00  0.00           H
ATOM   4015  CB  VAL A 249      62.380  42.040  48.980  1.00  0.00           C
ATOM   4016  HB  VAL A 249      61.390  41.530  48.950  1.00  0.00           H
ATOM   4017  CG1 VAL A 249      63.520  41.220  48.290  1.00  0.00           C
ATOM   4018 HG11 VAL A 249      64.520  41.710  48.350  1.00  0.00           H
ATOM   4019 HG12 VAL A 249      63.280  41.040  47.230  1.00  0.00           H
ATOM   4020 HG13 VAL A 249      63.630  40.190  48.690  1.00  0.00           H
ATOM   4021  CG2 VAL A 249      62.840  42.300  50.390  1.00  0.00           C
ATOM   4022 HG21 VAL A 249      62.090  42.660  51.120  1.00  0.00           H
ATOM   4023 HG22 VAL A 249      63.610  43.090  50.470  1.00  0.00           H
ATOM   4024 HG23 VAL A 249      63.280  41.360  50.780  1.00  0.00           H
ATOM   4025  C   VAL A 249      61.670  43.110  46.810  1.00  0.00           C
ATOM   4026  O   VAL A 249      62.520  43.150  45.940  1.00  0.00           O
ATOM   4027  N   VAL A 250      60.420  42.750  46.560  1.00  0.00           N
ATOM   4028  HN  VAL A 250      59.800  42.620  47.320  1.00  0.00           H
ATOM   4029  CA  VAL A 250      59.870  42.690  45.210  1.00  0.00           C
ATOM   4030  HA  VAL A 250      60.420  41.940  44.680  1.00  0.00           H
ATOM   4031  CB  VAL A 250      58.490  42.050  45.200  1.00  0.00           C
ATOM   4032  HB  VAL A 250      57.900  42.690  45.890  1.00  0.00           H
ATOM   4033  CG1 VAL A 250      57.910  41.960  43.750  1.00  0.00           C
ATOM   4034 HG11 VAL A 250      57.460  42.950  43.500  1.00  0.00           H
ATOM   4035 HG12 VAL A 250      57.140  41.200  43.510  1.00  0.00           H
ATOM   4036 HG13 VAL A 250      58.720  41.700  43.030  1.00  0.00           H
ATOM   4037  CG2 VAL A 250      58.540  40.620  45.800  1.00  0.00           C
ATOM   4038 HG21 VAL A 250      57.510  40.210  45.820  1.00  0.00           H
ATOM   4039 HG22 VAL A 250      58.920  40.520  46.840  1.00  0.00           H
ATOM   4040 HG23 VAL A 250      59.070  39.960  45.070  1.00  0.00           H
ATOM   4041  C   VAL A 250      59.840  43.990  44.380  1.00  0.00           C
ATOM   4042  O   VAL A 250      59.980  43.910  43.150  1.00  0.00           O
ATOM   4043  N   ARG A 251      59.600  45.150  45.000  1.00  0.00           N
ATOM   4044  HN  ARG A 251      59.430  45.170  45.990  1.00  0.00           H
ATOM   4045  CA  ARG A 251      59.720  46.510  44.400  1.00  0.00           C
ATOM   4046  HA  ARG A 251      59.170  46.300  43.480  1.00  0.00           H
ATOM   4047  CB  ARG A 251      59.230  47.580  45.350  1.00  0.00           C
ATOM   4048  HB1 ARG A 251      59.760  47.410  46.310  1.00  0.00           H
ATOM   4049  HB2 ARG A 251      58.160  47.440  45.610  1.00  0.00           H
ATOM   4050  CG  ARG A 251      59.390  49.100  44.830  1.00  0.00           C
ATOM   4051  HG1 ARG A 251      60.450  49.400  45.000  1.00  0.00           H
ATOM   4052  HG2 ARG A 251      58.680  49.690  45.450  1.00  0.00           H
ATOM   4053  CD  ARG A 251      58.870  49.220  43.380  1.00  0.00           C
ATOM   4054  HD1 ARG A 251      59.420  48.460  42.780  1.00  0.00           H
ATOM   4055  HD2 ARG A 251      58.930  50.210  42.890  1.00  0.00           H
ATOM   4056  NE  ARG A 251      57.430  48.790  43.430  1.00  0.00           N
ATOM   4057  HE  ARG A 251      56.780  49.210  44.050  1.00  0.00           H
ATOM   4058  CZ  ARG A 251      56.710  48.340  42.450  1.00  0.00           C
ATOM   4059  NH1 ARG A 251      57.290  48.340  41.250  1.00  0.00           N
ATOM   4060 HH11 ARG A 251      58.160  48.770  41.080  1.00  0.00           H
ATOM   4061 HH12 ARG A 251      56.730  48.240  40.420  1.00  0.00           H
ATOM   4062  NH2 ARG A 251      55.500  47.850  42.530  1.00  0.00           N
ATOM   4063 HH21 ARG A 251      55.010  47.880  43.410  1.00  0.00           H
ATOM   4064 HH22 ARG A 251      55.090  47.400  41.730  1.00  0.00           H
ATOM   4065  C   ARG A 251      61.190  46.850  43.900  1.00  0.00           C
ATOM   4066  O   ARG A 251      61.420  47.280  42.760  1.00  0.00           O
ATOM   4067  N   ILE A 252      62.230  46.500  44.820  1.00  0.00           N
ATOM   4068  HN  ILE A 252      62.080  46.170  45.750  1.00  0.00           H
ATOM   4069  CA  ILE A 252      63.630  46.490  44.430  1.00  0.00           C
ATOM   4070  HA  ILE A 252      63.850  47.420  43.930  1.00  0.00           H
ATOM   4071  CB  ILE A 252      64.690  46.430  45.580  1.00  0.00           C
ATOM   4072  HB  ILE A 252      64.640  45.480  46.170  1.00  0.00           H
ATOM   4073  CG2 ILE A 252      66.140  46.440  45.030  1.00  0.00           C
ATOM   4074 HG21 ILE A 252      66.080  45.460  44.510  1.00  0.00           H
ATOM   4075 HG22 ILE A 252      66.830  46.530  45.890  1.00  0.00           H
ATOM   4076 HG23 ILE A 252      66.370  47.220  44.270  1.00  0.00           H
ATOM   4077  CG1 ILE A 252      64.390  47.520  46.680  1.00  0.00           C
ATOM   4078 HG11 ILE A 252      65.230  47.580  47.410  1.00  0.00           H
ATOM   4079 HG12 ILE A 252      63.530  47.150  47.270  1.00  0.00           H
ATOM   4080  CD  ILE A 252      64.310  48.910  46.190  1.00  0.00           C
ATOM   4081  HD1 ILE A 252      65.280  49.210  45.750  1.00  0.00           H
ATOM   4082  HD2 ILE A 252      64.050  49.660  46.970  1.00  0.00           H
ATOM   4083  HD3 ILE A 252      63.530  48.980  45.400  1.00  0.00           H
ATOM   4084  C   ILE A 252      63.830  45.530  43.310  1.00  0.00           C
ATOM   4085  O   ILE A 252      64.520  45.810  42.310  1.00  0.00           O
ATOM   4086  N   ARG A 253      63.170  44.330  43.380  1.00  0.00           N
ATOM   4087  HN  ARG A 253      62.730  44.050  44.230  1.00  0.00           H
ATOM   4088  CA  ARG A 253      63.420  43.300  42.350  1.00  0.00           C
ATOM   4089  HA  ARG A 253      64.500  43.300  42.320  1.00  0.00           H
ATOM   4090  CB  ARG A 253      62.900  41.960  42.950  1.00  0.00           C
ATOM   4091  HB1 ARG A 253      61.800  42.110  43.090  1.00  0.00           H
ATOM   4092  HB2 ARG A 253      63.330  41.880  43.980  1.00  0.00           H
ATOM   4093  CG  ARG A 253      63.080  40.680  42.070  1.00  0.00           C
ATOM   4094  HG1 ARG A 253      62.460  40.870  41.170  1.00  0.00           H
ATOM   4095  HG2 ARG A 253      62.590  39.880  42.660  1.00  0.00           H
ATOM   4096  CD  ARG A 253      64.450  40.330  41.520  1.00  0.00           C
ATOM   4097  HD1 ARG A 253      65.140  40.250  42.380  1.00  0.00           H
ATOM   4098  HD2 ARG A 253      64.710  41.260  40.960  1.00  0.00           H
ATOM   4099  NE  ARG A 253      64.420  39.080  40.690  1.00  0.00           N
ATOM   4100  HE  ARG A 253      63.520  38.710  40.470  1.00  0.00           H
ATOM   4101  CZ  ARG A 253      65.380  38.620  39.910  1.00  0.00           C
ATOM   4102  NH1 ARG A 253      66.580  38.930  40.200  1.00  0.00           N
ATOM   4103 HH11 ARG A 253      66.780  39.370  41.070  1.00  0.00           H
ATOM   4104 HH12 ARG A 253      67.360  38.530  39.710  1.00  0.00           H
ATOM   4105  NH2 ARG A 253      65.130  37.800  38.950  1.00  0.00           N
ATOM   4106 HH21 ARG A 253      64.220  37.480  38.680  1.00  0.00           H
ATOM   4107 HH22 ARG A 253      65.890  37.480  38.390  1.00  0.00           H
ATOM   4108  C   ARG A 253      62.720  43.470  41.040  1.00  0.00           C
ATOM   4109  O   ARG A 253      63.170  43.040  40.000  1.00  0.00           O
ATOM   4110  N   ILE A 254      61.590  44.230  40.970  1.00  0.00           N
ATOM   4111  HN  ILE A 254      61.230  44.610  41.820  1.00  0.00           H
ATOM   4112  CA  ILE A 254      61.160  44.810  39.720  1.00  0.00           C
ATOM   4113  HA  ILE A 254      61.050  43.930  39.110  1.00  0.00           H
ATOM   4114  CB  ILE A 254      59.690  45.400  39.800  1.00  0.00           C
ATOM   4115  HB  ILE A 254      59.690  46.070  40.700  1.00  0.00           H
ATOM   4116  CG2 ILE A 254      59.290  46.160  38.500  1.00  0.00           C
ATOM   4117 HG21 ILE A 254      59.340  45.550  37.570  1.00  0.00           H
ATOM   4118 HG22 ILE A 254      59.970  47.010  38.260  1.00  0.00           H
ATOM   4119 HG23 ILE A 254      58.270  46.590  38.590  1.00  0.00           H
ATOM   4120  CG1 ILE A 254      58.640  44.280  40.030  1.00  0.00           C
ATOM   4121 HG11 ILE A 254      59.190  43.460  40.550  1.00  0.00           H
ATOM   4122 HG12 ILE A 254      58.320  43.950  39.020  1.00  0.00           H
ATOM   4123  CD  ILE A 254      57.500  44.760  40.850  1.00  0.00           C
ATOM   4124  HD1 ILE A 254      56.700  44.020  41.070  1.00  0.00           H
ATOM   4125  HD2 ILE A 254      56.930  45.480  40.220  1.00  0.00           H
ATOM   4126  HD3 ILE A 254      57.920  45.250  41.760  1.00  0.00           H
ATOM   4127  C   ILE A 254      62.110  45.830  39.140  1.00  0.00           C
ATOM   4128  O   ILE A 254      62.520  45.700  38.000  1.00  0.00           O
ATOM   4129  N   PHE A 255      62.460  46.940  39.890  1.00  0.00           N
ATOM   4130  HN  PHE A 255      62.180  47.170  40.810  1.00  0.00           H
ATOM   4131  CA  PHE A 255      63.540  47.850  39.500  1.00  0.00           C
ATOM   4132  HA  PHE A 255      63.140  48.340  38.630  1.00  0.00           H
ATOM   4133  CB  PHE A 255      63.610  48.990  40.620  1.00  0.00           C
ATOM   4134  HB1 PHE A 255      63.690  48.500  41.610  1.00  0.00           H
ATOM   4135  HB2 PHE A 255      62.690  49.590  40.710  1.00  0.00           H
ATOM   4136  CG  PHE A 255      64.750  50.060  40.420  1.00  0.00           C
ATOM   4137  CD1 PHE A 255      64.960  50.530  39.130  1.00  0.00           C
ATOM   4138  HD1 PHE A 255      64.340  50.160  38.310  1.00  0.00           H
ATOM   4139  CE1 PHE A 255      66.010  51.450  38.930  1.00  0.00           C
ATOM   4140  HE1 PHE A 255      66.300  51.880  37.990  1.00  0.00           H
ATOM   4141  CZ  PHE A 255      66.750  51.950  40.050  1.00  0.00           C
ATOM   4142  HZ  PHE A 255      67.520  52.700  40.060  1.00  0.00           H
ATOM   4143  CD2 PHE A 255      65.460  50.540  41.470  1.00  0.00           C
ATOM   4144  HD2 PHE A 255      65.340  50.170  42.470  1.00  0.00           H
ATOM   4145  CE2 PHE A 255      66.420  51.440  41.290  1.00  0.00           C
ATOM   4146  HE2 PHE A 255      66.910  51.850  42.160  1.00  0.00           H
ATOM   4147  C   PHE A 255      64.950  47.320  39.130  1.00  0.00           C
ATOM   4148  O   PHE A 255      65.570  47.810  38.180  1.00  0.00           O
ATOM   4149  N   TRP A 256      65.390  46.190  39.770  1.00  0.00           N
ATOM   4150  HN  TRP A 256      64.990  45.950  40.660  1.00  0.00           H
ATOM   4151  CA  TRP A 256      66.520  45.450  39.290  1.00  0.00           C
ATOM   4152  HA  TRP A 256      67.270  46.220  39.240  1.00  0.00           H
ATOM   4153  CB  TRP A 256      66.820  44.320  40.340  1.00  0.00           C
ATOM   4154  HB1 TRP A 256      66.010  43.570  40.360  1.00  0.00           H
ATOM   4155  HB2 TRP A 256      66.810  44.810  41.330  1.00  0.00           H
ATOM   4156  CG  TRP A 256      68.120  43.530  40.070  1.00  0.00           C
ATOM   4157  CD1 TRP A 256      68.480  42.670  38.970  1.00  0.00           C
ATOM   4158  HD1 TRP A 256      67.860  42.210  38.220  1.00  0.00           H
ATOM   4159  NE1 TRP A 256      69.720  42.240  39.180  1.00  0.00           N
ATOM   4160  HE1 TRP A 256      70.270  41.760  38.530  1.00  0.00           H
ATOM   4161  CE2 TRP A 256      70.280  42.700  40.340  1.00  0.00           C
ATOM   4162  CD2 TRP A 256      69.320  43.650  40.890  1.00  0.00           C
ATOM   4163  CE3 TRP A 256      69.580  44.240  42.090  1.00  0.00           C
ATOM   4164  HE3 TRP A 256      68.810  44.890  42.490  1.00  0.00           H
ATOM   4165  CZ3 TRP A 256      70.780  43.970  42.780  1.00  0.00           C
ATOM   4166  HZ3 TRP A 256      70.950  44.430  43.740  1.00  0.00           H
ATOM   4167  CZ2 TRP A 256      71.390  42.230  41.130  1.00  0.00           C
ATOM   4168  HZ2 TRP A 256      72.200  41.630  40.760  1.00  0.00           H
ATOM   4169  CH2 TRP A 256      71.700  43.030  42.300  1.00  0.00           C
ATOM   4170  HH2 TRP A 256      72.650  42.980  42.820  1.00  0.00           H
ATOM   4171  C   TRP A 256      66.420  44.880  37.870  1.00  0.00           C
ATOM   4172  O   TRP A 256      67.240  45.130  37.000  1.00  0.00           O
ATOM   4173  N   LEU A 257      65.320  44.230  37.530  1.00  0.00           N
ATOM   4174  HN  LEU A 257      64.550  44.070  38.140  1.00  0.00           H
ATOM   4175  CA  LEU A 257      64.970  43.650  36.250  1.00  0.00           C
ATOM   4176  HA  LEU A 257      65.780  43.140  35.780  1.00  0.00           H
ATOM   4177  CB  LEU A 257      63.630  42.800  36.430  1.00  0.00           C
ATOM   4178  HB1 LEU A 257      63.310  42.530  35.400  1.00  0.00           H
ATOM   4179  HB2 LEU A 257      62.890  43.490  36.870  1.00  0.00           H
ATOM   4180  CG  LEU A 257      63.750  41.440  37.170  1.00  0.00           C
ATOM   4181  HG  LEU A 257      64.180  41.700  38.170  1.00  0.00           H
ATOM   4182  CD1 LEU A 257      62.340  40.850  37.430  1.00  0.00           C
ATOM   4183 HD11 LEU A 257      62.540  39.890  37.950  1.00  0.00           H
ATOM   4184 HD12 LEU A 257      61.840  40.610  36.470  1.00  0.00           H
ATOM   4185 HD13 LEU A 257      61.710  41.440  38.130  1.00  0.00           H
ATOM   4186  CD2 LEU A 257      64.690  40.420  36.590  1.00  0.00           C
ATOM   4187 HD21 LEU A 257      64.510  40.210  35.520  1.00  0.00           H
ATOM   4188 HD22 LEU A 257      64.470  39.460  37.100  1.00  0.00           H
ATOM   4189 HD23 LEU A 257      65.760  40.670  36.780  1.00  0.00           H
ATOM   4190  C   LEU A 257      64.750  44.800  35.170  1.00  0.00           C
ATOM   4191  O   LEU A 257      65.340  44.720  34.110  1.00  0.00           O
ATOM   4192  N   LEU A 258      64.020  45.920  35.500  1.00  0.00           N
ATOM   4193  HN  LEU A 258      63.440  46.060  36.310  1.00  0.00           H
ATOM   4194  CA  LEU A 258      63.900  47.120  34.650  1.00  0.00           C
ATOM   4195  HA  LEU A 258      63.550  46.760  33.700  1.00  0.00           H
ATOM   4196  CB  LEU A 258      63.080  48.240  35.340  1.00  0.00           C
ATOM   4197  HB1 LEU A 258      63.170  49.120  34.670  1.00  0.00           H
ATOM   4198  HB2 LEU A 258      63.530  48.400  36.330  1.00  0.00           H
ATOM   4199  CG  LEU A 258      61.590  48.070  35.490  1.00  0.00           C
ATOM   4200  HG  LEU A 258      61.340  47.160  36.070  1.00  0.00           H
ATOM   4201  CD1 LEU A 258      60.870  49.180  36.220  1.00  0.00           C
ATOM   4202 HD11 LEU A 258      61.280  49.460  37.210  1.00  0.00           H
ATOM   4203 HD12 LEU A 258      59.800  48.890  36.360  1.00  0.00           H
ATOM   4204 HD13 LEU A 258      60.690  50.150  35.700  1.00  0.00           H
ATOM   4205  CD2 LEU A 258      60.860  47.940  34.120  1.00  0.00           C
ATOM   4206 HD21 LEU A 258      59.790  47.810  34.400  1.00  0.00           H
ATOM   4207 HD22 LEU A 258      61.020  46.990  33.560  1.00  0.00           H
ATOM   4208 HD23 LEU A 258      61.240  48.730  33.440  1.00  0.00           H
ATOM   4209  C   LEU A 258      65.200  47.690  34.360  1.00  0.00           C
ATOM   4210  O   LEU A 258      65.410  48.110  33.240  1.00  0.00           O
ATOM   4211  N   HSD A 259      66.130  47.750  35.390  1.00  0.00           N
ATOM   4212  HN  HSD A 259      65.920  47.420  36.300  1.00  0.00           H
ATOM   4213  CA  HSD A 259      67.500  48.190  35.280  1.00  0.00           C
ATOM   4214  HA  HSD A 259      67.320  49.120  34.760  1.00  0.00           H
ATOM   4215  CB  HSD A 259      68.250  48.670  36.570  1.00  0.00           C
ATOM   4216  HB1 HSD A 259      68.120  47.810  37.250  1.00  0.00           H
ATOM   4217  HB2 HSD A 259      67.690  49.420  37.160  1.00  0.00           H
ATOM   4218  ND1 HSD A 259      70.260  50.200  36.020  1.00  0.00           N
ATOM   4219  HD1 HSD A 259      69.810  50.870  35.420  1.00  0.00           H
ATOM   4220  CG  HSD A 259      69.740  49.010  36.430  1.00  0.00           C
ATOM   4221  CE1 HSD A 259      71.640  50.170  36.240  1.00  0.00           C
ATOM   4222  HE1 HSD A 259      72.280  50.970  35.850  1.00  0.00           H
ATOM   4223  NE2 HSD A 259      71.980  48.960  36.680  1.00  0.00           N
ATOM   4224  CD2 HSD A 259      70.820  48.280  36.800  1.00  0.00           C
ATOM   4225  HD2 HSD A 259      70.900  47.330  37.300  1.00  0.00           H
ATOM   4226  C   HSD A 259      68.470  47.290  34.360  1.00  0.00           C
ATOM   4227  O   HSD A 259      69.420  47.740  33.730  1.00  0.00           O
ATOM   4228  N   THR A 260      68.280  45.930  34.490  1.00  0.00           N
ATOM   4229  HN  THR A 260      67.610  45.500  35.090  1.00  0.00           H
ATOM   4230  CA  THR A 260      69.200  44.940  33.880  1.00  0.00           C
ATOM   4231  HA  THR A 260      70.140  45.410  33.630  1.00  0.00           H
ATOM   4232  CB  THR A 260      69.480  43.720  34.770  1.00  0.00           C
ATOM   4233  HB  THR A 260      69.920  42.910  34.150  1.00  0.00           H
ATOM   4234  OG1 THR A 260      68.300  43.180  35.290  1.00  0.00           O
ATOM   4235  HG1 THR A 260      68.090  43.900  35.880  1.00  0.00           H
ATOM   4236  CG2 THR A 260      70.340  44.180  35.960  1.00  0.00           C
ATOM   4237 HG21 THR A 260      70.380  43.440  36.790  1.00  0.00           H
ATOM   4238 HG22 THR A 260      69.930  45.070  36.480  1.00  0.00           H
ATOM   4239 HG23 THR A 260      71.420  44.340  35.780  1.00  0.00           H
ATOM   4240  C   THR A 260      68.800  44.440  32.530  1.00  0.00           C
ATOM   4241  O   THR A 260      69.640  43.780  31.940  1.00  0.00           O
ATOM   4242  N   SER A 261      67.600  44.660  32.020  1.00  0.00           N
ATOM   4243  HN  SER A 261      66.970  45.150  32.620  1.00  0.00           H
ATOM   4244  CA  SER A 261      67.060  44.010  30.730  1.00  0.00           C
ATOM   4245  HA  SER A 261      67.810  44.150  29.970  1.00  0.00           H
ATOM   4246  CB  SER A 261      66.740  42.510  30.970  1.00  0.00           C
ATOM   4247  HB1 SER A 261      67.680  41.910  30.960  1.00  0.00           H
ATOM   4248  HB2 SER A 261      66.220  42.190  30.050  1.00  0.00           H
ATOM   4249  OG  SER A 261      65.970  42.260  32.130  1.00  0.00           O
ATOM   4250  HG1 SER A 261      65.050  42.170  31.880  1.00  0.00           H
ATOM   4251  C   SER A 261      65.720  44.660  30.310  1.00  0.00           C
ATOM   4252  O   SER A 261      65.290  44.290  29.190  1.00  0.00           O
ATOM   4253  N   GLY A 262      65.200  45.650  31.080  1.00  0.00           N
ATOM   4254  HN  GLY A 262      65.640  45.870  31.950  1.00  0.00           H
ATOM   4255  CA  GLY A 262      64.000  46.430  30.730  1.00  0.00           C
ATOM   4256  HA1 GLY A 262      64.150  47.030  29.840  1.00  0.00           H
ATOM   4257  HA2 GLY A 262      63.840  47.020  31.620  1.00  0.00           H
ATOM   4258  C   GLY A 262      62.700  45.670  30.630  1.00  0.00           C
ATOM   4259  O   GLY A 262      62.610  44.510  31.050  1.00  0.00           O
ATOM   4260  N   THR A 263      61.700  46.400  30.080  1.00  0.00           N
ATOM   4261  HN  THR A 263      61.840  47.320  29.710  1.00  0.00           H
ATOM   4262  CA  THR A 263      60.370  45.870  29.740  1.00  0.00           C
ATOM   4263  HA  THR A 263      60.170  45.060  30.440  1.00  0.00           H
ATOM   4264  CB  THR A 263      59.270  46.980  29.800  1.00  0.00           C
ATOM   4265  HB  THR A 263      58.320  46.580  29.400  1.00  0.00           H
ATOM   4266  OG1 THR A 263      59.720  48.230  29.280  1.00  0.00           O
ATOM   4267  HG1 THR A 263      58.930  48.770  29.140  1.00  0.00           H
ATOM   4268  CG2 THR A 263      59.030  47.300  31.210  1.00  0.00           C
ATOM   4269 HG21 THR A 263      59.910  47.790  31.700  1.00  0.00           H
ATOM   4270 HG22 THR A 263      58.880  46.440  31.890  1.00  0.00           H
ATOM   4271 HG23 THR A 263      58.160  47.920  31.490  1.00  0.00           H
ATOM   4272  C   THR A 263      60.360  45.330  28.320  1.00  0.00           C
ATOM   4273  O   THR A 263      59.420  44.710  27.850  1.00  0.00           O
ATOM   4274  N   GLN A 264      61.470  45.530  27.580  1.00  0.00           N
ATOM   4275  HN  GLN A 264      62.280  46.010  27.920  1.00  0.00           H
ATOM   4276  CA  GLN A 264      61.610  44.900  26.320  1.00  0.00           C
ATOM   4277  HA  GLN A 264      60.910  45.510  25.780  1.00  0.00           H
ATOM   4278  CB  GLN A 264      63.080  44.930  25.840  1.00  0.00           C
ATOM   4279  HB1 GLN A 264      63.190  44.430  24.870  1.00  0.00           H
ATOM   4280  HB2 GLN A 264      63.800  44.420  26.510  1.00  0.00           H
ATOM   4281  CG  GLN A 264      63.600  46.340  25.810  1.00  0.00           C
ATOM   4282  HG1 GLN A 264      64.670  46.370  25.540  1.00  0.00           H
ATOM   4283  HG2 GLN A 264      63.680  46.790  26.820  1.00  0.00           H
ATOM   4284  CD  GLN A 264      62.840  47.320  24.890  1.00  0.00           C
ATOM   4285  OE1 GLN A 264      62.100  48.170  25.300  1.00  0.00           O
ATOM   4286  NE2 GLN A 264      62.810  47.020  23.550  1.00  0.00           N
ATOM   4287 HE21 GLN A 264      62.060  47.450  23.050  1.00  0.00           H
ATOM   4288 HE22 GLN A 264      63.260  46.190  23.240  1.00  0.00           H
ATOM   4289  C   GLN A 264      61.230  43.370  26.190  1.00  0.00           C
ATOM   4290  O   GLN A 264      60.580  43.000  25.260  1.00  0.00           O
ATOM   4291  N   ASN A 265      61.690  42.440  27.090  1.00  0.00           N
ATOM   4292  HN  ASN A 265      62.470  42.610  27.690  1.00  0.00           H
ATOM   4293  CA  ASN A 265      61.310  41.010  27.180  1.00  0.00           C
ATOM   4294  HA  ASN A 265      60.700  40.650  26.360  1.00  0.00           H
ATOM   4295  CB  ASN A 265      62.610  40.020  27.070  1.00  0.00           C
ATOM   4296  HB1 ASN A 265      63.310  40.460  27.800  1.00  0.00           H
ATOM   4297  HB2 ASN A 265      63.030  40.070  26.040  1.00  0.00           H
ATOM   4298  CG  ASN A 265      62.330  38.580  27.440  1.00  0.00           C
ATOM   4299  OD1 ASN A 265      62.740  38.150  28.520  1.00  0.00           O
ATOM   4300  ND2 ASN A 265      61.590  37.870  26.540  1.00  0.00           N
ATOM   4301 HD21 ASN A 265      61.420  36.910  26.710  1.00  0.00           H
ATOM   4302 HD22 ASN A 265      61.220  38.440  25.800  1.00  0.00           H
ATOM   4303  C   ASN A 265      60.560  40.940  28.460  1.00  0.00           C
ATOM   4304  O   ASN A 265      61.150  40.980  29.490  1.00  0.00           O
ATOM   4305  N   CYS A 266      59.190  40.910  28.490  1.00  0.00           N
ATOM   4306  HN  CYS A 266      58.740  41.000  27.600  1.00  0.00           H
ATOM   4307  CA  CYS A 266      58.330  40.990  29.610  1.00  0.00           C
ATOM   4308  HA  CYS A 266      58.800  41.700  30.270  1.00  0.00           H
ATOM   4309  CB  CYS A 266      56.770  41.400  29.310  1.00  0.00           C
ATOM   4310  HB1 CYS A 266      56.080  41.290  30.170  1.00  0.00           H
ATOM   4311  HB2 CYS A 266      56.470  40.780  28.440  1.00  0.00           H
ATOM   4312  SG  CYS A 266      56.700  43.140  28.800  1.00  0.00           S
ATOM   4313  C   CYS A 266      58.150  39.710  30.310  1.00  0.00           C
ATOM   4314  O   CYS A 266      57.560  39.790  31.430  1.00  0.00           O
ATOM   4315  N   GLU A 267      58.590  38.540  29.710  1.00  0.00           N
ATOM   4316  HN  GLU A 267      59.030  38.620  28.820  1.00  0.00           H
ATOM   4317  CA  GLU A 267      58.550  37.180  30.310  1.00  0.00           C
ATOM   4318  HA  GLU A 267      57.520  36.900  30.450  1.00  0.00           H
ATOM   4319  CB  GLU A 267      59.420  36.210  29.530  1.00  0.00           C
ATOM   4320  HB1 GLU A 267      59.390  35.270  30.120  1.00  0.00           H
ATOM   4321  HB2 GLU A 267      60.480  36.540  29.460  1.00  0.00           H
ATOM   4322  CG  GLU A 267      58.890  35.850  28.170  1.00  0.00           C
ATOM   4323  HG1 GLU A 267      58.920  36.780  27.570  1.00  0.00           H
ATOM   4324  HG2 GLU A 267      57.870  35.420  28.290  1.00  0.00           H
ATOM   4325  CD  GLU A 267      59.740  34.830  27.540  1.00  0.00           C
ATOM   4326  OE1 GLU A 267      59.190  33.850  27.060  1.00  0.00           O
ATOM   4327  OE2 GLU A 267      61.000  34.990  27.440  1.00  0.00           O
ATOM   4328  C   GLU A 267      59.110  37.220  31.740  1.00  0.00           C
ATOM   4329  O   GLU A 267      58.600  36.500  32.630  1.00  0.00           O
ATOM   4330  N   VAL A 268      60.180  37.950  32.060  1.00  0.00           N
ATOM   4331  HN  VAL A 268      60.620  38.430  31.310  1.00  0.00           H
ATOM   4332  CA  VAL A 268      60.760  37.920  33.390  1.00  0.00           C
ATOM   4333  HA  VAL A 268      60.960  36.870  33.580  1.00  0.00           H
ATOM   4334  CB  VAL A 268      62.210  38.530  33.580  1.00  0.00           C
ATOM   4335  HB  VAL A 268      62.570  38.180  34.580  1.00  0.00           H
ATOM   4336  CG1 VAL A 268      63.030  38.010  32.430  1.00  0.00           C
ATOM   4337 HG11 VAL A 268      64.070  38.330  32.670  1.00  0.00           H
ATOM   4338 HG12 VAL A 268      62.770  38.520  31.480  1.00  0.00           H
ATOM   4339 HG13 VAL A 268      62.970  36.900  32.300  1.00  0.00           H
ATOM   4340  CG2 VAL A 268      62.080  40.070  33.400  1.00  0.00           C
ATOM   4341 HG21 VAL A 268      63.090  40.510  33.270  1.00  0.00           H
ATOM   4342 HG22 VAL A 268      61.620  40.690  34.200  1.00  0.00           H
ATOM   4343 HG23 VAL A 268      61.530  40.340  32.470  1.00  0.00           H
ATOM   4344  C   VAL A 268      59.850  38.440  34.590  1.00  0.00           C
ATOM   4345  O   VAL A 268      60.180  38.230  35.770  1.00  0.00           O
ATOM   4346  N   TYR A 269      58.720  39.170  34.230  1.00  0.00           N
ATOM   4347  HN  TYR A 269      58.460  39.280  33.270  1.00  0.00           H
ATOM   4348  CA  TYR A 269      57.890  39.750  35.260  1.00  0.00           C
ATOM   4349  HA  TYR A 269      58.560  40.050  36.060  1.00  0.00           H
ATOM   4350  CB  TYR A 269      57.340  41.110  34.880  1.00  0.00           C
ATOM   4351  HB1 TYR A 269      56.890  41.600  35.780  1.00  0.00           H
ATOM   4352  HB2 TYR A 269      56.590  41.050  34.060  1.00  0.00           H
ATOM   4353  CG  TYR A 269      58.430  42.030  34.490  1.00  0.00           C
ATOM   4354  CD1 TYR A 269      58.770  42.200  33.140  1.00  0.00           C
ATOM   4355  HD1 TYR A 269      58.210  41.720  32.360  1.00  0.00           H
ATOM   4356  CE1 TYR A 269      59.910  42.990  32.800  1.00  0.00           C
ATOM   4357  HE1 TYR A 269      60.280  43.050  31.790  1.00  0.00           H
ATOM   4358  CZ  TYR A 269      60.580  43.640  33.840  1.00  0.00           C
ATOM   4359  OH  TYR A 269      61.620  44.500  33.540  1.00  0.00           O
ATOM   4360  HH  TYR A 269      61.880  44.320  32.630  1.00  0.00           H
ATOM   4361  CD2 TYR A 269      59.170  42.710  35.530  1.00  0.00           C
ATOM   4362  HD2 TYR A 269      58.870  42.470  36.540  1.00  0.00           H
ATOM   4363  CE2 TYR A 269      60.220  43.530  35.190  1.00  0.00           C
ATOM   4364  HE2 TYR A 269      60.710  44.140  35.920  1.00  0.00           H
ATOM   4365  C   TYR A 269      56.750  38.870  35.710  1.00  0.00           C
ATOM   4366  O   TYR A 269      56.070  39.210  36.630  1.00  0.00           O
ATOM   4367  N   ARG A 270      56.550  37.690  35.070  1.00  0.00           N
ATOM   4368  HN  ARG A 270      57.130  37.260  34.400  1.00  0.00           H
ATOM   4369  CA  ARG A 270      55.270  36.970  35.230  1.00  0.00           C
ATOM   4370  HA  ARG A 270      54.520  37.680  34.900  1.00  0.00           H
ATOM   4371  CB  ARG A 270      55.260  35.740  34.270  1.00  0.00           C
ATOM   4372  HB1 ARG A 270      54.370  35.120  34.530  1.00  0.00           H
ATOM   4373  HB2 ARG A 270      56.220  35.220  34.430  1.00  0.00           H
ATOM   4374  CG  ARG A 270      55.130  36.270  32.780  1.00  0.00           C
ATOM   4375  HG1 ARG A 270      55.970  36.950  32.510  1.00  0.00           H
ATOM   4376  HG2 ARG A 270      54.270  36.970  32.740  1.00  0.00           H
ATOM   4377  CD  ARG A 270      54.940  35.180  31.710  1.00  0.00           C
ATOM   4378  HD1 ARG A 270      55.900  35.020  31.170  1.00  0.00           H
ATOM   4379  HD2 ARG A 270      54.260  35.570  30.920  1.00  0.00           H
ATOM   4380  NE  ARG A 270      54.490  33.830  32.140  1.00  0.00           N
ATOM   4381  HE  ARG A 270      54.340  33.590  33.100  1.00  0.00           H
ATOM   4382  CZ  ARG A 270      54.020  32.930  31.220  1.00  0.00           C
ATOM   4383  NH1 ARG A 270      54.020  33.170  29.960  1.00  0.00           N
ATOM   4384 HH11 ARG A 270      54.360  34.050  29.660  1.00  0.00           H
ATOM   4385 HH12 ARG A 270      53.510  32.630  29.280  1.00  0.00           H
ATOM   4386  NH2 ARG A 270      53.710  31.690  31.630  1.00  0.00           N
ATOM   4387 HH21 ARG A 270      53.580  30.900  31.020  1.00  0.00           H
ATOM   4388 HH22 ARG A 270      53.880  31.550  32.600  1.00  0.00           H
ATOM   4389  C   ARG A 270      54.960  36.520  36.630  1.00  0.00           C
ATOM   4390  O   ARG A 270      53.740  36.380  36.990  1.00  0.00           O
ATOM   4391  N   SER A 271      55.880  36.230  37.560  1.00  0.00           N
ATOM   4392  HN  SER A 271      56.840  36.290  37.310  1.00  0.00           H
ATOM   4393  CA  SER A 271      55.710  35.840  38.940  1.00  0.00           C
ATOM   4394  HA  SER A 271      54.780  35.350  39.180  1.00  0.00           H
ATOM   4395  CB  SER A 271      56.780  34.820  39.530  1.00  0.00           C
ATOM   4396  HB1 SER A 271      57.790  35.240  39.380  1.00  0.00           H
ATOM   4397  HB2 SER A 271      56.550  33.940  38.900  1.00  0.00           H
ATOM   4398  OG  SER A 271      56.560  34.500  40.950  1.00  0.00           O
ATOM   4399  HG1 SER A 271      55.920  33.780  40.970  1.00  0.00           H
ATOM   4400  C   SER A 271      55.760  37.110  39.770  1.00  0.00           C
ATOM   4401  O   SER A 271      54.900  37.320  40.600  1.00  0.00           O
ATOM   4402  N   VAL A 272      56.600  38.070  39.440  1.00  0.00           N
ATOM   4403  HN  VAL A 272      57.300  38.080  38.720  1.00  0.00           H
ATOM   4404  CA  VAL A 272      56.650  39.240  40.350  1.00  0.00           C
ATOM   4405  HA  VAL A 272      56.600  38.840  41.360  1.00  0.00           H
ATOM   4406  CB  VAL A 272      57.880  40.120  40.250  1.00  0.00           C
ATOM   4407  HB  VAL A 272      57.640  40.960  40.930  1.00  0.00           H
ATOM   4408  CG1 VAL A 272      59.050  39.210  40.620  1.00  0.00           C
ATOM   4409 HG11 VAL A 272      59.240  38.320  39.980  1.00  0.00           H
ATOM   4410 HG12 VAL A 272      58.820  38.750  41.610  1.00  0.00           H
ATOM   4411 HG13 VAL A 272      60.000  39.780  40.560  1.00  0.00           H
ATOM   4412  CG2 VAL A 272      57.980  40.730  38.830  1.00  0.00           C
ATOM   4413 HG21 VAL A 272      57.020  41.250  38.620  1.00  0.00           H
ATOM   4414 HG22 VAL A 272      58.160  39.970  38.060  1.00  0.00           H
ATOM   4415 HG23 VAL A 272      58.890  41.390  38.780  1.00  0.00           H
ATOM   4416  C   VAL A 272      55.390  40.180  40.360  1.00  0.00           C
ATOM   4417  O   VAL A 272      55.190  40.850  41.380  1.00  0.00           O
ATOM   4418  N   ASP A 273      54.660  40.300  39.200  1.00  0.00           N
ATOM   4419  HN  ASP A 273      54.880  39.630  38.480  1.00  0.00           H
ATOM   4420  CA  ASP A 273      53.500  41.150  38.990  1.00  0.00           C
ATOM   4421  HA  ASP A 273      53.670  42.180  39.230  1.00  0.00           H
ATOM   4422  CB  ASP A 273      53.110  41.030  37.540  1.00  0.00           C
ATOM   4423  HB1 ASP A 273      52.600  40.080  37.240  1.00  0.00           H
ATOM   4424  HB2 ASP A 273      54.030  41.100  36.910  1.00  0.00           H
ATOM   4425  CG  ASP A 273      52.320  42.220  37.000  1.00  0.00           C
ATOM   4426  OD1 ASP A 273      52.050  43.230  37.730  1.00  0.00           O
ATOM   4427  OD2 ASP A 273      51.940  42.190  35.830  1.00  0.00           O
ATOM   4428  C   ASP A 273      52.390  40.750  39.950  1.00  0.00           C
ATOM   4429  O   ASP A 273      51.790  41.630  40.500  1.00  0.00           O
ATOM   4430  N   LEU A 274      52.120  39.410  40.050  1.00  0.00           N
ATOM   4431  HN  LEU A 274      52.480  38.680  39.480  1.00  0.00           H
ATOM   4432  CA  LEU A 274      51.160  38.880  41.030  1.00  0.00           C
ATOM   4433  HA  LEU A 274      50.260  39.480  41.030  1.00  0.00           H
ATOM   4434  CB  LEU A 274      50.680  37.400  40.670  1.00  0.00           C
ATOM   4435  HB1 LEU A 274      49.750  37.250  41.260  1.00  0.00           H
ATOM   4436  HB2 LEU A 274      51.540  36.740  40.900  1.00  0.00           H
ATOM   4437  CG  LEU A 274      50.420  37.250  39.080  1.00  0.00           C
ATOM   4438  HG  LEU A 274      51.380  37.440  38.570  1.00  0.00           H
ATOM   4439  CD1 LEU A 274      49.940  35.840  38.800  1.00  0.00           C
ATOM   4440 HD11 LEU A 274      48.940  35.720  39.260  1.00  0.00           H
ATOM   4441 HD12 LEU A 274      50.660  35.130  39.270  1.00  0.00           H
ATOM   4442 HD13 LEU A 274      49.830  35.710  37.700  1.00  0.00           H
ATOM   4443  CD2 LEU A 274      49.360  38.240  38.430  1.00  0.00           C
ATOM   4444 HD21 LEU A 274      49.960  39.180  38.370  1.00  0.00           H
ATOM   4445 HD22 LEU A 274      48.440  38.350  39.040  1.00  0.00           H
ATOM   4446 HD23 LEU A 274      48.980  37.950  37.430  1.00  0.00           H
ATOM   4447  C   LEU A 274      51.660  38.930  42.440  1.00  0.00           C
ATOM   4448  O   LEU A 274      50.910  39.300  43.400  1.00  0.00           O
ATOM   4449  N   ALA A 275      53.000  38.690  42.650  1.00  0.00           N
ATOM   4450  HN  ALA A 275      53.540  38.400  41.860  1.00  0.00           H
ATOM   4451  CA  ALA A 275      53.670  38.620  43.980  1.00  0.00           C
ATOM   4452  HA  ALA A 275      52.960  38.130  44.640  1.00  0.00           H
ATOM   4453  CB  ALA A 275      55.080  38.010  43.950  1.00  0.00           C
ATOM   4454  HB1 ALA A 275      55.470  37.810  44.970  1.00  0.00           H
ATOM   4455  HB2 ALA A 275      55.770  38.740  43.470  1.00  0.00           H
ATOM   4456  HB3 ALA A 275      54.920  37.120  43.300  1.00  0.00           H
ATOM   4457  C   ALA A 275      53.670  39.900  44.690  1.00  0.00           C
ATOM   4458  O   ALA A 275      53.480  40.000  45.860  1.00  0.00           O
ATOM   4459  N   PHE A 276      53.930  41.000  43.980  1.00  0.00           N
ATOM   4460  HN  PHE A 276      54.020  40.960  43.000  1.00  0.00           H
ATOM   4461  CA  PHE A 276      53.810  42.350  44.530  1.00  0.00           C
ATOM   4462  HA  PHE A 276      54.690  42.480  45.140  1.00  0.00           H
ATOM   4463  CB  PHE A 276      54.010  43.410  43.440  1.00  0.00           C
ATOM   4464  HB1 PHE A 276      53.240  43.310  42.650  1.00  0.00           H
ATOM   4465  HB2 PHE A 276      55.010  43.150  43.050  1.00  0.00           H
ATOM   4466  CG  PHE A 276      54.110  44.810  44.080  1.00  0.00           C
ATOM   4467  CD1 PHE A 276      55.060  45.190  44.960  1.00  0.00           C
ATOM   4468  HD1 PHE A 276      55.920  44.570  45.210  1.00  0.00           H
ATOM   4469  CE1 PHE A 276      55.060  46.420  45.600  1.00  0.00           C
ATOM   4470  HE1 PHE A 276      55.840  46.670  46.310  1.00  0.00           H
ATOM   4471  CZ  PHE A 276      54.030  47.320  45.400  1.00  0.00           C
ATOM   4472  HZ  PHE A 276      53.980  48.170  46.060  1.00  0.00           H
ATOM   4473  CD2 PHE A 276      53.130  45.810  43.740  1.00  0.00           C
ATOM   4474  HD2 PHE A 276      52.350  45.410  43.100  1.00  0.00           H
ATOM   4475  CE2 PHE A 276      53.090  47.030  44.440  1.00  0.00           C
ATOM   4476  HE2 PHE A 276      52.220  47.660  44.340  1.00  0.00           H
ATOM   4477  C   PHE A 276      52.450  42.680  45.160  1.00  0.00           C
ATOM   4478  O   PHE A 276      52.460  43.400  46.160  1.00  0.00           O
ATOM   4479  N   PHE A 277      51.260  42.240  44.690  1.00  0.00           N
ATOM   4480  HN  PHE A 277      51.230  41.750  43.820  1.00  0.00           H
ATOM   4481  CA  PHE A 277      50.000  42.630  45.260  1.00  0.00           C
ATOM   4482  HA  PHE A 277      49.920  43.590  45.760  1.00  0.00           H
ATOM   4483  CB  PHE A 277      48.880  42.780  44.270  1.00  0.00           C
ATOM   4484  HB1 PHE A 277      47.890  42.790  44.770  1.00  0.00           H
ATOM   4485  HB2 PHE A 277      48.810  41.880  43.620  1.00  0.00           H
ATOM   4486  CG  PHE A 277      49.060  43.990  43.360  1.00  0.00           C
ATOM   4487  CD1 PHE A 277      49.720  43.920  42.110  1.00  0.00           C
ATOM   4488  HD1 PHE A 277      50.120  42.970  41.760  1.00  0.00           H
ATOM   4489  CE1 PHE A 277      49.920  45.070  41.370  1.00  0.00           C
ATOM   4490  HE1 PHE A 277      50.400  45.080  40.390  1.00  0.00           H
ATOM   4491  CZ  PHE A 277      49.480  46.360  41.870  1.00  0.00           C
ATOM   4492  HZ  PHE A 277      49.660  47.240  41.270  1.00  0.00           H
ATOM   4493  CD2 PHE A 277      48.850  45.290  43.880  1.00  0.00           C
ATOM   4494  HD2 PHE A 277      48.540  45.320  44.910  1.00  0.00           H
ATOM   4495  CE2 PHE A 277      48.970  46.480  43.150  1.00  0.00           C
ATOM   4496  HE2 PHE A 277      48.740  47.510  43.370  1.00  0.00           H
ATOM   4497  C   PHE A 277      49.660  41.680  46.340  1.00  0.00           C
ATOM   4498  O   PHE A 277      49.150  41.960  47.460  1.00  0.00           O
ATOM   4499  N   ILE A 278      50.110  40.390  46.180  1.00  0.00           N
ATOM   4500  HN  ILE A 278      50.590  40.160  45.330  1.00  0.00           H
ATOM   4501  CA  ILE A 278      50.000  39.400  47.290  1.00  0.00           C
ATOM   4502  HA  ILE A 278      48.980  39.370  47.640  1.00  0.00           H
ATOM   4503  CB  ILE A 278      50.310  37.990  46.680  1.00  0.00           C
ATOM   4504  HB  ILE A 278      51.330  38.080  46.240  1.00  0.00           H
ATOM   4505  CG2 ILE A 278      50.460  36.910  47.860  1.00  0.00           C
ATOM   4506 HG21 ILE A 278      49.600  36.910  48.560  1.00  0.00           H
ATOM   4507 HG22 ILE A 278      51.430  37.150  48.360  1.00  0.00           H
ATOM   4508 HG23 ILE A 278      50.600  35.830  47.590  1.00  0.00           H
ATOM   4509  CG1 ILE A 278      49.250  37.540  45.590  1.00  0.00           C
ATOM   4510 HG11 ILE A 278      49.110  38.360  44.870  1.00  0.00           H
ATOM   4511 HG12 ILE A 278      48.260  37.390  46.070  1.00  0.00           H
ATOM   4512  CD  ILE A 278      49.600  36.330  44.760  1.00  0.00           C
ATOM   4513  HD1 ILE A 278      49.550  35.350  45.290  1.00  0.00           H
ATOM   4514  HD2 ILE A 278      50.590  36.460  44.280  1.00  0.00           H
ATOM   4515  HD3 ILE A 278      48.860  36.170  43.940  1.00  0.00           H
ATOM   4516  C   ILE A 278      50.770  39.760  48.500  1.00  0.00           C
ATOM   4517  O   ILE A 278      50.310  39.660  49.670  1.00  0.00           O
ATOM   4518  N   THR A 279      52.040  40.100  48.300  1.00  0.00           N
ATOM   4519  HN  THR A 279      52.480  40.040  47.410  1.00  0.00           H
ATOM   4520  CA  THR A 279      52.980  40.660  49.350  1.00  0.00           C
ATOM   4521  HA  THR A 279      52.780  39.990  50.170  1.00  0.00           H
ATOM   4522  CB  THR A 279      54.480  40.650  49.040  1.00  0.00           C
ATOM   4523  HB  THR A 279      54.920  41.230  49.880  1.00  0.00           H
ATOM   4524  OG1 THR A 279      54.810  41.360  47.810  1.00  0.00           O
ATOM   4525  HG1 THR A 279      54.280  40.910  47.150  1.00  0.00           H
ATOM   4526  CG2 THR A 279      54.890  39.210  49.050  1.00  0.00           C
ATOM   4527 HG21 THR A 279      54.630  38.800  50.040  1.00  0.00           H
ATOM   4528 HG22 THR A 279      56.000  39.050  49.010  1.00  0.00           H
ATOM   4529 HG23 THR A 279      54.390  38.740  48.180  1.00  0.00           H
ATOM   4530  C   THR A 279      52.440  41.990  49.960  1.00  0.00           C
ATOM   4531  O   THR A 279      52.350  42.130  51.160  1.00  0.00           O
ATOM   4532  N   LEU A 280      51.910  42.940  49.200  1.00  0.00           N
ATOM   4533  HN  LEU A 280      52.010  42.880  48.200  1.00  0.00           H
ATOM   4534  CA  LEU A 280      51.300  44.190  49.580  1.00  0.00           C
ATOM   4535  HA  LEU A 280      52.000  44.660  50.260  1.00  0.00           H
ATOM   4536  CB  LEU A 280      51.110  45.020  48.300  1.00  0.00           C
ATOM   4537  HB1 LEU A 280      50.540  44.420  47.560  1.00  0.00           H
ATOM   4538  HB2 LEU A 280      52.140  45.190  47.940  1.00  0.00           H
ATOM   4539  CG  LEU A 280      50.490  46.460  48.360  1.00  0.00           C
ATOM   4540  HG  LEU A 280      49.430  46.230  48.610  1.00  0.00           H
ATOM   4541  CD1 LEU A 280      50.930  47.430  49.470  1.00  0.00           C
ATOM   4542 HD11 LEU A 280      51.970  47.170  49.740  1.00  0.00           H
ATOM   4543 HD12 LEU A 280      50.200  47.460  50.290  1.00  0.00           H
ATOM   4544 HD13 LEU A 280      50.910  48.460  49.070  1.00  0.00           H
ATOM   4545  CD2 LEU A 280      50.470  47.110  46.930  1.00  0.00           C
ATOM   4546 HD21 LEU A 280      49.650  47.850  46.870  1.00  0.00           H
ATOM   4547 HD22 LEU A 280      50.390  46.290  46.190  1.00  0.00           H
ATOM   4548 HD23 LEU A 280      51.340  47.750  46.650  1.00  0.00           H
ATOM   4549  C   LEU A 280      49.910  44.010  50.360  1.00  0.00           C
ATOM   4550  O   LEU A 280      49.590  44.780  51.250  1.00  0.00           O
ATOM   4551  N   SER A 281      49.270  42.920  50.000  1.00  0.00           N
ATOM   4552  HN  SER A 281      49.680  42.260  49.380  1.00  0.00           H
ATOM   4553  CA  SER A 281      48.070  42.390  50.710  1.00  0.00           C
ATOM   4554  HA  SER A 281      47.390  43.210  50.930  1.00  0.00           H
ATOM   4555  CB  SER A 281      47.140  41.350  49.980  1.00  0.00           C
ATOM   4556  HB1 SER A 281      46.230  41.100  50.570  1.00  0.00           H
ATOM   4557  HB2 SER A 281      47.620  40.380  49.760  1.00  0.00           H
ATOM   4558  OG  SER A 281      46.710  41.940  48.740  1.00  0.00           O
ATOM   4559  HG1 SER A 281      47.460  41.950  48.140  1.00  0.00           H
ATOM   4560  C   SER A 281      48.380  41.800  52.100  1.00  0.00           C
ATOM   4561  O   SER A 281      47.460  41.730  52.920  1.00  0.00           O
ATOM   4562  N   PHE A 282      49.610  41.410  52.410  1.00  0.00           N
ATOM   4563  HN  PHE A 282      50.330  41.380  51.710  1.00  0.00           H
ATOM   4564  CA  PHE A 282      49.980  41.020  53.830  1.00  0.00           C
ATOM   4565  HA  PHE A 282      49.100  40.530  54.200  1.00  0.00           H
ATOM   4566  CB  PHE A 282      51.140  40.010  53.930  1.00  0.00           C
ATOM   4567  HB1 PHE A 282      51.240  39.720  55.000  1.00  0.00           H
ATOM   4568  HB2 PHE A 282      52.100  40.360  53.490  1.00  0.00           H
ATOM   4569  CG  PHE A 282      50.660  38.700  53.330  1.00  0.00           C
ATOM   4570  CD1 PHE A 282      49.440  38.110  53.740  1.00  0.00           C
ATOM   4571  HD1 PHE A 282      48.950  38.540  54.620  1.00  0.00           H
ATOM   4572  CE1 PHE A 282      49.000  36.950  53.140  1.00  0.00           C
ATOM   4573  HE1 PHE A 282      48.120  36.510  53.570  1.00  0.00           H
ATOM   4574  CZ  PHE A 282      49.710  36.340  52.110  1.00  0.00           C
ATOM   4575  HZ  PHE A 282      49.310  35.450  51.670  1.00  0.00           H
ATOM   4576  CD2 PHE A 282      51.400  38.070  52.290  1.00  0.00           C
ATOM   4577  HD2 PHE A 282      52.210  38.590  51.810  1.00  0.00           H
ATOM   4578  CE2 PHE A 282      50.960  36.830  51.770  1.00  0.00           C
ATOM   4579  HE2 PHE A 282      51.510  36.450  50.920  1.00  0.00           H
ATOM   4580  C   PHE A 282      50.170  42.170  54.780  1.00  0.00           C
ATOM   4581  O   PHE A 282      50.170  42.010  55.990  1.00  0.00           O
ATOM   4582  N   THR A 283      50.400  43.350  54.280  1.00  0.00           N
ATOM   4583  HN  THR A 283      50.480  43.450  53.300  1.00  0.00           H
ATOM   4584  CA  THR A 283      50.390  44.590  55.080  1.00  0.00           C
ATOM   4585  HA  THR A 283      51.200  44.480  55.790  1.00  0.00           H
ATOM   4586  CB  THR A 283      50.780  45.780  54.270  1.00  0.00           C
ATOM   4587  HB  THR A 283      50.980  46.600  54.990  1.00  0.00           H
ATOM   4588  OG1 THR A 283      49.690  46.370  53.570  1.00  0.00           O
ATOM   4589  HG1 THR A 283      49.540  45.700  52.890  1.00  0.00           H
ATOM   4590  CG2 THR A 283      52.110  45.650  53.490  1.00  0.00           C
ATOM   4591 HG21 THR A 283      52.270  46.550  52.860  1.00  0.00           H
ATOM   4592 HG22 THR A 283      51.960  44.790  52.790  1.00  0.00           H
ATOM   4593 HG23 THR A 283      53.010  45.580  54.120  1.00  0.00           H
ATOM   4594  C   THR A 283      49.120  44.720  55.930  1.00  0.00           C
ATOM   4595  O   THR A 283      49.190  45.170  57.100  1.00  0.00           O
ATOM   4596  N   TYR A 284      47.960  44.320  55.360  1.00  0.00           N
ATOM   4597  HN  TYR A 284      47.950  44.060  54.400  1.00  0.00           H
ATOM   4598  CA  TYR A 284      46.680  44.550  56.010  1.00  0.00           C
ATOM   4599  HA  TYR A 284      46.710  45.580  56.360  1.00  0.00           H
ATOM   4600  CB  TYR A 284      45.530  44.500  54.980  1.00  0.00           C
ATOM   4601  HB1 TYR A 284      44.570  44.790  55.460  1.00  0.00           H
ATOM   4602  HB2 TYR A 284      45.570  43.470  54.560  1.00  0.00           H
ATOM   4603  CG  TYR A 284      45.770  45.410  53.880  1.00  0.00           C
ATOM   4604  CD1 TYR A 284      45.930  46.840  53.970  1.00  0.00           C
ATOM   4605  HD1 TYR A 284      46.020  47.220  54.980  1.00  0.00           H
ATOM   4606  CE1 TYR A 284      46.340  47.530  52.880  1.00  0.00           C
ATOM   4607  HE1 TYR A 284      46.560  48.590  52.940  1.00  0.00           H
ATOM   4608  CZ  TYR A 284      46.420  46.980  51.620  1.00  0.00           C
ATOM   4609  OH  TYR A 284      46.900  47.670  50.450  1.00  0.00           O
ATOM   4610  HH  TYR A 284      46.740  48.600  50.600  1.00  0.00           H
ATOM   4611  CD2 TYR A 284      45.840  44.820  52.570  1.00  0.00           C
ATOM   4612  HD2 TYR A 284      45.600  43.780  52.480  1.00  0.00           H
ATOM   4613  CE2 TYR A 284      46.100  45.580  51.450  1.00  0.00           C
ATOM   4614  HE2 TYR A 284      46.130  45.130  50.460  1.00  0.00           H
ATOM   4615  C   TYR A 284      46.310  43.530  57.120  1.00  0.00           C
ATOM   4616  O   TYR A 284      45.300  43.580  57.760  1.00  0.00           O
ATOM   4617  N   MET A 285      47.290  42.710  57.500  1.00  0.00           N
ATOM   4618  HN  MET A 285      48.130  42.730  56.960  1.00  0.00           H
ATOM   4619  CA  MET A 285      47.270  41.960  58.730  1.00  0.00           C
ATOM   4620  HA  MET A 285      46.370  41.380  58.870  1.00  0.00           H
ATOM   4621  CB  MET A 285      48.520  40.950  58.780  1.00  0.00           C
ATOM   4622  HB1 MET A 285      48.710  40.470  59.760  1.00  0.00           H
ATOM   4623  HB2 MET A 285      49.440  41.520  58.490  1.00  0.00           H
ATOM   4624  CG  MET A 285      48.320  39.760  57.830  1.00  0.00           C
ATOM   4625  HG1 MET A 285      48.300  40.180  56.800  1.00  0.00           H
ATOM   4626  HG2 MET A 285      47.370  39.290  58.130  1.00  0.00           H
ATOM   4627  SD  MET A 285      49.600  38.390  57.760  1.00  0.00           S
ATOM   4628  CE  MET A 285      49.330  37.310  59.260  1.00  0.00           C
ATOM   4629  HE1 MET A 285      48.300  36.920  59.260  1.00  0.00           H
ATOM   4630  HE2 MET A 285      49.590  37.810  60.210  1.00  0.00           H
ATOM   4631  HE3 MET A 285      50.110  36.520  59.160  1.00  0.00           H
ATOM   4632  C   MET A 285      47.290  42.730  59.990  1.00  0.00           C
ATOM   4633  O   MET A 285      46.560  42.590  60.990  1.00  0.00           O
ATOM   4634  N   ASN A 286      48.170  43.740  59.950  1.00  0.00           N
ATOM   4635  HN  ASN A 286      48.710  43.990  59.150  1.00  0.00           H
ATOM   4636  CA  ASN A 286      48.270  44.640  61.100  1.00  0.00           C
ATOM   4637  HA  ASN A 286      48.380  44.020  61.970  1.00  0.00           H
ATOM   4638  CB  ASN A 286      49.620  45.490  61.090  1.00  0.00           C
ATOM   4639  HB1 ASN A 286      49.720  45.980  60.090  1.00  0.00           H
ATOM   4640  HB2 ASN A 286      50.440  44.780  61.330  1.00  0.00           H
ATOM   4641  CG  ASN A 286      49.550  46.640  62.150  1.00  0.00           C
ATOM   4642  OD1 ASN A 286      49.360  47.790  61.740  1.00  0.00           O
ATOM   4643  ND2 ASN A 286      49.690  46.390  63.450  1.00  0.00           N
ATOM   4644 HD21 ASN A 286      49.720  47.170  64.080  1.00  0.00           H
ATOM   4645 HD22 ASN A 286      49.800  45.410  63.660  1.00  0.00           H
ATOM   4646  C   ASN A 286      47.010  45.450  61.380  1.00  0.00           C
ATOM   4647  O   ASN A 286      46.560  45.680  62.520  1.00  0.00           O
ATOM   4648  N   SER A 287      46.390  45.870  60.310  1.00  0.00           N
ATOM   4649  HN  SER A 287      46.830  45.750  59.420  1.00  0.00           H
ATOM   4650  CA  SER A 287      45.070  46.420  60.290  1.00  0.00           C
ATOM   4651  HA  SER A 287      45.290  47.410  60.690  1.00  0.00           H
ATOM   4652  CB  SER A 287      44.530  46.670  58.840  1.00  0.00           C
ATOM   4653  HB1 SER A 287      43.490  47.070  58.880  1.00  0.00           H
ATOM   4654  HB2 SER A 287      44.470  45.770  58.200  1.00  0.00           H
ATOM   4655  OG  SER A 287      45.340  47.570  58.060  1.00  0.00           O
ATOM   4656  HG1 SER A 287      46.260  47.260  58.130  1.00  0.00           H
ATOM   4657  C   SER A 287      43.900  45.750  61.090  1.00  0.00           C
ATOM   4658  O   SER A 287      42.970  46.380  61.690  1.00  0.00           O
ATOM   4659  N   MET A 288      43.990  44.410  61.230  1.00  0.00           N
ATOM   4660  HN  MET A 288      44.620  43.830  60.720  1.00  0.00           H
ATOM   4661  CA  MET A 288      43.070  43.600  62.060  1.00  0.00           C
ATOM   4662  HA  MET A 288      42.180  44.200  62.280  1.00  0.00           H
ATOM   4663  CB  MET A 288      42.400  42.460  61.170  1.00  0.00           C
ATOM   4664  HB1 MET A 288      41.820  42.980  60.380  1.00  0.00           H
ATOM   4665  HB2 MET A 288      41.640  41.970  61.830  1.00  0.00           H
ATOM   4666  CG  MET A 288      43.450  41.460  60.600  1.00  0.00           C
ATOM   4667  HG1 MET A 288      44.140  41.160  61.420  1.00  0.00           H
ATOM   4668  HG2 MET A 288      44.000  42.040  59.830  1.00  0.00           H
ATOM   4669  SD  MET A 288      42.750  39.920  59.960  1.00  0.00           S
ATOM   4670  CE  MET A 288      44.330  39.240  59.430  1.00  0.00           C
ATOM   4671  HE1 MET A 288      45.010  39.060  60.280  1.00  0.00           H
ATOM   4672  HE2 MET A 288      44.770  39.970  58.720  1.00  0.00           H
ATOM   4673  HE3 MET A 288      44.060  38.260  58.980  1.00  0.00           H
ATOM   4674  C   MET A 288      43.740  43.110  63.350  1.00  0.00           C
ATOM   4675  O   MET A 288      43.040  42.670  64.290  1.00  0.00           O
ATOM   4676  N   LEU A 289      45.110  43.140  63.500  1.00  0.00           N
ATOM   4677  HN  LEU A 289      45.550  43.310  62.620  1.00  0.00           H
ATOM   4678  CA  LEU A 289      45.840  42.980  64.700  1.00  0.00           C
ATOM   4679  HA  LEU A 289      45.400  42.220  65.340  1.00  0.00           H
ATOM   4680  CB  LEU A 289      47.290  42.380  64.520  1.00  0.00           C
ATOM   4681  HB1 LEU A 289      48.020  42.350  65.350  1.00  0.00           H
ATOM   4682  HB2 LEU A 289      47.740  43.010  63.720  1.00  0.00           H
ATOM   4683  CG  LEU A 289      47.290  40.930  63.980  1.00  0.00           C
ATOM   4684  HG  LEU A 289      46.460  40.900  63.250  1.00  0.00           H
ATOM   4685  CD1 LEU A 289      48.590  40.710  63.280  1.00  0.00           C
ATOM   4686 HD11 LEU A 289      49.410  41.030  63.960  1.00  0.00           H
ATOM   4687 HD12 LEU A 289      48.700  41.410  62.420  1.00  0.00           H
ATOM   4688 HD13 LEU A 289      48.810  39.670  62.940  1.00  0.00           H
ATOM   4689  CD2 LEU A 289      47.040  39.980  65.220  1.00  0.00           C
ATOM   4690 HD21 LEU A 289      47.240  38.920  64.950  1.00  0.00           H
ATOM   4691 HD22 LEU A 289      46.070  40.090  65.720  1.00  0.00           H
ATOM   4692 HD23 LEU A 289      47.900  40.160  65.910  1.00  0.00           H
ATOM   4693  C   LEU A 289      45.970  44.110  65.660  1.00  0.00           C
ATOM   4694  O   LEU A 289      45.960  43.950  66.890  1.00  0.00           O
ATOM   4695  N   ASP A 290      45.810  45.420  65.190  1.00  0.00           N
ATOM   4696  HN  ASP A 290      45.780  45.550  64.200  1.00  0.00           H
ATOM   4697  CA  ASP A 290      45.740  46.630  66.010  1.00  0.00           C
ATOM   4698  HA  ASP A 290      46.630  46.620  66.620  1.00  0.00           H
ATOM   4699  CB  ASP A 290      45.570  47.970  65.110  1.00  0.00           C
ATOM   4700  HB1 ASP A 290      45.110  48.850  65.610  1.00  0.00           H
ATOM   4701  HB2 ASP A 290      44.770  47.660  64.400  1.00  0.00           H
ATOM   4702  CG  ASP A 290      46.890  48.440  64.420  1.00  0.00           C
ATOM   4703  OD1 ASP A 290      47.940  48.600  64.970  1.00  0.00           O
ATOM   4704  OD2 ASP A 290      46.750  48.670  63.080  1.00  0.00           O
ATOM   4705  HD2 ASP A 290      47.660  48.880  62.840  1.00  0.00           H
ATOM   4706  C   ASP A 290      44.770  46.710  67.180  1.00  0.00           C
ATOM   4707  O   ASP A 290      45.060  47.210  68.280  1.00  0.00           O
ATOM   4708  N   PRO A 291      43.520  46.230  67.040  1.00  0.00           N
ATOM   4709  CD  PRO A 291      42.830  46.170  65.770  1.00  0.00           C
ATOM   4710  HD1 PRO A 291      43.030  45.260  65.160  1.00  0.00           H
ATOM   4711  HD2 PRO A 291      42.900  47.090  65.160  1.00  0.00           H
ATOM   4712  CA  PRO A 291      42.580  45.890  68.160  1.00  0.00           C
ATOM   4713  HA  PRO A 291      42.260  46.770  68.690  1.00  0.00           H
ATOM   4714  CB  PRO A 291      41.430  45.210  67.420  1.00  0.00           C
ATOM   4715  HB1 PRO A 291      40.490  45.300  68.010  1.00  0.00           H
ATOM   4716  HB2 PRO A 291      41.590  44.130  67.240  1.00  0.00           H
ATOM   4717  CG  PRO A 291      41.370  45.970  66.150  1.00  0.00           C
ATOM   4718  HG1 PRO A 291      40.760  45.490  65.360  1.00  0.00           H
ATOM   4719  HG2 PRO A 291      40.840  46.940  66.300  1.00  0.00           H
ATOM   4720  C   PRO A 291      43.120  45.010  69.210  1.00  0.00           C
ATOM   4721  O   PRO A 291      42.820  45.210  70.410  1.00  0.00           O
ATOM   4722  N   VAL A 292      43.810  43.920  68.870  1.00  0.00           N
ATOM   4723  HN  VAL A 292      44.080  43.850  67.900  1.00  0.00           H
ATOM   4724  CA  VAL A 292      44.280  42.900  69.780  1.00  0.00           C
ATOM   4725  HA  VAL A 292      43.550  42.750  70.540  1.00  0.00           H
ATOM   4726  CB  VAL A 292      44.590  41.670  68.900  1.00  0.00           C
ATOM   4727  HB  VAL A 292      45.470  41.840  68.230  1.00  0.00           H
ATOM   4728  CG1 VAL A 292      45.170  40.510  69.750  1.00  0.00           C
ATOM   4729 HG11 VAL A 292      44.410  40.290  70.530  1.00  0.00           H
ATOM   4730 HG12 VAL A 292      46.110  40.850  70.220  1.00  0.00           H
ATOM   4731 HG13 VAL A 292      45.350  39.660  69.040  1.00  0.00           H
ATOM   4732  CG2 VAL A 292      43.430  41.130  68.070  1.00  0.00           C
ATOM   4733 HG21 VAL A 292      43.470  40.090  67.680  1.00  0.00           H
ATOM   4734 HG22 VAL A 292      43.220  41.780  67.190  1.00  0.00           H
ATOM   4735 HG23 VAL A 292      42.560  41.260  68.750  1.00  0.00           H
ATOM   4736  C   VAL A 292      45.520  43.390  70.520  1.00  0.00           C
ATOM   4737  O   VAL A 292      45.500  43.330  71.730  1.00  0.00           O
ATOM   4738  N   VAL A 293      46.490  43.970  69.850  1.00  0.00           N
ATOM   4739  HN  VAL A 293      46.360  44.170  68.880  1.00  0.00           H
ATOM   4740  CA  VAL A 293      47.750  44.400  70.480  1.00  0.00           C
ATOM   4741  HA  VAL A 293      48.010  43.660  71.230  1.00  0.00           H
ATOM   4742  CB  VAL A 293      48.930  44.450  69.520  1.00  0.00           C
ATOM   4743  HB  VAL A 293      48.630  45.220  68.770  1.00  0.00           H
ATOM   4744  CG1 VAL A 293      50.220  44.970  70.160  1.00  0.00           C
ATOM   4745 HG11 VAL A 293      50.690  44.150  70.730  1.00  0.00           H
ATOM   4746 HG12 VAL A 293      50.020  45.850  70.820  1.00  0.00           H
ATOM   4747 HG13 VAL A 293      50.970  45.180  69.370  1.00  0.00           H
ATOM   4748  CG2 VAL A 293      49.270  43.000  68.940  1.00  0.00           C
ATOM   4749 HG21 VAL A 293      49.740  42.400  69.750  1.00  0.00           H
ATOM   4750 HG22 VAL A 293      49.970  43.080  68.090  1.00  0.00           H
ATOM   4751 HG23 VAL A 293      48.450  42.470  68.420  1.00  0.00           H
ATOM   4752  C   VAL A 293      47.640  45.740  71.310  1.00  0.00           C
ATOM   4753  O   VAL A 293      48.040  45.810  72.480  1.00  0.00           O
ATOM   4754  N   TYR A 294      47.020  46.810  70.750  1.00  0.00           N
ATOM   4755  HN  TYR A 294      46.340  46.660  70.040  1.00  0.00           H
ATOM   4756  CA  TYR A 294      47.330  48.200  71.090  1.00  0.00           C
ATOM   4757  HA  TYR A 294      48.190  48.190  71.730  1.00  0.00           H
ATOM   4758  CB  TYR A 294      47.680  48.990  69.800  1.00  0.00           C
ATOM   4759  HB1 TYR A 294      47.880  50.070  69.940  1.00  0.00           H
ATOM   4760  HB2 TYR A 294      46.990  48.820  68.940  1.00  0.00           H
ATOM   4761  CG  TYR A 294      49.080  48.610  69.310  1.00  0.00           C
ATOM   4762  CD1 TYR A 294      50.230  48.960  70.010  1.00  0.00           C
ATOM   4763  HD1 TYR A 294      50.230  49.530  70.930  1.00  0.00           H
ATOM   4764  CE1 TYR A 294      51.480  48.480  69.580  1.00  0.00           C
ATOM   4765  HE1 TYR A 294      52.310  48.730  70.230  1.00  0.00           H
ATOM   4766  CZ  TYR A 294      51.590  47.800  68.390  1.00  0.00           C
ATOM   4767  OH  TYR A 294      52.820  47.250  68.020  1.00  0.00           O
ATOM   4768  HH  TYR A 294      53.370  47.470  68.770  1.00  0.00           H
ATOM   4769  CD2 TYR A 294      49.220  47.910  68.080  1.00  0.00           C
ATOM   4770  HD2 TYR A 294      48.340  47.840  67.450  1.00  0.00           H
ATOM   4771  CE2 TYR A 294      50.470  47.540  67.590  1.00  0.00           C
ATOM   4772  HE2 TYR A 294      50.510  47.060  66.610  1.00  0.00           H
ATOM   4773  C   TYR A 294      46.180  49.030  71.750  1.00  0.00           C
ATOM   4774  O   TYR A 294      46.370  49.710  72.760  1.00  0.00           O
ATOM   4775  N   TYR A 295      44.940  48.960  71.310  1.00  0.00           N
ATOM   4776  HN  TYR A 295      44.590  48.350  70.600  1.00  0.00           H
ATOM   4777  CA  TYR A 295      43.780  49.730  71.850  1.00  0.00           C
ATOM   4778  HA  TYR A 295      44.010  50.780  71.770  1.00  0.00           H
ATOM   4779  CB  TYR A 295      42.460  49.530  70.990  1.00  0.00           C
ATOM   4780  HB1 TYR A 295      41.620  50.210  71.240  1.00  0.00           H
ATOM   4781  HB2 TYR A 295      42.080  48.490  71.110  1.00  0.00           H
ATOM   4782  CG  TYR A 295      42.680  49.750  69.540  1.00  0.00           C
ATOM   4783  CD1 TYR A 295      41.570  49.430  68.710  1.00  0.00           C
ATOM   4784  HD1 TYR A 295      40.630  49.080  69.100  1.00  0.00           H
ATOM   4785  CE1 TYR A 295      41.710  49.500  67.310  1.00  0.00           C
ATOM   4786  HE1 TYR A 295      40.840  49.160  66.780  1.00  0.00           H
ATOM   4787  CZ  TYR A 295      42.830  49.870  66.670  1.00  0.00           C
ATOM   4788  OH  TYR A 295      42.840  49.890  65.260  1.00  0.00           O
ATOM   4789  HH  TYR A 295      42.000  49.620  64.900  1.00  0.00           H
ATOM   4790  CD2 TYR A 295      43.800  50.370  68.890  1.00  0.00           C
ATOM   4791  HD2 TYR A 295      44.680  50.660  69.450  1.00  0.00           H
ATOM   4792  CE2 TYR A 295      43.810  50.400  67.510  1.00  0.00           C
ATOM   4793  HE2 TYR A 295      44.690  50.800  67.020  1.00  0.00           H
ATOM   4794  C   TYR A 295      43.490  49.610  73.370  1.00  0.00           C
ATOM   4795  O   TYR A 295      43.200  50.590  73.960  1.00  0.00           O
ATOM   4796  N   PHE A 296      43.700  48.460  73.920  1.00  0.00           N
ATOM   4797  HN  PHE A 296      44.050  47.820  73.240  1.00  0.00           H
ATOM   4798  CA  PHE A 296      43.400  48.120  75.270  1.00  0.00           C
ATOM   4799  HA  PHE A 296      42.870  48.900  75.810  1.00  0.00           H
ATOM   4800  CB  PHE A 296      42.410  46.930  75.220  1.00  0.00           C
ATOM   4801  HB1 PHE A 296      42.040  46.720  76.250  1.00  0.00           H
ATOM   4802  HB2 PHE A 296      42.880  46.010  74.810  1.00  0.00           H
ATOM   4803  CG  PHE A 296      41.150  47.200  74.340  1.00  0.00           C
ATOM   4804  CD1 PHE A 296      40.730  46.320  73.350  1.00  0.00           C
ATOM   4805  HD1 PHE A 296      41.250  45.370  73.260  1.00  0.00           H
ATOM   4806  CE1 PHE A 296      39.770  46.690  72.370  1.00  0.00           C
ATOM   4807  HE1 PHE A 296      39.530  46.020  71.570  1.00  0.00           H
ATOM   4808  CZ  PHE A 296      39.200  47.960  72.490  1.00  0.00           C
ATOM   4809  HZ  PHE A 296      38.460  48.260  71.760  1.00  0.00           H
ATOM   4810  CD2 PHE A 296      40.540  48.500  74.370  1.00  0.00           C
ATOM   4811  HD2 PHE A 296      40.760  49.170  75.200  1.00  0.00           H
ATOM   4812  CE2 PHE A 296      39.560  48.810  73.510  1.00  0.00           C
ATOM   4813  HE2 PHE A 296      39.040  49.750  73.410  1.00  0.00           H
ATOM   4814  C   PHE A 296      44.590  47.840  76.140  1.00  0.00           C
ATOM   4815  O   PHE A 296      44.420  47.740  77.380  1.00  0.00           O
ATOM   4816  N   SER A 297      45.830  47.630  75.670  1.00  0.00           N
ATOM   4817  HN  SER A 297      46.070  47.790  74.710  1.00  0.00           H
ATOM   4818  CA  SER A 297      46.980  47.310  76.600  1.00  0.00           C
ATOM   4819  HA  SER A 297      46.600  46.520  77.230  1.00  0.00           H
ATOM   4820  CB  SER A 297      48.200  46.690  75.880  1.00  0.00           C
ATOM   4821  HB1 SER A 297      47.830  45.730  75.450  1.00  0.00           H
ATOM   4822  HB2 SER A 297      49.050  46.580  76.600  1.00  0.00           H
ATOM   4823  OG  SER A 297      48.640  47.470  74.800  1.00  0.00           O
ATOM   4824  HG1 SER A 297      48.410  46.890  74.080  1.00  0.00           H
ATOM   4825  C   SER A 297      47.370  48.430  77.500  1.00  0.00           C
ATOM   4826  O   SER A 297      47.350  49.600  77.120  1.00  0.00           O
ATOM   4827  N   SER A 298      47.850  48.110  78.660  1.00  0.00           N
ATOM   4828  HN  SER A 298      47.810  47.260  79.160  1.00  0.00           H
ATOM   4829  CA  SER A 298      48.630  49.090  79.440  1.00  0.00           C
ATOM   4830  HA  SER A 298      47.940  49.920  79.400  1.00  0.00           H
ATOM   4831  CB  SER A 298      48.740  48.640  80.920  1.00  0.00           C
ATOM   4832  HB1 SER A 298      49.570  47.880  80.910  1.00  0.00           H
ATOM   4833  HB2 SER A 298      47.910  48.130  81.450  1.00  0.00           H
ATOM   4834  OG  SER A 298      49.250  49.730  81.730  1.00  0.00           O
ATOM   4835  HG1 SER A 298      48.540  50.190  82.180  1.00  0.00           H
ATOM   4836  C   SER A 298      49.940  49.600  78.830  1.00  0.00           C
ATOM   4837  O   SER A 298      50.530  48.730  78.190  1.00  0.00           O
ATOM   4838  N   PRO A 299      50.530  50.850  78.870  1.00  0.00           N
ATOM   4839  CD  PRO A 299      49.830  52.020  79.270  1.00  0.00           C
ATOM   4840  HD1 PRO A 299      49.440  51.930  80.310  1.00  0.00           H
ATOM   4841  HD2 PRO A 299      48.950  52.130  78.610  1.00  0.00           H
ATOM   4842  CA  PRO A 299      51.800  51.190  78.280  1.00  0.00           C
ATOM   4843  HA  PRO A 299      51.660  51.420  77.240  1.00  0.00           H
ATOM   4844  CB  PRO A 299      52.150  52.510  78.830  1.00  0.00           C
ATOM   4845  HB1 PRO A 299      52.760  53.100  78.120  1.00  0.00           H
ATOM   4846  HB2 PRO A 299      52.700  52.460  79.800  1.00  0.00           H
ATOM   4847  CG  PRO A 299      50.800  53.130  79.060  1.00  0.00           C
ATOM   4848  HG1 PRO A 299      50.740  53.780  79.960  1.00  0.00           H
ATOM   4849  HG2 PRO A 299      50.540  53.740  78.180  1.00  0.00           H
ATOM   4850  C   PRO A 299      52.920  50.160  78.260  1.00  0.00           C
ATOM   4851  O   PRO A 299      53.410  49.820  77.210  1.00  0.00           O
ATOM   4852  N   SER A 300      53.210  49.590  79.450  1.00  0.00           N
ATOM   4853  HN  SER A 300      52.840  50.060  80.250  1.00  0.00           H
ATOM   4854  CA  SER A 300      54.270  48.640  79.650  1.00  0.00           C
ATOM   4855  HA  SER A 300      55.040  48.840  78.910  1.00  0.00           H
ATOM   4856  CB  SER A 300      54.870  48.740  81.100  1.00  0.00           C
ATOM   4857  HB1 SER A 300      55.680  47.980  81.070  1.00  0.00           H
ATOM   4858  HB2 SER A 300      54.060  48.530  81.840  1.00  0.00           H
ATOM   4859  OG  SER A 300      55.420  49.960  81.380  1.00  0.00           O
ATOM   4860  HG1 SER A 300      54.750  50.640  81.400  1.00  0.00           H
ATOM   4861  C   SER A 300      53.820  47.140  79.440  1.00  0.00           C
ATOM   4862  O   SER A 300      54.610  46.300  78.970  1.00  0.00           O
ATOM   4863  NT  SER A 300      52.540  46.800  79.780  1.00  0.00           N
ATOM   4864  HNT SER A 300      52.020  47.610  80.040  1.00  0.00           H
ATOM   4865  CAT SER A 300      51.910  45.490  79.630  1.00  0.00           C
ATOM   4866  HT1 SER A 300      50.820  45.440  79.830  1.00  0.00           H
ATOM   4867  HT2 SER A 300      52.400  44.870  80.410  1.00  0.00           H
ATOM   4868  HT3 SER A 300      52.110  45.070  78.620  1.00  0.00           H
ATOM   4869  N1  GSK B 301      46.470  49.090  44.250  1.00  0.00           N
ATOM   4870  C1  GSK B 301      46.790  50.460  44.380  1.00  0.00           C
ATOM   4871  O1  GSK B 301      46.690  51.240  43.380  1.00  0.00           O
ATOM   4872  C2  GSK B 301      46.670  48.360  45.420  1.00  0.00           C
ATOM   4873  C3  GSK B 301      47.090  48.990  46.690  1.00  0.00           C
ATOM   4874  C4  GSK B 301      46.860  46.800  46.800  1.00  0.00           C
ATOM   4875  C5  GSK B 301      46.210  48.650  42.940  1.00  0.00           C
ATOM   4876  C6  GSK B 301      44.920  49.160  42.320  1.00  0.00           C
ATOM   4877  C7  GSK B 301      43.680  48.470  42.960  1.00  0.00           C
ATOM   4878  C8  GSK B 301      42.380  49.360  42.860  1.00  0.00           C
ATOM   4879  C9  GSK B 301      41.120  48.720  43.330  1.00  0.00           C
ATOM   4880  C10 GSK B 301      47.290  50.370  46.820  1.00  0.00           C
ATOM   4881  N2  GSK B 301      47.140  47.920  47.570  1.00  0.00           N
ATOM   4882  N3  GSK B 301      46.460  46.990  45.590  1.00  0.00           N
ATOM   4883  N4  GSK B 301      47.010  51.010  45.660  1.00  0.00           N
ATOM   4884  O2  GSK B 301      47.650  51.020  47.820  1.00  0.00           O
ATOM   4885 CL   GSK B 301      46.700  45.270  47.530  1.00  0.00          Cl
ATOM   4886  H1  GSK B 301      46.220  47.540  42.960  1.00  0.00           H
ATOM   4887  H2  GSK B 301      47.100  48.940  42.340  1.00  0.00           H
ATOM   4888  H3  GSK B 301      44.880  48.920  41.230  1.00  0.00           H
ATOM   4889  H4  GSK B 301      44.960  50.260  42.410  1.00  0.00           H
ATOM   4890  H5  GSK B 301      43.960  48.210  44.010  1.00  0.00           H
ATOM   4891  H6  GSK B 301      43.520  47.480  42.480  1.00  0.00           H
ATOM   4892  H7  GSK B 301      42.200  49.760  41.850  1.00  0.00           H
ATOM   4893  H8  GSK B 301      42.580  50.330  43.390  1.00  0.00           H
ATOM   4894  H9  GSK B 301      41.100  48.480  44.410  1.00  0.00           H
ATOM   4895  H10 GSK B 301      40.920  47.800  42.750  1.00  0.00           H
ATOM   4896  H11 GSK B 301      40.290  49.420  43.100  1.00  0.00           H
ATOM   4897  H12 GSK B 301      47.500  47.890  48.530  1.00  0.00           H
ATOM   4898  H13 GSK B 301      47.000  52.010  45.720  1.00  0.00           H
ATOM   4899  LP1 GSK B 301      46.560  43.790  48.240  1.00  0.00            
TER
ENDMDL
