# Supplementary material for: Structural basis of hydroxycarboxylic acid receptor signaling mechanisms through ligand binding
Source: Nat Commun. 2023 Sep 22;14:5899. doi: 10.1038/s41467-023-41650-7 (PMC10516952; doi:10.1038/s41467-023-41650-7)
Supplement: Supplementary file 4 — Source Data [file 41467_2023_41650_MOESM4_ESM.zip › source file/molecular dynamics simulations trajectories/with_gsk_run3/with_gsk_run3_700ns.pdb]

REMARK    GENERATED BY TRJCONV
TITLE     Title t= 700000.00000 step= 350000000
REMARK    THIS IS A SIMULATION BOX
CRYST1   95.586   95.586  112.493  90.00  90.00  90.00 P 1           1
MODEL        1
ATOM      1  CAY HSD A   9      54.460  39.680  30.900  1.00  0.00           C
ATOM      2  HY1 HSD A   9      54.580  40.520  31.620  1.00  0.00           H
ATOM      3  HY2 HSD A   9      55.470  39.210  30.830  1.00  0.00           H
ATOM      4  HY3 HSD A   9      53.750  38.960  31.360  1.00  0.00           H
ATOM      5  CY  HSD A   9      53.940  40.210  29.560  1.00  0.00           C
ATOM      6  OY  HSD A   9      54.460  39.900  28.510  1.00  0.00           O
ATOM      7  N   HSD A   9      52.950  41.110  29.570  1.00  0.00           N
ATOM      8  HN  HSD A   9      52.420  41.350  30.380  1.00  0.00           H
ATOM      9  CA  HSD A   9      52.500  41.660  28.290  1.00  0.00           C
ATOM     10  HA  HSD A   9      52.810  41.050  27.460  1.00  0.00           H
ATOM     11  CB  HSD A   9      51.010  41.890  28.230  1.00  0.00           C
ATOM     12  HB1 HSD A   9      50.680  42.390  27.300  1.00  0.00           H
ATOM     13  HB2 HSD A   9      50.510  42.510  29.000  1.00  0.00           H
ATOM     14  ND1 HSD A   9      49.520  40.120  29.190  1.00  0.00           N
ATOM     15  HD1 HSD A   9      49.410  40.550  30.080  1.00  0.00           H
ATOM     16  CG  HSD A   9      50.290  40.540  28.170  1.00  0.00           C
ATOM     17  CE1 HSD A   9      48.690  39.120  28.670  1.00  0.00           C
ATOM     18  HE1 HSD A   9      48.010  38.570  29.320  1.00  0.00           H
ATOM     19  NE2 HSD A   9      48.880  38.940  27.400  1.00  0.00           N
ATOM     20  CD2 HSD A   9      49.830  39.840  27.080  1.00  0.00           C
ATOM     21  HD2 HSD A   9      50.100  39.810  26.040  1.00  0.00           H
ATOM     22  C   HSD A   9      53.100  43.040  28.190  1.00  0.00           C
ATOM     23  O   HSD A   9      52.960  43.880  29.030  1.00  0.00           O
ATOM     24  N   PHE A  10      53.830  43.290  27.110  1.00  0.00           N
ATOM     25  HN  PHE A  10      54.010  42.530  26.490  1.00  0.00           H
ATOM     26  CA  PHE A  10      54.460  44.560  26.870  1.00  0.00           C
ATOM     27  HA  PHE A  10      55.010  44.870  27.740  1.00  0.00           H
ATOM     28  CB  PHE A  10      55.350  44.420  25.570  1.00  0.00           C
ATOM     29  HB1 PHE A  10      54.780  44.180  24.650  1.00  0.00           H
ATOM     30  HB2 PHE A  10      56.160  43.700  25.820  1.00  0.00           H
ATOM     31  CG  PHE A  10      56.170  45.630  25.220  1.00  0.00           C
ATOM     32  CD1 PHE A  10      57.420  45.910  25.810  1.00  0.00           C
ATOM     33  HD1 PHE A  10      57.920  45.220  26.470  1.00  0.00           H
ATOM     34  CE1 PHE A  10      58.020  47.060  25.440  1.00  0.00           C
ATOM     35  HE1 PHE A  10      59.010  47.220  25.830  1.00  0.00           H
ATOM     36  CZ  PHE A  10      57.420  47.980  24.560  1.00  0.00           C
ATOM     37  HZ  PHE A  10      57.880  48.850  24.110  1.00  0.00           H
ATOM     38  CD2 PHE A  10      55.540  46.500  24.360  1.00  0.00           C
ATOM     39  HD2 PHE A  10      54.570  46.300  23.940  1.00  0.00           H
ATOM     40  CE2 PHE A  10      56.190  47.670  24.070  1.00  0.00           C
ATOM     41  HE2 PHE A  10      55.710  48.410  23.430  1.00  0.00           H
ATOM     42  C   PHE A  10      53.510  45.790  26.680  1.00  0.00           C
ATOM     43  O   PHE A  10      52.370  45.620  26.190  1.00  0.00           O
ATOM     44  N   LEU A  11      54.000  47.010  27.010  1.00  0.00           N
ATOM     45  HN  LEU A  11      54.950  47.090  27.340  1.00  0.00           H
ATOM     46  CA  LEU A  11      53.160  48.160  26.860  1.00  0.00           C
ATOM     47  HA  LEU A  11      52.580  48.120  25.950  1.00  0.00           H
ATOM     48  CB  LEU A  11      52.310  48.300  28.180  1.00  0.00           C
ATOM     49  HB1 LEU A  11      53.060  48.410  29.000  1.00  0.00           H
ATOM     50  HB2 LEU A  11      51.880  47.290  28.380  1.00  0.00           H
ATOM     51  CG  LEU A  11      51.210  49.340  28.250  1.00  0.00           C
ATOM     52  HG  LEU A  11      51.750  50.300  28.170  1.00  0.00           H
ATOM     53  CD1 LEU A  11      50.130  49.330  27.190  1.00  0.00           C
ATOM     54 HD11 LEU A  11      49.740  48.320  26.920  1.00  0.00           H
ATOM     55 HD12 LEU A  11      50.290  49.830  26.210  1.00  0.00           H
ATOM     56 HD13 LEU A  11      49.290  49.890  27.660  1.00  0.00           H
ATOM     57  CD2 LEU A  11      50.630  49.500  29.700  1.00  0.00           C
ATOM     58 HD21 LEU A  11      49.810  50.250  29.720  1.00  0.00           H
ATOM     59 HD22 LEU A  11      51.420  49.780  30.430  1.00  0.00           H
ATOM     60 HD23 LEU A  11      50.180  48.520  29.970  1.00  0.00           H
ATOM     61  C   LEU A  11      54.100  49.350  26.690  1.00  0.00           C
ATOM     62  O   LEU A  11      55.240  49.400  27.100  1.00  0.00           O
ATOM     63  N   GLU A  12      53.550  50.370  25.990  1.00  0.00           N
ATOM     64  HN  GLU A  12      52.760  50.310  25.380  1.00  0.00           H
ATOM     65  CA  GLU A  12      54.120  51.650  25.840  1.00  0.00           C
ATOM     66  HA  GLU A  12      54.780  51.840  26.680  1.00  0.00           H
ATOM     67  CB  GLU A  12      54.850  51.630  24.440  1.00  0.00           C
ATOM     68  HB1 GLU A  12      54.090  51.190  23.750  1.00  0.00           H
ATOM     69  HB2 GLU A  12      55.720  50.950  24.460  1.00  0.00           H
ATOM     70  CG  GLU A  12      55.240  53.070  23.950  1.00  0.00           C
ATOM     71  HG1 GLU A  12      56.270  53.290  24.310  1.00  0.00           H
ATOM     72  HG2 GLU A  12      54.570  53.870  24.360  1.00  0.00           H
ATOM     73  CD  GLU A  12      55.240  53.230  22.450  1.00  0.00           C
ATOM     74  OE1 GLU A  12      54.250  53.830  21.930  1.00  0.00           O
ATOM     75  OE2 GLU A  12      56.250  52.820  21.780  1.00  0.00           O
ATOM     76  C   GLU A  12      53.100  52.780  26.090  1.00  0.00           C
ATOM     77  O   GLU A  12      51.980  52.740  25.560  1.00  0.00           O
ATOM     78  N   ILE A  13      53.430  53.730  26.990  1.00  0.00           N
ATOM     79  HN  ILE A  13      54.340  53.880  27.350  1.00  0.00           H
ATOM     80  CA  ILE A  13      52.450  54.750  27.350  1.00  0.00           C
ATOM     81  HA  ILE A  13      51.850  55.030  26.500  1.00  0.00           H
ATOM     82  CB  ILE A  13      51.460  54.450  28.520  1.00  0.00           C
ATOM     83  HB  ILE A  13      50.950  53.510  28.210  1.00  0.00           H
ATOM     84  CG2 ILE A  13      52.130  54.210  29.800  1.00  0.00           C
ATOM     85 HG21 ILE A  13      53.160  53.830  29.670  1.00  0.00           H
ATOM     86 HG22 ILE A  13      51.590  53.490  30.440  1.00  0.00           H
ATOM     87 HG23 ILE A  13      52.220  55.180  30.340  1.00  0.00           H
ATOM     88  CG1 ILE A  13      50.450  55.620  28.720  1.00  0.00           C
ATOM     89 HG11 ILE A  13      51.010  56.530  29.010  1.00  0.00           H
ATOM     90 HG12 ILE A  13      49.810  55.490  29.620  1.00  0.00           H
ATOM     91  CD  ILE A  13      49.510  55.940  27.490  1.00  0.00           C
ATOM     92  HD1 ILE A  13      48.640  56.600  27.700  1.00  0.00           H
ATOM     93  HD2 ILE A  13      49.060  55.000  27.120  1.00  0.00           H
ATOM     94  HD3 ILE A  13      50.010  56.510  26.680  1.00  0.00           H
ATOM     95  C   ILE A  13      53.340  56.010  27.630  1.00  0.00           C
ATOM     96  O   ILE A  13      54.290  55.910  28.370  1.00  0.00           O
ATOM     97  N   ASP A  14      53.110  57.200  27.020  1.00  0.00           N
ATOM     98  HN  ASP A  14      52.290  57.290  26.440  1.00  0.00           H
ATOM     99  CA  ASP A  14      54.010  58.400  27.030  1.00  0.00           C
ATOM    100  HA  ASP A  14      53.480  59.200  26.530  1.00  0.00           H
ATOM    101  CB  ASP A  14      54.250  59.030  28.470  1.00  0.00           C
ATOM    102  HB1 ASP A  14      54.770  60.010  28.400  1.00  0.00           H
ATOM    103  HB2 ASP A  14      54.930  58.330  29.000  1.00  0.00           H
ATOM    104  CG  ASP A  14      52.950  59.310  29.190  1.00  0.00           C
ATOM    105  OD1 ASP A  14      52.870  58.990  30.380  1.00  0.00           O
ATOM    106  OD2 ASP A  14      52.090  60.020  28.620  1.00  0.00           O
ATOM    107  C   ASP A  14      55.310  58.180  26.430  1.00  0.00           C
ATOM    108  O   ASP A  14      56.290  58.880  26.860  1.00  0.00           O
ATOM    109  N   LYS A  15      55.400  57.220  25.520  1.00  0.00           N
ATOM    110  HN  LYS A  15      54.550  56.800  25.220  1.00  0.00           H
ATOM    111  CA  LYS A  15      56.530  56.680  24.870  1.00  0.00           C
ATOM    112  HA  LYS A  15      56.100  55.840  24.350  1.00  0.00           H
ATOM    113  CB  LYS A  15      57.110  57.780  23.840  1.00  0.00           C
ATOM    114  HB1 LYS A  15      58.210  57.660  23.790  1.00  0.00           H
ATOM    115  HB2 LYS A  15      56.810  58.760  24.270  1.00  0.00           H
ATOM    116  CG  LYS A  15      56.390  57.760  22.500  1.00  0.00           C
ATOM    117  HG1 LYS A  15      56.800  58.610  21.900  1.00  0.00           H
ATOM    118  HG2 LYS A  15      55.330  57.940  22.740  1.00  0.00           H
ATOM    119  CD  LYS A  15      56.530  56.540  21.630  1.00  0.00           C
ATOM    120  HD1 LYS A  15      56.050  56.710  20.640  1.00  0.00           H
ATOM    121  HD2 LYS A  15      55.860  55.840  22.180  1.00  0.00           H
ATOM    122  CE  LYS A  15      57.920  55.890  21.520  1.00  0.00           C
ATOM    123  HE1 LYS A  15      58.350  55.610  22.510  1.00  0.00           H
ATOM    124  HE2 LYS A  15      58.670  56.490  20.950  1.00  0.00           H
ATOM    125  NZ  LYS A  15      57.840  54.670  20.740  1.00  0.00           N
ATOM    126  HZ1 LYS A  15      58.770  54.220  20.620  1.00  0.00           H
ATOM    127  HZ2 LYS A  15      57.460  54.890  19.790  1.00  0.00           H
ATOM    128  HZ3 LYS A  15      57.180  54.000  21.190  1.00  0.00           H
ATOM    129  C   LYS A  15      57.550  56.070  25.920  1.00  0.00           C
ATOM    130  O   LYS A  15      58.750  56.040  25.670  1.00  0.00           O
ATOM    131  N   LYS A  16      57.160  55.660  27.150  1.00  0.00           N
ATOM    132  HN  LYS A  16      56.220  55.860  27.420  1.00  0.00           H
ATOM    133  CA  LYS A  16      57.980  55.060  28.140  1.00  0.00           C
ATOM    134  HA  LYS A  16      59.010  55.210  27.850  1.00  0.00           H
ATOM    135  CB  LYS A  16      57.660  55.630  29.480  1.00  0.00           C
ATOM    136  HB1 LYS A  16      58.400  55.130  30.130  1.00  0.00           H
ATOM    137  HB2 LYS A  16      56.630  55.260  29.700  1.00  0.00           H
ATOM    138  CG  LYS A  16      57.820  57.150  29.690  1.00  0.00           C
ATOM    139  HG1 LYS A  16      56.980  57.630  29.130  1.00  0.00           H
ATOM    140  HG2 LYS A  16      58.750  57.590  29.230  1.00  0.00           H
ATOM    141  CD  LYS A  16      57.830  57.490  31.190  1.00  0.00           C
ATOM    142  HD1 LYS A  16      58.730  57.000  31.610  1.00  0.00           H
ATOM    143  HD2 LYS A  16      56.930  57.090  31.680  1.00  0.00           H
ATOM    144  CE  LYS A  16      57.970  59.030  31.330  1.00  0.00           C
ATOM    145  HE1 LYS A  16      57.100  59.580  30.920  1.00  0.00           H
ATOM    146  HE2 LYS A  16      58.860  59.400  30.790  1.00  0.00           H
ATOM    147  NZ  LYS A  16      58.020  59.360  32.760  1.00  0.00           N
ATOM    148  HZ1 LYS A  16      59.000  59.240  33.090  1.00  0.00           H
ATOM    149  HZ2 LYS A  16      57.370  58.790  33.320  1.00  0.00           H
ATOM    150  HZ3 LYS A  16      57.830  60.370  32.920  1.00  0.00           H
ATOM    151  C   LYS A  16      57.550  53.610  28.160  1.00  0.00           C
ATOM    152  O   LYS A  16      56.340  53.240  28.100  1.00  0.00           O
ATOM    153  N   ASN A  17      58.460  52.650  28.160  1.00  0.00           N
ATOM    154  HN  ASN A  17      59.410  52.820  28.450  1.00  0.00           H
ATOM    155  CA  ASN A  17      58.130  51.230  28.020  1.00  0.00           C
ATOM    156  HA  ASN A  17      57.260  51.050  27.400  1.00  0.00           H
ATOM    157  CB  ASN A  17      59.280  50.440  27.350  1.00  0.00           C
ATOM    158  HB1 ASN A  17      59.080  49.340  27.370  1.00  0.00           H
ATOM    159  HB2 ASN A  17      60.170  50.640  27.980  1.00  0.00           H
ATOM    160  CG  ASN A  17      59.600  50.740  25.890  1.00  0.00           C
ATOM    161  OD1 ASN A  17      60.740  50.590  25.410  1.00  0.00           O
ATOM    162  ND2 ASN A  17      58.680  51.380  25.140  1.00  0.00           N
ATOM    163 HD21 ASN A  17      58.800  51.590  24.170  1.00  0.00           H
ATOM    164 HD22 ASN A  17      57.730  51.460  25.450  1.00  0.00           H
ATOM    165  C   ASN A  17      57.870  50.560  29.430  1.00  0.00           C
ATOM    166  O   ASN A  17      58.490  50.820  30.460  1.00  0.00           O
ATOM    167  N   CYS A  18      56.800  49.700  29.440  1.00  0.00           N
ATOM    168  HN  CYS A  18      56.310  49.480  28.600  1.00  0.00           H
ATOM    169  CA  CYS A  18      56.490  48.980  30.650  1.00  0.00           C
ATOM    170  HA  CYS A  18      57.260  48.910  31.410  1.00  0.00           H
ATOM    171  CB  CYS A  18      55.260  49.640  31.260  1.00  0.00           C
ATOM    172  HB1 CYS A  18      54.950  49.150  32.200  1.00  0.00           H
ATOM    173  HB2 CYS A  18      54.360  49.650  30.600  1.00  0.00           H
ATOM    174  SG  CYS A  18      55.500  51.390  31.760  1.00  0.00           S
ATOM    175  C   CYS A  18      56.100  47.480  30.290  1.00  0.00           C
ATOM    176  O   CYS A  18      55.960  47.040  29.160  1.00  0.00           O
ATOM    177  N   CYS A  19      55.980  46.700  31.360  1.00  0.00           N
ATOM    178  HN  CYS A  19      56.010  47.140  32.260  1.00  0.00           H
ATOM    179  CA  CYS A  19      55.350  45.320  31.460  1.00  0.00           C
ATOM    180  HA  CYS A  19      54.960  45.000  30.500  1.00  0.00           H
ATOM    181  CB  CYS A  19      56.460  44.270  31.870  1.00  0.00           C
ATOM    182  HB1 CYS A  19      56.050  43.250  32.060  1.00  0.00           H
ATOM    183  HB2 CYS A  19      56.790  44.600  32.880  1.00  0.00           H
ATOM    184  SG  CYS A  19      57.820  44.310  30.720  1.00  0.00           S
ATOM    185  C   CYS A  19      54.200  45.280  32.380  1.00  0.00           C
ATOM    186  O   CYS A  19      54.250  45.830  33.420  1.00  0.00           O
ATOM    187  N   VAL A  20      53.140  44.530  31.960  1.00  0.00           N
ATOM    188  HN  VAL A  20      53.080  44.210  31.020  1.00  0.00           H
ATOM    189  CA  VAL A  20      51.890  44.370  32.720  1.00  0.00           C
ATOM    190  HA  VAL A  20      52.220  44.350  33.740  1.00  0.00           H
ATOM    191  CB  VAL A  20      50.770  45.430  32.450  1.00  0.00           C
ATOM    192  HB  VAL A  20      49.890  45.060  33.010  1.00  0.00           H
ATOM    193  CG1 VAL A  20      51.260  46.760  33.060  1.00  0.00           C
ATOM    194 HG11 VAL A  20      52.020  47.310  32.460  1.00  0.00           H
ATOM    195 HG12 VAL A  20      51.740  46.670  34.050  1.00  0.00           H
ATOM    196 HG13 VAL A  20      50.440  47.510  33.160  1.00  0.00           H
ATOM    197  CG2 VAL A  20      50.490  45.710  30.950  1.00  0.00           C
ATOM    198 HG21 VAL A  20      51.320  46.330  30.530  1.00  0.00           H
ATOM    199 HG22 VAL A  20      49.610  46.400  30.900  1.00  0.00           H
ATOM    200 HG23 VAL A  20      50.420  44.710  30.470  1.00  0.00           H
ATOM    201  C   VAL A  20      51.270  42.930  32.590  1.00  0.00           C
ATOM    202  O   VAL A  20      51.290  42.380  31.480  1.00  0.00           O
ATOM    203  N   PHE A  21      50.900  42.270  33.720  1.00  0.00           N
ATOM    204  HN  PHE A  21      50.970  42.640  34.640  1.00  0.00           H
ATOM    205  CA  PHE A  21      50.670  40.800  33.640  1.00  0.00           C
ATOM    206  HA  PHE A  21      50.280  40.440  32.700  1.00  0.00           H
ATOM    207  CB  PHE A  21      52.030  40.130  33.930  1.00  0.00           C
ATOM    208  HB1 PHE A  21      52.410  40.590  34.870  1.00  0.00           H
ATOM    209  HB2 PHE A  21      52.700  40.300  33.060  1.00  0.00           H
ATOM    210  CG  PHE A  21      51.940  38.590  34.090  1.00  0.00           C
ATOM    211  CD1 PHE A  21      51.580  37.760  32.980  1.00  0.00           C
ATOM    212  HD1 PHE A  21      51.470  38.180  31.990  1.00  0.00           H
ATOM    213  CE1 PHE A  21      51.480  36.360  33.070  1.00  0.00           C
ATOM    214  HE1 PHE A  21      51.340  35.780  32.170  1.00  0.00           H
ATOM    215  CZ  PHE A  21      51.890  35.750  34.250  1.00  0.00           C
ATOM    216  HZ  PHE A  21      51.750  34.680  34.400  1.00  0.00           H
ATOM    217  CD2 PHE A  21      52.210  37.970  35.330  1.00  0.00           C
ATOM    218  HD2 PHE A  21      52.540  38.490  36.220  1.00  0.00           H
ATOM    219  CE2 PHE A  21      52.150  36.530  35.350  1.00  0.00           C
ATOM    220  HE2 PHE A  21      52.400  35.990  36.250  1.00  0.00           H
ATOM    221  C   PHE A  21      49.580  40.350  34.600  1.00  0.00           C
ATOM    222  O   PHE A  21      49.250  40.820  35.730  1.00  0.00           O
ATOM    223  N   ARG A  22      48.880  39.260  34.270  1.00  0.00           N
ATOM    224  HN  ARG A  22      49.240  38.820  33.440  1.00  0.00           H
ATOM    225  CA  ARG A  22      47.970  38.540  35.100  1.00  0.00           C
ATOM    226  HA  ARG A  22      48.300  38.640  36.130  1.00  0.00           H
ATOM    227  CB  ARG A  22      46.540  39.190  35.070  1.00  0.00           C
ATOM    228  HB1 ARG A  22      46.740  40.290  35.010  1.00  0.00           H
ATOM    229  HB2 ARG A  22      45.860  38.870  35.880  1.00  0.00           H
ATOM    230  CG  ARG A  22      45.780  38.910  33.740  1.00  0.00           C
ATOM    231  HG1 ARG A  22      44.750  39.270  33.930  1.00  0.00           H
ATOM    232  HG2 ARG A  22      45.760  37.850  33.390  1.00  0.00           H
ATOM    233  CD  ARG A  22      46.250  39.760  32.510  1.00  0.00           C
ATOM    234  HD1 ARG A  22      47.300  39.640  32.170  1.00  0.00           H
ATOM    235  HD2 ARG A  22      46.170  40.820  32.850  1.00  0.00           H
ATOM    236  NE  ARG A  22      45.310  39.420  31.350  1.00  0.00           N
ATOM    237  HE  ARG A  22      44.880  38.520  31.230  1.00  0.00           H
ATOM    238  CZ  ARG A  22      45.340  40.100  30.270  1.00  0.00           C
ATOM    239  NH1 ARG A  22      45.930  41.260  30.270  1.00  0.00           N
ATOM    240 HH11 ARG A  22      45.690  41.910  29.550  1.00  0.00           H
ATOM    241 HH12 ARG A  22      46.440  41.610  31.050  1.00  0.00           H
ATOM    242  NH2 ARG A  22      44.880  39.740  29.090  1.00  0.00           N
ATOM    243 HH21 ARG A  22      44.520  38.830  28.890  1.00  0.00           H
ATOM    244 HH22 ARG A  22      44.910  40.480  28.420  1.00  0.00           H
ATOM    245  C   ARG A  22      48.070  37.110  34.800  1.00  0.00           C
ATOM    246  O   ARG A  22      48.710  36.860  33.760  1.00  0.00           O
ATOM    247  N   ASP A  23      47.460  36.250  35.660  1.00  0.00           N
ATOM    248  HN  ASP A  23      47.130  36.500  36.570  1.00  0.00           H
ATOM    249  CA  ASP A  23      47.240  34.880  35.480  1.00  0.00           C
ATOM    250  HA  ASP A  23      47.180  34.560  34.450  1.00  0.00           H
ATOM    251  CB  ASP A  23      48.300  34.020  36.290  1.00  0.00           C
ATOM    252  HB1 ASP A  23      48.210  34.250  37.380  1.00  0.00           H
ATOM    253  HB2 ASP A  23      49.270  34.410  35.910  1.00  0.00           H
ATOM    254  CG  ASP A  23      48.190  32.560  35.890  1.00  0.00           C
ATOM    255  OD1 ASP A  23      48.520  32.280  34.710  1.00  0.00           O
ATOM    256  OD2 ASP A  23      47.730  31.660  36.630  1.00  0.00           O
ATOM    257  C   ASP A  23      45.800  34.660  36.050  1.00  0.00           C
ATOM    258  O   ASP A  23      45.160  35.530  36.680  1.00  0.00           O
ATOM    259  N   ASP A  24      45.210  33.510  35.860  1.00  0.00           N
ATOM    260  HN  ASP A  24      45.640  32.930  35.170  1.00  0.00           H
ATOM    261  CA  ASP A  24      43.990  33.040  36.540  1.00  0.00           C
ATOM    262  HA  ASP A  24      43.300  33.870  36.460  1.00  0.00           H
ATOM    263  CB  ASP A  24      43.430  31.840  35.880  1.00  0.00           C
ATOM    264  HB1 ASP A  24      42.740  31.330  36.590  1.00  0.00           H
ATOM    265  HB2 ASP A  24      44.190  31.150  35.480  1.00  0.00           H
ATOM    266  CG  ASP A  24      42.500  32.170  34.760  1.00  0.00           C
ATOM    267  OD1 ASP A  24      42.580  33.300  34.250  1.00  0.00           O
ATOM    268  OD2 ASP A  24      41.630  31.340  34.330  1.00  0.00           O
ATOM    269  C   ASP A  24      44.260  32.870  38.080  1.00  0.00           C
ATOM    270  O   ASP A  24      43.490  33.220  38.970  1.00  0.00           O
ATOM    271  N   PHE A  25      45.450  32.230  38.430  1.00  0.00           N
ATOM    272  HN  PHE A  25      46.010  31.870  37.680  1.00  0.00           H
ATOM    273  CA  PHE A  25      45.890  31.750  39.760  1.00  0.00           C
ATOM    274  HA  PHE A  25      45.190  30.960  39.970  1.00  0.00           H
ATOM    275  CB  PHE A  25      47.340  31.230  39.740  1.00  0.00           C
ATOM    276  HB1 PHE A  25      47.920  31.890  39.070  1.00  0.00           H
ATOM    277  HB2 PHE A  25      47.360  30.230  39.240  1.00  0.00           H
ATOM    278  CG  PHE A  25      48.050  31.160  41.080  1.00  0.00           C
ATOM    279  CD1 PHE A  25      47.660  30.160  42.140  1.00  0.00           C
ATOM    280  HD1 PHE A  25      46.810  29.510  41.980  1.00  0.00           H
ATOM    281  CE1 PHE A  25      48.270  30.210  43.320  1.00  0.00           C
ATOM    282  HE1 PHE A  25      47.930  29.410  43.980  1.00  0.00           H
ATOM    283  CZ  PHE A  25      49.300  31.120  43.570  1.00  0.00           C
ATOM    284  HZ  PHE A  25      49.890  31.040  44.470  1.00  0.00           H
ATOM    285  CD2 PHE A  25      49.170  31.980  41.260  1.00  0.00           C
ATOM    286  HD2 PHE A  25      49.530  32.510  40.390  1.00  0.00           H
ATOM    287  CE2 PHE A  25      49.790  31.980  42.560  1.00  0.00           C
ATOM    288  HE2 PHE A  25      50.730  32.520  42.610  1.00  0.00           H
ATOM    289  C   PHE A  25      45.630  32.810  40.850  1.00  0.00           C
ATOM    290  O   PHE A  25      45.130  32.480  41.930  1.00  0.00           O
ATOM    291  N   ILE A  26      46.040  34.080  40.520  1.00  0.00           N
ATOM    292  HN  ILE A  26      46.580  34.300  39.710  1.00  0.00           H
ATOM    293  CA  ILE A  26      45.920  35.210  41.420  1.00  0.00           C
ATOM    294  HA  ILE A  26      46.400  34.910  42.330  1.00  0.00           H
ATOM    295  CB  ILE A  26      46.690  36.420  40.900  1.00  0.00           C
ATOM    296  HB  ILE A  26      47.760  36.140  40.940  1.00  0.00           H
ATOM    297  CG2 ILE A  26      46.340  36.760  39.410  1.00  0.00           C
ATOM    298 HG21 ILE A  26      45.260  36.670  39.180  1.00  0.00           H
ATOM    299 HG22 ILE A  26      46.740  35.980  38.710  1.00  0.00           H
ATOM    300 HG23 ILE A  26      46.630  37.800  39.200  1.00  0.00           H
ATOM    301  CG1 ILE A  26      46.460  37.700  41.740  1.00  0.00           C
ATOM    302 HG11 ILE A  26      46.160  37.350  42.750  1.00  0.00           H
ATOM    303 HG12 ILE A  26      45.610  38.180  41.210  1.00  0.00           H
ATOM    304  CD  ILE A  26      47.730  38.580  41.890  1.00  0.00           C
ATOM    305  HD1 ILE A  26      48.530  38.010  42.420  1.00  0.00           H
ATOM    306  HD2 ILE A  26      47.380  39.450  42.460  1.00  0.00           H
ATOM    307  HD3 ILE A  26      48.120  39.000  40.940  1.00  0.00           H
ATOM    308  C   ILE A  26      44.490  35.600  41.890  1.00  0.00           C
ATOM    309  O   ILE A  26      44.260  35.970  42.990  1.00  0.00           O
ATOM    310  N   VAL A  27      43.460  35.370  40.980  1.00  0.00           N
ATOM    311  HN  VAL A  27      43.650  34.910  40.120  1.00  0.00           H
ATOM    312  CA  VAL A  27      42.040  35.540  41.290  1.00  0.00           C
ATOM    313  HA  VAL A  27      41.860  36.530  41.640  1.00  0.00           H
ATOM    314  CB  VAL A  27      41.170  35.340  39.990  1.00  0.00           C
ATOM    315  HB  VAL A  27      41.250  34.280  39.640  1.00  0.00           H
ATOM    316  CG1 VAL A  27      39.700  35.590  40.320  1.00  0.00           C
ATOM    317 HG11 VAL A  27      39.640  36.590  40.810  1.00  0.00           H
ATOM    318 HG12 VAL A  27      39.250  34.880  41.040  1.00  0.00           H
ATOM    319 HG13 VAL A  27      38.970  35.550  39.470  1.00  0.00           H
ATOM    320  CG2 VAL A  27      41.690  36.320  38.890  1.00  0.00           C
ATOM    321 HG21 VAL A  27      42.700  36.160  38.460  1.00  0.00           H
ATOM    322 HG22 VAL A  27      41.760  37.320  39.370  1.00  0.00           H
ATOM    323 HG23 VAL A  27      41.080  36.320  37.970  1.00  0.00           H
ATOM    324  C   VAL A  27      41.540  34.550  42.340  1.00  0.00           C
ATOM    325  O   VAL A  27      40.710  34.940  43.130  1.00  0.00           O
ATOM    326  N   LYS A  28      42.040  33.290  42.380  1.00  0.00           N
ATOM    327  HN  LYS A  28      42.700  33.030  41.690  1.00  0.00           H
ATOM    328  CA  LYS A  28      41.640  32.390  43.430  1.00  0.00           C
ATOM    329  HA  LYS A  28      40.610  32.540  43.750  1.00  0.00           H
ATOM    330  CB  LYS A  28      41.810  30.890  43.110  1.00  0.00           C
ATOM    331  HB1 LYS A  28      41.810  30.340  44.080  1.00  0.00           H
ATOM    332  HB2 LYS A  28      42.870  30.770  42.780  1.00  0.00           H
ATOM    333  CG  LYS A  28      40.790  30.300  42.060  1.00  0.00           C
ATOM    334  HG1 LYS A  28      39.780  30.310  42.500  1.00  0.00           H
ATOM    335  HG2 LYS A  28      41.110  29.230  42.030  1.00  0.00           H
ATOM    336  CD  LYS A  28      40.860  30.860  40.650  1.00  0.00           C
ATOM    337  HD1 LYS A  28      41.900  31.250  40.540  1.00  0.00           H
ATOM    338  HD2 LYS A  28      40.170  31.730  40.640  1.00  0.00           H
ATOM    339  CE  LYS A  28      40.410  29.950  39.450  1.00  0.00           C
ATOM    340  HE1 LYS A  28      40.820  28.910  39.400  1.00  0.00           H
ATOM    341  HE2 LYS A  28      40.600  30.460  38.490  1.00  0.00           H
ATOM    342  NZ  LYS A  28      38.930  29.650  39.580  1.00  0.00           N
ATOM    343  HZ1 LYS A  28      38.670  28.960  40.320  1.00  0.00           H
ATOM    344  HZ2 LYS A  28      38.560  29.340  38.670  1.00  0.00           H
ATOM    345  HZ3 LYS A  28      38.500  30.590  39.730  1.00  0.00           H
ATOM    346  C   LYS A  28      42.400  32.610  44.740  1.00  0.00           C
ATOM    347  O   LYS A  28      41.820  32.290  45.810  1.00  0.00           O
ATOM    348  N   VAL A  29      43.630  33.180  44.690  1.00  0.00           N
ATOM    349  HN  VAL A  29      44.100  33.430  43.860  1.00  0.00           H
ATOM    350  CA  VAL A  29      44.340  33.520  45.960  1.00  0.00           C
ATOM    351  HA  VAL A  29      44.200  32.690  46.640  1.00  0.00           H
ATOM    352  CB  VAL A  29      45.820  33.810  45.820  1.00  0.00           C
ATOM    353  HB  VAL A  29      45.860  34.550  45.000  1.00  0.00           H
ATOM    354  CG1 VAL A  29      46.420  34.340  47.080  1.00  0.00           C
ATOM    355 HG11 VAL A  29      47.480  34.580  46.900  1.00  0.00           H
ATOM    356 HG12 VAL A  29      46.340  33.610  47.910  1.00  0.00           H
ATOM    357 HG13 VAL A  29      45.890  35.270  47.390  1.00  0.00           H
ATOM    358  CG2 VAL A  29      46.610  32.510  45.360  1.00  0.00           C
ATOM    359 HG21 VAL A  29      46.250  32.010  44.440  1.00  0.00           H
ATOM    360 HG22 VAL A  29      46.710  31.660  46.070  1.00  0.00           H
ATOM    361 HG23 VAL A  29      47.660  32.840  45.200  1.00  0.00           H
ATOM    362  C   VAL A  29      43.590  34.740  46.700  1.00  0.00           C
ATOM    363  O   VAL A  29      43.240  34.600  47.890  1.00  0.00           O
ATOM    364  N   LEU A  30      43.460  35.910  46.080  1.00  0.00           N
ATOM    365  HN  LEU A  30      43.690  35.930  45.110  1.00  0.00           H
ATOM    366  CA  LEU A  30      43.200  37.180  46.780  1.00  0.00           C
ATOM    367  HA  LEU A  30      43.810  37.170  47.660  1.00  0.00           H
ATOM    368  CB  LEU A  30      43.560  38.390  45.890  1.00  0.00           C
ATOM    369  HB1 LEU A  30      43.510  39.360  46.440  1.00  0.00           H
ATOM    370  HB2 LEU A  30      42.890  38.620  45.040  1.00  0.00           H
ATOM    371  CG  LEU A  30      44.960  38.400  45.290  1.00  0.00           C
ATOM    372  HG  LEU A  30      45.020  37.520  44.620  1.00  0.00           H
ATOM    373  CD1 LEU A  30      45.170  39.700  44.510  1.00  0.00           C
ATOM    374 HD11 LEU A  30      46.250  39.820  44.270  1.00  0.00           H
ATOM    375 HD12 LEU A  30      44.990  40.590  45.130  1.00  0.00           H
ATOM    376 HD13 LEU A  30      44.510  39.760  43.620  1.00  0.00           H
ATOM    377  CD2 LEU A  30      46.110  38.290  46.320  1.00  0.00           C
ATOM    378 HD21 LEU A  30      46.230  37.390  46.950  1.00  0.00           H
ATOM    379 HD22 LEU A  30      46.050  39.150  47.020  1.00  0.00           H
ATOM    380 HD23 LEU A  30      47.020  38.260  45.680  1.00  0.00           H
ATOM    381  C   LEU A  30      41.850  37.330  47.480  1.00  0.00           C
ATOM    382  O   LEU A  30      41.940  37.670  48.640  1.00  0.00           O
ATOM    383  N   PRO A  31      40.690  36.920  47.020  1.00  0.00           N
ATOM    384  CD  PRO A  31      40.430  36.720  45.590  1.00  0.00           C
ATOM    385  HD1 PRO A  31      40.680  35.660  45.400  1.00  0.00           H
ATOM    386  HD2 PRO A  31      40.980  37.460  44.970  1.00  0.00           H
ATOM    387  CA  PRO A  31      39.420  36.990  47.770  1.00  0.00           C
ATOM    388  HA  PRO A  31      39.330  38.050  47.940  1.00  0.00           H
ATOM    389  CB  PRO A  31      38.320  36.500  46.810  1.00  0.00           C
ATOM    390  HB1 PRO A  31      37.340  36.960  47.020  1.00  0.00           H
ATOM    391  HB2 PRO A  31      38.260  35.410  46.630  1.00  0.00           H
ATOM    392  CG  PRO A  31      38.920  36.960  45.450  1.00  0.00           C
ATOM    393  HG1 PRO A  31      38.450  36.450  44.570  1.00  0.00           H
ATOM    394  HG2 PRO A  31      38.980  38.050  45.240  1.00  0.00           H
ATOM    395  C   PRO A  31      39.230  36.300  49.130  1.00  0.00           C
ATOM    396  O   PRO A  31      38.460  36.970  49.870  1.00  0.00           O
ATOM    397  N   PRO A  32      39.760  35.150  49.550  1.00  0.00           N
ATOM    398  CD  PRO A  32      40.100  34.030  48.680  1.00  0.00           C
ATOM    399  HD1 PRO A  32      40.810  34.320  47.870  1.00  0.00           H
ATOM    400  HD2 PRO A  32      39.240  33.620  48.100  1.00  0.00           H
ATOM    401  CA  PRO A  32      39.670  34.790  50.960  1.00  0.00           C
ATOM    402  HA  PRO A  32      38.730  35.120  51.390  1.00  0.00           H
ATOM    403  CB  PRO A  32      39.850  33.230  50.920  1.00  0.00           C
ATOM    404  HB1 PRO A  32      38.840  32.830  50.680  1.00  0.00           H
ATOM    405  HB2 PRO A  32      40.400  32.780  51.790  1.00  0.00           H
ATOM    406  CG  PRO A  32      40.620  32.980  49.590  1.00  0.00           C
ATOM    407  HG1 PRO A  32      41.710  33.180  49.750  1.00  0.00           H
ATOM    408  HG2 PRO A  32      40.470  31.940  49.220  1.00  0.00           H
ATOM    409  C   PRO A  32      40.750  35.590  51.750  1.00  0.00           C
ATOM    410  O   PRO A  32      40.510  35.870  52.920  1.00  0.00           O
ATOM    411  N   VAL A  33      41.940  35.940  51.230  1.00  0.00           N
ATOM    412  HN  VAL A  33      42.170  35.560  50.330  1.00  0.00           H
ATOM    413  CA  VAL A  33      42.850  36.700  52.040  1.00  0.00           C
ATOM    414  HA  VAL A  33      43.110  36.130  52.920  1.00  0.00           H
ATOM    415  CB  VAL A  33      44.120  37.020  51.280  1.00  0.00           C
ATOM    416  HB  VAL A  33      43.940  37.600  50.360  1.00  0.00           H
ATOM    417  CG1 VAL A  33      45.080  37.610  52.300  1.00  0.00           C
ATOM    418 HG11 VAL A  33      46.140  37.570  51.990  1.00  0.00           H
ATOM    419 HG12 VAL A  33      45.110  37.120  53.290  1.00  0.00           H
ATOM    420 HG13 VAL A  33      44.750  38.650  52.540  1.00  0.00           H
ATOM    421  CG2 VAL A  33      44.810  35.620  51.030  1.00  0.00           C
ATOM    422 HG21 VAL A  33      44.070  34.920  50.600  1.00  0.00           H
ATOM    423 HG22 VAL A  33      45.230  35.150  51.950  1.00  0.00           H
ATOM    424 HG23 VAL A  33      45.570  35.720  50.230  1.00  0.00           H
ATOM    425  C   VAL A  33      42.270  38.050  52.470  1.00  0.00           C
ATOM    426  O   VAL A  33      42.280  38.450  53.670  1.00  0.00           O
ATOM    427  N   LEU A  34      41.750  38.850  51.520  1.00  0.00           N
ATOM    428  HN  LEU A  34      42.020  38.710  50.560  1.00  0.00           H
ATOM    429  CA  LEU A  34      41.190  40.110  51.740  1.00  0.00           C
ATOM    430  HA  LEU A  34      41.880  40.660  52.370  1.00  0.00           H
ATOM    431  CB  LEU A  34      40.770  40.830  50.390  1.00  0.00           C
ATOM    432  HB1 LEU A  34      40.350  41.840  50.610  1.00  0.00           H
ATOM    433  HB2 LEU A  34      39.960  40.340  49.810  1.00  0.00           H
ATOM    434  CG  LEU A  34      41.930  41.150  49.290  1.00  0.00           C
ATOM    435  HG  LEU A  34      42.580  40.250  49.190  1.00  0.00           H
ATOM    436  CD1 LEU A  34      41.360  41.550  47.900  1.00  0.00           C
ATOM    437 HD11 LEU A  34      40.900  40.640  47.430  1.00  0.00           H
ATOM    438 HD12 LEU A  34      42.140  41.860  47.170  1.00  0.00           H
ATOM    439 HD13 LEU A  34      40.600  42.350  48.020  1.00  0.00           H
ATOM    440  CD2 LEU A  34      42.770  42.330  49.650  1.00  0.00           C
ATOM    441 HD21 LEU A  34      43.610  42.490  48.940  1.00  0.00           H
ATOM    442 HD22 LEU A  34      43.110  42.230  50.700  1.00  0.00           H
ATOM    443 HD23 LEU A  34      42.150  43.250  49.680  1.00  0.00           H
ATOM    444  C   LEU A  34      39.900  40.010  52.530  1.00  0.00           C
ATOM    445  O   LEU A  34      39.680  40.890  53.350  1.00  0.00           O
ATOM    446  N   GLY A  35      39.100  38.980  52.300  1.00  0.00           N
ATOM    447  HN  GLY A  35      39.450  38.320  51.640  1.00  0.00           H
ATOM    448  CA  GLY A  35      37.850  38.660  53.020  1.00  0.00           C
ATOM    449  HA1 GLY A  35      37.480  37.680  52.730  1.00  0.00           H
ATOM    450  HA2 GLY A  35      37.320  39.560  52.760  1.00  0.00           H
ATOM    451  C   GLY A  35      38.000  38.480  54.570  1.00  0.00           C
ATOM    452  O   GLY A  35      37.270  39.100  55.380  1.00  0.00           O
ATOM    453  N   LEU A  36      39.070  37.730  54.940  1.00  0.00           N
ATOM    454  HN  LEU A  36      39.720  37.400  54.270  1.00  0.00           H
ATOM    455  CA  LEU A  36      39.700  37.480  56.240  1.00  0.00           C
ATOM    456  HA  LEU A  36      38.970  36.970  56.870  1.00  0.00           H
ATOM    457  CB  LEU A  36      40.860  36.470  55.980  1.00  0.00           C
ATOM    458  HB1 LEU A  36      41.420  36.850  55.100  1.00  0.00           H
ATOM    459  HB2 LEU A  36      40.290  35.570  55.650  1.00  0.00           H
ATOM    460  CG  LEU A  36      41.810  36.150  57.190  1.00  0.00           C
ATOM    461  HG  LEU A  36      42.190  37.160  57.430  1.00  0.00           H
ATOM    462  CD1 LEU A  36      40.960  35.620  58.360  1.00  0.00           C
ATOM    463 HD11 LEU A  36      40.790  34.530  58.240  1.00  0.00           H
ATOM    464 HD12 LEU A  36      39.970  36.130  58.470  1.00  0.00           H
ATOM    465 HD13 LEU A  36      41.500  35.780  59.310  1.00  0.00           H
ATOM    466  CD2 LEU A  36      42.940  35.150  56.890  1.00  0.00           C
ATOM    467 HD21 LEU A  36      43.590  35.020  57.790  1.00  0.00           H
ATOM    468 HD22 LEU A  36      43.610  35.490  56.060  1.00  0.00           H
ATOM    469 HD23 LEU A  36      42.540  34.190  56.500  1.00  0.00           H
ATOM    470  C   LEU A  36      40.180  38.790  56.920  1.00  0.00           C
ATOM    471  O   LEU A  36      39.820  39.150  58.040  1.00  0.00           O
ATOM    472  N   GLU A  37      40.920  39.600  56.180  1.00  0.00           N
ATOM    473  HN  GLU A  37      41.170  39.320  55.260  1.00  0.00           H
ATOM    474  CA  GLU A  37      41.340  40.870  56.590  1.00  0.00           C
ATOM    475  HA  GLU A  37      41.810  40.840  57.560  1.00  0.00           H
ATOM    476  CB  GLU A  37      42.310  41.580  55.600  1.00  0.00           C
ATOM    477  HB1 GLU A  37      42.520  42.570  56.070  1.00  0.00           H
ATOM    478  HB2 GLU A  37      41.810  41.620  54.620  1.00  0.00           H
ATOM    479  CG  GLU A  37      43.700  40.860  55.550  1.00  0.00           C
ATOM    480  HG1 GLU A  37      43.570  39.770  55.360  1.00  0.00           H
ATOM    481  HG2 GLU A  37      44.230  40.990  56.500  1.00  0.00           H
ATOM    482  CD  GLU A  37      44.680  41.430  54.470  1.00  0.00           C
ATOM    483  OE1 GLU A  37      45.890  41.350  54.500  1.00  0.00           O
ATOM    484  OE2 GLU A  37      44.030  41.820  53.330  1.00  0.00           O
ATOM    485  HE2 GLU A  37      44.800  41.840  52.770  1.00  0.00           H
ATOM    486  C   GLU A  37      40.170  41.790  56.820  1.00  0.00           C
ATOM    487  O   GLU A  37      40.180  42.470  57.830  1.00  0.00           O
ATOM    488  N   PHE A  38      39.180  41.860  55.900  1.00  0.00           N
ATOM    489  HN  PHE A  38      39.260  41.260  55.110  1.00  0.00           H
ATOM    490  CA  PHE A  38      37.960  42.690  56.040  1.00  0.00           C
ATOM    491  HA  PHE A  38      38.260  43.710  56.160  1.00  0.00           H
ATOM    492  CB  PHE A  38      37.100  42.480  54.770  1.00  0.00           C
ATOM    493  HB1 PHE A  38      36.750  41.440  54.590  1.00  0.00           H
ATOM    494  HB2 PHE A  38      37.600  42.980  53.910  1.00  0.00           H
ATOM    495  CG  PHE A  38      35.800  43.240  54.850  1.00  0.00           C
ATOM    496  CD1 PHE A  38      35.920  44.600  54.610  1.00  0.00           C
ATOM    497  HD1 PHE A  38      36.860  45.060  54.320  1.00  0.00           H
ATOM    498  CE1 PHE A  38      34.880  45.550  54.860  1.00  0.00           C
ATOM    499  HE1 PHE A  38      35.030  46.610  54.740  1.00  0.00           H
ATOM    500  CZ  PHE A  38      33.630  44.990  55.190  1.00  0.00           C
ATOM    501  HZ  PHE A  38      32.810  45.670  55.320  1.00  0.00           H
ATOM    502  CD2 PHE A  38      34.550  42.790  55.250  1.00  0.00           C
ATOM    503  HD2 PHE A  38      34.400  41.750  55.470  1.00  0.00           H
ATOM    504  CE2 PHE A  38      33.470  43.690  55.400  1.00  0.00           C
ATOM    505  HE2 PHE A  38      32.470  43.390  55.710  1.00  0.00           H
ATOM    506  C   PHE A  38      37.090  42.380  57.260  1.00  0.00           C
ATOM    507  O   PHE A  38      36.800  43.320  58.010  1.00  0.00           O
ATOM    508  N   ILE A  39      36.640  41.150  57.510  1.00  0.00           N
ATOM    509  HN  ILE A  39      36.880  40.530  56.770  1.00  0.00           H
ATOM    510  CA  ILE A  39      35.830  40.820  58.630  1.00  0.00           C
ATOM    511  HA  ILE A  39      34.920  41.390  58.480  1.00  0.00           H
ATOM    512  CB  ILE A  39      35.190  39.410  58.580  1.00  0.00           C
ATOM    513  HB  ILE A  39      34.600  39.430  57.640  1.00  0.00           H
ATOM    514  CG2 ILE A  39      36.170  38.240  58.550  1.00  0.00           C
ATOM    515 HG21 ILE A  39      35.560  37.360  58.220  1.00  0.00           H
ATOM    516 HG22 ILE A  39      36.640  38.040  59.540  1.00  0.00           H
ATOM    517 HG23 ILE A  39      37.000  38.440  57.860  1.00  0.00           H
ATOM    518  CG1 ILE A  39      34.130  39.290  59.750  1.00  0.00           C
ATOM    519 HG11 ILE A  39      33.440  38.490  59.420  1.00  0.00           H
ATOM    520 HG12 ILE A  39      33.500  40.200  59.850  1.00  0.00           H
ATOM    521  CD  ILE A  39      34.660  38.820  61.130  1.00  0.00           C
ATOM    522  HD1 ILE A  39      33.780  38.720  61.810  1.00  0.00           H
ATOM    523  HD2 ILE A  39      35.400  39.480  61.630  1.00  0.00           H
ATOM    524  HD3 ILE A  39      35.100  37.810  61.080  1.00  0.00           H
ATOM    525  C   ILE A  39      36.400  41.180  59.960  1.00  0.00           C
ATOM    526  O   ILE A  39      35.790  41.820  60.880  1.00  0.00           O
ATOM    527  N   PHE A  40      37.650  40.750  60.280  1.00  0.00           N
ATOM    528  HN  PHE A  40      38.130  40.180  59.620  1.00  0.00           H
ATOM    529  CA  PHE A  40      38.310  41.110  61.490  1.00  0.00           C
ATOM    530  HA  PHE A  40      37.640  41.080  62.330  1.00  0.00           H
ATOM    531  CB  PHE A  40      39.460  40.110  61.820  1.00  0.00           C
ATOM    532  HB1 PHE A  40      40.120  40.190  62.720  1.00  0.00           H
ATOM    533  HB2 PHE A  40      40.270  40.060  61.050  1.00  0.00           H
ATOM    534  CG  PHE A  40      38.850  38.750  62.080  1.00  0.00           C
ATOM    535  CD1 PHE A  40      38.170  38.500  63.300  1.00  0.00           C
ATOM    536  HD1 PHE A  40      38.170  39.230  64.090  1.00  0.00           H
ATOM    537  CE1 PHE A  40      37.530  37.260  63.620  1.00  0.00           C
ATOM    538  HE1 PHE A  40      37.140  37.070  64.600  1.00  0.00           H
ATOM    539  CZ  PHE A  40      37.640  36.230  62.650  1.00  0.00           C
ATOM    540  HZ  PHE A  40      37.150  35.290  62.830  1.00  0.00           H
ATOM    541  CD2 PHE A  40      38.930  37.670  61.210  1.00  0.00           C
ATOM    542  HD2 PHE A  40      39.460  37.720  60.260  1.00  0.00           H
ATOM    543  CE2 PHE A  40      38.280  36.460  61.440  1.00  0.00           C
ATOM    544  HE2 PHE A  40      38.410  35.690  60.710  1.00  0.00           H
ATOM    545  C   PHE A  40      38.840  42.580  61.660  1.00  0.00           C
ATOM    546  O   PHE A  40      38.820  43.010  62.770  1.00  0.00           O
ATOM    547  N   GLY A  41      39.190  43.220  60.540  1.00  0.00           N
ATOM    548  HN  GLY A  41      39.520  42.820  59.690  1.00  0.00           H
ATOM    549  CA  GLY A  41      39.160  44.680  60.430  1.00  0.00           C
ATOM    550  HA1 GLY A  41      39.180  44.900  59.380  1.00  0.00           H
ATOM    551  HA2 GLY A  41      39.930  45.050  61.100  1.00  0.00           H
ATOM    552  C   GLY A  41      37.930  45.400  60.950  1.00  0.00           C
ATOM    553  O   GLY A  41      38.030  46.130  61.900  1.00  0.00           O
ATOM    554  N   LEU A  42      36.790  45.100  60.250  1.00  0.00           N
ATOM    555  HN  LEU A  42      36.740  44.420  59.510  1.00  0.00           H
ATOM    556  CA  LEU A  42      35.590  45.910  60.520  1.00  0.00           C
ATOM    557  HA  LEU A  42      35.930  46.930  60.440  1.00  0.00           H
ATOM    558  CB  LEU A  42      34.540  45.550  59.440  1.00  0.00           C
ATOM    559  HB1 LEU A  42      34.330  44.470  59.600  1.00  0.00           H
ATOM    560  HB2 LEU A  42      34.970  45.520  58.420  1.00  0.00           H
ATOM    561  CG  LEU A  42      33.220  46.360  59.510  1.00  0.00           C
ATOM    562  HG  LEU A  42      33.010  46.740  60.530  1.00  0.00           H
ATOM    563  CD1 LEU A  42      33.410  47.530  58.540  1.00  0.00           C
ATOM    564 HD11 LEU A  42      32.440  48.080  58.500  1.00  0.00           H
ATOM    565 HD12 LEU A  42      33.670  47.320  57.490  1.00  0.00           H
ATOM    566 HD13 LEU A  42      34.190  48.160  59.040  1.00  0.00           H
ATOM    567  CD2 LEU A  42      32.020  45.450  59.110  1.00  0.00           C
ATOM    568 HD21 LEU A  42      32.180  45.160  58.060  1.00  0.00           H
ATOM    569 HD22 LEU A  42      31.070  46.010  59.180  1.00  0.00           H
ATOM    570 HD23 LEU A  42      32.050  44.600  59.830  1.00  0.00           H
ATOM    571  C   LEU A  42      35.090  45.740  61.950  1.00  0.00           C
ATOM    572  O   LEU A  42      34.730  46.700  62.700  1.00  0.00           O
ATOM    573  N   LEU A  43      35.140  44.440  62.400  1.00  0.00           N
ATOM    574  HN  LEU A  43      35.490  43.690  61.850  1.00  0.00           H
ATOM    575  CA  LEU A  43      34.580  44.130  63.740  1.00  0.00           C
ATOM    576  HA  LEU A  43      33.570  44.480  63.820  1.00  0.00           H
ATOM    577  CB  LEU A  43      34.520  42.560  63.770  1.00  0.00           C
ATOM    578  HB1 LEU A  43      35.490  42.030  63.600  1.00  0.00           H
ATOM    579  HB2 LEU A  43      33.890  42.290  62.900  1.00  0.00           H
ATOM    580  CG  LEU A  43      33.870  42.010  65.020  1.00  0.00           C
ATOM    581  HG  LEU A  43      34.430  42.390  65.890  1.00  0.00           H
ATOM    582  CD1 LEU A  43      32.360  42.400  65.350  1.00  0.00           C
ATOM    583 HD11 LEU A  43      32.220  43.480  65.140  1.00  0.00           H
ATOM    584 HD12 LEU A  43      32.190  42.010  66.380  1.00  0.00           H
ATOM    585 HD13 LEU A  43      31.750  41.750  64.690  1.00  0.00           H
ATOM    586  CD2 LEU A  43      33.880  40.470  65.010  1.00  0.00           C
ATOM    587 HD21 LEU A  43      33.390  40.070  65.910  1.00  0.00           H
ATOM    588 HD22 LEU A  43      34.910  40.070  65.140  1.00  0.00           H
ATOM    589 HD23 LEU A  43      33.440  40.160  64.040  1.00  0.00           H
ATOM    590  C   LEU A  43      35.340  44.630  64.860  1.00  0.00           C
ATOM    591  O   LEU A  43      34.750  45.120  65.870  1.00  0.00           O
ATOM    592  N   GLY A  44      36.730  44.610  64.810  1.00  0.00           N
ATOM    593  HN  GLY A  44      37.170  44.170  64.040  1.00  0.00           H
ATOM    594  CA  GLY A  44      37.620  44.980  65.880  1.00  0.00           C
ATOM    595  HA1 GLY A  44      38.500  44.450  65.560  1.00  0.00           H
ATOM    596  HA2 GLY A  44      37.200  44.550  66.780  1.00  0.00           H
ATOM    597  C   GLY A  44      37.690  46.470  65.940  1.00  0.00           C
ATOM    598  O   GLY A  44      37.700  47.080  67.010  1.00  0.00           O
ATOM    599  N   ASN A  45      37.910  47.080  64.780  1.00  0.00           N
ATOM    600  HN  ASN A  45      37.940  46.520  63.960  1.00  0.00           H
ATOM    601  CA  ASN A  45      37.990  48.490  64.620  1.00  0.00           C
ATOM    602  HA  ASN A  45      38.730  48.880  65.310  1.00  0.00           H
ATOM    603  CB  ASN A  45      38.420  48.990  63.190  1.00  0.00           C
ATOM    604  HB1 ASN A  45      38.380  50.100  63.320  1.00  0.00           H
ATOM    605  HB2 ASN A  45      37.800  48.670  62.340  1.00  0.00           H
ATOM    606  CG  ASN A  45      39.920  48.680  63.120  1.00  0.00           C
ATOM    607  OD1 ASN A  45      40.620  49.480  63.720  1.00  0.00           O
ATOM    608  ND2 ASN A  45      40.300  47.640  62.410  1.00  0.00           N
ATOM    609 HD21 ASN A  45      41.250  47.340  62.430  1.00  0.00           H
ATOM    610 HD22 ASN A  45      39.630  47.030  61.990  1.00  0.00           H
ATOM    611  C   ASN A  45      36.670  49.250  64.950  1.00  0.00           C
ATOM    612  O   ASN A  45      36.680  50.110  65.800  1.00  0.00           O
ATOM    613  N   GLY A  46      35.510  48.710  64.500  1.00  0.00           N
ATOM    614  HN  GLY A  46      35.600  47.880  63.950  1.00  0.00           H
ATOM    615  CA  GLY A  46      34.160  49.150  64.820  1.00  0.00           C
ATOM    616  HA1 GLY A  46      33.520  48.460  64.290  1.00  0.00           H
ATOM    617  HA2 GLY A  46      34.000  50.140  64.430  1.00  0.00           H
ATOM    618  C   GLY A  46      33.900  49.060  66.270  1.00  0.00           C
ATOM    619  O   GLY A  46      33.510  50.100  66.870  1.00  0.00           O
ATOM    620  N   LEU A  47      34.140  47.880  66.880  1.00  0.00           N
ATOM    621  HN  LEU A  47      34.350  47.010  66.440  1.00  0.00           H
ATOM    622  CA  LEU A  47      34.170  47.770  68.330  1.00  0.00           C
ATOM    623  HA  LEU A  47      33.160  47.930  68.670  1.00  0.00           H
ATOM    624  CB  LEU A  47      34.490  46.290  68.760  1.00  0.00           C
ATOM    625  HB1 LEU A  47      35.390  45.940  68.210  1.00  0.00           H
ATOM    626  HB2 LEU A  47      33.730  45.610  68.340  1.00  0.00           H
ATOM    627  CG  LEU A  47      34.680  46.140  70.230  1.00  0.00           C
ATOM    628  HG  LEU A  47      35.510  46.740  70.660  1.00  0.00           H
ATOM    629  CD1 LEU A  47      33.510  46.590  71.070  1.00  0.00           C
ATOM    630 HD11 LEU A  47      32.630  46.010  70.750  1.00  0.00           H
ATOM    631 HD12 LEU A  47      33.290  47.680  70.970  1.00  0.00           H
ATOM    632 HD13 LEU A  47      33.670  46.400  72.150  1.00  0.00           H
ATOM    633  CD2 LEU A  47      34.930  44.700  70.580  1.00  0.00           C
ATOM    634 HD21 LEU A  47      35.710  44.330  69.880  1.00  0.00           H
ATOM    635 HD22 LEU A  47      34.160  43.900  70.580  1.00  0.00           H
ATOM    636 HD23 LEU A  47      35.480  44.710  71.550  1.00  0.00           H
ATOM    637  C   LEU A  47      35.040  48.770  69.050  1.00  0.00           C
ATOM    638  O   LEU A  47      34.600  49.530  69.890  1.00  0.00           O
ATOM    639  N   ALA A  48      36.370  48.970  68.730  1.00  0.00           N
ATOM    640  HN  ALA A  48      36.700  48.430  67.970  1.00  0.00           H
ATOM    641  CA  ALA A  48      37.200  50.010  69.240  1.00  0.00           C
ATOM    642  HA  ALA A  48      37.290  49.760  70.300  1.00  0.00           H
ATOM    643  CB  ALA A  48      38.600  49.870  68.530  1.00  0.00           C
ATOM    644  HB1 ALA A  48      38.890  48.800  68.550  1.00  0.00           H
ATOM    645  HB2 ALA A  48      39.400  50.420  69.070  1.00  0.00           H
ATOM    646  HB3 ALA A  48      38.610  50.130  67.450  1.00  0.00           H
ATOM    647  C   ALA A  48      36.720  51.420  69.170  1.00  0.00           C
ATOM    648  O   ALA A  48      36.710  52.130  70.160  1.00  0.00           O
ATOM    649  N   LEU A  49      36.170  51.790  67.950  1.00  0.00           N
ATOM    650  HN  LEU A  49      36.130  51.100  67.220  1.00  0.00           H
ATOM    651  CA  LEU A  49      35.400  53.100  67.740  1.00  0.00           C
ATOM    652  HA  LEU A  49      36.050  53.910  68.020  1.00  0.00           H
ATOM    653  CB  LEU A  49      34.870  53.230  66.360  1.00  0.00           C
ATOM    654  HB1 LEU A  49      34.080  53.990  66.230  1.00  0.00           H
ATOM    655  HB2 LEU A  49      34.410  52.260  66.040  1.00  0.00           H
ATOM    656  CG  LEU A  49      35.840  53.620  65.330  1.00  0.00           C
ATOM    657  HG  LEU A  49      36.730  53.030  65.600  1.00  0.00           H
ATOM    658  CD1 LEU A  49      35.400  53.300  63.900  1.00  0.00           C
ATOM    659 HD11 LEU A  49      36.300  53.370  63.260  1.00  0.00           H
ATOM    660 HD12 LEU A  49      34.640  54.060  63.620  1.00  0.00           H
ATOM    661 HD13 LEU A  49      34.970  52.270  63.780  1.00  0.00           H
ATOM    662  CD2 LEU A  49      36.180  55.100  65.410  1.00  0.00           C
ATOM    663 HD21 LEU A  49      35.400  55.850  65.130  1.00  0.00           H
ATOM    664 HD22 LEU A  49      37.060  55.370  64.770  1.00  0.00           H
ATOM    665 HD23 LEU A  49      36.610  55.340  66.410  1.00  0.00           H
ATOM    666  C   LEU A  49      34.210  53.140  68.680  1.00  0.00           C
ATOM    667  O   LEU A  49      34.000  54.180  69.350  1.00  0.00           O
ATOM    668  N   TRP A  50      33.360  52.060  68.820  1.00  0.00           N
ATOM    669  HN  TRP A  50      33.530  51.330  68.170  1.00  0.00           H
ATOM    670  CA  TRP A  50      32.290  51.970  69.850  1.00  0.00           C
ATOM    671  HA  TRP A  50      31.580  52.740  69.610  1.00  0.00           H
ATOM    672  CB  TRP A  50      31.490  50.620  69.850  1.00  0.00           C
ATOM    673  HB1 TRP A  50      32.080  49.740  70.190  1.00  0.00           H
ATOM    674  HB2 TRP A  50      31.270  50.510  68.770  1.00  0.00           H
ATOM    675  CG  TRP A  50      30.230  50.620  70.650  1.00  0.00           C
ATOM    676  CD1 TRP A  50      29.990  50.120  71.920  1.00  0.00           C
ATOM    677  HD1 TRP A  50      30.790  49.620  72.450  1.00  0.00           H
ATOM    678  NE1 TRP A  50      28.610  50.120  72.150  1.00  0.00           N
ATOM    679  HE1 TRP A  50      28.070  49.590  72.770  1.00  0.00           H
ATOM    680  CE2 TRP A  50      27.990  50.670  71.020  1.00  0.00           C
ATOM    681  CD2 TRP A  50      29.000  50.950  70.090  1.00  0.00           C
ATOM    682  CE3 TRP A  50      28.660  51.520  68.860  1.00  0.00           C
ATOM    683  HE3 TRP A  50      29.420  51.870  68.180  1.00  0.00           H
ATOM    684  CZ3 TRP A  50      27.280  51.670  68.560  1.00  0.00           C
ATOM    685  HZ3 TRP A  50      26.960  52.120  67.620  1.00  0.00           H
ATOM    686  CZ2 TRP A  50      26.650  50.820  70.720  1.00  0.00           C
ATOM    687  HZ2 TRP A  50      25.950  50.580  71.520  1.00  0.00           H
ATOM    688  CH2 TRP A  50      26.310  51.260  69.470  1.00  0.00           C
ATOM    689  HH2 TRP A  50      25.280  51.520  69.270  1.00  0.00           H
ATOM    690  C   TRP A  50      32.780  52.300  71.240  1.00  0.00           C
ATOM    691  O   TRP A  50      32.150  53.110  71.890  1.00  0.00           O
ATOM    692  N   ILE A  51      33.890  51.720  71.680  1.00  0.00           N
ATOM    693  HN  ILE A  51      34.440  51.150  71.080  1.00  0.00           H
ATOM    694  CA  ILE A  51      34.530  51.930  73.000  1.00  0.00           C
ATOM    695  HA  ILE A  51      33.730  51.780  73.720  1.00  0.00           H
ATOM    696  CB  ILE A  51      35.640  50.810  73.230  1.00  0.00           C
ATOM    697  HB  ILE A  51      36.360  50.720  72.400  1.00  0.00           H
ATOM    698  CG2 ILE A  51      36.330  51.210  74.560  1.00  0.00           C
ATOM    699 HG21 ILE A  51      37.020  52.080  74.460  1.00  0.00           H
ATOM    700 HG22 ILE A  51      36.970  50.390  74.940  1.00  0.00           H
ATOM    701 HG23 ILE A  51      35.600  51.350  75.380  1.00  0.00           H
ATOM    702  CG1 ILE A  51      34.910  49.510  73.380  1.00  0.00           C
ATOM    703 HG11 ILE A  51      34.150  49.370  72.590  1.00  0.00           H
ATOM    704 HG12 ILE A  51      34.260  49.530  74.280  1.00  0.00           H
ATOM    705  CD  ILE A  51      35.900  48.420  73.230  1.00  0.00           C
ATOM    706  HD1 ILE A  51      36.600  48.670  72.410  1.00  0.00           H
ATOM    707  HD2 ILE A  51      35.430  47.430  73.010  1.00  0.00           H
ATOM    708  HD3 ILE A  51      36.620  48.240  74.060  1.00  0.00           H
ATOM    709  C   ILE A  51      34.960  53.340  73.210  1.00  0.00           C
ATOM    710  O   ILE A  51      34.540  54.000  74.190  1.00  0.00           O
ATOM    711  N   PHE A  52      35.640  53.910  72.220  1.00  0.00           N
ATOM    712  HN  PHE A  52      36.050  53.300  71.560  1.00  0.00           H
ATOM    713  CA  PHE A  52      35.830  55.340  72.230  1.00  0.00           C
ATOM    714  HA  PHE A  52      36.410  55.530  73.130  1.00  0.00           H
ATOM    715  CB  PHE A  52      36.780  55.770  71.150  1.00  0.00           C
ATOM    716  HB1 PHE A  52      37.260  56.740  71.380  1.00  0.00           H
ATOM    717  HB2 PHE A  52      36.230  55.860  70.180  1.00  0.00           H
ATOM    718  CG  PHE A  52      38.060  54.960  70.980  1.00  0.00           C
ATOM    719  CD1 PHE A  52      38.680  54.550  69.790  1.00  0.00           C
ATOM    720  HD1 PHE A  52      37.980  54.480  68.970  1.00  0.00           H
ATOM    721  CE1 PHE A  52      39.850  53.800  69.750  1.00  0.00           C
ATOM    722  HE1 PHE A  52      40.200  53.290  68.860  1.00  0.00           H
ATOM    723  CZ  PHE A  52      40.520  53.530  70.960  1.00  0.00           C
ATOM    724  HZ  PHE A  52      41.510  53.120  70.980  1.00  0.00           H
ATOM    725  CD2 PHE A  52      38.780  54.730  72.180  1.00  0.00           C
ATOM    726  HD2 PHE A  52      38.290  55.000  73.100  1.00  0.00           H
ATOM    727  CE2 PHE A  52      39.950  54.050  72.150  1.00  0.00           C
ATOM    728  HE2 PHE A  52      40.550  53.880  73.040  1.00  0.00           H
ATOM    729  C   PHE A  52      34.610  56.190  72.180  1.00  0.00           C
ATOM    730  O   PHE A  52      34.440  57.190  72.850  1.00  0.00           O
ATOM    731  N   CYS A  53      33.640  55.980  71.310  1.00  0.00           N
ATOM    732  HN  CYS A  53      33.510  55.210  70.700  1.00  0.00           H
ATOM    733  CA  CYS A  53      32.430  56.760  71.350  1.00  0.00           C
ATOM    734  HA  CYS A  53      32.660  57.790  71.110  1.00  0.00           H
ATOM    735  CB  CYS A  53      31.490  56.130  70.230  1.00  0.00           C
ATOM    736  HB1 CYS A  53      30.400  56.330  70.370  1.00  0.00           H
ATOM    737  HB2 CYS A  53      31.400  55.040  70.400  1.00  0.00           H
ATOM    738  SG  CYS A  53      31.910  56.630  68.530  1.00  0.00           S
ATOM    739  HG1 CYS A  53      32.840  55.690  68.590  1.00  0.00           H
ATOM    740  C   CYS A  53      31.590  56.680  72.650  1.00  0.00           C
ATOM    741  O   CYS A  53      31.240  57.680  73.230  1.00  0.00           O
ATOM    742  N   PHE A  54      31.230  55.470  73.130  1.00  0.00           N
ATOM    743  HN  PHE A  54      31.610  54.700  72.620  1.00  0.00           H
ATOM    744  CA  PHE A  54      30.220  55.250  74.140  1.00  0.00           C
ATOM    745  HA  PHE A  54      29.610  56.130  74.250  1.00  0.00           H
ATOM    746  CB  PHE A  54      29.180  54.180  73.580  1.00  0.00           C
ATOM    747  HB1 PHE A  54      28.470  53.990  74.420  1.00  0.00           H
ATOM    748  HB2 PHE A  54      29.650  53.230  73.230  1.00  0.00           H
ATOM    749  CG  PHE A  54      28.430  54.780  72.510  1.00  0.00           C
ATOM    750  CD1 PHE A  54      27.580  55.940  72.590  1.00  0.00           C
ATOM    751  HD1 PHE A  54      27.380  56.240  73.610  1.00  0.00           H
ATOM    752  CE1 PHE A  54      26.950  56.500  71.480  1.00  0.00           C
ATOM    753  HE1 PHE A  54      26.180  57.250  71.610  1.00  0.00           H
ATOM    754  CZ  PHE A  54      27.110  55.910  70.310  1.00  0.00           C
ATOM    755  HZ  PHE A  54      26.610  56.310  69.440  1.00  0.00           H
ATOM    756  CD2 PHE A  54      28.580  54.260  71.190  1.00  0.00           C
ATOM    757  HD2 PHE A  54      29.210  53.380  71.140  1.00  0.00           H
ATOM    758  CE2 PHE A  54      27.940  54.820  70.080  1.00  0.00           C
ATOM    759  HE2 PHE A  54      28.090  54.280  69.160  1.00  0.00           H
ATOM    760  C   PHE A  54      30.650  54.870  75.560  1.00  0.00           C
ATOM    761  O   PHE A  54      30.260  55.460  76.540  1.00  0.00           O
ATOM    762  N   HSD A  55      31.500  53.820  75.680  1.00  0.00           N
ATOM    763  HN  HSD A  55      31.690  53.380  74.800  1.00  0.00           H
ATOM    764  CA  HSD A  55      32.180  53.270  76.890  1.00  0.00           C
ATOM    765  HA  HSD A  55      31.450  52.870  77.570  1.00  0.00           H
ATOM    766  CB  HSD A  55      33.010  52.020  76.480  1.00  0.00           C
ATOM    767  HB1 HSD A  55      33.730  52.360  75.710  1.00  0.00           H
ATOM    768  HB2 HSD A  55      32.310  51.300  76.010  1.00  0.00           H
ATOM    769  ND1 HSD A  55      33.070  50.580  78.570  1.00  0.00           N
ATOM    770  HD1 HSD A  55      32.080  50.470  78.560  1.00  0.00           H
ATOM    771  CG  HSD A  55      33.710  51.400  77.690  1.00  0.00           C
ATOM    772  CE1 HSD A  55      33.960  50.240  79.490  1.00  0.00           C
ATOM    773  HE1 HSD A  55      33.630  49.540  80.250  1.00  0.00           H
ATOM    774  NE2 HSD A  55      35.170  50.650  79.210  1.00  0.00           N
ATOM    775  CD2 HSD A  55      35.000  51.420  78.070  1.00  0.00           C
ATOM    776  HD2 HSD A  55      35.890  51.920  77.710  1.00  0.00           H
ATOM    777  C   HSD A  55      33.170  54.210  77.590  1.00  0.00           C
ATOM    778  O   HSD A  55      33.180  54.390  78.840  1.00  0.00           O
ATOM    779  N   LEU A  56      34.040  54.910  76.750  1.00  0.00           N
ATOM    780  HN  LEU A  56      34.150  54.670  75.790  1.00  0.00           H
ATOM    781  CA  LEU A  56      34.870  56.000  77.200  1.00  0.00           C
ATOM    782  HA  LEU A  56      35.410  55.610  78.060  1.00  0.00           H
ATOM    783  CB  LEU A  56      35.990  56.350  76.150  1.00  0.00           C
ATOM    784  HB1 LEU A  56      35.600  56.910  75.270  1.00  0.00           H
ATOM    785  HB2 LEU A  56      36.450  55.430  75.760  1.00  0.00           H
ATOM    786  CG  LEU A  56      37.170  57.320  76.560  1.00  0.00           C
ATOM    787  HG  LEU A  56      36.790  58.180  77.140  1.00  0.00           H
ATOM    788  CD1 LEU A  56      38.130  56.540  77.470  1.00  0.00           C
ATOM    789 HD11 LEU A  56      38.800  55.880  76.880  1.00  0.00           H
ATOM    790 HD12 LEU A  56      37.530  55.870  78.130  1.00  0.00           H
ATOM    791 HD13 LEU A  56      38.750  57.190  78.100  1.00  0.00           H
ATOM    792  CD2 LEU A  56      37.870  57.930  75.360  1.00  0.00           C
ATOM    793 HD21 LEU A  56      37.120  58.620  74.920  1.00  0.00           H
ATOM    794 HD22 LEU A  56      38.080  57.180  74.560  1.00  0.00           H
ATOM    795 HD23 LEU A  56      38.860  58.370  75.600  1.00  0.00           H
ATOM    796  C   LEU A  56      34.180  57.200  77.760  1.00  0.00           C
ATOM    797  O   LEU A  56      33.390  57.850  77.090  1.00  0.00           O
ATOM    798  N   LYS A  57      34.370  57.590  79.040  1.00  0.00           N
ATOM    799  HN  LYS A  57      34.990  57.090  79.650  1.00  0.00           H
ATOM    800  CA  LYS A  57      33.650  58.660  79.690  1.00  0.00           C
ATOM    801  HA  LYS A  57      32.820  58.970  79.070  1.00  0.00           H
ATOM    802  CB  LYS A  57      32.990  58.260  81.010  1.00  0.00           C
ATOM    803  HB1 LYS A  57      32.220  59.040  81.190  1.00  0.00           H
ATOM    804  HB2 LYS A  57      33.710  58.240  81.870  1.00  0.00           H
ATOM    805  CG  LYS A  57      32.200  56.970  80.990  1.00  0.00           C
ATOM    806  HG1 LYS A  57      31.690  56.860  81.970  1.00  0.00           H
ATOM    807  HG2 LYS A  57      32.850  56.070  80.880  1.00  0.00           H
ATOM    808  CD  LYS A  57      31.150  56.710  79.860  1.00  0.00           C
ATOM    809  HD1 LYS A  57      31.710  56.680  78.900  1.00  0.00           H
ATOM    810  HD2 LYS A  57      30.370  57.490  79.760  1.00  0.00           H
ATOM    811  CE  LYS A  57      30.440  55.350  80.140  1.00  0.00           C
ATOM    812  HE1 LYS A  57      29.830  55.430  81.060  1.00  0.00           H
ATOM    813  HE2 LYS A  57      31.150  54.490  80.230  1.00  0.00           H
ATOM    814  NZ  LYS A  57      29.490  54.980  79.070  1.00  0.00           N
ATOM    815  HZ1 LYS A  57      28.720  55.660  79.250  1.00  0.00           H
ATOM    816  HZ2 LYS A  57      29.270  53.970  79.160  1.00  0.00           H
ATOM    817  HZ3 LYS A  57      29.880  55.160  78.120  1.00  0.00           H
ATOM    818  C   LYS A  57      34.500  59.890  79.850  1.00  0.00           C
ATOM    819  O   LYS A  57      34.040  60.990  80.060  1.00  0.00           O
ATOM    820  N   SER A  58      35.840  59.800  79.580  1.00  0.00           N
ATOM    821  HN  SER A  58      36.210  58.980  79.160  1.00  0.00           H
ATOM    822  CA  SER A  58      36.690  60.970  79.640  1.00  0.00           C
ATOM    823  HA  SER A  58      36.150  61.860  79.350  1.00  0.00           H
ATOM    824  CB  SER A  58      37.250  61.350  81.080  1.00  0.00           C
ATOM    825  HB1 SER A  58      37.910  60.510  81.390  1.00  0.00           H
ATOM    826  HB2 SER A  58      36.390  61.360  81.790  1.00  0.00           H
ATOM    827  OG  SER A  58      37.880  62.630  81.190  1.00  0.00           O
ATOM    828  HG1 SER A  58      38.820  62.580  80.990  1.00  0.00           H
ATOM    829  C   SER A  58      37.820  60.890  78.630  1.00  0.00           C
ATOM    830  O   SER A  58      38.400  59.910  78.550  1.00  0.00           O
ATOM    831  N   TRP A  59      38.230  62.040  77.940  1.00  0.00           N
ATOM    832  HN  TRP A  59      37.810  62.940  78.060  1.00  0.00           H
ATOM    833  CA  TRP A  59      39.220  61.990  76.830  1.00  0.00           C
ATOM    834  HA  TRP A  59      39.350  60.960  76.530  1.00  0.00           H
ATOM    835  CB  TRP A  59      38.670  62.770  75.650  1.00  0.00           C
ATOM    836  HB1 TRP A  59      39.500  62.970  74.960  1.00  0.00           H
ATOM    837  HB2 TRP A  59      38.140  63.690  76.000  1.00  0.00           H
ATOM    838  CG  TRP A  59      37.630  61.940  74.910  1.00  0.00           C
ATOM    839  CD1 TRP A  59      36.250  61.920  75.160  1.00  0.00           C
ATOM    840  HD1 TRP A  59      35.780  62.500  75.930  1.00  0.00           H
ATOM    841  NE1 TRP A  59      35.680  61.130  74.200  1.00  0.00           N
ATOM    842  HE1 TRP A  59      34.780  60.790  74.070  1.00  0.00           H
ATOM    843  CE2 TRP A  59      36.530  60.720  73.330  1.00  0.00           C
ATOM    844  CD2 TRP A  59      37.820  61.190  73.710  1.00  0.00           C
ATOM    845  CE3 TRP A  59      38.950  60.740  72.960  1.00  0.00           C
ATOM    846  HE3 TRP A  59      39.950  61.030  73.270  1.00  0.00           H
ATOM    847  CZ3 TRP A  59      38.710  59.900  71.890  1.00  0.00           C
ATOM    848  HZ3 TRP A  59      39.510  59.460  71.310  1.00  0.00           H
ATOM    849  CZ2 TRP A  59      36.300  59.950  72.200  1.00  0.00           C
ATOM    850  HZ2 TRP A  59      35.350  59.520  71.910  1.00  0.00           H
ATOM    851  CH2 TRP A  59      37.470  59.450  71.510  1.00  0.00           C
ATOM    852  HH2 TRP A  59      37.330  58.700  70.740  1.00  0.00           H
ATOM    853  C   TRP A  59      40.560  62.470  77.280  1.00  0.00           C
ATOM    854  O   TRP A  59      40.700  63.210  78.230  1.00  0.00           O
ATOM    855  N   LYS A  60      41.600  62.130  76.450  1.00  0.00           N
ATOM    856  HN  LYS A  60      41.550  61.580  75.620  1.00  0.00           H
ATOM    857  CA  LYS A  60      43.010  62.420  76.720  1.00  0.00           C
ATOM    858  HA  LYS A  60      43.080  63.450  77.030  1.00  0.00           H
ATOM    859  CB  LYS A  60      43.590  61.560  77.920  1.00  0.00           C
ATOM    860  HB1 LYS A  60      42.700  61.390  78.570  1.00  0.00           H
ATOM    861  HB2 LYS A  60      44.300  62.160  78.520  1.00  0.00           H
ATOM    862  CG  LYS A  60      44.240  60.210  77.470  1.00  0.00           C
ATOM    863  HG1 LYS A  60      45.100  60.330  76.760  1.00  0.00           H
ATOM    864  HG2 LYS A  60      43.530  59.630  76.820  1.00  0.00           H
ATOM    865  CD  LYS A  60      44.480  59.350  78.730  1.00  0.00           C
ATOM    866  HD1 LYS A  60      44.710  58.300  78.470  1.00  0.00           H
ATOM    867  HD2 LYS A  60      43.530  59.410  79.310  1.00  0.00           H
ATOM    868  CE  LYS A  60      45.570  59.930  79.630  1.00  0.00           C
ATOM    869  HE1 LYS A  60      45.130  60.790  80.170  1.00  0.00           H
ATOM    870  HE2 LYS A  60      46.520  60.190  79.080  1.00  0.00           H
ATOM    871  NZ  LYS A  60      46.030  59.020  80.670  1.00  0.00           N
ATOM    872  HZ1 LYS A  60      46.450  58.130  80.330  1.00  0.00           H
ATOM    873  HZ2 LYS A  60      45.200  58.690  81.190  1.00  0.00           H
ATOM    874  HZ3 LYS A  60      46.710  59.430  81.350  1.00  0.00           H
ATOM    875  C   LYS A  60      43.750  62.200  75.380  1.00  0.00           C
ATOM    876  O   LYS A  60      43.250  61.450  74.570  1.00  0.00           O
ATOM    877  N   SER A  61      44.940  62.820  75.110  1.00  0.00           N
ATOM    878  HN  SER A  61      45.270  63.390  75.850  1.00  0.00           H
ATOM    879  CA  SER A  61      45.560  62.900  73.750  1.00  0.00           C
ATOM    880  HA  SER A  61      44.760  63.340  73.180  1.00  0.00           H
ATOM    881  CB  SER A  61      46.950  63.760  73.780  1.00  0.00           C
ATOM    882  HB1 SER A  61      46.510  64.760  73.990  1.00  0.00           H
ATOM    883  HB2 SER A  61      47.470  63.840  72.800  1.00  0.00           H
ATOM    884  OG  SER A  61      47.820  63.260  74.810  1.00  0.00           O
ATOM    885  HG1 SER A  61      48.520  62.760  74.380  1.00  0.00           H
ATOM    886  C   SER A  61      45.890  61.510  73.180  1.00  0.00           C
ATOM    887  O   SER A  61      45.760  61.330  71.930  1.00  0.00           O
ATOM    888  N   SER A  62      46.260  60.480  73.930  1.00  0.00           N
ATOM    889  HN  SER A  62      46.390  60.620  74.910  1.00  0.00           H
ATOM    890  CA  SER A  62      46.510  59.130  73.520  1.00  0.00           C
ATOM    891  HA  SER A  62      47.280  59.090  72.760  1.00  0.00           H
ATOM    892  CB  SER A  62      46.970  58.200  74.700  1.00  0.00           C
ATOM    893  HB1 SER A  62      47.790  58.820  75.120  1.00  0.00           H
ATOM    894  HB2 SER A  62      47.270  57.300  74.130  1.00  0.00           H
ATOM    895  OG  SER A  62      46.070  58.000  75.770  1.00  0.00           O
ATOM    896  HG1 SER A  62      46.530  57.400  76.360  1.00  0.00           H
ATOM    897  C   SER A  62      45.250  58.620  72.940  1.00  0.00           C
ATOM    898  O   SER A  62      45.240  57.930  71.880  1.00  0.00           O
ATOM    899  N   ARG A  63      44.050  58.800  73.550  1.00  0.00           N
ATOM    900  HN  ARG A  63      43.980  59.200  74.460  1.00  0.00           H
ATOM    901  CA  ARG A  63      42.810  58.220  73.060  1.00  0.00           C
ATOM    902  HA  ARG A  63      42.850  57.160  72.900  1.00  0.00           H
ATOM    903  CB  ARG A  63      41.660  58.290  74.120  1.00  0.00           C
ATOM    904  HB1 ARG A  63      40.640  58.090  73.710  1.00  0.00           H
ATOM    905  HB2 ARG A  63      41.550  59.380  74.320  1.00  0.00           H
ATOM    906  CG  ARG A  63      41.910  57.490  75.420  1.00  0.00           C
ATOM    907  HG1 ARG A  63      41.170  57.950  76.110  1.00  0.00           H
ATOM    908  HG2 ARG A  63      42.910  57.670  75.850  1.00  0.00           H
ATOM    909  CD  ARG A  63      41.600  55.950  75.240  1.00  0.00           C
ATOM    910  HD1 ARG A  63      42.550  55.510  74.850  1.00  0.00           H
ATOM    911  HD2 ARG A  63      40.700  55.590  74.720  1.00  0.00           H
ATOM    912  NE  ARG A  63      41.480  55.370  76.620  1.00  0.00           N
ATOM    913  HE  ARG A  63      41.690  55.990  77.370  1.00  0.00           H
ATOM    914  CZ  ARG A  63      41.120  54.140  76.930  1.00  0.00           C
ATOM    915  NH1 ARG A  63      41.010  53.180  76.050  1.00  0.00           N
ATOM    916 HH11 ARG A  63      40.920  52.290  76.490  1.00  0.00           H
ATOM    917 HH12 ARG A  63      41.560  53.230  75.220  1.00  0.00           H
ATOM    918  NH2 ARG A  63      40.980  53.790  78.150  1.00  0.00           N
ATOM    919 HH21 ARG A  63      40.900  54.510  78.840  1.00  0.00           H
ATOM    920 HH22 ARG A  63      40.740  52.830  78.280  1.00  0.00           H
ATOM    921  C   ARG A  63      42.390  58.920  71.750  1.00  0.00           C
ATOM    922  O   ARG A  63      41.820  58.220  70.890  1.00  0.00           O
ATOM    923  N   ILE A  64      42.760  60.210  71.500  1.00  0.00           N
ATOM    924  HN  ILE A  64      43.110  60.720  72.280  1.00  0.00           H
ATOM    925  CA  ILE A  64      42.680  60.990  70.270  1.00  0.00           C
ATOM    926  HA  ILE A  64      41.660  60.900  69.940  1.00  0.00           H
ATOM    927  CB  ILE A  64      42.850  62.460  70.410  1.00  0.00           C
ATOM    928  HB  ILE A  64      43.890  62.590  70.780  1.00  0.00           H
ATOM    929  CG2 ILE A  64      42.880  63.150  69.060  1.00  0.00           C
ATOM    930 HG21 ILE A  64      43.720  62.890  68.380  1.00  0.00           H
ATOM    931 HG22 ILE A  64      42.960  64.240  69.260  1.00  0.00           H
ATOM    932 HG23 ILE A  64      41.880  63.020  68.610  1.00  0.00           H
ATOM    933  CG1 ILE A  64      41.960  63.140  71.430  1.00  0.00           C
ATOM    934 HG11 ILE A  64      42.430  64.140  71.570  1.00  0.00           H
ATOM    935 HG12 ILE A  64      42.150  62.690  72.420  1.00  0.00           H
ATOM    936  CD  ILE A  64      40.490  63.210  71.110  1.00  0.00           C
ATOM    937  HD1 ILE A  64      39.970  63.650  71.990  1.00  0.00           H
ATOM    938  HD2 ILE A  64      40.060  62.240  70.810  1.00  0.00           H
ATOM    939  HD3 ILE A  64      40.360  63.900  70.250  1.00  0.00           H
ATOM    940  C   ILE A  64      43.520  60.420  69.150  1.00  0.00           C
ATOM    941  O   ILE A  64      43.050  60.180  68.040  1.00  0.00           O
ATOM    942  N   PHE A  65      44.770  60.100  69.360  1.00  0.00           N
ATOM    943  HN  PHE A  65      45.170  60.360  70.240  1.00  0.00           H
ATOM    944  CA  PHE A  65      45.600  59.440  68.370  1.00  0.00           C
ATOM    945  HA  PHE A  65      45.590  60.020  67.460  1.00  0.00           H
ATOM    946  CB  PHE A  65      47.100  59.500  68.710  1.00  0.00           C
ATOM    947  HB1 PHE A  65      47.710  59.140  67.840  1.00  0.00           H
ATOM    948  HB2 PHE A  65      47.370  58.870  69.590  1.00  0.00           H
ATOM    949  CG  PHE A  65      47.580  60.930  68.850  1.00  0.00           C
ATOM    950  CD1 PHE A  65      47.370  61.850  67.840  1.00  0.00           C
ATOM    951  HD1 PHE A  65      46.860  61.450  66.980  1.00  0.00           H
ATOM    952  CE1 PHE A  65      47.780  63.170  67.950  1.00  0.00           C
ATOM    953  HE1 PHE A  65      47.690  63.830  67.090  1.00  0.00           H
ATOM    954  CZ  PHE A  65      48.440  63.580  69.100  1.00  0.00           C
ATOM    955  HZ  PHE A  65      48.590  64.630  69.190  1.00  0.00           H
ATOM    956  CD2 PHE A  65      48.350  61.280  70.000  1.00  0.00           C
ATOM    957  HD2 PHE A  65      48.520  60.600  70.820  1.00  0.00           H
ATOM    958  CE2 PHE A  65      48.750  62.640  70.080  1.00  0.00           C
ATOM    959  HE2 PHE A  65      49.280  63.050  70.920  1.00  0.00           H
ATOM    960  C   PHE A  65      45.030  58.040  68.030  1.00  0.00           C
ATOM    961  O   PHE A  65      45.050  57.520  66.910  1.00  0.00           O
ATOM    962  N   LEU A  66      44.580  57.270  69.010  1.00  0.00           N
ATOM    963  HN  LEU A  66      44.480  57.640  69.930  1.00  0.00           H
ATOM    964  CA  LEU A  66      44.080  55.910  68.890  1.00  0.00           C
ATOM    965  HA  LEU A  66      44.770  55.340  68.290  1.00  0.00           H
ATOM    966  CB  LEU A  66      43.970  55.150  70.250  1.00  0.00           C
ATOM    967  HB1 LEU A  66      43.210  54.370  70.030  1.00  0.00           H
ATOM    968  HB2 LEU A  66      43.600  55.850  71.030  1.00  0.00           H
ATOM    969  CG  LEU A  66      45.320  54.560  70.600  1.00  0.00           C
ATOM    970  HG  LEU A  66      46.100  55.330  70.450  1.00  0.00           H
ATOM    971  CD1 LEU A  66      45.520  54.320  72.110  1.00  0.00           C
ATOM    972 HD11 LEU A  66      44.850  53.520  72.520  1.00  0.00           H
ATOM    973 HD12 LEU A  66      45.270  55.190  72.770  1.00  0.00           H
ATOM    974 HD13 LEU A  66      46.570  54.060  72.360  1.00  0.00           H
ATOM    975  CD2 LEU A  66      45.570  53.250  69.850  1.00  0.00           C
ATOM    976 HD21 LEU A  66      45.640  53.490  68.770  1.00  0.00           H
ATOM    977 HD22 LEU A  66      44.750  52.500  69.860  1.00  0.00           H
ATOM    978 HD23 LEU A  66      46.560  52.810  70.100  1.00  0.00           H
ATOM    979  C   LEU A  66      42.730  55.840  68.090  1.00  0.00           C
ATOM    980  O   LEU A  66      42.450  54.950  67.270  1.00  0.00           O
ATOM    981  N   PHE A  67      41.840  56.800  68.350  1.00  0.00           N
ATOM    982  HN  PHE A  67      41.890  57.250  69.230  1.00  0.00           H
ATOM    983  CA  PHE A  67      40.570  57.150  67.670  1.00  0.00           C
ATOM    984  HA  PHE A  67      39.990  56.240  67.740  1.00  0.00           H
ATOM    985  CB  PHE A  67      39.810  58.250  68.430  1.00  0.00           C
ATOM    986  HB1 PHE A  67      40.510  59.100  68.520  1.00  0.00           H
ATOM    987  HB2 PHE A  67      39.540  57.920  69.460  1.00  0.00           H
ATOM    988  CG  PHE A  67      38.530  58.760  67.710  1.00  0.00           C
ATOM    989  CD1 PHE A  67      37.330  58.020  67.880  1.00  0.00           C
ATOM    990  HD1 PHE A  67      37.170  57.190  68.560  1.00  0.00           H
ATOM    991  CE1 PHE A  67      36.180  58.420  67.090  1.00  0.00           C
ATOM    992  HE1 PHE A  67      35.260  57.870  67.220  1.00  0.00           H
ATOM    993  CZ  PHE A  67      36.350  59.360  66.080  1.00  0.00           C
ATOM    994  HZ  PHE A  67      35.490  59.690  65.520  1.00  0.00           H
ATOM    995  CD2 PHE A  67      38.610  59.790  66.790  1.00  0.00           C
ATOM    996  HD2 PHE A  67      39.550  60.270  66.580  1.00  0.00           H
ATOM    997  CE2 PHE A  67      37.580  60.020  65.870  1.00  0.00           C
ATOM    998  HE2 PHE A  67      37.780  60.770  65.130  1.00  0.00           H
ATOM    999  C   PHE A  67      40.730  57.480  66.160  1.00  0.00           C
ATOM   1000  O   PHE A  67      40.140  56.940  65.230  1.00  0.00           O
ATOM   1001  N   ASN A  68      41.770  58.310  65.840  1.00  0.00           N
ATOM   1002  HN  ASN A  68      42.320  58.770  66.550  1.00  0.00           H
ATOM   1003  CA  ASN A  68      42.130  58.610  64.450  1.00  0.00           C
ATOM   1004  HA  ASN A  68      41.200  58.630  63.910  1.00  0.00           H
ATOM   1005  CB  ASN A  68      43.220  59.730  64.180  1.00  0.00           C
ATOM   1006  HB1 ASN A  68      43.610  59.730  63.140  1.00  0.00           H
ATOM   1007  HB2 ASN A  68      44.010  59.680  64.950  1.00  0.00           H
ATOM   1008  CG  ASN A  68      42.450  61.110  64.360  1.00  0.00           C
ATOM   1009  OD1 ASN A  68      42.150  61.540  63.280  1.00  0.00           O
ATOM   1010  ND2 ASN A  68      42.360  61.690  65.540  1.00  0.00           N
ATOM   1011 HD21 ASN A  68      42.720  61.230  66.350  1.00  0.00           H
ATOM   1012 HD22 ASN A  68      41.940  62.600  65.560  1.00  0.00           H
ATOM   1013  C   ASN A  68      42.750  57.410  63.740  1.00  0.00           C
ATOM   1014  O   ASN A  68      42.400  57.260  62.560  1.00  0.00           O
ATOM   1015  N   LEU A  69      43.560  56.650  64.420  1.00  0.00           N
ATOM   1016  HN  LEU A  69      43.770  56.790  65.390  1.00  0.00           H
ATOM   1017  CA  LEU A  69      44.120  55.360  63.940  1.00  0.00           C
ATOM   1018  HA  LEU A  69      44.650  55.590  63.020  1.00  0.00           H
ATOM   1019  CB  LEU A  69      45.160  55.070  65.000  1.00  0.00           C
ATOM   1020  HB1 LEU A  69      44.630  54.960  65.990  1.00  0.00           H
ATOM   1021  HB2 LEU A  69      45.760  56.000  65.060  1.00  0.00           H
ATOM   1022  CG  LEU A  69      46.040  53.840  64.890  1.00  0.00           C
ATOM   1023  HG  LEU A  69      45.270  53.080  65.170  1.00  0.00           H
ATOM   1024  CD1 LEU A  69      46.490  53.600  63.450  1.00  0.00           C
ATOM   1025 HD11 LEU A  69      45.680  53.780  62.720  1.00  0.00           H
ATOM   1026 HD12 LEU A  69      46.940  52.590  63.320  1.00  0.00           H
ATOM   1027 HD13 LEU A  69      47.360  54.290  63.300  1.00  0.00           H
ATOM   1028  CD2 LEU A  69      47.150  53.800  65.910  1.00  0.00           C
ATOM   1029 HD21 LEU A  69      47.800  52.910  65.860  1.00  0.00           H
ATOM   1030 HD22 LEU A  69      46.810  53.920  66.960  1.00  0.00           H
ATOM   1031 HD23 LEU A  69      47.880  54.620  65.750  1.00  0.00           H
ATOM   1032  C   LEU A  69      43.090  54.310  63.630  1.00  0.00           C
ATOM   1033  O   LEU A  69      43.130  53.670  62.570  1.00  0.00           O
ATOM   1034  N   ALA A  70      42.100  54.210  64.610  1.00  0.00           N
ATOM   1035  HN  ALA A  70      42.120  54.620  65.520  1.00  0.00           H
ATOM   1036  CA  ALA A  70      40.870  53.380  64.450  1.00  0.00           C
ATOM   1037  HA  ALA A  70      41.160  52.340  64.320  1.00  0.00           H
ATOM   1038  CB  ALA A  70      40.080  53.360  65.710  1.00  0.00           C
ATOM   1039  HB1 ALA A  70      40.640  53.160  66.650  1.00  0.00           H
ATOM   1040  HB2 ALA A  70      39.240  52.620  65.680  1.00  0.00           H
ATOM   1041  HB3 ALA A  70      39.540  54.320  65.850  1.00  0.00           H
ATOM   1042  C   ALA A  70      40.050  53.780  63.310  1.00  0.00           C
ATOM   1043  O   ALA A  70      39.740  53.000  62.440  1.00  0.00           O
ATOM   1044  N   VAL A  71      39.770  55.090  63.130  1.00  0.00           N
ATOM   1045  HN  VAL A  71      40.060  55.890  63.660  1.00  0.00           H
ATOM   1046  CA  VAL A  71      39.100  55.590  61.930  1.00  0.00           C
ATOM   1047  HA  VAL A  71      38.150  55.080  61.780  1.00  0.00           H
ATOM   1048  CB  VAL A  71      38.870  57.030  61.910  1.00  0.00           C
ATOM   1049  HB  VAL A  71      39.800  57.510  62.260  1.00  0.00           H
ATOM   1050  CG1 VAL A  71      38.540  57.530  60.500  1.00  0.00           C
ATOM   1051 HG11 VAL A  71      38.320  58.610  60.390  1.00  0.00           H
ATOM   1052 HG12 VAL A  71      37.630  57.000  60.150  1.00  0.00           H
ATOM   1053 HG13 VAL A  71      39.310  57.280  59.740  1.00  0.00           H
ATOM   1054  CG2 VAL A  71      37.820  57.410  62.860  1.00  0.00           C
ATOM   1055 HG21 VAL A  71      37.730  58.510  62.940  1.00  0.00           H
ATOM   1056 HG22 VAL A  71      37.950  57.120  63.920  1.00  0.00           H
ATOM   1057 HG23 VAL A  71      36.800  57.100  62.530  1.00  0.00           H
ATOM   1058  C   VAL A  71      39.940  55.300  60.780  1.00  0.00           C
ATOM   1059  O   VAL A  71      39.380  54.800  59.840  1.00  0.00           O
ATOM   1060  N   ALA A  72      41.260  55.490  60.720  1.00  0.00           N
ATOM   1061  HN  ALA A  72      41.690  55.860  61.550  1.00  0.00           H
ATOM   1062  CA  ALA A  72      42.000  55.340  59.460  1.00  0.00           C
ATOM   1063  HA  ALA A  72      41.410  55.810  58.680  1.00  0.00           H
ATOM   1064  CB  ALA A  72      43.490  55.790  59.750  1.00  0.00           C
ATOM   1065  HB1 ALA A  72      44.240  55.660  58.950  1.00  0.00           H
ATOM   1066  HB2 ALA A  72      43.950  55.210  60.570  1.00  0.00           H
ATOM   1067  HB3 ALA A  72      43.420  56.820  60.160  1.00  0.00           H
ATOM   1068  C   ALA A  72      41.950  53.890  58.900  1.00  0.00           C
ATOM   1069  O   ALA A  72      41.760  53.600  57.670  1.00  0.00           O
ATOM   1070  N   ASP A  73      42.130  52.990  59.880  1.00  0.00           N
ATOM   1071  HN  ASP A  73      42.020  53.390  60.790  1.00  0.00           H
ATOM   1072  CA  ASP A  73      41.910  51.520  59.730  1.00  0.00           C
ATOM   1073  HA  ASP A  73      42.470  51.290  58.840  1.00  0.00           H
ATOM   1074  CB  ASP A  73      42.570  50.740  60.920  1.00  0.00           C
ATOM   1075  HB1 ASP A  73      42.360  49.650  60.920  1.00  0.00           H
ATOM   1076  HB2 ASP A  73      42.270  51.110  61.930  1.00  0.00           H
ATOM   1077  CG  ASP A  73      44.080  50.650  60.880  1.00  0.00           C
ATOM   1078  OD1 ASP A  73      44.670  50.010  60.000  1.00  0.00           O
ATOM   1079  OD2 ASP A  73      44.800  51.390  61.780  1.00  0.00           O
ATOM   1080  HD2 ASP A  73      44.250  51.780  62.470  1.00  0.00           H
ATOM   1081  C   ASP A  73      40.490  51.060  59.350  1.00  0.00           C
ATOM   1082  O   ASP A  73      40.300  50.230  58.500  1.00  0.00           O
ATOM   1083  N   PHE A  74      39.490  51.700  59.940  1.00  0.00           N
ATOM   1084  HN  PHE A  74      39.710  52.420  60.600  1.00  0.00           H
ATOM   1085  CA  PHE A  74      38.130  51.410  59.580  1.00  0.00           C
ATOM   1086  HA  PHE A  74      37.970  50.360  59.740  1.00  0.00           H
ATOM   1087  CB  PHE A  74      37.160  52.070  60.610  1.00  0.00           C
ATOM   1088  HB1 PHE A  74      37.140  53.180  60.550  1.00  0.00           H
ATOM   1089  HB2 PHE A  74      37.500  51.940  61.670  1.00  0.00           H
ATOM   1090  CG  PHE A  74      35.750  51.560  60.360  1.00  0.00           C
ATOM   1091  CD1 PHE A  74      35.190  50.710  61.300  1.00  0.00           C
ATOM   1092  HD1 PHE A  74      35.780  50.300  62.110  1.00  0.00           H
ATOM   1093  CE1 PHE A  74      33.850  50.280  61.200  1.00  0.00           C
ATOM   1094  HE1 PHE A  74      33.400  49.640  61.940  1.00  0.00           H
ATOM   1095  CZ  PHE A  74      33.010  50.770  60.190  1.00  0.00           C
ATOM   1096  HZ  PHE A  74      31.950  50.540  60.150  1.00  0.00           H
ATOM   1097  CD2 PHE A  74      34.930  52.080  59.370  1.00  0.00           C
ATOM   1098  HD2 PHE A  74      35.190  52.810  58.630  1.00  0.00           H
ATOM   1099  CE2 PHE A  74      33.570  51.750  59.340  1.00  0.00           C
ATOM   1100  HE2 PHE A  74      33.040  52.300  58.570  1.00  0.00           H
ATOM   1101  C   PHE A  74      37.810  51.810  58.120  1.00  0.00           C
ATOM   1102  O   PHE A  74      37.320  50.990  57.370  1.00  0.00           O
ATOM   1103  N   LEU A  75      38.140  53.040  57.730  1.00  0.00           N
ATOM   1104  HN  LEU A  75      38.470  53.650  58.430  1.00  0.00           H
ATOM   1105  CA  LEU A  75      38.210  53.550  56.380  1.00  0.00           C
ATOM   1106  HA  LEU A  75      37.210  53.620  56.000  1.00  0.00           H
ATOM   1107  CB  LEU A  75      38.910  54.930  56.420  1.00  0.00           C
ATOM   1108  HB1 LEU A  75      39.380  55.190  55.440  1.00  0.00           H
ATOM   1109  HB2 LEU A  75      39.800  54.850  57.080  1.00  0.00           H
ATOM   1110  CG  LEU A  75      37.960  56.160  56.620  1.00  0.00           C
ATOM   1111  HG  LEU A  75      37.530  55.970  57.620  1.00  0.00           H
ATOM   1112  CD1 LEU A  75      38.830  57.450  56.730  1.00  0.00           C
ATOM   1113 HD11 LEU A  75      38.120  58.250  57.050  1.00  0.00           H
ATOM   1114 HD12 LEU A  75      39.070  57.790  55.700  1.00  0.00           H
ATOM   1115 HD13 LEU A  75      39.710  57.340  57.390  1.00  0.00           H
ATOM   1116  CD2 LEU A  75      36.890  56.470  55.510  1.00  0.00           C
ATOM   1117 HD21 LEU A  75      36.180  55.610  55.500  1.00  0.00           H
ATOM   1118 HD22 LEU A  75      37.360  56.640  54.510  1.00  0.00           H
ATOM   1119 HD23 LEU A  75      36.410  57.420  55.790  1.00  0.00           H
ATOM   1120  C   LEU A  75      38.970  52.680  55.300  1.00  0.00           C
ATOM   1121  O   LEU A  75      38.540  52.410  54.190  1.00  0.00           O
ATOM   1122  N   LEU A  76      40.200  52.380  55.610  1.00  0.00           N
ATOM   1123  HN  LEU A  76      40.530  52.640  56.510  1.00  0.00           H
ATOM   1124  CA  LEU A  76      41.150  51.610  54.760  1.00  0.00           C
ATOM   1125  HA  LEU A  76      41.100  52.100  53.800  1.00  0.00           H
ATOM   1126  CB  LEU A  76      42.570  51.560  55.390  1.00  0.00           C
ATOM   1127  HB1 LEU A  76      42.470  51.130  56.400  1.00  0.00           H
ATOM   1128  HB2 LEU A  76      43.010  52.580  55.510  1.00  0.00           H
ATOM   1129  CG  LEU A  76      43.570  50.670  54.540  1.00  0.00           C
ATOM   1130  HG  LEU A  76      43.160  49.650  54.520  1.00  0.00           H
ATOM   1131  CD1 LEU A  76      43.770  51.090  53.050  1.00  0.00           C
ATOM   1132 HD11 LEU A  76      42.790  50.910  52.570  1.00  0.00           H
ATOM   1133 HD12 LEU A  76      44.550  50.370  52.700  1.00  0.00           H
ATOM   1134 HD13 LEU A  76      44.130  52.140  53.060  1.00  0.00           H
ATOM   1135  CD2 LEU A  76      44.850  50.640  55.230  1.00  0.00           C
ATOM   1136 HD21 LEU A  76      44.710  50.080  56.180  1.00  0.00           H
ATOM   1137 HD22 LEU A  76      45.300  51.650  55.350  1.00  0.00           H
ATOM   1138 HD23 LEU A  76      45.620  50.110  54.640  1.00  0.00           H
ATOM   1139  C   LEU A  76      40.540  50.230  54.600  1.00  0.00           C
ATOM   1140  O   LEU A  76      40.500  49.730  53.470  1.00  0.00           O
ATOM   1141  N   ILE A  77      39.990  49.600  55.670  1.00  0.00           N
ATOM   1142  HN  ILE A  77      40.260  49.900  56.580  1.00  0.00           H
ATOM   1143  CA  ILE A  77      39.240  48.310  55.550  1.00  0.00           C
ATOM   1144  HA  ILE A  77      40.010  47.690  55.110  1.00  0.00           H
ATOM   1145  CB  ILE A  77      38.900  47.720  57.000  1.00  0.00           C
ATOM   1146  HB  ILE A  77      38.550  48.510  57.700  1.00  0.00           H
ATOM   1147  CG2 ILE A  77      37.690  46.680  56.960  1.00  0.00           C
ATOM   1148 HG21 ILE A  77      36.760  47.120  56.570  1.00  0.00           H
ATOM   1149 HG22 ILE A  77      37.460  46.390  58.010  1.00  0.00           H
ATOM   1150 HG23 ILE A  77      37.960  45.800  56.320  1.00  0.00           H
ATOM   1151  CG1 ILE A  77      40.230  47.120  57.670  1.00  0.00           C
ATOM   1152 HG11 ILE A  77      39.940  46.800  58.680  1.00  0.00           H
ATOM   1153 HG12 ILE A  77      40.990  47.940  57.760  1.00  0.00           H
ATOM   1154  CD  ILE A  77      40.820  45.900  56.880  1.00  0.00           C
ATOM   1155  HD1 ILE A  77      40.990  46.220  55.840  1.00  0.00           H
ATOM   1156  HD2 ILE A  77      40.080  45.070  56.970  1.00  0.00           H
ATOM   1157  HD3 ILE A  77      41.760  45.640  57.410  1.00  0.00           H
ATOM   1158  C   ILE A  77      38.040  48.280  54.620  1.00  0.00           C
ATOM   1159  O   ILE A  77      37.880  47.340  53.810  1.00  0.00           O
ATOM   1160  N   ILE A  78      37.150  49.310  54.700  1.00  0.00           N
ATOM   1161  HN  ILE A  78      37.290  50.080  55.320  1.00  0.00           H
ATOM   1162  CA  ILE A  78      35.980  49.380  53.830  1.00  0.00           C
ATOM   1163  HA  ILE A  78      35.460  48.430  53.810  1.00  0.00           H
ATOM   1164  CB  ILE A  78      34.910  50.400  54.340  1.00  0.00           C
ATOM   1165  HB  ILE A  78      34.010  50.360  53.690  1.00  0.00           H
ATOM   1166  CG2 ILE A  78      34.380  49.840  55.670  1.00  0.00           C
ATOM   1167 HG21 ILE A  78      35.210  49.890  56.410  1.00  0.00           H
ATOM   1168 HG22 ILE A  78      33.880  48.870  55.480  1.00  0.00           H
ATOM   1169 HG23 ILE A  78      33.620  50.570  56.030  1.00  0.00           H
ATOM   1170  CG1 ILE A  78      35.500  51.810  54.340  1.00  0.00           C
ATOM   1171 HG11 ILE A  78      35.860  52.170  53.360  1.00  0.00           H
ATOM   1172 HG12 ILE A  78      36.340  51.990  55.050  1.00  0.00           H
ATOM   1173  CD  ILE A  78      34.430  52.830  54.760  1.00  0.00           C
ATOM   1174  HD1 ILE A  78      34.230  52.680  55.840  1.00  0.00           H
ATOM   1175  HD2 ILE A  78      33.510  52.730  54.150  1.00  0.00           H
ATOM   1176  HD3 ILE A  78      34.800  53.870  54.620  1.00  0.00           H
ATOM   1177  C   ILE A  78      36.350  49.600  52.310  1.00  0.00           C
ATOM   1178  O   ILE A  78      35.490  49.540  51.500  1.00  0.00           O
ATOM   1179  N   CYS A  79      37.630  49.810  51.950  1.00  0.00           N
ATOM   1180  HN  CYS A  79      38.310  50.150  52.600  1.00  0.00           H
ATOM   1181  CA  CYS A  79      38.180  49.840  50.570  1.00  0.00           C
ATOM   1182  HA  CYS A  79      37.460  50.330  49.920  1.00  0.00           H
ATOM   1183  CB  CYS A  79      39.540  50.770  50.470  1.00  0.00           C
ATOM   1184  HB1 CYS A  79      39.820  50.850  49.400  1.00  0.00           H
ATOM   1185  HB2 CYS A  79      40.390  50.270  50.980  1.00  0.00           H
ATOM   1186  SG  CYS A  79      39.320  52.470  51.090  1.00  0.00           S
ATOM   1187  HG1 CYS A  79      38.680  52.330  52.240  1.00  0.00           H
ATOM   1188  C   CYS A  79      38.400  48.470  49.930  1.00  0.00           C
ATOM   1189  O   CYS A  79      38.470  48.320  48.700  1.00  0.00           O
ATOM   1190  N   LEU A  80      38.610  47.400  50.750  1.00  0.00           N
ATOM   1191  HN  LEU A  80      38.540  47.550  51.740  1.00  0.00           H
ATOM   1192  CA  LEU A  80      38.870  46.010  50.240  1.00  0.00           C
ATOM   1193  HA  LEU A  80      39.750  46.080  49.610  1.00  0.00           H
ATOM   1194  CB  LEU A  80      39.260  45.170  51.480  1.00  0.00           C
ATOM   1195  HB1 LEU A  80      39.660  44.210  51.100  1.00  0.00           H
ATOM   1196  HB2 LEU A  80      38.400  44.910  52.130  1.00  0.00           H
ATOM   1197  CG  LEU A  80      40.440  45.570  52.430  1.00  0.00           C
ATOM   1198  HG  LEU A  80      40.150  46.300  53.210  1.00  0.00           H
ATOM   1199  CD1 LEU A  80      41.110  44.360  53.200  1.00  0.00           C
ATOM   1200 HD11 LEU A  80      41.410  43.610  52.440  1.00  0.00           H
ATOM   1201 HD12 LEU A  80      40.310  43.810  53.740  1.00  0.00           H
ATOM   1202 HD13 LEU A  80      41.860  44.690  53.950  1.00  0.00           H
ATOM   1203  CD2 LEU A  80      41.570  46.180  51.610  1.00  0.00           C
ATOM   1204 HD21 LEU A  80      41.860  45.360  50.900  1.00  0.00           H
ATOM   1205 HD22 LEU A  80      42.500  46.290  52.200  1.00  0.00           H
ATOM   1206 HD23 LEU A  80      41.440  47.110  51.010  1.00  0.00           H
ATOM   1207  C   LEU A  80      37.790  45.380  49.410  1.00  0.00           C
ATOM   1208  O   LEU A  80      38.140  44.670  48.460  1.00  0.00           O
ATOM   1209  N   PRO A  81      36.490  45.420  49.600  1.00  0.00           N
ATOM   1210  CD  PRO A  81      35.820  45.880  50.860  1.00  0.00           C
ATOM   1211  HD1 PRO A  81      36.120  46.950  50.980  1.00  0.00           H
ATOM   1212  HD2 PRO A  81      36.150  45.200  51.670  1.00  0.00           H
ATOM   1213  CA  PRO A  81      35.480  44.860  48.680  1.00  0.00           C
ATOM   1214  HA  PRO A  81      35.580  43.780  48.650  1.00  0.00           H
ATOM   1215  CB  PRO A  81      34.060  45.210  49.250  1.00  0.00           C
ATOM   1216  HB1 PRO A  81      33.440  44.310  49.480  1.00  0.00           H
ATOM   1217  HB2 PRO A  81      33.400  45.900  48.690  1.00  0.00           H
ATOM   1218  CG  PRO A  81      34.320  45.780  50.680  1.00  0.00           C
ATOM   1219  HG1 PRO A  81      33.830  46.780  50.640  1.00  0.00           H
ATOM   1220  HG2 PRO A  81      33.810  45.210  51.490  1.00  0.00           H
ATOM   1221  C   PRO A  81      35.550  45.260  47.290  1.00  0.00           C
ATOM   1222  O   PRO A  81      35.240  44.370  46.490  1.00  0.00           O
ATOM   1223  N   PHE A  82      36.020  46.500  47.020  1.00  0.00           N
ATOM   1224  HN  PHE A  82      36.220  47.090  47.800  1.00  0.00           H
ATOM   1225  CA  PHE A  82      36.190  47.010  45.670  1.00  0.00           C
ATOM   1226  HA  PHE A  82      35.250  46.830  45.180  1.00  0.00           H
ATOM   1227  CB  PHE A  82      36.490  48.570  45.730  1.00  0.00           C
ATOM   1228  HB1 PHE A  82      36.590  48.990  44.700  1.00  0.00           H
ATOM   1229  HB2 PHE A  82      37.520  48.720  46.140  1.00  0.00           H
ATOM   1230  CG  PHE A  82      35.350  49.310  46.480  1.00  0.00           C
ATOM   1231  CD1 PHE A  82      35.580  50.100  47.640  1.00  0.00           C
ATOM   1232  HD1 PHE A  82      36.540  50.330  48.080  1.00  0.00           H
ATOM   1233  CE1 PHE A  82      34.480  50.690  48.250  1.00  0.00           C
ATOM   1234  HE1 PHE A  82      34.570  51.360  49.100  1.00  0.00           H
ATOM   1235  CZ  PHE A  82      33.180  50.570  47.830  1.00  0.00           C
ATOM   1236  HZ  PHE A  82      32.410  51.140  48.320  1.00  0.00           H
ATOM   1237  CD2 PHE A  82      34.030  49.000  46.110  1.00  0.00           C
ATOM   1238  HD2 PHE A  82      33.850  48.370  45.250  1.00  0.00           H
ATOM   1239  CE2 PHE A  82      32.980  49.700  46.640  1.00  0.00           C
ATOM   1240  HE2 PHE A  82      31.980  49.530  46.260  1.00  0.00           H
ATOM   1241  C   PHE A  82      37.330  46.200  44.930  1.00  0.00           C
ATOM   1242  O   PHE A  82      37.240  45.830  43.730  1.00  0.00           O
ATOM   1243  N   LEU A  83      38.460  45.870  45.610  1.00  0.00           N
ATOM   1244  HN  LEU A  83      38.500  46.210  46.560  1.00  0.00           H
ATOM   1245  CA  LEU A  83      39.560  45.120  45.110  1.00  0.00           C
ATOM   1246  HA  LEU A  83      39.880  45.590  44.180  1.00  0.00           H
ATOM   1247  CB  LEU A  83      40.700  44.960  46.240  1.00  0.00           C
ATOM   1248  HB1 LEU A  83      41.520  44.350  45.790  1.00  0.00           H
ATOM   1249  HB2 LEU A  83      40.360  44.380  47.110  1.00  0.00           H
ATOM   1250  CG  LEU A  83      41.470  46.110  46.710  1.00  0.00           C
ATOM   1251  HG  LEU A  83      40.900  46.900  47.240  1.00  0.00           H
ATOM   1252  CD1 LEU A  83      42.460  45.670  47.800  1.00  0.00           C
ATOM   1253 HD11 LEU A  83      42.020  45.180  48.680  1.00  0.00           H
ATOM   1254 HD12 LEU A  83      43.210  46.440  48.080  1.00  0.00           H
ATOM   1255 HD13 LEU A  83      43.100  44.950  47.240  1.00  0.00           H
ATOM   1256  CD2 LEU A  83      42.140  46.750  45.540  1.00  0.00           C
ATOM   1257 HD21 LEU A  83      42.780  46.100  44.910  1.00  0.00           H
ATOM   1258 HD22 LEU A  83      42.700  47.630  45.940  1.00  0.00           H
ATOM   1259 HD23 LEU A  83      41.390  47.170  44.820  1.00  0.00           H
ATOM   1260  C   LEU A  83      39.200  43.720  44.780  1.00  0.00           C
ATOM   1261  O   LEU A  83      39.630  43.130  43.800  1.00  0.00           O
ATOM   1262  N   MET A  84      38.470  43.050  45.740  1.00  0.00           N
ATOM   1263  HN  MET A  84      38.010  43.490  46.510  1.00  0.00           H
ATOM   1264  CA  MET A  84      38.150  41.690  45.540  1.00  0.00           C
ATOM   1265  HA  MET A  84      39.040  41.220  45.140  1.00  0.00           H
ATOM   1266  CB  MET A  84      37.930  40.740  46.770  1.00  0.00           C
ATOM   1267  HB1 MET A  84      38.850  40.590  47.380  1.00  0.00           H
ATOM   1268  HB2 MET A  84      37.650  39.710  46.460  1.00  0.00           H
ATOM   1269  CG  MET A  84      36.860  41.240  47.760  1.00  0.00           C
ATOM   1270  HG1 MET A  84      35.850  40.970  47.380  1.00  0.00           H
ATOM   1271  HG2 MET A  84      36.880  42.360  47.780  1.00  0.00           H
ATOM   1272  SD  MET A  84      37.050  40.450  49.440  1.00  0.00           S
ATOM   1273  CE  MET A  84      36.400  41.820  50.360  1.00  0.00           C
ATOM   1274  HE1 MET A  84      36.980  42.720  50.060  1.00  0.00           H
ATOM   1275  HE2 MET A  84      36.490  41.810  51.470  1.00  0.00           H
ATOM   1276  HE3 MET A  84      35.330  41.970  50.120  1.00  0.00           H
ATOM   1277  C   MET A  84      37.120  41.420  44.460  1.00  0.00           C
ATOM   1278  O   MET A  84      37.340  40.400  43.860  1.00  0.00           O
ATOM   1279  N   ASP A  85      36.090  42.220  44.270  1.00  0.00           N
ATOM   1280  HN  ASP A  85      35.710  42.840  44.950  1.00  0.00           H
ATOM   1281  CA  ASP A  85      35.320  42.350  43.010  1.00  0.00           C
ATOM   1282  HA  ASP A  85      34.940  41.360  42.830  1.00  0.00           H
ATOM   1283  CB  ASP A  85      34.210  43.430  43.280  1.00  0.00           C
ATOM   1284  HB1 ASP A  85      34.560  44.480  43.310  1.00  0.00           H
ATOM   1285  HB2 ASP A  85      33.730  43.080  44.220  1.00  0.00           H
ATOM   1286  CG  ASP A  85      33.100  43.470  42.270  1.00  0.00           C
ATOM   1287  OD1 ASP A  85      32.580  44.540  41.800  1.00  0.00           O
ATOM   1288  OD2 ASP A  85      32.630  42.350  41.960  1.00  0.00           O
ATOM   1289  C   ASP A  85      36.040  42.630  41.760  1.00  0.00           C
ATOM   1290  O   ASP A  85      35.900  41.880  40.750  1.00  0.00           O
ATOM   1291  N   ASN A  86      37.030  43.560  41.800  1.00  0.00           N
ATOM   1292  HN  ASN A  86      37.180  44.200  42.540  1.00  0.00           H
ATOM   1293  CA  ASN A  86      37.920  43.680  40.630  1.00  0.00           C
ATOM   1294  HA  ASN A  86      37.300  43.880  39.770  1.00  0.00           H
ATOM   1295  CB  ASN A  86      38.900  44.930  40.800  1.00  0.00           C
ATOM   1296  HB1 ASN A  86      39.570  45.030  41.680  1.00  0.00           H
ATOM   1297  HB2 ASN A  86      38.240  45.820  40.720  1.00  0.00           H
ATOM   1298  CG  ASN A  86      39.890  45.090  39.580  1.00  0.00           C
ATOM   1299  OD1 ASN A  86      39.540  45.730  38.610  1.00  0.00           O
ATOM   1300  ND2 ASN A  86      41.130  44.720  39.810  1.00  0.00           N
ATOM   1301 HD21 ASN A  86      41.390  44.320  40.680  1.00  0.00           H
ATOM   1302 HD22 ASN A  86      41.900  45.020  39.240  1.00  0.00           H
ATOM   1303  C   ASN A  86      38.730  42.370  40.210  1.00  0.00           C
ATOM   1304  O   ASN A  86      38.740  42.010  39.020  1.00  0.00           O
ATOM   1305  N   TYR A  87      39.340  41.580  41.160  1.00  0.00           N
ATOM   1306  HN  TYR A  87      39.480  41.930  42.080  1.00  0.00           H
ATOM   1307  CA  TYR A  87      40.030  40.320  40.870  1.00  0.00           C
ATOM   1308  HA  TYR A  87      40.640  40.560  40.000  1.00  0.00           H
ATOM   1309  CB  TYR A  87      40.820  39.740  42.060  1.00  0.00           C
ATOM   1310  HB1 TYR A  87      41.350  38.790  41.810  1.00  0.00           H
ATOM   1311  HB2 TYR A  87      40.220  39.550  42.970  1.00  0.00           H
ATOM   1312  CG  TYR A  87      41.930  40.810  42.440  1.00  0.00           C
ATOM   1313  CD1 TYR A  87      42.790  41.380  41.450  1.00  0.00           C
ATOM   1314  HD1 TYR A  87      42.800  41.100  40.410  1.00  0.00           H
ATOM   1315  CE1 TYR A  87      43.560  42.520  41.710  1.00  0.00           C
ATOM   1316  HE1 TYR A  87      44.200  42.950  40.940  1.00  0.00           H
ATOM   1317  CZ  TYR A  87      43.630  42.990  43.090  1.00  0.00           C
ATOM   1318  OH  TYR A  87      44.090  44.290  43.290  1.00  0.00           O
ATOM   1319  HH  TYR A  87      44.360  44.640  42.430  1.00  0.00           H
ATOM   1320  CD2 TYR A  87      42.030  41.260  43.780  1.00  0.00           C
ATOM   1321  HD2 TYR A  87      41.330  40.840  44.500  1.00  0.00           H
ATOM   1322  CE2 TYR A  87      42.820  42.360  44.080  1.00  0.00           C
ATOM   1323  HE2 TYR A  87      42.770  42.840  45.040  1.00  0.00           H
ATOM   1324  C   TYR A  87      39.030  39.350  40.290  1.00  0.00           C
ATOM   1325  O   TYR A  87      39.410  38.690  39.320  1.00  0.00           O
ATOM   1326  N   VAL A  88      37.780  39.320  40.800  1.00  0.00           N
ATOM   1327  HN  VAL A  88      37.580  39.670  41.700  1.00  0.00           H
ATOM   1328  CA  VAL A  88      36.780  38.450  40.290  1.00  0.00           C
ATOM   1329  HA  VAL A  88      37.040  37.410  40.150  1.00  0.00           H
ATOM   1330  CB  VAL A  88      35.590  38.450  41.250  1.00  0.00           C
ATOM   1331  HB  VAL A  88      35.290  39.510  41.380  1.00  0.00           H
ATOM   1332  CG1 VAL A  88      34.410  37.580  40.710  1.00  0.00           C
ATOM   1333 HG11 VAL A  88      34.870  36.580  40.580  1.00  0.00           H
ATOM   1334 HG12 VAL A  88      34.030  37.920  39.720  1.00  0.00           H
ATOM   1335 HG13 VAL A  88      33.610  37.630  41.480  1.00  0.00           H
ATOM   1336  CG2 VAL A  88      36.040  37.770  42.580  1.00  0.00           C
ATOM   1337 HG21 VAL A  88      35.380  38.150  43.400  1.00  0.00           H
ATOM   1338 HG22 VAL A  88      37.040  38.000  43.020  1.00  0.00           H
ATOM   1339 HG23 VAL A  88      35.890  36.670  42.550  1.00  0.00           H
ATOM   1340  C   VAL A  88      36.330  38.800  38.880  1.00  0.00           C
ATOM   1341  O   VAL A  88      36.280  37.960  37.990  1.00  0.00           O
ATOM   1342  N   ARG A  89      36.070  40.080  38.500  1.00  0.00           N
ATOM   1343  HN  ARG A  89      35.960  40.830  39.150  1.00  0.00           H
ATOM   1344  CA  ARG A  89      35.630  40.360  37.170  1.00  0.00           C
ATOM   1345  HA  ARG A  89      34.950  39.560  36.910  1.00  0.00           H
ATOM   1346  CB  ARG A  89      34.870  41.770  37.150  1.00  0.00           C
ATOM   1347  HB1 ARG A  89      34.480  42.010  36.140  1.00  0.00           H
ATOM   1348  HB2 ARG A  89      35.680  42.510  37.360  1.00  0.00           H
ATOM   1349  CG  ARG A  89      33.880  42.140  38.210  1.00  0.00           C
ATOM   1350  HG1 ARG A  89      33.710  43.240  38.290  1.00  0.00           H
ATOM   1351  HG2 ARG A  89      34.330  42.040  39.220  1.00  0.00           H
ATOM   1352  CD  ARG A  89      32.530  41.440  38.170  1.00  0.00           C
ATOM   1353  HD1 ARG A  89      32.600  40.340  38.170  1.00  0.00           H
ATOM   1354  HD2 ARG A  89      32.030  41.760  37.230  1.00  0.00           H
ATOM   1355  NE  ARG A  89      31.690  41.850  39.360  1.00  0.00           N
ATOM   1356  HE  ARG A  89      32.190  41.970  40.220  1.00  0.00           H
ATOM   1357  CZ  ARG A  89      30.600  42.540  39.310  1.00  0.00           C
ATOM   1358  NH1 ARG A  89      29.620  42.520  38.460  1.00  0.00           N
ATOM   1359 HH11 ARG A  89      29.580  41.970  37.620  1.00  0.00           H
ATOM   1360 HH12 ARG A  89      28.760  42.840  38.880  1.00  0.00           H
ATOM   1361  NH2 ARG A  89      30.260  43.030  40.470  1.00  0.00           N
ATOM   1362 HH21 ARG A  89      29.370  43.450  40.620  1.00  0.00           H
ATOM   1363 HH22 ARG A  89      30.970  43.030  41.190  1.00  0.00           H
ATOM   1364  C   ARG A  89      36.830  40.440  36.220  1.00  0.00           C
ATOM   1365  O   ARG A  89      36.810  40.770  35.020  1.00  0.00           O
ATOM   1366  N   ARG A  90      38.020  40.160  36.720  1.00  0.00           N
ATOM   1367  HN  ARG A  90      38.170  39.930  37.680  1.00  0.00           H
ATOM   1368  CA  ARG A  90      39.150  39.890  35.840  1.00  0.00           C
ATOM   1369  HA  ARG A  90      39.830  39.420  36.540  1.00  0.00           H
ATOM   1370  CB  ARG A  90      38.930  38.830  34.730  1.00  0.00           C
ATOM   1371  HB1 ARG A  90      39.570  39.250  33.920  1.00  0.00           H
ATOM   1372  HB2 ARG A  90      37.940  38.840  34.230  1.00  0.00           H
ATOM   1373  CG  ARG A  90      39.360  37.370  35.120  1.00  0.00           C
ATOM   1374  HG1 ARG A  90      40.340  37.400  35.630  1.00  0.00           H
ATOM   1375  HG2 ARG A  90      39.380  36.690  34.250  1.00  0.00           H
ATOM   1376  CD  ARG A  90      38.340  36.900  36.120  1.00  0.00           C
ATOM   1377  HD1 ARG A  90      37.320  37.020  35.690  1.00  0.00           H
ATOM   1378  HD2 ARG A  90      38.420  37.550  37.020  1.00  0.00           H
ATOM   1379  NE  ARG A  90      38.520  35.500  36.370  1.00  0.00           N
ATOM   1380  HE  ARG A  90      39.290  35.110  35.850  1.00  0.00           H
ATOM   1381  CZ  ARG A  90      37.800  34.750  37.160  1.00  0.00           C
ATOM   1382  NH1 ARG A  90      36.940  35.310  37.990  1.00  0.00           N
ATOM   1383 HH11 ARG A  90      36.370  34.810  38.620  1.00  0.00           H
ATOM   1384 HH12 ARG A  90      36.780  36.290  37.950  1.00  0.00           H
ATOM   1385  NH2 ARG A  90      38.010  33.450  37.150  1.00  0.00           N
ATOM   1386 HH21 ARG A  90      38.550  33.040  36.420  1.00  0.00           H
ATOM   1387 HH22 ARG A  90      37.540  32.980  37.890  1.00  0.00           H
ATOM   1388  C   ARG A  90      39.750  41.170  35.340  1.00  0.00           C
ATOM   1389  O   ARG A  90      40.190  41.430  34.220  1.00  0.00           O
ATOM   1390  N   TRP A  91      39.900  42.110  36.360  1.00  0.00           N
ATOM   1391  HN  TRP A  91      39.740  42.030  37.340  1.00  0.00           H
ATOM   1392  CA  TRP A  91      40.570  43.410  36.090  1.00  0.00           C
ATOM   1393  HA  TRP A  91      40.420  43.940  37.010  1.00  0.00           H
ATOM   1394  CB  TRP A  91      42.160  43.430  35.790  1.00  0.00           C
ATOM   1395  HB1 TRP A  91      42.500  44.490  35.700  1.00  0.00           H
ATOM   1396  HB2 TRP A  91      42.360  42.950  34.810  1.00  0.00           H
ATOM   1397  CG  TRP A  91      43.020  42.660  36.710  1.00  0.00           C
ATOM   1398  CD1 TRP A  91      43.820  43.220  37.730  1.00  0.00           C
ATOM   1399  HD1 TRP A  91      43.860  44.300  37.760  1.00  0.00           H
ATOM   1400  NE1 TRP A  91      44.340  42.210  38.450  1.00  0.00           N
ATOM   1401  HE1 TRP A  91      45.170  42.320  38.930  1.00  0.00           H
ATOM   1402  CE2 TRP A  91      44.030  40.950  37.950  1.00  0.00           C
ATOM   1403  CD2 TRP A  91      43.190  41.210  36.830  1.00  0.00           C
ATOM   1404  CE3 TRP A  91      42.810  40.160  36.020  1.00  0.00           C
ATOM   1405  HE3 TRP A  91      42.370  40.360  35.050  1.00  0.00           H
ATOM   1406  CZ3 TRP A  91      43.210  38.840  36.410  1.00  0.00           C
ATOM   1407  HZ3 TRP A  91      42.880  37.970  35.850  1.00  0.00           H
ATOM   1408  CZ2 TRP A  91      44.380  39.640  38.420  1.00  0.00           C
ATOM   1409  HZ2 TRP A  91      44.950  39.460  39.310  1.00  0.00           H
ATOM   1410  CH2 TRP A  91      43.940  38.570  37.610  1.00  0.00           C
ATOM   1411  HH2 TRP A  91      44.240  37.580  37.900  1.00  0.00           H
ATOM   1412  C   TRP A  91      39.730  44.250  35.140  1.00  0.00           C
ATOM   1413  O   TRP A  91      40.290  45.090  34.440  1.00  0.00           O
ATOM   1414  N   ASP A  92      38.410  44.050  35.200  1.00  0.00           N
ATOM   1415  HN  ASP A  92      38.110  43.330  35.810  1.00  0.00           H
ATOM   1416  CA  ASP A  92      37.500  44.940  34.490  1.00  0.00           C
ATOM   1417  HA  ASP A  92      37.960  45.720  33.900  1.00  0.00           H
ATOM   1418  CB  ASP A  92      36.510  44.200  33.500  1.00  0.00           C
ATOM   1419  HB1 ASP A  92      35.880  43.560  34.140  1.00  0.00           H
ATOM   1420  HB2 ASP A  92      37.070  43.570  32.750  1.00  0.00           H
ATOM   1421  CG  ASP A  92      35.630  45.130  32.630  1.00  0.00           C
ATOM   1422  OD1 ASP A  92      36.020  46.330  32.530  1.00  0.00           O
ATOM   1423  OD2 ASP A  92      34.640  44.700  32.090  1.00  0.00           O
ATOM   1424  C   ASP A  92      36.630  45.690  35.540  1.00  0.00           C
ATOM   1425  O   ASP A  92      35.650  45.190  36.120  1.00  0.00           O
ATOM   1426  N   TRP A  93      37.070  46.900  35.850  1.00  0.00           N
ATOM   1427  HN  TRP A  93      37.860  47.260  35.360  1.00  0.00           H
ATOM   1428  CA  TRP A  93      36.420  47.810  36.740  1.00  0.00           C
ATOM   1429  HA  TRP A  93      36.170  47.270  37.650  1.00  0.00           H
ATOM   1430  CB  TRP A  93      37.440  48.830  36.990  1.00  0.00           C
ATOM   1431  HB1 TRP A  93      37.830  49.150  36.010  1.00  0.00           H
ATOM   1432  HB2 TRP A  93      38.240  48.400  37.620  1.00  0.00           H
ATOM   1433  CG  TRP A  93      37.060  50.040  37.790  1.00  0.00           C
ATOM   1434  CD1 TRP A  93      36.500  51.190  37.350  1.00  0.00           C
ATOM   1435  HD1 TRP A  93      36.330  51.490  36.320  1.00  0.00           H
ATOM   1436  NE1 TRP A  93      36.030  52.000  38.400  1.00  0.00           N
ATOM   1437  HE1 TRP A  93      35.230  52.550  38.310  1.00  0.00           H
ATOM   1438  CE2 TRP A  93      36.360  51.410  39.580  1.00  0.00           C
ATOM   1439  CD2 TRP A  93      37.030  50.140  39.240  1.00  0.00           C
ATOM   1440  CE3 TRP A  93      37.570  49.390  40.280  1.00  0.00           C
ATOM   1441  HE3 TRP A  93      38.110  48.470  40.100  1.00  0.00           H
ATOM   1442  CZ3 TRP A  93      37.440  49.910  41.590  1.00  0.00           C
ATOM   1443  HZ3 TRP A  93      37.710  49.220  42.390  1.00  0.00           H
ATOM   1444  CZ2 TRP A  93      36.310  51.880  40.860  1.00  0.00           C
ATOM   1445  HZ2 TRP A  93      35.980  52.880  41.080  1.00  0.00           H
ATOM   1446  CH2 TRP A  93      36.750  51.020  41.890  1.00  0.00           C
ATOM   1447  HH2 TRP A  93      36.760  51.370  42.910  1.00  0.00           H
ATOM   1448  C   TRP A  93      35.030  48.400  36.230  1.00  0.00           C
ATOM   1449  O   TRP A  93      34.960  48.950  35.120  1.00  0.00           O
ATOM   1450  N   LYS A  94      33.900  48.350  36.970  1.00  0.00           N
ATOM   1451  HN  LYS A  94      33.870  47.830  37.820  1.00  0.00           H
ATOM   1452  CA  LYS A  94      32.550  48.470  36.330  1.00  0.00           C
ATOM   1453  HA  LYS A  94      32.550  48.490  35.250  1.00  0.00           H
ATOM   1454  CB  LYS A  94      31.480  47.400  36.850  1.00  0.00           C
ATOM   1455  HB1 LYS A  94      30.490  47.570  36.380  1.00  0.00           H
ATOM   1456  HB2 LYS A  94      31.410  47.500  37.960  1.00  0.00           H
ATOM   1457  CG  LYS A  94      31.940  45.990  36.590  1.00  0.00           C
ATOM   1458  HG1 LYS A  94      31.180  45.390  37.150  1.00  0.00           H
ATOM   1459  HG2 LYS A  94      32.920  45.760  37.040  1.00  0.00           H
ATOM   1460  CD  LYS A  94      32.200  45.580  35.140  1.00  0.00           C
ATOM   1461  HD1 LYS A  94      33.010  46.170  34.680  1.00  0.00           H
ATOM   1462  HD2 LYS A  94      31.210  45.730  34.650  1.00  0.00           H
ATOM   1463  CE  LYS A  94      32.610  44.120  34.930  1.00  0.00           C
ATOM   1464  HE1 LYS A  94      32.100  43.460  35.670  1.00  0.00           H
ATOM   1465  HE2 LYS A  94      33.700  43.990  35.080  1.00  0.00           H
ATOM   1466  NZ  LYS A  94      32.320  43.690  33.540  1.00  0.00           N
ATOM   1467  HZ1 LYS A  94      31.530  44.250  33.180  1.00  0.00           H
ATOM   1468  HZ2 LYS A  94      32.240  42.650  33.450  1.00  0.00           H
ATOM   1469  HZ3 LYS A  94      33.140  43.990  33.010  1.00  0.00           H
ATOM   1470  C   LYS A  94      31.980  49.820  36.820  1.00  0.00           C
ATOM   1471  O   LYS A  94      31.010  50.160  36.190  1.00  0.00           O
ATOM   1472  N   PHE A  95      32.570  50.570  37.810  1.00  0.00           N
ATOM   1473  HN  PHE A  95      33.290  50.250  38.430  1.00  0.00           H
ATOM   1474  CA  PHE A  95      32.250  51.940  37.970  1.00  0.00           C
ATOM   1475  HA  PHE A  95      31.190  52.110  37.820  1.00  0.00           H
ATOM   1476  CB  PHE A  95      32.500  52.440  39.400  1.00  0.00           C
ATOM   1477  HB1 PHE A  95      31.890  53.360  39.600  1.00  0.00           H
ATOM   1478  HB2 PHE A  95      33.580  52.630  39.590  1.00  0.00           H
ATOM   1479  CG  PHE A  95      31.950  51.420  40.300  1.00  0.00           C
ATOM   1480  CD1 PHE A  95      30.510  51.270  40.420  1.00  0.00           C
ATOM   1481  HD1 PHE A  95      29.900  51.820  39.710  1.00  0.00           H
ATOM   1482  CE1 PHE A  95      29.920  50.360  41.270  1.00  0.00           C
ATOM   1483  HE1 PHE A  95      28.850  50.300  41.260  1.00  0.00           H
ATOM   1484  CZ  PHE A  95      30.750  49.670  42.200  1.00  0.00           C
ATOM   1485  HZ  PHE A  95      30.230  49.120  42.980  1.00  0.00           H
ATOM   1486  CD2 PHE A  95      32.780  50.620  41.170  1.00  0.00           C
ATOM   1487  HD2 PHE A  95      33.840  50.770  41.300  1.00  0.00           H
ATOM   1488  CE2 PHE A  95      32.200  49.730  42.150  1.00  0.00           C
ATOM   1489  HE2 PHE A  95      32.900  49.220  42.810  1.00  0.00           H
ATOM   1490  C   PHE A  95      32.980  52.950  36.930  1.00  0.00           C
ATOM   1491  O   PHE A  95      33.820  52.590  36.120  1.00  0.00           O
ATOM   1492  N   GLY A  96      32.580  54.190  37.050  1.00  0.00           N
ATOM   1493  HN  GLY A  96      31.870  54.410  37.730  1.00  0.00           H
ATOM   1494  CA  GLY A  96      33.110  55.280  36.280  1.00  0.00           C
ATOM   1495  HA1 GLY A  96      32.490  56.140  36.480  1.00  0.00           H
ATOM   1496  HA2 GLY A  96      33.110  55.000  35.230  1.00  0.00           H
ATOM   1497  C   GLY A  96      34.580  55.610  36.530  1.00  0.00           C
ATOM   1498  O   GLY A  96      35.270  55.280  37.520  1.00  0.00           O
ATOM   1499  N   ASP A  97      35.140  56.490  35.710  1.00  0.00           N
ATOM   1500  HN  ASP A  97      34.620  56.810  34.920  1.00  0.00           H
ATOM   1501  CA  ASP A  97      36.380  57.280  35.840  1.00  0.00           C
ATOM   1502  HA  ASP A  97      37.230  56.610  35.910  1.00  0.00           H
ATOM   1503  CB  ASP A  97      36.690  58.100  34.670  1.00  0.00           C
ATOM   1504  HB1 ASP A  97      37.590  58.700  34.950  1.00  0.00           H
ATOM   1505  HB2 ASP A  97      35.850  58.820  34.560  1.00  0.00           H
ATOM   1506  CG  ASP A  97      36.900  57.260  33.450  1.00  0.00           C
ATOM   1507  OD1 ASP A  97      36.820  57.910  32.360  1.00  0.00           O
ATOM   1508  OD2 ASP A  97      37.150  56.020  33.540  1.00  0.00           O
ATOM   1509  C   ASP A  97      36.570  58.040  37.160  1.00  0.00           C
ATOM   1510  O   ASP A  97      37.600  57.850  37.780  1.00  0.00           O
ATOM   1511  N   ILE A  98      35.610  58.860  37.700  1.00  0.00           N
ATOM   1512  HN  ILE A  98      34.800  58.970  37.130  1.00  0.00           H
ATOM   1513  CA  ILE A  98      35.680  59.400  39.020  1.00  0.00           C
ATOM   1514  HA  ILE A  98      36.620  59.920  39.100  1.00  0.00           H
ATOM   1515  CB  ILE A  98      34.670  60.560  39.330  1.00  0.00           C
ATOM   1516  HB  ILE A  98      33.690  60.280  38.900  1.00  0.00           H
ATOM   1517  CG2 ILE A  98      34.540  60.770  40.860  1.00  0.00           C
ATOM   1518 HG21 ILE A  98      34.070  59.860  41.290  1.00  0.00           H
ATOM   1519 HG22 ILE A  98      33.930  61.610  41.240  1.00  0.00           H
ATOM   1520 HG23 ILE A  98      35.560  60.810  41.280  1.00  0.00           H
ATOM   1521  CG1 ILE A  98      35.230  61.810  38.510  1.00  0.00           C
ATOM   1522 HG11 ILE A  98      34.980  61.730  37.430  1.00  0.00           H
ATOM   1523 HG12 ILE A  98      36.350  61.790  38.520  1.00  0.00           H
ATOM   1524  CD  ILE A  98      34.770  63.100  39.230  1.00  0.00           C
ATOM   1525  HD1 ILE A  98      35.000  64.020  38.650  1.00  0.00           H
ATOM   1526  HD2 ILE A  98      35.240  63.130  40.250  1.00  0.00           H
ATOM   1527  HD3 ILE A  98      33.670  63.040  39.340  1.00  0.00           H
ATOM   1528  C   ILE A  98      35.740  58.320  40.140  1.00  0.00           C
ATOM   1529  O   ILE A  98      36.600  58.430  41.050  1.00  0.00           O
ATOM   1530  N   PRO A  99      34.930  57.250  40.140  1.00  0.00           N
ATOM   1531  CD  PRO A  99      33.520  57.340  39.670  1.00  0.00           C
ATOM   1532  HD1 PRO A  99      33.540  57.340  38.550  1.00  0.00           H
ATOM   1533  HD2 PRO A  99      33.040  58.270  40.010  1.00  0.00           H
ATOM   1534  CA  PRO A  99      35.100  56.200  41.180  1.00  0.00           C
ATOM   1535  HA  PRO A  99      34.950  56.560  42.180  1.00  0.00           H
ATOM   1536  CB  PRO A  99      33.980  55.210  40.820  1.00  0.00           C
ATOM   1537  HB1 PRO A  99      33.550  54.620  41.660  1.00  0.00           H
ATOM   1538  HB2 PRO A  99      34.290  54.490  40.030  1.00  0.00           H
ATOM   1539  CG  PRO A  99      32.860  56.100  40.240  1.00  0.00           C
ATOM   1540  HG1 PRO A  99      32.230  55.610  39.460  1.00  0.00           H
ATOM   1541  HG2 PRO A  99      32.150  56.400  41.050  1.00  0.00           H
ATOM   1542  C   PRO A  99      36.490  55.540  41.200  1.00  0.00           C
ATOM   1543  O   PRO A  99      37.040  55.370  42.300  1.00  0.00           O
ATOM   1544  N   CYS A 100      37.120  55.340  40.090  1.00  0.00           N
ATOM   1545  HN  CYS A 100      36.550  55.540  39.300  1.00  0.00           H
ATOM   1546  CA  CYS A 100      38.500  54.770  39.910  1.00  0.00           C
ATOM   1547  HA  CYS A 100      38.620  53.920  40.580  1.00  0.00           H
ATOM   1548  CB  CYS A 100      38.840  54.520  38.440  1.00  0.00           C
ATOM   1549  HB1 CYS A 100      38.820  55.490  37.910  1.00  0.00           H
ATOM   1550  HB2 CYS A 100      38.020  53.940  37.960  1.00  0.00           H
ATOM   1551  SG  CYS A 100      40.500  53.790  38.190  1.00  0.00           S
ATOM   1552  C   CYS A 100      39.520  55.770  40.470  1.00  0.00           C
ATOM   1553  O   CYS A 100      40.360  55.460  41.340  1.00  0.00           O
ATOM   1554  N   ARG A 101      39.340  57.060  40.090  1.00  0.00           N
ATOM   1555  HN  ARG A 101      38.560  57.280  39.520  1.00  0.00           H
ATOM   1556  CA  ARG A 101      40.240  58.060  40.560  1.00  0.00           C
ATOM   1557  HA  ARG A 101      41.250  57.690  40.500  1.00  0.00           H
ATOM   1558  CB  ARG A 101      40.090  59.360  39.790  1.00  0.00           C
ATOM   1559  HB1 ARG A 101      40.720  60.090  40.360  1.00  0.00           H
ATOM   1560  HB2 ARG A 101      39.040  59.690  39.900  1.00  0.00           H
ATOM   1561  CG  ARG A 101      40.450  59.370  38.290  1.00  0.00           C
ATOM   1562  HG1 ARG A 101      39.650  58.910  37.660  1.00  0.00           H
ATOM   1563  HG2 ARG A 101      41.370  58.760  38.200  1.00  0.00           H
ATOM   1564  CD  ARG A 101      40.580  60.760  37.770  1.00  0.00           C
ATOM   1565  HD1 ARG A 101      39.740  61.440  38.030  1.00  0.00           H
ATOM   1566  HD2 ARG A 101      40.700  60.640  36.670  1.00  0.00           H
ATOM   1567  NE  ARG A 101      41.880  61.170  38.350  1.00  0.00           N
ATOM   1568  HE  ARG A 101      42.450  60.490  38.810  1.00  0.00           H
ATOM   1569  CZ  ARG A 101      42.420  62.340  38.080  1.00  0.00           C
ATOM   1570  NH1 ARG A 101      41.810  63.300  37.430  1.00  0.00           N
ATOM   1571 HH11 ARG A 101      40.990  63.100  36.870  1.00  0.00           H
ATOM   1572 HH12 ARG A 101      42.370  63.970  36.950  1.00  0.00           H
ATOM   1573  NH2 ARG A 101      43.680  62.590  38.540  1.00  0.00           N
ATOM   1574 HH21 ARG A 101      43.890  63.570  38.580  1.00  0.00           H
ATOM   1575 HH22 ARG A 101      44.080  61.950  39.190  1.00  0.00           H
ATOM   1576  C   ARG A 101      40.210  58.320  42.110  1.00  0.00           C
ATOM   1577  O   ARG A 101      41.230  58.440  42.830  1.00  0.00           O
ATOM   1578  N   LEU A 102      39.020  58.440  42.680  1.00  0.00           N
ATOM   1579  HN  LEU A 102      38.250  58.590  42.060  1.00  0.00           H
ATOM   1580  CA  LEU A 102      38.590  58.420  44.090  1.00  0.00           C
ATOM   1581  HA  LEU A 102      39.170  59.210  44.540  1.00  0.00           H
ATOM   1582  CB  LEU A 102      37.050  58.670  44.170  1.00  0.00           C
ATOM   1583  HB1 LEU A 102      36.410  57.910  43.680  1.00  0.00           H
ATOM   1584  HB2 LEU A 102      36.920  59.620  43.610  1.00  0.00           H
ATOM   1585  CG  LEU A 102      36.380  58.920  45.580  1.00  0.00           C
ATOM   1586  HG  LEU A 102      36.550  57.970  46.110  1.00  0.00           H
ATOM   1587  CD1 LEU A 102      37.020  60.120  46.180  1.00  0.00           C
ATOM   1588 HD11 LEU A 102      36.680  60.160  47.230  1.00  0.00           H
ATOM   1589 HD12 LEU A 102      36.750  61.060  45.650  1.00  0.00           H
ATOM   1590 HD13 LEU A 102      38.130  60.080  46.210  1.00  0.00           H
ATOM   1591  CD2 LEU A 102      34.840  59.190  45.300  1.00  0.00           C
ATOM   1592 HD21 LEU A 102      34.460  58.420  44.590  1.00  0.00           H
ATOM   1593 HD22 LEU A 102      34.680  60.110  44.720  1.00  0.00           H
ATOM   1594 HD23 LEU A 102      34.230  59.230  46.220  1.00  0.00           H
ATOM   1595  C   LEU A 102      39.040  57.180  44.830  1.00  0.00           C
ATOM   1596  O   LEU A 102      39.670  57.250  45.910  1.00  0.00           O
ATOM   1597  N   MET A 103      38.760  55.970  44.340  1.00  0.00           N
ATOM   1598  HN  MET A 103      38.080  55.810  43.620  1.00  0.00           H
ATOM   1599  CA  MET A 103      39.210  54.720  44.970  1.00  0.00           C
ATOM   1600  HA  MET A 103      38.840  54.580  45.970  1.00  0.00           H
ATOM   1601  CB  MET A 103      38.830  53.670  44.020  1.00  0.00           C
ATOM   1602  HB1 MET A 103      39.020  54.030  42.990  1.00  0.00           H
ATOM   1603  HB2 MET A 103      37.720  53.710  44.060  1.00  0.00           H
ATOM   1604  CG  MET A 103      39.380  52.210  44.230  1.00  0.00           C
ATOM   1605  HG1 MET A 103      40.460  52.140  43.970  1.00  0.00           H
ATOM   1606  HG2 MET A 103      38.950  51.590  43.410  1.00  0.00           H
ATOM   1607  SD  MET A 103      38.900  51.340  45.750  1.00  0.00           S
ATOM   1608  CE  MET A 103      39.730  49.890  45.220  1.00  0.00           C
ATOM   1609  HE1 MET A 103      40.840  50.020  45.250  1.00  0.00           H
ATOM   1610  HE2 MET A 103      39.420  49.570  44.200  1.00  0.00           H
ATOM   1611  HE3 MET A 103      39.510  49.030  45.890  1.00  0.00           H
ATOM   1612  C   MET A 103      40.660  54.650  45.230  1.00  0.00           C
ATOM   1613  O   MET A 103      41.190  54.430  46.340  1.00  0.00           O
ATOM   1614  N   LEU A 104      41.390  54.930  44.100  1.00  0.00           N
ATOM   1615  HN  LEU A 104      40.980  54.850  43.190  1.00  0.00           H
ATOM   1616  CA  LEU A 104      42.860  55.150  44.240  1.00  0.00           C
ATOM   1617  HA  LEU A 104      43.300  54.250  44.630  1.00  0.00           H
ATOM   1618  CB  LEU A 104      43.570  55.380  42.880  1.00  0.00           C
ATOM   1619  HB1 LEU A 104      44.680  55.480  43.020  1.00  0.00           H
ATOM   1620  HB2 LEU A 104      43.220  56.400  42.640  1.00  0.00           H
ATOM   1621  CG  LEU A 104      43.330  54.310  41.850  1.00  0.00           C
ATOM   1622  HG  LEU A 104      42.230  54.180  41.730  1.00  0.00           H
ATOM   1623  CD1 LEU A 104      43.820  54.800  40.420  1.00  0.00           C
ATOM   1624 HD11 LEU A 104      44.910  54.930  40.540  1.00  0.00           H
ATOM   1625 HD12 LEU A 104      43.380  55.790  40.210  1.00  0.00           H
ATOM   1626 HD13 LEU A 104      43.590  54.130  39.560  1.00  0.00           H
ATOM   1627  CD2 LEU A 104      43.940  52.980  42.280  1.00  0.00           C
ATOM   1628 HD21 LEU A 104      43.250  52.490  42.990  1.00  0.00           H
ATOM   1629 HD22 LEU A 104      44.890  53.140  42.840  1.00  0.00           H
ATOM   1630 HD23 LEU A 104      44.190  52.360  41.390  1.00  0.00           H
ATOM   1631  C   LEU A 104      43.300  56.160  45.250  1.00  0.00           C
ATOM   1632  O   LEU A 104      44.240  55.870  45.960  1.00  0.00           O
ATOM   1633  N   PHE A 105      42.810  57.420  45.200  1.00  0.00           N
ATOM   1634  HN  PHE A 105      42.330  57.780  44.400  1.00  0.00           H
ATOM   1635  CA  PHE A 105      43.040  58.470  46.210  1.00  0.00           C
ATOM   1636  HA  PHE A 105      44.080  58.700  46.040  1.00  0.00           H
ATOM   1637  CB  PHE A 105      42.240  59.660  45.890  1.00  0.00           C
ATOM   1638  HB1 PHE A 105      41.160  59.470  45.730  1.00  0.00           H
ATOM   1639  HB2 PHE A 105      42.590  60.200  44.980  1.00  0.00           H
ATOM   1640  CG  PHE A 105      42.390  60.770  47.030  1.00  0.00           C
ATOM   1641  CD1 PHE A 105      41.410  61.030  48.070  1.00  0.00           C
ATOM   1642  HD1 PHE A 105      40.570  60.360  48.180  1.00  0.00           H
ATOM   1643  CE1 PHE A 105      41.670  61.950  49.080  1.00  0.00           C
ATOM   1644  HE1 PHE A 105      40.820  62.020  49.760  1.00  0.00           H
ATOM   1645  CZ  PHE A 105      42.770  62.750  49.070  1.00  0.00           C
ATOM   1646  HZ  PHE A 105      42.940  63.420  49.900  1.00  0.00           H
ATOM   1647  CD2 PHE A 105      43.450  61.590  46.990  1.00  0.00           C
ATOM   1648  HD2 PHE A 105      44.210  61.460  46.240  1.00  0.00           H
ATOM   1649  CE2 PHE A 105      43.730  62.510  48.060  1.00  0.00           C
ATOM   1650  HE2 PHE A 105      44.650  63.090  48.110  1.00  0.00           H
ATOM   1651  C   PHE A 105      42.780  57.980  47.650  1.00  0.00           C
ATOM   1652  O   PHE A 105      43.660  57.920  48.470  1.00  0.00           O
ATOM   1653  N   MET A 106      41.520  57.550  48.030  1.00  0.00           N
ATOM   1654  HN  MET A 106      40.670  57.590  47.500  1.00  0.00           H
ATOM   1655  CA  MET A 106      41.190  57.000  49.270  1.00  0.00           C
ATOM   1656  HA  MET A 106      41.350  57.700  50.070  1.00  0.00           H
ATOM   1657  CB  MET A 106      39.740  56.520  49.150  1.00  0.00           C
ATOM   1658  HB1 MET A 106      39.400  55.880  50.000  1.00  0.00           H
ATOM   1659  HB2 MET A 106      39.490  55.940  48.240  1.00  0.00           H
ATOM   1660  CG  MET A 106      38.770  57.730  49.150  1.00  0.00           C
ATOM   1661  HG1 MET A 106      37.760  57.360  48.860  1.00  0.00           H
ATOM   1662  HG2 MET A 106      39.150  58.330  48.300  1.00  0.00           H
ATOM   1663  SD  MET A 106      38.880  58.810  50.580  1.00  0.00           S
ATOM   1664  CE  MET A 106      37.150  58.720  50.870  1.00  0.00           C
ATOM   1665  HE1 MET A 106      36.650  59.190  50.000  1.00  0.00           H
ATOM   1666  HE2 MET A 106      36.880  59.220  51.830  1.00  0.00           H
ATOM   1667  HE3 MET A 106      36.790  57.670  50.970  1.00  0.00           H
ATOM   1668  C   MET A 106      41.940  55.760  49.730  1.00  0.00           C
ATOM   1669  O   MET A 106      42.300  55.720  50.900  1.00  0.00           O
ATOM   1670  N   LEU A 107      42.170  54.700  48.860  1.00  0.00           N
ATOM   1671  HN  LEU A 107      41.800  54.880  47.950  1.00  0.00           H
ATOM   1672  CA  LEU A 107      42.920  53.510  49.180  1.00  0.00           C
ATOM   1673  HA  LEU A 107      42.350  53.050  49.970  1.00  0.00           H
ATOM   1674  CB  LEU A 107      42.990  52.540  47.980  1.00  0.00           C
ATOM   1675  HB1 LEU A 107      43.460  52.960  47.070  1.00  0.00           H
ATOM   1676  HB2 LEU A 107      41.950  52.370  47.650  1.00  0.00           H
ATOM   1677  CG  LEU A 107      43.690  51.160  48.200  1.00  0.00           C
ATOM   1678  HG  LEU A 107      44.770  51.300  48.360  1.00  0.00           H
ATOM   1679  CD1 LEU A 107      43.090  50.350  49.380  1.00  0.00           C
ATOM   1680 HD11 LEU A 107      43.410  50.770  50.350  1.00  0.00           H
ATOM   1681 HD12 LEU A 107      43.450  49.310  49.310  1.00  0.00           H
ATOM   1682 HD13 LEU A 107      42.000  50.230  49.220  1.00  0.00           H
ATOM   1683  CD2 LEU A 107      43.510  50.310  46.910  1.00  0.00           C
ATOM   1684 HD21 LEU A 107      44.000  50.850  46.080  1.00  0.00           H
ATOM   1685 HD22 LEU A 107      42.460  50.170  46.570  1.00  0.00           H
ATOM   1686 HD23 LEU A 107      43.990  49.310  46.860  1.00  0.00           H
ATOM   1687  C   LEU A 107      44.340  53.840  49.580  1.00  0.00           C
ATOM   1688  O   LEU A 107      44.870  53.450  50.600  1.00  0.00           O
ATOM   1689  N   ALA A 108      44.990  54.680  48.820  1.00  0.00           N
ATOM   1690  HN  ALA A 108      44.620  55.040  47.970  1.00  0.00           H
ATOM   1691  CA  ALA A 108      46.260  55.370  49.070  1.00  0.00           C
ATOM   1692  HA  ALA A 108      46.970  54.590  49.290  1.00  0.00           H
ATOM   1693  CB  ALA A 108      46.610  56.260  47.830  1.00  0.00           C
ATOM   1694  HB1 ALA A 108      46.480  55.660  46.900  1.00  0.00           H
ATOM   1695  HB2 ALA A 108      47.610  56.760  47.850  1.00  0.00           H
ATOM   1696  HB3 ALA A 108      45.760  56.950  47.720  1.00  0.00           H
ATOM   1697  C   ALA A 108      46.250  56.250  50.310  1.00  0.00           C
ATOM   1698  O   ALA A 108      47.090  56.020  51.120  1.00  0.00           O
ATOM   1699  N   MET A 109      45.240  57.050  50.510  1.00  0.00           N
ATOM   1700  HN  MET A 109      44.640  57.230  49.750  1.00  0.00           H
ATOM   1701  CA  MET A 109      45.060  57.990  51.570  1.00  0.00           C
ATOM   1702  HA  MET A 109      45.970  58.560  51.530  1.00  0.00           H
ATOM   1703  CB  MET A 109      43.840  59.050  51.410  1.00  0.00           C
ATOM   1704  HB1 MET A 109      42.850  58.560  51.300  1.00  0.00           H
ATOM   1705  HB2 MET A 109      43.910  59.620  50.460  1.00  0.00           H
ATOM   1706  CG  MET A 109      43.680  59.890  52.650  1.00  0.00           C
ATOM   1707  HG1 MET A 109      44.530  60.600  52.760  1.00  0.00           H
ATOM   1708  HG2 MET A 109      43.560  59.320  53.590  1.00  0.00           H
ATOM   1709  SD  MET A 109      42.060  60.870  52.560  1.00  0.00           S
ATOM   1710  CE  MET A 109      42.140  61.370  54.290  1.00  0.00           C
ATOM   1711  HE1 MET A 109      41.170  61.770  54.630  1.00  0.00           H
ATOM   1712  HE2 MET A 109      43.080  61.910  54.560  1.00  0.00           H
ATOM   1713  HE3 MET A 109      42.220  60.420  54.850  1.00  0.00           H
ATOM   1714  C   MET A 109      45.070  57.300  52.880  1.00  0.00           C
ATOM   1715  O   MET A 109      45.860  57.710  53.740  1.00  0.00           O
ATOM   1716  N   ASN A 110      44.160  56.350  53.030  1.00  0.00           N
ATOM   1717  HN  ASN A 110      43.530  56.130  52.290  1.00  0.00           H
ATOM   1718  CA  ASN A 110      44.000  55.580  54.220  1.00  0.00           C
ATOM   1719  HA  ASN A 110      43.830  56.220  55.080  1.00  0.00           H
ATOM   1720  CB  ASN A 110      42.640  54.800  54.120  1.00  0.00           C
ATOM   1721  HB1 ASN A 110      42.440  54.270  55.080  1.00  0.00           H
ATOM   1722  HB2 ASN A 110      42.660  54.200  53.180  1.00  0.00           H
ATOM   1723  CG  ASN A 110      41.410  55.730  53.960  1.00  0.00           C
ATOM   1724  OD1 ASN A 110      41.470  56.740  54.710  1.00  0.00           O
ATOM   1725  ND2 ASN A 110      40.440  55.560  53.000  1.00  0.00           N
ATOM   1726 HD21 ASN A 110      40.590  55.160  52.100  1.00  0.00           H
ATOM   1727 HD22 ASN A 110      39.550  56.000  53.160  1.00  0.00           H
ATOM   1728  C   ASN A 110      45.200  54.800  54.630  1.00  0.00           C
ATOM   1729  O   ASN A 110      45.540  54.680  55.830  1.00  0.00           O
ATOM   1730  N   ARG A 111      45.930  54.130  53.620  1.00  0.00           N
ATOM   1731  HN  ARG A 111      45.690  54.250  52.670  1.00  0.00           H
ATOM   1732  CA  ARG A 111      47.100  53.440  53.860  1.00  0.00           C
ATOM   1733  HA  ARG A 111      46.850  52.880  54.740  1.00  0.00           H
ATOM   1734  CB  ARG A 111      47.480  52.820  52.450  1.00  0.00           C
ATOM   1735  HB1 ARG A 111      47.140  53.450  51.600  1.00  0.00           H
ATOM   1736  HB2 ARG A 111      46.970  51.830  52.330  1.00  0.00           H
ATOM   1737  CG  ARG A 111      49.010  52.580  52.240  1.00  0.00           C
ATOM   1738  HG1 ARG A 111      49.270  51.950  53.120  1.00  0.00           H
ATOM   1739  HG2 ARG A 111      49.450  53.590  52.360  1.00  0.00           H
ATOM   1740  CD  ARG A 111      49.380  52.000  50.970  1.00  0.00           C
ATOM   1741  HD1 ARG A 111      48.980  52.560  50.110  1.00  0.00           H
ATOM   1742  HD2 ARG A 111      49.110  50.930  50.980  1.00  0.00           H
ATOM   1743  NE  ARG A 111      50.840  52.170  50.730  1.00  0.00           N
ATOM   1744  HE  ARG A 111      51.050  53.030  50.280  1.00  0.00           H
ATOM   1745  CZ  ARG A 111      51.760  51.240  51.000  1.00  0.00           C
ATOM   1746  NH1 ARG A 111      51.480  50.090  51.610  1.00  0.00           N
ATOM   1747 HH11 ARG A 111      52.300  49.550  51.770  1.00  0.00           H
ATOM   1748 HH12 ARG A 111      50.590  50.010  52.060  1.00  0.00           H
ATOM   1749  NH2 ARG A 111      53.020  51.460  50.800  1.00  0.00           N
ATOM   1750 HH21 ARG A 111      53.330  52.390  50.620  1.00  0.00           H
ATOM   1751 HH22 ARG A 111      53.670  50.790  51.150  1.00  0.00           H
ATOM   1752  C   ARG A 111      48.220  54.260  54.400  1.00  0.00           C
ATOM   1753  O   ARG A 111      48.920  53.800  55.290  1.00  0.00           O
ATOM   1754  N   GLN A 112      48.450  55.510  53.850  1.00  0.00           N
ATOM   1755  HN  GLN A 112      47.900  55.710  53.040  1.00  0.00           H
ATOM   1756  CA  GLN A 112      49.490  56.400  54.370  1.00  0.00           C
ATOM   1757  HA  GLN A 112      50.440  55.890  54.470  1.00  0.00           H
ATOM   1758  CB  GLN A 112      49.710  57.550  53.330  1.00  0.00           C
ATOM   1759  HB1 GLN A 112      50.040  58.470  53.860  1.00  0.00           H
ATOM   1760  HB2 GLN A 112      48.690  57.760  52.930  1.00  0.00           H
ATOM   1761  CG  GLN A 112      50.680  57.040  52.190  1.00  0.00           C
ATOM   1762  HG1 GLN A 112      50.430  56.010  51.860  1.00  0.00           H
ATOM   1763  HG2 GLN A 112      51.680  56.960  52.660  1.00  0.00           H
ATOM   1764  CD  GLN A 112      50.640  58.030  51.080  1.00  0.00           C
ATOM   1765  OE1 GLN A 112      51.520  58.850  50.870  1.00  0.00           O
ATOM   1766  NE2 GLN A 112      49.550  57.890  50.240  1.00  0.00           N
ATOM   1767 HE21 GLN A 112      48.860  57.210  50.530  1.00  0.00           H
ATOM   1768 HE22 GLN A 112      49.350  58.590  49.570  1.00  0.00           H
ATOM   1769  C   GLN A 112      49.120  56.960  55.750  1.00  0.00           C
ATOM   1770  O   GLN A 112      49.900  57.180  56.620  1.00  0.00           O
ATOM   1771  N   GLY A 113      47.790  57.180  55.910  1.00  0.00           N
ATOM   1772  HN  GLY A 113      47.130  57.000  55.180  1.00  0.00           H
ATOM   1773  CA  GLY A 113      47.240  57.770  57.120  1.00  0.00           C
ATOM   1774  HA1 GLY A 113      46.230  58.000  56.830  1.00  0.00           H
ATOM   1775  HA2 GLY A 113      47.900  58.600  57.370  1.00  0.00           H
ATOM   1776  C   GLY A 113      47.290  56.840  58.280  1.00  0.00           C
ATOM   1777  O   GLY A 113      47.790  57.130  59.410  1.00  0.00           O
ATOM   1778  N   SER A 114      46.940  55.550  58.060  1.00  0.00           N
ATOM   1779  HN  SER A 114      46.590  55.320  57.150  1.00  0.00           H
ATOM   1780  CA  SER A 114      47.120  54.520  59.040  1.00  0.00           C
ATOM   1781  HA  SER A 114      46.600  54.880  59.910  1.00  0.00           H
ATOM   1782  CB  SER A 114      46.390  53.180  58.670  1.00  0.00           C
ATOM   1783  HB1 SER A 114      45.290  53.350  58.590  1.00  0.00           H
ATOM   1784  HB2 SER A 114      46.540  52.320  59.360  1.00  0.00           H
ATOM   1785  OG  SER A 114      46.650  52.780  57.260  1.00  0.00           O
ATOM   1786  HG1 SER A 114      46.330  53.450  56.670  1.00  0.00           H
ATOM   1787  C   SER A 114      48.440  54.250  59.620  1.00  0.00           C
ATOM   1788  O   SER A 114      48.560  53.940  60.780  1.00  0.00           O
ATOM   1789  N   ILE A 115      49.510  54.300  58.800  1.00  0.00           N
ATOM   1790  HN  ILE A 115      49.330  54.560  57.850  1.00  0.00           H
ATOM   1791  CA  ILE A 115      50.890  54.050  59.220  1.00  0.00           C
ATOM   1792  HA  ILE A 115      50.970  53.170  59.840  1.00  0.00           H
ATOM   1793  CB  ILE A 115      51.820  53.520  58.100  1.00  0.00           C
ATOM   1794  HB  ILE A 115      51.300  52.720  57.530  1.00  0.00           H
ATOM   1795  CG2 ILE A 115      52.110  54.670  57.060  1.00  0.00           C
ATOM   1796 HG21 ILE A 115      52.690  54.360  56.180  1.00  0.00           H
ATOM   1797 HG22 ILE A 115      52.590  55.580  57.500  1.00  0.00           H
ATOM   1798 HG23 ILE A 115      51.140  54.950  56.600  1.00  0.00           H
ATOM   1799  CG1 ILE A 115      53.040  52.820  58.820  1.00  0.00           C
ATOM   1800 HG11 ILE A 115      52.730  52.130  59.630  1.00  0.00           H
ATOM   1801 HG12 ILE A 115      53.620  53.710  59.180  1.00  0.00           H
ATOM   1802  CD  ILE A 115      53.820  52.030  57.840  1.00  0.00           C
ATOM   1803  HD1 ILE A 115      54.670  51.410  58.190  1.00  0.00           H
ATOM   1804  HD2 ILE A 115      54.340  52.670  57.100  1.00  0.00           H
ATOM   1805  HD3 ILE A 115      53.120  51.410  57.240  1.00  0.00           H
ATOM   1806  C   ILE A 115      51.390  55.210  60.160  1.00  0.00           C
ATOM   1807  O   ILE A 115      52.030  55.050  61.240  1.00  0.00           O
ATOM   1808  N   ILE A 116      51.060  56.480  59.830  1.00  0.00           N
ATOM   1809  HN  ILE A 116      50.420  56.710  59.100  1.00  0.00           H
ATOM   1810  CA  ILE A 116      51.570  57.660  60.590  1.00  0.00           C
ATOM   1811  HA  ILE A 116      52.620  57.530  60.830  1.00  0.00           H
ATOM   1812  CB  ILE A 116      51.540  58.970  59.940  1.00  0.00           C
ATOM   1813  HB  ILE A 116      51.940  58.750  58.920  1.00  0.00           H
ATOM   1814  CG2 ILE A 116      50.250  59.690  59.870  1.00  0.00           C
ATOM   1815 HG21 ILE A 116      50.200  60.590  59.220  1.00  0.00           H
ATOM   1816 HG22 ILE A 116      49.860  60.080  60.840  1.00  0.00           H
ATOM   1817 HG23 ILE A 116      49.550  58.910  59.500  1.00  0.00           H
ATOM   1818  CG1 ILE A 116      52.540  60.020  60.460  1.00  0.00           C
ATOM   1819 HG11 ILE A 116      52.360  60.110  61.550  1.00  0.00           H
ATOM   1820 HG12 ILE A 116      52.280  60.990  59.970  1.00  0.00           H
ATOM   1821  CD  ILE A 116      53.980  59.670  60.210  1.00  0.00           C
ATOM   1822  HD1 ILE A 116      54.130  59.440  59.130  1.00  0.00           H
ATOM   1823  HD2 ILE A 116      54.270  58.760  60.780  1.00  0.00           H
ATOM   1824  HD3 ILE A 116      54.520  60.550  60.590  1.00  0.00           H
ATOM   1825  C   ILE A 116      51.090  57.720  62.110  1.00  0.00           C
ATOM   1826  O   ILE A 116      51.820  57.940  63.020  1.00  0.00           O
ATOM   1827  N   PHE A 117      49.790  57.480  62.340  1.00  0.00           N
ATOM   1828  HN  PHE A 117      49.160  57.510  61.570  1.00  0.00           H
ATOM   1829  CA  PHE A 117      49.200  57.500  63.670  1.00  0.00           C
ATOM   1830  HA  PHE A 117      49.620  58.340  64.200  1.00  0.00           H
ATOM   1831  CB  PHE A 117      47.650  57.580  63.560  1.00  0.00           C
ATOM   1832  HB1 PHE A 117      47.340  57.460  64.620  1.00  0.00           H
ATOM   1833  HB2 PHE A 117      47.140  56.790  62.970  1.00  0.00           H
ATOM   1834  CG  PHE A 117      47.070  58.900  63.120  1.00  0.00           C
ATOM   1835  CD1 PHE A 117      47.100  60.060  63.950  1.00  0.00           C
ATOM   1836  HD1 PHE A 117      47.390  59.940  64.990  1.00  0.00           H
ATOM   1837  CE1 PHE A 117      46.560  61.260  63.480  1.00  0.00           C
ATOM   1838  HE1 PHE A 117      46.450  62.110  64.130  1.00  0.00           H
ATOM   1839  CZ  PHE A 117      46.230  61.380  62.180  1.00  0.00           C
ATOM   1840  HZ  PHE A 117      45.840  62.270  61.730  1.00  0.00           H
ATOM   1841  CD2 PHE A 117      46.580  58.970  61.900  1.00  0.00           C
ATOM   1842  HD2 PHE A 117      46.610  58.130  61.220  1.00  0.00           H
ATOM   1843  CE2 PHE A 117      46.150  60.200  61.360  1.00  0.00           C
ATOM   1844  HE2 PHE A 117      45.830  60.200  60.340  1.00  0.00           H
ATOM   1845  C   PHE A 117      49.710  56.300  64.490  1.00  0.00           C
ATOM   1846  O   PHE A 117      49.940  56.380  65.650  1.00  0.00           O
ATOM   1847  N   LEU A 118      50.020  55.250  63.790  1.00  0.00           N
ATOM   1848  HN  LEU A 118      49.550  55.230  62.910  1.00  0.00           H
ATOM   1849  CA  LEU A 118      50.580  54.040  64.340  1.00  0.00           C
ATOM   1850  HA  LEU A 118      50.060  53.710  65.210  1.00  0.00           H
ATOM   1851  CB  LEU A 118      50.460  52.880  63.300  1.00  0.00           C
ATOM   1852  HB1 LEU A 118      50.950  53.290  62.400  1.00  0.00           H
ATOM   1853  HB2 LEU A 118      49.380  52.700  63.110  1.00  0.00           H
ATOM   1854  CG  LEU A 118      51.200  51.610  63.830  1.00  0.00           C
ATOM   1855  HG  LEU A 118      50.840  51.560  64.880  1.00  0.00           H
ATOM   1856  CD1 LEU A 118      50.580  50.310  63.130  1.00  0.00           C
ATOM   1857 HD11 LEU A 118      50.390  50.450  62.040  1.00  0.00           H
ATOM   1858 HD12 LEU A 118      49.650  49.930  63.590  1.00  0.00           H
ATOM   1859 HD13 LEU A 118      51.250  49.420  63.160  1.00  0.00           H
ATOM   1860  CD2 LEU A 118      52.740  51.580  63.660  1.00  0.00           C
ATOM   1861 HD21 LEU A 118      53.140  50.570  63.870  1.00  0.00           H
ATOM   1862 HD22 LEU A 118      53.270  52.320  64.290  1.00  0.00           H
ATOM   1863 HD23 LEU A 118      53.070  51.870  62.630  1.00  0.00           H
ATOM   1864  C   LEU A 118      51.960  54.360  64.920  1.00  0.00           C
ATOM   1865  O   LEU A 118      52.270  54.000  66.030  1.00  0.00           O
ATOM   1866  N   THR A 119      52.740  55.140  64.120  1.00  0.00           N
ATOM   1867  HN  THR A 119      52.400  55.300  63.200  1.00  0.00           H
ATOM   1868  CA  THR A 119      54.140  55.610  64.510  1.00  0.00           C
ATOM   1869  HA  THR A 119      54.680  54.770  64.920  1.00  0.00           H
ATOM   1870  CB  THR A 119      54.970  56.220  63.300  1.00  0.00           C
ATOM   1871  HB  THR A 119      54.730  57.280  63.100  1.00  0.00           H
ATOM   1872  OG1 THR A 119      54.720  55.500  62.120  1.00  0.00           O
ATOM   1873  HG1 THR A 119      53.770  55.420  61.980  1.00  0.00           H
ATOM   1874  CG2 THR A 119      56.500  56.010  63.560  1.00  0.00           C
ATOM   1875 HG21 THR A 119      57.020  56.280  62.620  1.00  0.00           H
ATOM   1876 HG22 THR A 119      56.680  54.930  63.760  1.00  0.00           H
ATOM   1877 HG23 THR A 119      56.860  56.580  64.440  1.00  0.00           H
ATOM   1878  C   THR A 119      54.070  56.520  65.660  1.00  0.00           C
ATOM   1879  O   THR A 119      54.850  56.380  66.600  1.00  0.00           O
ATOM   1880  N   VAL A 120      53.080  57.460  65.750  1.00  0.00           N
ATOM   1881  HN  VAL A 120      52.600  57.630  64.890  1.00  0.00           H
ATOM   1882  CA  VAL A 120      52.850  58.410  66.840  1.00  0.00           C
ATOM   1883  HA  VAL A 120      53.690  59.100  66.960  1.00  0.00           H
ATOM   1884  CB  VAL A 120      51.820  59.420  66.410  1.00  0.00           C
ATOM   1885  HB  VAL A 120      50.950  58.820  66.040  1.00  0.00           H
ATOM   1886  CG1 VAL A 120      51.390  60.270  67.600  1.00  0.00           C
ATOM   1887 HG11 VAL A 120      50.860  61.180  67.260  1.00  0.00           H
ATOM   1888 HG12 VAL A 120      52.280  60.650  68.150  1.00  0.00           H
ATOM   1889 HG13 VAL A 120      50.640  59.790  68.280  1.00  0.00           H
ATOM   1890  CG2 VAL A 120      52.420  60.280  65.340  1.00  0.00           C
ATOM   1891 HG21 VAL A 120      53.350  60.800  65.700  1.00  0.00           H
ATOM   1892 HG22 VAL A 120      51.700  61.100  65.150  1.00  0.00           H
ATOM   1893 HG23 VAL A 120      52.710  59.770  64.400  1.00  0.00           H
ATOM   1894  C   VAL A 120      52.540  57.820  68.190  1.00  0.00           C
ATOM   1895  O   VAL A 120      53.160  58.190  69.200  1.00  0.00           O
ATOM   1896  N   VAL A 121      51.620  56.830  68.250  1.00  0.00           N
ATOM   1897  HN  VAL A 121      51.150  56.560  67.400  1.00  0.00           H
ATOM   1898  CA  VAL A 121      51.350  55.920  69.420  1.00  0.00           C
ATOM   1899  HA  VAL A 121      51.060  56.570  70.220  1.00  0.00           H
ATOM   1900  CB  VAL A 121      50.330  54.820  69.020  1.00  0.00           C
ATOM   1901  HB  VAL A 121      50.540  54.250  68.080  1.00  0.00           H
ATOM   1902  CG1 VAL A 121      50.230  53.820  70.200  1.00  0.00           C
ATOM   1903 HG11 VAL A 121      49.440  53.060  70.030  1.00  0.00           H
ATOM   1904 HG12 VAL A 121      50.190  54.350  71.170  1.00  0.00           H
ATOM   1905 HG13 VAL A 121      51.060  53.070  70.080  1.00  0.00           H
ATOM   1906  CG2 VAL A 121      49.030  55.610  68.800  1.00  0.00           C
ATOM   1907 HG21 VAL A 121      48.830  56.340  69.610  1.00  0.00           H
ATOM   1908 HG22 VAL A 121      48.140  54.930  68.750  1.00  0.00           H
ATOM   1909 HG23 VAL A 121      49.090  56.050  67.790  1.00  0.00           H
ATOM   1910  C   VAL A 121      52.600  55.140  69.820  1.00  0.00           C
ATOM   1911  O   VAL A 121      52.990  55.140  70.970  1.00  0.00           O
ATOM   1912  N   ALA A 122      53.350  54.570  68.910  1.00  0.00           N
ATOM   1913  HN  ALA A 122      53.080  54.590  67.950  1.00  0.00           H
ATOM   1914  CA  ALA A 122      54.520  53.840  69.200  1.00  0.00           C
ATOM   1915  HA  ALA A 122      54.220  52.950  69.730  1.00  0.00           H
ATOM   1916  CB  ALA A 122      55.250  53.540  67.840  1.00  0.00           C
ATOM   1917  HB1 ALA A 122      55.910  54.350  67.470  1.00  0.00           H
ATOM   1918  HB2 ALA A 122      54.490  53.390  67.040  1.00  0.00           H
ATOM   1919  HB3 ALA A 122      55.880  52.640  67.940  1.00  0.00           H
ATOM   1920  C   ALA A 122      55.570  54.640  69.970  1.00  0.00           C
ATOM   1921  O   ALA A 122      56.130  54.120  70.910  1.00  0.00           O
ATOM   1922  N   VAL A 123      55.720  55.930  69.590  1.00  0.00           N
ATOM   1923  HN  VAL A 123      55.070  56.330  68.950  1.00  0.00           H
ATOM   1924  CA  VAL A 123      56.600  56.860  70.280  1.00  0.00           C
ATOM   1925  HA  VAL A 123      57.570  56.390  70.310  1.00  0.00           H
ATOM   1926  CB  VAL A 123      56.850  58.070  69.440  1.00  0.00           C
ATOM   1927  HB  VAL A 123      55.880  58.330  68.990  1.00  0.00           H
ATOM   1928  CG1 VAL A 123      57.460  59.160  70.300  1.00  0.00           C
ATOM   1929 HG11 VAL A 123      58.010  59.910  69.690  1.00  0.00           H
ATOM   1930 HG12 VAL A 123      58.210  58.720  70.990  1.00  0.00           H
ATOM   1931 HG13 VAL A 123      56.670  59.690  70.880  1.00  0.00           H
ATOM   1932  CG2 VAL A 123      57.780  57.770  68.270  1.00  0.00           C
ATOM   1933 HG21 VAL A 123      58.740  57.330  68.650  1.00  0.00           H
ATOM   1934 HG22 VAL A 123      57.920  58.650  67.610  1.00  0.00           H
ATOM   1935 HG23 VAL A 123      57.350  56.910  67.700  1.00  0.00           H
ATOM   1936  C   VAL A 123      56.090  57.160  71.730  1.00  0.00           C
ATOM   1937  O   VAL A 123      56.890  57.230  72.700  1.00  0.00           O
ATOM   1938  N   ASP A 124      54.790  57.300  71.840  1.00  0.00           N
ATOM   1939  HN  ASP A 124      54.220  57.190  71.020  1.00  0.00           H
ATOM   1940  CA  ASP A 124      54.070  57.710  73.030  1.00  0.00           C
ATOM   1941  HA  ASP A 124      54.510  58.600  73.450  1.00  0.00           H
ATOM   1942  CB  ASP A 124      52.610  57.820  72.570  1.00  0.00           C
ATOM   1943  HB1 ASP A 124      52.040  56.880  72.390  1.00  0.00           H
ATOM   1944  HB2 ASP A 124      52.690  58.290  71.570  1.00  0.00           H
ATOM   1945  CG  ASP A 124      51.710  58.750  73.410  1.00  0.00           C
ATOM   1946  OD1 ASP A 124      52.260  59.420  74.290  1.00  0.00           O
ATOM   1947  OD2 ASP A 124      50.470  58.560  73.370  1.00  0.00           O
ATOM   1948  C   ASP A 124      54.200  56.700  74.080  1.00  0.00           C
ATOM   1949  O   ASP A 124      54.380  56.900  75.270  1.00  0.00           O
ATOM   1950  N   ARG A 125      54.180  55.470  73.650  1.00  0.00           N
ATOM   1951  HN  ARG A 125      54.110  55.190  72.690  1.00  0.00           H
ATOM   1952  CA  ARG A 125      54.270  54.230  74.500  1.00  0.00           C
ATOM   1953  HA  ARG A 125      53.570  54.400  75.310  1.00  0.00           H
ATOM   1954  CB  ARG A 125      53.880  52.890  73.850  1.00  0.00           C
ATOM   1955  HB1 ARG A 125      54.010  52.180  74.700  1.00  0.00           H
ATOM   1956  HB2 ARG A 125      54.670  52.660  73.110  1.00  0.00           H
ATOM   1957  CG  ARG A 125      52.500  52.630  73.250  1.00  0.00           C
ATOM   1958  HG1 ARG A 125      52.710  51.580  72.950  1.00  0.00           H
ATOM   1959  HG2 ARG A 125      52.350  53.280  72.360  1.00  0.00           H
ATOM   1960  CD  ARG A 125      51.370  52.860  74.220  1.00  0.00           C
ATOM   1961  HD1 ARG A 125      51.180  53.900  74.520  1.00  0.00           H
ATOM   1962  HD2 ARG A 125      51.470  52.230  75.120  1.00  0.00           H
ATOM   1963  NE  ARG A 125      50.060  52.510  73.550  1.00  0.00           N
ATOM   1964  HE  ARG A 125      50.100  52.080  72.650  1.00  0.00           H
ATOM   1965  CZ  ARG A 125      49.050  52.050  74.250  1.00  0.00           C
ATOM   1966  NH1 ARG A 125      48.840  52.270  75.510  1.00  0.00           N
ATOM   1967 HH11 ARG A 125      49.420  52.860  76.060  1.00  0.00           H
ATOM   1968 HH12 ARG A 125      47.910  52.050  75.810  1.00  0.00           H
ATOM   1969  NH2 ARG A 125      48.110  51.270  73.650  1.00  0.00           N
ATOM   1970 HH21 ARG A 125      48.330  50.800  72.800  1.00  0.00           H
ATOM   1971 HH22 ARG A 125      47.280  51.120  74.170  1.00  0.00           H
ATOM   1972  C   ARG A 125      55.660  54.060  75.200  1.00  0.00           C
ATOM   1973  O   ARG A 125      55.810  53.740  76.370  1.00  0.00           O
ATOM   1974  N   TYR A 126      56.680  54.310  74.340  1.00  0.00           N
ATOM   1975  HN  TYR A 126      56.430  54.550  73.410  1.00  0.00           H
ATOM   1976  CA  TYR A 126      58.070  54.340  74.710  1.00  0.00           C
ATOM   1977  HA  TYR A 126      58.330  53.440  75.250  1.00  0.00           H
ATOM   1978  CB  TYR A 126      59.000  54.450  73.410  1.00  0.00           C
ATOM   1979  HB1 TYR A 126      58.360  54.810  72.590  1.00  0.00           H
ATOM   1980  HB2 TYR A 126      59.410  53.440  73.190  1.00  0.00           H
ATOM   1981  CG  TYR A 126      60.210  55.370  73.430  1.00  0.00           C
ATOM   1982  CD1 TYR A 126      61.320  55.060  74.190  1.00  0.00           C
ATOM   1983  HD1 TYR A 126      61.370  54.100  74.680  1.00  0.00           H
ATOM   1984  CE1 TYR A 126      62.370  55.950  74.410  1.00  0.00           C
ATOM   1985  HE1 TYR A 126      63.220  55.720  75.030  1.00  0.00           H
ATOM   1986  CZ  TYR A 126      62.340  57.190  73.670  1.00  0.00           C
ATOM   1987  OH  TYR A 126      63.310  58.170  73.920  1.00  0.00           O
ATOM   1988  HH  TYR A 126      63.840  57.890  74.670  1.00  0.00           H
ATOM   1989  CD2 TYR A 126      60.180  56.550  72.670  1.00  0.00           C
ATOM   1990  HD2 TYR A 126      59.480  56.700  71.870  1.00  0.00           H
ATOM   1991  CE2 TYR A 126      61.360  57.380  72.710  1.00  0.00           C
ATOM   1992  HE2 TYR A 126      61.330  58.330  72.200  1.00  0.00           H
ATOM   1993  C   TYR A 126      58.270  55.460  75.700  1.00  0.00           C
ATOM   1994  O   TYR A 126      58.950  55.290  76.780  1.00  0.00           O
ATOM   1995  N   PHE A 127      57.660  56.630  75.510  1.00  0.00           N
ATOM   1996  HN  PHE A 127      57.190  56.810  74.660  1.00  0.00           H
ATOM   1997  CA  PHE A 127      57.760  57.720  76.490  1.00  0.00           C
ATOM   1998  HA  PHE A 127      58.780  58.000  76.700  1.00  0.00           H
ATOM   1999  CB  PHE A 127      57.020  58.990  76.020  1.00  0.00           C
ATOM   2000  HB1 PHE A 127      56.880  59.690  76.880  1.00  0.00           H
ATOM   2001  HB2 PHE A 127      56.000  58.700  75.690  1.00  0.00           H
ATOM   2002  CG  PHE A 127      57.790  59.860  74.910  1.00  0.00           C
ATOM   2003  CD1 PHE A 127      57.030  60.650  74.050  1.00  0.00           C
ATOM   2004  HD1 PHE A 127      55.960  60.700  74.170  1.00  0.00           H
ATOM   2005  CE1 PHE A 127      57.640  61.430  73.060  1.00  0.00           C
ATOM   2006  HE1 PHE A 127      57.090  62.140  72.470  1.00  0.00           H
ATOM   2007  CZ  PHE A 127      59.000  61.570  73.020  1.00  0.00           C
ATOM   2008  HZ  PHE A 127      59.410  62.170  72.230  1.00  0.00           H
ATOM   2009  CD2 PHE A 127      59.160  59.840  74.670  1.00  0.00           C
ATOM   2010  HD2 PHE A 127      59.660  59.150  75.360  1.00  0.00           H
ATOM   2011  CE2 PHE A 127      59.760  60.660  73.710  1.00  0.00           C
ATOM   2012  HE2 PHE A 127      60.820  60.650  73.500  1.00  0.00           H
ATOM   2013  C   PHE A 127      57.190  57.290  77.860  1.00  0.00           C
ATOM   2014  O   PHE A 127      57.830  57.590  78.860  1.00  0.00           O
ATOM   2015  N   ARG A 128      56.040  56.640  77.810  1.00  0.00           N
ATOM   2016  HN  ARG A 128      55.560  56.530  76.960  1.00  0.00           H
ATOM   2017  CA  ARG A 128      55.360  56.040  79.020  1.00  0.00           C
ATOM   2018  HA  ARG A 128      55.310  56.820  79.770  1.00  0.00           H
ATOM   2019  CB  ARG A 128      53.850  55.580  78.690  1.00  0.00           C
ATOM   2020  HB1 ARG A 128      53.400  55.120  79.590  1.00  0.00           H
ATOM   2021  HB2 ARG A 128      54.090  54.900  77.830  1.00  0.00           H
ATOM   2022  CG  ARG A 128      52.950  56.730  78.280  1.00  0.00           C
ATOM   2023  HG1 ARG A 128      53.550  57.320  77.560  1.00  0.00           H
ATOM   2024  HG2 ARG A 128      52.700  57.350  79.170  1.00  0.00           H
ATOM   2025  CD  ARG A 128      51.820  56.400  77.350  1.00  0.00           C
ATOM   2026  HD1 ARG A 128      50.960  55.980  77.910  1.00  0.00           H
ATOM   2027  HD2 ARG A 128      52.170  55.810  76.470  1.00  0.00           H
ATOM   2028  NE  ARG A 128      51.360  57.660  76.750  1.00  0.00           N
ATOM   2029  HE  ARG A 128      51.760  58.000  75.890  1.00  0.00           H
ATOM   2030  CZ  ARG A 128      50.480  58.520  77.170  1.00  0.00           C
ATOM   2031  NH1 ARG A 128      49.900  58.490  78.360  1.00  0.00           N
ATOM   2032 HH11 ARG A 128      50.090  57.740  78.990  1.00  0.00           H
ATOM   2033 HH12 ARG A 128      49.400  59.290  78.710  1.00  0.00           H
ATOM   2034  NH2 ARG A 128      50.110  59.600  76.480  1.00  0.00           N
ATOM   2035 HH21 ARG A 128      50.370  59.580  75.510  1.00  0.00           H
ATOM   2036 HH22 ARG A 128      49.370  60.190  76.790  1.00  0.00           H
ATOM   2037  C   ARG A 128      56.200  55.010  79.820  1.00  0.00           C
ATOM   2038  O   ARG A 128      56.250  54.970  81.050  1.00  0.00           O
ATOM   2039  N   VAL A 129      56.910  54.100  79.190  1.00  0.00           N
ATOM   2040  HN  VAL A 129      56.890  54.190  78.200  1.00  0.00           H
ATOM   2041  CA  VAL A 129      57.730  53.020  79.860  1.00  0.00           C
ATOM   2042  HA  VAL A 129      57.090  52.470  80.540  1.00  0.00           H
ATOM   2043  CB  VAL A 129      58.140  51.920  78.870  1.00  0.00           C
ATOM   2044  HB  VAL A 129      58.760  52.360  78.060  1.00  0.00           H
ATOM   2045  CG1 VAL A 129      59.200  50.950  79.440  1.00  0.00           C
ATOM   2046 HG11 VAL A 129      59.230  50.020  78.820  1.00  0.00           H
ATOM   2047 HG12 VAL A 129      58.890  50.610  80.450  1.00  0.00           H
ATOM   2048 HG13 VAL A 129      60.120  51.540  79.570  1.00  0.00           H
ATOM   2049  CG2 VAL A 129      56.900  51.110  78.330  1.00  0.00           C
ATOM   2050 HG21 VAL A 129      57.280  50.390  77.580  1.00  0.00           H
ATOM   2051 HG22 VAL A 129      56.060  51.730  77.930  1.00  0.00           H
ATOM   2052 HG23 VAL A 129      56.330  50.530  79.090  1.00  0.00           H
ATOM   2053  C   VAL A 129      58.890  53.580  80.670  1.00  0.00           C
ATOM   2054  O   VAL A 129      59.060  53.140  81.810  1.00  0.00           O
ATOM   2055  N   VAL A 130      59.590  54.640  80.190  1.00  0.00           N
ATOM   2056  HN  VAL A 130      59.370  55.080  79.320  1.00  0.00           H
ATOM   2057  CA  VAL A 130      60.800  55.120  80.720  1.00  0.00           C
ATOM   2058  HA  VAL A 130      61.140  54.420  81.450  1.00  0.00           H
ATOM   2059  CB  VAL A 130      61.820  55.350  79.630  1.00  0.00           C
ATOM   2060  HB  VAL A 130      61.680  56.340  79.150  1.00  0.00           H
ATOM   2061  CG1 VAL A 130      63.190  55.370  80.250  1.00  0.00           C
ATOM   2062 HG11 VAL A 130      63.950  55.860  79.600  1.00  0.00           H
ATOM   2063 HG12 VAL A 130      63.570  54.360  80.530  1.00  0.00           H
ATOM   2064 HG13 VAL A 130      63.280  55.940  81.190  1.00  0.00           H
ATOM   2065  CG2 VAL A 130      61.830  54.230  78.530  1.00  0.00           C
ATOM   2066 HG21 VAL A 130      61.800  53.240  79.040  1.00  0.00           H
ATOM   2067 HG22 VAL A 130      62.680  54.500  77.850  1.00  0.00           H
ATOM   2068 HG23 VAL A 130      60.940  54.330  77.870  1.00  0.00           H
ATOM   2069  C   VAL A 130      60.430  56.410  81.460  1.00  0.00           C
ATOM   2070  O   VAL A 130      61.270  57.260  81.680  1.00  0.00           O
ATOM   2071  N   HSD A 131      59.210  56.540  81.960  1.00  0.00           N
ATOM   2072  HN  HSD A 131      58.640  55.750  81.720  1.00  0.00           H
ATOM   2073  CA  HSD A 131      58.640  57.590  82.860  1.00  0.00           C
ATOM   2074  HA  HSD A 131      57.770  57.230  83.380  1.00  0.00           H
ATOM   2075  CB  HSD A 131      59.580  57.920  84.050  1.00  0.00           C
ATOM   2076  HB1 HSD A 131      60.650  58.190  83.880  1.00  0.00           H
ATOM   2077  HB2 HSD A 131      59.600  56.970  84.640  1.00  0.00           H
ATOM   2078  ND1 HSD A 131      58.540  59.250  86.040  1.00  0.00           N
ATOM   2079  HD1 HSD A 131      57.990  58.550  86.500  1.00  0.00           H
ATOM   2080  CG  HSD A 131      59.310  59.130  84.930  1.00  0.00           C
ATOM   2081  CE1 HSD A 131      58.700  60.550  86.510  1.00  0.00           C
ATOM   2082  HE1 HSD A 131      58.500  60.870  87.530  1.00  0.00           H
ATOM   2083  NE2 HSD A 131      59.580  61.220  85.790  1.00  0.00           N
ATOM   2084  CD2 HSD A 131      59.910  60.360  84.790  1.00  0.00           C
ATOM   2085  HD2 HSD A 131      60.570  60.720  84.010  1.00  0.00           H
ATOM   2086  C   HSD A 131      58.150  58.790  82.120  1.00  0.00           C
ATOM   2087  O   HSD A 131      58.980  59.580  81.790  1.00  0.00           O
ATOM   2088  N   PRO A 132      56.850  58.840  81.680  1.00  0.00           N
ATOM   2089  CD  PRO A 132      55.740  58.160  82.370  1.00  0.00           C
ATOM   2090  HD1 PRO A 132      55.930  58.230  83.460  1.00  0.00           H
ATOM   2091  HD2 PRO A 132      55.770  57.080  82.160  1.00  0.00           H
ATOM   2092  CA  PRO A 132      56.340  59.940  80.810  1.00  0.00           C
ATOM   2093  HA  PRO A 132      56.940  59.930  79.920  1.00  0.00           H
ATOM   2094  CB  PRO A 132      54.800  59.570  80.560  1.00  0.00           C
ATOM   2095  HB1 PRO A 132      54.790  58.880  79.690  1.00  0.00           H
ATOM   2096  HB2 PRO A 132      54.110  60.430  80.390  1.00  0.00           H
ATOM   2097  CG  PRO A 132      54.420  58.820  81.840  1.00  0.00           C
ATOM   2098  HG1 PRO A 132      53.930  59.460  82.600  1.00  0.00           H
ATOM   2099  HG2 PRO A 132      53.620  58.060  81.750  1.00  0.00           H
ATOM   2100  C   PRO A 132      56.560  61.370  81.350  1.00  0.00           C
ATOM   2101  O   PRO A 132      56.260  61.660  82.540  1.00  0.00           O
ATOM   2102  N   HSD A 133      56.980  62.260  80.430  1.00  0.00           N
ATOM   2103  HN  HSD A 133      57.310  61.940  79.550  1.00  0.00           H
ATOM   2104  CA  HSD A 133      57.250  63.640  80.960  1.00  0.00           C
ATOM   2105  HA  HSD A 133      56.510  63.970  81.670  1.00  0.00           H
ATOM   2106  CB  HSD A 133      58.730  63.750  81.600  1.00  0.00           C
ATOM   2107  HB1 HSD A 133      58.880  63.210  82.560  1.00  0.00           H
ATOM   2108  HB2 HSD A 133      58.790  64.810  81.900  1.00  0.00           H
ATOM   2109  ND1 HSD A 133      60.590  64.130  79.860  1.00  0.00           N
ATOM   2110  HD1 HSD A 133      60.420  65.100  79.650  1.00  0.00           H
ATOM   2111  CG  HSD A 133      59.920  63.330  80.750  1.00  0.00           C
ATOM   2112  CE1 HSD A 133      61.730  63.490  79.520  1.00  0.00           C
ATOM   2113  HE1 HSD A 133      62.500  64.030  78.970  1.00  0.00           H
ATOM   2114  NE2 HSD A 133      61.890  62.380  80.190  1.00  0.00           N
ATOM   2115  CD2 HSD A 133      60.760  62.270  81.010  1.00  0.00           C
ATOM   2116  HD2 HSD A 133      60.640  61.500  81.760  1.00  0.00           H
ATOM   2117  C   HSD A 133      57.350  64.580  79.810  1.00  0.00           C
ATOM   2118  O   HSD A 133      57.750  65.780  79.960  1.00  0.00           O
ATOM   2119  N   HSD A 134      57.050  64.100  78.580  1.00  0.00           N
ATOM   2120  HN  HSD A 134      56.570  63.220  78.630  1.00  0.00           H
ATOM   2121  CA  HSD A 134      57.180  64.790  77.310  1.00  0.00           C
ATOM   2122  HA  HSD A 134      57.890  65.590  77.510  1.00  0.00           H
ATOM   2123  CB  HSD A 134      57.650  63.920  76.220  1.00  0.00           C
ATOM   2124  HB1 HSD A 134      57.710  64.520  75.300  1.00  0.00           H
ATOM   2125  HB2 HSD A 134      56.960  63.060  76.040  1.00  0.00           H
ATOM   2126  ND1 HSD A 134      60.230  64.210  76.110  1.00  0.00           N
ATOM   2127  HD1 HSD A 134      60.200  65.060  75.580  1.00  0.00           H
ATOM   2128  CG  HSD A 134      59.080  63.500  76.490  1.00  0.00           C
ATOM   2129  CE1 HSD A 134      61.270  63.350  76.230  1.00  0.00           C
ATOM   2130  HE1 HSD A 134      62.320  63.540  75.980  1.00  0.00           H
ATOM   2131  NE2 HSD A 134      60.880  62.200  76.640  1.00  0.00           N
ATOM   2132  CD2 HSD A 134      59.540  62.270  76.900  1.00  0.00           C
ATOM   2133  HD2 HSD A 134      58.990  61.430  77.300  1.00  0.00           H
ATOM   2134  C   HSD A 134      55.870  65.450  77.030  1.00  0.00           C
ATOM   2135  O   HSD A 134      54.790  65.010  77.460  1.00  0.00           O
ATOM   2136  N   ALA A 135      55.940  66.520  76.180  1.00  0.00           N
ATOM   2137  HN  ALA A 135      56.860  66.830  75.950  1.00  0.00           H
ATOM   2138  CA  ALA A 135      54.820  67.240  75.620  1.00  0.00           C
ATOM   2139  HA  ALA A 135      54.380  67.550  76.550  1.00  0.00           H
ATOM   2140  CB  ALA A 135      55.360  68.230  74.600  1.00  0.00           C
ATOM   2141  HB1 ALA A 135      55.980  67.800  73.790  1.00  0.00           H
ATOM   2142  HB2 ALA A 135      56.080  68.880  75.120  1.00  0.00           H
ATOM   2143  HB3 ALA A 135      54.560  68.830  74.110  1.00  0.00           H
ATOM   2144  C   ALA A 135      53.710  66.440  74.980  1.00  0.00           C
ATOM   2145  O   ALA A 135      52.550  66.530  75.410  1.00  0.00           O
ATOM   2146  N   LEU A 136      54.170  65.510  74.150  1.00  0.00           N
ATOM   2147  HN  LEU A 136      55.090  65.470  73.800  1.00  0.00           H
ATOM   2148  CA  LEU A 136      53.320  64.470  73.540  1.00  0.00           C
ATOM   2149  HA  LEU A 136      52.610  64.990  72.920  1.00  0.00           H
ATOM   2150  CB  LEU A 136      54.070  63.620  72.520  1.00  0.00           C
ATOM   2151  HB1 LEU A 136      54.950  63.220  73.050  1.00  0.00           H
ATOM   2152  HB2 LEU A 136      54.400  64.160  71.610  1.00  0.00           H
ATOM   2153  CG  LEU A 136      53.340  62.310  71.960  1.00  0.00           C
ATOM   2154  HG  LEU A 136      52.960  61.600  72.730  1.00  0.00           H
ATOM   2155  CD1 LEU A 136      52.250  62.700  71.030  1.00  0.00           C
ATOM   2156 HD11 LEU A 136      52.560  63.170  70.060  1.00  0.00           H
ATOM   2157 HD12 LEU A 136      51.630  63.510  71.460  1.00  0.00           H
ATOM   2158 HD13 LEU A 136      51.610  61.820  70.850  1.00  0.00           H
ATOM   2159  CD2 LEU A 136      54.360  61.370  71.210  1.00  0.00           C
ATOM   2160 HD21 LEU A 136      55.120  61.140  71.980  1.00  0.00           H
ATOM   2161 HD22 LEU A 136      54.820  61.810  70.300  1.00  0.00           H
ATOM   2162 HD23 LEU A 136      53.870  60.410  70.950  1.00  0.00           H
ATOM   2163  C   LEU A 136      52.410  63.630  74.430  1.00  0.00           C
ATOM   2164  O   LEU A 136      51.270  63.320  74.090  1.00  0.00           O
ATOM   2165  N   ASN A 137      52.840  63.250  75.590  1.00  0.00           N
ATOM   2166  HN  ASN A 137      53.720  63.580  75.930  1.00  0.00           H
ATOM   2167  CA  ASN A 137      51.960  62.630  76.490  1.00  0.00           C
ATOM   2168  HA  ASN A 137      51.350  61.880  76.010  1.00  0.00           H
ATOM   2169  CB  ASN A 137      52.980  61.960  77.490  1.00  0.00           C
ATOM   2170  HB1 ASN A 137      52.400  61.290  78.160  1.00  0.00           H
ATOM   2171  HB2 ASN A 137      53.470  62.800  78.020  1.00  0.00           H
ATOM   2172  CG  ASN A 137      54.190  61.220  76.970  1.00  0.00           C
ATOM   2173  OD1 ASN A 137      55.260  61.520  77.510  1.00  0.00           O
ATOM   2174  ND2 ASN A 137      54.090  60.350  75.990  1.00  0.00           N
ATOM   2175 HD21 ASN A 137      54.950  59.910  75.720  1.00  0.00           H
ATOM   2176 HD22 ASN A 137      53.280  60.330  75.400  1.00  0.00           H
ATOM   2177  C   ASN A 137      51.000  63.480  77.310  1.00  0.00           C
ATOM   2178  O   ASN A 137      49.970  63.080  77.840  1.00  0.00           O
ATOM   2179  N   LYS A 138      51.370  64.760  77.450  1.00  0.00           N
ATOM   2180  HN  LYS A 138      52.160  65.070  76.930  1.00  0.00           H
ATOM   2181  CA  LYS A 138      50.760  65.830  78.190  1.00  0.00           C
ATOM   2182  HA  LYS A 138      50.220  65.390  79.030  1.00  0.00           H
ATOM   2183  CB  LYS A 138      51.850  66.760  78.770  1.00  0.00           C
ATOM   2184  HB1 LYS A 138      51.390  67.700  79.150  1.00  0.00           H
ATOM   2185  HB2 LYS A 138      52.470  67.020  77.890  1.00  0.00           H
ATOM   2186  CG  LYS A 138      52.730  66.040  79.790  1.00  0.00           C
ATOM   2187  HG1 LYS A 138      53.110  65.100  79.330  1.00  0.00           H
ATOM   2188  HG2 LYS A 138      52.150  65.890  80.720  1.00  0.00           H
ATOM   2189  CD  LYS A 138      53.920  66.970  80.080  1.00  0.00           C
ATOM   2190  HD1 LYS A 138      54.230  67.300  79.060  1.00  0.00           H
ATOM   2191  HD2 LYS A 138      54.780  66.510  80.610  1.00  0.00           H
ATOM   2192  CE  LYS A 138      53.500  68.280  80.720  1.00  0.00           C
ATOM   2193  HE1 LYS A 138      53.170  67.960  81.740  1.00  0.00           H
ATOM   2194  HE2 LYS A 138      52.610  68.770  80.280  1.00  0.00           H
ATOM   2195  NZ  LYS A 138      54.660  69.200  80.810  1.00  0.00           N
ATOM   2196  HZ1 LYS A 138      55.600  68.760  80.880  1.00  0.00           H
ATOM   2197  HZ2 LYS A 138      54.490  69.790  81.660  1.00  0.00           H
ATOM   2198  HZ3 LYS A 138      54.710  69.850  80.000  1.00  0.00           H
ATOM   2199  C   LYS A 138      49.680  66.670  77.500  1.00  0.00           C
ATOM   2200  O   LYS A 138      48.910  67.300  78.200  1.00  0.00           O
ATOM   2201  N   ILE A 139      49.720  66.740  76.150  1.00  0.00           N
ATOM   2202  HN  ILE A 139      50.590  66.430  75.760  1.00  0.00           H
ATOM   2203  CA  ILE A 139      49.000  67.740  75.330  1.00  0.00           C
ATOM   2204  HA  ILE A 139      49.140  68.750  75.690  1.00  0.00           H
ATOM   2205  CB  ILE A 139      49.440  67.640  73.860  1.00  0.00           C
ATOM   2206  HB  ILE A 139      48.650  68.040  73.190  1.00  0.00           H
ATOM   2207  CG2 ILE A 139      50.700  68.570  73.740  1.00  0.00           C
ATOM   2208 HG21 ILE A 139      50.910  68.610  72.650  1.00  0.00           H
ATOM   2209 HG22 ILE A 139      51.580  68.370  74.390  1.00  0.00           H
ATOM   2210 HG23 ILE A 139      50.370  69.580  74.030  1.00  0.00           H
ATOM   2211  CG1 ILE A 139      49.650  66.150  73.310  1.00  0.00           C
ATOM   2212 HG11 ILE A 139      48.860  65.570  73.810  1.00  0.00           H
ATOM   2213 HG12 ILE A 139      50.620  65.700  73.610  1.00  0.00           H
ATOM   2214  CD  ILE A 139      49.480  66.120  71.780  1.00  0.00           C
ATOM   2215  HD1 ILE A 139      49.410  65.040  71.550  1.00  0.00           H
ATOM   2216  HD2 ILE A 139      50.230  66.580  71.090  1.00  0.00           H
ATOM   2217  HD3 ILE A 139      48.490  66.560  71.540  1.00  0.00           H
ATOM   2218  C   ILE A 139      47.440  67.630  75.430  1.00  0.00           C
ATOM   2219  O   ILE A 139      46.910  66.490  75.710  1.00  0.00           O
ATOM   2220  N   SER A 140      46.710  68.670  75.300  1.00  0.00           N
ATOM   2221  HN  SER A 140      47.150  69.550  75.120  1.00  0.00           H
ATOM   2222  CA  SER A 140      45.220  68.670  75.410  1.00  0.00           C
ATOM   2223  HA  SER A 140      45.040  68.120  76.330  1.00  0.00           H
ATOM   2224  CB  SER A 140      44.730  70.110  75.660  1.00  0.00           C
ATOM   2225  HB1 SER A 140      45.310  70.670  76.420  1.00  0.00           H
ATOM   2226  HB2 SER A 140      43.700  70.160  76.080  1.00  0.00           H
ATOM   2227  OG  SER A 140      44.670  70.870  74.460  1.00  0.00           O
ATOM   2228  HG1 SER A 140      45.590  70.830  74.150  1.00  0.00           H
ATOM   2229  C   SER A 140      44.490  68.080  74.220  1.00  0.00           C
ATOM   2230  O   SER A 140      45.000  67.970  73.120  1.00  0.00           O
ATOM   2231  N   ASN A 141      43.220  67.720  74.380  1.00  0.00           N
ATOM   2232  HN  ASN A 141      42.940  67.870  75.320  1.00  0.00           H
ATOM   2233  CA  ASN A 141      42.460  67.230  73.300  1.00  0.00           C
ATOM   2234  HA  ASN A 141      43.000  66.370  72.940  1.00  0.00           H
ATOM   2235  CB  ASN A 141      41.140  66.660  73.810  1.00  0.00           C
ATOM   2236  HB1 ASN A 141      40.480  66.350  72.960  1.00  0.00           H
ATOM   2237  HB2 ASN A 141      40.430  67.350  74.300  1.00  0.00           H
ATOM   2238  CG  ASN A 141      41.370  65.480  74.770  1.00  0.00           C
ATOM   2239  OD1 ASN A 141      42.310  64.740  74.620  1.00  0.00           O
ATOM   2240  ND2 ASN A 141      40.530  65.380  75.760  1.00  0.00           N
ATOM   2241 HD21 ASN A 141      40.870  64.710  76.420  1.00  0.00           H
ATOM   2242 HD22 ASN A 141      39.880  66.100  75.990  1.00  0.00           H
ATOM   2243  C   ASN A 141      42.150  68.090  72.090  1.00  0.00           C
ATOM   2244  O   ASN A 141      42.140  67.550  71.030  1.00  0.00           O
ATOM   2245  N   ARG A 142      41.970  69.380  72.260  1.00  0.00           N
ATOM   2246  HN  ARG A 142      41.840  69.850  73.130  1.00  0.00           H
ATOM   2247  CA  ARG A 142      41.920  70.220  71.090  1.00  0.00           C
ATOM   2248  HA  ARG A 142      41.200  69.790  70.410  1.00  0.00           H
ATOM   2249  CB  ARG A 142      41.470  71.610  71.480  1.00  0.00           C
ATOM   2250  HB1 ARG A 142      41.660  72.550  70.900  1.00  0.00           H
ATOM   2251  HB2 ARG A 142      41.920  71.800  72.470  1.00  0.00           H
ATOM   2252  CG  ARG A 142      39.960  71.660  71.900  1.00  0.00           C
ATOM   2253  HG1 ARG A 142      39.620  70.780  72.500  1.00  0.00           H
ATOM   2254  HG2 ARG A 142      39.380  71.840  70.970  1.00  0.00           H
ATOM   2255  CD  ARG A 142      39.750  72.850  72.820  1.00  0.00           C
ATOM   2256  HD1 ARG A 142      40.170  73.740  72.310  1.00  0.00           H
ATOM   2257  HD2 ARG A 142      40.120  72.580  73.830  1.00  0.00           H
ATOM   2258  NE  ARG A 142      38.240  72.790  72.900  1.00  0.00           N
ATOM   2259  HE  ARG A 142      37.770  71.910  73.010  1.00  0.00           H
ATOM   2260  CZ  ARG A 142      37.480  73.760  73.070  1.00  0.00           C
ATOM   2261  NH1 ARG A 142      37.740  75.010  73.070  1.00  0.00           N
ATOM   2262 HH11 ARG A 142      38.640  75.420  72.950  1.00  0.00           H
ATOM   2263 HH12 ARG A 142      36.970  75.660  73.020  1.00  0.00           H
ATOM   2264  NH2 ARG A 142      36.130  73.560  73.150  1.00  0.00           N
ATOM   2265 HH21 ARG A 142      35.790  72.630  73.190  1.00  0.00           H
ATOM   2266 HH22 ARG A 142      35.550  74.370  73.210  1.00  0.00           H
ATOM   2267  C   ARG A 142      43.310  70.200  70.390  1.00  0.00           C
ATOM   2268  O   ARG A 142      43.410  70.120  69.150  1.00  0.00           O
ATOM   2269  N   THR A 143      44.450  70.150  71.240  1.00  0.00           N
ATOM   2270  HN  THR A 143      44.430  70.160  72.240  1.00  0.00           H
ATOM   2271  CA  THR A 143      45.800  70.130  70.660  1.00  0.00           C
ATOM   2272  HA  THR A 143      45.870  70.830  69.840  1.00  0.00           H
ATOM   2273  CB  THR A 143      46.890  70.410  71.690  1.00  0.00           C
ATOM   2274  HB  THR A 143      46.920  69.630  72.480  1.00  0.00           H
ATOM   2275  OG1 THR A 143      46.670  71.670  72.380  1.00  0.00           O
ATOM   2276  HG1 THR A 143      46.560  72.360  71.730  1.00  0.00           H
ATOM   2277  CG2 THR A 143      48.190  70.610  70.950  1.00  0.00           C
ATOM   2278 HG21 THR A 143      48.550  69.680  70.460  1.00  0.00           H
ATOM   2279 HG22 THR A 143      49.020  70.920  71.620  1.00  0.00           H
ATOM   2280 HG23 THR A 143      48.050  71.310  70.110  1.00  0.00           H
ATOM   2281  C   THR A 143      46.200  68.860  69.950  1.00  0.00           C
ATOM   2282  O   THR A 143      46.720  68.820  68.880  1.00  0.00           O
ATOM   2283  N   ALA A 144      45.750  67.740  70.520  1.00  0.00           N
ATOM   2284  HN  ALA A 144      45.260  67.780  71.380  1.00  0.00           H
ATOM   2285  CA  ALA A 144      45.820  66.430  69.920  1.00  0.00           C
ATOM   2286  HA  ALA A 144      46.860  66.350  69.620  1.00  0.00           H
ATOM   2287  CB  ALA A 144      45.570  65.340  70.960  1.00  0.00           C
ATOM   2288  HB1 ALA A 144      46.030  64.410  70.570  1.00  0.00           H
ATOM   2289  HB2 ALA A 144      44.490  65.190  71.170  1.00  0.00           H
ATOM   2290  HB3 ALA A 144      46.140  65.560  71.900  1.00  0.00           H
ATOM   2291  C   ALA A 144      44.980  66.240  68.660  1.00  0.00           C
ATOM   2292  O   ALA A 144      45.390  65.730  67.600  1.00  0.00           O
ATOM   2293  N   ALA A 145      43.730  66.690  68.620  1.00  0.00           N
ATOM   2294  HN  ALA A 145      43.470  67.200  69.440  1.00  0.00           H
ATOM   2295  CA  ALA A 145      42.830  66.870  67.440  1.00  0.00           C
ATOM   2296  HA  ALA A 145      42.640  65.930  66.940  1.00  0.00           H
ATOM   2297  CB  ALA A 145      41.500  67.360  67.920  1.00  0.00           C
ATOM   2298  HB1 ALA A 145      40.700  67.390  67.150  1.00  0.00           H
ATOM   2299  HB2 ALA A 145      41.640  68.360  68.380  1.00  0.00           H
ATOM   2300  HB3 ALA A 145      41.160  66.690  68.740  1.00  0.00           H
ATOM   2301  C   ALA A 145      43.320  67.680  66.290  1.00  0.00           C
ATOM   2302  O   ALA A 145      43.360  67.220  65.130  1.00  0.00           O
ATOM   2303  N   ILE A 146      43.970  68.840  66.600  1.00  0.00           N
ATOM   2304  HN  ILE A 146      43.880  69.230  67.520  1.00  0.00           H
ATOM   2305  CA  ILE A 146      44.710  69.770  65.710  1.00  0.00           C
ATOM   2306  HA  ILE A 146      44.010  70.070  64.960  1.00  0.00           H
ATOM   2307  CB  ILE A 146      45.160  71.050  66.500  1.00  0.00           C
ATOM   2308  HB  ILE A 146      45.540  70.780  67.510  1.00  0.00           H
ATOM   2309  CG2 ILE A 146      46.330  71.820  65.840  1.00  0.00           C
ATOM   2310 HG21 ILE A 146      47.220  71.170  65.740  1.00  0.00           H
ATOM   2311 HG22 ILE A 146      46.680  72.690  66.440  1.00  0.00           H
ATOM   2312 HG23 ILE A 146      46.050  72.190  64.830  1.00  0.00           H
ATOM   2313  CG1 ILE A 146      43.880  72.010  66.700  1.00  0.00           C
ATOM   2314 HG11 ILE A 146      42.970  71.420  66.930  1.00  0.00           H
ATOM   2315 HG12 ILE A 146      43.660  72.600  65.780  1.00  0.00           H
ATOM   2316  CD  ILE A 146      43.970  72.970  67.920  1.00  0.00           C
ATOM   2317  HD1 ILE A 146      43.040  73.480  68.260  1.00  0.00           H
ATOM   2318  HD2 ILE A 146      44.760  73.740  67.850  1.00  0.00           H
ATOM   2319  HD3 ILE A 146      44.250  72.370  68.830  1.00  0.00           H
ATOM   2320  C   ILE A 146      45.900  69.050  65.050  1.00  0.00           C
ATOM   2321  O   ILE A 146      46.020  69.130  63.810  1.00  0.00           O
ATOM   2322  N   ILE A 147      46.710  68.330  65.850  1.00  0.00           N
ATOM   2323  HN  ILE A 147      46.590  68.410  66.830  1.00  0.00           H
ATOM   2324  CA  ILE A 147      47.980  67.590  65.380  1.00  0.00           C
ATOM   2325  HA  ILE A 147      48.590  68.280  64.810  1.00  0.00           H
ATOM   2326  CB  ILE A 147      48.760  67.110  66.570  1.00  0.00           C
ATOM   2327  HB  ILE A 147      48.110  66.750  67.400  1.00  0.00           H
ATOM   2328  CG2 ILE A 147      49.800  66.000  66.280  1.00  0.00           C
ATOM   2329 HG21 ILE A 147      49.490  65.020  65.830  1.00  0.00           H
ATOM   2330 HG22 ILE A 147      50.370  65.750  67.200  1.00  0.00           H
ATOM   2331 HG23 ILE A 147      50.530  66.390  65.530  1.00  0.00           H
ATOM   2332  CG1 ILE A 147      49.550  68.340  67.080  1.00  0.00           C
ATOM   2333 HG11 ILE A 147      48.750  69.080  67.260  1.00  0.00           H
ATOM   2334 HG12 ILE A 147      50.170  68.750  66.260  1.00  0.00           H
ATOM   2335  CD  ILE A 147      50.360  67.940  68.360  1.00  0.00           C
ATOM   2336  HD1 ILE A 147      49.770  67.240  68.990  1.00  0.00           H
ATOM   2337  HD2 ILE A 147      50.640  68.840  68.960  1.00  0.00           H
ATOM   2338  HD3 ILE A 147      51.260  67.370  68.040  1.00  0.00           H
ATOM   2339  C   ILE A 147      47.480  66.450  64.500  1.00  0.00           C
ATOM   2340  O   ILE A 147      48.040  66.130  63.420  1.00  0.00           O
ATOM   2341  N   SER A 148      46.340  65.850  64.820  1.00  0.00           N
ATOM   2342  HN  SER A 148      45.970  66.030  65.730  1.00  0.00           H
ATOM   2343  CA  SER A 148      45.720  64.850  63.950  1.00  0.00           C
ATOM   2344  HA  SER A 148      46.520  64.160  63.700  1.00  0.00           H
ATOM   2345  CB  SER A 148      44.530  64.140  64.620  1.00  0.00           C
ATOM   2346  HB1 SER A 148      44.130  63.350  63.940  1.00  0.00           H
ATOM   2347  HB2 SER A 148      43.660  64.810  64.810  1.00  0.00           H
ATOM   2348  OG  SER A 148      44.870  63.490  65.850  1.00  0.00           O
ATOM   2349  HG1 SER A 148      45.110  64.220  66.420  1.00  0.00           H
ATOM   2350  C   SER A 148      45.290  65.360  62.640  1.00  0.00           C
ATOM   2351  O   SER A 148      45.650  64.780  61.640  1.00  0.00           O
ATOM   2352  N   CYS A 149      44.620  66.480  62.580  1.00  0.00           N
ATOM   2353  HN  CYS A 149      44.520  66.910  63.480  1.00  0.00           H
ATOM   2354  CA  CYS A 149      44.190  67.230  61.470  1.00  0.00           C
ATOM   2355  HA  CYS A 149      43.600  66.550  60.880  1.00  0.00           H
ATOM   2356  CB  CYS A 149      43.150  68.380  61.810  1.00  0.00           C
ATOM   2357  HB1 CYS A 149      43.010  69.070  60.950  1.00  0.00           H
ATOM   2358  HB2 CYS A 149      43.560  68.950  62.670  1.00  0.00           H
ATOM   2359  SG  CYS A 149      41.450  67.750  62.160  1.00  0.00           S
ATOM   2360  HG1 CYS A 149      41.900  66.860  63.030  1.00  0.00           H
ATOM   2361  C   CYS A 149      45.280  67.710  60.570  1.00  0.00           C
ATOM   2362  O   CYS A 149      45.290  67.650  59.340  1.00  0.00           O
ATOM   2363  N   LEU A 150      46.340  68.260  61.140  1.00  0.00           N
ATOM   2364  HN  LEU A 150      46.300  68.370  62.120  1.00  0.00           H
ATOM   2365  CA  LEU A 150      47.560  68.530  60.470  1.00  0.00           C
ATOM   2366  HA  LEU A 150      47.440  69.200  59.640  1.00  0.00           H
ATOM   2367  CB  LEU A 150      48.620  69.200  61.410  1.00  0.00           C
ATOM   2368  HB1 LEU A 150      48.920  68.610  62.290  1.00  0.00           H
ATOM   2369  HB2 LEU A 150      48.230  70.100  61.930  1.00  0.00           H
ATOM   2370  CG  LEU A 150      49.890  69.630  60.630  1.00  0.00           C
ATOM   2371  HG  LEU A 150      50.370  68.750  60.170  1.00  0.00           H
ATOM   2372  CD1 LEU A 150      49.600  70.630  59.500  1.00  0.00           C
ATOM   2373 HD11 LEU A 150      50.510  71.180  59.210  1.00  0.00           H
ATOM   2374 HD12 LEU A 150      48.860  71.310  59.980  1.00  0.00           H
ATOM   2375 HD13 LEU A 150      49.170  70.260  58.540  1.00  0.00           H
ATOM   2376  CD2 LEU A 150      50.710  70.350  61.720  1.00  0.00           C
ATOM   2377 HD21 LEU A 150      50.140  71.190  62.180  1.00  0.00           H
ATOM   2378 HD22 LEU A 150      51.620  70.810  61.290  1.00  0.00           H
ATOM   2379 HD23 LEU A 150      51.130  69.670  62.490  1.00  0.00           H
ATOM   2380  C   LEU A 150      48.250  67.270  59.900  1.00  0.00           C
ATOM   2381  O   LEU A 150      48.930  67.260  58.870  1.00  0.00           O
ATOM   2382  N   LEU A 151      48.240  66.060  60.600  1.00  0.00           N
ATOM   2383  HN  LEU A 151      48.010  66.120  61.570  1.00  0.00           H
ATOM   2384  CA  LEU A 151      48.830  64.870  60.000  1.00  0.00           C
ATOM   2385  HA  LEU A 151      49.820  65.140  59.660  1.00  0.00           H
ATOM   2386  CB  LEU A 151      48.960  63.720  61.030  1.00  0.00           C
ATOM   2387  HB1 LEU A 151      49.070  62.740  60.520  1.00  0.00           H
ATOM   2388  HB2 LEU A 151      48.020  63.700  61.630  1.00  0.00           H
ATOM   2389  CG  LEU A 151      50.070  63.990  62.040  1.00  0.00           C
ATOM   2390  HG  LEU A 151      49.940  65.050  62.350  1.00  0.00           H
ATOM   2391  CD1 LEU A 151      49.830  63.040  63.190  1.00  0.00           C
ATOM   2392 HD11 LEU A 151      50.080  61.980  62.960  1.00  0.00           H
ATOM   2393 HD12 LEU A 151      48.760  63.000  63.510  1.00  0.00           H
ATOM   2394 HD13 LEU A 151      50.320  63.400  64.120  1.00  0.00           H
ATOM   2395  CD2 LEU A 151      51.500  63.850  61.490  1.00  0.00           C
ATOM   2396 HD21 LEU A 151      52.190  64.040  62.330  1.00  0.00           H
ATOM   2397 HD22 LEU A 151      51.700  64.520  60.620  1.00  0.00           H
ATOM   2398 HD23 LEU A 151      51.600  62.790  61.170  1.00  0.00           H
ATOM   2399  C   LEU A 151      48.040  64.390  58.780  1.00  0.00           C
ATOM   2400  O   LEU A 151      48.650  63.860  57.840  1.00  0.00           O
ATOM   2401  N   TRP A 152      46.680  64.460  58.830  1.00  0.00           N
ATOM   2402  HN  TRP A 152      46.180  64.850  59.600  1.00  0.00           H
ATOM   2403  CA  TRP A 152      45.910  64.150  57.650  1.00  0.00           C
ATOM   2404  HA  TRP A 152      46.280  63.320  57.060  1.00  0.00           H
ATOM   2405  CB  TRP A 152      44.270  64.080  57.870  1.00  0.00           C
ATOM   2406  HB1 TRP A 152      43.630  63.900  56.990  1.00  0.00           H
ATOM   2407  HB2 TRP A 152      43.920  65.060  58.260  1.00  0.00           H
ATOM   2408  CG  TRP A 152      43.850  62.990  58.830  1.00  0.00           C
ATOM   2409  CD1 TRP A 152      43.310  63.120  60.030  1.00  0.00           C
ATOM   2410  HD1 TRP A 152      43.590  63.960  60.640  1.00  0.00           H
ATOM   2411  NE1 TRP A 152      42.770  61.850  60.440  1.00  0.00           N
ATOM   2412  HE1 TRP A 152      42.560  61.620  61.370  1.00  0.00           H
ATOM   2413  CE2 TRP A 152      43.090  60.940  59.460  1.00  0.00           C
ATOM   2414  CD2 TRP A 152      43.740  61.640  58.430  1.00  0.00           C
ATOM   2415  CE3 TRP A 152      44.230  60.840  57.350  1.00  0.00           C
ATOM   2416  HE3 TRP A 152      44.760  61.290  56.520  1.00  0.00           H
ATOM   2417  CZ3 TRP A 152      43.790  59.490  57.140  1.00  0.00           C
ATOM   2418  HZ3 TRP A 152      43.900  59.020  56.180  1.00  0.00           H
ATOM   2419  CZ2 TRP A 152      42.730  59.600  59.330  1.00  0.00           C
ATOM   2420  HZ2 TRP A 152      42.080  59.220  60.100  1.00  0.00           H
ATOM   2421  CH2 TRP A 152      43.040  58.890  58.110  1.00  0.00           C
ATOM   2422  HH2 TRP A 152      42.650  57.890  58.000  1.00  0.00           H
ATOM   2423  C   TRP A 152      46.010  65.250  56.620  1.00  0.00           C
ATOM   2424  O   TRP A 152      45.940  64.920  55.480  1.00  0.00           O
ATOM   2425  N   GLY A 153      46.270  66.520  57.060  1.00  0.00           N
ATOM   2426  HN  GLY A 153      46.240  66.710  58.040  1.00  0.00           H
ATOM   2427  CA  GLY A 153      46.790  67.730  56.370  1.00  0.00           C
ATOM   2428  HA1 GLY A 153      47.220  68.340  57.160  1.00  0.00           H
ATOM   2429  HA2 GLY A 153      46.030  68.150  55.740  1.00  0.00           H
ATOM   2430  C   GLY A 153      47.900  67.370  55.400  1.00  0.00           C
ATOM   2431  O   GLY A 153      47.790  67.460  54.180  1.00  0.00           O
ATOM   2432  N   ILE A 154      49.000  66.850  55.980  1.00  0.00           N
ATOM   2433  HN  ILE A 154      48.940  66.720  56.970  1.00  0.00           H
ATOM   2434  CA  ILE A 154      50.240  66.480  55.340  1.00  0.00           C
ATOM   2435  HA  ILE A 154      50.390  67.230  54.570  1.00  0.00           H
ATOM   2436  CB  ILE A 154      51.450  66.590  56.260  1.00  0.00           C
ATOM   2437  HB  ILE A 154      51.300  65.910  57.130  1.00  0.00           H
ATOM   2438  CG2 ILE A 154      52.710  66.180  55.550  1.00  0.00           C
ATOM   2439 HG21 ILE A 154      52.950  66.930  54.780  1.00  0.00           H
ATOM   2440 HG22 ILE A 154      52.720  65.160  55.080  1.00  0.00           H
ATOM   2441 HG23 ILE A 154      53.580  66.190  56.250  1.00  0.00           H
ATOM   2442  CG1 ILE A 154      51.550  68.070  56.740  1.00  0.00           C
ATOM   2443 HG11 ILE A 154      50.580  68.420  57.150  1.00  0.00           H
ATOM   2444 HG12 ILE A 154      51.830  68.780  55.920  1.00  0.00           H
ATOM   2445  CD  ILE A 154      52.620  68.210  57.830  1.00  0.00           C
ATOM   2446  HD1 ILE A 154      52.170  68.790  58.670  1.00  0.00           H
ATOM   2447  HD2 ILE A 154      53.470  68.760  57.400  1.00  0.00           H
ATOM   2448  HD3 ILE A 154      52.870  67.200  58.190  1.00  0.00           H
ATOM   2449  C   ILE A 154      49.950  65.150  54.510  1.00  0.00           C
ATOM   2450  O   ILE A 154      50.420  65.080  53.360  1.00  0.00           O
ATOM   2451  N   THR A 155      49.180  64.170  55.030  1.00  0.00           N
ATOM   2452  HN  THR A 155      48.980  64.230  56.010  1.00  0.00           H
ATOM   2453  CA  THR A 155      48.850  62.930  54.280  1.00  0.00           C
ATOM   2454  HA  THR A 155      49.810  62.470  54.090  1.00  0.00           H
ATOM   2455  CB  THR A 155      47.900  61.980  55.110  1.00  0.00           C
ATOM   2456  HB  THR A 155      47.020  62.610  55.380  1.00  0.00           H
ATOM   2457  OG1 THR A 155      48.740  61.580  56.180  1.00  0.00           O
ATOM   2458  HG1 THR A 155      48.760  62.270  56.850  1.00  0.00           H
ATOM   2459  CG2 THR A 155      47.480  60.610  54.490  1.00  0.00           C
ATOM   2460 HG21 THR A 155      46.860  60.730  53.580  1.00  0.00           H
ATOM   2461 HG22 THR A 155      46.890  60.010  55.220  1.00  0.00           H
ATOM   2462 HG23 THR A 155      48.360  59.970  54.250  1.00  0.00           H
ATOM   2463  C   THR A 155      48.210  63.180  52.940  1.00  0.00           C
ATOM   2464  O   THR A 155      48.640  62.840  51.890  1.00  0.00           O
ATOM   2465  N   ILE A 156      47.150  64.030  52.950  1.00  0.00           N
ATOM   2466  HN  ILE A 156      46.910  64.510  53.790  1.00  0.00           H
ATOM   2467  CA  ILE A 156      46.450  64.510  51.740  1.00  0.00           C
ATOM   2468  HA  ILE A 156      46.120  63.610  51.250  1.00  0.00           H
ATOM   2469  CB  ILE A 156      45.220  65.300  52.110  1.00  0.00           C
ATOM   2470  HB  ILE A 156      45.540  66.050  52.860  1.00  0.00           H
ATOM   2471  CG2 ILE A 156      44.650  66.040  50.830  1.00  0.00           C
ATOM   2472 HG21 ILE A 156      44.280  65.270  50.120  1.00  0.00           H
ATOM   2473 HG22 ILE A 156      45.410  66.740  50.430  1.00  0.00           H
ATOM   2474 HG23 ILE A 156      43.720  66.590  51.110  1.00  0.00           H
ATOM   2475  CG1 ILE A 156      44.300  64.310  52.790  1.00  0.00           C
ATOM   2476 HG11 ILE A 156      44.770  63.970  53.750  1.00  0.00           H
ATOM   2477 HG12 ILE A 156      44.270  63.380  52.190  1.00  0.00           H
ATOM   2478  CD  ILE A 156      42.880  64.740  52.950  1.00  0.00           C
ATOM   2479  HD1 ILE A 156      42.300  63.870  53.350  1.00  0.00           H
ATOM   2480  HD2 ILE A 156      42.410  65.050  52.000  1.00  0.00           H
ATOM   2481  HD3 ILE A 156      42.850  65.550  53.700  1.00  0.00           H
ATOM   2482  C   ILE A 156      47.440  65.200  50.840  1.00  0.00           C
ATOM   2483  O   ILE A 156      47.370  65.020  49.650  1.00  0.00           O
ATOM   2484  N   GLY A 157      48.360  66.100  51.360  1.00  0.00           N
ATOM   2485  HN  GLY A 157      48.380  66.160  52.350  1.00  0.00           H
ATOM   2486  CA  GLY A 157      49.310  66.880  50.610  1.00  0.00           C
ATOM   2487  HA1 GLY A 157      49.970  67.540  51.160  1.00  0.00           H
ATOM   2488  HA2 GLY A 157      48.790  67.510  49.900  1.00  0.00           H
ATOM   2489  C   GLY A 157      50.290  66.000  49.820  1.00  0.00           C
ATOM   2490  O   GLY A 157      50.400  65.950  48.630  1.00  0.00           O
ATOM   2491  N   LEU A 158      50.990  65.060  50.590  1.00  0.00           N
ATOM   2492  HN  LEU A 158      50.940  65.090  51.580  1.00  0.00           H
ATOM   2493  CA  LEU A 158      51.960  64.180  50.020  1.00  0.00           C
ATOM   2494  HA  LEU A 158      52.540  64.820  49.380  1.00  0.00           H
ATOM   2495  CB  LEU A 158      52.870  63.510  51.090  1.00  0.00           C
ATOM   2496  HB1 LEU A 158      53.620  62.820  50.650  1.00  0.00           H
ATOM   2497  HB2 LEU A 158      52.210  62.870  51.720  1.00  0.00           H
ATOM   2498  CG  LEU A 158      53.720  64.530  51.910  1.00  0.00           C
ATOM   2499  HG  LEU A 158      53.060  65.320  52.340  1.00  0.00           H
ATOM   2500  CD1 LEU A 158      54.440  63.910  53.060  1.00  0.00           C
ATOM   2501 HD11 LEU A 158      54.890  64.620  53.800  1.00  0.00           H
ATOM   2502 HD12 LEU A 158      55.280  63.390  52.560  1.00  0.00           H
ATOM   2503 HD13 LEU A 158      53.840  63.140  53.570  1.00  0.00           H
ATOM   2504  CD2 LEU A 158      54.790  65.180  50.900  1.00  0.00           C
ATOM   2505 HD21 LEU A 158      54.260  65.580  50.010  1.00  0.00           H
ATOM   2506 HD22 LEU A 158      55.410  64.330  50.540  1.00  0.00           H
ATOM   2507 HD23 LEU A 158      55.530  65.880  51.310  1.00  0.00           H
ATOM   2508  C   LEU A 158      51.290  63.110  49.090  1.00  0.00           C
ATOM   2509  O   LEU A 158      51.990  62.320  48.450  1.00  0.00           O
ATOM   2510  N   THR A 159      49.990  63.000  49.040  1.00  0.00           N
ATOM   2511  HN  THR A 159      49.400  63.440  49.720  1.00  0.00           H
ATOM   2512  CA  THR A 159      49.300  61.980  48.190  1.00  0.00           C
ATOM   2513  HA  THR A 159      49.890  61.090  48.060  1.00  0.00           H
ATOM   2514  CB  THR A 159      48.000  61.610  48.840  1.00  0.00           C
ATOM   2515  HB  THR A 159      47.400  62.480  49.150  1.00  0.00           H
ATOM   2516  OG1 THR A 159      48.340  60.840  49.990  1.00  0.00           O
ATOM   2517  HG1 THR A 159      48.650  61.490  50.610  1.00  0.00           H
ATOM   2518  CG2 THR A 159      47.240  60.590  48.050  1.00  0.00           C
ATOM   2519 HG21 THR A 159      47.130  60.750  46.950  1.00  0.00           H
ATOM   2520 HG22 THR A 159      46.250  60.310  48.480  1.00  0.00           H
ATOM   2521 HG23 THR A 159      47.770  59.620  47.990  1.00  0.00           H
ATOM   2522  C   THR A 159      49.050  62.640  46.820  1.00  0.00           C
ATOM   2523  O   THR A 159      48.950  61.890  45.840  1.00  0.00           O
ATOM   2524  N   VAL A 160      49.120  63.960  46.700  1.00  0.00           N
ATOM   2525  HN  VAL A 160      49.500  64.550  47.400  1.00  0.00           H
ATOM   2526  CA  VAL A 160      48.780  64.600  45.390  1.00  0.00           C
ATOM   2527  HA  VAL A 160      47.740  64.370  45.260  1.00  0.00           H
ATOM   2528  CB  VAL A 160      48.860  66.090  45.460  1.00  0.00           C
ATOM   2529  HB  VAL A 160      49.870  66.400  45.780  1.00  0.00           H
ATOM   2530  CG1 VAL A 160      48.630  66.780  44.120  1.00  0.00           C
ATOM   2531 HG11 VAL A 160      49.360  66.410  43.380  1.00  0.00           H
ATOM   2532 HG12 VAL A 160      48.680  67.880  44.280  1.00  0.00           H
ATOM   2533 HG13 VAL A 160      47.610  66.490  43.780  1.00  0.00           H
ATOM   2534  CG2 VAL A 160      47.820  66.680  46.460  1.00  0.00           C
ATOM   2535 HG21 VAL A 160      48.140  67.730  46.660  1.00  0.00           H
ATOM   2536 HG22 VAL A 160      47.830  66.180  47.440  1.00  0.00           H
ATOM   2537 HG23 VAL A 160      46.780  66.680  46.050  1.00  0.00           H
ATOM   2538  C   VAL A 160      49.490  64.070  44.180  1.00  0.00           C
ATOM   2539  O   VAL A 160      48.790  63.950  43.190  1.00  0.00           O
ATOM   2540  N   HSD A 161      50.780  63.650  44.280  1.00  0.00           N
ATOM   2541  HN  HSD A 161      51.250  63.970  45.100  1.00  0.00           H
ATOM   2542  CA  HSD A 161      51.600  63.200  43.150  1.00  0.00           C
ATOM   2543  HA  HSD A 161      51.470  64.020  42.460  1.00  0.00           H
ATOM   2544  CB  HSD A 161      53.040  62.980  43.510  1.00  0.00           C
ATOM   2545  HB1 HSD A 161      53.460  63.840  44.080  1.00  0.00           H
ATOM   2546  HB2 HSD A 161      53.740  62.850  42.650  1.00  0.00           H
ATOM   2547  ND1 HSD A 161      53.470  61.800  45.700  1.00  0.00           N
ATOM   2548  HD1 HSD A 161      53.390  62.590  46.300  1.00  0.00           H
ATOM   2549  CG  HSD A 161      53.330  61.740  44.340  1.00  0.00           C
ATOM   2550  CE1 HSD A 161      53.880  60.600  46.060  1.00  0.00           C
ATOM   2551  HE1 HSD A 161      54.120  60.350  47.100  1.00  0.00           H
ATOM   2552  NE2 HSD A 161      54.040  59.790  45.030  1.00  0.00           N
ATOM   2553  CD2 HSD A 161      53.770  60.500  43.900  1.00  0.00           C
ATOM   2554  HD2 HSD A 161      53.880  60.080  42.910  1.00  0.00           H
ATOM   2555  C   HSD A 161      51.020  61.970  42.600  1.00  0.00           C
ATOM   2556  O   HSD A 161      50.920  61.810  41.390  1.00  0.00           O
ATOM   2557  N   LEU A 162      50.510  61.080  43.420  1.00  0.00           N
ATOM   2558  HN  LEU A 162      50.450  61.420  44.360  1.00  0.00           H
ATOM   2559  CA  LEU A 162      49.930  59.780  43.160  1.00  0.00           C
ATOM   2560  HA  LEU A 162      50.350  59.290  42.290  1.00  0.00           H
ATOM   2561  CB  LEU A 162      50.180  58.950  44.400  1.00  0.00           C
ATOM   2562  HB1 LEU A 162      49.670  59.310  45.320  1.00  0.00           H
ATOM   2563  HB2 LEU A 162      51.270  59.010  44.600  1.00  0.00           H
ATOM   2564  CG  LEU A 162      49.720  57.410  44.400  1.00  0.00           C
ATOM   2565  HG  LEU A 162      48.660  57.310  44.120  1.00  0.00           H
ATOM   2566  CD1 LEU A 162      50.500  56.630  43.380  1.00  0.00           C
ATOM   2567 HD11 LEU A 162      50.110  55.580  43.390  1.00  0.00           H
ATOM   2568 HD12 LEU A 162      51.570  56.590  43.660  1.00  0.00           H
ATOM   2569 HD13 LEU A 162      50.450  57.100  42.370  1.00  0.00           H
ATOM   2570  CD2 LEU A 162      50.000  56.710  45.780  1.00  0.00           C
ATOM   2571 HD21 LEU A 162      49.390  57.120  46.620  1.00  0.00           H
ATOM   2572 HD22 LEU A 162      51.080  56.820  46.020  1.00  0.00           H
ATOM   2573 HD23 LEU A 162      49.770  55.630  45.700  1.00  0.00           H
ATOM   2574  C   LEU A 162      48.480  59.810  42.720  1.00  0.00           C
ATOM   2575  O   LEU A 162      48.030  58.840  42.120  1.00  0.00           O
ATOM   2576  N   LEU A 163      47.800  60.940  43.020  1.00  0.00           N
ATOM   2577  HN  LEU A 163      48.190  61.780  43.400  1.00  0.00           H
ATOM   2578  CA  LEU A 163      46.440  61.230  42.570  1.00  0.00           C
ATOM   2579  HA  LEU A 163      45.790  60.400  42.780  1.00  0.00           H
ATOM   2580  CB  LEU A 163      45.880  62.340  43.580  1.00  0.00           C
ATOM   2581  HB1 LEU A 163      46.760  63.000  43.780  1.00  0.00           H
ATOM   2582  HB2 LEU A 163      45.740  61.870  44.580  1.00  0.00           H
ATOM   2583  CG  LEU A 163      44.640  63.190  43.270  1.00  0.00           C
ATOM   2584  HG  LEU A 163      44.240  63.570  44.220  1.00  0.00           H
ATOM   2585  CD1 LEU A 163      45.090  64.310  42.380  1.00  0.00           C
ATOM   2586 HD11 LEU A 163      44.370  65.140  42.230  1.00  0.00           H
ATOM   2587 HD12 LEU A 163      45.350  63.920  41.360  1.00  0.00           H
ATOM   2588 HD13 LEU A 163      46.030  64.800  42.690  1.00  0.00           H
ATOM   2589  CD2 LEU A 163      43.450  62.390  42.740  1.00  0.00           C
ATOM   2590 HD21 LEU A 163      43.050  61.730  43.550  1.00  0.00           H
ATOM   2591 HD22 LEU A 163      43.690  61.780  41.840  1.00  0.00           H
ATOM   2592 HD23 LEU A 163      42.570  63.050  42.580  1.00  0.00           H
ATOM   2593  C   LEU A 163      46.400  61.490  41.070  1.00  0.00           C
ATOM   2594  O   LEU A 163      45.540  61.210  40.300  1.00  0.00           O
ATOM   2595  N   LYS A 164      47.540  62.110  40.540  1.00  0.00           N
ATOM   2596  HN  LYS A 164      48.200  62.460  41.210  1.00  0.00           H
ATOM   2597  CA  LYS A 164      47.680  62.480  39.130  1.00  0.00           C
ATOM   2598  HA  LYS A 164      46.740  62.850  38.790  1.00  0.00           H
ATOM   2599  CB  LYS A 164      48.760  63.610  38.880  1.00  0.00           C
ATOM   2600  HB1 LYS A 164      48.760  63.830  37.800  1.00  0.00           H
ATOM   2601  HB2 LYS A 164      49.760  63.140  39.060  1.00  0.00           H
ATOM   2602  CG  LYS A 164      48.520  64.810  39.710  1.00  0.00           C
ATOM   2603  HG1 LYS A 164      48.820  64.520  40.750  1.00  0.00           H
ATOM   2604  HG2 LYS A 164      47.450  65.090  39.580  1.00  0.00           H
ATOM   2605  CD  LYS A 164      49.390  65.990  39.330  1.00  0.00           C
ATOM   2606  HD1 LYS A 164      48.890  66.450  38.460  1.00  0.00           H
ATOM   2607  HD2 LYS A 164      50.410  65.690  39.030  1.00  0.00           H
ATOM   2608  CE  LYS A 164      49.510  67.130  40.380  1.00  0.00           C
ATOM   2609  HE1 LYS A 164      50.010  66.730  41.290  1.00  0.00           H
ATOM   2610  HE2 LYS A 164      48.500  67.520  40.660  1.00  0.00           H
ATOM   2611  NZ  LYS A 164      50.330  68.220  39.780  1.00  0.00           N
ATOM   2612  HZ1 LYS A 164      51.340  67.970  39.750  1.00  0.00           H
ATOM   2613  HZ2 LYS A 164      50.240  69.170  40.190  1.00  0.00           H
ATOM   2614  HZ3 LYS A 164      49.970  68.380  38.820  1.00  0.00           H
ATOM   2615  C   LYS A 164      48.060  61.200  38.390  1.00  0.00           C
ATOM   2616  O   LYS A 164      48.190  61.220  37.170  1.00  0.00           O
ATOM   2617  N   LYS A 165      48.150  60.090  39.040  1.00  0.00           N
ATOM   2618  HN  LYS A 165      47.720  59.890  39.920  1.00  0.00           H
ATOM   2619  CA  LYS A 165      48.530  58.810  38.380  1.00  0.00           C
ATOM   2620  HA  LYS A 165      49.000  59.060  37.450  1.00  0.00           H
ATOM   2621  CB  LYS A 165      49.590  58.080  39.220  1.00  0.00           C
ATOM   2622  HB1 LYS A 165      49.860  57.240  38.540  1.00  0.00           H
ATOM   2623  HB2 LYS A 165      49.140  57.560  40.100  1.00  0.00           H
ATOM   2624  CG  LYS A 165      50.840  58.990  39.490  1.00  0.00           C
ATOM   2625  HG1 LYS A 165      50.670  59.660  40.370  1.00  0.00           H
ATOM   2626  HG2 LYS A 165      51.050  59.570  38.570  1.00  0.00           H
ATOM   2627  CD  LYS A 165      52.070  58.270  39.950  1.00  0.00           C
ATOM   2628  HD1 LYS A 165      52.030  57.860  40.980  1.00  0.00           H
ATOM   2629  HD2 LYS A 165      52.890  59.010  40.070  1.00  0.00           H
ATOM   2630  CE  LYS A 165      52.540  57.100  39.050  1.00  0.00           C
ATOM   2631  HE1 LYS A 165      51.790  56.290  39.110  1.00  0.00           H
ATOM   2632  HE2 LYS A 165      53.570  56.830  39.410  1.00  0.00           H
ATOM   2633  NZ  LYS A 165      52.640  57.530  37.680  1.00  0.00           N
ATOM   2634  HZ1 LYS A 165      53.050  56.760  37.100  1.00  0.00           H
ATOM   2635  HZ2 LYS A 165      53.380  58.250  37.670  1.00  0.00           H
ATOM   2636  HZ3 LYS A 165      51.750  57.850  37.260  1.00  0.00           H
ATOM   2637  C   LYS A 165      47.320  57.920  38.080  1.00  0.00           C
ATOM   2638  O   LYS A 165      46.510  57.670  38.960  1.00  0.00           O
ATOM   2639  N   LYS A 166      47.210  57.460  36.820  1.00  0.00           N
ATOM   2640  HN  LYS A 166      47.890  57.610  36.100  1.00  0.00           H
ATOM   2641  CA  LYS A 166      46.160  56.560  36.370  1.00  0.00           C
ATOM   2642  HA  LYS A 166      45.820  55.960  37.190  1.00  0.00           H
ATOM   2643  CB  LYS A 166      44.960  57.440  35.810  1.00  0.00           C
ATOM   2644  HB1 LYS A 166      44.490  57.900  36.710  1.00  0.00           H
ATOM   2645  HB2 LYS A 166      44.310  56.710  35.260  1.00  0.00           H
ATOM   2646  CG  LYS A 166      45.360  58.600  34.880  1.00  0.00           C
ATOM   2647  HG1 LYS A 166      46.040  58.310  34.040  1.00  0.00           H
ATOM   2648  HG2 LYS A 166      45.890  59.450  35.360  1.00  0.00           H
ATOM   2649  CD  LYS A 166      44.100  59.250  34.130  1.00  0.00           C
ATOM   2650  HD1 LYS A 166      43.560  59.790  34.950  1.00  0.00           H
ATOM   2651  HD2 LYS A 166      43.520  58.400  33.710  1.00  0.00           H
ATOM   2652  CE  LYS A 166      44.450  60.380  33.080  1.00  0.00           C
ATOM   2653  HE1 LYS A 166      45.030  59.910  32.240  1.00  0.00           H
ATOM   2654  HE2 LYS A 166      44.990  61.150  33.670  1.00  0.00           H
ATOM   2655  NZ  LYS A 166      43.200  60.870  32.600  1.00  0.00           N
ATOM   2656  HZ1 LYS A 166      43.420  61.650  31.950  1.00  0.00           H
ATOM   2657  HZ2 LYS A 166      42.480  61.190  33.290  1.00  0.00           H
ATOM   2658  HZ3 LYS A 166      42.690  60.070  32.190  1.00  0.00           H
ATOM   2659  C   LYS A 166      46.770  55.620  35.300  1.00  0.00           C
ATOM   2660  O   LYS A 166      47.770  56.030  34.610  1.00  0.00           O
ATOM   2661  N   MET A 167      46.150  54.490  35.060  1.00  0.00           N
ATOM   2662  HN  MET A 167      45.340  54.290  35.600  1.00  0.00           H
ATOM   2663  CA  MET A 167      46.490  53.580  33.980  1.00  0.00           C
ATOM   2664  HA  MET A 167      47.120  54.110  33.270  1.00  0.00           H
ATOM   2665  CB  MET A 167      47.270  52.380  34.440  1.00  0.00           C
ATOM   2666  HB1 MET A 167      47.400  51.490  33.770  1.00  0.00           H
ATOM   2667  HB2 MET A 167      46.550  51.980  35.190  1.00  0.00           H
ATOM   2668  CG  MET A 167      48.600  52.570  35.090  1.00  0.00           C
ATOM   2669  HG1 MET A 167      49.120  51.640  35.400  1.00  0.00           H
ATOM   2670  HG2 MET A 167      48.470  53.080  36.070  1.00  0.00           H
ATOM   2671  SD  MET A 167      49.840  53.390  33.960  1.00  0.00           S
ATOM   2672  CE  MET A 167      50.000  52.080  32.740  1.00  0.00           C
ATOM   2673  HE1 MET A 167      50.820  52.230  31.990  1.00  0.00           H
ATOM   2674  HE2 MET A 167      49.120  51.870  32.070  1.00  0.00           H
ATOM   2675  HE3 MET A 167      50.250  51.130  33.230  1.00  0.00           H
ATOM   2676  C   MET A 167      45.270  53.080  33.290  1.00  0.00           C
ATOM   2677  O   MET A 167      44.960  51.890  33.380  1.00  0.00           O
ATOM   2678  N   PRO A 168      44.500  53.860  32.540  1.00  0.00           N
ATOM   2679  CD  PRO A 168      44.960  55.190  32.090  1.00  0.00           C
ATOM   2680  HD1 PRO A 168      45.900  55.070  31.500  1.00  0.00           H
ATOM   2681  HD2 PRO A 168      45.210  55.790  32.990  1.00  0.00           H
ATOM   2682  CA  PRO A 168      43.150  53.530  31.950  1.00  0.00           C
ATOM   2683  HA  PRO A 168      42.570  53.180  32.790  1.00  0.00           H
ATOM   2684  CB  PRO A 168      42.590  54.950  31.620  1.00  0.00           C
ATOM   2685  HB1 PRO A 168      42.290  55.330  32.620  1.00  0.00           H
ATOM   2686  HB2 PRO A 168      41.820  54.990  30.830  1.00  0.00           H
ATOM   2687  CG  PRO A 168      43.850  55.680  31.220  1.00  0.00           C
ATOM   2688  HG1 PRO A 168      44.190  55.300  30.230  1.00  0.00           H
ATOM   2689  HG2 PRO A 168      43.910  56.790  31.250  1.00  0.00           H
ATOM   2690  C   PRO A 168      43.210  52.600  30.750  1.00  0.00           C
ATOM   2691  O   PRO A 168      42.480  52.890  29.820  1.00  0.00           O
ATOM   2692  N   ILE A 169      43.940  51.540  30.750  1.00  0.00           N
ATOM   2693  HN  ILE A 169      44.450  51.370  31.590  1.00  0.00           H
ATOM   2694  CA  ILE A 169      44.160  50.550  29.670  1.00  0.00           C
ATOM   2695  HA  ILE A 169      44.390  51.110  28.780  1.00  0.00           H
ATOM   2696  CB  ILE A 169      45.380  49.580  29.910  1.00  0.00           C
ATOM   2697  HB  ILE A 169      45.000  48.820  30.630  1.00  0.00           H
ATOM   2698  CG2 ILE A 169      45.720  48.740  28.670  1.00  0.00           C
ATOM   2699 HG21 ILE A 169      45.800  49.470  27.840  1.00  0.00           H
ATOM   2700 HG22 ILE A 169      44.880  48.070  28.390  1.00  0.00           H
ATOM   2701 HG23 ILE A 169      46.750  48.330  28.780  1.00  0.00           H
ATOM   2702  CG1 ILE A 169      46.640  50.410  30.340  1.00  0.00           C
ATOM   2703 HG11 ILE A 169      47.470  49.780  30.720  1.00  0.00           H
ATOM   2704 HG12 ILE A 169      46.380  50.910  31.290  1.00  0.00           H
ATOM   2705  CD  ILE A 169      47.230  51.450  29.410  1.00  0.00           C
ATOM   2706  HD1 ILE A 169      48.230  51.670  29.830  1.00  0.00           H
ATOM   2707  HD2 ILE A 169      46.600  52.360  29.410  1.00  0.00           H
ATOM   2708  HD3 ILE A 169      47.340  51.060  28.370  1.00  0.00           H
ATOM   2709  C   ILE A 169      42.940  49.810  29.260  1.00  0.00           C
ATOM   2710  O   ILE A 169      42.230  49.430  30.190  1.00  0.00           O
ATOM   2711  N   GLN A 170      42.630  49.610  27.970  1.00  0.00           N
ATOM   2712  HN  GLN A 170      43.310  49.900  27.320  1.00  0.00           H
ATOM   2713  CA  GLN A 170      41.410  48.930  27.620  1.00  0.00           C
ATOM   2714  HA  GLN A 170      40.840  48.640  28.490  1.00  0.00           H
ATOM   2715  CB  GLN A 170      40.430  49.850  26.780  1.00  0.00           C
ATOM   2716  HB1 GLN A 170      39.500  49.290  26.510  1.00  0.00           H
ATOM   2717  HB2 GLN A 170      40.950  50.050  25.810  1.00  0.00           H
ATOM   2718  CG  GLN A 170      40.070  51.240  27.390  1.00  0.00           C
ATOM   2719  HG1 GLN A 170      39.430  51.750  26.630  1.00  0.00           H
ATOM   2720  HG2 GLN A 170      41.000  51.810  27.570  1.00  0.00           H
ATOM   2721  CD  GLN A 170      39.290  51.130  28.680  1.00  0.00           C
ATOM   2722  OE1 GLN A 170      38.200  50.660  28.820  1.00  0.00           O
ATOM   2723  NE2 GLN A 170      39.940  51.550  29.800  1.00  0.00           N
ATOM   2724 HE21 GLN A 170      39.650  51.320  30.730  1.00  0.00           H
ATOM   2725 HE22 GLN A 170      40.880  51.890  29.750  1.00  0.00           H
ATOM   2726  C   GLN A 170      41.560  47.680  26.860  1.00  0.00           C
ATOM   2727  O   GLN A 170      40.620  47.060  26.380  1.00  0.00           O
ATOM   2728  N   ASN A 171      42.770  47.180  26.710  1.00  0.00           N
ATOM   2729  HN  ASN A 171      43.470  47.850  26.930  1.00  0.00           H
ATOM   2730  CA  ASN A 171      43.250  45.920  26.140  1.00  0.00           C
ATOM   2731  HA  ASN A 171      43.040  45.990  25.080  1.00  0.00           H
ATOM   2732  CB  ASN A 171      44.820  45.700  26.210  1.00  0.00           C
ATOM   2733  HB1 ASN A 171      45.120  44.740  25.750  1.00  0.00           H
ATOM   2734  HB2 ASN A 171      45.010  45.790  27.300  1.00  0.00           H
ATOM   2735  CG  ASN A 171      45.560  46.660  25.180  1.00  0.00           C
ATOM   2736  OD1 ASN A 171      44.900  47.270  24.390  1.00  0.00           O
ATOM   2737  ND2 ASN A 171      46.870  46.730  25.390  1.00  0.00           N
ATOM   2738 HD21 ASN A 171      47.370  47.500  24.990  1.00  0.00           H
ATOM   2739 HD22 ASN A 171      47.300  46.190  26.120  1.00  0.00           H
ATOM   2740  C   ASN A 171      42.520  44.640  26.640  1.00  0.00           C
ATOM   2741  O   ASN A 171      42.580  44.210  27.810  1.00  0.00           O
ATOM   2742  N   GLY A 172      41.810  43.990  25.700  1.00  0.00           N
ATOM   2743  HN  GLY A 172      41.900  44.310  24.750  1.00  0.00           H
ATOM   2744  CA  GLY A 172      41.090  42.750  25.830  1.00  0.00           C
ATOM   2745  HA1 GLY A 172      41.510  42.130  26.610  1.00  0.00           H
ATOM   2746  HA2 GLY A 172      41.110  42.370  24.820  1.00  0.00           H
ATOM   2747  C   GLY A 172      39.720  43.060  26.290  1.00  0.00           C
ATOM   2748  O   GLY A 172      39.080  42.220  26.940  1.00  0.00           O
ATOM   2749  N   GLY A 173      39.250  44.300  26.190  1.00  0.00           N
ATOM   2750  HN  GLY A 173      39.800  45.040  25.810  1.00  0.00           H
ATOM   2751  CA  GLY A 173      38.030  44.790  26.660  1.00  0.00           C
ATOM   2752  HA1 GLY A 173      37.260  44.070  26.440  1.00  0.00           H
ATOM   2753  HA2 GLY A 173      37.790  45.680  26.090  1.00  0.00           H
ATOM   2754  C   GLY A 173      37.750  45.090  28.140  1.00  0.00           C
ATOM   2755  O   GLY A 173      36.640  45.430  28.600  1.00  0.00           O
ATOM   2756  N   ALA A 174      38.820  44.970  28.910  1.00  0.00           N
ATOM   2757  HN  ALA A 174      39.730  44.800  28.540  1.00  0.00           H
ATOM   2758  CA  ALA A 174      38.710  45.030  30.300  1.00  0.00           C
ATOM   2759  HA  ALA A 174      37.670  45.040  30.600  1.00  0.00           H
ATOM   2760  CB  ALA A 174      39.310  43.760  31.060  1.00  0.00           C
ATOM   2761  HB1 ALA A 174      39.240  43.860  32.160  1.00  0.00           H
ATOM   2762  HB2 ALA A 174      40.340  43.480  30.770  1.00  0.00           H
ATOM   2763  HB3 ALA A 174      38.620  42.950  30.780  1.00  0.00           H
ATOM   2764  C   ALA A 174      39.380  46.300  30.790  1.00  0.00           C
ATOM   2765  O   ALA A 174      40.590  46.600  30.550  1.00  0.00           O
ATOM   2766  N   ASN A 175      38.650  47.030  31.580  1.00  0.00           N
ATOM   2767  HN  ASN A 175      37.710  46.710  31.720  1.00  0.00           H
ATOM   2768  CA  ASN A 175      38.970  48.340  32.130  1.00  0.00           C
ATOM   2769  HA  ASN A 175      39.440  48.860  31.310  1.00  0.00           H
ATOM   2770  CB  ASN A 175      37.640  49.120  32.500  1.00  0.00           C
ATOM   2771  HB1 ASN A 175      36.890  48.630  33.160  1.00  0.00           H
ATOM   2772  HB2 ASN A 175      37.120  49.250  31.510  1.00  0.00           H
ATOM   2773  CG  ASN A 175      37.910  50.560  32.970  1.00  0.00           C
ATOM   2774  OD1 ASN A 175      38.740  51.240  32.430  1.00  0.00           O
ATOM   2775  ND2 ASN A 175      37.210  51.000  33.990  1.00  0.00           N
ATOM   2776 HD21 ASN A 175      37.370  51.970  34.170  1.00  0.00           H
ATOM   2777 HD22 ASN A 175      36.570  50.410  34.480  1.00  0.00           H
ATOM   2778  C   ASN A 175      39.960  48.240  33.290  1.00  0.00           C
ATOM   2779  O   ASN A 175      39.560  47.650  34.310  1.00  0.00           O
ATOM   2780  N   LEU A 176      41.100  48.880  33.040  1.00  0.00           N
ATOM   2781  HN  LEU A 176      41.320  49.220  32.120  1.00  0.00           H
ATOM   2782  CA  LEU A 176      42.110  48.900  34.070  1.00  0.00           C
ATOM   2783  HA  LEU A 176      42.010  47.980  34.620  1.00  0.00           H
ATOM   2784  CB  LEU A 176      43.520  48.940  33.430  1.00  0.00           C
ATOM   2785  HB1 LEU A 176      43.680  49.830  32.790  1.00  0.00           H
ATOM   2786  HB2 LEU A 176      43.500  48.120  32.690  1.00  0.00           H
ATOM   2787  CG  LEU A 176      44.750  48.480  34.270  1.00  0.00           C
ATOM   2788  HG  LEU A 176      45.040  49.230  35.020  1.00  0.00           H
ATOM   2789  CD1 LEU A 176      44.440  47.150  34.930  1.00  0.00           C
ATOM   2790 HD11 LEU A 176      44.190  46.380  34.160  1.00  0.00           H
ATOM   2791 HD12 LEU A 176      43.600  47.240  35.660  1.00  0.00           H
ATOM   2792 HD13 LEU A 176      45.340  46.930  35.530  1.00  0.00           H
ATOM   2793  CD2 LEU A 176      46.080  48.400  33.390  1.00  0.00           C
ATOM   2794 HD21 LEU A 176      46.350  49.430  33.070  1.00  0.00           H
ATOM   2795 HD22 LEU A 176      46.020  47.700  32.530  1.00  0.00           H
ATOM   2796 HD23 LEU A 176      46.890  48.080  34.080  1.00  0.00           H
ATOM   2797  C   LEU A 176      42.030  50.110  35.000  1.00  0.00           C
ATOM   2798  O   LEU A 176      42.080  51.270  34.590  1.00  0.00           O
ATOM   2799  N   CYS A 177      41.830  49.860  36.300  1.00  0.00           N
ATOM   2800  HN  CYS A 177      41.760  48.910  36.600  1.00  0.00           H
ATOM   2801  CA  CYS A 177      41.940  50.900  37.340  1.00  0.00           C
ATOM   2802  HA  CYS A 177      42.060  51.860  36.860  1.00  0.00           H
ATOM   2803  CB  CYS A 177      40.700  50.920  38.350  1.00  0.00           C
ATOM   2804  HB1 CYS A 177      40.680  49.940  38.860  1.00  0.00           H
ATOM   2805  HB2 CYS A 177      39.910  50.880  37.560  1.00  0.00           H
ATOM   2806  SG  CYS A 177      40.600  52.320  39.570  1.00  0.00           S
ATOM   2807  C   CYS A 177      43.240  50.550  38.090  1.00  0.00           C
ATOM   2808  O   CYS A 177      43.420  49.380  38.510  1.00  0.00           O
ATOM   2809  N   SER A 178      44.210  51.480  38.150  1.00  0.00           N
ATOM   2810  HN  SER A 178      44.120  52.350  37.680  1.00  0.00           H
ATOM   2811  CA  SER A 178      45.540  51.170  38.700  1.00  0.00           C
ATOM   2812  HA  SER A 178      45.290  50.720  39.660  1.00  0.00           H
ATOM   2813  CB  SER A 178      46.480  50.220  37.940  1.00  0.00           C
ATOM   2814  HB1 SER A 178      46.670  50.810  37.020  1.00  0.00           H
ATOM   2815  HB2 SER A 178      46.010  49.240  37.670  1.00  0.00           H
ATOM   2816  OG  SER A 178      47.730  50.110  38.650  1.00  0.00           O
ATOM   2817  HG1 SER A 178      48.220  49.410  38.200  1.00  0.00           H
ATOM   2818  C   SER A 178      46.260  52.470  38.880  1.00  0.00           C
ATOM   2819  O   SER A 178      46.170  53.440  38.100  1.00  0.00           O
ATOM   2820  N   SER A 179      47.190  52.550  39.870  1.00  0.00           N
ATOM   2821  HN  SER A 179      47.350  51.810  40.510  1.00  0.00           H
ATOM   2822  CA  SER A 179      48.040  53.720  40.170  1.00  0.00           C
ATOM   2823  HA  SER A 179      47.930  54.540  39.460  1.00  0.00           H
ATOM   2824  CB  SER A 179      47.910  54.310  41.610  1.00  0.00           C
ATOM   2825  HB1 SER A 179      46.910  54.760  41.800  1.00  0.00           H
ATOM   2826  HB2 SER A 179      48.660  55.110  41.790  1.00  0.00           H
ATOM   2827  OG  SER A 179      48.020  53.330  42.670  1.00  0.00           O
ATOM   2828  HG1 SER A 179      47.420  52.610  42.440  1.00  0.00           H
ATOM   2829  C   SER A 179      49.530  53.320  39.980  1.00  0.00           C
ATOM   2830  O   SER A 179      50.430  54.040  40.350  1.00  0.00           O
ATOM   2831  N   PHE A 180      49.840  52.190  39.290  1.00  0.00           N
ATOM   2832  HN  PHE A 180      49.130  51.580  38.940  1.00  0.00           H
ATOM   2833  CA  PHE A 180      51.200  51.610  39.110  1.00  0.00           C
ATOM   2834  HA  PHE A 180      51.760  52.510  38.880  1.00  0.00           H
ATOM   2835  CB  PHE A 180      51.810  50.900  40.360  1.00  0.00           C
ATOM   2836  HB1 PHE A 180      51.930  51.660  41.160  1.00  0.00           H
ATOM   2837  HB2 PHE A 180      52.840  50.550  40.140  1.00  0.00           H
ATOM   2838  CG  PHE A 180      51.020  49.780  40.900  1.00  0.00           C
ATOM   2839  CD1 PHE A 180      50.090  50.120  41.900  1.00  0.00           C
ATOM   2840  HD1 PHE A 180      49.820  51.150  42.090  1.00  0.00           H
ATOM   2841  CE1 PHE A 180      49.540  49.080  42.760  1.00  0.00           C
ATOM   2842  HE1 PHE A 180      48.810  49.370  43.510  1.00  0.00           H
ATOM   2843  CZ  PHE A 180      49.860  47.720  42.530  1.00  0.00           C
ATOM   2844  HZ  PHE A 180      49.450  46.930  43.150  1.00  0.00           H
ATOM   2845  CD2 PHE A 180      51.390  48.470  40.740  1.00  0.00           C
ATOM   2846  HD2 PHE A 180      52.150  48.150  40.030  1.00  0.00           H
ATOM   2847  CE2 PHE A 180      50.870  47.440  41.560  1.00  0.00           C
ATOM   2848  HE2 PHE A 180      51.070  46.410  41.310  1.00  0.00           H
ATOM   2849  C   PHE A 180      51.320  50.720  37.890  1.00  0.00           C
ATOM   2850  O   PHE A 180      50.300  50.570  37.170  1.00  0.00           O
ATOM   2851  N   SER A 181      52.520  50.250  37.640  1.00  0.00           N
ATOM   2852  HN  SER A 181      53.310  50.590  38.140  1.00  0.00           H
ATOM   2853  CA  SER A 181      52.880  49.400  36.500  1.00  0.00           C
ATOM   2854  HA  SER A 181      52.440  48.410  36.510  1.00  0.00           H
ATOM   2855  CB  SER A 181      52.480  49.930  35.130  1.00  0.00           C
ATOM   2856  HB1 SER A 181      53.030  49.540  34.250  1.00  0.00           H
ATOM   2857  HB2 SER A 181      52.600  51.030  35.070  1.00  0.00           H
ATOM   2858  OG  SER A 181      51.140  49.630  34.870  1.00  0.00           O
ATOM   2859  HG1 SER A 181      50.640  50.050  35.570  1.00  0.00           H
ATOM   2860  C   SER A 181      54.400  49.250  36.590  1.00  0.00           C
ATOM   2861  O   SER A 181      55.120  50.230  36.880  1.00  0.00           O
ATOM   2862  N   ILE A 182      54.980  47.970  36.360  1.00  0.00           N
ATOM   2863  HN  ILE A 182      54.440  47.140  36.360  1.00  0.00           H
ATOM   2864  CA  ILE A 182      56.450  47.790  36.140  1.00  0.00           C
ATOM   2865  HA  ILE A 182      56.950  48.160  37.020  1.00  0.00           H
ATOM   2866  CB  ILE A 182      56.740  46.320  36.080  1.00  0.00           C
ATOM   2867  HB  ILE A 182      55.990  45.990  35.340  1.00  0.00           H
ATOM   2868  CG2 ILE A 182      58.200  46.090  35.570  1.00  0.00           C
ATOM   2869 HG21 ILE A 182      58.240  46.420  34.520  1.00  0.00           H
ATOM   2870 HG22 ILE A 182      58.530  45.040  35.690  1.00  0.00           H
ATOM   2871 HG23 ILE A 182      58.860  46.780  36.140  1.00  0.00           H
ATOM   2872  CG1 ILE A 182      56.440  45.740  37.500  1.00  0.00           C
ATOM   2873 HG11 ILE A 182      55.360  45.910  37.710  1.00  0.00           H
ATOM   2874 HG12 ILE A 182      57.050  46.250  38.270  1.00  0.00           H
ATOM   2875  CD  ILE A 182      56.510  44.180  37.470  1.00  0.00           C
ATOM   2876  HD1 ILE A 182      57.560  43.840  37.400  1.00  0.00           H
ATOM   2877  HD2 ILE A 182      55.870  43.790  36.640  1.00  0.00           H
ATOM   2878  HD3 ILE A 182      56.040  43.840  38.420  1.00  0.00           H
ATOM   2879  C   ILE A 182      56.810  48.560  34.970  1.00  0.00           C
ATOM   2880  O   ILE A 182      56.570  48.210  33.770  1.00  0.00           O
ATOM   2881  N   CYS A 183      57.560  49.710  35.150  1.00  0.00           N
ATOM   2882  HN  CYS A 183      57.860  49.980  36.070  1.00  0.00           H
ATOM   2883  CA  CYS A 183      58.000  50.610  34.110  1.00  0.00           C
ATOM   2884  HA  CYS A 183      57.900  50.160  33.130  1.00  0.00           H
ATOM   2885  CB  CYS A 183      57.220  51.840  34.120  1.00  0.00           C
ATOM   2886  HB1 CYS A 183      57.600  52.590  33.390  1.00  0.00           H
ATOM   2887  HB2 CYS A 183      57.350  52.280  35.130  1.00  0.00           H
ATOM   2888  SG  CYS A 183      55.430  51.510  33.750  1.00  0.00           S
ATOM   2889  C   CYS A 183      59.460  50.830  34.390  1.00  0.00           C
ATOM   2890  O   CYS A 183      59.910  50.830  35.540  1.00  0.00           O
ATOM   2891  N   HSD A 184      60.210  51.100  33.280  1.00  0.00           N
ATOM   2892  HN  HSD A 184      59.880  51.120  32.340  1.00  0.00           H
ATOM   2893  CA  HSD A 184      61.660  51.360  33.360  1.00  0.00           C
ATOM   2894  HA  HSD A 184      62.140  50.610  33.970  1.00  0.00           H
ATOM   2895  CB  HSD A 184      62.520  51.330  31.950  1.00  0.00           C
ATOM   2896  HB1 HSD A 184      62.410  50.310  31.540  1.00  0.00           H
ATOM   2897  HB2 HSD A 184      63.540  51.540  32.330  1.00  0.00           H
ATOM   2898  ND1 HSD A 184      62.300  52.150  29.620  1.00  0.00           N
ATOM   2899  HD1 HSD A 184      62.970  51.490  29.270  1.00  0.00           H
ATOM   2900  CG  HSD A 184      61.880  52.290  30.930  1.00  0.00           C
ATOM   2901  CE1 HSD A 184      61.550  53.020  28.880  1.00  0.00           C
ATOM   2902  HE1 HSD A 184      61.590  53.100  27.790  1.00  0.00           H
ATOM   2903  NE2 HSD A 184      60.710  53.720  29.680  1.00  0.00           N
ATOM   2904  CD2 HSD A 184      60.920  53.290  30.980  1.00  0.00           C
ATOM   2905  HD2 HSD A 184      60.300  53.770  31.720  1.00  0.00           H
ATOM   2906  C   HSD A 184      62.000  52.600  34.250  1.00  0.00           C
ATOM   2907  O   HSD A 184      61.250  53.600  34.290  1.00  0.00           O
ATOM   2908  N   THR A 185      63.090  52.470  35.060  1.00  0.00           N
ATOM   2909  HN  THR A 185      63.580  51.610  35.150  1.00  0.00           H
ATOM   2910  CA  THR A 185      63.560  53.630  35.920  1.00  0.00           C
ATOM   2911  HA  THR A 185      64.560  53.330  36.190  1.00  0.00           H
ATOM   2912  CB  THR A 185      63.790  55.000  35.290  1.00  0.00           C
ATOM   2913  HB  THR A 185      64.310  55.680  35.990  1.00  0.00           H
ATOM   2914  OG1 THR A 185      62.640  55.680  34.870  1.00  0.00           O
ATOM   2915  HG1 THR A 185      62.110  54.970  34.510  1.00  0.00           H
ATOM   2916  CG2 THR A 185      64.690  54.810  33.980  1.00  0.00           C
ATOM   2917 HG21 THR A 185      65.680  54.370  34.240  1.00  0.00           H
ATOM   2918 HG22 THR A 185      64.790  55.770  33.460  1.00  0.00           H
ATOM   2919 HG23 THR A 185      64.210  54.150  33.220  1.00  0.00           H
ATOM   2920  C   THR A 185      62.820  53.600  37.230  1.00  0.00           C
ATOM   2921  O   THR A 185      61.830  52.920  37.420  1.00  0.00           O
ATOM   2922  N   PHE A 186      63.320  54.290  38.240  1.00  0.00           N
ATOM   2923  HN  PHE A 186      64.180  54.750  38.090  1.00  0.00           H
ATOM   2924  CA  PHE A 186      62.690  54.360  39.600  1.00  0.00           C
ATOM   2925  HA  PHE A 186      61.980  53.550  39.690  1.00  0.00           H
ATOM   2926  CB  PHE A 186      63.800  54.250  40.700  1.00  0.00           C
ATOM   2927  HB1 PHE A 186      64.260  55.220  40.950  1.00  0.00           H
ATOM   2928  HB2 PHE A 186      64.620  53.680  40.240  1.00  0.00           H
ATOM   2929  CG  PHE A 186      63.270  53.560  41.930  1.00  0.00           C
ATOM   2930  CD1 PHE A 186      62.960  52.150  41.990  1.00  0.00           C
ATOM   2931  HD1 PHE A 186      63.200  51.530  41.140  1.00  0.00           H
ATOM   2932  CE1 PHE A 186      62.340  51.580  43.080  1.00  0.00           C
ATOM   2933  HE1 PHE A 186      62.210  50.510  43.100  1.00  0.00           H
ATOM   2934  CZ  PHE A 186      62.240  52.330  44.230  1.00  0.00           C
ATOM   2935  HZ  PHE A 186      61.800  51.740  45.020  1.00  0.00           H
ATOM   2936  CD2 PHE A 186      63.070  54.250  43.140  1.00  0.00           C
ATOM   2937  HD2 PHE A 186      63.280  55.310  43.090  1.00  0.00           H
ATOM   2938  CE2 PHE A 186      62.530  53.670  44.270  1.00  0.00           C
ATOM   2939  HE2 PHE A 186      62.360  54.220  45.180  1.00  0.00           H
ATOM   2940  C   PHE A 186      61.960  55.670  39.710  1.00  0.00           C
ATOM   2941  O   PHE A 186      62.470  56.710  39.430  1.00  0.00           O
ATOM   2942  N   GLN A 187      60.700  55.630  40.190  1.00  0.00           N
ATOM   2943  HN  GLN A 187      60.280  54.750  40.410  1.00  0.00           H
ATOM   2944  CA  GLN A 187      59.910  56.790  40.260  1.00  0.00           C
ATOM   2945  HA  GLN A 187      60.230  57.560  39.560  1.00  0.00           H
ATOM   2946  CB  GLN A 187      58.530  56.520  39.660  1.00  0.00           C
ATOM   2947  HB1 GLN A 187      57.850  57.390  39.790  1.00  0.00           H
ATOM   2948  HB2 GLN A 187      58.050  55.610  40.090  1.00  0.00           H
ATOM   2949  CG  GLN A 187      58.600  56.260  38.120  1.00  0.00           C
ATOM   2950  HG1 GLN A 187      57.630  55.870  37.750  1.00  0.00           H
ATOM   2951  HG2 GLN A 187      59.320  55.480  37.790  1.00  0.00           H
ATOM   2952  CD  GLN A 187      58.960  57.480  37.270  1.00  0.00           C
ATOM   2953  OE1 GLN A 187      58.260  58.500  37.240  1.00  0.00           O
ATOM   2954  NE2 GLN A 187      60.160  57.480  36.760  1.00  0.00           N
ATOM   2955 HE21 GLN A 187      60.760  56.690  36.870  1.00  0.00           H
ATOM   2956 HE22 GLN A 187      60.450  58.320  36.310  1.00  0.00           H
ATOM   2957  C   GLN A 187      59.680  57.300  41.650  1.00  0.00           C
ATOM   2958  O   GLN A 187      60.060  56.680  42.680  1.00  0.00           O
ATOM   2959  N   TRP A 188      59.130  58.500  41.740  1.00  0.00           N
ATOM   2960  HN  TRP A 188      58.790  59.090  41.010  1.00  0.00           H
ATOM   2961  CA  TRP A 188      58.830  59.080  43.100  1.00  0.00           C
ATOM   2962  HA  TRP A 188      59.790  59.100  43.580  1.00  0.00           H
ATOM   2963  CB  TRP A 188      58.380  60.560  42.860  1.00  0.00           C
ATOM   2964  HB1 TRP A 188      57.370  60.700  42.400  1.00  0.00           H
ATOM   2965  HB2 TRP A 188      59.120  61.060  42.200  1.00  0.00           H
ATOM   2966  CG  TRP A 188      58.240  61.340  44.110  1.00  0.00           C
ATOM   2967  CD1 TRP A 188      57.060  61.520  44.780  1.00  0.00           C
ATOM   2968  HD1 TRP A 188      56.110  61.060  44.540  1.00  0.00           H
ATOM   2969  NE1 TRP A 188      57.290  62.240  45.860  1.00  0.00           N
ATOM   2970  HE1 TRP A 188      56.650  62.490  46.550  1.00  0.00           H
ATOM   2971  CE2 TRP A 188      58.610  62.540  45.940  1.00  0.00           C
ATOM   2972  CD2 TRP A 188      59.260  61.950  44.890  1.00  0.00           C
ATOM   2973  CE3 TRP A 188      60.680  61.950  44.860  1.00  0.00           C
ATOM   2974  HE3 TRP A 188      61.310  61.510  44.110  1.00  0.00           H
ATOM   2975  CZ3 TRP A 188      61.360  62.570  46.000  1.00  0.00           C
ATOM   2976  HZ3 TRP A 188      62.420  62.390  46.050  1.00  0.00           H
ATOM   2977  CZ2 TRP A 188      59.300  63.370  46.780  1.00  0.00           C
ATOM   2978  HZ2 TRP A 188      58.800  63.960  47.530  1.00  0.00           H
ATOM   2979  CH2 TRP A 188      60.650  63.210  46.950  1.00  0.00           C
ATOM   2980  HH2 TRP A 188      61.220  63.680  47.740  1.00  0.00           H
ATOM   2981  C   TRP A 188      57.890  58.290  44.020  1.00  0.00           C
ATOM   2982  O   TRP A 188      58.120  58.100  45.240  1.00  0.00           O
ATOM   2983  N   HSE A 189      56.830  57.690  43.460  1.00  0.00           N
ATOM   2984  HN  HSE A 189      56.600  57.950  42.520  1.00  0.00           H
ATOM   2985  CA  HSE A 189      55.830  56.820  44.100  1.00  0.00           C
ATOM   2986  HA  HSE A 189      55.390  57.400  44.890  1.00  0.00           H
ATOM   2987  CB  HSE A 189      54.570  56.490  43.220  1.00  0.00           C
ATOM   2988  HB1 HSE A 189      54.130  57.440  42.850  1.00  0.00           H
ATOM   2989  HB2 HSE A 189      53.880  56.080  43.980  1.00  0.00           H
ATOM   2990  ND1 HSE A 189      54.330  54.250  42.250  1.00  0.00           N
ATOM   2991  CG  HSE A 189      54.790  55.500  42.140  1.00  0.00           C
ATOM   2992  CE1 HSE A 189      54.710  53.590  41.140  1.00  0.00           C
ATOM   2993  HE1 HSE A 189      54.670  52.520  40.910  1.00  0.00           H
ATOM   2994  NE2 HSE A 189      55.390  54.440  40.320  1.00  0.00           N
ATOM   2995  HE2 HSE A 189      55.920  54.130  39.530  1.00  0.00           H
ATOM   2996  CD2 HSE A 189      55.400  55.680  40.910  1.00  0.00           C
ATOM   2997  HD2 HSE A 189      55.760  56.600  40.450  1.00  0.00           H
ATOM   2998  C   HSE A 189      56.490  55.610  44.680  1.00  0.00           C
ATOM   2999  O   HSE A 189      56.170  55.100  45.740  1.00  0.00           O
ATOM   3000  N   GLU A 190      57.440  55.050  43.870  1.00  0.00           N
ATOM   3001  HN  GLU A 190      57.490  55.290  42.910  1.00  0.00           H
ATOM   3002  CA  GLU A 190      58.270  53.940  44.310  1.00  0.00           C
ATOM   3003  HA  GLU A 190      57.610  53.210  44.740  1.00  0.00           H
ATOM   3004  CB  GLU A 190      59.090  53.450  43.080  1.00  0.00           C
ATOM   3005  HB1 GLU A 190      59.540  52.470  43.370  1.00  0.00           H
ATOM   3006  HB2 GLU A 190      59.990  53.980  42.710  1.00  0.00           H
ATOM   3007  CG  GLU A 190      58.000  53.160  41.910  1.00  0.00           C
ATOM   3008  HG1 GLU A 190      57.780  54.130  41.430  1.00  0.00           H
ATOM   3009  HG2 GLU A 190      57.060  52.670  42.230  1.00  0.00           H
ATOM   3010  CD  GLU A 190      58.600  52.300  40.850  1.00  0.00           C
ATOM   3011  OE1 GLU A 190      58.280  51.150  40.730  1.00  0.00           O
ATOM   3012  OE2 GLU A 190      59.450  52.830  40.070  1.00  0.00           O
ATOM   3013  C   GLU A 190      59.230  54.360  45.460  1.00  0.00           C
ATOM   3014  O   GLU A 190      59.390  53.620  46.440  1.00  0.00           O
ATOM   3015  N   ALA A 191      59.820  55.560  45.360  1.00  0.00           N
ATOM   3016  HN  ALA A 191      59.560  56.130  44.590  1.00  0.00           H
ATOM   3017  CA  ALA A 191      60.700  56.070  46.380  1.00  0.00           C
ATOM   3018  HA  ALA A 191      61.480  55.330  46.550  1.00  0.00           H
ATOM   3019  CB  ALA A 191      61.490  57.400  45.900  1.00  0.00           C
ATOM   3020  HB1 ALA A 191      62.180  57.840  46.660  1.00  0.00           H
ATOM   3021  HB2 ALA A 191      60.610  58.060  45.780  1.00  0.00           H
ATOM   3022  HB3 ALA A 191      61.890  57.120  44.900  1.00  0.00           H
ATOM   3023  C   ALA A 191      60.120  56.330  47.740  1.00  0.00           C
ATOM   3024  O   ALA A 191      60.790  56.070  48.720  1.00  0.00           O
ATOM   3025  N   MET A 192      58.840  56.850  47.760  1.00  0.00           N
ATOM   3026  HN  MET A 192      58.340  56.950  46.900  1.00  0.00           H
ATOM   3027  CA  MET A 192      57.930  56.980  48.870  1.00  0.00           C
ATOM   3028  HA  MET A 192      58.440  57.490  49.670  1.00  0.00           H
ATOM   3029  CB  MET A 192      56.620  57.820  48.660  1.00  0.00           C
ATOM   3030  HB1 MET A 192      55.880  57.550  49.440  1.00  0.00           H
ATOM   3031  HB2 MET A 192      56.180  57.520  47.680  1.00  0.00           H
ATOM   3032  CG  MET A 192      56.800  59.350  48.450  1.00  0.00           C
ATOM   3033  HG1 MET A 192      55.820  59.680  48.010  1.00  0.00           H
ATOM   3034  HG2 MET A 192      57.670  59.430  47.770  1.00  0.00           H
ATOM   3035  SD  MET A 192      57.170  60.250  49.950  1.00  0.00           S
ATOM   3036  CE  MET A 192      56.860  61.860  49.240  1.00  0.00           C
ATOM   3037  HE1 MET A 192      56.630  62.630  50.000  1.00  0.00           H
ATOM   3038  HE2 MET A 192      56.190  61.870  48.350  1.00  0.00           H
ATOM   3039  HE3 MET A 192      57.790  62.210  48.750  1.00  0.00           H
ATOM   3040  C   MET A 192      57.490  55.730  49.510  1.00  0.00           C
ATOM   3041  O   MET A 192      57.610  55.580  50.710  1.00  0.00           O
ATOM   3042  N   PHE A 193      57.230  54.700  48.650  1.00  0.00           N
ATOM   3043  HN  PHE A 193      57.220  54.920  47.670  1.00  0.00           H
ATOM   3044  CA  PHE A 193      56.980  53.310  49.050  1.00  0.00           C
ATOM   3045  HA  PHE A 193      56.120  53.300  49.710  1.00  0.00           H
ATOM   3046  CB  PHE A 193      56.600  52.390  47.800  1.00  0.00           C
ATOM   3047  HB1 PHE A 193      57.460  52.220  47.110  1.00  0.00           H
ATOM   3048  HB2 PHE A 193      55.800  52.870  47.220  1.00  0.00           H
ATOM   3049  CG  PHE A 193      56.220  50.960  48.160  1.00  0.00           C
ATOM   3050  CD1 PHE A 193      54.860  50.710  48.330  1.00  0.00           C
ATOM   3051  HD1 PHE A 193      54.200  51.520  48.100  1.00  0.00           H
ATOM   3052  CE1 PHE A 193      54.430  49.400  48.560  1.00  0.00           C
ATOM   3053  HE1 PHE A 193      53.390  49.090  48.680  1.00  0.00           H
ATOM   3054  CZ  PHE A 193      55.410  48.370  48.740  1.00  0.00           C
ATOM   3055  HZ  PHE A 193      55.070  47.380  48.980  1.00  0.00           H
ATOM   3056  CD2 PHE A 193      57.200  49.950  48.310  1.00  0.00           C
ATOM   3057  HD2 PHE A 193      58.260  50.070  48.140  1.00  0.00           H
ATOM   3058  CE2 PHE A 193      56.760  48.660  48.640  1.00  0.00           C
ATOM   3059  HE2 PHE A 193      57.490  47.870  48.660  1.00  0.00           H
ATOM   3060  C   PHE A 193      58.140  52.730  49.960  1.00  0.00           C
ATOM   3061  O   PHE A 193      57.960  51.990  50.920  1.00  0.00           O
ATOM   3062  N   LEU A 194      59.400  53.050  49.730  1.00  0.00           N
ATOM   3063  HN  LEU A 194      59.460  53.670  48.950  1.00  0.00           H
ATOM   3064  CA  LEU A 194      60.550  52.610  50.520  1.00  0.00           C
ATOM   3065  HA  LEU A 194      60.460  51.600  50.900  1.00  0.00           H
ATOM   3066  CB  LEU A 194      61.830  52.610  49.660  1.00  0.00           C
ATOM   3067  HB1 LEU A 194      62.700  52.240  50.230  1.00  0.00           H
ATOM   3068  HB2 LEU A 194      62.150  53.630  49.360  1.00  0.00           H
ATOM   3069  CG  LEU A 194      61.760  51.740  48.390  1.00  0.00           C
ATOM   3070  HG  LEU A 194      60.920  52.000  47.700  1.00  0.00           H
ATOM   3071  CD1 LEU A 194      63.020  51.930  47.520  1.00  0.00           C
ATOM   3072 HD11 LEU A 194      64.050  51.730  47.870  1.00  0.00           H
ATOM   3073 HD12 LEU A 194      63.070  52.980  47.170  1.00  0.00           H
ATOM   3074 HD13 LEU A 194      62.970  51.180  46.710  1.00  0.00           H
ATOM   3075  CD2 LEU A 194      61.580  50.300  48.800  1.00  0.00           C
ATOM   3076 HD21 LEU A 194      62.250  50.030  49.640  1.00  0.00           H
ATOM   3077 HD22 LEU A 194      61.800  49.500  48.050  1.00  0.00           H
ATOM   3078 HD23 LEU A 194      60.520  50.120  49.090  1.00  0.00           H
ATOM   3079  C   LEU A 194      60.700  53.530  51.740  1.00  0.00           C
ATOM   3080  O   LEU A 194      60.670  53.070  52.890  1.00  0.00           O
ATOM   3081  N   LEU A 195      60.660  54.880  51.520  1.00  0.00           N
ATOM   3082  HN  LEU A 195      60.590  55.260  50.600  1.00  0.00           H
ATOM   3083  CA  LEU A 195      60.780  55.840  52.650  1.00  0.00           C
ATOM   3084  HA  LEU A 195      61.690  55.520  53.140  1.00  0.00           H
ATOM   3085  CB  LEU A 195      60.940  57.240  51.980  1.00  0.00           C
ATOM   3086  HB1 LEU A 195      59.930  57.410  51.540  1.00  0.00           H
ATOM   3087  HB2 LEU A 195      61.750  57.060  51.260  1.00  0.00           H
ATOM   3088  CG  LEU A 195      61.220  58.430  52.960  1.00  0.00           C
ATOM   3089  HG  LEU A 195      60.470  58.330  53.780  1.00  0.00           H
ATOM   3090  CD1 LEU A 195      62.580  58.380  53.630  1.00  0.00           C
ATOM   3091 HD11 LEU A 195      62.820  57.400  54.090  1.00  0.00           H
ATOM   3092 HD12 LEU A 195      62.650  59.210  54.370  1.00  0.00           H
ATOM   3093 HD13 LEU A 195      63.380  58.560  52.880  1.00  0.00           H
ATOM   3094  CD2 LEU A 195      60.980  59.730  52.210  1.00  0.00           C
ATOM   3095 HD21 LEU A 195      59.940  59.730  51.830  1.00  0.00           H
ATOM   3096 HD22 LEU A 195      61.690  59.800  51.370  1.00  0.00           H
ATOM   3097 HD23 LEU A 195      61.140  60.560  52.930  1.00  0.00           H
ATOM   3098  C   LEU A 195      59.670  55.810  53.720  1.00  0.00           C
ATOM   3099  O   LEU A 195      59.960  55.710  54.880  1.00  0.00           O
ATOM   3100  N   GLU A 196      58.390  55.630  53.270  1.00  0.00           N
ATOM   3101  HN  GLU A 196      58.160  55.670  52.300  1.00  0.00           H
ATOM   3102  CA  GLU A 196      57.280  55.500  54.160  1.00  0.00           C
ATOM   3103  HA  GLU A 196      57.370  56.250  54.940  1.00  0.00           H
ATOM   3104  CB  GLU A 196      55.950  55.800  53.530  1.00  0.00           C
ATOM   3105  HB1 GLU A 196      54.990  55.600  54.070  1.00  0.00           H
ATOM   3106  HB2 GLU A 196      55.930  55.140  52.630  1.00  0.00           H
ATOM   3107  CG  GLU A 196      55.770  57.220  53.060  1.00  0.00           C
ATOM   3108  HG1 GLU A 196      56.730  57.530  52.610  1.00  0.00           H
ATOM   3109  HG2 GLU A 196      55.520  57.860  53.950  1.00  0.00           H
ATOM   3110  CD  GLU A 196      54.670  57.360  52.040  1.00  0.00           C
ATOM   3111  OE1 GLU A 196      54.300  56.450  51.330  1.00  0.00           O
ATOM   3112  OE2 GLU A 196      54.070  58.640  51.950  1.00  0.00           O
ATOM   3113  HE2 GLU A 196      53.290  58.580  51.390  1.00  0.00           H
ATOM   3114  C   GLU A 196      57.060  54.170  54.860  1.00  0.00           C
ATOM   3115  O   GLU A 196      56.010  53.880  55.410  1.00  0.00           O
ATOM   3116  N   PHE A 197      58.050  53.310  54.800  1.00  0.00           N
ATOM   3117  HN  PHE A 197      58.910  53.490  54.330  1.00  0.00           H
ATOM   3118  CA  PHE A 197      58.050  52.070  55.600  1.00  0.00           C
ATOM   3119  HA  PHE A 197      57.280  52.050  56.370  1.00  0.00           H
ATOM   3120  CB  PHE A 197      57.920  50.800  54.750  1.00  0.00           C
ATOM   3121  HB1 PHE A 197      58.450  51.020  53.800  1.00  0.00           H
ATOM   3122  HB2 PHE A 197      56.840  50.630  54.540  1.00  0.00           H
ATOM   3123  CG  PHE A 197      58.340  49.500  55.500  1.00  0.00           C
ATOM   3124  CD1 PHE A 197      57.630  49.060  56.590  1.00  0.00           C
ATOM   3125  HD1 PHE A 197      56.760  49.600  56.920  1.00  0.00           H
ATOM   3126  CE1 PHE A 197      58.040  47.980  57.330  1.00  0.00           C
ATOM   3127  HE1 PHE A 197      57.490  47.720  58.230  1.00  0.00           H
ATOM   3128  CZ  PHE A 197      59.200  47.290  56.940  1.00  0.00           C
ATOM   3129  HZ  PHE A 197      59.570  46.500  57.580  1.00  0.00           H
ATOM   3130  CD2 PHE A 197      59.500  48.790  55.130  1.00  0.00           C
ATOM   3131  HD2 PHE A 197      60.120  49.210  54.350  1.00  0.00           H
ATOM   3132  CE2 PHE A 197      59.960  47.740  55.870  1.00  0.00           C
ATOM   3133  HE2 PHE A 197      60.920  47.300  55.730  1.00  0.00           H
ATOM   3134  C   PHE A 197      59.400  52.030  56.360  1.00  0.00           C
ATOM   3135  O   PHE A 197      59.390  52.040  57.560  1.00  0.00           O
ATOM   3136  N   PHE A 198      60.520  52.310  55.700  1.00  0.00           N
ATOM   3137  HN  PHE A 198      60.490  52.240  54.700  1.00  0.00           H
ATOM   3138  CA  PHE A 198      61.840  52.340  56.280  1.00  0.00           C
ATOM   3139  HA  PHE A 198      62.050  51.410  56.780  1.00  0.00           H
ATOM   3140  CB  PHE A 198      62.950  52.570  55.260  1.00  0.00           C
ATOM   3141  HB1 PHE A 198      63.940  52.730  55.750  1.00  0.00           H
ATOM   3142  HB2 PHE A 198      62.770  53.440  54.590  1.00  0.00           H
ATOM   3143  CG  PHE A 198      63.080  51.390  54.290  1.00  0.00           C
ATOM   3144  CD1 PHE A 198      62.810  50.050  54.590  1.00  0.00           C
ATOM   3145  HD1 PHE A 198      62.440  49.870  55.600  1.00  0.00           H
ATOM   3146  CE1 PHE A 198      63.080  49.050  53.690  1.00  0.00           C
ATOM   3147  HE1 PHE A 198      62.890  48.030  54.000  1.00  0.00           H
ATOM   3148  CZ  PHE A 198      63.750  49.310  52.450  1.00  0.00           C
ATOM   3149  HZ  PHE A 198      64.170  48.490  51.900  1.00  0.00           H
ATOM   3150  CD2 PHE A 198      63.640  51.650  53.000  1.00  0.00           C
ATOM   3151  HD2 PHE A 198      63.860  52.670  52.690  1.00  0.00           H
ATOM   3152  CE2 PHE A 198      63.970  50.640  52.140  1.00  0.00           C
ATOM   3153  HE2 PHE A 198      64.470  50.970  51.250  1.00  0.00           H
ATOM   3154  C   PHE A 198      62.110  53.390  57.400  1.00  0.00           C
ATOM   3155  O   PHE A 198      62.640  53.050  58.450  1.00  0.00           O
ATOM   3156  N   LEU A 199      61.730  54.610  57.170  1.00  0.00           N
ATOM   3157  HN  LEU A 199      61.270  54.850  56.320  1.00  0.00           H
ATOM   3158  CA  LEU A 199      61.850  55.640  58.200  1.00  0.00           C
ATOM   3159  HA  LEU A 199      62.870  55.570  58.550  1.00  0.00           H
ATOM   3160  CB  LEU A 199      61.790  57.000  57.620  1.00  0.00           C
ATOM   3161  HB1 LEU A 199      60.820  57.160  57.100  1.00  0.00           H
ATOM   3162  HB2 LEU A 199      62.480  57.150  56.770  1.00  0.00           H
ATOM   3163  CG  LEU A 199      62.090  58.200  58.590  1.00  0.00           C
ATOM   3164  HG  LEU A 199      61.510  58.100  59.530  1.00  0.00           H
ATOM   3165  CD1 LEU A 199      63.560  58.330  59.050  1.00  0.00           C
ATOM   3166 HD11 LEU A 199      63.780  59.250  59.640  1.00  0.00           H
ATOM   3167 HD12 LEU A 199      64.280  58.520  58.230  1.00  0.00           H
ATOM   3168 HD13 LEU A 199      63.910  57.390  59.530  1.00  0.00           H
ATOM   3169  CD2 LEU A 199      61.640  59.550  57.870  1.00  0.00           C
ATOM   3170 HD21 LEU A 199      60.700  59.260  57.340  1.00  0.00           H
ATOM   3171 HD22 LEU A 199      62.400  59.830  57.110  1.00  0.00           H
ATOM   3172 HD23 LEU A 199      61.490  60.330  58.630  1.00  0.00           H
ATOM   3173  C   LEU A 199      60.910  55.400  59.390  1.00  0.00           C
ATOM   3174  O   LEU A 199      61.500  55.460  60.480  1.00  0.00           O
ATOM   3175  N   PRO A 200      59.630  55.020  59.370  1.00  0.00           N
ATOM   3176  CD  PRO A 200      58.720  55.440  58.240  1.00  0.00           C
ATOM   3177  HD1 PRO A 200      58.970  54.870  57.320  1.00  0.00           H
ATOM   3178  HD2 PRO A 200      58.780  56.530  58.080  1.00  0.00           H
ATOM   3179  CA  PRO A 200      58.850  54.680  60.560  1.00  0.00           C
ATOM   3180  HA  PRO A 200      59.030  55.510  61.220  1.00  0.00           H
ATOM   3181  CB  PRO A 200      57.360  54.470  60.080  1.00  0.00           C
ATOM   3182  HB1 PRO A 200      56.720  55.050  60.770  1.00  0.00           H
ATOM   3183  HB2 PRO A 200      57.060  53.410  60.090  1.00  0.00           H
ATOM   3184  CG  PRO A 200      57.320  55.000  58.580  1.00  0.00           C
ATOM   3185  HG1 PRO A 200      56.950  54.170  57.950  1.00  0.00           H
ATOM   3186  HG2 PRO A 200      56.620  55.870  58.460  1.00  0.00           H
ATOM   3187  C   PRO A 200      59.310  53.410  61.200  1.00  0.00           C
ATOM   3188  O   PRO A 200      59.420  53.340  62.450  1.00  0.00           O
ATOM   3189  N   LEU A 201      59.710  52.420  60.400  1.00  0.00           N
ATOM   3190  HN  LEU A 201      59.520  52.440  59.430  1.00  0.00           H
ATOM   3191  CA  LEU A 201      60.310  51.210  60.900  1.00  0.00           C
ATOM   3192  HA  LEU A 201      59.580  50.650  61.450  1.00  0.00           H
ATOM   3193  CB  LEU A 201      60.730  50.290  59.720  1.00  0.00           C
ATOM   3194  HB1 LEU A 201      61.300  50.840  58.940  1.00  0.00           H
ATOM   3195  HB2 LEU A 201      59.870  49.890  59.140  1.00  0.00           H
ATOM   3196  CG  LEU A 201      61.770  49.140  60.050  1.00  0.00           C
ATOM   3197  HG  LEU A 201      62.580  49.600  60.670  1.00  0.00           H
ATOM   3198  CD1 LEU A 201      61.150  47.930  60.870  1.00  0.00           C
ATOM   3199 HD11 LEU A 201      60.840  48.280  61.880  1.00  0.00           H
ATOM   3200 HD12 LEU A 201      61.900  47.130  61.020  1.00  0.00           H
ATOM   3201 HD13 LEU A 201      60.250  47.610  60.300  1.00  0.00           H
ATOM   3202  CD2 LEU A 201      62.300  48.590  58.790  1.00  0.00           C
ATOM   3203 HD21 LEU A 201      62.980  47.700  58.880  1.00  0.00           H
ATOM   3204 HD22 LEU A 201      62.960  49.260  58.190  1.00  0.00           H
ATOM   3205 HD23 LEU A 201      61.420  48.290  58.170  1.00  0.00           H
ATOM   3206  C   LEU A 201      61.500  51.400  61.810  1.00  0.00           C
ATOM   3207  O   LEU A 201      61.620  50.720  62.810  1.00  0.00           O
ATOM   3208  N   GLY A 202      62.450  52.330  61.370  1.00  0.00           N
ATOM   3209  HN  GLY A 202      62.150  52.870  60.580  1.00  0.00           H
ATOM   3210  CA  GLY A 202      63.700  52.650  62.080  1.00  0.00           C
ATOM   3211  HA1 GLY A 202      64.210  53.410  61.500  1.00  0.00           H
ATOM   3212  HA2 GLY A 202      64.200  51.720  62.350  1.00  0.00           H
ATOM   3213  C   GLY A 202      63.400  53.250  63.470  1.00  0.00           C
ATOM   3214  O   GLY A 202      63.980  52.800  64.420  1.00  0.00           O
ATOM   3215  N   ILE A 203      62.400  54.220  63.520  1.00  0.00           N
ATOM   3216  HN  ILE A 203      62.060  54.710  62.700  1.00  0.00           H
ATOM   3217  CA  ILE A 203      61.930  54.770  64.790  1.00  0.00           C
ATOM   3218  HA  ILE A 203      62.680  55.060  65.510  1.00  0.00           H
ATOM   3219  CB  ILE A 203      60.850  55.880  64.620  1.00  0.00           C
ATOM   3220  HB  ILE A 203      60.090  55.450  63.930  1.00  0.00           H
ATOM   3221  CG2 ILE A 203      60.000  56.280  65.860  1.00  0.00           C
ATOM   3222 HG21 ILE A 203      60.640  56.830  66.590  1.00  0.00           H
ATOM   3223 HG22 ILE A 203      59.570  55.390  66.360  1.00  0.00           H
ATOM   3224 HG23 ILE A 203      59.230  57.060  65.720  1.00  0.00           H
ATOM   3225  CG1 ILE A 203      61.530  57.170  64.040  1.00  0.00           C
ATOM   3226 HG11 ILE A 203      62.520  57.030  63.550  1.00  0.00           H
ATOM   3227 HG12 ILE A 203      61.740  57.790  64.950  1.00  0.00           H
ATOM   3228  CD  ILE A 203      60.610  57.830  63.060  1.00  0.00           C
ATOM   3229  HD1 ILE A 203      61.080  58.770  62.740  1.00  0.00           H
ATOM   3230  HD2 ILE A 203      59.590  58.030  63.460  1.00  0.00           H
ATOM   3231  HD3 ILE A 203      60.670  57.300  62.090  1.00  0.00           H
ATOM   3232  C   ILE A 203      61.270  53.650  65.650  1.00  0.00           C
ATOM   3233  O   ILE A 203      61.620  53.560  66.810  1.00  0.00           O
ATOM   3234  N   ILE A 204      60.540  52.650  65.100  1.00  0.00           N
ATOM   3235  HN  ILE A 204      60.280  52.640  64.140  1.00  0.00           H
ATOM   3236  CA  ILE A 204      59.960  51.530  65.900  1.00  0.00           C
ATOM   3237  HA  ILE A 204      59.480  51.940  66.770  1.00  0.00           H
ATOM   3238  CB  ILE A 204      58.950  50.670  65.220  1.00  0.00           C
ATOM   3239  HB  ILE A 204      59.320  50.360  64.220  1.00  0.00           H
ATOM   3240  CG2 ILE A 204      58.560  49.380  66.020  1.00  0.00           C
ATOM   3241 HG21 ILE A 204      59.380  48.660  66.270  1.00  0.00           H
ATOM   3242 HG22 ILE A 204      57.950  48.760  65.340  1.00  0.00           H
ATOM   3243 HG23 ILE A 204      58.090  49.620  66.990  1.00  0.00           H
ATOM   3244  CG1 ILE A 204      57.650  51.470  65.000  1.00  0.00           C
ATOM   3245 HG11 ILE A 204      57.990  52.520  64.970  1.00  0.00           H
ATOM   3246 HG12 ILE A 204      57.050  51.370  65.930  1.00  0.00           H
ATOM   3247  CD  ILE A 204      56.840  51.010  63.830  1.00  0.00           C
ATOM   3248  HD1 ILE A 204      57.350  51.000  62.840  1.00  0.00           H
ATOM   3249  HD2 ILE A 204      55.830  51.420  63.630  1.00  0.00           H
ATOM   3250  HD3 ILE A 204      56.560  49.930  63.940  1.00  0.00           H
ATOM   3251  C   ILE A 204      61.010  50.600  66.520  1.00  0.00           C
ATOM   3252  O   ILE A 204      60.850  50.210  67.690  1.00  0.00           O
ATOM   3253  N   LEU A 205      62.090  50.210  65.800  1.00  0.00           N
ATOM   3254  HN  LEU A 205      62.110  50.650  64.900  1.00  0.00           H
ATOM   3255  CA  LEU A 205      63.280  49.450  66.260  1.00  0.00           C
ATOM   3256  HA  LEU A 205      62.840  48.590  66.740  1.00  0.00           H
ATOM   3257  CB  LEU A 205      64.210  49.100  65.060  1.00  0.00           C
ATOM   3258  HB1 LEU A 205      65.070  48.540  65.470  1.00  0.00           H
ATOM   3259  HB2 LEU A 205      64.580  50.000  64.540  1.00  0.00           H
ATOM   3260  CG  LEU A 205      63.600  48.270  63.880  1.00  0.00           C
ATOM   3261  HG  LEU A 205      62.630  48.780  63.710  1.00  0.00           H
ATOM   3262  CD1 LEU A 205      64.530  48.340  62.650  1.00  0.00           C
ATOM   3263 HD11 LEU A 205      65.470  47.800  62.910  1.00  0.00           H
ATOM   3264 HD12 LEU A 205      64.820  49.400  62.490  1.00  0.00           H
ATOM   3265 HD13 LEU A 205      64.020  47.920  61.750  1.00  0.00           H
ATOM   3266  CD2 LEU A 205      63.250  46.800  64.150  1.00  0.00           C
ATOM   3267 HD21 LEU A 205      62.860  46.250  63.260  1.00  0.00           H
ATOM   3268 HD22 LEU A 205      62.390  46.810  64.860  1.00  0.00           H
ATOM   3269 HD23 LEU A 205      64.210  46.360  64.500  1.00  0.00           H
ATOM   3270  C   LEU A 205      64.090  50.110  67.350  1.00  0.00           C
ATOM   3271  O   LEU A 205      64.510  49.450  68.340  1.00  0.00           O
ATOM   3272  N   PHE A 206      64.250  51.460  67.320  1.00  0.00           N
ATOM   3273  HN  PHE A 206      64.050  51.990  66.500  1.00  0.00           H
ATOM   3274  CA  PHE A 206      64.680  52.230  68.450  1.00  0.00           C
ATOM   3275  HA  PHE A 206      65.470  51.720  68.970  1.00  0.00           H
ATOM   3276  CB  PHE A 206      64.990  53.610  67.850  1.00  0.00           C
ATOM   3277  HB1 PHE A 206      64.140  54.060  67.280  1.00  0.00           H
ATOM   3278  HB2 PHE A 206      65.860  53.530  67.150  1.00  0.00           H
ATOM   3279  CG  PHE A 206      65.170  54.730  68.840  1.00  0.00           C
ATOM   3280  CD1 PHE A 206      64.010  55.300  69.390  1.00  0.00           C
ATOM   3281  HD1 PHE A 206      63.030  55.000  69.060  1.00  0.00           H
ATOM   3282  CE1 PHE A 206      64.170  56.260  70.400  1.00  0.00           C
ATOM   3283  HE1 PHE A 206      63.350  56.800  70.850  1.00  0.00           H
ATOM   3284  CZ  PHE A 206      65.450  56.730  70.810  1.00  0.00           C
ATOM   3285  HZ  PHE A 206      65.600  57.480  71.580  1.00  0.00           H
ATOM   3286  CD2 PHE A 206      66.480  55.150  69.310  1.00  0.00           C
ATOM   3287  HD2 PHE A 206      67.380  54.740  68.880  1.00  0.00           H
ATOM   3288  CE2 PHE A 206      66.570  56.160  70.270  1.00  0.00           C
ATOM   3289  HE2 PHE A 206      67.500  56.640  70.530  1.00  0.00           H
ATOM   3290  C   PHE A 206      63.710  52.230  69.640  1.00  0.00           C
ATOM   3291  O   PHE A 206      63.970  51.890  70.770  1.00  0.00           O
ATOM   3292  N   CYS A 207      62.380  52.460  69.290  1.00  0.00           N
ATOM   3293  HN  CYS A 207      61.990  52.530  68.370  1.00  0.00           H
ATOM   3294  CA  CYS A 207      61.400  52.580  70.390  1.00  0.00           C
ATOM   3295  HA  CYS A 207      61.750  53.320  71.090  1.00  0.00           H
ATOM   3296  CB  CYS A 207      59.940  52.900  69.770  1.00  0.00           C
ATOM   3297  HB1 CYS A 207      59.160  52.790  70.550  1.00  0.00           H
ATOM   3298  HB2 CYS A 207      59.730  52.260  68.880  1.00  0.00           H
ATOM   3299  SG  CYS A 207      59.900  54.630  69.290  1.00  0.00           S
ATOM   3300  HG1 CYS A 207      60.870  54.670  68.390  1.00  0.00           H
ATOM   3301  C   CYS A 207      61.310  51.300  71.140  1.00  0.00           C
ATOM   3302  O   CYS A 207      61.500  51.220  72.350  1.00  0.00           O
ATOM   3303  N   SER A 208      61.340  50.170  70.430  1.00  0.00           N
ATOM   3304  HN  SER A 208      61.440  50.370  69.460  1.00  0.00           H
ATOM   3305  CA  SER A 208      61.470  48.810  70.990  1.00  0.00           C
ATOM   3306  HA  SER A 208      60.650  48.740  71.690  1.00  0.00           H
ATOM   3307  CB  SER A 208      61.150  47.730  69.920  1.00  0.00           C
ATOM   3308  HB1 SER A 208      61.190  46.720  70.390  1.00  0.00           H
ATOM   3309  HB2 SER A 208      61.850  47.890  69.080  1.00  0.00           H
ATOM   3310  OG  SER A 208      59.880  48.020  69.410  1.00  0.00           O
ATOM   3311  HG1 SER A 208      59.940  48.850  68.960  1.00  0.00           H
ATOM   3312  C   SER A 208      62.630  48.440  71.820  1.00  0.00           C
ATOM   3313  O   SER A 208      62.550  47.840  72.890  1.00  0.00           O
ATOM   3314  N   ALA A 209      63.840  48.870  71.330  1.00  0.00           N
ATOM   3315  HN  ALA A 209      63.780  49.460  70.530  1.00  0.00           H
ATOM   3316  CA  ALA A 209      65.090  48.820  72.080  1.00  0.00           C
ATOM   3317  HA  ALA A 209      65.070  47.830  72.530  1.00  0.00           H
ATOM   3318  CB  ALA A 209      66.280  49.010  71.120  1.00  0.00           C
ATOM   3319  HB1 ALA A 209      67.310  48.930  71.520  1.00  0.00           H
ATOM   3320  HB2 ALA A 209      66.390  50.090  70.860  1.00  0.00           H
ATOM   3321  HB3 ALA A 209      66.180  48.340  70.240  1.00  0.00           H
ATOM   3322  C   ALA A 209      65.210  49.690  73.250  1.00  0.00           C
ATOM   3323  O   ALA A 209      65.800  49.190  74.220  1.00  0.00           O
ATOM   3324  N   ARG A 210      64.660  50.890  73.300  1.00  0.00           N
ATOM   3325  HN  ARG A 210      64.260  51.330  72.500  1.00  0.00           H
ATOM   3326  CA  ARG A 210      64.540  51.550  74.560  1.00  0.00           C
ATOM   3327  HA  ARG A 210      65.470  51.430  75.100  1.00  0.00           H
ATOM   3328  CB  ARG A 210      64.280  53.050  74.240  1.00  0.00           C
ATOM   3329  HB1 ARG A 210      64.250  53.660  75.170  1.00  0.00           H
ATOM   3330  HB2 ARG A 210      63.280  53.030  73.740  1.00  0.00           H
ATOM   3331  CG  ARG A 210      65.380  53.740  73.390  1.00  0.00           C
ATOM   3332  HG1 ARG A 210      65.090  54.800  73.240  1.00  0.00           H
ATOM   3333  HG2 ARG A 210      65.290  53.240  72.400  1.00  0.00           H
ATOM   3334  CD  ARG A 210      66.800  53.580  73.860  1.00  0.00           C
ATOM   3335  HD1 ARG A 210      67.530  54.150  73.260  1.00  0.00           H
ATOM   3336  HD2 ARG A 210      67.060  52.500  73.900  1.00  0.00           H
ATOM   3337  NE  ARG A 210      67.040  54.080  75.260  1.00  0.00           N
ATOM   3338  HE  ARG A 210      66.520  54.830  75.660  1.00  0.00           H
ATOM   3339  CZ  ARG A 210      68.300  54.120  75.710  1.00  0.00           C
ATOM   3340  NH1 ARG A 210      69.280  53.390  75.230  1.00  0.00           N
ATOM   3341 HH11 ARG A 210      69.030  52.900  74.400  1.00  0.00           H
ATOM   3342 HH12 ARG A 210      70.070  53.170  75.820  1.00  0.00           H
ATOM   3343  NH2 ARG A 210      68.500  54.870  76.760  1.00  0.00           N
ATOM   3344 HH21 ARG A 210      67.750  55.400  77.180  1.00  0.00           H
ATOM   3345 HH22 ARG A 210      69.350  54.810  77.280  1.00  0.00           H
ATOM   3346  C   ARG A 210      63.630  50.950  75.560  1.00  0.00           C
ATOM   3347  O   ARG A 210      63.850  51.060  76.760  1.00  0.00           O
ATOM   3348  N   ILE A 211      62.510  50.310  75.210  1.00  0.00           N
ATOM   3349  HN  ILE A 211      62.380  50.060  74.250  1.00  0.00           H
ATOM   3350  CA  ILE A 211      61.620  49.590  76.070  1.00  0.00           C
ATOM   3351  HA  ILE A 211      61.380  50.200  76.920  1.00  0.00           H
ATOM   3352  CB  ILE A 211      60.280  49.270  75.360  1.00  0.00           C
ATOM   3353  HB  ILE A 211      60.390  48.840  74.340  1.00  0.00           H
ATOM   3354  CG2 ILE A 211      59.420  48.300  76.170  1.00  0.00           C
ATOM   3355 HG21 ILE A 211      58.340  48.400  75.900  1.00  0.00           H
ATOM   3356 HG22 ILE A 211      59.540  48.410  77.260  1.00  0.00           H
ATOM   3357 HG23 ILE A 211      59.720  47.310  75.780  1.00  0.00           H
ATOM   3358  CG1 ILE A 211      59.570  50.670  75.170  1.00  0.00           C
ATOM   3359 HG11 ILE A 211      60.400  51.260  74.710  1.00  0.00           H
ATOM   3360 HG12 ILE A 211      59.370  51.200  76.130  1.00  0.00           H
ATOM   3361  CD  ILE A 211      58.340  50.570  74.260  1.00  0.00           C
ATOM   3362  HD1 ILE A 211      58.660  50.370  73.210  1.00  0.00           H
ATOM   3363  HD2 ILE A 211      57.770  51.520  74.170  1.00  0.00           H
ATOM   3364  HD3 ILE A 211      57.650  49.810  74.700  1.00  0.00           H
ATOM   3365  C   ILE A 211      62.160  48.400  76.720  1.00  0.00           C
ATOM   3366  O   ILE A 211      62.070  48.270  77.950  1.00  0.00           O
ATOM   3367  N   ILE A 212      62.800  47.520  75.960  1.00  0.00           N
ATOM   3368  HN  ILE A 212      62.850  47.700  74.980  1.00  0.00           H
ATOM   3369  CA  ILE A 212      63.550  46.420  76.580  1.00  0.00           C
ATOM   3370  HA  ILE A 212      62.800  45.800  77.050  1.00  0.00           H
ATOM   3371  CB  ILE A 212      64.170  45.440  75.510  1.00  0.00           C
ATOM   3372  HB  ILE A 212      64.580  46.060  74.690  1.00  0.00           H
ATOM   3373  CG2 ILE A 212      65.200  44.450  76.000  1.00  0.00           C
ATOM   3374 HG21 ILE A 212      65.720  44.170  75.060  1.00  0.00           H
ATOM   3375 HG22 ILE A 212      64.790  43.520  76.450  1.00  0.00           H
ATOM   3376 HG23 ILE A 212      66.000  44.800  76.680  1.00  0.00           H
ATOM   3377  CG1 ILE A 212      63.050  44.670  74.810  1.00  0.00           C
ATOM   3378 HG11 ILE A 212      62.080  45.180  74.710  1.00  0.00           H
ATOM   3379 HG12 ILE A 212      62.800  43.760  75.410  1.00  0.00           H
ATOM   3380  CD  ILE A 212      63.380  44.280  73.380  1.00  0.00           C
ATOM   3381  HD1 ILE A 212      64.080  43.430  73.270  1.00  0.00           H
ATOM   3382  HD2 ILE A 212      63.730  45.190  72.850  1.00  0.00           H
ATOM   3383  HD3 ILE A 212      62.550  43.820  72.800  1.00  0.00           H
ATOM   3384  C   ILE A 212      64.610  46.930  77.470  1.00  0.00           C
ATOM   3385  O   ILE A 212      64.780  46.360  78.580  1.00  0.00           O
ATOM   3386  N   TRP A 213      65.340  47.980  77.110  1.00  0.00           N
ATOM   3387  HN  TRP A 213      65.410  48.340  76.190  1.00  0.00           H
ATOM   3388  CA  TRP A 213      66.410  48.540  77.970  1.00  0.00           C
ATOM   3389  HA  TRP A 213      67.030  47.680  78.170  1.00  0.00           H
ATOM   3390  CB  TRP A 213      67.120  49.600  77.160  1.00  0.00           C
ATOM   3391  HB1 TRP A 213      66.390  50.280  76.680  1.00  0.00           H
ATOM   3392  HB2 TRP A 213      67.590  49.070  76.290  1.00  0.00           H
ATOM   3393  CG  TRP A 213      68.130  50.390  77.860  1.00  0.00           C
ATOM   3394  CD1 TRP A 213      69.430  50.120  78.190  1.00  0.00           C
ATOM   3395  HD1 TRP A 213      69.990  49.200  78.100  1.00  0.00           H
ATOM   3396  NE1 TRP A 213      69.930  51.160  78.950  1.00  0.00           N
ATOM   3397  HE1 TRP A 213      70.660  51.080  79.600  1.00  0.00           H
ATOM   3398  CE2 TRP A 213      68.950  52.170  79.050  1.00  0.00           C
ATOM   3399  CD2 TRP A 213      67.790  51.650  78.370  1.00  0.00           C
ATOM   3400  CE3 TRP A 213      66.670  52.390  78.430  1.00  0.00           C
ATOM   3401  HE3 TRP A 213      65.820  52.080  77.830  1.00  0.00           H
ATOM   3402  CZ3 TRP A 213      66.640  53.520  79.180  1.00  0.00           C
ATOM   3403  HZ3 TRP A 213      65.670  53.980  79.270  1.00  0.00           H
ATOM   3404  CZ2 TRP A 213      68.950  53.350  79.850  1.00  0.00           C
ATOM   3405  HZ2 TRP A 213      69.800  53.710  80.410  1.00  0.00           H
ATOM   3406  CH2 TRP A 213      67.700  54.000  79.900  1.00  0.00           C
ATOM   3407  HH2 TRP A 213      67.590  54.900  80.480  1.00  0.00           H
ATOM   3408  C   TRP A 213      65.880  49.070  79.310  1.00  0.00           C
ATOM   3409  O   TRP A 213      66.410  48.740  80.420  1.00  0.00           O
ATOM   3410  N   SER A 214      64.730  49.770  79.290  1.00  0.00           N
ATOM   3411  HN  SER A 214      64.240  49.790  78.420  1.00  0.00           H
ATOM   3412  CA  SER A 214      64.090  50.130  80.470  1.00  0.00           C
ATOM   3413  HA  SER A 214      64.850  50.710  80.960  1.00  0.00           H
ATOM   3414  CB  SER A 214      62.760  50.960  80.190  1.00  0.00           C
ATOM   3415  HB1 SER A 214      62.140  50.390  79.480  1.00  0.00           H
ATOM   3416  HB2 SER A 214      63.150  51.850  79.660  1.00  0.00           H
ATOM   3417  OG  SER A 214      62.000  51.400  81.310  1.00  0.00           O
ATOM   3418  HG1 SER A 214      62.390  52.060  81.880  1.00  0.00           H
ATOM   3419  C   SER A 214      63.670  49.020  81.430  1.00  0.00           C
ATOM   3420  O   SER A 214      63.740  49.090  82.680  1.00  0.00           O
ATOM   3421  N   LEU A 215      63.110  47.880  80.890  1.00  0.00           N
ATOM   3422  HN  LEU A 215      63.070  47.780  79.900  1.00  0.00           H
ATOM   3423  CA  LEU A 215      62.660  46.700  81.640  1.00  0.00           C
ATOM   3424  HA  LEU A 215      62.140  47.120  82.490  1.00  0.00           H
ATOM   3425  CB  LEU A 215      61.760  45.820  80.680  1.00  0.00           C
ATOM   3426  HB1 LEU A 215      61.370  44.960  81.260  1.00  0.00           H
ATOM   3427  HB2 LEU A 215      62.440  45.450  79.880  1.00  0.00           H
ATOM   3428  CG  LEU A 215      60.490  46.490  80.190  1.00  0.00           C
ATOM   3429  HG  LEU A 215      60.770  47.460  79.740  1.00  0.00           H
ATOM   3430  CD1 LEU A 215      59.940  45.540  79.160  1.00  0.00           C
ATOM   3431 HD11 LEU A 215      59.430  44.640  79.580  1.00  0.00           H
ATOM   3432 HD12 LEU A 215      60.620  45.270  78.320  1.00  0.00           H
ATOM   3433 HD13 LEU A 215      59.130  46.170  78.740  1.00  0.00           H
ATOM   3434  CD2 LEU A 215      59.460  46.790  81.330  1.00  0.00           C
ATOM   3435 HD21 LEU A 215      58.570  47.250  80.840  1.00  0.00           H
ATOM   3436 HD22 LEU A 215      59.820  47.530  82.070  1.00  0.00           H
ATOM   3437 HD23 LEU A 215      59.330  45.820  81.850  1.00  0.00           H
ATOM   3438  C   LEU A 215      63.850  45.870  82.180  1.00  0.00           C
ATOM   3439  O   LEU A 215      63.750  45.140  83.170  1.00  0.00           O
ATOM   3440  N   ARG A 216      64.950  45.980  81.390  1.00  0.00           N
ATOM   3441  HN  ARG A 216      64.990  46.550  80.570  1.00  0.00           H
ATOM   3442  CA  ARG A 216      66.340  45.640  81.810  1.00  0.00           C
ATOM   3443  HA  ARG A 216      66.190  44.660  82.260  1.00  0.00           H
ATOM   3444  CB  ARG A 216      67.330  45.550  80.560  1.00  0.00           C
ATOM   3445  HB1 ARG A 216      68.360  45.720  80.960  1.00  0.00           H
ATOM   3446  HB2 ARG A 216      67.240  46.350  79.790  1.00  0.00           H
ATOM   3447  CG  ARG A 216      66.980  44.230  79.820  1.00  0.00           C
ATOM   3448  HG1 ARG A 216      67.700  44.260  78.980  1.00  0.00           H
ATOM   3449  HG2 ARG A 216      65.970  44.330  79.370  1.00  0.00           H
ATOM   3450  CD  ARG A 216      67.260  42.910  80.530  1.00  0.00           C
ATOM   3451  HD1 ARG A 216      67.220  42.170  79.710  1.00  0.00           H
ATOM   3452  HD2 ARG A 216      66.590  42.690  81.380  1.00  0.00           H
ATOM   3453  NE  ARG A 216      68.650  43.040  80.970  1.00  0.00           N
ATOM   3454  HE  ARG A 216      69.070  43.890  80.630  1.00  0.00           H
ATOM   3455  CZ  ARG A 216      69.100  42.360  81.950  1.00  0.00           C
ATOM   3456  NH1 ARG A 216      68.490  41.360  82.590  1.00  0.00           N
ATOM   3457 HH11 ARG A 216      67.550  41.120  82.340  1.00  0.00           H
ATOM   3458 HH12 ARG A 216      69.060  40.700  83.070  1.00  0.00           H
ATOM   3459  NH2 ARG A 216      70.340  42.410  82.270  1.00  0.00           N
ATOM   3460 HH21 ARG A 216      70.870  42.960  81.610  1.00  0.00           H
ATOM   3461 HH22 ARG A 216      70.750  41.600  82.690  1.00  0.00           H
ATOM   3462  C   ARG A 216      67.040  46.430  82.970  1.00  0.00           C
ATOM   3463  O   ARG A 216      67.950  45.960  83.660  1.00  0.00           O
ATOM   3464  N   GLN A 217      66.560  47.640  83.180  1.00  0.00           N
ATOM   3465  HN  GLN A 217      66.000  48.110  82.490  1.00  0.00           H
ATOM   3466  CA  GLN A 217      67.040  48.570  84.250  1.00  0.00           C
ATOM   3467  HA  GLN A 217      68.080  48.420  84.510  1.00  0.00           H
ATOM   3468  CB  GLN A 217      66.870  50.090  83.810  1.00  0.00           C
ATOM   3469  HB1 GLN A 217      66.990  50.820  84.640  1.00  0.00           H
ATOM   3470  HB2 GLN A 217      65.850  50.270  83.400  1.00  0.00           H
ATOM   3471  CG  GLN A 217      67.880  50.590  82.780  1.00  0.00           C
ATOM   3472  HG1 GLN A 217      68.220  51.590  83.150  1.00  0.00           H
ATOM   3473  HG2 GLN A 217      67.310  50.600  81.830  1.00  0.00           H
ATOM   3474  CD  GLN A 217      69.300  49.840  82.580  1.00  0.00           C
ATOM   3475  OE1 GLN A 217      70.170  49.990  83.480  1.00  0.00           O
ATOM   3476  NE2 GLN A 217      69.490  49.050  81.550  1.00  0.00           N
ATOM   3477 HE21 GLN A 217      70.280  48.450  81.540  1.00  0.00           H
ATOM   3478 HE22 GLN A 217      68.740  48.920  80.900  1.00  0.00           H
ATOM   3479  C   GLN A 217      66.310  48.380  85.570  1.00  0.00           C
ATOM   3480  O   GLN A 217      66.820  48.660  86.640  1.00  0.00           O
ATOM   3481  N   ARG A 218      65.070  47.850  85.530  1.00  0.00           N
ATOM   3482  HN  ARG A 218      64.600  47.860  84.640  1.00  0.00           H
ATOM   3483  CA  ARG A 218      64.370  47.330  86.640  1.00  0.00           C
ATOM   3484  HA  ARG A 218      64.200  48.170  87.300  1.00  0.00           H
ATOM   3485  CB  ARG A 218      63.120  46.620  86.220  1.00  0.00           C
ATOM   3486  HB1 ARG A 218      62.520  46.090  86.990  1.00  0.00           H
ATOM   3487  HB2 ARG A 218      63.330  45.750  85.570  1.00  0.00           H
ATOM   3488  CG  ARG A 218      62.210  47.650  85.500  1.00  0.00           C
ATOM   3489  HG1 ARG A 218      62.520  47.900  84.460  1.00  0.00           H
ATOM   3490  HG2 ARG A 218      62.350  48.560  86.120  1.00  0.00           H
ATOM   3491  CD  ARG A 218      60.820  47.010  85.590  1.00  0.00           C
ATOM   3492  HD1 ARG A 218      60.440  47.060  86.630  1.00  0.00           H
ATOM   3493  HD2 ARG A 218      60.850  45.990  85.150  1.00  0.00           H
ATOM   3494  NE  ARG A 218      59.930  47.840  84.770  1.00  0.00           N
ATOM   3495  HE  ARG A 218      60.180  48.760  84.460  1.00  0.00           H
ATOM   3496  CZ  ARG A 218      58.620  47.700  84.730  1.00  0.00           C
ATOM   3497  NH1 ARG A 218      58.090  46.750  85.360  1.00  0.00           N
ATOM   3498 HH11 ARG A 218      58.580  45.970  85.740  1.00  0.00           H
ATOM   3499 HH12 ARG A 218      57.090  46.690  85.390  1.00  0.00           H
ATOM   3500  NH2 ARG A 218      57.960  48.620  84.080  1.00  0.00           N
ATOM   3501 HH21 ARG A 218      58.570  49.200  83.530  1.00  0.00           H
ATOM   3502 HH22 ARG A 218      56.980  48.750  84.250  1.00  0.00           H
ATOM   3503  C   ARG A 218      65.190  46.330  87.510  1.00  0.00           C
ATOM   3504  O   ARG A 218      65.560  45.220  87.140  1.00  0.00           O
ATOM   3505  N   GLN A 219      65.310  46.700  88.820  1.00  0.00           N
ATOM   3506  HN  GLN A 219      65.200  47.640  89.120  1.00  0.00           H
ATOM   3507  CA  GLN A 219      65.870  45.820  89.850  1.00  0.00           C
ATOM   3508  HA  GLN A 219      66.290  44.960  89.340  1.00  0.00           H
ATOM   3509  CB  GLN A 219      66.930  46.440  90.690  1.00  0.00           C
ATOM   3510  HB1 GLN A 219      67.420  45.630  91.260  1.00  0.00           H
ATOM   3511  HB2 GLN A 219      66.420  47.120  91.400  1.00  0.00           H
ATOM   3512  CG  GLN A 219      68.040  47.260  89.990  1.00  0.00           C
ATOM   3513  HG1 GLN A 219      68.840  47.510  90.720  1.00  0.00           H
ATOM   3514  HG2 GLN A 219      67.720  48.220  89.540  1.00  0.00           H
ATOM   3515  CD  GLN A 219      68.660  46.410  88.800  1.00  0.00           C
ATOM   3516  OE1 GLN A 219      68.950  45.220  89.030  1.00  0.00           O
ATOM   3517  NE2 GLN A 219      68.930  46.950  87.610  1.00  0.00           N
ATOM   3518 HE21 GLN A 219      68.580  47.830  87.320  1.00  0.00           H
ATOM   3519 HE22 GLN A 219      69.480  46.340  87.030  1.00  0.00           H
ATOM   3520  C   GLN A 219      64.780  45.290  90.700  1.00  0.00           C
ATOM   3521  O   GLN A 219      65.050  44.390  91.430  1.00  0.00           O
ATOM   3522  N   MET A 220      63.530  45.810  90.620  1.00  0.00           N
ATOM   3523  HN  MET A 220      63.340  46.490  89.910  1.00  0.00           H
ATOM   3524  CA  MET A 220      62.440  45.330  91.400  1.00  0.00           C
ATOM   3525  HA  MET A 220      62.720  44.450  91.960  1.00  0.00           H
ATOM   3526  CB  MET A 220      61.810  46.360  92.340  1.00  0.00           C
ATOM   3527  HB1 MET A 220      60.940  46.000  92.930  1.00  0.00           H
ATOM   3528  HB2 MET A 220      61.440  47.210  91.720  1.00  0.00           H
ATOM   3529  CG  MET A 220      62.710  46.880  93.480  1.00  0.00           C
ATOM   3530  HG1 MET A 220      63.180  45.930  93.790  1.00  0.00           H
ATOM   3531  HG2 MET A 220      62.080  47.280  94.310  1.00  0.00           H
ATOM   3532  SD  MET A 220      64.150  47.940  93.050  1.00  0.00           S
ATOM   3533  CE  MET A 220      64.470  48.750  94.660  1.00  0.00           C
ATOM   3534  HE1 MET A 220      63.670  49.450  95.010  1.00  0.00           H
ATOM   3535  HE2 MET A 220      65.430  49.300  94.610  1.00  0.00           H
ATOM   3536  HE3 MET A 220      64.620  47.940  95.420  1.00  0.00           H
ATOM   3537  C   MET A 220      61.290  44.700  90.550  1.00  0.00           C
ATOM   3538  O   MET A 220      60.780  45.290  89.600  1.00  0.00           O
ATOM   3539  N   ASP A 221      60.920  43.490  90.850  1.00  0.00           N
ATOM   3540  HN  ASP A 221      61.390  42.930  91.520  1.00  0.00           H
ATOM   3541  CA  ASP A 221      59.740  42.790  90.270  1.00  0.00           C
ATOM   3542  HA  ASP A 221      59.990  42.620  89.240  1.00  0.00           H
ATOM   3543  CB  ASP A 221      59.870  41.320  90.810  1.00  0.00           C
ATOM   3544  HB1 ASP A 221      59.690  41.320  91.910  1.00  0.00           H
ATOM   3545  HB2 ASP A 221      60.900  40.940  90.600  1.00  0.00           H
ATOM   3546  CG  ASP A 221      58.900  40.350  90.170  1.00  0.00           C
ATOM   3547  OD1 ASP A 221      58.330  39.490  90.840  1.00  0.00           O
ATOM   3548  OD2 ASP A 221      58.790  40.430  88.930  1.00  0.00           O
ATOM   3549  C   ASP A 221      58.420  43.410  90.490  1.00  0.00           C
ATOM   3550  O   ASP A 221      58.020  43.910  91.510  1.00  0.00           O
ATOM   3551  N   ARG A 222      57.620  43.250  89.510  1.00  0.00           N
ATOM   3552  HN  ARG A 222      57.930  42.830  88.660  1.00  0.00           H
ATOM   3553  CA  ARG A 222      56.250  43.720  89.360  1.00  0.00           C
ATOM   3554  HA  ARG A 222      55.890  44.040  90.330  1.00  0.00           H
ATOM   3555  CB  ARG A 222      56.160  44.940  88.400  1.00  0.00           C
ATOM   3556  HB1 ARG A 222      55.140  45.320  88.170  1.00  0.00           H
ATOM   3557  HB2 ARG A 222      56.410  44.620  87.370  1.00  0.00           H
ATOM   3558  CG  ARG A 222      57.070  46.110  88.750  1.00  0.00           C
ATOM   3559  HG1 ARG A 222      57.400  46.660  87.840  1.00  0.00           H
ATOM   3560  HG2 ARG A 222      58.010  45.720  89.220  1.00  0.00           H
ATOM   3561  CD  ARG A 222      56.460  46.990  89.890  1.00  0.00           C
ATOM   3562  HD1 ARG A 222      56.210  46.270  90.700  1.00  0.00           H
ATOM   3563  HD2 ARG A 222      55.490  47.430  89.550  1.00  0.00           H
ATOM   3564  NE  ARG A 222      57.520  47.850  90.380  1.00  0.00           N
ATOM   3565  HE  ARG A 222      58.420  47.830  89.970  1.00  0.00           H
ATOM   3566  CZ  ARG A 222      57.260  48.900  91.170  1.00  0.00           C
ATOM   3567  NH1 ARG A 222      56.110  49.160  91.740  1.00  0.00           N
ATOM   3568 HH11 ARG A 222      55.310  48.570  91.680  1.00  0.00           H
ATOM   3569 HH12 ARG A 222      56.110  49.940  92.380  1.00  0.00           H
ATOM   3570  NH2 ARG A 222      58.230  49.780  91.390  1.00  0.00           N
ATOM   3571 HH21 ARG A 222      59.140  49.600  90.990  1.00  0.00           H
ATOM   3572 HH22 ARG A 222      58.090  50.320  92.210  1.00  0.00           H
ATOM   3573  C   ARG A 222      55.300  42.670  88.900  1.00  0.00           C
ATOM   3574  O   ARG A 222      55.690  41.680  88.320  1.00  0.00           O
ATOM   3575  N   HSD A 223      53.960  42.840  89.100  1.00  0.00           N
ATOM   3576  HN  HSD A 223      53.620  43.710  89.440  1.00  0.00           H
ATOM   3577  CA  HSD A 223      52.980  41.800  88.780  1.00  0.00           C
ATOM   3578  HA  HSD A 223      53.320  40.860  89.200  1.00  0.00           H
ATOM   3579  CB  HSD A 223      51.500  42.150  89.120  1.00  0.00           C
ATOM   3580  HB1 HSD A 223      50.980  42.630  88.270  1.00  0.00           H
ATOM   3581  HB2 HSD A 223      51.490  42.790  90.040  1.00  0.00           H
ATOM   3582  ND1 HSD A 223      49.240  41.060  89.460  1.00  0.00           N
ATOM   3583  HD1 HSD A 223      48.720  41.890  89.670  1.00  0.00           H
ATOM   3584  CG  HSD A 223      50.630  41.000  89.410  1.00  0.00           C
ATOM   3585  CE1 HSD A 223      48.810  39.770  89.590  1.00  0.00           C
ATOM   3586  HE1 HSD A 223      47.750  39.560  89.780  1.00  0.00           H
ATOM   3587  NE2 HSD A 223      49.780  38.900  89.610  1.00  0.00           N
ATOM   3588  CD2 HSD A 223      50.960  39.650  89.460  1.00  0.00           C
ATOM   3589  HD2 HSD A 223      51.960  39.240  89.620  1.00  0.00           H
ATOM   3590  C   HSD A 223      53.010  41.580  87.270  1.00  0.00           C
ATOM   3591  O   HSD A 223      52.880  40.410  86.850  1.00  0.00           O
ATOM   3592  N   ALA A 224      53.120  42.610  86.390  1.00  0.00           N
ATOM   3593  HN  ALA A 224      53.310  43.530  86.720  1.00  0.00           H
ATOM   3594  CA  ALA A 224      53.550  42.410  85.030  1.00  0.00           C
ATOM   3595  HA  ALA A 224      52.860  41.690  84.610  1.00  0.00           H
ATOM   3596  CB  ALA A 224      53.240  43.640  84.150  1.00  0.00           C
ATOM   3597  HB1 ALA A 224      53.180  43.440  83.050  1.00  0.00           H
ATOM   3598  HB2 ALA A 224      54.130  44.300  84.290  1.00  0.00           H
ATOM   3599  HB3 ALA A 224      52.390  44.160  84.640  1.00  0.00           H
ATOM   3600  C   ALA A 224      55.010  41.930  84.970  1.00  0.00           C
ATOM   3601  O   ALA A 224      55.900  42.550  85.480  1.00  0.00           O
ATOM   3602  N   LYS A 225      55.260  40.810  84.240  1.00  0.00           N
ATOM   3603  HN  LYS A 225      54.540  40.550  83.600  1.00  0.00           H
ATOM   3604  CA  LYS A 225      56.570  40.110  84.190  1.00  0.00           C
ATOM   3605  HA  LYS A 225      57.260  40.500  84.930  1.00  0.00           H
ATOM   3606  CB  LYS A 225      56.350  38.520  84.310  1.00  0.00           C
ATOM   3607  HB1 LYS A 225      57.270  37.920  84.210  1.00  0.00           H
ATOM   3608  HB2 LYS A 225      55.800  38.150  83.410  1.00  0.00           H
ATOM   3609  CG  LYS A 225      55.650  38.090  85.610  1.00  0.00           C
ATOM   3610  HG1 LYS A 225      55.560  36.980  85.660  1.00  0.00           H
ATOM   3611  HG2 LYS A 225      54.620  38.510  85.540  1.00  0.00           H
ATOM   3612  CD  LYS A 225      56.230  38.710  86.900  1.00  0.00           C
ATOM   3613  HD1 LYS A 225      56.260  39.810  86.830  1.00  0.00           H
ATOM   3614  HD2 LYS A 225      57.260  38.280  86.850  1.00  0.00           H
ATOM   3615  CE  LYS A 225      55.560  38.330  88.240  1.00  0.00           C
ATOM   3616  HE1 LYS A 225      55.920  37.330  88.550  1.00  0.00           H
ATOM   3617  HE2 LYS A 225      54.480  38.460  88.040  1.00  0.00           H
ATOM   3618  NZ  LYS A 225      55.950  39.250  89.370  1.00  0.00           N
ATOM   3619  HZ1 LYS A 225      56.960  39.170  89.610  1.00  0.00           H
ATOM   3620  HZ2 LYS A 225      55.430  38.990  90.230  1.00  0.00           H
ATOM   3621  HZ3 LYS A 225      55.760  40.280  89.330  1.00  0.00           H
ATOM   3622  C   LYS A 225      57.360  40.430  82.920  1.00  0.00           C
ATOM   3623  O   LYS A 225      56.770  40.560  81.860  1.00  0.00           O
ATOM   3624  N   ILE A 226      58.660  40.660  82.960  1.00  0.00           N
ATOM   3625  HN  ILE A 226      59.060  40.600  83.880  1.00  0.00           H
ATOM   3626  CA  ILE A 226      59.400  41.260  81.910  1.00  0.00           C
ATOM   3627  HA  ILE A 226      58.890  42.170  81.640  1.00  0.00           H
ATOM   3628  CB  ILE A 226      60.790  41.500  82.310  1.00  0.00           C
ATOM   3629  HB  ILE A 226      61.280  40.530  82.480  1.00  0.00           H
ATOM   3630  CG2 ILE A 226      61.670  42.150  81.170  1.00  0.00           C
ATOM   3631 HG21 ILE A 226      62.240  41.370  80.640  1.00  0.00           H
ATOM   3632 HG22 ILE A 226      62.500  42.740  81.590  1.00  0.00           H
ATOM   3633 HG23 ILE A 226      61.050  42.880  80.590  1.00  0.00           H
ATOM   3634  CG1 ILE A 226      60.890  42.380  83.610  1.00  0.00           C
ATOM   3635 HG11 ILE A 226      61.930  42.370  84.020  1.00  0.00           H
ATOM   3636 HG12 ILE A 226      60.410  41.890  84.480  1.00  0.00           H
ATOM   3637  CD  ILE A 226      60.380  43.760  83.530  1.00  0.00           C
ATOM   3638  HD1 ILE A 226      61.280  44.410  83.530  1.00  0.00           H
ATOM   3639  HD2 ILE A 226      59.700  44.010  84.360  1.00  0.00           H
ATOM   3640  HD3 ILE A 226      59.700  43.840  82.650  1.00  0.00           H
ATOM   3641  C   ILE A 226      59.430  40.380  80.700  1.00  0.00           C
ATOM   3642  O   ILE A 226      59.140  40.880  79.590  1.00  0.00           O
ATOM   3643  N   LYS A 227      59.620  39.050  80.860  1.00  0.00           N
ATOM   3644  HN  LYS A 227      59.830  38.700  81.770  1.00  0.00           H
ATOM   3645  CA  LYS A 227      59.710  38.200  79.680  1.00  0.00           C
ATOM   3646  HA  LYS A 227      60.430  38.640  79.000  1.00  0.00           H
ATOM   3647  CB  LYS A 227      60.250  36.780  80.030  1.00  0.00           C
ATOM   3648  HB1 LYS A 227      60.140  36.160  79.110  1.00  0.00           H
ATOM   3649  HB2 LYS A 227      59.690  36.400  80.910  1.00  0.00           H
ATOM   3650  CG  LYS A 227      61.750  36.820  80.420  1.00  0.00           C
ATOM   3651  HG1 LYS A 227      61.840  37.500  81.290  1.00  0.00           H
ATOM   3652  HG2 LYS A 227      62.300  37.240  79.540  1.00  0.00           H
ATOM   3653  CD  LYS A 227      62.220  35.450  80.950  1.00  0.00           C
ATOM   3654  HD1 LYS A 227      61.450  35.270  81.740  1.00  0.00           H
ATOM   3655  HD2 LYS A 227      63.150  35.690  81.500  1.00  0.00           H
ATOM   3656  CE  LYS A 227      62.440  34.190  79.990  1.00  0.00           C
ATOM   3657  HE1 LYS A 227      63.110  34.420  79.130  1.00  0.00           H
ATOM   3658  HE2 LYS A 227      61.520  33.840  79.480  1.00  0.00           H
ATOM   3659  NZ  LYS A 227      62.920  33.120  80.860  1.00  0.00           N
ATOM   3660  HZ1 LYS A 227      63.150  32.310  80.260  1.00  0.00           H
ATOM   3661  HZ2 LYS A 227      62.170  32.730  81.470  1.00  0.00           H
ATOM   3662  HZ3 LYS A 227      63.700  33.320  81.520  1.00  0.00           H
ATOM   3663  C   LYS A 227      58.480  37.980  78.860  1.00  0.00           C
ATOM   3664  O   LYS A 227      58.470  37.550  77.670  1.00  0.00           O
ATOM   3665  N   ARG A 228      57.280  38.230  79.470  1.00  0.00           N
ATOM   3666  HN  ARG A 228      57.210  38.320  80.460  1.00  0.00           H
ATOM   3667  CA  ARG A 228      56.020  38.270  78.750  1.00  0.00           C
ATOM   3668  HA  ARG A 228      56.000  37.410  78.090  1.00  0.00           H
ATOM   3669  CB  ARG A 228      54.810  38.230  79.770  1.00  0.00           C
ATOM   3670  HB1 ARG A 228      53.930  38.420  79.120  1.00  0.00           H
ATOM   3671  HB2 ARG A 228      54.900  39.030  80.540  1.00  0.00           H
ATOM   3672  CG  ARG A 228      54.590  36.940  80.450  1.00  0.00           C
ATOM   3673  HG1 ARG A 228      55.440  36.930  81.150  1.00  0.00           H
ATOM   3674  HG2 ARG A 228      54.690  36.030  79.820  1.00  0.00           H
ATOM   3675  CD  ARG A 228      53.340  36.890  81.360  1.00  0.00           C
ATOM   3676  HD1 ARG A 228      52.490  36.880  80.640  1.00  0.00           H
ATOM   3677  HD2 ARG A 228      53.350  37.660  82.160  1.00  0.00           H
ATOM   3678  NE  ARG A 228      53.420  35.630  82.090  1.00  0.00           N
ATOM   3679  HE  ARG A 228      54.290  35.150  82.180  1.00  0.00           H
ATOM   3680  CZ  ARG A 228      52.410  35.040  82.720  1.00  0.00           C
ATOM   3681  NH1 ARG A 228      51.100  35.230  82.490  1.00  0.00           N
ATOM   3682 HH11 ARG A 228      50.800  35.990  81.930  1.00  0.00           H
ATOM   3683 HH12 ARG A 228      50.420  34.730  83.030  1.00  0.00           H
ATOM   3684  NH2 ARG A 228      52.870  34.200  83.650  1.00  0.00           N
ATOM   3685 HH21 ARG A 228      53.860  34.190  83.840  1.00  0.00           H
ATOM   3686 HH22 ARG A 228      52.150  33.840  84.250  1.00  0.00           H
ATOM   3687  C   ARG A 228      56.000  39.530  77.900  1.00  0.00           C
ATOM   3688  O   ARG A 228      55.670  39.450  76.700  1.00  0.00           O
ATOM   3689  N   ALA A 229      56.470  40.650  78.430  1.00  0.00           N
ATOM   3690  HN  ALA A 229      56.930  40.620  79.330  1.00  0.00           H
ATOM   3691  CA  ALA A 229      56.640  41.930  77.710  1.00  0.00           C
ATOM   3692  HA  ALA A 229      55.660  41.980  77.270  1.00  0.00           H
ATOM   3693  CB  ALA A 229      56.860  43.220  78.630  1.00  0.00           C
ATOM   3694  HB1 ALA A 229      57.010  44.110  77.970  1.00  0.00           H
ATOM   3695  HB2 ALA A 229      57.760  43.100  79.270  1.00  0.00           H
ATOM   3696  HB3 ALA A 229      55.980  43.250  79.310  1.00  0.00           H
ATOM   3697  C   ALA A 229      57.670  41.840  76.580  1.00  0.00           C
ATOM   3698  O   ALA A 229      57.280  42.080  75.470  1.00  0.00           O
ATOM   3699  N   ILE A 230      58.910  41.270  76.850  1.00  0.00           N
ATOM   3700  HN  ILE A 230      59.190  41.080  77.790  1.00  0.00           H
ATOM   3701  CA  ILE A 230      59.960  41.110  75.830  1.00  0.00           C
ATOM   3702  HA  ILE A 230      60.200  42.000  75.260  1.00  0.00           H
ATOM   3703  CB  ILE A 230      61.250  40.400  76.380  1.00  0.00           C
ATOM   3704  HB  ILE A 230      60.970  39.410  76.790  1.00  0.00           H
ATOM   3705  CG2 ILE A 230      62.390  40.250  75.310  1.00  0.00           C
ATOM   3706 HG21 ILE A 230      62.760  41.280  75.070  1.00  0.00           H
ATOM   3707 HG22 ILE A 230      62.080  39.670  74.410  1.00  0.00           H
ATOM   3708 HG23 ILE A 230      63.260  39.660  75.680  1.00  0.00           H
ATOM   3709  CG1 ILE A 230      61.800  41.240  77.510  1.00  0.00           C
ATOM   3710 HG11 ILE A 230      61.070  41.500  78.310  1.00  0.00           H
ATOM   3711 HG12 ILE A 230      62.130  42.230  77.150  1.00  0.00           H
ATOM   3712  CD  ILE A 230      63.030  40.540  78.220  1.00  0.00           C
ATOM   3713  HD1 ILE A 230      62.750  39.520  78.550  1.00  0.00           H
ATOM   3714  HD2 ILE A 230      63.420  41.140  79.070  1.00  0.00           H
ATOM   3715  HD3 ILE A 230      63.740  40.440  77.360  1.00  0.00           H
ATOM   3716  C   ILE A 230      59.470  40.140  74.720  1.00  0.00           C
ATOM   3717  O   ILE A 230      59.570  40.430  73.560  1.00  0.00           O
ATOM   3718  N   THR A 231      58.690  39.070  75.100  1.00  0.00           N
ATOM   3719  HN  THR A 231      58.590  38.870  76.070  1.00  0.00           H
ATOM   3720  CA  THR A 231      58.130  38.200  74.080  1.00  0.00           C
ATOM   3721  HA  THR A 231      58.870  37.850  73.380  1.00  0.00           H
ATOM   3722  CB  THR A 231      57.470  37.110  74.730  1.00  0.00           C
ATOM   3723  HB  THR A 231      56.900  37.320  75.660  1.00  0.00           H
ATOM   3724  OG1 THR A 231      58.470  36.300  75.280  1.00  0.00           O
ATOM   3725  HG1 THR A 231      58.660  36.680  76.140  1.00  0.00           H
ATOM   3726  CG2 THR A 231      56.660  36.200  73.800  1.00  0.00           C
ATOM   3727 HG21 THR A 231      55.820  36.780  73.380  1.00  0.00           H
ATOM   3728 HG22 THR A 231      56.260  35.390  74.440  1.00  0.00           H
ATOM   3729 HG23 THR A 231      57.200  35.750  72.940  1.00  0.00           H
ATOM   3730  C   THR A 231      56.960  38.930  73.280  1.00  0.00           C
ATOM   3731  O   THR A 231      57.040  38.850  72.070  1.00  0.00           O
ATOM   3732  N   PHE A 232      56.060  39.720  73.940  1.00  0.00           N
ATOM   3733  HN  PHE A 232      56.140  39.820  74.930  1.00  0.00           H
ATOM   3734  CA  PHE A 232      54.980  40.500  73.410  1.00  0.00           C
ATOM   3735  HA  PHE A 232      54.440  39.740  72.870  1.00  0.00           H
ATOM   3736  CB  PHE A 232      54.060  41.090  74.530  1.00  0.00           C
ATOM   3737  HB1 PHE A 232      54.560  41.780  75.240  1.00  0.00           H
ATOM   3738  HB2 PHE A 232      53.650  40.240  75.130  1.00  0.00           H
ATOM   3739  CG  PHE A 232      52.850  41.960  73.970  1.00  0.00           C
ATOM   3740  CD1 PHE A 232      52.180  41.660  72.770  1.00  0.00           C
ATOM   3741  HD1 PHE A 232      52.600  40.860  72.170  1.00  0.00           H
ATOM   3742  CE1 PHE A 232      51.000  42.260  72.340  1.00  0.00           C
ATOM   3743  HE1 PHE A 232      50.440  42.060  71.430  1.00  0.00           H
ATOM   3744  CZ  PHE A 232      50.510  43.290  73.210  1.00  0.00           C
ATOM   3745  HZ  PHE A 232      49.590  43.750  72.880  1.00  0.00           H
ATOM   3746  CD2 PHE A 232      52.340  42.940  74.760  1.00  0.00           C
ATOM   3747  HD2 PHE A 232      52.810  43.170  75.700  1.00  0.00           H
ATOM   3748  CE2 PHE A 232      51.170  43.600  74.390  1.00  0.00           C
ATOM   3749  HE2 PHE A 232      50.900  44.460  74.980  1.00  0.00           H
ATOM   3750  C   PHE A 232      55.470  41.590  72.450  1.00  0.00           C
ATOM   3751  O   PHE A 232      54.980  41.730  71.270  1.00  0.00           O
ATOM   3752  N   ILE A 233      56.440  42.330  72.830  1.00  0.00           N
ATOM   3753  HN  ILE A 233      56.820  42.240  73.740  1.00  0.00           H
ATOM   3754  CA  ILE A 233      57.030  43.330  72.000  1.00  0.00           C
ATOM   3755  HA  ILE A 233      56.220  43.960  71.640  1.00  0.00           H
ATOM   3756  CB  ILE A 233      58.040  44.280  72.680  1.00  0.00           C
ATOM   3757  HB  ILE A 233      57.640  44.740  73.600  1.00  0.00           H
ATOM   3758  CG2 ILE A 233      59.260  43.540  73.150  1.00  0.00           C
ATOM   3759 HG21 ILE A 233      59.730  44.220  73.890  1.00  0.00           H
ATOM   3760 HG22 ILE A 233      59.930  43.330  72.300  1.00  0.00           H
ATOM   3761 HG23 ILE A 233      58.980  42.670  73.780  1.00  0.00           H
ATOM   3762  CG1 ILE A 233      58.380  45.440  71.690  1.00  0.00           C
ATOM   3763 HG11 ILE A 233      57.390  45.670  71.230  1.00  0.00           H
ATOM   3764 HG12 ILE A 233      59.060  45.100  70.880  1.00  0.00           H
ATOM   3765  CD  ILE A 233      58.750  46.720  72.440  1.00  0.00           C
ATOM   3766  HD1 ILE A 233      58.840  47.530  71.680  1.00  0.00           H
ATOM   3767  HD2 ILE A 233      59.690  46.710  73.040  1.00  0.00           H
ATOM   3768  HD3 ILE A 233      57.840  46.890  73.070  1.00  0.00           H
ATOM   3769  C   ILE A 233      57.700  42.800  70.750  1.00  0.00           C
ATOM   3770  O   ILE A 233      57.490  43.360  69.660  1.00  0.00           O
ATOM   3771  N   MET A 234      58.460  41.650  70.910  1.00  0.00           N
ATOM   3772  HN  MET A 234      58.700  41.300  71.820  1.00  0.00           H
ATOM   3773  CA  MET A 234      58.910  40.960  69.700  1.00  0.00           C
ATOM   3774  HA  MET A 234      59.560  41.570  69.080  1.00  0.00           H
ATOM   3775  CB  MET A 234      59.890  39.890  70.110  1.00  0.00           C
ATOM   3776  HB1 MET A 234      60.120  39.180  69.270  1.00  0.00           H
ATOM   3777  HB2 MET A 234      59.370  39.340  70.930  1.00  0.00           H
ATOM   3778  CG  MET A 234      61.220  40.410  70.670  1.00  0.00           C
ATOM   3779  HG1 MET A 234      61.800  39.500  70.950  1.00  0.00           H
ATOM   3780  HG2 MET A 234      61.000  40.970  71.600  1.00  0.00           H
ATOM   3781  SD  MET A 234      62.390  41.300  69.600  1.00  0.00           S
ATOM   3782  CE  MET A 234      62.530  40.310  68.170  1.00  0.00           C
ATOM   3783  HE1 MET A 234      61.630  40.450  67.530  1.00  0.00           H
ATOM   3784  HE2 MET A 234      62.630  39.240  68.400  1.00  0.00           H
ATOM   3785  HE3 MET A 234      63.490  40.530  67.630  1.00  0.00           H
ATOM   3786  C   MET A 234      57.960  40.490  68.670  1.00  0.00           C
ATOM   3787  O   MET A 234      58.090  40.760  67.480  1.00  0.00           O
ATOM   3788  N   VAL A 235      56.860  39.890  69.150  1.00  0.00           N
ATOM   3789  HN  VAL A 235      56.880  39.600  70.100  1.00  0.00           H
ATOM   3790  CA  VAL A 235      55.680  39.490  68.320  1.00  0.00           C
ATOM   3791  HA  VAL A 235      56.130  38.900  67.540  1.00  0.00           H
ATOM   3792  CB  VAL A 235      54.650  38.580  68.940  1.00  0.00           C
ATOM   3793  HB  VAL A 235      54.150  39.170  69.740  1.00  0.00           H
ATOM   3794  CG1 VAL A 235      53.500  38.170  67.920  1.00  0.00           C
ATOM   3795 HG11 VAL A 235      53.030  39.060  67.450  1.00  0.00           H
ATOM   3796 HG12 VAL A 235      52.690  37.520  68.320  1.00  0.00           H
ATOM   3797 HG13 VAL A 235      54.080  37.750  67.070  1.00  0.00           H
ATOM   3798  CG2 VAL A 235      55.390  37.360  69.500  1.00  0.00           C
ATOM   3799 HG21 VAL A 235      56.010  37.660  70.370  1.00  0.00           H
ATOM   3800 HG22 VAL A 235      56.120  36.970  68.760  1.00  0.00           H
ATOM   3801 HG23 VAL A 235      54.670  36.580  69.840  1.00  0.00           H
ATOM   3802  C   VAL A 235      55.050  40.700  67.650  1.00  0.00           C
ATOM   3803  O   VAL A 235      54.700  40.750  66.460  1.00  0.00           O
ATOM   3804  N   VAL A 236      54.910  41.770  68.410  1.00  0.00           N
ATOM   3805  HN  VAL A 236      55.290  41.610  69.320  1.00  0.00           H
ATOM   3806  CA  VAL A 236      54.400  43.020  67.880  1.00  0.00           C
ATOM   3807  HA  VAL A 236      53.440  42.930  67.400  1.00  0.00           H
ATOM   3808  CB  VAL A 236      54.100  44.060  69.010  1.00  0.00           C
ATOM   3809  HB  VAL A 236      54.950  44.080  69.730  1.00  0.00           H
ATOM   3810  CG1 VAL A 236      53.830  45.430  68.410  1.00  0.00           C
ATOM   3811 HG11 VAL A 236      53.010  45.300  67.670  1.00  0.00           H
ATOM   3812 HG12 VAL A 236      54.840  45.860  68.190  1.00  0.00           H
ATOM   3813 HG13 VAL A 236      53.410  46.100  69.200  1.00  0.00           H
ATOM   3814  CG2 VAL A 236      52.810  43.560  69.790  1.00  0.00           C
ATOM   3815 HG21 VAL A 236      52.970  42.470  69.930  1.00  0.00           H
ATOM   3816 HG22 VAL A 236      51.900  43.800  69.190  1.00  0.00           H
ATOM   3817 HG23 VAL A 236      52.630  44.030  70.780  1.00  0.00           H
ATOM   3818  C   VAL A 236      55.290  43.610  66.780  1.00  0.00           C
ATOM   3819  O   VAL A 236      54.810  43.770  65.660  1.00  0.00           O
ATOM   3820  N   ALA A 237      56.590  43.790  66.970  1.00  0.00           N
ATOM   3821  HN  ALA A 237      57.030  43.650  67.850  1.00  0.00           H
ATOM   3822  CA  ALA A 237      57.560  44.080  65.860  1.00  0.00           C
ATOM   3823  HA  ALA A 237      57.270  45.000  65.360  1.00  0.00           H
ATOM   3824  CB  ALA A 237      58.990  44.180  66.450  1.00  0.00           C
ATOM   3825  HB1 ALA A 237      59.710  44.480  65.670  1.00  0.00           H
ATOM   3826  HB2 ALA A 237      59.350  43.160  66.700  1.00  0.00           H
ATOM   3827  HB3 ALA A 237      58.980  44.890  67.310  1.00  0.00           H
ATOM   3828  C   ALA A 237      57.530  43.170  64.610  1.00  0.00           C
ATOM   3829  O   ALA A 237      57.610  43.720  63.540  1.00  0.00           O
ATOM   3830  N   ILE A 238      57.360  41.840  64.840  1.00  0.00           N
ATOM   3831  HN  ILE A 238      57.250  41.680  65.820  1.00  0.00           H
ATOM   3832  CA  ILE A 238      57.280  40.830  63.870  1.00  0.00           C
ATOM   3833  HA  ILE A 238      58.100  40.940  63.180  1.00  0.00           H
ATOM   3834  CB  ILE A 238      57.440  39.490  64.500  1.00  0.00           C
ATOM   3835  HB  ILE A 238      56.980  39.460  65.510  1.00  0.00           H
ATOM   3836  CG2 ILE A 238      56.830  38.360  63.510  1.00  0.00           C
ATOM   3837 HG21 ILE A 238      55.740  38.570  63.440  1.00  0.00           H
ATOM   3838 HG22 ILE A 238      57.120  37.320  63.760  1.00  0.00           H
ATOM   3839 HG23 ILE A 238      57.280  38.510  62.500  1.00  0.00           H
ATOM   3840  CG1 ILE A 238      58.880  39.170  64.850  1.00  0.00           C
ATOM   3841 HG11 ILE A 238      58.880  38.120  65.200  1.00  0.00           H
ATOM   3842 HG12 ILE A 238      59.340  39.850  65.600  1.00  0.00           H
ATOM   3843  CD  ILE A 238      59.800  39.060  63.630  1.00  0.00           C
ATOM   3844  HD1 ILE A 238      60.170  40.030  63.240  1.00  0.00           H
ATOM   3845  HD2 ILE A 238      59.230  38.660  62.770  1.00  0.00           H
ATOM   3846  HD3 ILE A 238      60.640  38.360  63.860  1.00  0.00           H
ATOM   3847  C   ILE A 238      55.990  41.030  63.040  1.00  0.00           C
ATOM   3848  O   ILE A 238      55.950  40.740  61.850  1.00  0.00           O
ATOM   3849  N   VAL A 239      54.900  41.400  63.700  1.00  0.00           N
ATOM   3850  HN  VAL A 239      54.920  41.470  64.700  1.00  0.00           H
ATOM   3851  CA  VAL A 239      53.670  41.730  63.060  1.00  0.00           C
ATOM   3852  HA  VAL A 239      53.530  41.000  62.270  1.00  0.00           H
ATOM   3853  CB  VAL A 239      52.510  41.570  64.070  1.00  0.00           C
ATOM   3854  HB  VAL A 239      52.750  42.120  65.000  1.00  0.00           H
ATOM   3855  CG1 VAL A 239      51.150  42.030  63.450  1.00  0.00           C
ATOM   3856 HG11 VAL A 239      50.240  41.740  64.030  1.00  0.00           H
ATOM   3857 HG12 VAL A 239      51.140  41.680  62.410  1.00  0.00           H
ATOM   3858 HG13 VAL A 239      51.150  43.140  63.370  1.00  0.00           H
ATOM   3859  CG2 VAL A 239      52.280  40.120  64.370  1.00  0.00           C
ATOM   3860 HG21 VAL A 239      51.640  40.190  65.280  1.00  0.00           H
ATOM   3861 HG22 VAL A 239      53.220  39.640  64.720  1.00  0.00           H
ATOM   3862 HG23 VAL A 239      51.780  39.530  63.570  1.00  0.00           H
ATOM   3863  C   VAL A 239      53.680  43.020  62.200  1.00  0.00           C
ATOM   3864  O   VAL A 239      53.030  43.080  61.210  1.00  0.00           O
ATOM   3865  N   PHE A 240      54.440  44.070  62.540  1.00  0.00           N
ATOM   3866  HN  PHE A 240      54.890  44.210  63.420  1.00  0.00           H
ATOM   3867  CA  PHE A 240      54.780  45.170  61.720  1.00  0.00           C
ATOM   3868  HA  PHE A 240      53.850  45.520  61.290  1.00  0.00           H
ATOM   3869  CB  PHE A 240      55.360  46.350  62.620  1.00  0.00           C
ATOM   3870  HB1 PHE A 240      56.240  45.930  63.150  1.00  0.00           H
ATOM   3871  HB2 PHE A 240      54.660  46.680  63.420  1.00  0.00           H
ATOM   3872  CG  PHE A 240      55.690  47.580  61.830  1.00  0.00           C
ATOM   3873  CD1 PHE A 240      57.050  47.860  61.620  1.00  0.00           C
ATOM   3874  HD1 PHE A 240      57.840  47.170  61.890  1.00  0.00           H
ATOM   3875  CE1 PHE A 240      57.450  48.940  60.880  1.00  0.00           C
ATOM   3876  HE1 PHE A 240      58.500  49.110  60.730  1.00  0.00           H
ATOM   3877  CZ  PHE A 240      56.480  49.790  60.440  1.00  0.00           C
ATOM   3878  HZ  PHE A 240      56.700  50.700  59.920  1.00  0.00           H
ATOM   3879  CD2 PHE A 240      54.680  48.440  61.430  1.00  0.00           C
ATOM   3880  HD2 PHE A 240      53.630  48.240  61.670  1.00  0.00           H
ATOM   3881  CE2 PHE A 240      55.180  49.560  60.700  1.00  0.00           C
ATOM   3882  HE2 PHE A 240      54.450  50.290  60.390  1.00  0.00           H
ATOM   3883  C   PHE A 240      55.620  44.780  60.510  1.00  0.00           C
ATOM   3884  O   PHE A 240      55.370  45.010  59.320  1.00  0.00           O
ATOM   3885  N   VAL A 241      56.730  44.050  60.810  1.00  0.00           N
ATOM   3886  HN  VAL A 241      57.000  43.920  61.760  1.00  0.00           H
ATOM   3887  CA  VAL A 241      57.680  43.570  59.860  1.00  0.00           C
ATOM   3888  HA  VAL A 241      57.990  44.440  59.290  1.00  0.00           H
ATOM   3889  CB  VAL A 241      59.030  42.940  60.420  1.00  0.00           C
ATOM   3890  HB  VAL A 241      58.890  42.140  61.180  1.00  0.00           H
ATOM   3891  CG1 VAL A 241      60.060  42.380  59.370  1.00  0.00           C
ATOM   3892 HG11 VAL A 241      60.120  43.090  58.510  1.00  0.00           H
ATOM   3893 HG12 VAL A 241      59.960  41.320  59.060  1.00  0.00           H
ATOM   3894 HG13 VAL A 241      61.100  42.420  59.760  1.00  0.00           H
ATOM   3895  CG2 VAL A 241      59.750  44.030  61.140  1.00  0.00           C
ATOM   3896 HG21 VAL A 241      60.040  44.950  60.600  1.00  0.00           H
ATOM   3897 HG22 VAL A 241      60.740  43.620  61.420  1.00  0.00           H
ATOM   3898 HG23 VAL A 241      59.340  44.330  62.130  1.00  0.00           H
ATOM   3899  C   VAL A 241      57.110  42.570  58.870  1.00  0.00           C
ATOM   3900  O   VAL A 241      57.240  42.760  57.630  1.00  0.00           O
ATOM   3901  N   ILE A 242      56.380  41.520  59.320  1.00  0.00           N
ATOM   3902  HN  ILE A 242      56.250  41.400  60.300  1.00  0.00           H
ATOM   3903  CA  ILE A 242      55.980  40.450  58.370  1.00  0.00           C
ATOM   3904  HA  ILE A 242      56.840  40.220  57.740  1.00  0.00           H
ATOM   3905  CB  ILE A 242      55.710  39.110  59.150  1.00  0.00           C
ATOM   3906  HB  ILE A 242      54.870  39.330  59.840  1.00  0.00           H
ATOM   3907  CG2 ILE A 242      54.980  38.060  58.290  1.00  0.00           C
ATOM   3908 HG21 ILE A 242      55.650  37.910  57.410  1.00  0.00           H
ATOM   3909 HG22 ILE A 242      53.960  38.290  57.920  1.00  0.00           H
ATOM   3910 HG23 ILE A 242      54.890  37.110  58.850  1.00  0.00           H
ATOM   3911  CG1 ILE A 242      56.860  38.480  59.900  1.00  0.00           C
ATOM   3912 HG11 ILE A 242      56.550  37.620  60.550  1.00  0.00           H
ATOM   3913 HG12 ILE A 242      57.330  39.230  60.560  1.00  0.00           H
ATOM   3914  CD  ILE A 242      58.020  38.010  58.880  1.00  0.00           C
ATOM   3915  HD1 ILE A 242      58.870  37.650  59.500  1.00  0.00           H
ATOM   3916  HD2 ILE A 242      58.350  38.760  58.130  1.00  0.00           H
ATOM   3917  HD3 ILE A 242      57.570  37.180  58.290  1.00  0.00           H
ATOM   3918  C   ILE A 242      54.880  40.890  57.400  1.00  0.00           C
ATOM   3919  O   ILE A 242      54.890  40.440  56.280  1.00  0.00           O
ATOM   3920  N   CYS A 243      54.030  41.800  57.890  1.00  0.00           N
ATOM   3921  HN  CYS A 243      53.980  42.100  58.840  1.00  0.00           H
ATOM   3922  CA  CYS A 243      53.040  42.420  56.980  1.00  0.00           C
ATOM   3923  HA  CYS A 243      52.460  41.690  56.420  1.00  0.00           H
ATOM   3924  CB  CYS A 243      51.910  43.270  57.630  1.00  0.00           C
ATOM   3925  HB1 CYS A 243      51.180  43.600  56.870  1.00  0.00           H
ATOM   3926  HB2 CYS A 243      52.350  44.200  58.060  1.00  0.00           H
ATOM   3927  SG  CYS A 243      51.080  42.240  58.940  1.00  0.00           S
ATOM   3928  HG1 CYS A 243      51.990  42.530  59.860  1.00  0.00           H
ATOM   3929  C   CYS A 243      53.610  43.250  55.840  1.00  0.00           C
ATOM   3930  O   CYS A 243      53.120  43.250  54.700  1.00  0.00           O
ATOM   3931  N   PHE A 244      54.630  44.090  56.150  1.00  0.00           N
ATOM   3932  HN  PHE A 244      54.970  44.050  57.080  1.00  0.00           H
ATOM   3933  CA  PHE A 244      55.180  44.990  55.230  1.00  0.00           C
ATOM   3934  HA  PHE A 244      54.560  45.220  54.370  1.00  0.00           H
ATOM   3935  CB  PHE A 244      55.440  46.330  55.940  1.00  0.00           C
ATOM   3936  HB1 PHE A 244      55.880  46.990  55.160  1.00  0.00           H
ATOM   3937  HB2 PHE A 244      56.030  46.360  56.870  1.00  0.00           H
ATOM   3938  CG  PHE A 244      54.240  47.170  56.350  1.00  0.00           C
ATOM   3939  CD1 PHE A 244      53.370  47.660  55.340  1.00  0.00           C
ATOM   3940  HD1 PHE A 244      53.560  47.310  54.340  1.00  0.00           H
ATOM   3941  CE1 PHE A 244      52.230  48.370  55.660  1.00  0.00           C
ATOM   3942  HE1 PHE A 244      51.500  48.700  54.930  1.00  0.00           H
ATOM   3943  CZ  PHE A 244      51.890  48.500  57.000  1.00  0.00           C
ATOM   3944  HZ  PHE A 244      50.940  48.950  57.200  1.00  0.00           H
ATOM   3945  CD2 PHE A 244      53.890  47.450  57.680  1.00  0.00           C
ATOM   3946  HD2 PHE A 244      54.450  46.960  58.470  1.00  0.00           H
ATOM   3947  CE2 PHE A 244      52.740  48.130  58.070  1.00  0.00           C
ATOM   3948  HE2 PHE A 244      52.390  48.320  59.080  1.00  0.00           H
ATOM   3949  C   PHE A 244      56.440  44.480  54.430  1.00  0.00           C
ATOM   3950  O   PHE A 244      56.510  44.650  53.210  1.00  0.00           O
ATOM   3951  N   LEU A 245      57.370  43.720  55.040  1.00  0.00           N
ATOM   3952  HN  LEU A 245      57.330  43.580  56.030  1.00  0.00           H
ATOM   3953  CA  LEU A 245      58.610  43.340  54.430  1.00  0.00           C
ATOM   3954  HA  LEU A 245      59.100  44.240  54.100  1.00  0.00           H
ATOM   3955  CB  LEU A 245      59.620  42.710  55.430  1.00  0.00           C
ATOM   3956  HB1 LEU A 245      59.160  41.820  55.910  1.00  0.00           H
ATOM   3957  HB2 LEU A 245      59.590  43.440  56.270  1.00  0.00           H
ATOM   3958  CG  LEU A 245      61.060  42.320  55.060  1.00  0.00           C
ATOM   3959  HG  LEU A 245      61.050  41.650  54.180  1.00  0.00           H
ATOM   3960  CD1 LEU A 245      61.830  43.570  54.570  1.00  0.00           C
ATOM   3961 HD11 LEU A 245      62.910  43.390  54.350  1.00  0.00           H
ATOM   3962 HD12 LEU A 245      61.900  44.280  55.410  1.00  0.00           H
ATOM   3963 HD13 LEU A 245      61.340  44.050  53.690  1.00  0.00           H
ATOM   3964  CD2 LEU A 245      61.650  41.590  56.280  1.00  0.00           C
ATOM   3965 HD21 LEU A 245      60.910  40.830  56.610  1.00  0.00           H
ATOM   3966 HD22 LEU A 245      61.740  42.320  57.120  1.00  0.00           H
ATOM   3967 HD23 LEU A 245      62.690  41.200  56.220  1.00  0.00           H
ATOM   3968  C   LEU A 245      58.510  42.520  53.080  1.00  0.00           C
ATOM   3969  O   LEU A 245      59.100  42.950  52.090  1.00  0.00           O
ATOM   3970  N   PRO A 246      57.790  41.440  52.920  1.00  0.00           N
ATOM   3971  CD  PRO A 246      56.980  40.760  53.970  1.00  0.00           C
ATOM   3972  HD1 PRO A 246      56.030  41.320  54.170  1.00  0.00           H
ATOM   3973  HD2 PRO A 246      57.480  40.690  54.960  1.00  0.00           H
ATOM   3974  CA  PRO A 246      57.600  40.760  51.650  1.00  0.00           C
ATOM   3975  HA  PRO A 246      58.460  40.160  51.440  1.00  0.00           H
ATOM   3976  CB  PRO A 246      56.470  39.700  51.950  1.00  0.00           C
ATOM   3977  HB1 PRO A 246      56.560  38.710  51.480  1.00  0.00           H
ATOM   3978  HB2 PRO A 246      55.420  40.000  51.780  1.00  0.00           H
ATOM   3979  CG  PRO A 246      56.560  39.400  53.450  1.00  0.00           C
ATOM   3980  HG1 PRO A 246      55.680  38.960  53.960  1.00  0.00           H
ATOM   3981  HG2 PRO A 246      57.420  38.720  53.640  1.00  0.00           H
ATOM   3982  C   PRO A 246      57.330  41.630  50.420  1.00  0.00           C
ATOM   3983  O   PRO A 246      58.040  41.420  49.470  1.00  0.00           O
ATOM   3984  N   SER A 247      56.430  42.610  50.350  1.00  0.00           N
ATOM   3985  HN  SER A 247      55.900  42.910  51.140  1.00  0.00           H
ATOM   3986  CA  SER A 247      56.430  43.600  49.240  1.00  0.00           C
ATOM   3987  HA  SER A 247      56.570  43.020  48.340  1.00  0.00           H
ATOM   3988  CB  SER A 247      55.120  44.460  49.090  1.00  0.00           C
ATOM   3989  HB1 SER A 247      54.270  43.890  48.640  1.00  0.00           H
ATOM   3990  HB2 SER A 247      55.300  45.220  48.300  1.00  0.00           H
ATOM   3991  OG  SER A 247      54.750  45.070  50.310  1.00  0.00           O
ATOM   3992  HG1 SER A 247      54.650  44.340  50.940  1.00  0.00           H
ATOM   3993  C   SER A 247      57.680  44.550  49.080  1.00  0.00           C
ATOM   3994  O   SER A 247      58.060  44.850  47.960  1.00  0.00           O
ATOM   3995  N   VAL A 248      58.330  45.020  50.230  1.00  0.00           N
ATOM   3996  HN  VAL A 248      58.040  44.730  51.130  1.00  0.00           H
ATOM   3997  CA  VAL A 248      59.540  45.780  50.220  1.00  0.00           C
ATOM   3998  HA  VAL A 248      59.360  46.570  49.520  1.00  0.00           H
ATOM   3999  CB  VAL A 248      59.800  46.400  51.550  1.00  0.00           C
ATOM   4000  HB  VAL A 248      59.660  45.670  52.370  1.00  0.00           H
ATOM   4001  CG1 VAL A 248      61.190  47.020  51.600  1.00  0.00           C
ATOM   4002 HG11 VAL A 248      61.930  46.200  51.720  1.00  0.00           H
ATOM   4003 HG12 VAL A 248      61.270  47.510  52.600  1.00  0.00           H
ATOM   4004 HG13 VAL A 248      61.320  47.720  50.750  1.00  0.00           H
ATOM   4005  CG2 VAL A 248      58.740  47.550  51.740  1.00  0.00           C
ATOM   4006 HG21 VAL A 248      58.610  48.110  50.800  1.00  0.00           H
ATOM   4007 HG22 VAL A 248      59.020  48.250  52.560  1.00  0.00           H
ATOM   4008 HG23 VAL A 248      57.700  47.190  51.880  1.00  0.00           H
ATOM   4009  C   VAL A 248      60.690  44.910  49.600  1.00  0.00           C
ATOM   4010  O   VAL A 248      61.480  45.470  48.850  1.00  0.00           O
ATOM   4011  N   VAL A 249      60.710  43.630  49.840  1.00  0.00           N
ATOM   4012  HN  VAL A 249      60.080  43.280  50.540  1.00  0.00           H
ATOM   4013  CA  VAL A 249      61.520  42.700  49.100  1.00  0.00           C
ATOM   4014  HA  VAL A 249      62.520  43.090  49.100  1.00  0.00           H
ATOM   4015  CB  VAL A 249      61.370  41.400  49.750  1.00  0.00           C
ATOM   4016  HB  VAL A 249      60.310  41.210  50.060  1.00  0.00           H
ATOM   4017  CG1 VAL A 249      61.710  40.160  48.830  1.00  0.00           C
ATOM   4018 HG11 VAL A 249      62.500  40.540  48.150  1.00  0.00           H
ATOM   4019 HG12 VAL A 249      60.870  39.860  48.170  1.00  0.00           H
ATOM   4020 HG13 VAL A 249      61.960  39.340  49.530  1.00  0.00           H
ATOM   4021  CG2 VAL A 249      62.220  41.520  51.080  1.00  0.00           C
ATOM   4022 HG21 VAL A 249      63.300  41.730  50.900  1.00  0.00           H
ATOM   4023 HG22 VAL A 249      62.270  40.530  51.580  1.00  0.00           H
ATOM   4024 HG23 VAL A 249      61.730  42.190  51.810  1.00  0.00           H
ATOM   4025  C   VAL A 249      61.260  42.680  47.610  1.00  0.00           C
ATOM   4026  O   VAL A 249      62.170  42.930  46.790  1.00  0.00           O
ATOM   4027  N   VAL A 250      59.960  42.440  47.300  1.00  0.00           N
ATOM   4028  HN  VAL A 250      59.340  42.230  48.050  1.00  0.00           H
ATOM   4029  CA  VAL A 250      59.630  42.370  45.870  1.00  0.00           C
ATOM   4030  HA  VAL A 250      60.160  41.530  45.420  1.00  0.00           H
ATOM   4031  CB  VAL A 250      58.190  41.820  45.650  1.00  0.00           C
ATOM   4032  HB  VAL A 250      57.390  42.480  46.030  1.00  0.00           H
ATOM   4033  CG1 VAL A 250      58.050  41.470  44.200  1.00  0.00           C
ATOM   4034 HG11 VAL A 250      58.150  42.390  43.580  1.00  0.00           H
ATOM   4035 HG12 VAL A 250      57.170  40.830  44.000  1.00  0.00           H
ATOM   4036 HG13 VAL A 250      58.920  40.860  43.910  1.00  0.00           H
ATOM   4037  CG2 VAL A 250      58.140  40.470  46.310  1.00  0.00           C
ATOM   4038 HG21 VAL A 250      59.110  39.940  46.240  1.00  0.00           H
ATOM   4039 HG22 VAL A 250      57.400  39.810  45.810  1.00  0.00           H
ATOM   4040 HG23 VAL A 250      57.750  40.500  47.350  1.00  0.00           H
ATOM   4041  C   VAL A 250      59.840  43.680  45.090  1.00  0.00           C
ATOM   4042  O   VAL A 250      60.370  43.610  43.980  1.00  0.00           O
ATOM   4043  N   ARG A 251      59.500  44.880  45.600  1.00  0.00           N
ATOM   4044  HN  ARG A 251      58.940  44.950  46.420  1.00  0.00           H
ATOM   4045  CA  ARG A 251      59.670  46.080  44.850  1.00  0.00           C
ATOM   4046  HA  ARG A 251      59.270  46.010  43.840  1.00  0.00           H
ATOM   4047  CB  ARG A 251      58.870  47.210  45.490  1.00  0.00           C
ATOM   4048  HB1 ARG A 251      59.190  47.200  46.560  1.00  0.00           H
ATOM   4049  HB2 ARG A 251      57.830  46.840  45.330  1.00  0.00           H
ATOM   4050  CG  ARG A 251      59.030  48.670  44.920  1.00  0.00           C
ATOM   4051  HG1 ARG A 251      60.090  49.020  44.940  1.00  0.00           H
ATOM   4052  HG2 ARG A 251      58.550  49.250  45.730  1.00  0.00           H
ATOM   4053  CD  ARG A 251      58.590  48.950  43.480  1.00  0.00           C
ATOM   4054  HD1 ARG A 251      59.190  48.200  42.930  1.00  0.00           H
ATOM   4055  HD2 ARG A 251      58.860  50.000  43.210  1.00  0.00           H
ATOM   4056  NE  ARG A 251      57.080  48.730  43.440  1.00  0.00           N
ATOM   4057  HE  ARG A 251      56.550  49.120  44.190  1.00  0.00           H
ATOM   4058  CZ  ARG A 251      56.470  48.340  42.330  1.00  0.00           C
ATOM   4059  NH1 ARG A 251      57.080  47.780  41.270  1.00  0.00           N
ATOM   4060 HH11 ARG A 251      58.050  47.980  41.120  1.00  0.00           H
ATOM   4061 HH12 ARG A 251      56.610  47.500  40.430  1.00  0.00           H
ATOM   4062  NH2 ARG A 251      55.190  48.300  42.200  1.00  0.00           N
ATOM   4063 HH21 ARG A 251      54.630  48.840  42.840  1.00  0.00           H
ATOM   4064 HH22 ARG A 251      54.840  48.000  41.320  1.00  0.00           H
ATOM   4065  C   ARG A 251      61.130  46.410  44.740  1.00  0.00           C
ATOM   4066  O   ARG A 251      61.450  47.000  43.750  1.00  0.00           O
ATOM   4067  N   ILE A 252      62.030  46.030  45.640  1.00  0.00           N
ATOM   4068  HN  ILE A 252      61.690  45.700  46.520  1.00  0.00           H
ATOM   4069  CA  ILE A 252      63.480  46.170  45.380  1.00  0.00           C
ATOM   4070  HA  ILE A 252      63.650  47.150  44.990  1.00  0.00           H
ATOM   4071  CB  ILE A 252      64.200  45.830  46.650  1.00  0.00           C
ATOM   4072  HB  ILE A 252      63.810  44.830  46.940  1.00  0.00           H
ATOM   4073  CG2 ILE A 252      65.720  45.740  46.410  1.00  0.00           C
ATOM   4074 HG21 ILE A 252      66.400  45.630  47.280  1.00  0.00           H
ATOM   4075 HG22 ILE A 252      65.990  46.710  45.960  1.00  0.00           H
ATOM   4076 HG23 ILE A 252      65.920  44.940  45.670  1.00  0.00           H
ATOM   4077  CG1 ILE A 252      63.980  46.920  47.790  1.00  0.00           C
ATOM   4078 HG11 ILE A 252      64.510  46.580  48.710  1.00  0.00           H
ATOM   4079 HG12 ILE A 252      62.900  46.970  48.030  1.00  0.00           H
ATOM   4080  CD  ILE A 252      64.400  48.330  47.440  1.00  0.00           C
ATOM   4081  HD1 ILE A 252      65.380  48.440  46.920  1.00  0.00           H
ATOM   4082  HD2 ILE A 252      64.470  48.920  48.380  1.00  0.00           H
ATOM   4083  HD3 ILE A 252      63.560  48.710  46.810  1.00  0.00           H
ATOM   4084  C   ILE A 252      63.810  45.210  44.220  1.00  0.00           C
ATOM   4085  O   ILE A 252      64.550  45.430  43.300  1.00  0.00           O
ATOM   4086  N   ARG A 253      63.380  43.920  44.260  1.00  0.00           N
ATOM   4087  HN  ARG A 253      63.130  43.650  45.180  1.00  0.00           H
ATOM   4088  CA  ARG A 253      63.650  42.910  43.240  1.00  0.00           C
ATOM   4089  HA  ARG A 253      64.730  42.930  43.130  1.00  0.00           H
ATOM   4090  CB  ARG A 253      63.140  41.500  43.690  1.00  0.00           C
ATOM   4091  HB1 ARG A 253      62.050  41.570  43.960  1.00  0.00           H
ATOM   4092  HB2 ARG A 253      63.670  41.200  44.610  1.00  0.00           H
ATOM   4093  CG  ARG A 253      63.280  40.300  42.670  1.00  0.00           C
ATOM   4094  HG1 ARG A 253      62.750  40.640  41.760  1.00  0.00           H
ATOM   4095  HG2 ARG A 253      62.740  39.400  43.020  1.00  0.00           H
ATOM   4096  CD  ARG A 253      64.690  39.930  42.360  1.00  0.00           C
ATOM   4097  HD1 ARG A 253      65.120  39.510  43.300  1.00  0.00           H
ATOM   4098  HD2 ARG A 253      65.250  40.870  42.130  1.00  0.00           H
ATOM   4099  NE  ARG A 253      64.670  38.860  41.320  1.00  0.00           N
ATOM   4100  HE  ARG A 253      63.900  38.230  41.300  1.00  0.00           H
ATOM   4101  CZ  ARG A 253      65.710  38.550  40.530  1.00  0.00           C
ATOM   4102  NH1 ARG A 253      66.900  39.090  40.670  1.00  0.00           N
ATOM   4103 HH11 ARG A 253      67.100  39.390  41.600  1.00  0.00           H
ATOM   4104 HH12 ARG A 253      67.660  38.740  40.120  1.00  0.00           H
ATOM   4105  NH2 ARG A 253      65.690  37.500  39.750  1.00  0.00           N
ATOM   4106 HH21 ARG A 253      64.870  36.980  39.970  1.00  0.00           H
ATOM   4107 HH22 ARG A 253      66.520  37.000  39.480  1.00  0.00           H
ATOM   4108  C   ARG A 253      63.240  43.260  41.760  1.00  0.00           C
ATOM   4109  O   ARG A 253      63.910  42.990  40.810  1.00  0.00           O
ATOM   4110  N   ILE A 254      62.100  43.880  41.580  1.00  0.00           N
ATOM   4111  HN  ILE A 254      61.490  43.940  42.380  1.00  0.00           H
ATOM   4112  CA  ILE A 254      61.670  44.380  40.380  1.00  0.00           C
ATOM   4113  HA  ILE A 254      61.630  43.590  39.630  1.00  0.00           H
ATOM   4114  CB  ILE A 254      60.270  44.980  40.490  1.00  0.00           C
ATOM   4115  HB  ILE A 254      60.430  45.810  41.230  1.00  0.00           H
ATOM   4116  CG2 ILE A 254      59.880  45.550  39.100  1.00  0.00           C
ATOM   4117 HG21 ILE A 254      59.630  44.790  38.320  1.00  0.00           H
ATOM   4118 HG22 ILE A 254      60.550  46.330  38.650  1.00  0.00           H
ATOM   4119 HG23 ILE A 254      58.900  46.050  39.250  1.00  0.00           H
ATOM   4120  CG1 ILE A 254      59.160  43.980  41.050  1.00  0.00           C
ATOM   4121 HG11 ILE A 254      59.480  43.190  41.760  1.00  0.00           H
ATOM   4122 HG12 ILE A 254      58.900  43.360  40.160  1.00  0.00           H
ATOM   4123  CD  ILE A 254      57.790  44.500  41.450  1.00  0.00           C
ATOM   4124  HD1 ILE A 254      57.890  45.040  42.420  1.00  0.00           H
ATOM   4125  HD2 ILE A 254      57.000  43.730  41.570  1.00  0.00           H
ATOM   4126  HD3 ILE A 254      57.530  45.310  40.730  1.00  0.00           H
ATOM   4127  C   ILE A 254      62.610  45.360  39.790  1.00  0.00           C
ATOM   4128  O   ILE A 254      62.970  45.420  38.630  1.00  0.00           O
ATOM   4129  N   PHE A 255      63.010  46.310  40.690  1.00  0.00           N
ATOM   4130  HN  PHE A 255      62.630  46.260  41.610  1.00  0.00           H
ATOM   4131  CA  PHE A 255      63.990  47.340  40.370  1.00  0.00           C
ATOM   4132  HA  PHE A 255      63.540  47.760  39.480  1.00  0.00           H
ATOM   4133  CB  PHE A 255      64.150  48.450  41.520  1.00  0.00           C
ATOM   4134  HB1 PHE A 255      64.230  47.980  42.510  1.00  0.00           H
ATOM   4135  HB2 PHE A 255      63.170  48.970  41.630  1.00  0.00           H
ATOM   4136  CG  PHE A 255      65.270  49.460  41.330  1.00  0.00           C
ATOM   4137  CD1 PHE A 255      65.220  50.230  40.210  1.00  0.00           C
ATOM   4138  HD1 PHE A 255      64.390  50.240  39.520  1.00  0.00           H
ATOM   4139  CE1 PHE A 255      66.310  51.060  39.940  1.00  0.00           C
ATOM   4140  HE1 PHE A 255      66.390  51.780  39.140  1.00  0.00           H
ATOM   4141  CZ  PHE A 255      67.390  51.160  40.850  1.00  0.00           C
ATOM   4142  HZ  PHE A 255      68.180  51.870  40.610  1.00  0.00           H
ATOM   4143  CD2 PHE A 255      66.450  49.450  42.150  1.00  0.00           C
ATOM   4144  HD2 PHE A 255      66.470  48.740  42.950  1.00  0.00           H
ATOM   4145  CE2 PHE A 255      67.550  50.230  41.860  1.00  0.00           C
ATOM   4146  HE2 PHE A 255      68.390  50.120  42.540  1.00  0.00           H
ATOM   4147  C   PHE A 255      65.350  46.790  39.980  1.00  0.00           C
ATOM   4148  O   PHE A 255      65.960  47.240  38.990  1.00  0.00           O
ATOM   4149  N   TRP A 256      65.880  45.760  40.700  1.00  0.00           N
ATOM   4150  HN  TRP A 256      65.440  45.420  41.540  1.00  0.00           H
ATOM   4151  CA  TRP A 256      67.030  44.950  40.280  1.00  0.00           C
ATOM   4152  HA  TRP A 256      67.840  45.650  40.130  1.00  0.00           H
ATOM   4153  CB  TRP A 256      67.350  43.830  41.250  1.00  0.00           C
ATOM   4154  HB1 TRP A 256      66.470  43.150  41.300  1.00  0.00           H
ATOM   4155  HB2 TRP A 256      67.490  44.310  42.240  1.00  0.00           H
ATOM   4156  CG  TRP A 256      68.560  42.990  40.920  1.00  0.00           C
ATOM   4157  CD1 TRP A 256      68.720  41.870  40.120  1.00  0.00           C
ATOM   4158  HD1 TRP A 256      67.980  41.400  39.480  1.00  0.00           H
ATOM   4159  NE1 TRP A 256      70.070  41.610  39.970  1.00  0.00           N
ATOM   4160  HE1 TRP A 256      70.400  40.790  39.550  1.00  0.00           H
ATOM   4161  CE2 TRP A 256      70.800  42.530  40.670  1.00  0.00           C
ATOM   4162  CD2 TRP A 256      69.890  43.370  41.310  1.00  0.00           C
ATOM   4163  CE3 TRP A 256      70.420  44.340  42.110  1.00  0.00           C
ATOM   4164  HE3 TRP A 256      69.790  44.990  42.690  1.00  0.00           H
ATOM   4165  CZ3 TRP A 256      71.790  44.460  42.250  1.00  0.00           C
ATOM   4166  HZ3 TRP A 256      72.300  45.220  42.820  1.00  0.00           H
ATOM   4167  CZ2 TRP A 256      72.210  42.700  40.700  1.00  0.00           C
ATOM   4168  HZ2 TRP A 256      72.870  42.120  40.090  1.00  0.00           H
ATOM   4169  CH2 TRP A 256      72.660  43.640  41.550  1.00  0.00           C
ATOM   4170  HH2 TRP A 256      73.720  43.770  41.720  1.00  0.00           H
ATOM   4171  C   TRP A 256      66.860  44.350  38.880  1.00  0.00           C
ATOM   4172  O   TRP A 256      67.650  44.510  38.010  1.00  0.00           O
ATOM   4173  N   LEU A 257      65.690  43.770  38.580  1.00  0.00           N
ATOM   4174  HN  LEU A 257      64.990  43.720  39.290  1.00  0.00           H
ATOM   4175  CA  LEU A 257      65.330  43.270  37.220  1.00  0.00           C
ATOM   4176  HA  LEU A 257      66.090  42.560  36.910  1.00  0.00           H
ATOM   4177  CB  LEU A 257      64.050  42.460  37.300  1.00  0.00           C
ATOM   4178  HB1 LEU A 257      63.610  42.190  36.320  1.00  0.00           H
ATOM   4179  HB2 LEU A 257      63.280  43.110  37.760  1.00  0.00           H
ATOM   4180  CG  LEU A 257      64.190  41.120  38.010  1.00  0.00           C
ATOM   4181  HG  LEU A 257      64.640  41.230  39.020  1.00  0.00           H
ATOM   4182  CD1 LEU A 257      62.750  40.550  38.280  1.00  0.00           C
ATOM   4183 HD11 LEU A 257      62.740  39.560  38.770  1.00  0.00           H
ATOM   4184 HD12 LEU A 257      62.230  40.440  37.310  1.00  0.00           H
ATOM   4185 HD13 LEU A 257      62.180  41.160  39.020  1.00  0.00           H
ATOM   4186  CD2 LEU A 257      64.900  40.150  37.040  1.00  0.00           C
ATOM   4187 HD21 LEU A 257      65.890  40.640  36.880  1.00  0.00           H
ATOM   4188 HD22 LEU A 257      64.380  40.120  36.070  1.00  0.00           H
ATOM   4189 HD23 LEU A 257      65.100  39.130  37.430  1.00  0.00           H
ATOM   4190  C   LEU A 257      65.340  44.390  36.150  1.00  0.00           C
ATOM   4191  O   LEU A 257      65.930  44.240  35.120  1.00  0.00           O
ATOM   4192  N   LEU A 258      64.680  45.550  36.440  1.00  0.00           N
ATOM   4193  HN  LEU A 258      64.220  45.780  37.290  1.00  0.00           H
ATOM   4194  CA  LEU A 258      64.640  46.650  35.540  1.00  0.00           C
ATOM   4195  HA  LEU A 258      64.170  46.260  34.640  1.00  0.00           H
ATOM   4196  CB  LEU A 258      63.900  47.870  36.140  1.00  0.00           C
ATOM   4197  HB1 LEU A 258      64.150  48.810  35.600  1.00  0.00           H
ATOM   4198  HB2 LEU A 258      64.250  47.960  37.190  1.00  0.00           H
ATOM   4199  CG  LEU A 258      62.400  47.690  36.140  1.00  0.00           C
ATOM   4200  HG  LEU A 258      62.220  46.660  36.520  1.00  0.00           H
ATOM   4201  CD1 LEU A 258      61.630  48.600  37.090  1.00  0.00           C
ATOM   4202 HD11 LEU A 258      61.820  48.420  38.170  1.00  0.00           H
ATOM   4203 HD12 LEU A 258      60.540  48.410  37.070  1.00  0.00           H
ATOM   4204 HD13 LEU A 258      61.910  49.640  36.830  1.00  0.00           H
ATOM   4205  CD2 LEU A 258      61.850  47.710  34.750  1.00  0.00           C
ATOM   4206 HD21 LEU A 258      60.750  47.600  34.720  1.00  0.00           H
ATOM   4207 HD22 LEU A 258      62.430  47.020  34.080  1.00  0.00           H
ATOM   4208 HD23 LEU A 258      62.120  48.660  34.240  1.00  0.00           H
ATOM   4209  C   LEU A 258      65.980  47.100  35.200  1.00  0.00           C
ATOM   4210  O   LEU A 258      66.340  47.260  34.070  1.00  0.00           O
ATOM   4211  N   HSD A 259      66.850  47.310  36.280  1.00  0.00           N
ATOM   4212  HN  HSD A 259      66.450  47.150  37.170  1.00  0.00           H
ATOM   4213  CA  HSD A 259      68.200  47.720  36.050  1.00  0.00           C
ATOM   4214  HA  HSD A 259      68.130  48.650  35.520  1.00  0.00           H
ATOM   4215  CB  HSD A 259      68.710  47.950  37.470  1.00  0.00           C
ATOM   4216  HB1 HSD A 259      68.430  47.050  38.060  1.00  0.00           H
ATOM   4217  HB2 HSD A 259      68.180  48.850  37.840  1.00  0.00           H
ATOM   4218  ND1 HSD A 259      70.940  49.380  37.350  1.00  0.00           N
ATOM   4219  HD1 HSD A 259      70.540  50.280  37.170  1.00  0.00           H
ATOM   4220  CG  HSD A 259      70.240  48.190  37.650  1.00  0.00           C
ATOM   4221  CE1 HSD A 259      72.200  49.180  37.830  1.00  0.00           C
ATOM   4222  HE1 HSD A 259      73.050  49.840  37.590  1.00  0.00           H
ATOM   4223  NE2 HSD A 259      72.390  48.020  38.360  1.00  0.00           N
ATOM   4224  CD2 HSD A 259      71.160  47.390  38.270  1.00  0.00           C
ATOM   4225  HD2 HSD A 259      71.000  46.450  38.770  1.00  0.00           H
ATOM   4226  C   HSD A 259      69.080  46.750  35.350  1.00  0.00           C
ATOM   4227  O   HSD A 259      69.820  47.070  34.440  1.00  0.00           O
ATOM   4228  N   THR A 260      68.980  45.450  35.680  1.00  0.00           N
ATOM   4229  HN  THR A 260      68.370  45.260  36.450  1.00  0.00           H
ATOM   4230  CA  THR A 260      69.630  44.410  34.890  1.00  0.00           C
ATOM   4231  HA  THR A 260      70.660  44.700  34.840  1.00  0.00           H
ATOM   4232  CB  THR A 260      69.730  43.070  35.560  1.00  0.00           C
ATOM   4233  HB  THR A 260      70.150  42.290  34.900  1.00  0.00           H
ATOM   4234  OG1 THR A 260      68.430  42.600  36.050  1.00  0.00           O
ATOM   4235  HG1 THR A 260      68.010  43.330  36.520  1.00  0.00           H
ATOM   4236  CG2 THR A 260      70.660  43.230  36.760  1.00  0.00           C
ATOM   4237 HG21 THR A 260      71.610  43.760  36.500  1.00  0.00           H
ATOM   4238 HG22 THR A 260      71.000  42.300  37.260  1.00  0.00           H
ATOM   4239 HG23 THR A 260      70.130  43.960  37.420  1.00  0.00           H
ATOM   4240  C   THR A 260      69.170  44.110  33.410  1.00  0.00           C
ATOM   4241  O   THR A 260      69.960  43.710  32.520  1.00  0.00           O
ATOM   4242  N   SER A 261      67.880  44.260  33.110  1.00  0.00           N
ATOM   4243  HN  SER A 261      67.230  44.450  33.840  1.00  0.00           H
ATOM   4244  CA  SER A 261      67.280  43.580  31.870  1.00  0.00           C
ATOM   4245  HA  SER A 261      68.020  43.130  31.220  1.00  0.00           H
ATOM   4246  CB  SER A 261      66.330  42.470  32.480  1.00  0.00           C
ATOM   4247  HB1 SER A 261      65.470  42.940  32.990  1.00  0.00           H
ATOM   4248  HB2 SER A 261      67.030  42.010  33.210  1.00  0.00           H
ATOM   4249  OG  SER A 261      65.940  41.530  31.530  1.00  0.00           O
ATOM   4250  HG1 SER A 261      65.090  41.880  31.210  1.00  0.00           H
ATOM   4251  C   SER A 261      66.600  44.520  30.880  1.00  0.00           C
ATOM   4252  O   SER A 261      66.490  44.230  29.700  1.00  0.00           O
ATOM   4253  N   GLY A 262      66.060  45.630  31.410  1.00  0.00           N
ATOM   4254  HN  GLY A 262      66.360  45.940  32.320  1.00  0.00           H
ATOM   4255  CA  GLY A 262      65.270  46.530  30.740  1.00  0.00           C
ATOM   4256  HA1 GLY A 262      65.730  46.720  29.780  1.00  0.00           H
ATOM   4257  HA2 GLY A 262      65.290  47.450  31.320  1.00  0.00           H
ATOM   4258  C   GLY A 262      63.820  46.050  30.630  1.00  0.00           C
ATOM   4259  O   GLY A 262      63.480  44.910  30.980  1.00  0.00           O
ATOM   4260  N   THR A 263      62.880  46.980  30.170  1.00  0.00           N
ATOM   4261  HN  THR A 263      63.150  47.910  29.960  1.00  0.00           H
ATOM   4262  CA  THR A 263      61.530  46.490  29.880  1.00  0.00           C
ATOM   4263  HA  THR A 263      61.330  45.520  30.330  1.00  0.00           H
ATOM   4264  CB  THR A 263      60.380  47.450  30.260  1.00  0.00           C
ATOM   4265  HB  THR A 263      59.440  47.030  29.850  1.00  0.00           H
ATOM   4266  OG1 THR A 263      60.700  48.810  29.850  1.00  0.00           O
ATOM   4267  HG1 THR A 263      59.970  49.390  30.110  1.00  0.00           H
ATOM   4268  CG2 THR A 263      60.330  47.450  31.770  1.00  0.00           C
ATOM   4269 HG21 THR A 263      61.320  47.760  32.150  1.00  0.00           H
ATOM   4270 HG22 THR A 263      60.060  46.420  32.100  1.00  0.00           H
ATOM   4271 HG23 THR A 263      59.580  48.190  32.120  1.00  0.00           H
ATOM   4272  C   THR A 263      61.330  46.160  28.360  1.00  0.00           C
ATOM   4273  O   THR A 263      60.210  46.300  27.900  1.00  0.00           O
ATOM   4274  N   GLN A 264      62.370  45.870  27.530  1.00  0.00           N
ATOM   4275  HN  GLN A 264      63.290  45.720  27.890  1.00  0.00           H
ATOM   4276  CA  GLN A 264      62.140  45.600  26.160  1.00  0.00           C
ATOM   4277  HA  GLN A 264      61.560  46.390  25.700  1.00  0.00           H
ATOM   4278  CB  GLN A 264      63.440  45.740  25.370  1.00  0.00           C
ATOM   4279  HB1 GLN A 264      63.280  45.670  24.270  1.00  0.00           H
ATOM   4280  HB2 GLN A 264      64.160  44.930  25.610  1.00  0.00           H
ATOM   4281  CG  GLN A 264      64.300  47.020  25.630  1.00  0.00           C
ATOM   4282  HG1 GLN A 264      65.150  47.030  24.930  1.00  0.00           H
ATOM   4283  HG2 GLN A 264      64.660  46.820  26.660  1.00  0.00           H
ATOM   4284  CD  GLN A 264      63.500  48.330  25.610  1.00  0.00           C
ATOM   4285  OE1 GLN A 264      63.670  49.180  26.480  1.00  0.00           O
ATOM   4286  NE2 GLN A 264      62.600  48.520  24.660  1.00  0.00           N
ATOM   4287 HE21 GLN A 264      62.100  49.380  24.800  1.00  0.00           H
ATOM   4288 HE22 GLN A 264      62.520  47.870  23.910  1.00  0.00           H
ATOM   4289  C   GLN A 264      61.530  44.300  25.790  1.00  0.00           C
ATOM   4290  O   GLN A 264      60.710  44.130  24.870  1.00  0.00           O
ATOM   4291  N   ASN A 265      61.750  43.290  26.670  1.00  0.00           N
ATOM   4292  HN  ASN A 265      62.410  43.450  27.400  1.00  0.00           H
ATOM   4293  CA  ASN A 265      61.060  42.010  26.820  1.00  0.00           C
ATOM   4294  HA  ASN A 265      60.280  41.920  26.070  1.00  0.00           H
ATOM   4295  CB  ASN A 265      62.040  40.880  26.560  1.00  0.00           C
ATOM   4296  HB1 ASN A 265      62.960  41.050  27.170  1.00  0.00           H
ATOM   4297  HB2 ASN A 265      62.380  40.940  25.510  1.00  0.00           H
ATOM   4298  CG  ASN A 265      61.450  39.420  26.630  1.00  0.00           C
ATOM   4299  OD1 ASN A 265      60.210  39.290  26.500  1.00  0.00           O
ATOM   4300  ND2 ASN A 265      62.230  38.360  26.850  1.00  0.00           N
ATOM   4301 HD21 ASN A 265      61.830  37.450  26.860  1.00  0.00           H
ATOM   4302 HD22 ASN A 265      63.200  38.590  27.040  1.00  0.00           H
ATOM   4303  C   ASN A 265      60.430  41.970  28.160  1.00  0.00           C
ATOM   4304  O   ASN A 265      61.010  42.470  29.150  1.00  0.00           O
ATOM   4305  N   CYS A 266      59.230  41.250  28.280  1.00  0.00           N
ATOM   4306  HN  CYS A 266      58.840  40.820  27.470  1.00  0.00           H
ATOM   4307  CA  CYS A 266      58.470  41.170  29.490  1.00  0.00           C
ATOM   4308  HA  CYS A 266      58.890  41.810  30.250  1.00  0.00           H
ATOM   4309  CB  CYS A 266      57.090  41.800  29.350  1.00  0.00           C
ATOM   4310  HB1 CYS A 266      56.420  41.680  30.230  1.00  0.00           H
ATOM   4311  HB2 CYS A 266      56.480  41.290  28.560  1.00  0.00           H
ATOM   4312  SG  CYS A 266      57.070  43.570  29.010  1.00  0.00           S
ATOM   4313  C   CYS A 266      58.410  39.890  30.120  1.00  0.00           C
ATOM   4314  O   CYS A 266      57.700  39.790  31.100  1.00  0.00           O
ATOM   4315  N   GLU A 267      59.110  38.870  29.590  1.00  0.00           N
ATOM   4316  HN  GLU A 267      59.730  39.010  28.820  1.00  0.00           H
ATOM   4317  CA  GLU A 267      59.080  37.480  30.070  1.00  0.00           C
ATOM   4318  HA  GLU A 267      58.070  37.110  30.080  1.00  0.00           H
ATOM   4319  CB  GLU A 267      59.940  36.600  29.160  1.00  0.00           C
ATOM   4320  HB1 GLU A 267      60.160  35.650  29.690  1.00  0.00           H
ATOM   4321  HB2 GLU A 267      60.980  37.000  29.110  1.00  0.00           H
ATOM   4322  CG  GLU A 267      59.380  36.130  27.830  1.00  0.00           C
ATOM   4323  HG1 GLU A 267      59.230  37.010  27.160  1.00  0.00           H
ATOM   4324  HG2 GLU A 267      58.420  35.570  27.830  1.00  0.00           H
ATOM   4325  CD  GLU A 267      60.350  35.220  27.070  1.00  0.00           C
ATOM   4326  OE1 GLU A 267      61.110  35.770  26.220  1.00  0.00           O
ATOM   4327  OE2 GLU A 267      60.450  34.000  27.320  1.00  0.00           O
ATOM   4328  C   GLU A 267      59.580  37.360  31.490  1.00  0.00           C
ATOM   4329  O   GLU A 267      59.090  36.590  32.340  1.00  0.00           O
ATOM   4330  N   VAL A 268      60.570  38.250  31.840  1.00  0.00           N
ATOM   4331  HN  VAL A 268      60.970  38.960  31.270  1.00  0.00           H
ATOM   4332  CA  VAL A 268      61.090  38.160  33.160  1.00  0.00           C
ATOM   4333  HA  VAL A 268      61.020  37.110  33.410  1.00  0.00           H
ATOM   4334  CB  VAL A 268      62.570  38.650  33.290  1.00  0.00           C
ATOM   4335  HB  VAL A 268      63.130  38.240  32.410  1.00  0.00           H
ATOM   4336  CG1 VAL A 268      62.610  40.200  33.150  1.00  0.00           C
ATOM   4337 HG11 VAL A 268      62.080  40.620  32.270  1.00  0.00           H
ATOM   4338 HG12 VAL A 268      63.650  40.560  33.030  1.00  0.00           H
ATOM   4339 HG13 VAL A 268      62.250  40.720  34.070  1.00  0.00           H
ATOM   4340  CG2 VAL A 268      63.370  38.110  34.510  1.00  0.00           C
ATOM   4341 HG21 VAL A 268      63.180  38.410  35.560  1.00  0.00           H
ATOM   4342 HG22 VAL A 268      64.410  38.300  34.170  1.00  0.00           H
ATOM   4343 HG23 VAL A 268      63.310  37.000  34.380  1.00  0.00           H
ATOM   4344  C   VAL A 268      60.340  38.950  34.260  1.00  0.00           C
ATOM   4345  O   VAL A 268      60.740  38.940  35.430  1.00  0.00           O
ATOM   4346  N   TYR A 269      59.170  39.530  33.960  1.00  0.00           N
ATOM   4347  HN  TYR A 269      59.000  39.680  32.990  1.00  0.00           H
ATOM   4348  CA  TYR A 269      58.430  40.300  34.970  1.00  0.00           C
ATOM   4349  HA  TYR A 269      59.030  40.370  35.870  1.00  0.00           H
ATOM   4350  CB  TYR A 269      58.040  41.670  34.420  1.00  0.00           C
ATOM   4351  HB1 TYR A 269      57.370  42.250  35.100  1.00  0.00           H
ATOM   4352  HB2 TYR A 269      57.560  41.400  33.450  1.00  0.00           H
ATOM   4353  CG  TYR A 269      59.310  42.410  34.150  1.00  0.00           C
ATOM   4354  CD1 TYR A 269      59.730  42.650  32.870  1.00  0.00           C
ATOM   4355  HD1 TYR A 269      59.030  42.310  32.120  1.00  0.00           H
ATOM   4356  CE1 TYR A 269      60.960  43.210  32.680  1.00  0.00           C
ATOM   4357  HE1 TYR A 269      61.260  43.220  31.650  1.00  0.00           H
ATOM   4358  CZ  TYR A 269      61.750  43.650  33.650  1.00  0.00           C
ATOM   4359  OH  TYR A 269      63.020  44.180  33.420  1.00  0.00           O
ATOM   4360  HH  TYR A 269      63.200  44.010  32.500  1.00  0.00           H
ATOM   4361  CD2 TYR A 269      60.090  42.880  35.240  1.00  0.00           C
ATOM   4362  HD2 TYR A 269      59.610  42.960  36.210  1.00  0.00           H
ATOM   4363  CE2 TYR A 269      61.240  43.550  34.970  1.00  0.00           C
ATOM   4364  HE2 TYR A 269      61.890  43.860  35.770  1.00  0.00           H
ATOM   4365  C   TYR A 269      57.120  39.700  35.350  1.00  0.00           C
ATOM   4366  O   TYR A 269      56.130  40.270  35.870  1.00  0.00           O
ATOM   4367  N   ARG A 270      57.030  38.390  35.100  1.00  0.00           N
ATOM   4368  HN  ARG A 270      57.830  37.960  34.680  1.00  0.00           H
ATOM   4369  CA  ARG A 270      55.840  37.600  35.220  1.00  0.00           C
ATOM   4370  HA  ARG A 270      54.980  38.260  35.160  1.00  0.00           H
ATOM   4371  CB  ARG A 270      55.740  36.520  34.160  1.00  0.00           C
ATOM   4372  HB1 ARG A 270      55.050  35.740  34.550  1.00  0.00           H
ATOM   4373  HB2 ARG A 270      56.690  35.960  34.040  1.00  0.00           H
ATOM   4374  CG  ARG A 270      55.270  37.000  32.770  1.00  0.00           C
ATOM   4375  HG1 ARG A 270      56.020  37.780  32.500  1.00  0.00           H
ATOM   4376  HG2 ARG A 270      54.270  37.460  32.910  1.00  0.00           H
ATOM   4377  CD  ARG A 270      55.090  35.870  31.730  1.00  0.00           C
ATOM   4378  HD1 ARG A 270      54.370  35.120  32.130  1.00  0.00           H
ATOM   4379  HD2 ARG A 270      56.100  35.420  31.560  1.00  0.00           H
ATOM   4380  NE  ARG A 270      54.450  36.360  30.440  1.00  0.00           N
ATOM   4381  HE  ARG A 270      53.630  36.930  30.430  1.00  0.00           H
ATOM   4382  CZ  ARG A 270      54.860  36.070  29.190  1.00  0.00           C
ATOM   4383  NH1 ARG A 270      55.840  35.340  28.950  1.00  0.00           N
ATOM   4384 HH11 ARG A 270      56.350  34.850  29.670  1.00  0.00           H
ATOM   4385 HH12 ARG A 270      55.930  34.900  28.050  1.00  0.00           H
ATOM   4386  NH2 ARG A 270      54.250  36.590  28.150  1.00  0.00           N
ATOM   4387 HH21 ARG A 270      54.660  36.430  27.250  1.00  0.00           H
ATOM   4388 HH22 ARG A 270      53.530  37.270  28.270  1.00  0.00           H
ATOM   4389  C   ARG A 270      55.540  37.120  36.620  1.00  0.00           C
ATOM   4390  O   ARG A 270      54.560  37.650  37.240  1.00  0.00           O
ATOM   4391  N   SER A 271      56.360  36.260  37.260  1.00  0.00           N
ATOM   4392  HN  SER A 271      57.150  36.040  36.700  1.00  0.00           H
ATOM   4393  CA  SER A 271      56.280  35.810  38.630  1.00  0.00           C
ATOM   4394  HA  SER A 271      55.320  35.320  38.720  1.00  0.00           H
ATOM   4395  CB  SER A 271      57.340  34.720  38.950  1.00  0.00           C
ATOM   4396  HB1 SER A 271      58.420  34.950  38.850  1.00  0.00           H
ATOM   4397  HB2 SER A 271      57.140  33.850  38.270  1.00  0.00           H
ATOM   4398  OG  SER A 271      57.240  34.200  40.290  1.00  0.00           O
ATOM   4399  HG1 SER A 271      56.530  33.560  40.310  1.00  0.00           H
ATOM   4400  C   SER A 271      56.350  36.980  39.650  1.00  0.00           C
ATOM   4401  O   SER A 271      55.610  37.070  40.600  1.00  0.00           O
ATOM   4402  N   VAL A 272      57.210  37.990  39.410  1.00  0.00           N
ATOM   4403  HN  VAL A 272      57.820  37.880  38.630  1.00  0.00           H
ATOM   4404  CA  VAL A 272      57.340  39.100  40.360  1.00  0.00           C
ATOM   4405  HA  VAL A 272      57.320  38.630  41.330  1.00  0.00           H
ATOM   4406  CB  VAL A 272      58.640  39.980  40.160  1.00  0.00           C
ATOM   4407  HB  VAL A 272      58.570  40.820  40.880  1.00  0.00           H
ATOM   4408  CG1 VAL A 272      59.750  39.090  40.700  1.00  0.00           C
ATOM   4409 HG11 VAL A 272      60.760  39.530  40.500  1.00  0.00           H
ATOM   4410 HG12 VAL A 272      59.800  38.150  40.120  1.00  0.00           H
ATOM   4411 HG13 VAL A 272      59.590  38.820  41.770  1.00  0.00           H
ATOM   4412  CG2 VAL A 272      58.890  40.470  38.730  1.00  0.00           C
ATOM   4413 HG21 VAL A 272      59.020  39.640  37.990  1.00  0.00           H
ATOM   4414 HG22 VAL A 272      59.790  41.110  38.700  1.00  0.00           H
ATOM   4415 HG23 VAL A 272      58.050  41.130  38.440  1.00  0.00           H
ATOM   4416  C   VAL A 272      56.110  40.050  40.350  1.00  0.00           C
ATOM   4417  O   VAL A 272      55.820  40.740  41.350  1.00  0.00           O
ATOM   4418  N   ASP A 273      55.370  40.230  39.280  1.00  0.00           N
ATOM   4419  HN  ASP A 273      55.550  39.820  38.380  1.00  0.00           H
ATOM   4420  CA  ASP A 273      54.100  40.970  39.170  1.00  0.00           C
ATOM   4421  HA  ASP A 273      54.370  41.930  39.600  1.00  0.00           H
ATOM   4422  CB  ASP A 273      53.710  41.240  37.650  1.00  0.00           C
ATOM   4423  HB1 ASP A 273      53.440  40.390  36.980  1.00  0.00           H
ATOM   4424  HB2 ASP A 273      54.650  41.700  37.290  1.00  0.00           H
ATOM   4425  CG  ASP A 273      52.580  42.230  37.420  1.00  0.00           C
ATOM   4426  OD1 ASP A 273      52.520  42.720  36.230  1.00  0.00           O
ATOM   4427  OD2 ASP A 273      51.830  42.560  38.330  1.00  0.00           O
ATOM   4428  C   ASP A 273      52.970  40.430  40.070  1.00  0.00           C
ATOM   4429  O   ASP A 273      52.530  41.180  40.940  1.00  0.00           O
ATOM   4430  N   LEU A 274      52.790  39.110  40.020  1.00  0.00           N
ATOM   4431  HN  LEU A 274      53.310  38.610  39.330  1.00  0.00           H
ATOM   4432  CA  LEU A 274      51.990  38.400  40.970  1.00  0.00           C
ATOM   4433  HA  LEU A 274      50.990  38.800  40.920  1.00  0.00           H
ATOM   4434  CB  LEU A 274      51.960  36.860  40.630  1.00  0.00           C
ATOM   4435  HB1 LEU A 274      51.340  36.350  41.400  1.00  0.00           H
ATOM   4436  HB2 LEU A 274      53.010  36.540  40.810  1.00  0.00           H
ATOM   4437  CG  LEU A 274      51.580  36.480  39.200  1.00  0.00           C
ATOM   4438  HG  LEU A 274      52.310  37.020  38.550  1.00  0.00           H
ATOM   4439  CD1 LEU A 274      51.820  34.930  38.900  1.00  0.00           C
ATOM   4440 HD11 LEU A 274      51.490  34.740  37.860  1.00  0.00           H
ATOM   4441 HD12 LEU A 274      51.230  34.330  39.630  1.00  0.00           H
ATOM   4442 HD13 LEU A 274      52.900  34.710  39.000  1.00  0.00           H
ATOM   4443  CD2 LEU A 274      50.130  36.790  38.950  1.00  0.00           C
ATOM   4444 HD21 LEU A 274      49.860  37.850  39.120  1.00  0.00           H
ATOM   4445 HD22 LEU A 274      49.460  36.190  39.610  1.00  0.00           H
ATOM   4446 HD23 LEU A 274      49.930  36.450  37.920  1.00  0.00           H
ATOM   4447  C   LEU A 274      52.430  38.470  42.420  1.00  0.00           C
ATOM   4448  O   LEU A 274      51.680  38.790  43.370  1.00  0.00           O
ATOM   4449  N   ALA A 275      53.740  38.280  42.680  1.00  0.00           N
ATOM   4450  HN  ALA A 275      54.400  38.090  41.960  1.00  0.00           H
ATOM   4451  CA  ALA A 275      54.330  38.210  43.930  1.00  0.00           C
ATOM   4452  HA  ALA A 275      53.820  37.490  44.560  1.00  0.00           H
ATOM   4453  CB  ALA A 275      55.800  37.820  43.720  1.00  0.00           C
ATOM   4454  HB1 ALA A 275      56.290  38.500  43.000  1.00  0.00           H
ATOM   4455  HB2 ALA A 275      55.740  36.730  43.440  1.00  0.00           H
ATOM   4456  HB3 ALA A 275      56.280  37.860  44.720  1.00  0.00           H
ATOM   4457  C   ALA A 275      54.160  39.480  44.780  1.00  0.00           C
ATOM   4458  O   ALA A 275      53.820  39.410  45.960  1.00  0.00           O
ATOM   4459  N   PHE A 276      54.380  40.610  44.190  1.00  0.00           N
ATOM   4460  HN  PHE A 276      54.770  40.560  43.280  1.00  0.00           H
ATOM   4461  CA  PHE A 276      54.110  41.960  44.570  1.00  0.00           C
ATOM   4462  HA  PHE A 276      54.670  42.080  45.490  1.00  0.00           H
ATOM   4463  CB  PHE A 276      54.600  42.970  43.480  1.00  0.00           C
ATOM   4464  HB1 PHE A 276      54.210  42.830  42.450  1.00  0.00           H
ATOM   4465  HB2 PHE A 276      55.710  42.880  43.430  1.00  0.00           H
ATOM   4466  CG  PHE A 276      54.400  44.400  44.090  1.00  0.00           C
ATOM   4467  CD1 PHE A 276      55.350  45.110  44.880  1.00  0.00           C
ATOM   4468  HD1 PHE A 276      56.330  44.790  45.150  1.00  0.00           H
ATOM   4469  CE1 PHE A 276      55.040  46.360  45.390  1.00  0.00           C
ATOM   4470  HE1 PHE A 276      55.750  46.880  46.020  1.00  0.00           H
ATOM   4471  CZ  PHE A 276      53.810  46.880  45.160  1.00  0.00           C
ATOM   4472  HZ  PHE A 276      53.490  47.840  45.550  1.00  0.00           H
ATOM   4473  CD2 PHE A 276      53.160  44.990  43.790  1.00  0.00           C
ATOM   4474  HD2 PHE A 276      52.410  44.500  43.190  1.00  0.00           H
ATOM   4475  CE2 PHE A 276      52.890  46.220  44.320  1.00  0.00           C
ATOM   4476  HE2 PHE A 276      51.920  46.680  44.160  1.00  0.00           H
ATOM   4477  C   PHE A 276      52.640  42.240  44.950  1.00  0.00           C
ATOM   4478  O   PHE A 276      52.350  42.600  46.080  1.00  0.00           O
ATOM   4479  N   PHE A 277      51.690  41.950  44.060  1.00  0.00           N
ATOM   4480  HN  PHE A 277      52.110  41.610  43.210  1.00  0.00           H
ATOM   4481  CA  PHE A 277      50.250  41.950  44.340  1.00  0.00           C
ATOM   4482  HA  PHE A 277      50.160  42.890  44.860  1.00  0.00           H
ATOM   4483  CB  PHE A 277      49.210  41.720  43.250  1.00  0.00           C
ATOM   4484  HB1 PHE A 277      48.170  41.460  43.570  1.00  0.00           H
ATOM   4485  HB2 PHE A 277      49.480  40.940  42.500  1.00  0.00           H
ATOM   4486  CG  PHE A 277      49.020  42.970  42.490  1.00  0.00           C
ATOM   4487  CD1 PHE A 277      48.050  43.850  42.770  1.00  0.00           C
ATOM   4488  HD1 PHE A 277      47.430  43.610  43.620  1.00  0.00           H
ATOM   4489  CE1 PHE A 277      47.680  44.870  41.930  1.00  0.00           C
ATOM   4490  HE1 PHE A 277      46.800  45.460  42.150  1.00  0.00           H
ATOM   4491  CZ  PHE A 277      48.370  45.080  40.670  1.00  0.00           C
ATOM   4492  HZ  PHE A 277      48.060  45.780  39.900  1.00  0.00           H
ATOM   4493  CD2 PHE A 277      49.820  43.250  41.360  1.00  0.00           C
ATOM   4494  HD2 PHE A 277      50.640  42.570  41.180  1.00  0.00           H
ATOM   4495  CE2 PHE A 277      49.500  44.300  40.460  1.00  0.00           C
ATOM   4496  HE2 PHE A 277      50.140  44.500  39.620  1.00  0.00           H
ATOM   4497  C   PHE A 277      49.740  41.030  45.480  1.00  0.00           C
ATOM   4498  O   PHE A 277      49.030  41.530  46.410  1.00  0.00           O
ATOM   4499  N   ILE A 278      50.060  39.750  45.530  1.00  0.00           N
ATOM   4500  HN  ILE A 278      50.550  39.300  44.800  1.00  0.00           H
ATOM   4501  CA  ILE A 278      49.750  38.930  46.710  1.00  0.00           C
ATOM   4502  HA  ILE A 278      48.680  38.990  46.790  1.00  0.00           H
ATOM   4503  CB  ILE A 278      50.140  37.500  46.440  1.00  0.00           C
ATOM   4504  HB  ILE A 278      51.240  37.470  46.310  1.00  0.00           H
ATOM   4505  CG2 ILE A 278      49.840  36.710  47.790  1.00  0.00           C
ATOM   4506 HG21 ILE A 278      48.850  36.990  48.190  1.00  0.00           H
ATOM   4507 HG22 ILE A 278      50.440  37.110  48.650  1.00  0.00           H
ATOM   4508 HG23 ILE A 278      49.960  35.610  47.680  1.00  0.00           H
ATOM   4509  CG1 ILE A 278      49.390  36.770  45.350  1.00  0.00           C
ATOM   4510 HG11 ILE A 278      49.300  37.470  44.500  1.00  0.00           H
ATOM   4511 HG12 ILE A 278      48.380  36.550  45.780  1.00  0.00           H
ATOM   4512  CD  ILE A 278      49.990  35.460  44.720  1.00  0.00           C
ATOM   4513  HD1 ILE A 278      51.020  35.640  44.340  1.00  0.00           H
ATOM   4514  HD2 ILE A 278      49.400  35.050  43.880  1.00  0.00           H
ATOM   4515  HD3 ILE A 278      50.030  34.750  45.580  1.00  0.00           H
ATOM   4516  C   ILE A 278      50.340  39.510  48.010  1.00  0.00           C
ATOM   4517  O   ILE A 278      49.630  39.840  48.940  1.00  0.00           O
ATOM   4518  N   THR A 279      51.640  39.870  48.000  1.00  0.00           N
ATOM   4519  HN  THR A 279      52.150  39.770  47.150  1.00  0.00           H
ATOM   4520  CA  THR A 279      52.310  40.540  49.090  1.00  0.00           C
ATOM   4521  HA  THR A 279      52.110  40.010  50.010  1.00  0.00           H
ATOM   4522  CB  THR A 279      53.820  40.620  49.070  1.00  0.00           C
ATOM   4523  HB  THR A 279      54.190  41.260  49.910  1.00  0.00           H
ATOM   4524  OG1 THR A 279      54.220  41.260  47.870  1.00  0.00           O
ATOM   4525  HG1 THR A 279      54.070  40.660  47.140  1.00  0.00           H
ATOM   4526  CG2 THR A 279      54.430  39.250  49.240  1.00  0.00           C
ATOM   4527 HG21 THR A 279      55.530  39.390  49.220  1.00  0.00           H
ATOM   4528 HG22 THR A 279      54.100  38.620  48.390  1.00  0.00           H
ATOM   4529 HG23 THR A 279      54.120  38.740  50.180  1.00  0.00           H
ATOM   4530  C   THR A 279      51.720  41.870  49.520  1.00  0.00           C
ATOM   4531  O   THR A 279      51.420  42.080  50.700  1.00  0.00           O
ATOM   4532  N   LEU A 280      51.410  42.740  48.560  1.00  0.00           N
ATOM   4533  HN  LEU A 280      51.530  42.620  47.590  1.00  0.00           H
ATOM   4534  CA  LEU A 280      50.650  43.940  48.940  1.00  0.00           C
ATOM   4535  HA  LEU A 280      51.170  44.490  49.710  1.00  0.00           H
ATOM   4536  CB  LEU A 280      50.660  44.860  47.690  1.00  0.00           C
ATOM   4537  HB1 LEU A 280      50.100  44.260  46.940  1.00  0.00           H
ATOM   4538  HB2 LEU A 280      51.640  45.070  47.220  1.00  0.00           H
ATOM   4539  CG  LEU A 280      49.950  46.220  47.800  1.00  0.00           C
ATOM   4540  HG  LEU A 280      48.850  46.080  47.900  1.00  0.00           H
ATOM   4541  CD1 LEU A 280      50.410  47.040  48.980  1.00  0.00           C
ATOM   4542 HD11 LEU A 280      50.180  46.610  49.990  1.00  0.00           H
ATOM   4543 HD12 LEU A 280      49.800  47.970  48.960  1.00  0.00           H
ATOM   4544 HD13 LEU A 280      51.510  47.240  48.980  1.00  0.00           H
ATOM   4545  CD2 LEU A 280      50.110  47.150  46.560  1.00  0.00           C
ATOM   4546 HD21 LEU A 280      51.200  47.310  46.510  1.00  0.00           H
ATOM   4547 HD22 LEU A 280      49.580  48.110  46.710  1.00  0.00           H
ATOM   4548 HD23 LEU A 280      49.690  46.690  45.630  1.00  0.00           H
ATOM   4549  C   LEU A 280      49.290  43.760  49.540  1.00  0.00           C
ATOM   4550  O   LEU A 280      48.980  44.350  50.600  1.00  0.00           O
ATOM   4551  N   SER A 281      48.520  42.820  49.000  1.00  0.00           N
ATOM   4552  HN  SER A 281      48.980  42.240  48.340  1.00  0.00           H
ATOM   4553  CA  SER A 281      47.260  42.370  49.600  1.00  0.00           C
ATOM   4554  HA  SER A 281      46.750  43.320  49.710  1.00  0.00           H
ATOM   4555  CB  SER A 281      46.690  41.220  48.670  1.00  0.00           C
ATOM   4556  HB1 SER A 281      45.790  40.780  49.170  1.00  0.00           H
ATOM   4557  HB2 SER A 281      47.390  40.370  48.490  1.00  0.00           H
ATOM   4558  OG  SER A 281      46.340  41.660  47.400  1.00  0.00           O
ATOM   4559  HG1 SER A 281      47.180  41.810  46.950  1.00  0.00           H
ATOM   4560  C   SER A 281      47.260  41.780  50.980  1.00  0.00           C
ATOM   4561  O   SER A 281      46.170  41.500  51.470  1.00  0.00           O
ATOM   4562  N   PHE A 282      48.520  41.550  51.530  1.00  0.00           N
ATOM   4563  HN  PHE A 282      49.390  41.740  51.090  1.00  0.00           H
ATOM   4564  CA  PHE A 282      48.720  41.000  52.860  1.00  0.00           C
ATOM   4565  HA  PHE A 282      47.870  40.450  53.200  1.00  0.00           H
ATOM   4566  CB  PHE A 282      49.920  39.970  52.870  1.00  0.00           C
ATOM   4567  HB1 PHE A 282      50.850  40.580  52.820  1.00  0.00           H
ATOM   4568  HB2 PHE A 282      49.870  39.300  51.990  1.00  0.00           H
ATOM   4569  CG  PHE A 282      49.920  39.100  54.120  1.00  0.00           C
ATOM   4570  CD1 PHE A 282      49.190  37.910  54.160  1.00  0.00           C
ATOM   4571  HD1 PHE A 282      48.460  37.620  53.430  1.00  0.00           H
ATOM   4572  CE1 PHE A 282      49.480  36.990  55.200  1.00  0.00           C
ATOM   4573  HE1 PHE A 282      48.910  36.070  55.200  1.00  0.00           H
ATOM   4574  CZ  PHE A 282      50.380  37.300  56.220  1.00  0.00           C
ATOM   4575  HZ  PHE A 282      50.480  36.610  57.040  1.00  0.00           H
ATOM   4576  CD2 PHE A 282      50.950  39.360  55.080  1.00  0.00           C
ATOM   4577  HD2 PHE A 282      51.590  40.230  55.030  1.00  0.00           H
ATOM   4578  CE2 PHE A 282      51.220  38.440  56.020  1.00  0.00           C
ATOM   4579  HE2 PHE A 282      51.940  38.670  56.790  1.00  0.00           H
ATOM   4580  C   PHE A 282      49.070  42.180  53.790  1.00  0.00           C
ATOM   4581  O   PHE A 282      49.140  42.060  55.000  1.00  0.00           O
ATOM   4582  N   THR A 283      49.340  43.410  53.280  1.00  0.00           N
ATOM   4583  HN  THR A 283      49.250  43.550  52.300  1.00  0.00           H
ATOM   4584  CA  THR A 283      49.670  44.560  54.080  1.00  0.00           C
ATOM   4585  HA  THR A 283      50.520  44.220  54.640  1.00  0.00           H
ATOM   4586  CB  THR A 283      50.020  45.920  53.470  1.00  0.00           C
ATOM   4587  HB  THR A 283      50.130  46.640  54.310  1.00  0.00           H
ATOM   4588  OG1 THR A 283      48.970  46.300  52.600  1.00  0.00           O
ATOM   4589  HG1 THR A 283      48.980  45.670  51.890  1.00  0.00           H
ATOM   4590  CG2 THR A 283      51.270  45.890  52.710  1.00  0.00           C
ATOM   4591 HG21 THR A 283      51.620  46.900  52.410  1.00  0.00           H
ATOM   4592 HG22 THR A 283      51.250  45.130  51.890  1.00  0.00           H
ATOM   4593 HG23 THR A 283      51.990  45.440  53.440  1.00  0.00           H
ATOM   4594  C   THR A 283      48.660  44.870  55.120  1.00  0.00           C
ATOM   4595  O   THR A 283      48.910  45.350  56.240  1.00  0.00           O
ATOM   4596  N   TYR A 284      47.360  44.550  54.720  1.00  0.00           N
ATOM   4597  HN  TYR A 284      47.150  44.330  53.780  1.00  0.00           H
ATOM   4598  CA  TYR A 284      46.170  44.890  55.490  1.00  0.00           C
ATOM   4599  HA  TYR A 284      46.280  45.900  55.860  1.00  0.00           H
ATOM   4600  CB  TYR A 284      45.080  44.990  54.400  1.00  0.00           C
ATOM   4601  HB1 TYR A 284      44.300  45.660  54.820  1.00  0.00           H
ATOM   4602  HB2 TYR A 284      44.610  44.010  54.150  1.00  0.00           H
ATOM   4603  CG  TYR A 284      45.480  45.820  53.190  1.00  0.00           C
ATOM   4604  CD1 TYR A 284      45.710  47.210  53.100  1.00  0.00           C
ATOM   4605  HD1 TYR A 284      45.890  47.720  54.040  1.00  0.00           H
ATOM   4606  CE1 TYR A 284      45.900  47.870  51.930  1.00  0.00           C
ATOM   4607  HE1 TYR A 284      46.050  48.930  51.980  1.00  0.00           H
ATOM   4608  CZ  TYR A 284      45.850  47.180  50.690  1.00  0.00           C
ATOM   4609  OH  TYR A 284      46.210  47.910  49.490  1.00  0.00           O
ATOM   4610  HH  TYR A 284      46.490  48.810  49.700  1.00  0.00           H
ATOM   4611  CD2 TYR A 284      45.500  45.140  51.940  1.00  0.00           C
ATOM   4612  HD2 TYR A 284      45.360  44.070  51.880  1.00  0.00           H
ATOM   4613  CE2 TYR A 284      45.600  45.780  50.660  1.00  0.00           C
ATOM   4614  HE2 TYR A 284      45.590  45.260  49.720  1.00  0.00           H
ATOM   4615  C   TYR A 284      45.860  43.850  56.590  1.00  0.00           C
ATOM   4616  O   TYR A 284      44.920  43.890  57.340  1.00  0.00           O
ATOM   4617  N   MET A 285      46.720  42.840  56.730  1.00  0.00           N
ATOM   4618  HN  MET A 285      47.370  42.700  55.990  1.00  0.00           H
ATOM   4619  CA  MET A 285      46.840  41.880  57.830  1.00  0.00           C
ATOM   4620  HA  MET A 285      45.900  41.370  58.010  1.00  0.00           H
ATOM   4621  CB  MET A 285      47.820  40.750  57.550  1.00  0.00           C
ATOM   4622  HB1 MET A 285      48.780  41.200  57.210  1.00  0.00           H
ATOM   4623  HB2 MET A 285      47.530  40.270  56.590  1.00  0.00           H
ATOM   4624  CG  MET A 285      48.000  39.720  58.700  1.00  0.00           C
ATOM   4625  HG1 MET A 285      48.480  40.250  59.550  1.00  0.00           H
ATOM   4626  HG2 MET A 285      48.730  38.890  58.590  1.00  0.00           H
ATOM   4627  SD  MET A 285      46.420  39.050  59.320  1.00  0.00           S
ATOM   4628  CE  MET A 285      46.060  37.950  57.940  1.00  0.00           C
ATOM   4629  HE1 MET A 285      45.620  37.000  58.290  1.00  0.00           H
ATOM   4630  HE2 MET A 285      46.980  37.690  57.370  1.00  0.00           H
ATOM   4631  HE3 MET A 285      45.360  38.540  57.300  1.00  0.00           H
ATOM   4632  C   MET A 285      47.190  42.640  59.220  1.00  0.00           C
ATOM   4633  O   MET A 285      46.620  42.550  60.310  1.00  0.00           O
ATOM   4634  N   ASN A 286      48.100  43.680  59.070  1.00  0.00           N
ATOM   4635  HN  ASN A 286      48.750  43.770  58.320  1.00  0.00           H
ATOM   4636  CA  ASN A 286      48.310  44.670  60.180  1.00  0.00           C
ATOM   4637  HA  ASN A 286      48.590  44.180  61.090  1.00  0.00           H
ATOM   4638  CB  ASN A 286      49.560  45.550  59.890  1.00  0.00           C
ATOM   4639  HB1 ASN A 286      49.380  46.420  59.220  1.00  0.00           H
ATOM   4640  HB2 ASN A 286      50.380  45.030  59.340  1.00  0.00           H
ATOM   4641  CG  ASN A 286      50.110  46.210  61.150  1.00  0.00           C
ATOM   4642  OD1 ASN A 286      49.780  47.300  61.570  1.00  0.00           O
ATOM   4643  ND2 ASN A 286      51.180  45.570  61.650  1.00  0.00           N
ATOM   4644 HD21 ASN A 286      51.670  46.020  62.410  1.00  0.00           H
ATOM   4645 HD22 ASN A 286      51.570  44.690  61.410  1.00  0.00           H
ATOM   4646  C   ASN A 286      47.060  45.530  60.530  1.00  0.00           C
ATOM   4647  O   ASN A 286      46.700  45.760  61.670  1.00  0.00           O
ATOM   4648  N   SER A 287      46.250  45.850  59.520  1.00  0.00           N
ATOM   4649  HN  SER A 287      46.570  45.750  58.580  1.00  0.00           H
ATOM   4650  CA  SER A 287      45.020  46.640  59.700  1.00  0.00           C
ATOM   4651  HA  SER A 287      45.210  47.500  60.340  1.00  0.00           H
ATOM   4652  CB  SER A 287      44.370  47.110  58.380  1.00  0.00           C
ATOM   4653  HB1 SER A 287      43.560  47.880  58.400  1.00  0.00           H
ATOM   4654  HB2 SER A 287      43.900  46.350  57.720  1.00  0.00           H
ATOM   4655  OG  SER A 287      45.490  47.650  57.660  1.00  0.00           O
ATOM   4656  HG1 SER A 287      45.700  48.470  58.120  1.00  0.00           H
ATOM   4657  C   SER A 287      44.010  45.790  60.440  1.00  0.00           C
ATOM   4658  O   SER A 287      43.230  46.310  61.250  1.00  0.00           O
ATOM   4659  N   MET A 288      44.020  44.440  60.190  1.00  0.00           N
ATOM   4660  HN  MET A 288      44.680  43.990  59.600  1.00  0.00           H
ATOM   4661  CA  MET A 288      43.160  43.420  60.830  1.00  0.00           C
ATOM   4662  HA  MET A 288      42.160  43.820  60.860  1.00  0.00           H
ATOM   4663  CB  MET A 288      43.270  42.070  59.910  1.00  0.00           C
ATOM   4664  HB1 MET A 288      44.340  42.130  59.570  1.00  0.00           H
ATOM   4665  HB2 MET A 288      42.780  42.160  58.910  1.00  0.00           H
ATOM   4666  CG  MET A 288      42.910  40.780  60.700  1.00  0.00           C
ATOM   4667  HG1 MET A 288      41.950  40.900  61.220  1.00  0.00           H
ATOM   4668  HG2 MET A 288      43.660  40.390  61.410  1.00  0.00           H
ATOM   4669  SD  MET A 288      42.720  39.280  59.580  1.00  0.00           S
ATOM   4670  CE  MET A 288      42.640  37.900  60.740  1.00  0.00           C
ATOM   4671  HE1 MET A 288      43.190  37.040  60.340  1.00  0.00           H
ATOM   4672  HE2 MET A 288      41.640  37.740  61.220  1.00  0.00           H
ATOM   4673  HE3 MET A 288      43.240  38.120  61.650  1.00  0.00           H
ATOM   4674  C   MET A 288      43.570  43.040  62.220  1.00  0.00           C
ATOM   4675  O   MET A 288      42.800  42.870  63.150  1.00  0.00           O
ATOM   4676  N   LEU A 289      44.860  43.070  62.500  1.00  0.00           N
ATOM   4677  HN  LEU A 289      45.520  43.220  61.770  1.00  0.00           H
ATOM   4678  CA  LEU A 289      45.490  42.850  63.820  1.00  0.00           C
ATOM   4679  HA  LEU A 289      44.830  42.210  64.390  1.00  0.00           H
ATOM   4680  CB  LEU A 289      46.890  42.150  63.720  1.00  0.00           C
ATOM   4681  HB1 LEU A 289      47.430  42.050  64.690  1.00  0.00           H
ATOM   4682  HB2 LEU A 289      47.560  42.780  63.090  1.00  0.00           H
ATOM   4683  CG  LEU A 289      46.780  40.720  63.080  1.00  0.00           C
ATOM   4684  HG  LEU A 289      46.280  40.800  62.100  1.00  0.00           H
ATOM   4685  CD1 LEU A 289      48.210  40.170  62.680  1.00  0.00           C
ATOM   4686 HD11 LEU A 289      48.480  40.710  61.730  1.00  0.00           H
ATOM   4687 HD12 LEU A 289      48.210  39.080  62.500  1.00  0.00           H
ATOM   4688 HD13 LEU A 289      48.980  40.420  63.430  1.00  0.00           H
ATOM   4689  CD2 LEU A 289      46.070  39.760  64.000  1.00  0.00           C
ATOM   4690 HD21 LEU A 289      45.060  40.180  64.170  1.00  0.00           H
ATOM   4691 HD22 LEU A 289      46.560  39.660  65.000  1.00  0.00           H
ATOM   4692 HD23 LEU A 289      45.890  38.730  63.640  1.00  0.00           H
ATOM   4693  C   LEU A 289      45.570  44.050  64.720  1.00  0.00           C
ATOM   4694  O   LEU A 289      45.630  43.800  65.910  1.00  0.00           O
ATOM   4695  N   ASP A 290      45.460  45.330  64.340  1.00  0.00           N
ATOM   4696  HN  ASP A 290      45.510  45.520  63.360  1.00  0.00           H
ATOM   4697  CA  ASP A 290      45.600  46.480  65.300  1.00  0.00           C
ATOM   4698  HA  ASP A 290      46.570  46.330  65.770  1.00  0.00           H
ATOM   4699  CB  ASP A 290      45.900  47.920  64.600  1.00  0.00           C
ATOM   4700  HB1 ASP A 290      46.410  48.530  65.380  1.00  0.00           H
ATOM   4701  HB2 ASP A 290      44.930  48.300  64.190  1.00  0.00           H
ATOM   4702  CG  ASP A 290      46.940  47.930  63.420  1.00  0.00           C
ATOM   4703  OD1 ASP A 290      46.810  48.700  62.490  1.00  0.00           O
ATOM   4704  OD2 ASP A 290      48.130  47.290  63.770  1.00  0.00           O
ATOM   4705  HD2 ASP A 290      48.750  47.410  63.040  1.00  0.00           H
ATOM   4706  C   ASP A 290      44.700  46.590  66.500  1.00  0.00           C
ATOM   4707  O   ASP A 290      45.210  46.940  67.580  1.00  0.00           O
ATOM   4708  N   PRO A 291      43.440  46.330  66.370  1.00  0.00           N
ATOM   4709  CD  PRO A 291      42.570  46.330  65.150  1.00  0.00           C
ATOM   4710  HD1 PRO A 291      42.700  45.410  64.540  1.00  0.00           H
ATOM   4711  HD2 PRO A 291      42.760  47.260  64.580  1.00  0.00           H
ATOM   4712  CA  PRO A 291      42.630  46.120  67.560  1.00  0.00           C
ATOM   4713  HA  PRO A 291      42.660  47.100  68.030  1.00  0.00           H
ATOM   4714  CB  PRO A 291      41.260  45.720  67.150  1.00  0.00           C
ATOM   4715  HB1 PRO A 291      40.430  45.850  67.890  1.00  0.00           H
ATOM   4716  HB2 PRO A 291      41.110  44.650  66.890  1.00  0.00           H
ATOM   4717  CG  PRO A 291      41.140  46.370  65.710  1.00  0.00           C
ATOM   4718  HG1 PRO A 291      40.440  45.770  65.090  1.00  0.00           H
ATOM   4719  HG2 PRO A 291      40.870  47.450  65.740  1.00  0.00           H
ATOM   4720  C   PRO A 291      43.080  45.080  68.610  1.00  0.00           C
ATOM   4721  O   PRO A 291      42.920  45.330  69.790  1.00  0.00           O
ATOM   4722  N   VAL A 292      43.630  43.950  68.200  1.00  0.00           N
ATOM   4723  HN  VAL A 292      43.820  43.770  67.240  1.00  0.00           H
ATOM   4724  CA  VAL A 292      44.090  42.950  69.190  1.00  0.00           C
ATOM   4725  HA  VAL A 292      43.670  43.230  70.140  1.00  0.00           H
ATOM   4726  CB  VAL A 292      43.670  41.470  68.840  1.00  0.00           C
ATOM   4727  HB  VAL A 292      44.240  40.750  69.450  1.00  0.00           H
ATOM   4728  CG1 VAL A 292      42.230  41.240  69.330  1.00  0.00           C
ATOM   4729 HG11 VAL A 292      41.600  42.090  68.970  1.00  0.00           H
ATOM   4730 HG12 VAL A 292      42.130  41.250  70.430  1.00  0.00           H
ATOM   4731 HG13 VAL A 292      41.750  40.400  68.770  1.00  0.00           H
ATOM   4732  CG2 VAL A 292      43.890  41.190  67.400  1.00  0.00           C
ATOM   4733 HG21 VAL A 292      44.930  41.310  67.040  1.00  0.00           H
ATOM   4734 HG22 VAL A 292      43.210  41.830  66.800  1.00  0.00           H
ATOM   4735 HG23 VAL A 292      43.490  40.180  67.170  1.00  0.00           H
ATOM   4736  C   VAL A 292      45.620  42.980  69.410  1.00  0.00           C
ATOM   4737  O   VAL A 292      46.020  42.460  70.430  1.00  0.00           O
ATOM   4738  N   VAL A 293      46.520  43.580  68.570  1.00  0.00           N
ATOM   4739  HN  VAL A 293      46.240  43.780  67.630  1.00  0.00           H
ATOM   4740  CA  VAL A 293      47.930  43.570  69.000  1.00  0.00           C
ATOM   4741  HA  VAL A 293      48.050  43.000  69.900  1.00  0.00           H
ATOM   4742  CB  VAL A 293      48.920  42.990  67.890  1.00  0.00           C
ATOM   4743  HB  VAL A 293      49.940  42.990  68.330  1.00  0.00           H
ATOM   4744  CG1 VAL A 293      48.640  41.450  67.720  1.00  0.00           C
ATOM   4745 HG11 VAL A 293      48.740  41.030  68.740  1.00  0.00           H
ATOM   4746 HG12 VAL A 293      49.400  40.960  67.070  1.00  0.00           H
ATOM   4747 HG13 VAL A 293      47.580  41.270  67.450  1.00  0.00           H
ATOM   4748  CG2 VAL A 293      49.080  43.730  66.530  1.00  0.00           C
ATOM   4749 HG21 VAL A 293      49.550  44.700  66.800  1.00  0.00           H
ATOM   4750 HG22 VAL A 293      48.150  43.970  65.980  1.00  0.00           H
ATOM   4751 HG23 VAL A 293      49.770  43.060  65.990  1.00  0.00           H
ATOM   4752  C   VAL A 293      48.510  44.900  69.520  1.00  0.00           C
ATOM   4753  O   VAL A 293      49.710  44.960  69.790  1.00  0.00           O
ATOM   4754  N   TYR A 294      47.780  45.980  69.630  1.00  0.00           N
ATOM   4755  HN  TYR A 294      46.810  45.820  69.460  1.00  0.00           H
ATOM   4756  CA  TYR A 294      48.270  47.360  69.760  1.00  0.00           C
ATOM   4757  HA  TYR A 294      49.180  47.450  70.350  1.00  0.00           H
ATOM   4758  CB  TYR A 294      48.620  47.950  68.280  1.00  0.00           C
ATOM   4759  HB1 TYR A 294      47.710  48.380  67.800  1.00  0.00           H
ATOM   4760  HB2 TYR A 294      49.060  47.230  67.570  1.00  0.00           H
ATOM   4761  CG  TYR A 294      49.660  49.000  68.430  1.00  0.00           C
ATOM   4762  CD1 TYR A 294      49.490  50.220  67.890  1.00  0.00           C
ATOM   4763  HD1 TYR A 294      48.510  50.580  67.620  1.00  0.00           H
ATOM   4764  CE1 TYR A 294      50.560  51.070  67.800  1.00  0.00           C
ATOM   4765  HE1 TYR A 294      50.430  52.020  67.290  1.00  0.00           H
ATOM   4766  CZ  TYR A 294      51.890  50.650  68.100  1.00  0.00           C
ATOM   4767  OH  TYR A 294      52.950  51.410  67.820  1.00  0.00           O
ATOM   4768  HH  TYR A 294      52.680  52.220  67.370  1.00  0.00           H
ATOM   4769  CD2 TYR A 294      50.940  48.500  68.660  1.00  0.00           C
ATOM   4770  HD2 TYR A 294      51.210  47.560  69.090  1.00  0.00           H
ATOM   4771  CE2 TYR A 294      52.050  49.330  68.480  1.00  0.00           C
ATOM   4772  HE2 TYR A 294      53.070  48.960  68.560  1.00  0.00           H
ATOM   4773  C   TYR A 294      47.350  48.350  70.440  1.00  0.00           C
ATOM   4774  O   TYR A 294      47.770  48.990  71.400  1.00  0.00           O
ATOM   4775  N   TYR A 295      46.100  48.520  69.970  1.00  0.00           N
ATOM   4776  HN  TYR A 295      45.790  47.830  69.320  1.00  0.00           H
ATOM   4777  CA  TYR A 295      45.260  49.600  70.580  1.00  0.00           C
ATOM   4778  HA  TYR A 295      45.690  50.580  70.420  1.00  0.00           H
ATOM   4779  CB  TYR A 295      43.780  49.780  69.970  1.00  0.00           C
ATOM   4780  HB1 TYR A 295      43.320  50.650  70.480  1.00  0.00           H
ATOM   4781  HB2 TYR A 295      43.200  48.850  70.150  1.00  0.00           H
ATOM   4782  CG  TYR A 295      43.680  50.160  68.500  1.00  0.00           C
ATOM   4783  CD1 TYR A 295      42.440  50.050  67.840  1.00  0.00           C
ATOM   4784  HD1 TYR A 295      41.550  49.790  68.410  1.00  0.00           H
ATOM   4785  CE1 TYR A 295      42.280  50.140  66.460  1.00  0.00           C
ATOM   4786  HE1 TYR A 295      41.330  50.100  65.950  1.00  0.00           H
ATOM   4787  CZ  TYR A 295      43.390  50.430  65.670  1.00  0.00           C
ATOM   4788  OH  TYR A 295      43.200  50.440  64.280  1.00  0.00           O
ATOM   4789  HH  TYR A 295      42.370  50.020  64.010  1.00  0.00           H
ATOM   4790  CD2 TYR A 295      44.790  50.480  67.690  1.00  0.00           C
ATOM   4791  HD2 TYR A 295      45.770  50.580  68.130  1.00  0.00           H
ATOM   4792  CE2 TYR A 295      44.630  50.610  66.290  1.00  0.00           C
ATOM   4793  HE2 TYR A 295      45.480  50.690  65.630  1.00  0.00           H
ATOM   4794  C   TYR A 295      45.090  49.480  72.160  1.00  0.00           C
ATOM   4795  O   TYR A 295      45.200  50.450  72.890  1.00  0.00           O
ATOM   4796  N   PHE A 296      44.870  48.280  72.630  1.00  0.00           N
ATOM   4797  HN  PHE A 296      44.840  47.570  71.930  1.00  0.00           H
ATOM   4798  CA  PHE A 296      44.410  48.050  74.010  1.00  0.00           C
ATOM   4799  HA  PHE A 296      44.440  49.020  74.480  1.00  0.00           H
ATOM   4800  CB  PHE A 296      42.970  47.480  73.950  1.00  0.00           C
ATOM   4801  HB1 PHE A 296      42.640  47.130  74.950  1.00  0.00           H
ATOM   4802  HB2 PHE A 296      43.050  46.580  73.290  1.00  0.00           H
ATOM   4803  CG  PHE A 296      41.970  48.410  73.270  1.00  0.00           C
ATOM   4804  CD1 PHE A 296      41.350  48.100  72.090  1.00  0.00           C
ATOM   4805  HD1 PHE A 296      41.780  47.220  71.620  1.00  0.00           H
ATOM   4806  CE1 PHE A 296      40.260  48.840  71.680  1.00  0.00           C
ATOM   4807  HE1 PHE A 296      39.850  48.530  70.730  1.00  0.00           H
ATOM   4808  CZ  PHE A 296      39.910  50.080  72.230  1.00  0.00           C
ATOM   4809  HZ  PHE A 296      39.030  50.600  71.910  1.00  0.00           H
ATOM   4810  CD2 PHE A 296      41.560  49.580  73.920  1.00  0.00           C
ATOM   4811  HD2 PHE A 296      42.090  49.910  74.810  1.00  0.00           H
ATOM   4812  CE2 PHE A 296      40.590  50.400  73.460  1.00  0.00           C
ATOM   4813  HE2 PHE A 296      40.310  51.370  73.850  1.00  0.00           H
ATOM   4814  C   PHE A 296      45.290  47.120  74.810  1.00  0.00           C
ATOM   4815  O   PHE A 296      45.040  46.820  75.980  1.00  0.00           O
ATOM   4816  N   SER A 297      46.460  46.700  74.320  1.00  0.00           N
ATOM   4817  HN  SER A 297      46.690  46.940  73.370  1.00  0.00           H
ATOM   4818  CA  SER A 297      47.440  46.110  75.060  1.00  0.00           C
ATOM   4819  HA  SER A 297      47.430  46.360  76.100  1.00  0.00           H
ATOM   4820  CB  SER A 297      47.340  44.480  75.120  1.00  0.00           C
ATOM   4821  HB1 SER A 297      47.380  44.190  74.050  1.00  0.00           H
ATOM   4822  HB2 SER A 297      46.360  44.170  75.540  1.00  0.00           H
ATOM   4823  OG  SER A 297      48.410  44.020  75.960  1.00  0.00           O
ATOM   4824  HG1 SER A 297      48.320  43.060  76.030  1.00  0.00           H
ATOM   4825  C   SER A 297      48.820  46.580  74.610  1.00  0.00           C
ATOM   4826  O   SER A 297      49.040  46.720  73.400  1.00  0.00           O
ATOM   4827  N   SER A 298      49.710  46.930  75.480  1.00  0.00           N
ATOM   4828  HN  SER A 298      49.480  46.770  76.440  1.00  0.00           H
ATOM   4829  CA  SER A 298      51.060  47.440  75.210  1.00  0.00           C
ATOM   4830  HA  SER A 298      51.440  47.190  74.240  1.00  0.00           H
ATOM   4831  CB  SER A 298      50.930  49.000  75.350  1.00  0.00           C
ATOM   4832  HB1 SER A 298      50.810  49.550  76.320  1.00  0.00           H
ATOM   4833  HB2 SER A 298      50.130  49.270  74.650  1.00  0.00           H
ATOM   4834  OG  SER A 298      52.150  49.490  74.740  1.00  0.00           O
ATOM   4835  HG1 SER A 298      52.760  49.570  75.470  1.00  0.00           H
ATOM   4836  C   SER A 298      51.950  46.960  76.330  1.00  0.00           C
ATOM   4837  O   SER A 298      51.470  46.900  77.460  1.00  0.00           O
ATOM   4838  N   PRO A 299      53.140  46.450  76.060  1.00  0.00           N
ATOM   4839  CD  PRO A 299      53.730  46.470  74.720  1.00  0.00           C
ATOM   4840  HD1 PRO A 299      53.520  47.440  74.220  1.00  0.00           H
ATOM   4841  HD2 PRO A 299      53.210  45.730  74.070  1.00  0.00           H
ATOM   4842  CA  PRO A 299      54.090  45.840  76.980  1.00  0.00           C
ATOM   4843  HA  PRO A 299      53.550  45.070  77.520  1.00  0.00           H
ATOM   4844  CB  PRO A 299      55.200  45.360  76.150  1.00  0.00           C
ATOM   4845  HB1 PRO A 299      54.920  44.310  75.910  1.00  0.00           H
ATOM   4846  HB2 PRO A 299      56.170  45.370  76.700  1.00  0.00           H
ATOM   4847  CG  PRO A 299      55.150  46.210  74.860  1.00  0.00           C
ATOM   4848  HG1 PRO A 299      55.660  47.190  74.950  1.00  0.00           H
ATOM   4849  HG2 PRO A 299      55.600  45.760  73.940  1.00  0.00           H
ATOM   4850  C   PRO A 299      54.680  46.710  78.120  1.00  0.00           C
ATOM   4851  O   PRO A 299      55.380  47.680  77.880  1.00  0.00           O
ATOM   4852  N   SER A 300      54.530  46.260  79.330  1.00  0.00           N
ATOM   4853  HN  SER A 300      53.920  45.510  79.570  1.00  0.00           H
ATOM   4854  CA  SER A 300      54.810  47.070  80.500  1.00  0.00           C
ATOM   4855  HA  SER A 300      55.530  47.820  80.230  1.00  0.00           H
ATOM   4856  CB  SER A 300      53.620  47.760  81.170  1.00  0.00           C
ATOM   4857  HB1 SER A 300      53.090  48.310  80.360  1.00  0.00           H
ATOM   4858  HB2 SER A 300      53.940  48.530  81.910  1.00  0.00           H
ATOM   4859  OG  SER A 300      52.700  46.840  81.810  1.00  0.00           O
ATOM   4860  HG1 SER A 300      52.280  46.410  81.070  1.00  0.00           H
ATOM   4861  C   SER A 300      55.540  46.340  81.550  1.00  0.00           C
ATOM   4862  O   SER A 300      56.110  46.830  82.500  1.00  0.00           O
ATOM   4863  NT  SER A 300      55.570  44.960  81.330  1.00  0.00           N
ATOM   4864  HNT SER A 300      54.920  44.640  80.650  1.00  0.00           H
ATOM   4865  CAT SER A 300      56.310  44.060  82.180  1.00  0.00           C
ATOM   4866  HT1 SER A 300      56.910  44.640  82.910  1.00  0.00           H
ATOM   4867  HT2 SER A 300      57.110  43.510  81.630  1.00  0.00           H
ATOM   4868  HT3 SER A 300      55.710  43.300  82.700  1.00  0.00           H
ATOM   4869  N1  GSK B 301      46.050  49.090  43.520  1.00  0.00           N
ATOM   4870  C1  GSK B 301      46.380  50.480  43.590  1.00  0.00           C
ATOM   4871  O1  GSK B 301      46.470  51.140  42.600  1.00  0.00           O
ATOM   4872  C2  GSK B 301      46.300  48.260  44.630  1.00  0.00           C
ATOM   4873  C3  GSK B 301      46.530  48.850  45.890  1.00  0.00           C
ATOM   4874  C4  GSK B 301      46.340  46.690  46.010  1.00  0.00           C
ATOM   4875  C5  GSK B 301      45.690  48.580  42.200  1.00  0.00           C
ATOM   4876  C6  GSK B 301      44.290  48.790  41.660  1.00  0.00           C
ATOM   4877  C7  GSK B 301      43.170  48.220  42.510  1.00  0.00           C
ATOM   4878  C8  GSK B 301      41.760  48.340  41.940  1.00  0.00           C
ATOM   4879  C9  GSK B 301      41.370  49.760  41.570  1.00  0.00           C
ATOM   4880  C10 GSK B 301      46.750  50.210  46.040  1.00  0.00           C
ATOM   4881  N2  GSK B 301      46.540  47.770  46.770  1.00  0.00           N
ATOM   4882  N3  GSK B 301      46.090  46.910  44.740  1.00  0.00           N
ATOM   4883  N4  GSK B 301      46.630  50.940  44.860  1.00  0.00           N
ATOM   4884  O2  GSK B 301      46.990  50.780  47.120  1.00  0.00           O
ATOM   4885 CL   GSK B 301      46.020  45.150  46.800  1.00  0.00          Cl
ATOM   4886  H1  GSK B 301      45.730  47.460  42.270  1.00  0.00           H
ATOM   4887  H2  GSK B 301      46.450  48.990  41.510  1.00  0.00           H
ATOM   4888  H3  GSK B 301      44.270  48.240  40.690  1.00  0.00           H
ATOM   4889  H4  GSK B 301      44.080  49.840  41.360  1.00  0.00           H
ATOM   4890  H5  GSK B 301      43.310  48.710  43.490  1.00  0.00           H
ATOM   4891  H6  GSK B 301      43.260  47.130  42.690  1.00  0.00           H
ATOM   4892  H7  GSK B 301      40.970  47.820  42.530  1.00  0.00           H
ATOM   4893  H8  GSK B 301      41.790  47.780  40.990  1.00  0.00           H
ATOM   4894  H9  GSK B 301      41.950  50.160  40.710  1.00  0.00           H
ATOM   4895  H10 GSK B 301      41.660  50.510  42.340  1.00  0.00           H
ATOM   4896  H11 GSK B 301      40.270  49.860  41.440  1.00  0.00           H
ATOM   4897  H12 GSK B 301      46.200  47.800  47.720  1.00  0.00           H
ATOM   4898  H13 GSK B 301      46.960  51.900  44.900  1.00  0.00           H
ATOM   4899  LP1 GSK B 301      45.720  43.730  47.550  1.00  0.00            
TER
ENDMDL
