# Supplementary material for: Structural basis of hydroxycarboxylic acid receptor signaling mechanisms through ligand binding
Source: Nat Commun. 2023 Sep 22;14:5899. doi: 10.1038/s41467-023-41650-7 (PMC10516952; doi:10.1038/s41467-023-41650-7)
Supplement: Supplementary file 4 — Source Data [file 41467_2023_41650_MOESM4_ESM.zip › source file/molecular dynamics simulations trajectories/with_gsk_run3/with_gsk_run3_800ns.pdb]

REMARK    GENERATED BY TRJCONV
TITLE     Title t= 800000.00000 step= 400000000
REMARK    THIS IS A SIMULATION BOX
CRYST1   95.645   95.645  112.133  90.00  90.00  90.00 P 1           1
MODEL        1
ATOM      1  CAY HSD A   9      54.960  38.700  29.690  1.00  0.00           C
ATOM      2  HY1 HSD A   9      54.170  37.960  29.940  1.00  0.00           H
ATOM      3  HY2 HSD A   9      54.880  39.420  30.510  1.00  0.00           H
ATOM      4  HY3 HSD A   9      55.860  38.050  29.720  1.00  0.00           H
ATOM      5  CY  HSD A   9      54.740  39.290  28.410  1.00  0.00           C
ATOM      6  OY  HSD A   9      55.460  39.020  27.500  1.00  0.00           O
ATOM      7  N   HSD A   9      53.830  40.350  28.270  1.00  0.00           N
ATOM      8  HN  HSD A   9      53.250  40.580  29.050  1.00  0.00           H
ATOM      9  CA  HSD A   9      53.460  40.980  27.080  1.00  0.00           C
ATOM     10  HA  HSD A   9      53.940  40.490  26.240  1.00  0.00           H
ATOM     11  CB  HSD A   9      51.890  40.820  26.820  1.00  0.00           C
ATOM     12  HB1 HSD A   9      51.770  41.410  25.890  1.00  0.00           H
ATOM     13  HB2 HSD A   9      51.440  41.330  27.700  1.00  0.00           H
ATOM     14  ND1 HSD A   9      50.110  39.240  26.190  1.00  0.00           N
ATOM     15  HD1 HSD A   9      49.490  40.000  26.060  1.00  0.00           H
ATOM     16  CG  HSD A   9      51.320  39.480  26.750  1.00  0.00           C
ATOM     17  CE1 HSD A   9      50.040  37.960  25.910  1.00  0.00           C
ATOM     18  HE1 HSD A   9      49.150  37.540  25.450  1.00  0.00           H
ATOM     19  NE2 HSD A   9      51.180  37.320  26.150  1.00  0.00           N
ATOM     20  CD2 HSD A   9      51.980  38.270  26.700  1.00  0.00           C
ATOM     21  HD2 HSD A   9      53.010  37.960  26.870  1.00  0.00           H
ATOM     22  C   HSD A   9      53.930  42.430  27.170  1.00  0.00           C
ATOM     23  O   HSD A   9      53.830  43.040  28.250  1.00  0.00           O
ATOM     24  N   PHE A  10      54.470  43.020  26.100  1.00  0.00           N
ATOM     25  HN  PHE A  10      54.460  42.510  25.240  1.00  0.00           H
ATOM     26  CA  PHE A  10      54.670  44.520  26.030  1.00  0.00           C
ATOM     27  HA  PHE A  10      55.330  44.830  26.830  1.00  0.00           H
ATOM     28  CB  PHE A  10      55.370  44.860  24.730  1.00  0.00           C
ATOM     29  HB1 PHE A  10      55.370  45.950  24.520  1.00  0.00           H
ATOM     30  HB2 PHE A  10      54.820  44.310  23.920  1.00  0.00           H
ATOM     31  CG  PHE A  10      56.770  44.430  24.650  1.00  0.00           C
ATOM     32  CD1 PHE A  10      57.140  43.300  24.010  1.00  0.00           C
ATOM     33  HD1 PHE A  10      56.440  42.790  23.360  1.00  0.00           H
ATOM     34  CE1 PHE A  10      58.500  42.780  24.090  1.00  0.00           C
ATOM     35  HE1 PHE A  10      58.730  41.860  23.560  1.00  0.00           H
ATOM     36  CZ  PHE A  10      59.460  43.560  24.800  1.00  0.00           C
ATOM     37  HZ  PHE A  10      60.500  43.310  24.940  1.00  0.00           H
ATOM     38  CD2 PHE A  10      57.720  45.130  25.370  1.00  0.00           C
ATOM     39  HD2 PHE A  10      57.470  46.050  25.900  1.00  0.00           H
ATOM     40  CE2 PHE A  10      59.040  44.700  25.450  1.00  0.00           C
ATOM     41  HE2 PHE A  10      59.760  45.190  26.090  1.00  0.00           H
ATOM     42  C   PHE A  10      53.320  45.300  26.130  1.00  0.00           C
ATOM     43  O   PHE A  10      52.300  44.880  25.660  1.00  0.00           O
ATOM     44  N   LEU A  11      53.340  46.520  26.730  1.00  0.00           N
ATOM     45  HN  LEU A  11      54.230  46.790  27.110  1.00  0.00           H
ATOM     46  CA  LEU A  11      52.210  47.390  26.840  1.00  0.00           C
ATOM     47  HA  LEU A  11      51.440  47.120  26.130  1.00  0.00           H
ATOM     48  CB  LEU A  11      51.600  47.330  28.270  1.00  0.00           C
ATOM     49  HB1 LEU A  11      52.340  47.290  29.100  1.00  0.00           H
ATOM     50  HB2 LEU A  11      51.090  46.360  28.360  1.00  0.00           H
ATOM     51  CG  LEU A  11      50.520  48.350  28.650  1.00  0.00           C
ATOM     52  HG  LEU A  11      51.040  49.330  28.620  1.00  0.00           H
ATOM     53  CD1 LEU A  11      49.310  48.350  27.730  1.00  0.00           C
ATOM     54 HD11 LEU A  11      49.670  48.340  26.680  1.00  0.00           H
ATOM     55 HD12 LEU A  11      48.680  49.250  27.900  1.00  0.00           H
ATOM     56 HD13 LEU A  11      48.640  47.470  27.800  1.00  0.00           H
ATOM     57  CD2 LEU A  11      49.940  48.030  29.990  1.00  0.00           C
ATOM     58 HD21 LEU A  11      50.810  47.930  30.690  1.00  0.00           H
ATOM     59 HD22 LEU A  11      49.370  47.080  29.970  1.00  0.00           H
ATOM     60 HD23 LEU A  11      49.290  48.860  30.350  1.00  0.00           H
ATOM     61  C   LEU A  11      52.650  48.780  26.430  1.00  0.00           C
ATOM     62  O   LEU A  11      53.810  48.960  26.220  1.00  0.00           O
ATOM     63  N   GLU A  12      51.800  49.850  26.230  1.00  0.00           N
ATOM     64  HN  GLU A  12      50.810  49.700  26.190  1.00  0.00           H
ATOM     65  CA  GLU A  12      52.300  51.150  26.360  1.00  0.00           C
ATOM     66  HA  GLU A  12      53.220  51.130  26.940  1.00  0.00           H
ATOM     67  CB  GLU A  12      52.550  51.840  24.990  1.00  0.00           C
ATOM     68  HB1 GLU A  12      51.760  51.530  24.260  1.00  0.00           H
ATOM     69  HB2 GLU A  12      53.480  51.370  24.620  1.00  0.00           H
ATOM     70  CG  GLU A  12      52.650  53.380  25.010  1.00  0.00           C
ATOM     71  HG1 GLU A  12      53.470  53.570  25.720  1.00  0.00           H
ATOM     72  HG2 GLU A  12      51.780  53.940  25.440  1.00  0.00           H
ATOM     73  CD  GLU A  12      53.000  53.930  23.670  1.00  0.00           C
ATOM     74  OE1 GLU A  12      52.070  54.280  22.920  1.00  0.00           O
ATOM     75  OE2 GLU A  12      54.210  54.200  23.400  1.00  0.00           O
ATOM     76  C   GLU A  12      51.530  52.010  27.350  1.00  0.00           C
ATOM     77  O   GLU A  12      50.270  51.870  27.340  1.00  0.00           O
ATOM     78  N   ILE A  13      52.150  52.810  28.230  1.00  0.00           N
ATOM     79  HN  ILE A  13      53.140  52.820  28.250  1.00  0.00           H
ATOM     80  CA  ILE A  13      51.470  53.840  29.030  1.00  0.00           C
ATOM     81  HA  ILE A  13      50.470  54.020  28.660  1.00  0.00           H
ATOM     82  CB  ILE A  13      51.390  53.430  30.510  1.00  0.00           C
ATOM     83  HB  ILE A  13      52.330  53.480  31.100  1.00  0.00           H
ATOM     84  CG2 ILE A  13      50.300  54.280  31.150  1.00  0.00           C
ATOM     85 HG21 ILE A  13      50.250  54.270  32.260  1.00  0.00           H
ATOM     86 HG22 ILE A  13      49.340  53.940  30.680  1.00  0.00           H
ATOM     87 HG23 ILE A  13      50.320  55.370  30.920  1.00  0.00           H
ATOM     88  CG1 ILE A  13      50.860  51.990  30.620  1.00  0.00           C
ATOM     89 HG11 ILE A  13      51.680  51.280  30.370  1.00  0.00           H
ATOM     90 HG12 ILE A  13      49.940  51.890  30.020  1.00  0.00           H
ATOM     91  CD  ILE A  13      50.590  51.450  32.030  1.00  0.00           C
ATOM     92  HD1 ILE A  13      51.290  51.880  32.760  1.00  0.00           H
ATOM     93  HD2 ILE A  13      50.620  50.330  31.990  1.00  0.00           H
ATOM     94  HD3 ILE A  13      49.560  51.680  32.370  1.00  0.00           H
ATOM     95  C   ILE A  13      52.140  55.220  28.900  1.00  0.00           C
ATOM     96  O   ILE A  13      53.400  55.240  28.990  1.00  0.00           O
ATOM     97  N   ASP A  14      51.480  56.350  28.630  1.00  0.00           N
ATOM     98  HN  ASP A  14      50.490  56.260  28.590  1.00  0.00           H
ATOM     99  CA  ASP A  14      52.050  57.760  28.460  1.00  0.00           C
ATOM    100  HA  ASP A  14      51.190  58.340  28.160  1.00  0.00           H
ATOM    101  CB  ASP A  14      52.560  58.360  29.780  1.00  0.00           C
ATOM    102  HB1 ASP A  14      52.990  59.360  29.560  1.00  0.00           H
ATOM    103  HB2 ASP A  14      53.340  57.760  30.300  1.00  0.00           H
ATOM    104  CG  ASP A  14      51.470  58.680  30.720  1.00  0.00           C
ATOM    105  OD1 ASP A  14      50.330  59.010  30.240  1.00  0.00           O
ATOM    106  OD2 ASP A  14      51.770  58.870  31.920  1.00  0.00           O
ATOM    107  C   ASP A  14      53.080  57.880  27.300  1.00  0.00           C
ATOM    108  O   ASP A  14      54.000  58.720  27.390  1.00  0.00           O
ATOM    109  N   LYS A  15      52.920  56.990  26.240  1.00  0.00           N
ATOM    110  HN  LYS A  15      52.080  56.490  26.060  1.00  0.00           H
ATOM    111  CA  LYS A  15      53.940  56.930  25.280  1.00  0.00           C
ATOM    112  HA  LYS A  15      53.690  56.160  24.580  1.00  0.00           H
ATOM    113  CB  LYS A  15      53.980  58.230  24.350  1.00  0.00           C
ATOM    114  HB1 LYS A  15      54.700  58.070  23.500  1.00  0.00           H
ATOM    115  HB2 LYS A  15      54.330  59.100  24.950  1.00  0.00           H
ATOM    116  CG  LYS A  15      52.650  58.690  23.710  1.00  0.00           C
ATOM    117  HG1 LYS A  15      52.930  59.570  23.110  1.00  0.00           H
ATOM    118  HG2 LYS A  15      51.870  58.930  24.470  1.00  0.00           H
ATOM    119  CD  LYS A  15      52.120  57.540  22.790  1.00  0.00           C
ATOM    120  HD1 LYS A  15      51.850  56.730  23.490  1.00  0.00           H
ATOM    121  HD2 LYS A  15      52.890  57.100  22.120  1.00  0.00           H
ATOM    122  CE  LYS A  15      50.980  57.990  21.950  1.00  0.00           C
ATOM    123  HE1 LYS A  15      51.160  58.760  21.160  1.00  0.00           H
ATOM    124  HE2 LYS A  15      50.270  58.430  22.670  1.00  0.00           H
ATOM    125  NZ  LYS A  15      50.320  56.840  21.230  1.00  0.00           N
ATOM    126  HZ1 LYS A  15      51.040  56.120  21.000  1.00  0.00           H
ATOM    127  HZ2 LYS A  15      49.820  57.200  20.400  1.00  0.00           H
ATOM    128  HZ3 LYS A  15      49.730  56.370  21.950  1.00  0.00           H
ATOM    129  C   LYS A  15      55.270  56.270  25.720  1.00  0.00           C
ATOM    130  O   LYS A  15      56.270  56.420  25.040  1.00  0.00           O
ATOM    131  N   LYS A  16      55.230  55.450  26.830  1.00  0.00           N
ATOM    132  HN  LYS A  16      54.390  55.100  27.230  1.00  0.00           H
ATOM    133  CA  LYS A  16      56.360  54.790  27.450  1.00  0.00           C
ATOM    134  HA  LYS A  16      57.210  54.910  26.780  1.00  0.00           H
ATOM    135  CB  LYS A  16      56.670  55.380  28.790  1.00  0.00           C
ATOM    136  HB1 LYS A  16      57.200  54.700  29.500  1.00  0.00           H
ATOM    137  HB2 LYS A  16      55.750  55.510  29.390  1.00  0.00           H
ATOM    138  CG  LYS A  16      57.530  56.660  28.610  1.00  0.00           C
ATOM    139  HG1 LYS A  16      57.620  57.190  29.580  1.00  0.00           H
ATOM    140  HG2 LYS A  16      57.030  57.390  27.940  1.00  0.00           H
ATOM    141  CD  LYS A  16      58.940  56.540  27.990  1.00  0.00           C
ATOM    142  HD1 LYS A  16      58.810  55.900  27.080  1.00  0.00           H
ATOM    143  HD2 LYS A  16      59.500  55.980  28.770  1.00  0.00           H
ATOM    144  CE  LYS A  16      59.650  57.890  27.520  1.00  0.00           C
ATOM    145  HE1 LYS A  16      59.070  58.230  26.650  1.00  0.00           H
ATOM    146  HE2 LYS A  16      60.700  57.660  27.190  1.00  0.00           H
ATOM    147  NZ  LYS A  16      59.670  58.950  28.570  1.00  0.00           N
ATOM    148  HZ1 LYS A  16      59.960  58.580  29.500  1.00  0.00           H
ATOM    149  HZ2 LYS A  16      58.720  59.370  28.640  1.00  0.00           H
ATOM    150  HZ3 LYS A  16      60.190  59.790  28.270  1.00  0.00           H
ATOM    151  C   LYS A  16      56.140  53.330  27.570  1.00  0.00           C
ATOM    152  O   LYS A  16      55.100  52.890  28.080  1.00  0.00           O
ATOM    153  N   ASN A  17      57.100  52.550  27.060  1.00  0.00           N
ATOM    154  HN  ASN A  17      57.850  52.990  26.590  1.00  0.00           H
ATOM    155  CA  ASN A  17      56.990  51.090  26.980  1.00  0.00           C
ATOM    156  HA  ASN A  17      56.060  50.880  26.480  1.00  0.00           H
ATOM    157  CB  ASN A  17      58.140  50.370  26.090  1.00  0.00           C
ATOM    158  HB1 ASN A  17      59.010  50.510  26.740  1.00  0.00           H
ATOM    159  HB2 ASN A  17      58.320  50.890  25.120  1.00  0.00           H
ATOM    160  CG  ASN A  17      57.940  48.860  25.890  1.00  0.00           C
ATOM    161  OD1 ASN A  17      57.450  48.400  24.930  1.00  0.00           O
ATOM    162  ND2 ASN A  17      58.410  48.090  26.910  1.00  0.00           N
ATOM    163 HD21 ASN A  17      58.180  47.120  26.940  1.00  0.00           H
ATOM    164 HD22 ASN A  17      58.910  48.570  27.620  1.00  0.00           H
ATOM    165  C   ASN A  17      56.860  50.340  28.340  1.00  0.00           C
ATOM    166  O   ASN A  17      57.600  50.690  29.250  1.00  0.00           O
ATOM    167  N   CYS A  18      55.890  49.390  28.450  1.00  0.00           N
ATOM    168  HN  CYS A  18      55.300  49.090  27.700  1.00  0.00           H
ATOM    169  CA  CYS A  18      55.580  48.790  29.720  1.00  0.00           C
ATOM    170  HA  CYS A  18      56.410  49.040  30.360  1.00  0.00           H
ATOM    171  CB  CYS A  18      54.270  49.400  30.180  1.00  0.00           C
ATOM    172  HB1 CYS A  18      53.830  48.870  31.060  1.00  0.00           H
ATOM    173  HB2 CYS A  18      53.600  49.180  29.320  1.00  0.00           H
ATOM    174  SG  CYS A  18      54.320  51.170  30.400  1.00  0.00           S
ATOM    175  C   CYS A  18      55.510  47.240  29.650  1.00  0.00           C
ATOM    176  O   CYS A  18      55.360  46.680  28.600  1.00  0.00           O
ATOM    177  N   CYS A  19      55.530  46.540  30.800  1.00  0.00           N
ATOM    178  HN  CYS A  19      55.680  47.100  31.610  1.00  0.00           H
ATOM    179  CA  CYS A  19      55.310  45.130  30.800  1.00  0.00           C
ATOM    180  HA  CYS A  19      55.110  44.780  29.790  1.00  0.00           H
ATOM    181  CB  CYS A  19      56.450  44.370  31.390  1.00  0.00           C
ATOM    182  HB1 CYS A  19      56.090  43.320  31.470  1.00  0.00           H
ATOM    183  HB2 CYS A  19      56.550  44.610  32.480  1.00  0.00           H
ATOM    184  SG  CYS A  19      58.100  44.210  30.570  1.00  0.00           S
ATOM    185  C   CYS A  19      53.990  44.820  31.560  1.00  0.00           C
ATOM    186  O   CYS A  19      53.670  45.580  32.420  1.00  0.00           O
ATOM    187  N   VAL A  20      53.260  43.820  31.040  1.00  0.00           N
ATOM    188  HN  VAL A  20      53.470  43.540  30.110  1.00  0.00           H
ATOM    189  CA  VAL A  20      52.050  43.350  31.700  1.00  0.00           C
ATOM    190  HA  VAL A  20      52.100  43.450  32.770  1.00  0.00           H
ATOM    191  CB  VAL A  20      50.830  44.220  31.160  1.00  0.00           C
ATOM    192  HB  VAL A  20      51.130  45.290  31.230  1.00  0.00           H
ATOM    193  CG1 VAL A  20      50.460  43.820  29.680  1.00  0.00           C
ATOM    194 HG11 VAL A  20      51.340  44.030  29.030  1.00  0.00           H
ATOM    195 HG12 VAL A  20      49.580  44.370  29.270  1.00  0.00           H
ATOM    196 HG13 VAL A  20      50.210  42.750  29.620  1.00  0.00           H
ATOM    197  CG2 VAL A  20      49.710  43.970  32.180  1.00  0.00           C
ATOM    198 HG21 VAL A  20      49.100  43.110  31.850  1.00  0.00           H
ATOM    199 HG22 VAL A  20      48.920  44.750  32.110  1.00  0.00           H
ATOM    200 HG23 VAL A  20      50.050  43.690  33.200  1.00  0.00           H
ATOM    201  C   VAL A  20      51.920  41.860  31.580  1.00  0.00           C
ATOM    202  O   VAL A  20      52.260  41.210  30.590  1.00  0.00           O
ATOM    203  N   PHE A  21      51.250  41.200  32.460  1.00  0.00           N
ATOM    204  HN  PHE A  21      50.820  41.820  33.110  1.00  0.00           H
ATOM    205  CA  PHE A  21      50.840  39.830  32.370  1.00  0.00           C
ATOM    206  HA  PHE A  21      50.740  39.680  31.300  1.00  0.00           H
ATOM    207  CB  PHE A  21      51.910  38.900  32.980  1.00  0.00           C
ATOM    208  HB1 PHE A  21      52.230  39.170  34.020  1.00  0.00           H
ATOM    209  HB2 PHE A  21      52.780  39.100  32.320  1.00  0.00           H
ATOM    210  CG  PHE A  21      51.620  37.400  33.040  1.00  0.00           C
ATOM    211  CD1 PHE A  21      51.340  36.720  31.840  1.00  0.00           C
ATOM    212  HD1 PHE A  21      51.370  37.170  30.860  1.00  0.00           H
ATOM    213  CE1 PHE A  21      51.000  35.330  31.880  1.00  0.00           C
ATOM    214  HE1 PHE A  21      50.950  34.840  30.920  1.00  0.00           H
ATOM    215  CZ  PHE A  21      50.930  34.650  33.080  1.00  0.00           C
ATOM    216  HZ  PHE A  21      50.640  33.610  32.970  1.00  0.00           H
ATOM    217  CD2 PHE A  21      51.630  36.690  34.230  1.00  0.00           C
ATOM    218  HD2 PHE A  21      51.910  37.270  35.100  1.00  0.00           H
ATOM    219  CE2 PHE A  21      51.260  35.370  34.300  1.00  0.00           C
ATOM    220  HE2 PHE A  21      51.150  34.940  35.290  1.00  0.00           H
ATOM    221  C   PHE A  21      49.420  39.700  32.990  1.00  0.00           C
ATOM    222  O   PHE A  21      49.080  40.400  33.930  1.00  0.00           O
ATOM    223  N   ARG A  22      48.610  38.820  32.280  1.00  0.00           N
ATOM    224  HN  ARG A  22      49.040  38.120  31.700  1.00  0.00           H
ATOM    225  CA  ARG A  22      47.270  38.430  32.710  1.00  0.00           C
ATOM    226  HA  ARG A  22      47.030  38.990  33.590  1.00  0.00           H
ATOM    227  CB  ARG A  22      46.150  39.090  31.860  1.00  0.00           C
ATOM    228  HB1 ARG A  22      45.120  38.810  32.190  1.00  0.00           H
ATOM    229  HB2 ARG A  22      46.330  38.940  30.770  1.00  0.00           H
ATOM    230  CG  ARG A  22      46.220  40.630  32.190  1.00  0.00           C
ATOM    231  HG1 ARG A  22      47.140  41.020  31.700  1.00  0.00           H
ATOM    232  HG2 ARG A  22      46.490  40.840  33.250  1.00  0.00           H
ATOM    233  CD  ARG A  22      45.090  41.430  31.700  1.00  0.00           C
ATOM    234  HD1 ARG A  22      44.130  41.070  32.120  1.00  0.00           H
ATOM    235  HD2 ARG A  22      45.090  41.340  30.600  1.00  0.00           H
ATOM    236  NE  ARG A  22      45.390  42.830  32.110  1.00  0.00           N
ATOM    237  HE  ARG A  22      45.940  43.020  32.920  1.00  0.00           H
ATOM    238  CZ  ARG A  22      44.650  43.910  31.910  1.00  0.00           C
ATOM    239  NH1 ARG A  22      43.740  43.870  30.910  1.00  0.00           N
ATOM    240 HH11 ARG A  22      43.290  44.740  30.690  1.00  0.00           H
ATOM    241 HH12 ARG A  22      43.630  43.040  30.380  1.00  0.00           H
ATOM    242  NH2 ARG A  22      44.980  45.060  32.470  1.00  0.00           N
ATOM    243 HH21 ARG A  22      45.820  45.170  33.020  1.00  0.00           H
ATOM    244 HH22 ARG A  22      44.480  45.870  32.190  1.00  0.00           H
ATOM    245  C   ARG A  22      47.050  36.950  32.930  1.00  0.00           C
ATOM    246  O   ARG A  22      47.050  36.250  31.950  1.00  0.00           O
ATOM    247  N   ASP A  23      46.950  36.460  34.160  1.00  0.00           N
ATOM    248  HN  ASP A  23      46.850  36.980  35.010  1.00  0.00           H
ATOM    249  CA  ASP A  23      46.630  35.000  34.280  1.00  0.00           C
ATOM    250  HA  ASP A  23      45.910  34.700  33.550  1.00  0.00           H
ATOM    251  CB  ASP A  23      47.920  34.120  34.100  1.00  0.00           C
ATOM    252  HB1 ASP A  23      48.640  34.310  34.920  1.00  0.00           H
ATOM    253  HB2 ASP A  23      48.410  34.510  33.180  1.00  0.00           H
ATOM    254  CG  ASP A  23      47.660  32.620  33.880  1.00  0.00           C
ATOM    255  OD1 ASP A  23      48.500  31.860  34.370  1.00  0.00           O
ATOM    256  OD2 ASP A  23      46.640  32.200  33.330  1.00  0.00           O
ATOM    257  C   ASP A  23      45.950  34.760  35.600  1.00  0.00           C
ATOM    258  O   ASP A  23      45.640  35.630  36.330  1.00  0.00           O
ATOM    259  N   ASP A  24      45.650  33.510  35.900  1.00  0.00           N
ATOM    260  HN  ASP A  24      45.930  32.750  35.320  1.00  0.00           H
ATOM    261  CA  ASP A  24      44.710  33.040  36.920  1.00  0.00           C
ATOM    262  HA  ASP A  24      43.860  33.650  36.660  1.00  0.00           H
ATOM    263  CB  ASP A  24      44.400  31.530  36.700  1.00  0.00           C
ATOM    264  HB1 ASP A  24      45.120  30.890  37.270  1.00  0.00           H
ATOM    265  HB2 ASP A  24      44.570  31.230  35.640  1.00  0.00           H
ATOM    266  CG  ASP A  24      42.990  31.190  37.040  1.00  0.00           C
ATOM    267  OD1 ASP A  24      42.060  32.090  37.000  1.00  0.00           O
ATOM    268  OD2 ASP A  24      42.780  30.020  37.450  1.00  0.00           O
ATOM    269  C   ASP A  24      45.000  33.270  38.320  1.00  0.00           C
ATOM    270  O   ASP A  24      44.040  33.660  39.060  1.00  0.00           O
ATOM    271  N   PHE A  25      46.260  33.090  38.870  1.00  0.00           N
ATOM    272  HN  PHE A  25      46.930  32.670  38.260  1.00  0.00           H
ATOM    273  CA  PHE A  25      46.660  32.980  40.300  1.00  0.00           C
ATOM    274  HA  PHE A  25      46.160  32.090  40.660  1.00  0.00           H
ATOM    275  CB  PHE A  25      48.180  32.900  40.470  1.00  0.00           C
ATOM    276  HB1 PHE A  25      48.670  33.890  40.310  1.00  0.00           H
ATOM    277  HB2 PHE A  25      48.560  32.210  39.690  1.00  0.00           H
ATOM    278  CG  PHE A  25      48.690  32.330  41.800  1.00  0.00           C
ATOM    279  CD1 PHE A  25      48.700  33.110  42.940  1.00  0.00           C
ATOM    280  HD1 PHE A  25      48.250  34.090  42.920  1.00  0.00           H
ATOM    281  CE1 PHE A  25      49.240  32.640  44.160  1.00  0.00           C
ATOM    282  HE1 PHE A  25      49.210  33.210  45.080  1.00  0.00           H
ATOM    283  CZ  PHE A  25      49.670  31.340  44.210  1.00  0.00           C
ATOM    284  HZ  PHE A  25      49.950  30.960  45.180  1.00  0.00           H
ATOM    285  CD2 PHE A  25      49.020  30.980  41.870  1.00  0.00           C
ATOM    286  HD2 PHE A  25      48.880  30.380  40.990  1.00  0.00           H
ATOM    287  CE2 PHE A  25      49.540  30.490  43.110  1.00  0.00           C
ATOM    288  HE2 PHE A  25      49.870  29.450  43.120  1.00  0.00           H
ATOM    289  C   PHE A  25      46.200  34.130  41.190  1.00  0.00           C
ATOM    290  O   PHE A  25      45.560  33.930  42.260  1.00  0.00           O
ATOM    291  N   ILE A  26      46.400  35.390  40.780  1.00  0.00           N
ATOM    292  HN  ILE A  26      46.730  35.500  39.850  1.00  0.00           H
ATOM    293  CA  ILE A  26      45.960  36.600  41.430  1.00  0.00           C
ATOM    294  HA  ILE A  26      46.350  36.720  42.420  1.00  0.00           H
ATOM    295  CB  ILE A  26      46.520  37.860  40.740  1.00  0.00           C
ATOM    296  HB  ILE A  26      47.630  37.910  40.790  1.00  0.00           H
ATOM    297  CG2 ILE A  26      46.230  37.880  39.170  1.00  0.00           C
ATOM    298 HG21 ILE A  26      46.610  36.910  38.800  1.00  0.00           H
ATOM    299 HG22 ILE A  26      46.670  38.680  38.540  1.00  0.00           H
ATOM    300 HG23 ILE A  26      45.160  38.020  38.910  1.00  0.00           H
ATOM    301  CG1 ILE A  26      46.180  39.130  41.450  1.00  0.00           C
ATOM    302 HG11 ILE A  26      46.360  38.940  42.530  1.00  0.00           H
ATOM    303 HG12 ILE A  26      45.170  39.550  41.290  1.00  0.00           H
ATOM    304  CD  ILE A  26      47.160  40.280  41.180  1.00  0.00           C
ATOM    305  HD1 ILE A  26      48.230  39.980  41.250  1.00  0.00           H
ATOM    306  HD2 ILE A  26      47.110  41.110  41.930  1.00  0.00           H
ATOM    307  HD3 ILE A  26      46.940  40.820  40.240  1.00  0.00           H
ATOM    308  C   ILE A  26      44.440  36.720  41.580  1.00  0.00           C
ATOM    309  O   ILE A  26      43.910  37.140  42.580  1.00  0.00           O
ATOM    310  N   VAL A  27      43.700  36.320  40.520  1.00  0.00           N
ATOM    311  HN  VAL A  27      44.100  35.930  39.700  1.00  0.00           H
ATOM    312  CA  VAL A  27      42.210  36.310  40.520  1.00  0.00           C
ATOM    313  HA  VAL A  27      41.870  37.210  41.020  1.00  0.00           H
ATOM    314  CB  VAL A  27      41.640  36.320  39.120  1.00  0.00           C
ATOM    315  HB  VAL A  27      42.070  35.410  38.660  1.00  0.00           H
ATOM    316  CG1 VAL A  27      40.100  36.360  39.100  1.00  0.00           C
ATOM    317 HG11 VAL A  27      39.790  37.170  39.810  1.00  0.00           H
ATOM    318 HG12 VAL A  27      39.790  35.370  39.460  1.00  0.00           H
ATOM    319 HG13 VAL A  27      39.660  36.540  38.090  1.00  0.00           H
ATOM    320  CG2 VAL A  27      42.190  37.390  38.280  1.00  0.00           C
ATOM    321 HG21 VAL A  27      41.790  37.340  37.240  1.00  0.00           H
ATOM    322 HG22 VAL A  27      43.290  37.400  38.130  1.00  0.00           H
ATOM    323 HG23 VAL A  27      42.060  38.390  38.740  1.00  0.00           H
ATOM    324  C   VAL A  27      41.720  35.110  41.350  1.00  0.00           C
ATOM    325  O   VAL A  27      40.680  35.270  42.030  1.00  0.00           O
ATOM    326  N   LYS A  28      42.440  34.040  41.440  1.00  0.00           N
ATOM    327  HN  LYS A  28      43.300  33.940  40.950  1.00  0.00           H
ATOM    328  CA  LYS A  28      42.160  33.010  42.430  1.00  0.00           C
ATOM    329  HA  LYS A  28      41.110  32.840  42.210  1.00  0.00           H
ATOM    330  CB  LYS A  28      43.020  31.640  42.190  1.00  0.00           C
ATOM    331  HB1 LYS A  28      42.840  31.010  43.090  1.00  0.00           H
ATOM    332  HB2 LYS A  28      44.100  31.910  42.190  1.00  0.00           H
ATOM    333  CG  LYS A  28      42.670  30.900  40.940  1.00  0.00           C
ATOM    334  HG1 LYS A  28      43.370  30.060  40.780  1.00  0.00           H
ATOM    335  HG2 LYS A  28      42.690  31.530  40.020  1.00  0.00           H
ATOM    336  CD  LYS A  28      41.260  30.230  41.090  1.00  0.00           C
ATOM    337  HD1 LYS A  28      40.490  31.020  41.280  1.00  0.00           H
ATOM    338  HD2 LYS A  28      41.310  29.500  41.920  1.00  0.00           H
ATOM    339  CE  LYS A  28      40.850  29.300  39.970  1.00  0.00           C
ATOM    340  HE1 LYS A  28      39.970  28.680  40.240  1.00  0.00           H
ATOM    341  HE2 LYS A  28      41.710  28.630  39.820  1.00  0.00           H
ATOM    342  NZ  LYS A  28      40.550  30.050  38.740  1.00  0.00           N
ATOM    343  HZ1 LYS A  28      39.950  29.460  38.140  1.00  0.00           H
ATOM    344  HZ2 LYS A  28      41.440  30.090  38.200  1.00  0.00           H
ATOM    345  HZ3 LYS A  28      40.000  30.930  38.880  1.00  0.00           H
ATOM    346  C   LYS A  28      42.320  33.340  43.880  1.00  0.00           C
ATOM    347  O   LYS A  28      41.420  33.050  44.660  1.00  0.00           O
ATOM    348  N   VAL A  29      43.350  34.070  44.280  1.00  0.00           N
ATOM    349  HN  VAL A  29      44.040  34.320  43.600  1.00  0.00           H
ATOM    350  CA  VAL A  29      43.730  34.190  45.670  1.00  0.00           C
ATOM    351  HA  VAL A  29      43.300  33.370  46.210  1.00  0.00           H
ATOM    352  CB  VAL A  29      45.340  34.140  45.710  1.00  0.00           C
ATOM    353  HB  VAL A  29      45.710  34.880  44.990  1.00  0.00           H
ATOM    354  CG1 VAL A  29      45.800  34.490  47.120  1.00  0.00           C
ATOM    355 HG11 VAL A  29      45.660  35.560  47.370  1.00  0.00           H
ATOM    356 HG12 VAL A  29      46.910  34.420  47.250  1.00  0.00           H
ATOM    357 HG13 VAL A  29      45.260  33.860  47.860  1.00  0.00           H
ATOM    358  CG2 VAL A  29      45.740  32.700  45.450  1.00  0.00           C
ATOM    359 HG21 VAL A  29      45.080  31.990  46.010  1.00  0.00           H
ATOM    360 HG22 VAL A  29      46.790  32.350  45.610  1.00  0.00           H
ATOM    361 HG23 VAL A  29      45.650  32.580  44.360  1.00  0.00           H
ATOM    362  C   VAL A  29      43.190  35.320  46.330  1.00  0.00           C
ATOM    363  O   VAL A  29      42.770  35.300  47.460  1.00  0.00           O
ATOM    364  N   LEU A  30      43.160  36.460  45.580  1.00  0.00           N
ATOM    365  HN  LEU A  30      43.460  36.510  44.630  1.00  0.00           H
ATOM    366  CA  LEU A  30      42.720  37.720  46.200  1.00  0.00           C
ATOM    367  HA  LEU A  30      43.340  37.820  47.070  1.00  0.00           H
ATOM    368  CB  LEU A  30      43.080  39.000  45.340  1.00  0.00           C
ATOM    369  HB1 LEU A  30      42.730  39.880  45.920  1.00  0.00           H
ATOM    370  HB2 LEU A  30      42.540  38.990  44.370  1.00  0.00           H
ATOM    371  CG  LEU A  30      44.620  39.220  45.150  1.00  0.00           C
ATOM    372  HG  LEU A  30      44.970  38.420  44.460  1.00  0.00           H
ATOM    373  CD1 LEU A  30      45.040  40.610  44.550  1.00  0.00           C
ATOM    374 HD11 LEU A  30      44.830  41.400  45.300  1.00  0.00           H
ATOM    375 HD12 LEU A  30      44.400  40.700  43.650  1.00  0.00           H
ATOM    376 HD13 LEU A  30      46.110  40.680  44.250  1.00  0.00           H
ATOM    377  CD2 LEU A  30      45.380  39.110  46.520  1.00  0.00           C
ATOM    378 HD21 LEU A  30      45.580  38.080  46.900  1.00  0.00           H
ATOM    379 HD22 LEU A  30      44.940  39.820  47.270  1.00  0.00           H
ATOM    380 HD23 LEU A  30      46.380  39.570  46.380  1.00  0.00           H
ATOM    381  C   LEU A  30      41.330  37.840  46.850  1.00  0.00           C
ATOM    382  O   LEU A  30      41.210  38.470  47.870  1.00  0.00           O
ATOM    383  N   PRO A  31      40.200  37.360  46.270  1.00  0.00           N
ATOM    384  CD  PRO A  31      40.100  37.150  44.780  1.00  0.00           C
ATOM    385  HD1 PRO A  31      40.340  36.080  44.600  1.00  0.00           H
ATOM    386  HD2 PRO A  31      40.680  37.890  44.200  1.00  0.00           H
ATOM    387  CA  PRO A  31      38.850  37.420  46.880  1.00  0.00           C
ATOM    388  HA  PRO A  31      38.650  38.440  47.140  1.00  0.00           H
ATOM    389  CB  PRO A  31      37.890  37.040  45.780  1.00  0.00           C
ATOM    390  HB1 PRO A  31      36.920  37.510  46.050  1.00  0.00           H
ATOM    391  HB2 PRO A  31      37.670  35.950  45.780  1.00  0.00           H
ATOM    392  CG  PRO A  31      38.600  37.450  44.520  1.00  0.00           C
ATOM    393  HG1 PRO A  31      38.190  36.980  43.600  1.00  0.00           H
ATOM    394  HG2 PRO A  31      38.480  38.550  44.540  1.00  0.00           H
ATOM    395  C   PRO A  31      38.710  36.570  48.180  1.00  0.00           C
ATOM    396  O   PRO A  31      38.120  37.140  49.120  1.00  0.00           O
ATOM    397  N   PRO A  32      39.220  35.380  48.420  1.00  0.00           N
ATOM    398  CD  PRO A  32      39.560  34.340  47.430  1.00  0.00           C
ATOM    399  HD1 PRO A  32      40.250  34.600  46.600  1.00  0.00           H
ATOM    400  HD2 PRO A  32      38.580  33.970  47.080  1.00  0.00           H
ATOM    401  CA  PRO A  32      39.210  34.830  49.760  1.00  0.00           C
ATOM    402  HA  PRO A  32      38.230  35.050  50.180  1.00  0.00           H
ATOM    403  CB  PRO A  32      39.400  33.280  49.600  1.00  0.00           C
ATOM    404  HB1 PRO A  32      38.380  32.810  49.590  1.00  0.00           H
ATOM    405  HB2 PRO A  32      40.020  32.890  50.430  1.00  0.00           H
ATOM    406  CG  PRO A  32      40.180  33.170  48.280  1.00  0.00           C
ATOM    407  HG1 PRO A  32      41.240  33.480  48.410  1.00  0.00           H
ATOM    408  HG2 PRO A  32      40.080  32.240  47.680  1.00  0.00           H
ATOM    409  C   PRO A  32      40.290  35.490  50.710  1.00  0.00           C
ATOM    410  O   PRO A  32      39.980  35.650  51.870  1.00  0.00           O
ATOM    411  N   VAL A  33      41.500  35.820  50.290  1.00  0.00           N
ATOM    412  HN  VAL A  33      41.790  35.690  49.340  1.00  0.00           H
ATOM    413  CA  VAL A  33      42.450  36.500  51.220  1.00  0.00           C
ATOM    414  HA  VAL A  33      42.660  35.930  52.110  1.00  0.00           H
ATOM    415  CB  VAL A  33      43.820  36.670  50.550  1.00  0.00           C
ATOM    416  HB  VAL A  33      43.680  36.930  49.470  1.00  0.00           H
ATOM    417  CG1 VAL A  33      44.700  37.750  51.310  1.00  0.00           C
ATOM    418 HG11 VAL A  33      44.430  38.810  51.120  1.00  0.00           H
ATOM    419 HG12 VAL A  33      45.780  37.640  51.080  1.00  0.00           H
ATOM    420 HG13 VAL A  33      44.630  37.590  52.410  1.00  0.00           H
ATOM    421  CG2 VAL A  33      44.510  35.290  50.650  1.00  0.00           C
ATOM    422 HG21 VAL A  33      44.940  35.310  51.680  1.00  0.00           H
ATOM    423 HG22 VAL A  33      45.330  35.080  49.940  1.00  0.00           H
ATOM    424 HG23 VAL A  33      43.730  34.500  50.690  1.00  0.00           H
ATOM    425  C   VAL A  33      42.030  37.820  51.720  1.00  0.00           C
ATOM    426  O   VAL A  33      41.970  38.140  52.920  1.00  0.00           O
ATOM    427  N   LEU A  34      41.510  38.680  50.820  1.00  0.00           N
ATOM    428  HN  LEU A  34      41.470  38.420  49.850  1.00  0.00           H
ATOM    429  CA  LEU A  34      40.800  39.930  51.170  1.00  0.00           C
ATOM    430  HA  LEU A  34      41.310  40.520  51.910  1.00  0.00           H
ATOM    431  CB  LEU A  34      40.550  40.640  49.810  1.00  0.00           C
ATOM    432  HB1 LEU A  34      40.000  41.600  49.940  1.00  0.00           H
ATOM    433  HB2 LEU A  34      39.910  40.010  49.160  1.00  0.00           H
ATOM    434  CG  LEU A  34      41.810  40.940  49.000  1.00  0.00           C
ATOM    435  HG  LEU A  34      42.500  40.110  48.720  1.00  0.00           H
ATOM    436  CD1 LEU A  34      41.530  41.780  47.660  1.00  0.00           C
ATOM    437 HD11 LEU A  34      40.790  42.560  47.930  1.00  0.00           H
ATOM    438 HD12 LEU A  34      41.060  41.150  46.880  1.00  0.00           H
ATOM    439 HD13 LEU A  34      42.480  42.220  47.290  1.00  0.00           H
ATOM    440  CD2 LEU A  34      42.860  41.760  49.820  1.00  0.00           C
ATOM    441 HD21 LEU A  34      43.470  42.270  49.050  1.00  0.00           H
ATOM    442 HD22 LEU A  34      43.380  41.130  50.560  1.00  0.00           H
ATOM    443 HD23 LEU A  34      42.370  42.570  50.420  1.00  0.00           H
ATOM    444  C   LEU A  34      39.510  39.650  51.900  1.00  0.00           C
ATOM    445  O   LEU A  34      39.180  40.370  52.830  1.00  0.00           O
ATOM    446  N   GLY A  35      38.760  38.600  51.620  1.00  0.00           N
ATOM    447  HN  GLY A  35      39.000  38.030  50.840  1.00  0.00           H
ATOM    448  CA  GLY A  35      37.560  38.190  52.350  1.00  0.00           C
ATOM    449  HA1 GLY A  35      37.060  37.430  51.770  1.00  0.00           H
ATOM    450  HA2 GLY A  35      36.940  39.080  52.370  1.00  0.00           H
ATOM    451  C   GLY A  35      37.780  37.830  53.810  1.00  0.00           C
ATOM    452  O   GLY A  35      36.930  38.140  54.660  1.00  0.00           O
ATOM    453  N   LEU A  36      38.900  37.150  54.100  1.00  0.00           N
ATOM    454  HN  LEU A  36      39.450  36.900  53.310  1.00  0.00           H
ATOM    455  CA  LEU A  36      39.380  36.860  55.450  1.00  0.00           C
ATOM    456  HA  LEU A  36      38.590  36.440  56.060  1.00  0.00           H
ATOM    457  CB  LEU A  36      40.460  35.750  55.390  1.00  0.00           C
ATOM    458  HB1 LEU A  36      41.210  35.880  54.580  1.00  0.00           H
ATOM    459  HB2 LEU A  36      40.060  34.710  55.390  1.00  0.00           H
ATOM    460  CG  LEU A  36      41.610  35.790  56.470  1.00  0.00           C
ATOM    461  HG  LEU A  36      41.960  36.840  56.480  1.00  0.00           H
ATOM    462  CD1 LEU A  36      40.970  35.460  57.920  1.00  0.00           C
ATOM    463 HD11 LEU A  36      40.310  36.260  58.310  1.00  0.00           H
ATOM    464 HD12 LEU A  36      41.770  35.200  58.650  1.00  0.00           H
ATOM    465 HD13 LEU A  36      40.430  34.510  57.690  1.00  0.00           H
ATOM    466  CD2 LEU A  36      42.890  34.940  56.130  1.00  0.00           C
ATOM    467 HD21 LEU A  36      43.610  34.890  56.970  1.00  0.00           H
ATOM    468 HD22 LEU A  36      43.370  35.450  55.270  1.00  0.00           H
ATOM    469 HD23 LEU A  36      42.640  33.900  55.810  1.00  0.00           H
ATOM    470  C   LEU A  36      39.740  38.090  56.220  1.00  0.00           C
ATOM    471  O   LEU A  36      39.240  38.250  57.320  1.00  0.00           O
ATOM    472  N   GLU A  37      40.510  38.940  55.600  1.00  0.00           N
ATOM    473  HN  GLU A  37      40.900  38.670  54.710  1.00  0.00           H
ATOM    474  CA  GLU A  37      40.990  40.200  56.180  1.00  0.00           C
ATOM    475  HA  GLU A  37      41.480  39.880  57.090  1.00  0.00           H
ATOM    476  CB  GLU A  37      42.050  40.940  55.360  1.00  0.00           C
ATOM    477  HB1 GLU A  37      42.240  41.970  55.720  1.00  0.00           H
ATOM    478  HB2 GLU A  37      41.700  41.050  54.300  1.00  0.00           H
ATOM    479  CG  GLU A  37      43.450  40.260  55.400  1.00  0.00           C
ATOM    480  HG1 GLU A  37      43.330  39.160  55.230  1.00  0.00           H
ATOM    481  HG2 GLU A  37      43.860  40.520  56.400  1.00  0.00           H
ATOM    482  CD  GLU A  37      44.180  40.760  54.240  1.00  0.00           C
ATOM    483  OE1 GLU A  37      43.840  41.530  53.310  1.00  0.00           O
ATOM    484  OE2 GLU A  37      45.470  40.450  54.390  1.00  0.00           O
ATOM    485  HE2 GLU A  37      45.940  40.960  53.740  1.00  0.00           H
ATOM    486  C   GLU A  37      39.810  41.080  56.510  1.00  0.00           C
ATOM    487  O   GLU A  37      39.790  41.660  57.560  1.00  0.00           O
ATOM    488  N   PHE A  38      38.850  41.180  55.540  1.00  0.00           N
ATOM    489  HN  PHE A  38      38.870  40.730  54.650  1.00  0.00           H
ATOM    490  CA  PHE A  38      37.630  41.950  55.560  1.00  0.00           C
ATOM    491  HA  PHE A  38      37.890  43.000  55.640  1.00  0.00           H
ATOM    492  CB  PHE A  38      36.780  41.770  54.260  1.00  0.00           C
ATOM    493  HB1 PHE A  38      36.300  40.770  54.270  1.00  0.00           H
ATOM    494  HB2 PHE A  38      37.400  41.950  53.360  1.00  0.00           H
ATOM    495  CG  PHE A  38      35.620  42.750  54.290  1.00  0.00           C
ATOM    496  CD1 PHE A  38      35.930  44.090  54.040  1.00  0.00           C
ATOM    497  HD1 PHE A  38      36.950  44.450  53.950  1.00  0.00           H
ATOM    498  CE1 PHE A  38      34.880  44.990  53.980  1.00  0.00           C
ATOM    499  HE1 PHE A  38      35.180  46.020  53.850  1.00  0.00           H
ATOM    500  CZ  PHE A  38      33.570  44.640  54.370  1.00  0.00           C
ATOM    501  HZ  PHE A  38      32.830  45.430  54.410  1.00  0.00           H
ATOM    502  CD2 PHE A  38      34.310  42.360  54.530  1.00  0.00           C
ATOM    503  HD2 PHE A  38      34.190  41.310  54.750  1.00  0.00           H
ATOM    504  CE2 PHE A  38      33.310  43.330  54.740  1.00  0.00           C
ATOM    505  HE2 PHE A  38      32.390  42.920  55.140  1.00  0.00           H
ATOM    506  C   PHE A  38      36.890  41.700  56.820  1.00  0.00           C
ATOM    507  O   PHE A  38      36.740  42.570  57.650  1.00  0.00           O
ATOM    508  N   ILE A  39      36.340  40.500  57.040  1.00  0.00           N
ATOM    509  HN  ILE A  39      36.470  39.770  56.380  1.00  0.00           H
ATOM    510  CA  ILE A  39      35.440  40.150  58.110  1.00  0.00           C
ATOM    511  HA  ILE A  39      34.530  40.730  58.120  1.00  0.00           H
ATOM    512  CB  ILE A  39      35.080  38.730  58.010  1.00  0.00           C
ATOM    513  HB  ILE A  39      36.030  38.180  57.860  1.00  0.00           H
ATOM    514  CG2 ILE A  39      34.520  38.180  59.290  1.00  0.00           C
ATOM    515 HG21 ILE A  39      34.130  37.140  59.140  1.00  0.00           H
ATOM    516 HG22 ILE A  39      33.640  38.760  59.620  1.00  0.00           H
ATOM    517 HG23 ILE A  39      35.180  38.100  60.180  1.00  0.00           H
ATOM    518  CG1 ILE A  39      34.170  38.420  56.830  1.00  0.00           C
ATOM    519 HG11 ILE A  39      34.450  38.960  55.910  1.00  0.00           H
ATOM    520 HG12 ILE A  39      33.090  38.660  57.020  1.00  0.00           H
ATOM    521  CD  ILE A  39      34.270  36.970  56.370  1.00  0.00           C
ATOM    522  HD1 ILE A  39      33.530  36.760  55.580  1.00  0.00           H
ATOM    523  HD2 ILE A  39      34.040  36.220  57.170  1.00  0.00           H
ATOM    524  HD3 ILE A  39      35.280  36.840  55.930  1.00  0.00           H
ATOM    525  C   ILE A  39      36.040  40.500  59.470  1.00  0.00           C
ATOM    526  O   ILE A  39      35.430  41.280  60.240  1.00  0.00           O
ATOM    527  N   PHE A  40      37.260  39.940  59.730  1.00  0.00           N
ATOM    528  HN  PHE A  40      37.780  39.340  59.130  1.00  0.00           H
ATOM    529  CA  PHE A  40      37.900  40.010  60.980  1.00  0.00           C
ATOM    530  HA  PHE A  40      37.200  39.810  61.770  1.00  0.00           H
ATOM    531  CB  PHE A  40      39.150  39.120  60.930  1.00  0.00           C
ATOM    532  HB1 PHE A  40      39.900  39.470  61.670  1.00  0.00           H
ATOM    533  HB2 PHE A  40      39.670  39.150  59.950  1.00  0.00           H
ATOM    534  CG  PHE A  40      38.790  37.700  61.230  1.00  0.00           C
ATOM    535  CD1 PHE A  40      39.060  37.060  62.440  1.00  0.00           C
ATOM    536  HD1 PHE A  40      39.620  37.570  63.220  1.00  0.00           H
ATOM    537  CE1 PHE A  40      38.790  35.670  62.610  1.00  0.00           C
ATOM    538  HE1 PHE A  40      39.010  35.160  63.530  1.00  0.00           H
ATOM    539  CZ  PHE A  40      38.120  34.920  61.620  1.00  0.00           C
ATOM    540  HZ  PHE A  40      37.900  33.880  61.800  1.00  0.00           H
ATOM    541  CD2 PHE A  40      38.240  36.890  60.220  1.00  0.00           C
ATOM    542  HD2 PHE A  40      38.010  37.280  59.240  1.00  0.00           H
ATOM    543  CE2 PHE A  40      37.820  35.580  60.450  1.00  0.00           C
ATOM    544  HE2 PHE A  40      37.460  34.970  59.640  1.00  0.00           H
ATOM    545  C   PHE A  40      38.280  41.500  61.280  1.00  0.00           C
ATOM    546  O   PHE A  40      38.270  41.870  62.420  1.00  0.00           O
ATOM    547  N   GLY A  41      38.600  42.200  60.160  1.00  0.00           N
ATOM    548  HN  GLY A  41      38.720  41.720  59.290  1.00  0.00           H
ATOM    549  CA  GLY A  41      39.100  43.520  60.370  1.00  0.00           C
ATOM    550  HA1 GLY A  41      39.610  43.810  59.470  1.00  0.00           H
ATOM    551  HA2 GLY A  41      39.710  43.510  61.270  1.00  0.00           H
ATOM    552  C   GLY A  41      37.970  44.390  60.650  1.00  0.00           C
ATOM    553  O   GLY A  41      37.950  45.280  61.530  1.00  0.00           O
ATOM    554  N   LEU A  42      36.790  44.160  59.970  1.00  0.00           N
ATOM    555  HN  LEU A  42      36.770  43.570  59.170  1.00  0.00           H
ATOM    556  CA  LEU A  42      35.590  44.960  60.190  1.00  0.00           C
ATOM    557  HA  LEU A  42      35.930  45.970  60.040  1.00  0.00           H
ATOM    558  CB  LEU A  42      34.600  44.680  59.070  1.00  0.00           C
ATOM    559  HB1 LEU A  42      34.220  43.640  59.050  1.00  0.00           H
ATOM    560  HB2 LEU A  42      35.050  44.890  58.090  1.00  0.00           H
ATOM    561  CG  LEU A  42      33.360  45.620  59.060  1.00  0.00           C
ATOM    562  HG  LEU A  42      32.670  45.310  59.860  1.00  0.00           H
ATOM    563  CD1 LEU A  42      33.820  47.110  59.400  1.00  0.00           C
ATOM    564 HD11 LEU A  42      34.810  47.400  58.990  1.00  0.00           H
ATOM    565 HD12 LEU A  42      33.760  47.420  60.470  1.00  0.00           H
ATOM    566 HD13 LEU A  42      33.140  47.800  58.860  1.00  0.00           H
ATOM    567  CD2 LEU A  42      32.580  45.580  57.770  1.00  0.00           C
ATOM    568 HD21 LEU A  42      33.140  46.010  56.900  1.00  0.00           H
ATOM    569 HD22 LEU A  42      31.610  46.110  57.800  1.00  0.00           H
ATOM    570 HD23 LEU A  42      32.370  44.500  57.620  1.00  0.00           H
ATOM    571  C   LEU A  42      34.950  44.860  61.620  1.00  0.00           C
ATOM    572  O   LEU A  42      34.820  45.830  62.390  1.00  0.00           O
ATOM    573  N   LEU A  43      34.720  43.640  62.040  1.00  0.00           N
ATOM    574  HN  LEU A  43      34.860  42.850  61.460  1.00  0.00           H
ATOM    575  CA  LEU A  43      34.270  43.250  63.360  1.00  0.00           C
ATOM    576  HA  LEU A  43      33.360  43.820  63.510  1.00  0.00           H
ATOM    577  CB  LEU A  43      34.060  41.730  63.460  1.00  0.00           C
ATOM    578  HB1 LEU A  43      33.760  41.410  64.480  1.00  0.00           H
ATOM    579  HB2 LEU A  43      35.060  41.270  63.320  1.00  0.00           H
ATOM    580  CG  LEU A  43      33.100  41.160  62.500  1.00  0.00           C
ATOM    581  HG  LEU A  43      33.380  41.540  61.500  1.00  0.00           H
ATOM    582  CD1 LEU A  43      33.170  39.650  62.420  1.00  0.00           C
ATOM    583 HD11 LEU A  43      32.640  39.300  61.510  1.00  0.00           H
ATOM    584 HD12 LEU A  43      32.780  39.130  63.320  1.00  0.00           H
ATOM    585 HD13 LEU A  43      34.210  39.320  62.160  1.00  0.00           H
ATOM    586  CD2 LEU A  43      31.630  41.660  62.720  1.00  0.00           C
ATOM    587 HD21 LEU A  43      31.000  41.060  62.040  1.00  0.00           H
ATOM    588 HD22 LEU A  43      31.670  42.660  62.240  1.00  0.00           H
ATOM    589 HD23 LEU A  43      31.370  41.720  63.790  1.00  0.00           H
ATOM    590  C   LEU A  43      35.230  43.700  64.390  1.00  0.00           C
ATOM    591  O   LEU A  43      34.870  44.390  65.320  1.00  0.00           O
ATOM    592  N   GLY A  44      36.630  43.440  64.230  1.00  0.00           N
ATOM    593  HN  GLY A  44      36.870  42.810  63.500  1.00  0.00           H
ATOM    594  CA  GLY A  44      37.590  43.880  65.170  1.00  0.00           C
ATOM    595  HA1 GLY A  44      38.530  43.480  64.820  1.00  0.00           H
ATOM    596  HA2 GLY A  44      37.380  43.440  66.130  1.00  0.00           H
ATOM    597  C   GLY A  44      37.740  45.350  65.270  1.00  0.00           C
ATOM    598  O   GLY A  44      37.790  45.850  66.420  1.00  0.00           O
ATOM    599  N   ASN A  45      37.750  46.200  64.240  1.00  0.00           N
ATOM    600  HN  ASN A  45      37.690  45.900  63.300  1.00  0.00           H
ATOM    601  CA  ASN A  45      37.890  47.650  64.440  1.00  0.00           C
ATOM    602  HA  ASN A  45      38.520  47.820  65.300  1.00  0.00           H
ATOM    603  CB  ASN A  45      38.560  48.270  63.190  1.00  0.00           C
ATOM    604  HB1 ASN A  45      38.490  49.380  63.230  1.00  0.00           H
ATOM    605  HB2 ASN A  45      38.050  47.930  62.260  1.00  0.00           H
ATOM    606  CG  ASN A  45      40.080  47.910  63.100  1.00  0.00           C
ATOM    607  OD1 ASN A  45      40.930  48.530  63.760  1.00  0.00           O
ATOM    608  ND2 ASN A  45      40.410  46.800  62.330  1.00  0.00           N
ATOM    609 HD21 ASN A  45      41.390  46.590  62.360  1.00  0.00           H
ATOM    610 HD22 ASN A  45      39.750  46.110  62.050  1.00  0.00           H
ATOM    611  C   ASN A  45      36.640  48.310  64.860  1.00  0.00           C
ATOM    612  O   ASN A  45      36.700  49.230  65.650  1.00  0.00           O
ATOM    613  N   GLY A  46      35.430  47.770  64.560  1.00  0.00           N
ATOM    614  HN  GLY A  46      35.330  47.080  63.850  1.00  0.00           H
ATOM    615  CA  GLY A  46      34.170  48.180  65.060  1.00  0.00           C
ATOM    616  HA1 GLY A  46      33.400  47.540  64.620  1.00  0.00           H
ATOM    617  HA2 GLY A  46      34.030  49.230  64.830  1.00  0.00           H
ATOM    618  C   GLY A  46      33.870  47.900  66.480  1.00  0.00           C
ATOM    619  O   GLY A  46      33.140  48.630  67.130  1.00  0.00           O
ATOM    620  N   LEU A  47      34.480  46.860  67.040  1.00  0.00           N
ATOM    621  HN  LEU A  47      34.930  46.230  66.410  1.00  0.00           H
ATOM    622  CA  LEU A  47      34.580  46.660  68.440  1.00  0.00           C
ATOM    623  HA  LEU A  47      33.580  46.730  68.850  1.00  0.00           H
ATOM    624  CB  LEU A  47      34.990  45.270  68.890  1.00  0.00           C
ATOM    625  HB1 LEU A  47      35.970  45.000  68.470  1.00  0.00           H
ATOM    626  HB2 LEU A  47      34.270  44.540  68.460  1.00  0.00           H
ATOM    627  CG  LEU A  47      34.980  44.920  70.400  1.00  0.00           C
ATOM    628  HG  LEU A  47      35.810  45.530  70.820  1.00  0.00           H
ATOM    629  CD1 LEU A  47      33.620  45.110  71.060  1.00  0.00           C
ATOM    630 HD11 LEU A  47      33.640  44.920  72.150  1.00  0.00           H
ATOM    631 HD12 LEU A  47      32.950  44.290  70.700  1.00  0.00           H
ATOM    632 HD13 LEU A  47      33.140  46.100  70.920  1.00  0.00           H
ATOM    633  CD2 LEU A  47      35.230  43.370  70.600  1.00  0.00           C
ATOM    634 HD21 LEU A  47      36.070  43.150  69.900  1.00  0.00           H
ATOM    635 HD22 LEU A  47      34.360  42.780  70.230  1.00  0.00           H
ATOM    636 HD23 LEU A  47      35.630  43.050  71.580  1.00  0.00           H
ATOM    637  C   LEU A  47      35.380  47.740  69.150  1.00  0.00           C
ATOM    638  O   LEU A  47      35.010  48.470  70.120  1.00  0.00           O
ATOM    639  N   ALA A  48      36.560  48.020  68.480  1.00  0.00           N
ATOM    640  HN  ALA A  48      37.020  47.390  67.850  1.00  0.00           H
ATOM    641  CA  ALA A  48      37.550  48.960  68.970  1.00  0.00           C
ATOM    642  HA  ALA A  48      37.560  48.820  70.040  1.00  0.00           H
ATOM    643  CB  ALA A  48      38.900  48.670  68.280  1.00  0.00           C
ATOM    644  HB1 ALA A  48      39.310  47.670  68.520  1.00  0.00           H
ATOM    645  HB2 ALA A  48      39.550  49.500  68.640  1.00  0.00           H
ATOM    646  HB3 ALA A  48      38.720  48.890  67.200  1.00  0.00           H
ATOM    647  C   ALA A  48      37.090  50.450  68.950  1.00  0.00           C
ATOM    648  O   ALA A  48      37.180  51.250  69.880  1.00  0.00           O
ATOM    649  N   LEU A  49      36.390  50.830  67.860  1.00  0.00           N
ATOM    650  HN  LEU A  49      36.420  50.270  67.030  1.00  0.00           H
ATOM    651  CA  LEU A  49      35.850  52.210  67.660  1.00  0.00           C
ATOM    652  HA  LEU A  49      36.590  52.940  67.950  1.00  0.00           H
ATOM    653  CB  LEU A  49      35.280  52.410  66.200  1.00  0.00           C
ATOM    654  HB1 LEU A  49      34.840  53.410  66.090  1.00  0.00           H
ATOM    655  HB2 LEU A  49      34.630  51.520  65.960  1.00  0.00           H
ATOM    656  CG  LEU A  49      36.430  52.460  65.220  1.00  0.00           C
ATOM    657  HG  LEU A  49      37.190  51.660  65.360  1.00  0.00           H
ATOM    658  CD1 LEU A  49      35.760  52.250  63.870  1.00  0.00           C
ATOM    659 HD11 LEU A  49      36.470  52.360  63.030  1.00  0.00           H
ATOM    660 HD12 LEU A  49      34.890  52.940  63.820  1.00  0.00           H
ATOM    661 HD13 LEU A  49      35.410  51.200  63.960  1.00  0.00           H
ATOM    662  CD2 LEU A  49      37.210  53.770  65.190  1.00  0.00           C
ATOM    663 HD21 LEU A  49      36.610  54.670  64.960  1.00  0.00           H
ATOM    664 HD22 LEU A  49      38.120  53.720  64.540  1.00  0.00           H
ATOM    665 HD23 LEU A  49      37.560  53.930  66.230  1.00  0.00           H
ATOM    666  C   LEU A  49      34.640  52.370  68.540  1.00  0.00           C
ATOM    667  O   LEU A  49      34.480  53.380  69.210  1.00  0.00           O
ATOM    668  N   TRP A  50      33.740  51.310  68.780  1.00  0.00           N
ATOM    669  HN  TRP A  50      33.930  50.450  68.310  1.00  0.00           H
ATOM    670  CA  TRP A  50      32.640  51.280  69.710  1.00  0.00           C
ATOM    671  HA  TRP A  50      32.110  52.170  69.420  1.00  0.00           H
ATOM    672  CB  TRP A  50      31.620  50.080  69.590  1.00  0.00           C
ATOM    673  HB1 TRP A  50      32.370  49.290  69.440  1.00  0.00           H
ATOM    674  HB2 TRP A  50      31.020  50.190  68.660  1.00  0.00           H
ATOM    675  CG  TRP A  50      30.660  49.670  70.660  1.00  0.00           C
ATOM    676  CD1 TRP A  50      30.910  48.790  71.590  1.00  0.00           C
ATOM    677  HD1 TRP A  50      31.840  48.240  71.600  1.00  0.00           H
ATOM    678  NE1 TRP A  50      29.900  48.830  72.560  1.00  0.00           N
ATOM    679  HE1 TRP A  50      29.950  48.620  73.500  1.00  0.00           H
ATOM    680  CE2 TRP A  50      28.900  49.620  72.050  1.00  0.00           C
ATOM    681  CD2 TRP A  50      29.330  50.160  70.860  1.00  0.00           C
ATOM    682  CE3 TRP A  50      28.530  51.030  70.130  1.00  0.00           C
ATOM    683  HE3 TRP A  50      28.850  51.490  69.210  1.00  0.00           H
ATOM    684  CZ3 TRP A  50      27.230  51.260  70.600  1.00  0.00           C
ATOM    685  HZ3 TRP A  50      26.600  51.800  69.910  1.00  0.00           H
ATOM    686  CZ2 TRP A  50      27.680  49.910  72.550  1.00  0.00           C
ATOM    687  HZ2 TRP A  50      27.380  49.640  73.550  1.00  0.00           H
ATOM    688  CH2 TRP A  50      26.790  50.750  71.820  1.00  0.00           C
ATOM    689  HH2 TRP A  50      25.810  51.000  72.190  1.00  0.00           H
ATOM    690  C   TRP A  50      33.200  51.460  71.170  1.00  0.00           C
ATOM    691  O   TRP A  50      32.800  52.270  71.940  1.00  0.00           O
ATOM    692  N   ILE A  51      34.310  50.790  71.590  1.00  0.00           N
ATOM    693  HN  ILE A  51      34.670  50.000  71.100  1.00  0.00           H
ATOM    694  CA  ILE A  51      35.030  50.990  72.850  1.00  0.00           C
ATOM    695  HA  ILE A  51      34.340  50.800  73.660  1.00  0.00           H
ATOM    696  CB  ILE A  51      36.090  49.980  73.070  1.00  0.00           C
ATOM    697  HB  ILE A  51      36.870  49.910  72.290  1.00  0.00           H
ATOM    698  CG2 ILE A  51      36.810  50.300  74.390  1.00  0.00           C
ATOM    699 HG21 ILE A  51      36.090  50.280  75.240  1.00  0.00           H
ATOM    700 HG22 ILE A  51      37.440  51.210  74.360  1.00  0.00           H
ATOM    701 HG23 ILE A  51      37.600  49.550  74.580  1.00  0.00           H
ATOM    702  CG1 ILE A  51      35.390  48.650  73.390  1.00  0.00           C
ATOM    703 HG11 ILE A  51      34.400  48.660  72.870  1.00  0.00           H
ATOM    704 HG12 ILE A  51      35.170  48.460  74.460  1.00  0.00           H
ATOM    705  CD  ILE A  51      36.150  47.410  72.910  1.00  0.00           C
ATOM    706  HD1 ILE A  51      37.150  47.420  73.390  1.00  0.00           H
ATOM    707  HD2 ILE A  51      36.100  47.460  71.790  1.00  0.00           H
ATOM    708  HD3 ILE A  51      35.550  46.520  73.200  1.00  0.00           H
ATOM    709  C   ILE A  51      35.540  52.490  72.970  1.00  0.00           C
ATOM    710  O   ILE A  51      35.180  53.160  73.960  1.00  0.00           O
ATOM    711  N   PHE A  52      36.350  52.940  72.000  1.00  0.00           N
ATOM    712  HN  PHE A  52      36.690  52.400  71.230  1.00  0.00           H
ATOM    713  CA  PHE A  52      36.890  54.340  72.090  1.00  0.00           C
ATOM    714  HA  PHE A  52      37.400  54.450  73.030  1.00  0.00           H
ATOM    715  CB  PHE A  52      37.850  54.680  70.850  1.00  0.00           C
ATOM    716  HB1 PHE A  52      38.190  55.730  70.970  1.00  0.00           H
ATOM    717  HB2 PHE A  52      37.360  54.490  69.870  1.00  0.00           H
ATOM    718  CG  PHE A  52      39.210  53.910  70.830  1.00  0.00           C
ATOM    719  CD1 PHE A  52      39.750  53.250  69.670  1.00  0.00           C
ATOM    720  HD1 PHE A  52      39.130  53.330  68.790  1.00  0.00           H
ATOM    721  CE1 PHE A  52      40.990  52.600  69.700  1.00  0.00           C
ATOM    722  HE1 PHE A  52      41.360  52.130  68.810  1.00  0.00           H
ATOM    723  CZ  PHE A  52      41.750  52.650  70.890  1.00  0.00           C
ATOM    724  HZ  PHE A  52      42.630  52.080  71.120  1.00  0.00           H
ATOM    725  CD2 PHE A  52      40.000  54.040  71.930  1.00  0.00           C
ATOM    726  HD2 PHE A  52      39.590  54.630  72.730  1.00  0.00           H
ATOM    727  CE2 PHE A  52      41.210  53.300  71.980  1.00  0.00           C
ATOM    728  HE2 PHE A  52      41.750  53.380  72.910  1.00  0.00           H
ATOM    729  C   PHE A  52      35.800  55.360  72.060  1.00  0.00           C
ATOM    730  O   PHE A  52      35.850  56.270  72.920  1.00  0.00           O
ATOM    731  N   CYS A  53      34.720  55.230  71.320  1.00  0.00           N
ATOM    732  HN  CYS A  53      34.570  54.440  70.740  1.00  0.00           H
ATOM    733  CA  CYS A  53      33.630  56.190  71.430  1.00  0.00           C
ATOM    734  HA  CYS A  53      34.090  57.150  71.610  1.00  0.00           H
ATOM    735  CB  CYS A  53      32.860  56.270  70.050  1.00  0.00           C
ATOM    736  HB1 CYS A  53      32.020  56.970  70.260  1.00  0.00           H
ATOM    737  HB2 CYS A  53      32.460  55.250  69.890  1.00  0.00           H
ATOM    738  SG  CYS A  53      33.930  56.960  68.730  1.00  0.00           S
ATOM    739  HG1 CYS A  53      34.480  55.760  68.630  1.00  0.00           H
ATOM    740  C   CYS A  53      32.610  55.890  72.490  1.00  0.00           C
ATOM    741  O   CYS A  53      32.000  56.900  72.980  1.00  0.00           O
ATOM    742  N   PHE A  54      32.450  54.680  73.110  1.00  0.00           N
ATOM    743  HN  PHE A  54      32.990  53.940  72.720  1.00  0.00           H
ATOM    744  CA  PHE A  54      31.450  54.560  74.140  1.00  0.00           C
ATOM    745  HA  PHE A  54      31.100  55.520  74.480  1.00  0.00           H
ATOM    746  CB  PHE A  54      30.290  53.700  73.450  1.00  0.00           C
ATOM    747  HB1 PHE A  54      30.640  52.730  73.030  1.00  0.00           H
ATOM    748  HB2 PHE A  54      29.920  54.320  72.610  1.00  0.00           H
ATOM    749  CG  PHE A  54      29.080  53.530  74.460  1.00  0.00           C
ATOM    750  CD1 PHE A  54      28.640  54.610  75.200  1.00  0.00           C
ATOM    751  HD1 PHE A  54      28.930  55.580  74.840  1.00  0.00           H
ATOM    752  CE1 PHE A  54      27.670  54.450  76.250  1.00  0.00           C
ATOM    753  HE1 PHE A  54      27.410  55.360  76.750  1.00  0.00           H
ATOM    754  CZ  PHE A  54      27.220  53.150  76.640  1.00  0.00           C
ATOM    755  HZ  PHE A  54      26.540  52.940  77.460  1.00  0.00           H
ATOM    756  CD2 PHE A  54      28.650  52.250  74.890  1.00  0.00           C
ATOM    757  HD2 PHE A  54      28.970  51.310  74.460  1.00  0.00           H
ATOM    758  CE2 PHE A  54      27.790  52.100  75.990  1.00  0.00           C
ATOM    759  HE2 PHE A  54      27.720  51.090  76.360  1.00  0.00           H
ATOM    760  C   PHE A  54      31.910  54.010  75.520  1.00  0.00           C
ATOM    761  O   PHE A  54      31.460  54.510  76.570  1.00  0.00           O
ATOM    762  N   HSD A  55      32.600  52.840  75.630  1.00  0.00           N
ATOM    763  HN  HSD A  55      32.840  52.240  74.870  1.00  0.00           H
ATOM    764  CA  HSD A  55      33.000  52.290  76.940  1.00  0.00           C
ATOM    765  HA  HSD A  55      32.110  52.050  77.500  1.00  0.00           H
ATOM    766  CB  HSD A  55      33.720  50.860  76.890  1.00  0.00           C
ATOM    767  HB1 HSD A  55      33.970  50.490  77.910  1.00  0.00           H
ATOM    768  HB2 HSD A  55      34.600  50.920  76.240  1.00  0.00           H
ATOM    769  ND1 HSD A  55      33.240  48.470  76.540  1.00  0.00           N
ATOM    770  HD1 HSD A  55      33.890  48.210  77.250  1.00  0.00           H
ATOM    771  CG  HSD A  55      32.980  49.780  76.230  1.00  0.00           C
ATOM    772  CE1 HSD A  55      32.090  47.790  76.090  1.00  0.00           C
ATOM    773  HE1 HSD A  55      32.100  46.720  76.290  1.00  0.00           H
ATOM    774  NE2 HSD A  55      31.170  48.570  75.540  1.00  0.00           N
ATOM    775  CD2 HSD A  55      31.750  49.830  75.600  1.00  0.00           C
ATOM    776  HD2 HSD A  55      31.150  50.690  75.340  1.00  0.00           H
ATOM    777  C   HSD A  55      33.970  53.190  77.730  1.00  0.00           C
ATOM    778  O   HSD A  55      33.870  53.270  78.940  1.00  0.00           O
ATOM    779  N   LEU A  56      34.910  53.870  77.060  1.00  0.00           N
ATOM    780  HN  LEU A  56      34.960  53.840  76.080  1.00  0.00           H
ATOM    781  CA  LEU A  56      35.820  54.760  77.660  1.00  0.00           C
ATOM    782  HA  LEU A  56      36.000  54.400  78.660  1.00  0.00           H
ATOM    783  CB  LEU A  56      37.220  54.750  76.910  1.00  0.00           C
ATOM    784  HB1 LEU A  56      37.930  55.220  77.630  1.00  0.00           H
ATOM    785  HB2 LEU A  56      37.150  55.500  76.070  1.00  0.00           H
ATOM    786  CG  LEU A  56      37.860  53.340  76.560  1.00  0.00           C
ATOM    787  HG  LEU A  56      37.130  52.840  75.900  1.00  0.00           H
ATOM    788  CD1 LEU A  56      39.210  53.540  75.910  1.00  0.00           C
ATOM    789 HD11 LEU A  56      39.910  53.920  76.670  1.00  0.00           H
ATOM    790 HD12 LEU A  56      39.080  54.180  75.010  1.00  0.00           H
ATOM    791 HD13 LEU A  56      39.520  52.580  75.420  1.00  0.00           H
ATOM    792  CD2 LEU A  56      37.970  52.420  77.730  1.00  0.00           C
ATOM    793 HD21 LEU A  56      38.130  51.360  77.460  1.00  0.00           H
ATOM    794 HD22 LEU A  56      37.100  52.560  78.410  1.00  0.00           H
ATOM    795 HD23 LEU A  56      38.870  52.670  78.330  1.00  0.00           H
ATOM    796  C   LEU A  56      35.320  56.190  77.750  1.00  0.00           C
ATOM    797  O   LEU A  56      34.950  56.810  76.810  1.00  0.00           O
ATOM    798  N   LYS A  57      35.140  56.650  78.990  1.00  0.00           N
ATOM    799  HN  LYS A  57      35.430  56.070  79.740  1.00  0.00           H
ATOM    800  CA  LYS A  57      34.150  57.780  79.180  1.00  0.00           C
ATOM    801  HA  LYS A  57      33.400  57.770  78.410  1.00  0.00           H
ATOM    802  CB  LYS A  57      33.560  57.620  80.620  1.00  0.00           C
ATOM    803  HB1 LYS A  57      32.760  58.370  80.790  1.00  0.00           H
ATOM    804  HB2 LYS A  57      34.350  57.880  81.360  1.00  0.00           H
ATOM    805  CG  LYS A  57      32.910  56.260  80.840  1.00  0.00           C
ATOM    806  HG1 LYS A  57      32.280  56.360  81.750  1.00  0.00           H
ATOM    807  HG2 LYS A  57      33.710  55.550  81.130  1.00  0.00           H
ATOM    808  CD  LYS A  57      32.010  55.940  79.550  1.00  0.00           C
ATOM    809  HD1 LYS A  57      32.640  55.500  78.750  1.00  0.00           H
ATOM    810  HD2 LYS A  57      31.690  56.890  79.080  1.00  0.00           H
ATOM    811  CE  LYS A  57      30.630  55.210  79.860  1.00  0.00           C
ATOM    812  HE1 LYS A  57      30.000  55.730  80.610  1.00  0.00           H
ATOM    813  HE2 LYS A  57      30.960  54.250  80.300  1.00  0.00           H
ATOM    814  NZ  LYS A  57      29.890  54.920  78.650  1.00  0.00           N
ATOM    815  HZ1 LYS A  57      30.440  54.650  77.820  1.00  0.00           H
ATOM    816  HZ2 LYS A  57      29.260  55.720  78.430  1.00  0.00           H
ATOM    817  HZ3 LYS A  57      29.320  54.090  78.890  1.00  0.00           H
ATOM    818  C   LYS A  57      34.710  59.140  79.020  1.00  0.00           C
ATOM    819  O   LYS A  57      33.950  60.120  79.070  1.00  0.00           O
ATOM    820  N   SER A  58      36.020  59.330  78.710  1.00  0.00           N
ATOM    821  HN  SER A  58      36.600  58.530  78.710  1.00  0.00           H
ATOM    822  CA  SER A  58      36.580  60.660  78.470  1.00  0.00           C
ATOM    823  HA  SER A  58      35.850  61.260  77.940  1.00  0.00           H
ATOM    824  CB  SER A  58      36.940  61.420  79.780  1.00  0.00           C
ATOM    825  HB1 SER A  58      37.620  60.880  80.460  1.00  0.00           H
ATOM    826  HB2 SER A  58      36.020  61.580  80.380  1.00  0.00           H
ATOM    827  OG  SER A  58      37.580  62.680  79.580  1.00  0.00           O
ATOM    828  HG1 SER A  58      36.880  63.340  79.560  1.00  0.00           H
ATOM    829  C   SER A  58      37.750  60.550  77.560  1.00  0.00           C
ATOM    830  O   SER A  58      38.620  59.710  77.760  1.00  0.00           O
ATOM    831  N   TRP A  59      37.830  61.350  76.470  1.00  0.00           N
ATOM    832  HN  TRP A  59      37.070  61.960  76.260  1.00  0.00           H
ATOM    833  CA  TRP A  59      38.980  61.430  75.640  1.00  0.00           C
ATOM    834  HA  TRP A  59      39.200  60.490  75.170  1.00  0.00           H
ATOM    835  CB  TRP A  59      38.520  62.210  74.370  1.00  0.00           C
ATOM    836  HB1 TRP A  59      39.430  62.410  73.760  1.00  0.00           H
ATOM    837  HB2 TRP A  59      38.080  63.180  74.690  1.00  0.00           H
ATOM    838  CG  TRP A  59      37.590  61.450  73.530  1.00  0.00           C
ATOM    839  CD1 TRP A  59      36.230  61.730  73.420  1.00  0.00           C
ATOM    840  HD1 TRP A  59      35.780  62.490  74.020  1.00  0.00           H
ATOM    841  NE1 TRP A  59      35.640  60.830  72.630  1.00  0.00           N
ATOM    842  HE1 TRP A  59      34.750  60.810  72.240  1.00  0.00           H
ATOM    843  CE2 TRP A  59      36.590  60.030  72.130  1.00  0.00           C
ATOM    844  CD2 TRP A  59      37.820  60.380  72.610  1.00  0.00           C
ATOM    845  CE3 TRP A  59      39.000  59.550  72.280  1.00  0.00           C
ATOM    846  HE3 TRP A  59      39.890  59.740  72.860  1.00  0.00           H
ATOM    847  CZ3 TRP A  59      38.800  58.570  71.330  1.00  0.00           C
ATOM    848  HZ3 TRP A  59      39.620  57.910  71.060  1.00  0.00           H
ATOM    849  CZ2 TRP A  59      36.440  59.040  71.120  1.00  0.00           C
ATOM    850  HZ2 TRP A  59      35.490  58.870  70.630  1.00  0.00           H
ATOM    851  CH2 TRP A  59      37.580  58.340  70.730  1.00  0.00           C
ATOM    852  HH2 TRP A  59      37.370  57.560  70.020  1.00  0.00           H
ATOM    853  C   TRP A  59      40.190  62.080  76.300  1.00  0.00           C
ATOM    854  O   TRP A  59      40.110  62.960  77.150  1.00  0.00           O
ATOM    855  N   LYS A  60      41.440  61.580  75.860  1.00  0.00           N
ATOM    856  HN  LYS A  60      41.440  60.790  75.250  1.00  0.00           H
ATOM    857  CA  LYS A  60      42.840  61.950  76.060  1.00  0.00           C
ATOM    858  HA  LYS A  60      42.850  63.030  76.150  1.00  0.00           H
ATOM    859  CB  LYS A  60      43.500  61.290  77.350  1.00  0.00           C
ATOM    860  HB1 LYS A  60      44.580  61.430  77.540  1.00  0.00           H
ATOM    861  HB2 LYS A  60      43.480  60.200  77.110  1.00  0.00           H
ATOM    862  CG  LYS A  60      42.700  61.600  78.630  1.00  0.00           C
ATOM    863  HG1 LYS A  60      43.030  61.010  79.520  1.00  0.00           H
ATOM    864  HG2 LYS A  60      41.690  61.200  78.410  1.00  0.00           H
ATOM    865  CD  LYS A  60      42.560  63.090  78.920  1.00  0.00           C
ATOM    866  HD1 LYS A  60      42.240  63.820  78.150  1.00  0.00           H
ATOM    867  HD2 LYS A  60      43.620  63.350  79.170  1.00  0.00           H
ATOM    868  CE  LYS A  60      41.810  63.310  80.270  1.00  0.00           C
ATOM    869  HE1 LYS A  60      41.980  64.380  80.510  1.00  0.00           H
ATOM    870  HE2 LYS A  60      42.110  62.590  81.070  1.00  0.00           H
ATOM    871  NZ  LYS A  60      40.350  63.050  80.130  1.00  0.00           N
ATOM    872  HZ1 LYS A  60      40.130  62.060  80.310  1.00  0.00           H
ATOM    873  HZ2 LYS A  60      40.000  63.290  79.170  1.00  0.00           H
ATOM    874  HZ3 LYS A  60      39.680  63.620  80.680  1.00  0.00           H
ATOM    875  C   LYS A  60      43.690  61.560  74.790  1.00  0.00           C
ATOM    876  O   LYS A  60      43.170  60.800  73.980  1.00  0.00           O
ATOM    877  N   SER A  61      44.910  62.130  74.610  1.00  0.00           N
ATOM    878  HN  SER A  61      45.290  62.650  75.370  1.00  0.00           H
ATOM    879  CA  SER A  61      45.570  62.230  73.400  1.00  0.00           C
ATOM    880  HA  SER A  61      44.920  62.650  72.640  1.00  0.00           H
ATOM    881  CB  SER A  61      46.790  63.160  73.420  1.00  0.00           C
ATOM    882  HB1 SER A  61      46.330  64.150  73.590  1.00  0.00           H
ATOM    883  HB2 SER A  61      47.240  63.230  72.420  1.00  0.00           H
ATOM    884  OG  SER A  61      47.650  62.870  74.530  1.00  0.00           O
ATOM    885  HG1 SER A  61      48.100  62.040  74.310  1.00  0.00           H
ATOM    886  C   SER A  61      46.060  60.910  72.810  1.00  0.00           C
ATOM    887  O   SER A  61      46.090  60.780  71.610  1.00  0.00           O
ATOM    888  N   SER A  62      46.530  60.040  73.740  1.00  0.00           N
ATOM    889  HN  SER A  62      46.590  60.240  74.710  1.00  0.00           H
ATOM    890  CA  SER A  62      46.910  58.670  73.230  1.00  0.00           C
ATOM    891  HA  SER A  62      47.520  58.880  72.370  1.00  0.00           H
ATOM    892  CB  SER A  62      47.670  57.900  74.360  1.00  0.00           C
ATOM    893  HB1 SER A  62      48.630  58.430  74.600  1.00  0.00           H
ATOM    894  HB2 SER A  62      47.880  56.830  74.190  1.00  0.00           H
ATOM    895  OG  SER A  62      46.890  57.820  75.530  1.00  0.00           O
ATOM    896  HG1 SER A  62      47.100  58.600  76.050  1.00  0.00           H
ATOM    897  C   SER A  62      45.650  57.920  72.670  1.00  0.00           C
ATOM    898  O   SER A  62      45.680  57.370  71.630  1.00  0.00           O
ATOM    899  N   ARG A  63      44.450  58.020  73.300  1.00  0.00           N
ATOM    900  HN  ARG A  63      44.430  58.430  74.220  1.00  0.00           H
ATOM    901  CA  ARG A  63      43.200  57.510  72.760  1.00  0.00           C
ATOM    902  HA  ARG A  63      43.380  56.450  72.590  1.00  0.00           H
ATOM    903  CB  ARG A  63      41.990  57.670  73.780  1.00  0.00           C
ATOM    904  HB1 ARG A  63      41.120  57.310  73.170  1.00  0.00           H
ATOM    905  HB2 ARG A  63      41.890  58.770  73.870  1.00  0.00           H
ATOM    906  CG  ARG A  63      42.080  56.930  75.120  1.00  0.00           C
ATOM    907  HG1 ARG A  63      43.060  57.250  75.530  1.00  0.00           H
ATOM    908  HG2 ARG A  63      42.090  55.840  74.900  1.00  0.00           H
ATOM    909  CD  ARG A  63      40.910  57.170  76.120  1.00  0.00           C
ATOM    910  HD1 ARG A  63      40.040  56.510  75.910  1.00  0.00           H
ATOM    911  HD2 ARG A  63      40.600  58.220  76.290  1.00  0.00           H
ATOM    912  NE  ARG A  63      41.410  56.690  77.410  1.00  0.00           N
ATOM    913  HE  ARG A  63      42.160  56.040  77.350  1.00  0.00           H
ATOM    914  CZ  ARG A  63      40.700  56.490  78.500  1.00  0.00           C
ATOM    915  NH1 ARG A  63      39.530  57.030  78.750  1.00  0.00           N
ATOM    916 HH11 ARG A  63      39.050  57.000  79.630  1.00  0.00           H
ATOM    917 HH12 ARG A  63      39.240  57.770  78.130  1.00  0.00           H
ATOM    918  NH2 ARG A  63      41.280  55.730  79.380  1.00  0.00           N
ATOM    919 HH21 ARG A  63      42.170  55.320  79.160  1.00  0.00           H
ATOM    920 HH22 ARG A  63      40.740  55.440  80.170  1.00  0.00           H
ATOM    921  C   ARG A  63      42.810  58.110  71.370  1.00  0.00           C
ATOM    922  O   ARG A  63      42.510  57.320  70.510  1.00  0.00           O
ATOM    923  N   ILE A  64      42.990  59.420  71.180  1.00  0.00           N
ATOM    924  HN  ILE A  64      43.320  59.920  71.980  1.00  0.00           H
ATOM    925  CA  ILE A  64      42.760  60.150  69.960  1.00  0.00           C
ATOM    926  HA  ILE A  64      41.720  60.010  69.690  1.00  0.00           H
ATOM    927  CB  ILE A  64      43.010  61.710  70.020  1.00  0.00           C
ATOM    928  HB  ILE A  64      43.960  61.960  70.570  1.00  0.00           H
ATOM    929  CG2 ILE A  64      43.200  62.510  68.670  1.00  0.00           C
ATOM    930 HG21 ILE A  64      43.430  63.580  68.830  1.00  0.00           H
ATOM    931 HG22 ILE A  64      42.260  62.500  68.070  1.00  0.00           H
ATOM    932 HG23 ILE A  64      43.950  62.150  67.920  1.00  0.00           H
ATOM    933  CG1 ILE A  64      41.930  62.290  70.990  1.00  0.00           C
ATOM    934 HG11 ILE A  64      41.970  61.740  71.960  1.00  0.00           H
ATOM    935 HG12 ILE A  64      40.930  61.960  70.640  1.00  0.00           H
ATOM    936  CD  ILE A  64      41.980  63.790  71.360  1.00  0.00           C
ATOM    937  HD1 ILE A  64      42.100  64.460  70.480  1.00  0.00           H
ATOM    938  HD2 ILE A  64      42.640  63.960  72.240  1.00  0.00           H
ATOM    939  HD3 ILE A  64      41.030  64.070  71.850  1.00  0.00           H
ATOM    940  C   ILE A  64      43.590  59.640  68.780  1.00  0.00           C
ATOM    941  O   ILE A  64      43.130  59.450  67.690  1.00  0.00           O
ATOM    942  N   PHE A  65      44.910  59.420  69.110  1.00  0.00           N
ATOM    943  HN  PHE A  65      45.220  59.690  70.020  1.00  0.00           H
ATOM    944  CA  PHE A  65      45.790  58.830  68.120  1.00  0.00           C
ATOM    945  HA  PHE A  65      45.600  59.340  67.190  1.00  0.00           H
ATOM    946  CB  PHE A  65      47.280  59.100  68.280  1.00  0.00           C
ATOM    947  HB1 PHE A  65      47.760  58.630  67.400  1.00  0.00           H
ATOM    948  HB2 PHE A  65      47.740  58.660  69.200  1.00  0.00           H
ATOM    949  CG  PHE A  65      47.590  60.650  68.370  1.00  0.00           C
ATOM    950  CD1 PHE A  65      47.090  61.640  67.490  1.00  0.00           C
ATOM    951  HD1 PHE A  65      46.360  61.430  66.710  1.00  0.00           H
ATOM    952  CE1 PHE A  65      47.570  62.930  67.440  1.00  0.00           C
ATOM    953  HE1 PHE A  65      47.280  63.430  66.540  1.00  0.00           H
ATOM    954  CZ  PHE A  65      48.590  63.350  68.330  1.00  0.00           C
ATOM    955  HZ  PHE A  65      49.020  64.330  68.220  1.00  0.00           H
ATOM    956  CD2 PHE A  65      48.630  61.100  69.290  1.00  0.00           C
ATOM    957  HD2 PHE A  65      48.930  60.450  70.100  1.00  0.00           H
ATOM    958  CE2 PHE A  65      49.000  62.470  69.290  1.00  0.00           C
ATOM    959  HE2 PHE A  65      49.840  62.830  69.880  1.00  0.00           H
ATOM    960  C   PHE A  65      45.510  57.340  67.830  1.00  0.00           C
ATOM    961  O   PHE A  65      45.520  56.920  66.670  1.00  0.00           O
ATOM    962  N   LEU A  66      45.270  56.530  68.870  1.00  0.00           N
ATOM    963  HN  LEU A  66      45.220  56.910  69.790  1.00  0.00           H
ATOM    964  CA  LEU A  66      44.880  55.160  68.680  1.00  0.00           C
ATOM    965  HA  LEU A  66      45.590  54.620  68.070  1.00  0.00           H
ATOM    966  CB  LEU A  66      44.700  54.500  70.030  1.00  0.00           C
ATOM    967  HB1 LEU A  66      44.040  53.620  69.930  1.00  0.00           H
ATOM    968  HB2 LEU A  66      44.220  55.180  70.770  1.00  0.00           H
ATOM    969  CG  LEU A  66      45.950  54.070  70.730  1.00  0.00           C
ATOM    970  HG  LEU A  66      46.530  55.010  70.850  1.00  0.00           H
ATOM    971  CD1 LEU A  66      45.680  53.700  72.160  1.00  0.00           C
ATOM    972 HD11 LEU A  66      46.610  53.620  72.760  1.00  0.00           H
ATOM    973 HD12 LEU A  66      45.130  52.750  72.360  1.00  0.00           H
ATOM    974 HD13 LEU A  66      45.160  54.540  72.670  1.00  0.00           H
ATOM    975  CD2 LEU A  66      46.810  53.040  70.020  1.00  0.00           C
ATOM    976 HD21 LEU A  66      47.780  52.940  70.540  1.00  0.00           H
ATOM    977 HD22 LEU A  66      47.120  53.390  69.010  1.00  0.00           H
ATOM    978 HD23 LEU A  66      46.300  52.060  70.030  1.00  0.00           H
ATOM    979  C   LEU A  66      43.500  55.020  67.940  1.00  0.00           C
ATOM    980  O   LEU A  66      43.400  54.180  67.040  1.00  0.00           O
ATOM    981  N   PHE A  67      42.530  55.920  68.190  1.00  0.00           N
ATOM    982  HN  PHE A  67      42.670  56.370  69.070  1.00  0.00           H
ATOM    983  CA  PHE A  67      41.250  56.020  67.410  1.00  0.00           C
ATOM    984  HA  PHE A  67      40.760  55.070  67.380  1.00  0.00           H
ATOM    985  CB  PHE A  67      40.370  57.020  68.230  1.00  0.00           C
ATOM    986  HB1 PHE A  67      41.070  57.860  68.390  1.00  0.00           H
ATOM    987  HB2 PHE A  67      40.080  56.500  69.170  1.00  0.00           H
ATOM    988  CG  PHE A  67      39.240  57.630  67.530  1.00  0.00           C
ATOM    989  CD1 PHE A  67      38.160  56.830  67.140  1.00  0.00           C
ATOM    990  HD1 PHE A  67      38.140  55.790  67.450  1.00  0.00           H
ATOM    991  CE1 PHE A  67      37.150  57.380  66.370  1.00  0.00           C
ATOM    992  HE1 PHE A  67      36.240  56.820  66.210  1.00  0.00           H
ATOM    993  CZ  PHE A  67      37.140  58.760  66.020  1.00  0.00           C
ATOM    994  HZ  PHE A  67      36.300  59.110  65.460  1.00  0.00           H
ATOM    995  CD2 PHE A  67      39.300  59.050  67.210  1.00  0.00           C
ATOM    996  HD2 PHE A  67      40.130  59.670  67.530  1.00  0.00           H
ATOM    997  CE2 PHE A  67      38.140  59.580  66.390  1.00  0.00           C
ATOM    998  HE2 PHE A  67      38.180  60.620  66.100  1.00  0.00           H
ATOM    999  C   PHE A  67      41.400  56.290  65.930  1.00  0.00           C
ATOM   1000  O   PHE A  67      40.840  55.670  65.070  1.00  0.00           O
ATOM   1001  N   ASN A  68      42.340  57.270  65.580  1.00  0.00           N
ATOM   1002  HN  ASN A  68      42.890  57.670  66.320  1.00  0.00           H
ATOM   1003  CA  ASN A  68      42.840  57.470  64.240  1.00  0.00           C
ATOM   1004  HA  ASN A  68      42.040  57.710  63.550  1.00  0.00           H
ATOM   1005  CB  ASN A  68      43.840  58.700  64.360  1.00  0.00           C
ATOM   1006  HB1 ASN A  68      44.670  58.650  63.640  1.00  0.00           H
ATOM   1007  HB2 ASN A  68      44.320  58.620  65.370  1.00  0.00           H
ATOM   1008  CG  ASN A  68      43.160  60.040  64.310  1.00  0.00           C
ATOM   1009  OD1 ASN A  68      42.630  60.370  63.200  1.00  0.00           O
ATOM   1010  ND2 ASN A  68      43.180  60.790  65.450  1.00  0.00           N
ATOM   1011 HD21 ASN A  68      43.630  60.380  66.240  1.00  0.00           H
ATOM   1012 HD22 ASN A  68      43.010  61.770  65.380  1.00  0.00           H
ATOM   1013  C   ASN A  68      43.580  56.290  63.490  1.00  0.00           C
ATOM   1014  O   ASN A  68      43.360  56.010  62.300  1.00  0.00           O
ATOM   1015  N   LEU A  69      44.340  55.460  64.220  1.00  0.00           N
ATOM   1016  HN  LEU A  69      44.430  55.630  65.200  1.00  0.00           H
ATOM   1017  CA  LEU A  69      44.820  54.130  63.720  1.00  0.00           C
ATOM   1018  HA  LEU A  69      45.320  54.340  62.790  1.00  0.00           H
ATOM   1019  CB  LEU A  69      45.780  53.480  64.750  1.00  0.00           C
ATOM   1020  HB1 LEU A  69      45.320  53.310  65.740  1.00  0.00           H
ATOM   1021  HB2 LEU A  69      46.630  54.180  64.930  1.00  0.00           H
ATOM   1022  CG  LEU A  69      46.450  52.180  64.310  1.00  0.00           C
ATOM   1023  HG  LEU A  69      45.640  51.420  64.260  1.00  0.00           H
ATOM   1024  CD1 LEU A  69      47.110  52.320  62.890  1.00  0.00           C
ATOM   1025 HD11 LEU A  69      47.760  53.210  62.850  1.00  0.00           H
ATOM   1026 HD12 LEU A  69      46.420  52.500  62.040  1.00  0.00           H
ATOM   1027 HD13 LEU A  69      47.700  51.450  62.540  1.00  0.00           H
ATOM   1028  CD2 LEU A  69      47.600  51.790  65.290  1.00  0.00           C
ATOM   1029 HD21 LEU A  69      47.930  50.750  65.100  1.00  0.00           H
ATOM   1030 HD22 LEU A  69      47.190  51.770  66.320  1.00  0.00           H
ATOM   1031 HD23 LEU A  69      48.410  52.530  65.180  1.00  0.00           H
ATOM   1032  C   LEU A  69      43.640  53.270  63.410  1.00  0.00           C
ATOM   1033  O   LEU A  69      43.580  52.710  62.320  1.00  0.00           O
ATOM   1034  N   ALA A  70      42.670  53.140  64.270  1.00  0.00           N
ATOM   1035  HN  ALA A  70      42.830  53.400  65.220  1.00  0.00           H
ATOM   1036  CA  ALA A  70      41.430  52.390  64.010  1.00  0.00           C
ATOM   1037  HA  ALA A  70      41.700  51.360  63.830  1.00  0.00           H
ATOM   1038  CB  ALA A  70      40.520  52.310  65.290  1.00  0.00           C
ATOM   1039  HB1 ALA A  70      39.550  51.800  65.140  1.00  0.00           H
ATOM   1040  HB2 ALA A  70      40.320  53.300  65.740  1.00  0.00           H
ATOM   1041  HB3 ALA A  70      41.010  51.710  66.080  1.00  0.00           H
ATOM   1042  C   ALA A  70      40.680  52.840  62.800  1.00  0.00           C
ATOM   1043  O   ALA A  70      40.360  52.010  61.980  1.00  0.00           O
ATOM   1044  N   VAL A  71      40.410  54.240  62.740  1.00  0.00           N
ATOM   1045  HN  VAL A  71      40.650  54.750  63.560  1.00  0.00           H
ATOM   1046  CA  VAL A  71      39.740  54.920  61.630  1.00  0.00           C
ATOM   1047  HA  VAL A  71      38.750  54.520  61.490  1.00  0.00           H
ATOM   1048  CB  VAL A  71      39.390  56.490  61.910  1.00  0.00           C
ATOM   1049  HB  VAL A  71      40.360  56.860  62.300  1.00  0.00           H
ATOM   1050  CG1 VAL A  71      39.030  57.280  60.690  1.00  0.00           C
ATOM   1051 HG11 VAL A  71      38.700  58.320  60.920  1.00  0.00           H
ATOM   1052 HG12 VAL A  71      38.250  56.800  60.050  1.00  0.00           H
ATOM   1053 HG13 VAL A  71      39.890  57.410  60.000  1.00  0.00           H
ATOM   1054  CG2 VAL A  71      38.250  56.490  62.890  1.00  0.00           C
ATOM   1055 HG21 VAL A  71      37.470  55.760  62.610  1.00  0.00           H
ATOM   1056 HG22 VAL A  71      37.800  57.510  62.900  1.00  0.00           H
ATOM   1057 HG23 VAL A  71      38.660  56.320  63.910  1.00  0.00           H
ATOM   1058  C   VAL A  71      40.410  54.680  60.290  1.00  0.00           C
ATOM   1059  O   VAL A  71      39.770  54.250  59.330  1.00  0.00           O
ATOM   1060  N   ALA A  72      41.800  54.740  60.240  1.00  0.00           N
ATOM   1061  HN  ALA A  72      42.370  55.170  60.930  1.00  0.00           H
ATOM   1062  CA  ALA A  72      42.690  54.450  59.070  1.00  0.00           C
ATOM   1063  HA  ALA A  72      42.450  55.140  58.280  1.00  0.00           H
ATOM   1064  CB  ALA A  72      44.200  54.730  59.380  1.00  0.00           C
ATOM   1065  HB1 ALA A  72      44.780  54.500  58.460  1.00  0.00           H
ATOM   1066  HB2 ALA A  72      44.470  54.180  60.310  1.00  0.00           H
ATOM   1067  HB3 ALA A  72      44.270  55.830  59.490  1.00  0.00           H
ATOM   1068  C   ALA A  72      42.540  52.910  58.640  1.00  0.00           C
ATOM   1069  O   ALA A  72      42.380  52.550  57.490  1.00  0.00           O
ATOM   1070  N   ASP A  73      42.670  52.000  59.630  1.00  0.00           N
ATOM   1071  HN  ASP A  73      42.830  52.430  60.510  1.00  0.00           H
ATOM   1072  CA  ASP A  73      42.470  50.600  59.410  1.00  0.00           C
ATOM   1073  HA  ASP A  73      43.070  50.440  58.530  1.00  0.00           H
ATOM   1074  CB  ASP A  73      42.940  49.770  60.680  1.00  0.00           C
ATOM   1075  HB1 ASP A  73      42.740  48.690  60.510  1.00  0.00           H
ATOM   1076  HB2 ASP A  73      42.390  50.160  61.550  1.00  0.00           H
ATOM   1077  CG  ASP A  73      44.390  49.840  61.080  1.00  0.00           C
ATOM   1078  OD1 ASP A  73      45.330  50.420  60.500  1.00  0.00           O
ATOM   1079  OD2 ASP A  73      44.760  49.050  62.190  1.00  0.00           O
ATOM   1080  HD2 ASP A  73      45.680  49.060  62.460  1.00  0.00           H
ATOM   1081  C   ASP A  73      41.040  50.220  58.970  1.00  0.00           C
ATOM   1082  O   ASP A  73      40.880  49.460  58.040  1.00  0.00           O
ATOM   1083  N   PHE A  74      40.000  50.790  59.590  1.00  0.00           N
ATOM   1084  HN  PHE A  74      40.170  51.130  60.510  1.00  0.00           H
ATOM   1085  CA  PHE A  74      38.570  50.580  59.310  1.00  0.00           C
ATOM   1086  HA  PHE A  74      38.360  49.530  59.350  1.00  0.00           H
ATOM   1087  CB  PHE A  74      37.800  51.520  60.280  1.00  0.00           C
ATOM   1088  HB1 PHE A  74      38.000  52.560  59.960  1.00  0.00           H
ATOM   1089  HB2 PHE A  74      38.080  51.650  61.350  1.00  0.00           H
ATOM   1090  CG  PHE A  74      36.320  51.140  60.280  1.00  0.00           C
ATOM   1091  CD1 PHE A  74      35.380  51.930  59.590  1.00  0.00           C
ATOM   1092  HD1 PHE A  74      35.740  52.810  59.080  1.00  0.00           H
ATOM   1093  CE1 PHE A  74      34.030  51.750  59.720  1.00  0.00           C
ATOM   1094  HE1 PHE A  74      33.290  52.240  59.100  1.00  0.00           H
ATOM   1095  CZ  PHE A  74      33.570  50.800  60.640  1.00  0.00           C
ATOM   1096  HZ  PHE A  74      32.510  50.720  60.850  1.00  0.00           H
ATOM   1097  CD2 PHE A  74      35.920  50.160  61.150  1.00  0.00           C
ATOM   1098  HD2 PHE A  74      36.510  49.440  61.690  1.00  0.00           H
ATOM   1099  CE2 PHE A  74      34.490  49.960  61.350  1.00  0.00           C
ATOM   1100  HE2 PHE A  74      34.200  49.120  61.970  1.00  0.00           H
ATOM   1101  C   PHE A  74      38.150  51.040  57.940  1.00  0.00           C
ATOM   1102  O   PHE A  74      37.400  50.360  57.220  1.00  0.00           O
ATOM   1103  N   LEU A  75      38.700  52.150  57.440  1.00  0.00           N
ATOM   1104  HN  LEU A  75      39.140  52.810  58.030  1.00  0.00           H
ATOM   1105  CA  LEU A  75      38.510  52.660  56.070  1.00  0.00           C
ATOM   1106  HA  LEU A  75      37.460  52.610  55.820  1.00  0.00           H
ATOM   1107  CB  LEU A  75      38.860  54.170  56.000  1.00  0.00           C
ATOM   1108  HB1 LEU A  75      38.960  54.570  54.960  1.00  0.00           H
ATOM   1109  HB2 LEU A  75      39.880  54.310  56.390  1.00  0.00           H
ATOM   1110  CG  LEU A  75      37.860  55.090  56.800  1.00  0.00           C
ATOM   1111  HG  LEU A  75      37.680  54.550  57.760  1.00  0.00           H
ATOM   1112  CD1 LEU A  75      38.300  56.540  57.210  1.00  0.00           C
ATOM   1113 HD11 LEU A  75      39.260  56.560  57.760  1.00  0.00           H
ATOM   1114 HD12 LEU A  75      37.400  56.900  57.760  1.00  0.00           H
ATOM   1115 HD13 LEU A  75      38.490  57.210  56.340  1.00  0.00           H
ATOM   1116  CD2 LEU A  75      36.460  55.220  56.210  1.00  0.00           C
ATOM   1117 HD21 LEU A  75      35.810  55.670  56.990  1.00  0.00           H
ATOM   1118 HD22 LEU A  75      36.010  54.290  55.810  1.00  0.00           H
ATOM   1119 HD23 LEU A  75      36.470  56.020  55.450  1.00  0.00           H
ATOM   1120  C   LEU A  75      39.310  51.940  55.050  1.00  0.00           C
ATOM   1121  O   LEU A  75      38.990  51.840  53.880  1.00  0.00           O
ATOM   1122  N   LEU A  76      40.440  51.330  55.430  1.00  0.00           N
ATOM   1123  HN  LEU A  76      40.740  51.390  56.370  1.00  0.00           H
ATOM   1124  CA  LEU A  76      41.170  50.450  54.590  1.00  0.00           C
ATOM   1125  HA  LEU A  76      41.220  50.920  53.620  1.00  0.00           H
ATOM   1126  CB  LEU A  76      42.590  50.230  55.210  1.00  0.00           C
ATOM   1127  HB1 LEU A  76      42.500  49.760  56.210  1.00  0.00           H
ATOM   1128  HB2 LEU A  76      42.950  51.270  55.410  1.00  0.00           H
ATOM   1129  CG  LEU A  76      43.680  49.470  54.420  1.00  0.00           C
ATOM   1130  HG  LEU A  76      43.360  48.410  54.300  1.00  0.00           H
ATOM   1131  CD1 LEU A  76      43.850  49.940  52.960  1.00  0.00           C
ATOM   1132 HD11 LEU A  76      44.310  50.930  52.770  1.00  0.00           H
ATOM   1133 HD12 LEU A  76      42.870  49.880  52.450  1.00  0.00           H
ATOM   1134 HD13 LEU A  76      44.570  49.290  52.440  1.00  0.00           H
ATOM   1135  CD2 LEU A  76      44.970  49.430  55.250  1.00  0.00           C
ATOM   1136 HD21 LEU A  76      44.850  48.680  56.070  1.00  0.00           H
ATOM   1137 HD22 LEU A  76      45.290  50.380  55.730  1.00  0.00           H
ATOM   1138 HD23 LEU A  76      45.770  49.160  54.550  1.00  0.00           H
ATOM   1139  C   LEU A  76      40.550  49.070  54.340  1.00  0.00           C
ATOM   1140  O   LEU A  76      40.360  48.640  53.260  1.00  0.00           O
ATOM   1141  N   ILE A  77      39.950  48.500  55.480  1.00  0.00           N
ATOM   1142  HN  ILE A  77      40.100  48.790  56.420  1.00  0.00           H
ATOM   1143  CA  ILE A  77      39.050  47.380  55.390  1.00  0.00           C
ATOM   1144  HA  ILE A  77      39.650  46.630  54.890  1.00  0.00           H
ATOM   1145  CB  ILE A  77      38.590  46.970  56.780  1.00  0.00           C
ATOM   1146  HB  ILE A  77      38.410  47.880  57.370  1.00  0.00           H
ATOM   1147  CG2 ILE A  77      37.320  46.150  56.760  1.00  0.00           C
ATOM   1148 HG21 ILE A  77      36.400  46.530  56.280  1.00  0.00           H
ATOM   1149 HG22 ILE A  77      37.060  46.050  57.830  1.00  0.00           H
ATOM   1150 HG23 ILE A  77      37.630  45.120  56.470  1.00  0.00           H
ATOM   1151  CG1 ILE A  77      39.710  46.240  57.520  1.00  0.00           C
ATOM   1152 HG11 ILE A  77      39.340  45.970  58.530  1.00  0.00           H
ATOM   1153 HG12 ILE A  77      40.560  46.950  57.630  1.00  0.00           H
ATOM   1154  CD  ILE A  77      40.150  44.870  56.900  1.00  0.00           C
ATOM   1155  HD1 ILE A  77      41.170  44.710  57.310  1.00  0.00           H
ATOM   1156  HD2 ILE A  77      40.210  44.960  55.790  1.00  0.00           H
ATOM   1157  HD3 ILE A  77      39.470  44.000  57.010  1.00  0.00           H
ATOM   1158  C   ILE A  77      37.870  47.620  54.400  1.00  0.00           C
ATOM   1159  O   ILE A  77      37.590  46.720  53.600  1.00  0.00           O
ATOM   1160  N   ILE A  78      37.110  48.780  54.400  1.00  0.00           N
ATOM   1161  HN  ILE A  78      37.320  49.510  55.030  1.00  0.00           H
ATOM   1162  CA  ILE A  78      36.060  49.190  53.540  1.00  0.00           C
ATOM   1163  HA  ILE A  78      35.410  48.330  53.530  1.00  0.00           H
ATOM   1164  CB  ILE A  78      35.300  50.370  54.170  1.00  0.00           C
ATOM   1165  HB  ILE A  78      36.040  51.150  54.480  1.00  0.00           H
ATOM   1166  CG2 ILE A  78      34.360  50.970  53.100  1.00  0.00           C
ATOM   1167 HG21 ILE A  78      33.650  50.140  52.900  1.00  0.00           H
ATOM   1168 HG22 ILE A  78      34.760  51.300  52.120  1.00  0.00           H
ATOM   1169 HG23 ILE A  78      33.840  51.840  53.560  1.00  0.00           H
ATOM   1170  CG1 ILE A  78      34.510  49.780  55.320  1.00  0.00           C
ATOM   1171 HG11 ILE A  78      35.130  49.230  56.060  1.00  0.00           H
ATOM   1172 HG12 ILE A  78      33.840  48.960  54.970  1.00  0.00           H
ATOM   1173  CD  ILE A  78      33.730  50.790  56.160  1.00  0.00           C
ATOM   1174  HD1 ILE A  78      32.980  51.360  55.550  1.00  0.00           H
ATOM   1175  HD2 ILE A  78      34.400  51.590  56.550  1.00  0.00           H
ATOM   1176  HD3 ILE A  78      33.250  50.280  57.010  1.00  0.00           H
ATOM   1177  C   ILE A  78      36.520  49.410  52.070  1.00  0.00           C
ATOM   1178  O   ILE A  78      35.680  49.190  51.180  1.00  0.00           O
ATOM   1179  N   CYS A  79      37.830  49.600  51.770  1.00  0.00           N
ATOM   1180  HN  CYS A  79      38.430  49.830  52.520  1.00  0.00           H
ATOM   1181  CA  CYS A  79      38.260  49.630  50.340  1.00  0.00           C
ATOM   1182  HA  CYS A  79      37.600  50.220  49.720  1.00  0.00           H
ATOM   1183  CB  CYS A  79      39.730  50.120  50.190  1.00  0.00           C
ATOM   1184  HB1 CYS A  79      40.000  49.960  49.120  1.00  0.00           H
ATOM   1185  HB2 CYS A  79      40.390  49.430  50.730  1.00  0.00           H
ATOM   1186  SG  CYS A  79      39.860  51.810  50.820  1.00  0.00           S
ATOM   1187  HG1 CYS A  79      40.050  51.480  52.090  1.00  0.00           H
ATOM   1188  C   CYS A  79      38.200  48.150  49.790  1.00  0.00           C
ATOM   1189  O   CYS A  79      38.200  48.000  48.580  1.00  0.00           O
ATOM   1190  N   LEU A  80      38.220  47.120  50.600  1.00  0.00           N
ATOM   1191  HN  LEU A  80      38.280  47.240  51.580  1.00  0.00           H
ATOM   1192  CA  LEU A  80      38.310  45.800  50.100  1.00  0.00           C
ATOM   1193  HA  LEU A  80      39.140  45.830  49.410  1.00  0.00           H
ATOM   1194  CB  LEU A  80      38.670  44.830  51.210  1.00  0.00           C
ATOM   1195  HB1 LEU A  80      38.790  43.860  50.670  1.00  0.00           H
ATOM   1196  HB2 LEU A  80      37.820  44.730  51.910  1.00  0.00           H
ATOM   1197  CG  LEU A  80      39.950  45.090  52.090  1.00  0.00           C
ATOM   1198  HG  LEU A  80      39.670  46.070  52.540  1.00  0.00           H
ATOM   1199  CD1 LEU A  80      40.150  43.950  53.060  1.00  0.00           C
ATOM   1200 HD11 LEU A  80      40.410  43.020  52.510  1.00  0.00           H
ATOM   1201 HD12 LEU A  80      39.290  43.770  53.740  1.00  0.00           H
ATOM   1202 HD13 LEU A  80      41.050  44.210  53.660  1.00  0.00           H
ATOM   1203  CD2 LEU A  80      41.300  45.350  51.350  1.00  0.00           C
ATOM   1204 HD21 LEU A  80      42.040  45.870  51.990  1.00  0.00           H
ATOM   1205 HD22 LEU A  80      41.130  46.120  50.570  1.00  0.00           H
ATOM   1206 HD23 LEU A  80      41.780  44.550  50.740  1.00  0.00           H
ATOM   1207  C   LEU A  80      37.160  45.150  49.250  1.00  0.00           C
ATOM   1208  O   LEU A  80      37.480  44.350  48.370  1.00  0.00           O
ATOM   1209  N   PRO A  81      35.870  45.340  49.310  1.00  0.00           N
ATOM   1210  CD  PRO A  81      35.260  45.980  50.440  1.00  0.00           C
ATOM   1211  HD1 PRO A  81      35.180  47.040  50.140  1.00  0.00           H
ATOM   1212  HD2 PRO A  81      35.840  45.820  51.370  1.00  0.00           H
ATOM   1213  CA  PRO A  81      34.930  44.830  48.320  1.00  0.00           C
ATOM   1214  HA  PRO A  81      35.010  43.760  48.230  1.00  0.00           H
ATOM   1215  CB  PRO A  81      33.610  45.310  48.900  1.00  0.00           C
ATOM   1216  HB1 PRO A  81      32.790  44.630  48.580  1.00  0.00           H
ATOM   1217  HB2 PRO A  81      33.350  46.320  48.510  1.00  0.00           H
ATOM   1218  CG  PRO A  81      33.860  45.480  50.470  1.00  0.00           C
ATOM   1219  HG1 PRO A  81      33.250  46.260  50.960  1.00  0.00           H
ATOM   1220  HG2 PRO A  81      33.860  44.520  51.020  1.00  0.00           H
ATOM   1221  C   PRO A  81      35.150  45.290  46.930  1.00  0.00           C
ATOM   1222  O   PRO A  81      35.090  44.510  45.960  1.00  0.00           O
ATOM   1223  N   PHE A  82      35.410  46.550  46.750  1.00  0.00           N
ATOM   1224  HN  PHE A  82      35.460  47.110  47.570  1.00  0.00           H
ATOM   1225  CA  PHE A  82      35.800  47.180  45.470  1.00  0.00           C
ATOM   1226  HA  PHE A  82      35.020  46.930  44.760  1.00  0.00           H
ATOM   1227  CB  PHE A  82      36.160  48.690  45.700  1.00  0.00           C
ATOM   1228  HB1 PHE A  82      36.310  49.050  44.660  1.00  0.00           H
ATOM   1229  HB2 PHE A  82      37.100  48.730  46.290  1.00  0.00           H
ATOM   1230  CG  PHE A  82      34.970  49.340  46.360  1.00  0.00           C
ATOM   1231  CD1 PHE A  82      34.900  49.310  47.770  1.00  0.00           C
ATOM   1232  HD1 PHE A  82      35.580  48.710  48.360  1.00  0.00           H
ATOM   1233  CE1 PHE A  82      33.890  50.020  48.470  1.00  0.00           C
ATOM   1234  HE1 PHE A  82      33.760  49.870  49.530  1.00  0.00           H
ATOM   1235  CZ  PHE A  82      32.910  50.680  47.710  1.00  0.00           C
ATOM   1236  HZ  PHE A  82      32.090  51.200  48.190  1.00  0.00           H
ATOM   1237  CD2 PHE A  82      34.020  50.100  45.660  1.00  0.00           C
ATOM   1238  HD2 PHE A  82      34.040  50.280  44.600  1.00  0.00           H
ATOM   1239  CE2 PHE A  82      32.900  50.660  46.360  1.00  0.00           C
ATOM   1240  HE2 PHE A  82      32.210  51.260  45.800  1.00  0.00           H
ATOM   1241  C   PHE A  82      37.050  46.490  44.900  1.00  0.00           C
ATOM   1242  O   PHE A  82      37.130  46.140  43.700  1.00  0.00           O
ATOM   1243  N   LEU A  83      38.040  46.260  45.770  1.00  0.00           N
ATOM   1244  HN  LEU A  83      37.930  46.500  46.720  1.00  0.00           H
ATOM   1245  CA  LEU A  83      39.210  45.490  45.530  1.00  0.00           C
ATOM   1246  HA  LEU A  83      39.680  46.020  44.730  1.00  0.00           H
ATOM   1247  CB  LEU A  83      40.200  45.730  46.740  1.00  0.00           C
ATOM   1248  HB1 LEU A  83      40.310  44.790  47.310  1.00  0.00           H
ATOM   1249  HB2 LEU A  83      39.850  46.640  47.270  1.00  0.00           H
ATOM   1250  CG  LEU A  83      41.710  46.170  46.410  1.00  0.00           C
ATOM   1251  HG  LEU A  83      41.640  47.190  45.970  1.00  0.00           H
ATOM   1252  CD1 LEU A  83      42.600  46.180  47.660  1.00  0.00           C
ATOM   1253 HD11 LEU A  83      42.170  46.570  48.610  1.00  0.00           H
ATOM   1254 HD12 LEU A  83      43.530  46.770  47.470  1.00  0.00           H
ATOM   1255 HD13 LEU A  83      42.960  45.140  47.790  1.00  0.00           H
ATOM   1256  CD2 LEU A  83      42.350  45.360  45.370  1.00  0.00           C
ATOM   1257 HD21 LEU A  83      42.250  44.300  45.710  1.00  0.00           H
ATOM   1258 HD22 LEU A  83      43.450  45.560  45.420  1.00  0.00           H
ATOM   1259 HD23 LEU A  83      41.930  45.550  44.370  1.00  0.00           H
ATOM   1260  C   LEU A  83      38.970  44.030  45.120  1.00  0.00           C
ATOM   1261  O   LEU A  83      39.620  43.570  44.170  1.00  0.00           O
ATOM   1262  N   MET A  84      38.110  43.300  45.830  1.00  0.00           N
ATOM   1263  HN  MET A  84      37.740  43.630  46.700  1.00  0.00           H
ATOM   1264  CA  MET A  84      37.650  41.990  45.450  1.00  0.00           C
ATOM   1265  HA  MET A  84      38.600  41.500  45.250  1.00  0.00           H
ATOM   1266  CB  MET A  84      36.850  41.350  46.590  1.00  0.00           C
ATOM   1267  HB1 MET A  84      36.380  40.390  46.270  1.00  0.00           H
ATOM   1268  HB2 MET A  84      35.990  41.970  46.930  1.00  0.00           H
ATOM   1269  CG  MET A  84      37.810  41.150  47.810  1.00  0.00           C
ATOM   1270  HG1 MET A  84      38.140  42.110  48.280  1.00  0.00           H
ATOM   1271  HG2 MET A  84      38.720  40.610  47.450  1.00  0.00           H
ATOM   1272  SD  MET A  84      37.060  40.270  49.170  1.00  0.00           S
ATOM   1273  CE  MET A  84      36.870  41.600  50.410  1.00  0.00           C
ATOM   1274  HE1 MET A  84      37.770  41.540  51.060  1.00  0.00           H
ATOM   1275  HE2 MET A  84      35.960  41.480  51.040  1.00  0.00           H
ATOM   1276  HE3 MET A  84      36.830  42.620  49.950  1.00  0.00           H
ATOM   1277  C   MET A  84      36.940  41.900  44.100  1.00  0.00           C
ATOM   1278  O   MET A  84      37.220  41.010  43.310  1.00  0.00           O
ATOM   1279  N   ASP A  85      36.070  42.880  43.870  1.00  0.00           N
ATOM   1280  HN  ASP A  85      36.030  43.680  44.470  1.00  0.00           H
ATOM   1281  CA  ASP A  85      35.230  42.950  42.700  1.00  0.00           C
ATOM   1282  HA  ASP A  85      34.590  42.100  42.560  1.00  0.00           H
ATOM   1283  CB  ASP A  85      34.250  44.090  42.890  1.00  0.00           C
ATOM   1284  HB1 ASP A  85      34.750  44.970  43.340  1.00  0.00           H
ATOM   1285  HB2 ASP A  85      33.440  43.630  43.500  1.00  0.00           H
ATOM   1286  CG  ASP A  85      33.610  44.500  41.590  1.00  0.00           C
ATOM   1287  OD1 ASP A  85      33.950  45.550  41.050  1.00  0.00           O
ATOM   1288  OD2 ASP A  85      32.850  43.670  41.000  1.00  0.00           O
ATOM   1289  C   ASP A  85      36.020  43.030  41.420  1.00  0.00           C
ATOM   1290  O   ASP A  85      35.720  42.300  40.460  1.00  0.00           O
ATOM   1291  N   ASN A  86      37.000  43.900  41.400  1.00  0.00           N
ATOM   1292  HN  ASN A  86      36.890  44.480  42.210  1.00  0.00           H
ATOM   1293  CA  ASN A  86      37.940  44.300  40.350  1.00  0.00           C
ATOM   1294  HA  ASN A  86      37.340  44.790  39.610  1.00  0.00           H
ATOM   1295  CB  ASN A  86      38.950  45.310  41.010  1.00  0.00           C
ATOM   1296  HB1 ASN A  86      39.240  44.750  41.920  1.00  0.00           H
ATOM   1297  HB2 ASN A  86      38.420  46.210  41.390  1.00  0.00           H
ATOM   1298  CG  ASN A  86      40.100  45.690  40.090  1.00  0.00           C
ATOM   1299  OD1 ASN A  86      41.290  45.690  40.380  1.00  0.00           O
ATOM   1300  ND2 ASN A  86      39.710  46.140  38.850  1.00  0.00           N
ATOM   1301 HD21 ASN A  86      38.790  46.020  38.480  1.00  0.00           H
ATOM   1302 HD22 ASN A  86      40.400  46.510  38.240  1.00  0.00           H
ATOM   1303  C   ASN A  86      38.640  43.060  39.840  1.00  0.00           C
ATOM   1304  O   ASN A  86      38.790  42.790  38.670  1.00  0.00           O
ATOM   1305  N   TYR A  87      39.100  42.130  40.730  1.00  0.00           N
ATOM   1306  HN  TYR A  87      39.010  42.320  41.710  1.00  0.00           H
ATOM   1307  CA  TYR A  87      39.710  40.820  40.380  1.00  0.00           C
ATOM   1308  HA  TYR A  87      40.200  40.950  39.430  1.00  0.00           H
ATOM   1309  CB  TYR A  87      40.780  40.320  41.420  1.00  0.00           C
ATOM   1310  HB1 TYR A  87      41.190  39.300  41.320  1.00  0.00           H
ATOM   1311  HB2 TYR A  87      40.370  40.440  42.450  1.00  0.00           H
ATOM   1312  CG  TYR A  87      41.890  41.310  41.280  1.00  0.00           C
ATOM   1313  CD1 TYR A  87      42.250  42.130  42.380  1.00  0.00           C
ATOM   1314  HD1 TYR A  87      41.740  42.090  43.340  1.00  0.00           H
ATOM   1315  CE1 TYR A  87      43.340  42.990  42.240  1.00  0.00           C
ATOM   1316  HE1 TYR A  87      43.670  43.600  43.070  1.00  0.00           H
ATOM   1317  CZ  TYR A  87      44.140  43.010  41.130  1.00  0.00           C
ATOM   1318  OH  TYR A  87      45.210  43.860  40.950  1.00  0.00           O
ATOM   1319  HH  TYR A  87      45.680  43.500  40.210  1.00  0.00           H
ATOM   1320  CD2 TYR A  87      42.610  41.430  40.090  1.00  0.00           C
ATOM   1321  HD2 TYR A  87      42.370  40.840  39.220  1.00  0.00           H
ATOM   1322  CE2 TYR A  87      43.850  42.170  40.040  1.00  0.00           C
ATOM   1323  HE2 TYR A  87      44.460  42.110  39.140  1.00  0.00           H
ATOM   1324  C   TYR A  87      38.730  39.790  39.830  1.00  0.00           C
ATOM   1325  O   TYR A  87      39.020  39.110  38.870  1.00  0.00           O
ATOM   1326  N   VAL A  88      37.510  39.750  40.450  1.00  0.00           N
ATOM   1327  HN  VAL A  88      37.360  40.300  41.260  1.00  0.00           H
ATOM   1328  CA  VAL A  88      36.490  38.830  39.990  1.00  0.00           C
ATOM   1329  HA  VAL A  88      36.890  37.830  40.080  1.00  0.00           H
ATOM   1330  CB  VAL A  88      35.340  38.870  40.930  1.00  0.00           C
ATOM   1331  HB  VAL A  88      35.210  39.920  41.280  1.00  0.00           H
ATOM   1332  CG1 VAL A  88      33.960  38.390  40.420  1.00  0.00           C
ATOM   1333 HG11 VAL A  88      33.100  38.680  41.080  1.00  0.00           H
ATOM   1334 HG12 VAL A  88      33.900  37.280  40.310  1.00  0.00           H
ATOM   1335 HG13 VAL A  88      33.790  38.680  39.370  1.00  0.00           H
ATOM   1336  CG2 VAL A  88      35.640  38.150  42.230  1.00  0.00           C
ATOM   1337 HG21 VAL A  88      35.670  37.060  42.040  1.00  0.00           H
ATOM   1338 HG22 VAL A  88      34.800  38.280  42.950  1.00  0.00           H
ATOM   1339 HG23 VAL A  88      36.550  38.610  42.690  1.00  0.00           H
ATOM   1340  C   VAL A  88      36.150  39.180  38.540  1.00  0.00           C
ATOM   1341  O   VAL A  88      36.080  38.290  37.700  1.00  0.00           O
ATOM   1342  N   ARG A  89      36.060  40.530  38.100  1.00  0.00           N
ATOM   1343  HN  ARG A  89      35.940  41.240  38.800  1.00  0.00           H
ATOM   1344  CA  ARG A  89      35.770  40.930  36.710  1.00  0.00           C
ATOM   1345  HA  ARG A  89      35.240  40.130  36.210  1.00  0.00           H
ATOM   1346  CB  ARG A  89      34.850  42.200  36.660  1.00  0.00           C
ATOM   1347  HB1 ARG A  89      33.840  42.100  37.110  1.00  0.00           H
ATOM   1348  HB2 ARG A  89      34.610  42.280  35.580  1.00  0.00           H
ATOM   1349  CG  ARG A  89      35.540  43.480  37.180  1.00  0.00           C
ATOM   1350  HG1 ARG A  89      36.470  43.700  36.600  1.00  0.00           H
ATOM   1351  HG2 ARG A  89      35.900  43.290  38.200  1.00  0.00           H
ATOM   1352  CD  ARG A  89      34.650  44.720  37.050  1.00  0.00           C
ATOM   1353  HD1 ARG A  89      34.180  44.890  36.060  1.00  0.00           H
ATOM   1354  HD2 ARG A  89      35.190  45.660  37.320  1.00  0.00           H
ATOM   1355  NE  ARG A  89      33.560  44.650  38.080  1.00  0.00           N
ATOM   1356  HE  ARG A  89      33.670  44.640  39.080  1.00  0.00           H
ATOM   1357  CZ  ARG A  89      32.250  44.680  37.810  1.00  0.00           C
ATOM   1358  NH1 ARG A  89      31.790  44.730  36.590  1.00  0.00           N
ATOM   1359 HH11 ARG A  89      32.540  44.710  35.920  1.00  0.00           H
ATOM   1360 HH12 ARG A  89      30.810  44.650  36.410  1.00  0.00           H
ATOM   1361  NH2 ARG A  89      31.420  44.550  38.810  1.00  0.00           N
ATOM   1362 HH21 ARG A  89      30.440  44.650  38.720  1.00  0.00           H
ATOM   1363 HH22 ARG A  89      31.780  44.280  39.710  1.00  0.00           H
ATOM   1364  C   ARG A  89      37.040  41.140  35.980  1.00  0.00           C
ATOM   1365  O   ARG A  89      37.030  41.840  35.000  1.00  0.00           O
ATOM   1366  N   ARG A  90      38.160  40.540  36.440  1.00  0.00           N
ATOM   1367  HN  ARG A  90      37.950  40.160  37.340  1.00  0.00           H
ATOM   1368  CA  ARG A  90      39.460  40.410  35.860  1.00  0.00           C
ATOM   1369  HA  ARG A  90      40.140  40.210  36.670  1.00  0.00           H
ATOM   1370  CB  ARG A  90      39.460  39.150  34.910  1.00  0.00           C
ATOM   1371  HB1 ARG A  90      40.390  39.050  34.300  1.00  0.00           H
ATOM   1372  HB2 ARG A  90      38.650  39.240  34.150  1.00  0.00           H
ATOM   1373  CG  ARG A  90      39.180  37.890  35.590  1.00  0.00           C
ATOM   1374  HG1 ARG A  90      38.170  37.910  36.050  1.00  0.00           H
ATOM   1375  HG2 ARG A  90      40.090  37.740  36.210  1.00  0.00           H
ATOM   1376  CD  ARG A  90      39.320  36.660  34.720  1.00  0.00           C
ATOM   1377  HD1 ARG A  90      40.360  36.490  34.370  1.00  0.00           H
ATOM   1378  HD2 ARG A  90      38.750  36.730  33.760  1.00  0.00           H
ATOM   1379  NE  ARG A  90      38.770  35.490  35.440  1.00  0.00           N
ATOM   1380  HE  ARG A  90      37.800  35.380  35.600  1.00  0.00           H
ATOM   1381  CZ  ARG A  90      39.480  34.470  35.920  1.00  0.00           C
ATOM   1382  NH1 ARG A  90      40.760  34.460  36.150  1.00  0.00           N
ATOM   1383 HH11 ARG A  90      41.160  33.620  36.530  1.00  0.00           H
ATOM   1384 HH12 ARG A  90      41.400  35.130  35.760  1.00  0.00           H
ATOM   1385  NH2 ARG A  90      38.850  33.310  36.170  1.00  0.00           N
ATOM   1386 HH21 ARG A  90      37.850  33.300  36.220  1.00  0.00           H
ATOM   1387 HH22 ARG A  90      39.390  32.490  36.290  1.00  0.00           H
ATOM   1388  C   ARG A  90      40.000  41.740  35.250  1.00  0.00           C
ATOM   1389  O   ARG A  90      40.120  41.870  34.010  1.00  0.00           O
ATOM   1390  N   TRP A  91      40.360  42.730  36.100  1.00  0.00           N
ATOM   1391  HN  TRP A  91      40.160  42.630  37.060  1.00  0.00           H
ATOM   1392  CA  TRP A  91      41.040  44.030  35.700  1.00  0.00           C
ATOM   1393  HA  TRP A  91      41.470  44.490  36.580  1.00  0.00           H
ATOM   1394  CB  TRP A  91      42.380  43.830  34.890  1.00  0.00           C
ATOM   1395  HB1 TRP A  91      42.850  44.810  34.670  1.00  0.00           H
ATOM   1396  HB2 TRP A  91      42.010  43.340  33.970  1.00  0.00           H
ATOM   1397  CG  TRP A  91      43.490  43.020  35.560  1.00  0.00           C
ATOM   1398  CD1 TRP A  91      44.490  43.590  36.290  1.00  0.00           C
ATOM   1399  HD1 TRP A  91      44.430  44.580  36.710  1.00  0.00           H
ATOM   1400  NE1 TRP A  91      45.330  42.630  36.670  1.00  0.00           N
ATOM   1401  HE1 TRP A  91      46.020  42.790  37.350  1.00  0.00           H
ATOM   1402  CE2 TRP A  91      45.040  41.460  36.180  1.00  0.00           C
ATOM   1403  CD2 TRP A  91      43.800  41.630  35.480  1.00  0.00           C
ATOM   1404  CE3 TRP A  91      43.140  40.520  34.900  1.00  0.00           C
ATOM   1405  HE3 TRP A  91      42.220  40.720  34.360  1.00  0.00           H
ATOM   1406  CZ3 TRP A  91      43.730  39.340  35.120  1.00  0.00           C
ATOM   1407  HZ3 TRP A  91      43.170  38.530  34.650  1.00  0.00           H
ATOM   1408  CZ2 TRP A  91      45.610  40.230  36.380  1.00  0.00           C
ATOM   1409  HZ2 TRP A  91      46.580  40.140  36.840  1.00  0.00           H
ATOM   1410  CH2 TRP A  91      44.970  39.170  35.740  1.00  0.00           C
ATOM   1411  HH2 TRP A  91      45.320  38.140  35.750  1.00  0.00           H
ATOM   1412  C   TRP A  91      40.170  45.120  35.060  1.00  0.00           C
ATOM   1413  O   TRP A  91      40.670  46.220  34.840  1.00  0.00           O
ATOM   1414  N   ASP A  92      38.880  44.880  35.000  1.00  0.00           N
ATOM   1415  HN  ASP A  92      38.660  44.020  35.450  1.00  0.00           H
ATOM   1416  CA  ASP A  92      37.850  45.790  34.530  1.00  0.00           C
ATOM   1417  HA  ASP A  92      38.200  46.560  33.870  1.00  0.00           H
ATOM   1418  CB  ASP A  92      36.600  45.090  33.910  1.00  0.00           C
ATOM   1419  HB1 ASP A  92      35.870  44.800  34.680  1.00  0.00           H
ATOM   1420  HB2 ASP A  92      36.880  44.190  33.310  1.00  0.00           H
ATOM   1421  CG  ASP A  92      35.900  45.890  32.810  1.00  0.00           C
ATOM   1422  OD1 ASP A  92      36.400  46.960  32.420  1.00  0.00           O
ATOM   1423  OD2 ASP A  92      34.810  45.490  32.420  1.00  0.00           O
ATOM   1424  C   ASP A  92      37.400  46.650  35.770  1.00  0.00           C
ATOM   1425  O   ASP A  92      37.470  46.250  36.940  1.00  0.00           O
ATOM   1426  N   TRP A  93      36.930  47.840  35.420  1.00  0.00           N
ATOM   1427  HN  TRP A  93      36.900  48.030  34.450  1.00  0.00           H
ATOM   1428  CA  TRP A  93      36.310  48.770  36.360  1.00  0.00           C
ATOM   1429  HA  TRP A  93      36.310  48.260  37.310  1.00  0.00           H
ATOM   1430  CB  TRP A  93      37.160  49.990  36.520  1.00  0.00           C
ATOM   1431  HB1 TRP A  93      37.240  50.530  35.550  1.00  0.00           H
ATOM   1432  HB2 TRP A  93      38.150  49.550  36.760  1.00  0.00           H
ATOM   1433  CG  TRP A  93      36.800  50.920  37.520  1.00  0.00           C
ATOM   1434  CD1 TRP A  93      36.350  52.210  37.410  1.00  0.00           C
ATOM   1435  HD1 TRP A  93      36.170  52.650  36.430  1.00  0.00           H
ATOM   1436  NE1 TRP A  93      36.100  52.760  38.670  1.00  0.00           N
ATOM   1437  HE1 TRP A  93      35.880  53.670  38.940  1.00  0.00           H
ATOM   1438  CE2 TRP A  93      36.520  51.830  39.630  1.00  0.00           C
ATOM   1439  CD2 TRP A  93      36.960  50.700  38.930  1.00  0.00           C
ATOM   1440  CE3 TRP A  93      37.460  49.550  39.660  1.00  0.00           C
ATOM   1441  HE3 TRP A  93      37.830  48.630  39.230  1.00  0.00           H
ATOM   1442  CZ3 TRP A  93      37.550  49.650  41.040  1.00  0.00           C
ATOM   1443  HZ3 TRP A  93      37.980  48.810  41.580  1.00  0.00           H
ATOM   1444  CZ2 TRP A  93      36.540  51.890  41.010  1.00  0.00           C
ATOM   1445  HZ2 TRP A  93      36.150  52.660  41.650  1.00  0.00           H
ATOM   1446  CH2 TRP A  93      37.100  50.750  41.690  1.00  0.00           C
ATOM   1447  HH2 TRP A  93      37.130  50.900  42.760  1.00  0.00           H
ATOM   1448  C   TRP A  93      34.970  49.160  35.910  1.00  0.00           C
ATOM   1449  O   TRP A  93      34.910  49.740  34.820  1.00  0.00           O
ATOM   1450  N   LYS A  94      33.850  48.880  36.620  1.00  0.00           N
ATOM   1451  HN  LYS A  94      33.940  48.370  37.490  1.00  0.00           H
ATOM   1452  CA  LYS A  94      32.490  49.210  36.280  1.00  0.00           C
ATOM   1453  HA  LYS A  94      32.190  48.790  35.340  1.00  0.00           H
ATOM   1454  CB  LYS A  94      31.610  48.620  37.420  1.00  0.00           C
ATOM   1455  HB1 LYS A  94      31.790  49.120  38.400  1.00  0.00           H
ATOM   1456  HB2 LYS A  94      31.820  47.530  37.560  1.00  0.00           H
ATOM   1457  CG  LYS A  94      30.100  48.850  37.180  1.00  0.00           C
ATOM   1458  HG1 LYS A  94      29.990  48.380  36.170  1.00  0.00           H
ATOM   1459  HG2 LYS A  94      29.900  49.940  37.210  1.00  0.00           H
ATOM   1460  CD  LYS A  94      29.260  48.060  38.170  1.00  0.00           C
ATOM   1461  HD1 LYS A  94      28.960  48.610  39.080  1.00  0.00           H
ATOM   1462  HD2 LYS A  94      29.800  47.140  38.470  1.00  0.00           H
ATOM   1463  CE  LYS A  94      27.910  47.510  37.620  1.00  0.00           C
ATOM   1464  HE1 LYS A  94      27.340  47.020  38.440  1.00  0.00           H
ATOM   1465  HE2 LYS A  94      28.060  46.740  36.840  1.00  0.00           H
ATOM   1466  NZ  LYS A  94      27.150  48.550  36.900  1.00  0.00           N
ATOM   1467  HZ1 LYS A  94      26.930  49.210  37.660  1.00  0.00           H
ATOM   1468  HZ2 LYS A  94      26.280  48.220  36.440  1.00  0.00           H
ATOM   1469  HZ3 LYS A  94      27.670  49.120  36.180  1.00  0.00           H
ATOM   1470  C   LYS A  94      32.270  50.770  36.240  1.00  0.00           C
ATOM   1471  O   LYS A  94      31.680  51.340  35.330  1.00  0.00           O
ATOM   1472  N   PHE A  95      32.820  51.510  37.190  1.00  0.00           N
ATOM   1473  HN  PHE A  95      33.480  51.160  37.860  1.00  0.00           H
ATOM   1474  CA  PHE A  95      32.410  52.900  37.420  1.00  0.00           C
ATOM   1475  HA  PHE A  95      31.390  53.030  37.070  1.00  0.00           H
ATOM   1476  CB  PHE A  95      32.470  53.180  39.000  1.00  0.00           C
ATOM   1477  HB1 PHE A  95      31.980  54.150  39.250  1.00  0.00           H
ATOM   1478  HB2 PHE A  95      33.520  53.260  39.340  1.00  0.00           H
ATOM   1479  CG  PHE A  95      31.790  52.140  39.870  1.00  0.00           C
ATOM   1480  CD1 PHE A  95      32.480  51.490  40.960  1.00  0.00           C
ATOM   1481  HD1 PHE A  95      33.530  51.680  41.180  1.00  0.00           H
ATOM   1482  CE1 PHE A  95      31.720  50.630  41.740  1.00  0.00           C
ATOM   1483  HE1 PHE A  95      32.160  50.070  42.560  1.00  0.00           H
ATOM   1484  CZ  PHE A  95      30.410  50.370  41.510  1.00  0.00           C
ATOM   1485  HZ  PHE A  95      29.820  49.750  42.170  1.00  0.00           H
ATOM   1486  CD2 PHE A  95      30.460  51.860  39.640  1.00  0.00           C
ATOM   1487  HD2 PHE A  95      30.010  52.280  38.760  1.00  0.00           H
ATOM   1488  CE2 PHE A  95      29.790  50.900  40.450  1.00  0.00           C
ATOM   1489  HE2 PHE A  95      28.730  50.760  40.240  1.00  0.00           H
ATOM   1490  C   PHE A  95      33.240  53.970  36.630  1.00  0.00           C
ATOM   1491  O   PHE A  95      33.990  53.690  35.690  1.00  0.00           O
ATOM   1492  N   GLY A  96      33.050  55.280  36.940  1.00  0.00           N
ATOM   1493  HN  GLY A  96      32.310  55.550  37.550  1.00  0.00           H
ATOM   1494  CA  GLY A  96      33.770  56.420  36.430  1.00  0.00           C
ATOM   1495  HA1 GLY A  96      33.220  57.250  36.840  1.00  0.00           H
ATOM   1496  HA2 GLY A  96      33.730  56.390  35.350  1.00  0.00           H
ATOM   1497  C   GLY A  96      35.190  56.550  36.870  1.00  0.00           C
ATOM   1498  O   GLY A  96      35.610  55.800  37.780  1.00  0.00           O
ATOM   1499  N   ASP A  97      35.940  57.470  36.330  1.00  0.00           N
ATOM   1500  HN  ASP A  97      35.480  58.070  35.680  1.00  0.00           H
ATOM   1501  CA  ASP A  97      37.370  57.580  36.580  1.00  0.00           C
ATOM   1502  HA  ASP A  97      37.750  56.570  36.550  1.00  0.00           H
ATOM   1503  CB  ASP A  97      38.040  58.450  35.480  1.00  0.00           C
ATOM   1504  HB1 ASP A  97      39.090  58.650  35.750  1.00  0.00           H
ATOM   1505  HB2 ASP A  97      37.590  59.460  35.300  1.00  0.00           H
ATOM   1506  CG  ASP A  97      38.050  57.710  34.150  1.00  0.00           C
ATOM   1507  OD1 ASP A  97      37.670  58.420  33.170  1.00  0.00           O
ATOM   1508  OD2 ASP A  97      38.350  56.500  34.120  1.00  0.00           O
ATOM   1509  C   ASP A  97      37.660  58.270  37.850  1.00  0.00           C
ATOM   1510  O   ASP A  97      38.680  57.970  38.510  1.00  0.00           O
ATOM   1511  N   ILE A  98      36.900  59.270  38.320  1.00  0.00           N
ATOM   1512  HN  ILE A  98      36.150  59.620  37.780  1.00  0.00           H
ATOM   1513  CA  ILE A  98      37.130  59.930  39.640  1.00  0.00           C
ATOM   1514  HA  ILE A  98      38.180  60.050  39.870  1.00  0.00           H
ATOM   1515  CB  ILE A  98      36.320  61.300  39.740  1.00  0.00           C
ATOM   1516  HB  ILE A  98      35.280  61.190  39.360  1.00  0.00           H
ATOM   1517  CG2 ILE A  98      36.340  61.740  41.180  1.00  0.00           C
ATOM   1518 HG21 ILE A  98      37.380  62.020  41.450  1.00  0.00           H
ATOM   1519 HG22 ILE A  98      35.890  60.980  41.860  1.00  0.00           H
ATOM   1520 HG23 ILE A  98      35.840  62.720  41.200  1.00  0.00           H
ATOM   1521  CG1 ILE A  98      37.050  62.340  38.790  1.00  0.00           C
ATOM   1522 HG11 ILE A  98      37.430  61.750  37.930  1.00  0.00           H
ATOM   1523 HG12 ILE A  98      37.870  62.830  39.370  1.00  0.00           H
ATOM   1524  CD  ILE A  98      36.160  63.380  38.160  1.00  0.00           C
ATOM   1525  HD1 ILE A  98      36.720  64.230  37.690  1.00  0.00           H
ATOM   1526  HD2 ILE A  98      35.520  63.790  38.970  1.00  0.00           H
ATOM   1527  HD3 ILE A  98      35.450  62.880  37.470  1.00  0.00           H
ATOM   1528  C   ILE A  98      36.720  58.900  40.710  1.00  0.00           C
ATOM   1529  O   ILE A  98      37.440  58.740  41.720  1.00  0.00           O
ATOM   1530  N   PRO A  99      35.720  58.040  40.620  1.00  0.00           N
ATOM   1531  CD  PRO A  99      34.420  58.370  40.050  1.00  0.00           C
ATOM   1532  HD1 PRO A  99      34.360  58.090  38.970  1.00  0.00           H
ATOM   1533  HD2 PRO A  99      34.260  59.460  40.160  1.00  0.00           H
ATOM   1534  CA  PRO A  99      35.570  56.930  41.580  1.00  0.00           C
ATOM   1535  HA  PRO A  99      35.480  57.280  42.600  1.00  0.00           H
ATOM   1536  CB  PRO A  99      34.150  56.300  41.160  1.00  0.00           C
ATOM   1537  HB1 PRO A  99      33.710  55.770  42.030  1.00  0.00           H
ATOM   1538  HB2 PRO A  99      34.390  55.610  40.330  1.00  0.00           H
ATOM   1539  CG  PRO A  99      33.330  57.550  40.840  1.00  0.00           C
ATOM   1540  HG1 PRO A  99      32.530  57.150  40.180  1.00  0.00           H
ATOM   1541  HG2 PRO A  99      32.950  58.030  41.780  1.00  0.00           H
ATOM   1542  C   PRO A  99      36.730  55.880  41.530  1.00  0.00           C
ATOM   1543  O   PRO A  99      37.120  55.440  42.550  1.00  0.00           O
ATOM   1544  N   CYS A 100      37.410  55.550  40.400  1.00  0.00           N
ATOM   1545  HN  CYS A 100      37.040  55.860  39.530  1.00  0.00           H
ATOM   1546  CA  CYS A 100      38.610  54.900  40.330  1.00  0.00           C
ATOM   1547  HA  CYS A 100      38.570  53.960  40.860  1.00  0.00           H
ATOM   1548  CB  CYS A 100      39.040  54.750  38.810  1.00  0.00           C
ATOM   1549  HB1 CYS A 100      39.080  55.700  38.250  1.00  0.00           H
ATOM   1550  HB2 CYS A 100      38.220  54.210  38.270  1.00  0.00           H
ATOM   1551  SG  CYS A 100      40.650  53.900  38.490  1.00  0.00           S
ATOM   1552  C   CYS A 100      39.770  55.620  41.110  1.00  0.00           C
ATOM   1553  O   CYS A 100      40.470  54.970  41.850  1.00  0.00           O
ATOM   1554  N   ARG A 101      40.000  56.910  40.880  1.00  0.00           N
ATOM   1555  HN  ARG A 101      39.470  57.370  40.170  1.00  0.00           H
ATOM   1556  CA  ARG A 101      41.040  57.660  41.510  1.00  0.00           C
ATOM   1557  HA  ARG A 101      41.960  57.090  41.460  1.00  0.00           H
ATOM   1558  CB  ARG A 101      41.150  59.060  40.810  1.00  0.00           C
ATOM   1559  HB1 ARG A 101      41.790  59.780  41.350  1.00  0.00           H
ATOM   1560  HB2 ARG A 101      40.200  59.620  40.780  1.00  0.00           H
ATOM   1561  CG  ARG A 101      41.840  58.960  39.440  1.00  0.00           C
ATOM   1562  HG1 ARG A 101      41.240  58.280  38.810  1.00  0.00           H
ATOM   1563  HG2 ARG A 101      42.910  58.670  39.570  1.00  0.00           H
ATOM   1564  CD  ARG A 101      41.810  60.390  38.780  1.00  0.00           C
ATOM   1565  HD1 ARG A 101      41.750  61.100  39.630  1.00  0.00           H
ATOM   1566  HD2 ARG A 101      40.950  60.380  38.080  1.00  0.00           H
ATOM   1567  NE  ARG A 101      43.130  60.480  38.150  1.00  0.00           N
ATOM   1568  HE  ARG A 101      43.780  59.740  38.290  1.00  0.00           H
ATOM   1569  CZ  ARG A 101      43.600  61.630  37.740  1.00  0.00           C
ATOM   1570  NH1 ARG A 101      42.840  62.700  37.550  1.00  0.00           N
ATOM   1571 HH11 ARG A 101      41.850  62.570  37.660  1.00  0.00           H
ATOM   1572 HH12 ARG A 101      43.310  63.460  37.080  1.00  0.00           H
ATOM   1573  NH2 ARG A 101      44.850  61.700  37.420  1.00  0.00           N
ATOM   1574 HH21 ARG A 101      45.220  62.540  37.040  1.00  0.00           H
ATOM   1575 HH22 ARG A 101      45.350  60.840  37.290  1.00  0.00           H
ATOM   1576  C   ARG A 101      40.810  57.810  43.000  1.00  0.00           C
ATOM   1577  O   ARG A 101      41.750  57.730  43.740  1.00  0.00           O
ATOM   1578  N   LEU A 102      39.590  57.940  43.500  1.00  0.00           N
ATOM   1579  HN  LEU A 102      38.800  58.190  42.940  1.00  0.00           H
ATOM   1580  CA  LEU A 102      39.200  57.890  44.890  1.00  0.00           C
ATOM   1581  HA  LEU A 102      39.810  58.630  45.410  1.00  0.00           H
ATOM   1582  CB  LEU A 102      37.690  58.270  45.020  1.00  0.00           C
ATOM   1583  HB1 LEU A 102      37.060  57.720  44.280  1.00  0.00           H
ATOM   1584  HB2 LEU A 102      37.530  59.350  44.780  1.00  0.00           H
ATOM   1585  CG  LEU A 102      37.030  58.230  46.450  1.00  0.00           C
ATOM   1586  HG  LEU A 102      37.310  57.260  46.900  1.00  0.00           H
ATOM   1587  CD1 LEU A 102      37.500  59.450  47.350  1.00  0.00           C
ATOM   1588 HD11 LEU A 102      38.590  59.440  47.510  1.00  0.00           H
ATOM   1589 HD12 LEU A 102      36.930  59.580  48.310  1.00  0.00           H
ATOM   1590 HD13 LEU A 102      37.350  60.360  46.730  1.00  0.00           H
ATOM   1591  CD2 LEU A 102      35.490  58.210  46.270  1.00  0.00           C
ATOM   1592 HD21 LEU A 102      35.050  59.040  45.660  1.00  0.00           H
ATOM   1593 HD22 LEU A 102      34.960  58.190  47.240  1.00  0.00           H
ATOM   1594 HD23 LEU A 102      35.270  57.240  45.770  1.00  0.00           H
ATOM   1595  C   LEU A 102      39.440  56.550  45.450  1.00  0.00           C
ATOM   1596  O   LEU A 102      39.910  56.450  46.600  1.00  0.00           O
ATOM   1597  N   MET A 103      39.050  55.470  44.800  1.00  0.00           N
ATOM   1598  HN  MET A 103      38.500  55.580  43.970  1.00  0.00           H
ATOM   1599  CA  MET A 103      39.570  54.140  45.170  1.00  0.00           C
ATOM   1600  HA  MET A 103      39.230  54.050  46.180  1.00  0.00           H
ATOM   1601  CB  MET A 103      38.830  53.040  44.310  1.00  0.00           C
ATOM   1602  HB1 MET A 103      38.750  53.480  43.290  1.00  0.00           H
ATOM   1603  HB2 MET A 103      37.760  52.980  44.570  1.00  0.00           H
ATOM   1604  CG  MET A 103      39.570  51.700  44.250  1.00  0.00           C
ATOM   1605  HG1 MET A 103      40.630  51.830  43.940  1.00  0.00           H
ATOM   1606  HG2 MET A 103      39.030  51.030  43.560  1.00  0.00           H
ATOM   1607  SD  MET A 103      39.650  50.900  45.880  1.00  0.00           S
ATOM   1608  CE  MET A 103      39.710  49.220  45.220  1.00  0.00           C
ATOM   1609  HE1 MET A 103      39.940  48.510  46.040  1.00  0.00           H
ATOM   1610  HE2 MET A 103      40.530  49.260  44.460  1.00  0.00           H
ATOM   1611  HE3 MET A 103      38.680  48.970  44.870  1.00  0.00           H
ATOM   1612  C   MET A 103      41.060  53.930  45.270  1.00  0.00           C
ATOM   1613  O   MET A 103      41.610  53.460  46.250  1.00  0.00           O
ATOM   1614  N   LEU A 104      41.860  54.380  44.260  1.00  0.00           N
ATOM   1615  HN  LEU A 104      41.400  54.780  43.490  1.00  0.00           H
ATOM   1616  CA  LEU A 104      43.350  54.350  44.370  1.00  0.00           C
ATOM   1617  HA  LEU A 104      43.570  53.290  44.490  1.00  0.00           H
ATOM   1618  CB  LEU A 104      43.990  54.850  43.050  1.00  0.00           C
ATOM   1619  HB1 LEU A 104      45.100  54.780  43.130  1.00  0.00           H
ATOM   1620  HB2 LEU A 104      43.590  55.860  42.840  1.00  0.00           H
ATOM   1621  CG  LEU A 104      43.700  54.190  41.730  1.00  0.00           C
ATOM   1622  HG  LEU A 104      42.620  54.140  41.470  1.00  0.00           H
ATOM   1623  CD1 LEU A 104      44.360  55.010  40.620  1.00  0.00           C
ATOM   1624 HD11 LEU A 104      44.420  54.500  39.640  1.00  0.00           H
ATOM   1625 HD12 LEU A 104      45.450  55.070  40.780  1.00  0.00           H
ATOM   1626 HD13 LEU A 104      44.090  56.080  40.550  1.00  0.00           H
ATOM   1627  CD2 LEU A 104      44.060  52.660  41.920  1.00  0.00           C
ATOM   1628 HD21 LEU A 104      43.450  52.120  42.670  1.00  0.00           H
ATOM   1629 HD22 LEU A 104      45.160  52.570  42.020  1.00  0.00           H
ATOM   1630 HD23 LEU A 104      43.720  52.220  40.960  1.00  0.00           H
ATOM   1631  C   LEU A 104      43.870  55.170  45.580  1.00  0.00           C
ATOM   1632  O   LEU A 104      44.890  54.880  46.180  1.00  0.00           O
ATOM   1633  N   PHE A 105      43.190  56.350  45.780  1.00  0.00           N
ATOM   1634  HN  PHE A 105      42.410  56.550  45.200  1.00  0.00           H
ATOM   1635  CA  PHE A 105      43.570  57.380  46.840  1.00  0.00           C
ATOM   1636  HA  PHE A 105      44.600  57.670  46.640  1.00  0.00           H
ATOM   1637  CB  PHE A 105      42.750  58.650  46.550  1.00  0.00           C
ATOM   1638  HB1 PHE A 105      41.660  58.470  46.660  1.00  0.00           H
ATOM   1639  HB2 PHE A 105      42.890  58.960  45.480  1.00  0.00           H
ATOM   1640  CG  PHE A 105      43.050  59.840  47.420  1.00  0.00           C
ATOM   1641  CD1 PHE A 105      41.980  60.350  48.190  1.00  0.00           C
ATOM   1642  HD1 PHE A 105      40.990  59.930  48.150  1.00  0.00           H
ATOM   1643  CE1 PHE A 105      42.250  61.380  49.120  1.00  0.00           C
ATOM   1644  HE1 PHE A 105      41.480  61.910  49.670  1.00  0.00           H
ATOM   1645  CZ  PHE A 105      43.580  61.980  49.200  1.00  0.00           C
ATOM   1646  HZ  PHE A 105      43.780  62.620  50.040  1.00  0.00           H
ATOM   1647  CD2 PHE A 105      44.270  60.560  47.380  1.00  0.00           C
ATOM   1648  HD2 PHE A 105      45.060  60.330  46.690  1.00  0.00           H
ATOM   1649  CE2 PHE A 105      44.570  61.470  48.370  1.00  0.00           C
ATOM   1650  HE2 PHE A 105      45.530  61.950  48.300  1.00  0.00           H
ATOM   1651  C   PHE A 105      43.410  57.040  48.310  1.00  0.00           C
ATOM   1652  O   PHE A 105      44.400  57.250  49.010  1.00  0.00           O
ATOM   1653  N   MET A 106      42.240  56.540  48.610  1.00  0.00           N
ATOM   1654  HN  MET A 106      41.610  56.400  47.840  1.00  0.00           H
ATOM   1655  CA  MET A 106      41.830  55.970  49.920  1.00  0.00           C
ATOM   1656  HA  MET A 106      41.930  56.740  50.670  1.00  0.00           H
ATOM   1657  CB  MET A 106      40.350  55.650  49.870  1.00  0.00           C
ATOM   1658  HB1 MET A 106      39.990  55.020  50.710  1.00  0.00           H
ATOM   1659  HB2 MET A 106      40.270  55.020  48.960  1.00  0.00           H
ATOM   1660  CG  MET A 106      39.500  56.970  49.640  1.00  0.00           C
ATOM   1661  HG1 MET A 106      38.420  56.820  49.390  1.00  0.00           H
ATOM   1662  HG2 MET A 106      39.900  57.520  48.760  1.00  0.00           H
ATOM   1663  SD  MET A 106      39.450  58.170  51.080  1.00  0.00           S
ATOM   1664  CE  MET A 106      39.070  56.960  52.340  1.00  0.00           C
ATOM   1665  HE1 MET A 106      38.620  56.010  52.010  1.00  0.00           H
ATOM   1666  HE2 MET A 106      38.320  57.360  53.050  1.00  0.00           H
ATOM   1667  HE3 MET A 106      40.060  56.690  52.750  1.00  0.00           H
ATOM   1668  C   MET A 106      42.660  54.740  50.290  1.00  0.00           C
ATOM   1669  O   MET A 106      43.110  54.630  51.400  1.00  0.00           O
ATOM   1670  N   LEU A 107      42.870  53.870  49.330  1.00  0.00           N
ATOM   1671  HN  LEU A 107      42.360  53.930  48.480  1.00  0.00           H
ATOM   1672  CA  LEU A 107      43.570  52.640  49.450  1.00  0.00           C
ATOM   1673  HA  LEU A 107      43.030  52.110  50.230  1.00  0.00           H
ATOM   1674  CB  LEU A 107      43.450  51.910  48.100  1.00  0.00           C
ATOM   1675  HB1 LEU A 107      43.770  52.530  47.240  1.00  0.00           H
ATOM   1676  HB2 LEU A 107      42.360  51.710  47.950  1.00  0.00           H
ATOM   1677  CG  LEU A 107      44.100  50.500  47.950  1.00  0.00           C
ATOM   1678  HG  LEU A 107      45.190  50.730  47.870  1.00  0.00           H
ATOM   1679  CD1 LEU A 107      43.880  49.540  49.170  1.00  0.00           C
ATOM   1680 HD11 LEU A 107      44.200  50.080  50.090  1.00  0.00           H
ATOM   1681 HD12 LEU A 107      44.400  48.570  49.040  1.00  0.00           H
ATOM   1682 HD13 LEU A 107      42.790  49.330  49.220  1.00  0.00           H
ATOM   1683  CD2 LEU A 107      43.600  49.830  46.610  1.00  0.00           C
ATOM   1684 HD21 LEU A 107      42.490  49.930  46.470  1.00  0.00           H
ATOM   1685 HD22 LEU A 107      43.930  48.770  46.520  1.00  0.00           H
ATOM   1686 HD23 LEU A 107      43.970  50.450  45.760  1.00  0.00           H
ATOM   1687  C   LEU A 107      44.930  52.810  49.950  1.00  0.00           C
ATOM   1688  O   LEU A 107      45.460  52.170  50.880  1.00  0.00           O
ATOM   1689  N   ALA A 108      45.640  53.800  49.340  1.00  0.00           N
ATOM   1690  HN  ALA A 108      45.120  54.240  48.620  1.00  0.00           H
ATOM   1691  CA  ALA A 108      47.030  54.110  49.620  1.00  0.00           C
ATOM   1692  HA  ALA A 108      47.710  53.280  49.780  1.00  0.00           H
ATOM   1693  CB  ALA A 108      47.430  54.790  48.250  1.00  0.00           C
ATOM   1694  HB1 ALA A 108      46.620  55.480  47.930  1.00  0.00           H
ATOM   1695  HB2 ALA A 108      47.650  54.050  47.450  1.00  0.00           H
ATOM   1696  HB3 ALA A 108      48.330  55.420  48.370  1.00  0.00           H
ATOM   1697  C   ALA A 108      47.250  55.050  50.840  1.00  0.00           C
ATOM   1698  O   ALA A 108      48.110  54.900  51.690  1.00  0.00           O
ATOM   1699  N   MET A 109      46.490  56.170  50.890  1.00  0.00           N
ATOM   1700  HN  MET A 109      45.830  56.430  50.180  1.00  0.00           H
ATOM   1701  CA  MET A 109      46.330  57.030  52.010  1.00  0.00           C
ATOM   1702  HA  MET A 109      47.190  57.670  52.100  1.00  0.00           H
ATOM   1703  CB  MET A 109      45.130  57.970  51.800  1.00  0.00           C
ATOM   1704  HB1 MET A 109      44.170  57.400  51.850  1.00  0.00           H
ATOM   1705  HB2 MET A 109      45.190  58.510  50.830  1.00  0.00           H
ATOM   1706  CG  MET A 109      45.090  59.110  52.790  1.00  0.00           C
ATOM   1707  HG1 MET A 109      45.870  59.850  52.530  1.00  0.00           H
ATOM   1708  HG2 MET A 109      45.340  58.860  53.840  1.00  0.00           H
ATOM   1709  SD  MET A 109      43.490  60.030  52.880  1.00  0.00           S
ATOM   1710  CE  MET A 109      42.530  58.890  53.840  1.00  0.00           C
ATOM   1711  HE1 MET A 109      42.540  57.890  53.370  1.00  0.00           H
ATOM   1712  HE2 MET A 109      41.500  59.290  53.960  1.00  0.00           H
ATOM   1713  HE3 MET A 109      42.990  58.750  54.840  1.00  0.00           H
ATOM   1714  C   MET A 109      46.140  56.310  53.380  1.00  0.00           C
ATOM   1715  O   MET A 109      46.750  56.630  54.370  1.00  0.00           O
ATOM   1716  N   ASN A 110      45.180  55.350  53.490  1.00  0.00           N
ATOM   1717  HN  ASN A 110      44.750  55.100  52.630  1.00  0.00           H
ATOM   1718  CA  ASN A 110      44.960  54.630  54.750  1.00  0.00           C
ATOM   1719  HA  ASN A 110      44.960  55.340  55.560  1.00  0.00           H
ATOM   1720  CB  ASN A 110      43.590  53.890  54.770  1.00  0.00           C
ATOM   1721  HB1 ASN A 110      43.500  53.470  55.790  1.00  0.00           H
ATOM   1722  HB2 ASN A 110      43.490  53.030  54.050  1.00  0.00           H
ATOM   1723  CG  ASN A 110      42.390  54.800  54.620  1.00  0.00           C
ATOM   1724  OD1 ASN A 110      42.290  55.860  55.270  1.00  0.00           O
ATOM   1725  ND2 ASN A 110      41.410  54.340  53.790  1.00  0.00           N
ATOM   1726 HD21 ASN A 110      41.550  53.510  53.260  1.00  0.00           H
ATOM   1727 HD22 ASN A 110      40.560  54.880  53.800  1.00  0.00           H
ATOM   1728  C   ASN A 110      46.070  53.730  55.110  1.00  0.00           C
ATOM   1729  O   ASN A 110      46.450  53.620  56.280  1.00  0.00           O
ATOM   1730  N   ARG A 111      46.760  52.950  54.120  1.00  0.00           N
ATOM   1731  HN  ARG A 111      46.530  52.950  53.150  1.00  0.00           H
ATOM   1732  CA  ARG A 111      47.950  52.170  54.430  1.00  0.00           C
ATOM   1733  HA  ARG A 111      47.740  51.460  55.210  1.00  0.00           H
ATOM   1734  CB  ARG A 111      48.350  51.350  53.060  1.00  0.00           C
ATOM   1735  HB1 ARG A 111      48.310  52.060  52.210  1.00  0.00           H
ATOM   1736  HB2 ARG A 111      47.560  50.590  52.910  1.00  0.00           H
ATOM   1737  CG  ARG A 111      49.720  50.620  53.130  1.00  0.00           C
ATOM   1738  HG1 ARG A 111      49.750  49.910  53.980  1.00  0.00           H
ATOM   1739  HG2 ARG A 111      50.450  51.410  53.400  1.00  0.00           H
ATOM   1740  CD  ARG A 111      50.250  49.850  51.880  1.00  0.00           C
ATOM   1741  HD1 ARG A 111      49.570  49.070  51.510  1.00  0.00           H
ATOM   1742  HD2 ARG A 111      51.270  49.400  51.980  1.00  0.00           H
ATOM   1743  NE  ARG A 111      50.250  50.840  50.740  1.00  0.00           N
ATOM   1744  HE  ARG A 111      49.520  50.750  50.050  1.00  0.00           H
ATOM   1745  CZ  ARG A 111      51.120  51.840  50.740  1.00  0.00           C
ATOM   1746  NH1 ARG A 111      52.110  51.890  51.560  1.00  0.00           N
ATOM   1747 HH11 ARG A 111      52.510  52.790  51.690  1.00  0.00           H
ATOM   1748 HH12 ARG A 111      52.510  51.070  51.980  1.00  0.00           H
ATOM   1749  NH2 ARG A 111      51.050  52.790  49.890  1.00  0.00           N
ATOM   1750 HH21 ARG A 111      50.240  52.810  49.290  1.00  0.00           H
ATOM   1751 HH22 ARG A 111      51.730  53.520  49.890  1.00  0.00           H
ATOM   1752  C   ARG A 111      49.130  53.050  54.900  1.00  0.00           C
ATOM   1753  O   ARG A 111      49.690  52.670  55.910  1.00  0.00           O
ATOM   1754  N   GLN A 112      49.440  54.150  54.200  1.00  0.00           N
ATOM   1755  HN  GLN A 112      49.010  54.360  53.320  1.00  0.00           H
ATOM   1756  CA  GLN A 112      50.350  55.150  54.760  1.00  0.00           C
ATOM   1757  HA  GLN A 112      51.290  54.620  54.840  1.00  0.00           H
ATOM   1758  CB  GLN A 112      50.610  56.320  53.750  1.00  0.00           C
ATOM   1759  HB1 GLN A 112      49.760  57.020  53.630  1.00  0.00           H
ATOM   1760  HB2 GLN A 112      50.720  55.950  52.700  1.00  0.00           H
ATOM   1761  CG  GLN A 112      51.650  57.430  54.150  1.00  0.00           C
ATOM   1762  HG1 GLN A 112      51.350  57.980  55.050  1.00  0.00           H
ATOM   1763  HG2 GLN A 112      51.730  58.160  53.320  1.00  0.00           H
ATOM   1764  CD  GLN A 112      53.060  56.850  54.290  1.00  0.00           C
ATOM   1765  OE1 GLN A 112      53.810  56.470  53.360  1.00  0.00           O
ATOM   1766  NE2 GLN A 112      53.500  56.680  55.630  1.00  0.00           N
ATOM   1767 HE21 GLN A 112      52.800  56.820  56.320  1.00  0.00           H
ATOM   1768 HE22 GLN A 112      54.190  55.950  55.710  1.00  0.00           H
ATOM   1769  C   GLN A 112      50.010  55.780  56.090  1.00  0.00           C
ATOM   1770  O   GLN A 112      50.930  55.950  56.920  1.00  0.00           O
ATOM   1771  N   GLY A 113      48.710  56.100  56.350  1.00  0.00           N
ATOM   1772  HN  GLY A 113      47.990  56.080  55.650  1.00  0.00           H
ATOM   1773  CA  GLY A 113      48.320  56.680  57.650  1.00  0.00           C
ATOM   1774  HA1 GLY A 113      47.310  57.050  57.560  1.00  0.00           H
ATOM   1775  HA2 GLY A 113      49.060  57.450  57.830  1.00  0.00           H
ATOM   1776  C   GLY A 113      48.370  55.710  58.810  1.00  0.00           C
ATOM   1777  O   GLY A 113      48.710  56.120  59.950  1.00  0.00           O
ATOM   1778  N   SER A 114      48.080  54.460  58.540  1.00  0.00           N
ATOM   1779  HN  SER A 114      47.770  54.150  57.640  1.00  0.00           H
ATOM   1780  CA  SER A 114      48.150  53.400  59.480  1.00  0.00           C
ATOM   1781  HA  SER A 114      47.580  53.680  60.350  1.00  0.00           H
ATOM   1782  CB  SER A 114      47.690  51.940  58.970  1.00  0.00           C
ATOM   1783  HB1 SER A 114      46.650  52.090  58.600  1.00  0.00           H
ATOM   1784  HB2 SER A 114      47.570  51.330  59.880  1.00  0.00           H
ATOM   1785  OG  SER A 114      48.520  51.220  57.980  1.00  0.00           O
ATOM   1786  HG1 SER A 114      48.860  51.830  57.330  1.00  0.00           H
ATOM   1787  C   SER A 114      49.570  53.230  59.970  1.00  0.00           C
ATOM   1788  O   SER A 114      49.850  53.220  61.160  1.00  0.00           O
ATOM   1789  N   ILE A 115      50.530  53.210  59.090  1.00  0.00           N
ATOM   1790  HN  ILE A 115      50.260  53.260  58.140  1.00  0.00           H
ATOM   1791  CA  ILE A 115      51.950  53.220  59.430  1.00  0.00           C
ATOM   1792  HA  ILE A 115      52.120  52.300  59.960  1.00  0.00           H
ATOM   1793  CB  ILE A 115      52.810  53.120  58.120  1.00  0.00           C
ATOM   1794  HB  ILE A 115      52.420  53.940  57.490  1.00  0.00           H
ATOM   1795  CG2 ILE A 115      54.370  53.550  58.430  1.00  0.00           C
ATOM   1796 HG21 ILE A 115      54.530  54.630  58.630  1.00  0.00           H
ATOM   1797 HG22 ILE A 115      54.980  53.360  57.510  1.00  0.00           H
ATOM   1798 HG23 ILE A 115      54.930  52.970  59.190  1.00  0.00           H
ATOM   1799  CG1 ILE A 115      52.640  51.840  57.380  1.00  0.00           C
ATOM   1800 HG11 ILE A 115      51.550  51.640  57.300  1.00  0.00           H
ATOM   1801 HG12 ILE A 115      53.060  51.000  57.960  1.00  0.00           H
ATOM   1802  CD  ILE A 115      53.210  51.880  55.950  1.00  0.00           C
ATOM   1803  HD1 ILE A 115      54.230  52.320  55.930  1.00  0.00           H
ATOM   1804  HD2 ILE A 115      52.530  52.480  55.300  1.00  0.00           H
ATOM   1805  HD3 ILE A 115      53.220  50.850  55.530  1.00  0.00           H
ATOM   1806  C   ILE A 115      52.340  54.470  60.320  1.00  0.00           C
ATOM   1807  O   ILE A 115      52.940  54.360  61.350  1.00  0.00           O
ATOM   1808  N   ILE A 116      51.860  55.690  59.990  1.00  0.00           N
ATOM   1809  HN  ILE A 116      51.340  55.810  59.150  1.00  0.00           H
ATOM   1810  CA  ILE A 116      52.090  56.940  60.710  1.00  0.00           C
ATOM   1811  HA  ILE A 116      53.160  56.960  60.910  1.00  0.00           H
ATOM   1812  CB  ILE A 116      51.720  58.170  59.900  1.00  0.00           C
ATOM   1813  HB  ILE A 116      50.700  58.100  59.460  1.00  0.00           H
ATOM   1814  CG2 ILE A 116      51.740  59.470  60.820  1.00  0.00           C
ATOM   1815 HG21 ILE A 116      51.440  60.310  60.150  1.00  0.00           H
ATOM   1816 HG22 ILE A 116      52.750  59.720  61.210  1.00  0.00           H
ATOM   1817 HG23 ILE A 116      51.040  59.370  61.670  1.00  0.00           H
ATOM   1818  CG1 ILE A 116      52.760  58.300  58.800  1.00  0.00           C
ATOM   1819 HG11 ILE A 116      52.920  57.340  58.260  1.00  0.00           H
ATOM   1820 HG12 ILE A 116      53.720  58.580  59.270  1.00  0.00           H
ATOM   1821  CD  ILE A 116      52.410  59.350  57.690  1.00  0.00           C
ATOM   1822  HD1 ILE A 116      53.260  59.220  56.990  1.00  0.00           H
ATOM   1823  HD2 ILE A 116      52.360  60.360  58.140  1.00  0.00           H
ATOM   1824  HD3 ILE A 116      51.450  59.130  57.180  1.00  0.00           H
ATOM   1825  C   ILE A 116      51.530  56.890  62.110  1.00  0.00           C
ATOM   1826  O   ILE A 116      52.250  57.140  63.060  1.00  0.00           O
ATOM   1827  N   PHE A 117      50.240  56.510  62.310  1.00  0.00           N
ATOM   1828  HN  PHE A 117      49.580  56.320  61.590  1.00  0.00           H
ATOM   1829  CA  PHE A 117      49.720  56.510  63.680  1.00  0.00           C
ATOM   1830  HA  PHE A 117      50.010  57.450  64.150  1.00  0.00           H
ATOM   1831  CB  PHE A 117      48.170  56.500  63.710  1.00  0.00           C
ATOM   1832  HB1 PHE A 117      47.860  56.430  64.780  1.00  0.00           H
ATOM   1833  HB2 PHE A 117      47.800  55.640  63.090  1.00  0.00           H
ATOM   1834  CG  PHE A 117      47.470  57.740  63.200  1.00  0.00           C
ATOM   1835  CD1 PHE A 117      47.710  58.910  63.920  1.00  0.00           C
ATOM   1836  HD1 PHE A 117      48.070  58.850  64.930  1.00  0.00           H
ATOM   1837  CE1 PHE A 117      47.260  60.180  63.330  1.00  0.00           C
ATOM   1838  HE1 PHE A 117      47.260  61.080  63.930  1.00  0.00           H
ATOM   1839  CZ  PHE A 117      46.570  60.110  62.130  1.00  0.00           C
ATOM   1840  HZ  PHE A 117      46.200  61.000  61.640  1.00  0.00           H
ATOM   1841  CD2 PHE A 117      46.880  57.820  61.890  1.00  0.00           C
ATOM   1842  HD2 PHE A 117      46.710  56.890  61.360  1.00  0.00           H
ATOM   1843  CE2 PHE A 117      46.420  59.000  61.400  1.00  0.00           C
ATOM   1844  HE2 PHE A 117      45.870  58.970  60.470  1.00  0.00           H
ATOM   1845  C   PHE A 117      50.220  55.470  64.580  1.00  0.00           C
ATOM   1846  O   PHE A 117      50.450  55.660  65.770  1.00  0.00           O
ATOM   1847  N   LEU A 118      50.490  54.250  63.970  1.00  0.00           N
ATOM   1848  HN  LEU A 118      50.430  54.110  62.990  1.00  0.00           H
ATOM   1849  CA  LEU A 118      51.310  53.210  64.650  1.00  0.00           C
ATOM   1850  HA  LEU A 118      50.720  52.870  65.480  1.00  0.00           H
ATOM   1851  CB  LEU A 118      51.520  52.160  63.530  1.00  0.00           C
ATOM   1852  HB1 LEU A 118      51.920  52.720  62.660  1.00  0.00           H
ATOM   1853  HB2 LEU A 118      50.500  51.820  63.220  1.00  0.00           H
ATOM   1854  CG  LEU A 118      52.450  50.870  63.700  1.00  0.00           C
ATOM   1855  HG  LEU A 118      52.600  50.830  64.800  1.00  0.00           H
ATOM   1856  CD1 LEU A 118      51.490  49.630  63.510  1.00  0.00           C
ATOM   1857 HD11 LEU A 118      50.590  49.790  64.140  1.00  0.00           H
ATOM   1858 HD12 LEU A 118      51.980  48.680  63.820  1.00  0.00           H
ATOM   1859 HD13 LEU A 118      51.170  49.610  62.450  1.00  0.00           H
ATOM   1860  CD2 LEU A 118      53.820  50.820  62.990  1.00  0.00           C
ATOM   1861 HD21 LEU A 118      54.260  49.800  63.070  1.00  0.00           H
ATOM   1862 HD22 LEU A 118      54.580  51.480  63.460  1.00  0.00           H
ATOM   1863 HD23 LEU A 118      53.660  51.220  61.960  1.00  0.00           H
ATOM   1864  C   LEU A 118      52.680  53.740  65.130  1.00  0.00           C
ATOM   1865  O   LEU A 118      53.030  53.550  66.300  1.00  0.00           O
ATOM   1866  N   THR A 119      53.430  54.490  64.290  1.00  0.00           N
ATOM   1867  HN  THR A 119      53.190  54.650  63.340  1.00  0.00           H
ATOM   1868  CA  THR A 119      54.670  55.170  64.670  1.00  0.00           C
ATOM   1869  HA  THR A 119      55.310  54.380  65.030  1.00  0.00           H
ATOM   1870  CB  THR A 119      55.270  55.900  63.490  1.00  0.00           C
ATOM   1871  HB  THR A 119      54.680  56.770  63.100  1.00  0.00           H
ATOM   1872  OG1 THR A 119      55.370  54.960  62.500  1.00  0.00           O
ATOM   1873  HG1 THR A 119      54.550  54.520  62.260  1.00  0.00           H
ATOM   1874  CG2 THR A 119      56.710  56.350  63.910  1.00  0.00           C
ATOM   1875 HG21 THR A 119      56.740  57.280  64.540  1.00  0.00           H
ATOM   1876 HG22 THR A 119      57.350  56.590  63.030  1.00  0.00           H
ATOM   1877 HG23 THR A 119      57.190  55.500  64.420  1.00  0.00           H
ATOM   1878  C   THR A 119      54.370  56.250  65.730  1.00  0.00           C
ATOM   1879  O   THR A 119      55.060  56.310  66.690  1.00  0.00           O
ATOM   1880  N   VAL A 120      53.310  57.100  65.720  1.00  0.00           N
ATOM   1881  HN  VAL A 120      52.680  57.110  64.960  1.00  0.00           H
ATOM   1882  CA  VAL A 120      53.070  58.090  66.830  1.00  0.00           C
ATOM   1883  HA  VAL A 120      54.020  58.580  66.980  1.00  0.00           H
ATOM   1884  CB  VAL A 120      52.180  59.250  66.330  1.00  0.00           C
ATOM   1885  HB  VAL A 120      51.250  58.870  65.860  1.00  0.00           H
ATOM   1886  CG1 VAL A 120      51.820  60.200  67.490  1.00  0.00           C
ATOM   1887 HG11 VAL A 120      51.100  60.980  67.140  1.00  0.00           H
ATOM   1888 HG12 VAL A 120      52.700  60.670  67.970  1.00  0.00           H
ATOM   1889 HG13 VAL A 120      51.330  59.520  68.220  1.00  0.00           H
ATOM   1890  CG2 VAL A 120      53.060  59.960  65.300  1.00  0.00           C
ATOM   1891 HG21 VAL A 120      52.660  61.000  65.250  1.00  0.00           H
ATOM   1892 HG22 VAL A 120      52.920  59.490  64.310  1.00  0.00           H
ATOM   1893 HG23 VAL A 120      54.130  60.050  65.590  1.00  0.00           H
ATOM   1894  C   VAL A 120      52.690  57.460  68.110  1.00  0.00           C
ATOM   1895  O   VAL A 120      53.030  57.920  69.190  1.00  0.00           O
ATOM   1896  N   VAL A 121      51.970  56.360  68.090  1.00  0.00           N
ATOM   1897  HN  VAL A 121      51.630  55.970  67.240  1.00  0.00           H
ATOM   1898  CA  VAL A 121      51.690  55.530  69.270  1.00  0.00           C
ATOM   1899  HA  VAL A 121      51.240  56.190  69.980  1.00  0.00           H
ATOM   1900  CB  VAL A 121      50.600  54.480  68.970  1.00  0.00           C
ATOM   1901  HB  VAL A 121      50.960  53.980  68.050  1.00  0.00           H
ATOM   1902  CG1 VAL A 121      50.390  53.470  70.160  1.00  0.00           C
ATOM   1903 HG11 VAL A 121      51.330  53.060  70.580  1.00  0.00           H
ATOM   1904 HG12 VAL A 121      49.730  52.640  69.810  1.00  0.00           H
ATOM   1905 HG13 VAL A 121      49.940  53.980  71.040  1.00  0.00           H
ATOM   1906  CG2 VAL A 121      49.290  55.220  68.580  1.00  0.00           C
ATOM   1907 HG21 VAL A 121      49.590  56.030  67.880  1.00  0.00           H
ATOM   1908 HG22 VAL A 121      48.780  55.600  69.490  1.00  0.00           H
ATOM   1909 HG23 VAL A 121      48.610  54.550  68.030  1.00  0.00           H
ATOM   1910  C   VAL A 121      52.950  54.940  69.860  1.00  0.00           C
ATOM   1911  O   VAL A 121      53.110  54.750  71.050  1.00  0.00           O
ATOM   1912  N   ALA A 122      54.000  54.520  69.060  1.00  0.00           N
ATOM   1913  HN  ALA A 122      53.860  54.480  68.080  1.00  0.00           H
ATOM   1914  CA  ALA A 122      55.200  53.910  69.470  1.00  0.00           C
ATOM   1915  HA  ALA A 122      54.940  53.080  70.110  1.00  0.00           H
ATOM   1916  CB  ALA A 122      56.000  53.380  68.290  1.00  0.00           C
ATOM   1917  HB1 ALA A 122      55.400  52.890  67.500  1.00  0.00           H
ATOM   1918  HB2 ALA A 122      56.890  52.750  68.540  1.00  0.00           H
ATOM   1919  HB3 ALA A 122      56.440  54.200  67.680  1.00  0.00           H
ATOM   1920  C   ALA A 122      55.960  54.960  70.290  1.00  0.00           C
ATOM   1921  O   ALA A 122      56.460  54.580  71.380  1.00  0.00           O
ATOM   1922  N   VAL A 123      56.160  56.220  69.810  1.00  0.00           N
ATOM   1923  HN  VAL A 123      55.740  56.330  68.910  1.00  0.00           H
ATOM   1924  CA  VAL A 123      56.740  57.380  70.500  1.00  0.00           C
ATOM   1925  HA  VAL A 123      57.720  56.970  70.750  1.00  0.00           H
ATOM   1926  CB  VAL A 123      57.020  58.530  69.480  1.00  0.00           C
ATOM   1927  HB  VAL A 123      56.090  58.810  68.950  1.00  0.00           H
ATOM   1928  CG1 VAL A 123      57.690  59.680  70.350  1.00  0.00           C
ATOM   1929 HG11 VAL A 123      58.270  60.320  69.660  1.00  0.00           H
ATOM   1930 HG12 VAL A 123      58.470  59.260  71.030  1.00  0.00           H
ATOM   1931 HG13 VAL A 123      56.940  60.380  70.780  1.00  0.00           H
ATOM   1932  CG2 VAL A 123      57.970  57.890  68.540  1.00  0.00           C
ATOM   1933 HG21 VAL A 123      58.500  58.590  67.850  1.00  0.00           H
ATOM   1934 HG22 VAL A 123      57.430  57.130  67.950  1.00  0.00           H
ATOM   1935 HG23 VAL A 123      58.770  57.270  69.000  1.00  0.00           H
ATOM   1936  C   VAL A 123      56.020  57.700  71.750  1.00  0.00           C
ATOM   1937  O   VAL A 123      56.650  57.840  72.780  1.00  0.00           O
ATOM   1938  N   ASP A 124      54.660  57.700  71.720  1.00  0.00           N
ATOM   1939  HN  ASP A 124      54.150  57.490  70.880  1.00  0.00           H
ATOM   1940  CA  ASP A 124      53.880  57.790  72.940  1.00  0.00           C
ATOM   1941  HA  ASP A 124      54.130  58.750  73.370  1.00  0.00           H
ATOM   1942  CB  ASP A 124      52.360  57.850  72.490  1.00  0.00           C
ATOM   1943  HB1 ASP A 124      52.090  56.990  71.850  1.00  0.00           H
ATOM   1944  HB2 ASP A 124      52.160  58.850  72.060  1.00  0.00           H
ATOM   1945  CG  ASP A 124      51.500  57.810  73.780  1.00  0.00           C
ATOM   1946  OD1 ASP A 124      51.010  56.700  74.200  1.00  0.00           O
ATOM   1947  OD2 ASP A 124      51.330  58.880  74.440  1.00  0.00           O
ATOM   1948  C   ASP A 124      54.220  56.690  73.940  1.00  0.00           C
ATOM   1949  O   ASP A 124      54.520  56.990  75.100  1.00  0.00           O
ATOM   1950  N   ARG A 125      54.230  55.440  73.490  1.00  0.00           N
ATOM   1951  HN  ARG A 125      54.040  55.150  72.550  1.00  0.00           H
ATOM   1952  CA  ARG A 125      54.730  54.360  74.380  1.00  0.00           C
ATOM   1953  HA  ARG A 125      54.130  54.520  75.270  1.00  0.00           H
ATOM   1954  CB  ARG A 125      54.330  52.910  73.870  1.00  0.00           C
ATOM   1955  HB1 ARG A 125      55.010  52.100  74.210  1.00  0.00           H
ATOM   1956  HB2 ARG A 125      54.600  52.930  72.780  1.00  0.00           H
ATOM   1957  CG  ARG A 125      52.880  52.530  74.020  1.00  0.00           C
ATOM   1958  HG1 ARG A 125      52.810  52.070  75.030  1.00  0.00           H
ATOM   1959  HG2 ARG A 125      52.510  51.770  73.290  1.00  0.00           H
ATOM   1960  CD  ARG A 125      51.820  53.670  73.970  1.00  0.00           C
ATOM   1961  HD1 ARG A 125      51.650  54.130  72.980  1.00  0.00           H
ATOM   1962  HD2 ARG A 125      52.010  54.450  74.730  1.00  0.00           H
ATOM   1963  NE  ARG A 125      50.530  52.990  74.290  1.00  0.00           N
ATOM   1964  HE  ARG A 125      50.380  52.050  73.980  1.00  0.00           H
ATOM   1965  CZ  ARG A 125      49.550  53.510  75.060  1.00  0.00           C
ATOM   1966  NH1 ARG A 125      49.450  54.790  75.250  1.00  0.00           N
ATOM   1967 HH11 ARG A 125      50.150  55.420  74.910  1.00  0.00           H
ATOM   1968 HH12 ARG A 125      48.630  55.100  75.730  1.00  0.00           H
ATOM   1969  NH2 ARG A 125      48.610  52.700  75.480  1.00  0.00           N
ATOM   1970 HH21 ARG A 125      48.680  51.700  75.380  1.00  0.00           H
ATOM   1971 HH22 ARG A 125      47.850  53.080  76.000  1.00  0.00           H
ATOM   1972  C   ARG A 125      56.160  54.410  74.930  1.00  0.00           C
ATOM   1973  O   ARG A 125      56.400  54.210  76.110  1.00  0.00           O
ATOM   1974  N   TYR A 126      57.140  54.680  74.060  1.00  0.00           N
ATOM   1975  HN  TYR A 126      56.870  54.800  73.110  1.00  0.00           H
ATOM   1976  CA  TYR A 126      58.570  54.930  74.400  1.00  0.00           C
ATOM   1977  HA  TYR A 126      59.000  54.040  74.840  1.00  0.00           H
ATOM   1978  CB  TYR A 126      59.350  55.420  73.150  1.00  0.00           C
ATOM   1979  HB1 TYR A 126      58.790  56.260  72.690  1.00  0.00           H
ATOM   1980  HB2 TYR A 126      59.260  54.550  72.480  1.00  0.00           H
ATOM   1981  CG  TYR A 126      60.740  55.940  73.290  1.00  0.00           C
ATOM   1982  CD1 TYR A 126      61.660  55.260  74.160  1.00  0.00           C
ATOM   1983  HD1 TYR A 126      61.310  54.370  74.660  1.00  0.00           H
ATOM   1984  CE1 TYR A 126      62.890  55.790  74.400  1.00  0.00           C
ATOM   1985  HE1 TYR A 126      63.600  55.370  75.100  1.00  0.00           H
ATOM   1986  CZ  TYR A 126      63.260  57.020  73.760  1.00  0.00           C
ATOM   1987  OH  TYR A 126      64.500  57.550  74.030  1.00  0.00           O
ATOM   1988  HH  TYR A 126      64.440  58.450  73.700  1.00  0.00           H
ATOM   1989  CD2 TYR A 126      61.190  57.170  72.620  1.00  0.00           C
ATOM   1990  HD2 TYR A 126      60.550  57.540  71.830  1.00  0.00           H
ATOM   1991  CE2 TYR A 126      62.400  57.740  72.860  1.00  0.00           C
ATOM   1992  HE2 TYR A 126      62.630  58.720  72.460  1.00  0.00           H
ATOM   1993  C   TYR A 126      58.690  55.970  75.520  1.00  0.00           C
ATOM   1994  O   TYR A 126      59.410  55.830  76.530  1.00  0.00           O
ATOM   1995  N   PHE A 127      57.910  57.070  75.440  1.00  0.00           N
ATOM   1996  HN  PHE A 127      57.260  57.220  74.710  1.00  0.00           H
ATOM   1997  CA  PHE A 127      57.840  58.130  76.440  1.00  0.00           C
ATOM   1998  HA  PHE A 127      58.850  58.440  76.650  1.00  0.00           H
ATOM   1999  CB  PHE A 127      57.060  59.360  75.950  1.00  0.00           C
ATOM   2000  HB1 PHE A 127      56.930  60.070  76.800  1.00  0.00           H
ATOM   2001  HB2 PHE A 127      56.080  59.060  75.550  1.00  0.00           H
ATOM   2002  CG  PHE A 127      57.770  60.210  74.840  1.00  0.00           C
ATOM   2003  CD1 PHE A 127      56.990  61.190  74.150  1.00  0.00           C
ATOM   2004  HD1 PHE A 127      55.960  61.340  74.460  1.00  0.00           H
ATOM   2005  CE1 PHE A 127      57.530  61.760  73.030  1.00  0.00           C
ATOM   2006  HE1 PHE A 127      56.890  62.410  72.460  1.00  0.00           H
ATOM   2007  CZ  PHE A 127      58.950  61.730  72.770  1.00  0.00           C
ATOM   2008  HZ  PHE A 127      59.390  62.030  71.830  1.00  0.00           H
ATOM   2009  CD2 PHE A 127      59.080  59.920  74.470  1.00  0.00           C
ATOM   2010  HD2 PHE A 127      59.750  59.210  74.950  1.00  0.00           H
ATOM   2011  CE2 PHE A 127      59.740  60.800  73.500  1.00  0.00           C
ATOM   2012  HE2 PHE A 127      60.790  60.650  73.280  1.00  0.00           H
ATOM   2013  C   PHE A 127      57.270  57.610  77.810  1.00  0.00           C
ATOM   2014  O   PHE A 127      57.770  57.910  78.900  1.00  0.00           O
ATOM   2015  N   ARG A 128      56.290  56.700  77.750  1.00  0.00           N
ATOM   2016  HN  ARG A 128      56.000  56.270  76.890  1.00  0.00           H
ATOM   2017  CA  ARG A 128      55.670  56.120  78.890  1.00  0.00           C
ATOM   2018  HA  ARG A 128      55.450  56.970  79.510  1.00  0.00           H
ATOM   2019  CB  ARG A 128      54.370  55.400  78.440  1.00  0.00           C
ATOM   2020  HB1 ARG A 128      53.950  54.850  79.300  1.00  0.00           H
ATOM   2021  HB2 ARG A 128      54.700  54.730  77.620  1.00  0.00           H
ATOM   2022  CG  ARG A 128      53.320  56.450  78.020  1.00  0.00           C
ATOM   2023  HG1 ARG A 128      53.670  57.010  77.120  1.00  0.00           H
ATOM   2024  HG2 ARG A 128      53.200  57.210  78.820  1.00  0.00           H
ATOM   2025  CD  ARG A 128      51.940  55.810  77.680  1.00  0.00           C
ATOM   2026  HD1 ARG A 128      51.400  55.450  78.590  1.00  0.00           H
ATOM   2027  HD2 ARG A 128      52.170  54.980  76.980  1.00  0.00           H
ATOM   2028  NE  ARG A 128      51.170  56.900  77.060  1.00  0.00           N
ATOM   2029  HE  ARG A 128      51.120  57.110  76.090  1.00  0.00           H
ATOM   2030  CZ  ARG A 128      50.620  57.880  77.730  1.00  0.00           C
ATOM   2031  NH1 ARG A 128      50.570  58.130  79.000  1.00  0.00           N
ATOM   2032 HH11 ARG A 128      50.840  57.510  79.740  1.00  0.00           H
ATOM   2033 HH12 ARG A 128      49.990  58.930  79.210  1.00  0.00           H
ATOM   2034  NH2 ARG A 128      50.190  58.910  77.040  1.00  0.00           N
ATOM   2035 HH21 ARG A 128      50.310  58.820  76.050  1.00  0.00           H
ATOM   2036 HH22 ARG A 128      49.440  59.420  77.450  1.00  0.00           H
ATOM   2037  C   ARG A 128      56.690  55.300  79.710  1.00  0.00           C
ATOM   2038  O   ARG A 128      56.680  55.360  80.950  1.00  0.00           O
ATOM   2039  N   VAL A 129      57.580  54.550  79.020  1.00  0.00           N
ATOM   2040  HN  VAL A 129      57.510  54.400  78.030  1.00  0.00           H
ATOM   2041  CA  VAL A 129      58.460  53.620  79.750  1.00  0.00           C
ATOM   2042  HA  VAL A 129      57.930  53.320  80.640  1.00  0.00           H
ATOM   2043  CB  VAL A 129      58.880  52.370  79.060  1.00  0.00           C
ATOM   2044  HB  VAL A 129      59.550  51.740  79.680  1.00  0.00           H
ATOM   2045  CG1 VAL A 129      57.580  51.480  78.830  1.00  0.00           C
ATOM   2046 HG11 VAL A 129      57.780  50.650  78.110  1.00  0.00           H
ATOM   2047 HG12 VAL A 129      56.790  52.180  78.490  1.00  0.00           H
ATOM   2048 HG13 VAL A 129      57.170  51.010  79.750  1.00  0.00           H
ATOM   2049  CG2 VAL A 129      59.610  52.760  77.740  1.00  0.00           C
ATOM   2050 HG21 VAL A 129      59.940  51.810  77.270  1.00  0.00           H
ATOM   2051 HG22 VAL A 129      60.460  53.470  77.810  1.00  0.00           H
ATOM   2052 HG23 VAL A 129      58.800  53.200  77.110  1.00  0.00           H
ATOM   2053  C   VAL A 129      59.680  54.340  80.360  1.00  0.00           C
ATOM   2054  O   VAL A 129      60.260  53.950  81.410  1.00  0.00           O
ATOM   2055  N   VAL A 130      60.160  55.470  79.820  1.00  0.00           N
ATOM   2056  HN  VAL A 130      59.730  55.830  79.000  1.00  0.00           H
ATOM   2057  CA  VAL A 130      61.200  56.320  80.320  1.00  0.00           C
ATOM   2058  HA  VAL A 130      61.810  55.600  80.850  1.00  0.00           H
ATOM   2059  CB  VAL A 130      62.020  57.090  79.250  1.00  0.00           C
ATOM   2060  HB  VAL A 130      62.870  57.640  79.710  1.00  0.00           H
ATOM   2061  CG1 VAL A 130      62.610  55.980  78.330  1.00  0.00           C
ATOM   2062 HG11 VAL A 130      63.450  56.360  77.710  1.00  0.00           H
ATOM   2063 HG12 VAL A 130      61.850  55.490  77.690  1.00  0.00           H
ATOM   2064 HG13 VAL A 130      63.020  55.170  78.970  1.00  0.00           H
ATOM   2065  CG2 VAL A 130      61.110  58.100  78.460  1.00  0.00           C
ATOM   2066 HG21 VAL A 130      60.560  58.670  79.240  1.00  0.00           H
ATOM   2067 HG22 VAL A 130      60.260  57.630  77.940  1.00  0.00           H
ATOM   2068 HG23 VAL A 130      61.590  58.670  77.640  1.00  0.00           H
ATOM   2069  C   VAL A 130      60.650  57.240  81.320  1.00  0.00           C
ATOM   2070  O   VAL A 130      61.400  58.030  81.890  1.00  0.00           O
ATOM   2071  N   HSD A 131      59.350  57.180  81.660  1.00  0.00           N
ATOM   2072  HN  HSD A 131      58.760  56.530  81.170  1.00  0.00           H
ATOM   2073  CA  HSD A 131      58.460  57.890  82.620  1.00  0.00           C
ATOM   2074  HA  HSD A 131      57.780  57.070  82.780  1.00  0.00           H
ATOM   2075  CB  HSD A 131      59.040  58.440  84.060  1.00  0.00           C
ATOM   2076  HB1 HSD A 131      58.190  58.910  84.610  1.00  0.00           H
ATOM   2077  HB2 HSD A 131      59.770  59.190  83.730  1.00  0.00           H
ATOM   2078  ND1 HSD A 131      59.390  56.650  85.910  1.00  0.00           N
ATOM   2079  HD1 HSD A 131      58.480  56.520  86.280  1.00  0.00           H
ATOM   2080  CG  HSD A 131      59.770  57.420  84.860  1.00  0.00           C
ATOM   2081  CE1 HSD A 131      60.480  56.180  86.520  1.00  0.00           C
ATOM   2082  HE1 HSD A 131      60.460  55.460  87.340  1.00  0.00           H
ATOM   2083  NE2 HSD A 131      61.590  56.440  85.810  1.00  0.00           N
ATOM   2084  CD2 HSD A 131      61.160  57.250  84.770  1.00  0.00           C
ATOM   2085  HD2 HSD A 131      61.760  57.690  83.990  1.00  0.00           H
ATOM   2086  C   HSD A 131      57.640  58.970  81.900  1.00  0.00           C
ATOM   2087  O   HSD A 131      58.160  59.920  81.290  1.00  0.00           O
ATOM   2088  N   PRO A 132      56.310  59.010  82.020  1.00  0.00           N
ATOM   2089  CD  PRO A 132      55.560  58.160  82.970  1.00  0.00           C
ATOM   2090  HD1 PRO A 132      55.940  58.080  84.020  1.00  0.00           H
ATOM   2091  HD2 PRO A 132      55.530  57.130  82.570  1.00  0.00           H
ATOM   2092  CA  PRO A 132      55.410  59.640  81.070  1.00  0.00           C
ATOM   2093  HA  PRO A 132      55.710  59.500  80.050  1.00  0.00           H
ATOM   2094  CB  PRO A 132      54.060  59.030  81.470  1.00  0.00           C
ATOM   2095  HB1 PRO A 132      53.960  58.020  81.020  1.00  0.00           H
ATOM   2096  HB2 PRO A 132      53.120  59.520  81.120  1.00  0.00           H
ATOM   2097  CG  PRO A 132      54.100  58.660  82.920  1.00  0.00           C
ATOM   2098  HG1 PRO A 132      54.020  59.630  83.480  1.00  0.00           H
ATOM   2099  HG2 PRO A 132      53.340  57.930  83.240  1.00  0.00           H
ATOM   2100  C   PRO A 132      55.220  61.200  81.340  1.00  0.00           C
ATOM   2101  O   PRO A 132      54.120  61.670  81.590  1.00  0.00           O
ATOM   2102  N   HSD A 133      56.350  61.860  81.500  1.00  0.00           N
ATOM   2103  HN  HSD A 133      57.200  61.350  81.470  1.00  0.00           H
ATOM   2104  CA  HSD A 133      56.420  63.360  81.660  1.00  0.00           C
ATOM   2105  HA  HSD A 133      55.530  63.620  82.210  1.00  0.00           H
ATOM   2106  CB  HSD A 133      57.750  63.650  82.460  1.00  0.00           C
ATOM   2107  HB1 HSD A 133      57.800  64.700  82.830  1.00  0.00           H
ATOM   2108  HB2 HSD A 133      58.530  63.400  81.710  1.00  0.00           H
ATOM   2109  ND1 HSD A 133      58.990  62.470  84.390  1.00  0.00           N
ATOM   2110  HD1 HSD A 133      59.900  62.880  84.280  1.00  0.00           H
ATOM   2111  CG  HSD A 133      57.840  62.700  83.690  1.00  0.00           C
ATOM   2112  CE1 HSD A 133      58.640  61.510  85.310  1.00  0.00           C
ATOM   2113  HE1 HSD A 133      59.310  61.170  86.090  1.00  0.00           H
ATOM   2114  NE2 HSD A 133      57.360  61.240  85.340  1.00  0.00           N
ATOM   2115  CD2 HSD A 133      56.840  61.980  84.320  1.00  0.00           C
ATOM   2116  HD2 HSD A 133      55.770  62.170  84.290  1.00  0.00           H
ATOM   2117  C   HSD A 133      56.310  64.130  80.350  1.00  0.00           C
ATOM   2118  O   HSD A 133      56.060  65.350  80.410  1.00  0.00           O
ATOM   2119  N   HSD A 134      56.590  63.490  79.260  1.00  0.00           N
ATOM   2120  HN  HSD A 134      56.670  62.490  79.250  1.00  0.00           H
ATOM   2121  CA  HSD A 134      56.760  64.110  77.960  1.00  0.00           C
ATOM   2122  HA  HSD A 134      57.510  64.870  78.150  1.00  0.00           H
ATOM   2123  CB  HSD A 134      57.360  63.140  76.940  1.00  0.00           C
ATOM   2124  HB1 HSD A 134      57.240  63.590  75.940  1.00  0.00           H
ATOM   2125  HB2 HSD A 134      56.670  62.270  77.040  1.00  0.00           H
ATOM   2126  ND1 HSD A 134      59.810  63.730  77.530  1.00  0.00           N
ATOM   2127  HD1 HSD A 134      59.750  64.710  77.330  1.00  0.00           H
ATOM   2128  CG  HSD A 134      58.810  62.800  77.370  1.00  0.00           C
ATOM   2129  CE1 HSD A 134      60.890  63.090  78.000  1.00  0.00           C
ATOM   2130  HE1 HSD A 134      61.890  63.510  78.080  1.00  0.00           H
ATOM   2131  NE2 HSD A 134      60.670  61.790  78.020  1.00  0.00           N
ATOM   2132  CD2 HSD A 134      59.350  61.640  77.690  1.00  0.00           C
ATOM   2133  HD2 HSD A 134      58.820  60.700  77.740  1.00  0.00           H
ATOM   2134  C   HSD A 134      55.550  64.790  77.400  1.00  0.00           C
ATOM   2135  O   HSD A 134      54.410  64.340  77.480  1.00  0.00           O
ATOM   2136  N   ALA A 135      55.780  65.870  76.570  1.00  0.00           N
ATOM   2137  HN  ALA A 135      56.700  66.140  76.290  1.00  0.00           H
ATOM   2138  CA  ALA A 135      54.740  66.620  75.920  1.00  0.00           C
ATOM   2139  HA  ALA A 135      54.180  67.160  76.680  1.00  0.00           H
ATOM   2140  CB  ALA A 135      55.430  67.640  75.000  1.00  0.00           C
ATOM   2141  HB1 ALA A 135      54.890  68.100  74.150  1.00  0.00           H
ATOM   2142  HB2 ALA A 135      56.380  67.200  74.630  1.00  0.00           H
ATOM   2143  HB3 ALA A 135      55.840  68.420  75.680  1.00  0.00           H
ATOM   2144  C   ALA A 135      53.800  65.850  75.150  1.00  0.00           C
ATOM   2145  O   ALA A 135      52.640  66.060  75.200  1.00  0.00           O
ATOM   2146  N   LEU A 136      54.280  64.900  74.310  1.00  0.00           N
ATOM   2147  HN  LEU A 136      55.220  64.570  74.320  1.00  0.00           H
ATOM   2148  CA  LEU A 136      53.460  64.240  73.330  1.00  0.00           C
ATOM   2149  HA  LEU A 136      52.820  64.930  72.820  1.00  0.00           H
ATOM   2150  CB  LEU A 136      54.290  63.590  72.280  1.00  0.00           C
ATOM   2151  HB1 LEU A 136      55.020  62.960  72.850  1.00  0.00           H
ATOM   2152  HB2 LEU A 136      54.940  64.410  71.890  1.00  0.00           H
ATOM   2153  CG  LEU A 136      53.610  62.830  71.090  1.00  0.00           C
ATOM   2154  HG  LEU A 136      52.540  63.140  71.000  1.00  0.00           H
ATOM   2155  CD1 LEU A 136      54.280  63.150  69.710  1.00  0.00           C
ATOM   2156 HD11 LEU A 136      53.800  62.730  68.800  1.00  0.00           H
ATOM   2157 HD12 LEU A 136      55.340  62.810  69.810  1.00  0.00           H
ATOM   2158 HD13 LEU A 136      54.180  64.230  69.530  1.00  0.00           H
ATOM   2159  CD2 LEU A 136      53.610  61.290  71.300  1.00  0.00           C
ATOM   2160 HD21 LEU A 136      54.550  61.000  71.800  1.00  0.00           H
ATOM   2161 HD22 LEU A 136      53.480  60.740  70.340  1.00  0.00           H
ATOM   2162 HD23 LEU A 136      52.800  60.970  71.980  1.00  0.00           H
ATOM   2163  C   LEU A 136      52.410  63.260  74.050  1.00  0.00           C
ATOM   2164  O   LEU A 136      51.270  62.980  73.560  1.00  0.00           O
ATOM   2165  N   ASN A 137      52.690  62.960  75.360  1.00  0.00           N
ATOM   2166  HN  ASN A 137      53.490  63.320  75.830  1.00  0.00           H
ATOM   2167  CA  ASN A 137      51.740  62.360  76.310  1.00  0.00           C
ATOM   2168  HA  ASN A 137      51.010  61.770  75.780  1.00  0.00           H
ATOM   2169  CB  ASN A 137      52.480  61.520  77.370  1.00  0.00           C
ATOM   2170  HB1 ASN A 137      51.750  61.000  78.020  1.00  0.00           H
ATOM   2171  HB2 ASN A 137      53.000  62.240  78.030  1.00  0.00           H
ATOM   2172  CG  ASN A 137      53.640  60.590  76.920  1.00  0.00           C
ATOM   2173  OD1 ASN A 137      54.710  60.670  77.490  1.00  0.00           O
ATOM   2174  ND2 ASN A 137      53.440  59.740  75.920  1.00  0.00           N
ATOM   2175 HD21 ASN A 137      54.080  58.980  75.960  1.00  0.00           H
ATOM   2176 HD22 ASN A 137      52.620  59.790  75.350  1.00  0.00           H
ATOM   2177  C   ASN A 137      50.880  63.260  77.250  1.00  0.00           C
ATOM   2178  O   ASN A 137      50.030  62.810  78.000  1.00  0.00           O
ATOM   2179  N   LYS A 138      50.990  64.610  77.110  1.00  0.00           N
ATOM   2180  HN  LYS A 138      51.710  64.960  76.530  1.00  0.00           H
ATOM   2181  CA  LYS A 138      50.170  65.520  77.860  1.00  0.00           C
ATOM   2182  HA  LYS A 138      49.510  64.940  78.490  1.00  0.00           H
ATOM   2183  CB  LYS A 138      51.150  66.320  78.830  1.00  0.00           C
ATOM   2184  HB1 LYS A 138      50.690  67.230  79.290  1.00  0.00           H
ATOM   2185  HB2 LYS A 138      52.060  66.620  78.270  1.00  0.00           H
ATOM   2186  CG  LYS A 138      51.450  65.360  80.000  1.00  0.00           C
ATOM   2187  HG1 LYS A 138      52.070  64.580  79.530  1.00  0.00           H
ATOM   2188  HG2 LYS A 138      50.550  64.950  80.530  1.00  0.00           H
ATOM   2189  CD  LYS A 138      52.080  65.920  81.260  1.00  0.00           C
ATOM   2190  HD1 LYS A 138      51.390  66.540  81.890  1.00  0.00           H
ATOM   2191  HD2 LYS A 138      52.980  66.520  81.000  1.00  0.00           H
ATOM   2192  CE  LYS A 138      52.650  64.770  82.220  1.00  0.00           C
ATOM   2193  HE1 LYS A 138      53.260  64.030  81.660  1.00  0.00           H
ATOM   2194  HE2 LYS A 138      51.730  64.320  82.650  1.00  0.00           H
ATOM   2195  NZ  LYS A 138      53.460  65.390  83.330  1.00  0.00           N
ATOM   2196  HZ1 LYS A 138      54.330  65.890  83.060  1.00  0.00           H
ATOM   2197  HZ2 LYS A 138      53.760  64.650  84.000  1.00  0.00           H
ATOM   2198  HZ3 LYS A 138      52.810  66.060  83.790  1.00  0.00           H
ATOM   2199  C   LYS A 138      49.360  66.550  77.060  1.00  0.00           C
ATOM   2200  O   LYS A 138      48.640  67.340  77.600  1.00  0.00           O
ATOM   2201  N   ILE A 139      49.420  66.440  75.770  1.00  0.00           N
ATOM   2202  HN  ILE A 139      50.070  65.790  75.370  1.00  0.00           H
ATOM   2203  CA  ILE A 139      48.650  67.200  74.820  1.00  0.00           C
ATOM   2204  HA  ILE A 139      48.750  68.210  75.200  1.00  0.00           H
ATOM   2205  CB  ILE A 139      49.160  67.310  73.390  1.00  0.00           C
ATOM   2206  HB  ILE A 139      48.360  67.660  72.710  1.00  0.00           H
ATOM   2207  CG2 ILE A 139      50.240  68.390  73.270  1.00  0.00           C
ATOM   2208 HG21 ILE A 139      50.000  69.250  73.930  1.00  0.00           H
ATOM   2209 HG22 ILE A 139      50.400  68.760  72.240  1.00  0.00           H
ATOM   2210 HG23 ILE A 139      51.240  68.010  73.580  1.00  0.00           H
ATOM   2211  CG1 ILE A 139      49.570  65.920  72.830  1.00  0.00           C
ATOM   2212 HG11 ILE A 139      48.730  65.220  72.980  1.00  0.00           H
ATOM   2213 HG12 ILE A 139      50.450  65.540  73.390  1.00  0.00           H
ATOM   2214  CD  ILE A 139      50.020  65.910  71.400  1.00  0.00           C
ATOM   2215  HD1 ILE A 139      49.220  65.980  70.630  1.00  0.00           H
ATOM   2216  HD2 ILE A 139      50.500  64.960  71.070  1.00  0.00           H
ATOM   2217  HD3 ILE A 139      50.670  66.790  71.200  1.00  0.00           H
ATOM   2218  C   ILE A 139      47.100  67.150  74.830  1.00  0.00           C
ATOM   2219  O   ILE A 139      46.390  66.120  74.910  1.00  0.00           O
ATOM   2220  N   SER A 140      46.480  68.330  74.770  1.00  0.00           N
ATOM   2221  HN  SER A 140      47.050  69.160  74.720  1.00  0.00           H
ATOM   2222  CA  SER A 140      45.060  68.410  74.800  1.00  0.00           C
ATOM   2223  HA  SER A 140      44.780  67.840  75.670  1.00  0.00           H
ATOM   2224  CB  SER A 140      44.510  69.760  75.200  1.00  0.00           C
ATOM   2225  HB1 SER A 140      45.170  69.980  76.070  1.00  0.00           H
ATOM   2226  HB2 SER A 140      43.450  69.760  75.530  1.00  0.00           H
ATOM   2227  OG  SER A 140      44.620  70.790  74.190  1.00  0.00           O
ATOM   2228  HG1 SER A 140      44.010  71.480  74.470  1.00  0.00           H
ATOM   2229  C   SER A 140      44.310  67.870  73.580  1.00  0.00           C
ATOM   2230  O   SER A 140      44.830  67.690  72.490  1.00  0.00           O
ATOM   2231  N   ASN A 141      43.010  67.470  73.890  1.00  0.00           N
ATOM   2232  HN  ASN A 141      42.600  67.550  74.790  1.00  0.00           H
ATOM   2233  CA  ASN A 141      42.150  66.850  72.810  1.00  0.00           C
ATOM   2234  HA  ASN A 141      42.510  65.890  72.470  1.00  0.00           H
ATOM   2235  CB  ASN A 141      40.740  66.590  73.330  1.00  0.00           C
ATOM   2236  HB1 ASN A 141      40.090  66.210  72.510  1.00  0.00           H
ATOM   2237  HB2 ASN A 141      40.410  67.570  73.740  1.00  0.00           H
ATOM   2238  CG  ASN A 141      40.760  65.620  74.430  1.00  0.00           C
ATOM   2239  OD1 ASN A 141      41.560  64.680  74.460  1.00  0.00           O
ATOM   2240  ND2 ASN A 141      39.940  65.840  75.480  1.00  0.00           N
ATOM   2241 HD21 ASN A 141      39.890  65.190  76.230  1.00  0.00           H
ATOM   2242 HD22 ASN A 141      39.410  66.680  75.510  1.00  0.00           H
ATOM   2243  C   ASN A 141      41.960  67.770  71.640  1.00  0.00           C
ATOM   2244  O   ASN A 141      41.880  67.210  70.540  1.00  0.00           O
ATOM   2245  N   ARG A 142      41.790  69.100  71.810  1.00  0.00           N
ATOM   2246  HN  ARG A 142      41.540  69.430  72.720  1.00  0.00           H
ATOM   2247  CA  ARG A 142      41.840  70.050  70.710  1.00  0.00           C
ATOM   2248  HA  ARG A 142      41.090  69.660  70.040  1.00  0.00           H
ATOM   2249  CB  ARG A 142      41.570  71.440  71.180  1.00  0.00           C
ATOM   2250  HB1 ARG A 142      41.790  72.150  70.350  1.00  0.00           H
ATOM   2251  HB2 ARG A 142      42.240  71.670  72.040  1.00  0.00           H
ATOM   2252  CG  ARG A 142      40.120  71.490  71.680  1.00  0.00           C
ATOM   2253  HG1 ARG A 142      40.080  70.820  72.560  1.00  0.00           H
ATOM   2254  HG2 ARG A 142      39.460  71.120  70.860  1.00  0.00           H
ATOM   2255  CD  ARG A 142      39.740  73.010  71.910  1.00  0.00           C
ATOM   2256  HD1 ARG A 142      39.750  73.560  70.940  1.00  0.00           H
ATOM   2257  HD2 ARG A 142      40.510  73.430  72.600  1.00  0.00           H
ATOM   2258  NE  ARG A 142      38.480  73.000  72.620  1.00  0.00           N
ATOM   2259  HE  ARG A 142      38.120  72.100  72.880  1.00  0.00           H
ATOM   2260  CZ  ARG A 142      37.700  74.080  72.690  1.00  0.00           C
ATOM   2261  NH1 ARG A 142      38.150  75.320  72.530  1.00  0.00           N
ATOM   2262 HH11 ARG A 142      39.120  75.500  72.420  1.00  0.00           H
ATOM   2263 HH12 ARG A 142      37.510  76.100  72.530  1.00  0.00           H
ATOM   2264  NH2 ARG A 142      36.420  73.970  72.910  1.00  0.00           N
ATOM   2265 HH21 ARG A 142      36.150  73.010  72.880  1.00  0.00           H
ATOM   2266 HH22 ARG A 142      36.040  74.790  73.340  1.00  0.00           H
ATOM   2267  C   ARG A 142      43.130  69.930  69.920  1.00  0.00           C
ATOM   2268  O   ARG A 142      43.150  69.910  68.690  1.00  0.00           O
ATOM   2269  N   THR A 143      44.250  69.950  70.610  1.00  0.00           N
ATOM   2270  HN  THR A 143      44.210  70.060  71.600  1.00  0.00           H
ATOM   2271  CA  THR A 143      45.580  69.900  70.160  1.00  0.00           C
ATOM   2272  HA  THR A 143      45.730  70.750  69.510  1.00  0.00           H
ATOM   2273  CB  THR A 143      46.500  70.280  71.360  1.00  0.00           C
ATOM   2274  HB  THR A 143      46.300  69.500  72.130  1.00  0.00           H
ATOM   2275  OG1 THR A 143      46.070  71.590  71.830  1.00  0.00           O
ATOM   2276  HG1 THR A 143      45.460  71.470  72.560  1.00  0.00           H
ATOM   2277  CG2 THR A 143      47.990  70.370  70.990  1.00  0.00           C
ATOM   2278 HG21 THR A 143      48.550  70.860  71.820  1.00  0.00           H
ATOM   2279 HG22 THR A 143      48.240  71.070  70.160  1.00  0.00           H
ATOM   2280 HG23 THR A 143      48.520  69.410  70.850  1.00  0.00           H
ATOM   2281  C   THR A 143      45.970  68.620  69.450  1.00  0.00           C
ATOM   2282  O   THR A 143      46.370  68.740  68.290  1.00  0.00           O
ATOM   2283  N   ALA A 144      45.690  67.470  70.050  1.00  0.00           N
ATOM   2284  HN  ALA A 144      45.480  67.490  71.030  1.00  0.00           H
ATOM   2285  CA  ALA A 144      45.870  66.180  69.480  1.00  0.00           C
ATOM   2286  HA  ALA A 144      46.920  66.010  69.270  1.00  0.00           H
ATOM   2287  CB  ALA A 144      45.380  65.170  70.530  1.00  0.00           C
ATOM   2288  HB1 ALA A 144      45.660  65.380  71.580  1.00  0.00           H
ATOM   2289  HB2 ALA A 144      45.700  64.140  70.270  1.00  0.00           H
ATOM   2290  HB3 ALA A 144      44.280  65.070  70.640  1.00  0.00           H
ATOM   2291  C   ALA A 144      45.040  65.980  68.200  1.00  0.00           C
ATOM   2292  O   ALA A 144      45.570  65.580  67.140  1.00  0.00           O
ATOM   2293  N   ALA A 145      43.740  66.390  68.180  1.00  0.00           N
ATOM   2294  HN  ALA A 145      43.310  66.750  69.000  1.00  0.00           H
ATOM   2295  CA  ALA A 145      42.970  66.460  66.940  1.00  0.00           C
ATOM   2296  HA  ALA A 145      42.840  65.440  66.600  1.00  0.00           H
ATOM   2297  CB  ALA A 145      41.560  67.040  67.310  1.00  0.00           C
ATOM   2298  HB1 ALA A 145      41.500  67.960  67.940  1.00  0.00           H
ATOM   2299  HB2 ALA A 145      41.040  66.350  68.000  1.00  0.00           H
ATOM   2300  HB3 ALA A 145      40.920  67.130  66.390  1.00  0.00           H
ATOM   2301  C   ALA A 145      43.590  67.350  65.850  1.00  0.00           C
ATOM   2302  O   ALA A 145      43.810  66.920  64.680  1.00  0.00           O
ATOM   2303  N   ILE A 146      44.080  68.580  66.190  1.00  0.00           N
ATOM   2304  HN  ILE A 146      43.850  69.010  67.060  1.00  0.00           H
ATOM   2305  CA  ILE A 146      44.920  69.380  65.300  1.00  0.00           C
ATOM   2306  HA  ILE A 146      44.310  69.430  64.400  1.00  0.00           H
ATOM   2307  CB  ILE A 146      45.300  70.800  65.800  1.00  0.00           C
ATOM   2308  HB  ILE A 146      45.760  70.710  66.810  1.00  0.00           H
ATOM   2309  CG2 ILE A 146      46.410  71.530  65.000  1.00  0.00           C
ATOM   2310 HG21 ILE A 146      46.160  71.460  63.910  1.00  0.00           H
ATOM   2311 HG22 ILE A 146      47.420  71.070  65.070  1.00  0.00           H
ATOM   2312 HG23 ILE A 146      46.590  72.570  65.350  1.00  0.00           H
ATOM   2313  CG1 ILE A 146      43.950  71.640  66.020  1.00  0.00           C
ATOM   2314 HG11 ILE A 146      44.270  72.430  66.730  1.00  0.00           H
ATOM   2315 HG12 ILE A 146      43.200  70.930  66.440  1.00  0.00           H
ATOM   2316  CD  ILE A 146      43.370  72.210  64.680  1.00  0.00           C
ATOM   2317  HD1 ILE A 146      43.090  71.460  63.910  1.00  0.00           H
ATOM   2318  HD2 ILE A 146      44.010  72.990  64.200  1.00  0.00           H
ATOM   2319  HD3 ILE A 146      42.400  72.690  64.920  1.00  0.00           H
ATOM   2320  C   ILE A 146      46.190  68.680  64.760  1.00  0.00           C
ATOM   2321  O   ILE A 146      46.390  68.510  63.510  1.00  0.00           O
ATOM   2322  N   ILE A 147      47.060  68.040  65.570  1.00  0.00           N
ATOM   2323  HN  ILE A 147      47.060  68.170  66.570  1.00  0.00           H
ATOM   2324  CA  ILE A 147      48.200  67.150  65.080  1.00  0.00           C
ATOM   2325  HA  ILE A 147      48.790  67.750  64.410  1.00  0.00           H
ATOM   2326  CB  ILE A 147      49.080  66.700  66.250  1.00  0.00           C
ATOM   2327  HB  ILE A 147      48.500  66.140  67.020  1.00  0.00           H
ATOM   2328  CG2 ILE A 147      50.160  65.860  65.660  1.00  0.00           C
ATOM   2329 HG21 ILE A 147      49.890  64.790  65.490  1.00  0.00           H
ATOM   2330 HG22 ILE A 147      51.030  65.790  66.340  1.00  0.00           H
ATOM   2331 HG23 ILE A 147      50.500  66.220  64.660  1.00  0.00           H
ATOM   2332  CG1 ILE A 147      49.630  67.920  67.020  1.00  0.00           C
ATOM   2333 HG11 ILE A 147      50.390  67.520  67.730  1.00  0.00           H
ATOM   2334 HG12 ILE A 147      48.820  68.360  67.630  1.00  0.00           H
ATOM   2335  CD  ILE A 147      50.240  69.020  66.140  1.00  0.00           C
ATOM   2336  HD1 ILE A 147      50.770  68.550  65.290  1.00  0.00           H
ATOM   2337  HD2 ILE A 147      51.000  69.690  66.580  1.00  0.00           H
ATOM   2338  HD3 ILE A 147      49.350  69.540  65.740  1.00  0.00           H
ATOM   2339  C   ILE A 147      47.670  66.000  64.230  1.00  0.00           C
ATOM   2340  O   ILE A 147      48.190  65.640  63.220  1.00  0.00           O
ATOM   2341  N   SER A 148      46.500  65.390  64.630  1.00  0.00           N
ATOM   2342  HN  SER A 148      46.080  65.660  65.490  1.00  0.00           H
ATOM   2343  CA  SER A 148      45.940  64.290  63.830  1.00  0.00           C
ATOM   2344  HA  SER A 148      46.650  63.480  63.880  1.00  0.00           H
ATOM   2345  CB  SER A 148      44.700  63.680  64.460  1.00  0.00           C
ATOM   2346  HB1 SER A 148      44.380  62.810  63.860  1.00  0.00           H
ATOM   2347  HB2 SER A 148      43.910  64.450  64.320  1.00  0.00           H
ATOM   2348  OG  SER A 148      44.830  63.290  65.770  1.00  0.00           O
ATOM   2349  HG1 SER A 148      44.740  64.070  66.330  1.00  0.00           H
ATOM   2350  C   SER A 148      45.660  64.690  62.380  1.00  0.00           C
ATOM   2351  O   SER A 148      45.960  64.000  61.410  1.00  0.00           O
ATOM   2352  N   CYS A 149      45.120  65.850  62.200  1.00  0.00           N
ATOM   2353  HN  CYS A 149      44.910  66.460  62.960  1.00  0.00           H
ATOM   2354  CA  CYS A 149      44.820  66.510  60.880  1.00  0.00           C
ATOM   2355  HA  CYS A 149      44.160  65.890  60.280  1.00  0.00           H
ATOM   2356  CB  CYS A 149      44.050  67.820  61.140  1.00  0.00           C
ATOM   2357  HB1 CYS A 149      43.830  68.280  60.150  1.00  0.00           H
ATOM   2358  HB2 CYS A 149      44.660  68.510  61.750  1.00  0.00           H
ATOM   2359  SG  CYS A 149      42.430  67.660  61.990  1.00  0.00           S
ATOM   2360  HG1 CYS A 149      42.840  67.380  63.220  1.00  0.00           H
ATOM   2361  C   CYS A 149      46.100  66.940  60.130  1.00  0.00           C
ATOM   2362  O   CYS A 149      46.150  66.720  58.920  1.00  0.00           O
ATOM   2363  N   LEU A 150      47.260  67.400  60.730  1.00  0.00           N
ATOM   2364  HN  LEU A 150      47.180  67.540  61.710  1.00  0.00           H
ATOM   2365  CA  LEU A 150      48.610  67.460  60.100  1.00  0.00           C
ATOM   2366  HA  LEU A 150      48.290  67.940  59.180  1.00  0.00           H
ATOM   2367  CB  LEU A 150      49.710  68.260  60.830  1.00  0.00           C
ATOM   2368  HB1 LEU A 150      50.670  68.400  60.310  1.00  0.00           H
ATOM   2369  HB2 LEU A 150      49.980  67.760  61.770  1.00  0.00           H
ATOM   2370  CG  LEU A 150      49.270  69.710  61.250  1.00  0.00           C
ATOM   2371  HG  LEU A 150      48.210  69.800  61.540  1.00  0.00           H
ATOM   2372  CD1 LEU A 150      50.050  70.160  62.530  1.00  0.00           C
ATOM   2373 HD11 LEU A 150      49.660  69.700  63.460  1.00  0.00           H
ATOM   2374 HD12 LEU A 150      50.020  71.260  62.680  1.00  0.00           H
ATOM   2375 HD13 LEU A 150      51.140  69.960  62.360  1.00  0.00           H
ATOM   2376  CD2 LEU A 150      49.650  70.880  60.240  1.00  0.00           C
ATOM   2377 HD21 LEU A 150      49.290  71.850  60.630  1.00  0.00           H
ATOM   2378 HD22 LEU A 150      49.070  70.600  59.330  1.00  0.00           H
ATOM   2379 HD23 LEU A 150      50.720  70.940  59.950  1.00  0.00           H
ATOM   2380  C   LEU A 150      49.200  66.140  59.630  1.00  0.00           C
ATOM   2381  O   LEU A 150      49.800  66.060  58.570  1.00  0.00           O
ATOM   2382  N   LEU A 151      49.070  65.110  60.530  1.00  0.00           N
ATOM   2383  HN  LEU A 151      48.650  65.170  61.440  1.00  0.00           H
ATOM   2384  CA  LEU A 151      49.420  63.730  60.290  1.00  0.00           C
ATOM   2385  HA  LEU A 151      50.440  63.840  59.930  1.00  0.00           H
ATOM   2386  CB  LEU A 151      49.360  62.870  61.550  1.00  0.00           C
ATOM   2387  HB1 LEU A 151      49.570  61.800  61.290  1.00  0.00           H
ATOM   2388  HB2 LEU A 151      48.310  62.840  61.930  1.00  0.00           H
ATOM   2389  CG  LEU A 151      50.310  63.330  62.670  1.00  0.00           C
ATOM   2390  HG  LEU A 151      50.220  64.380  63.010  1.00  0.00           H
ATOM   2391  CD1 LEU A 151      50.130  62.390  63.890  1.00  0.00           C
ATOM   2392 HD11 LEU A 151      49.200  62.550  64.460  1.00  0.00           H
ATOM   2393 HD12 LEU A 151      50.940  62.470  64.650  1.00  0.00           H
ATOM   2394 HD13 LEU A 151      50.000  61.340  63.540  1.00  0.00           H
ATOM   2395  CD2 LEU A 151      51.800  63.070  62.180  1.00  0.00           C
ATOM   2396 HD21 LEU A 151      52.030  63.820  61.380  1.00  0.00           H
ATOM   2397 HD22 LEU A 151      51.860  62.030  61.800  1.00  0.00           H
ATOM   2398 HD23 LEU A 151      52.540  63.190  63.000  1.00  0.00           H
ATOM   2399  C   LEU A 151      48.600  63.110  59.170  1.00  0.00           C
ATOM   2400  O   LEU A 151      49.090  62.350  58.350  1.00  0.00           O
ATOM   2401  N   TRP A 152      47.290  63.540  59.070  1.00  0.00           N
ATOM   2402  HN  TRP A 152      46.740  63.810  59.860  1.00  0.00           H
ATOM   2403  CA  TRP A 152      46.430  63.420  57.900  1.00  0.00           C
ATOM   2404  HA  TRP A 152      46.460  62.360  57.680  1.00  0.00           H
ATOM   2405  CB  TRP A 152      44.920  63.520  58.300  1.00  0.00           C
ATOM   2406  HB1 TRP A 152      44.250  63.570  57.420  1.00  0.00           H
ATOM   2407  HB2 TRP A 152      44.770  64.390  58.960  1.00  0.00           H
ATOM   2408  CG  TRP A 152      44.360  62.340  59.130  1.00  0.00           C
ATOM   2409  CD1 TRP A 152      43.850  62.310  60.420  1.00  0.00           C
ATOM   2410  HD1 TRP A 152      43.630  63.160  61.030  1.00  0.00           H
ATOM   2411  NE1 TRP A 152      43.460  60.980  60.670  1.00  0.00           N
ATOM   2412  HE1 TRP A 152      43.150  60.530  61.480  1.00  0.00           H
ATOM   2413  CE2 TRP A 152      43.640  60.220  59.600  1.00  0.00           C
ATOM   2414  CD2 TRP A 152      44.290  60.970  58.640  1.00  0.00           C
ATOM   2415  CE3 TRP A 152      44.600  60.410  57.370  1.00  0.00           C
ATOM   2416  HE3 TRP A 152      45.040  61.010  56.590  1.00  0.00           H
ATOM   2417  CZ3 TRP A 152      44.240  59.050  57.070  1.00  0.00           C
ATOM   2418  HZ3 TRP A 152      44.560  58.630  56.130  1.00  0.00           H
ATOM   2419  CZ2 TRP A 152      43.350  58.920  59.330  1.00  0.00           C
ATOM   2420  HZ2 TRP A 152      42.900  58.390  60.160  1.00  0.00           H
ATOM   2421  CH2 TRP A 152      43.730  58.270  58.130  1.00  0.00           C
ATOM   2422  HH2 TRP A 152      43.490  57.220  58.020  1.00  0.00           H
ATOM   2423  C   TRP A 152      46.820  64.140  56.650  1.00  0.00           C
ATOM   2424  O   TRP A 152      46.590  63.620  55.530  1.00  0.00           O
ATOM   2425  N   GLY A 153      47.460  65.320  56.790  1.00  0.00           N
ATOM   2426  HN  GLY A 153      47.440  65.690  57.720  1.00  0.00           H
ATOM   2427  CA  GLY A 153      47.910  66.210  55.710  1.00  0.00           C
ATOM   2428  HA1 GLY A 153      48.100  67.160  56.170  1.00  0.00           H
ATOM   2429  HA2 GLY A 153      47.140  66.220  54.950  1.00  0.00           H
ATOM   2430  C   GLY A 153      49.150  65.740  55.060  1.00  0.00           C
ATOM   2431  O   GLY A 153      49.220  65.660  53.810  1.00  0.00           O
ATOM   2432  N   ILE A 154      50.190  65.350  55.810  1.00  0.00           N
ATOM   2433  HN  ILE A 154      50.170  65.510  56.800  1.00  0.00           H
ATOM   2434  CA  ILE A 154      51.430  64.760  55.370  1.00  0.00           C
ATOM   2435  HA  ILE A 154      51.750  65.430  54.580  1.00  0.00           H
ATOM   2436  CB  ILE A 154      52.510  64.770  56.450  1.00  0.00           C
ATOM   2437  HB  ILE A 154      52.520  65.800  56.870  1.00  0.00           H
ATOM   2438  CG2 ILE A 154      52.160  63.840  57.580  1.00  0.00           C
ATOM   2439 HG21 ILE A 154      51.130  64.060  57.910  1.00  0.00           H
ATOM   2440 HG22 ILE A 154      52.960  63.920  58.350  1.00  0.00           H
ATOM   2441 HG23 ILE A 154      52.170  62.770  57.290  1.00  0.00           H
ATOM   2442  CG1 ILE A 154      53.870  64.440  55.940  1.00  0.00           C
ATOM   2443 HG11 ILE A 154      53.620  63.450  55.510  1.00  0.00           H
ATOM   2444 HG12 ILE A 154      54.640  64.420  56.740  1.00  0.00           H
ATOM   2445  CD  ILE A 154      54.450  65.370  54.820  1.00  0.00           C
ATOM   2446  HD1 ILE A 154      53.910  65.260  53.850  1.00  0.00           H
ATOM   2447  HD2 ILE A 154      55.490  65.250  54.460  1.00  0.00           H
ATOM   2448  HD3 ILE A 154      54.300  66.400  55.210  1.00  0.00           H
ATOM   2449  C   ILE A 154      51.130  63.420  54.640  1.00  0.00           C
ATOM   2450  O   ILE A 154      51.600  63.170  53.550  1.00  0.00           O
ATOM   2451  N   THR A 155      50.230  62.560  55.160  1.00  0.00           N
ATOM   2452  HN  THR A 155      49.980  62.720  56.110  1.00  0.00           H
ATOM   2453  CA  THR A 155      49.640  61.430  54.500  1.00  0.00           C
ATOM   2454  HA  THR A 155      50.350  60.650  54.290  1.00  0.00           H
ATOM   2455  CB  THR A 155      48.640  60.650  55.400  1.00  0.00           C
ATOM   2456  HB  THR A 155      47.860  61.340  55.800  1.00  0.00           H
ATOM   2457  OG1 THR A 155      49.330  59.980  56.520  1.00  0.00           O
ATOM   2458  HG1 THR A 155      49.330  60.470  57.350  1.00  0.00           H
ATOM   2459  CG2 THR A 155      47.940  59.520  54.610  1.00  0.00           C
ATOM   2460 HG21 THR A 155      48.720  58.930  54.100  1.00  0.00           H
ATOM   2461 HG22 THR A 155      47.200  59.920  53.880  1.00  0.00           H
ATOM   2462 HG23 THR A 155      47.250  58.940  55.270  1.00  0.00           H
ATOM   2463  C   THR A 155      49.030  61.640  53.130  1.00  0.00           C
ATOM   2464  O   THR A 155      49.250  60.960  52.160  1.00  0.00           O
ATOM   2465  N   ILE A 156      48.270  62.750  53.030  1.00  0.00           N
ATOM   2466  HN  ILE A 156      48.100  63.320  53.840  1.00  0.00           H
ATOM   2467  CA  ILE A 156      47.720  63.250  51.800  1.00  0.00           C
ATOM   2468  HA  ILE A 156      47.300  62.310  51.460  1.00  0.00           H
ATOM   2469  CB  ILE A 156      46.630  64.310  51.940  1.00  0.00           C
ATOM   2470  HB  ILE A 156      46.930  65.190  52.550  1.00  0.00           H
ATOM   2471  CG2 ILE A 156      46.300  64.890  50.510  1.00  0.00           C
ATOM   2472 HG21 ILE A 156      45.810  64.150  49.840  1.00  0.00           H
ATOM   2473 HG22 ILE A 156      47.200  65.390  50.090  1.00  0.00           H
ATOM   2474 HG23 ILE A 156      45.690  65.810  50.660  1.00  0.00           H
ATOM   2475  CG1 ILE A 156      45.400  63.670  52.540  1.00  0.00           C
ATOM   2476 HG11 ILE A 156      45.530  62.790  53.230  1.00  0.00           H
ATOM   2477 HG12 ILE A 156      44.840  63.240  51.680  1.00  0.00           H
ATOM   2478  CD  ILE A 156      44.440  64.690  53.190  1.00  0.00           C
ATOM   2479  HD1 ILE A 156      44.650  65.740  52.870  1.00  0.00           H
ATOM   2480  HD2 ILE A 156      44.300  64.620  54.280  1.00  0.00           H
ATOM   2481  HD3 ILE A 156      43.390  64.440  52.920  1.00  0.00           H
ATOM   2482  C   ILE A 156      48.750  63.690  50.770  1.00  0.00           C
ATOM   2483  O   ILE A 156      48.760  63.250  49.630  1.00  0.00           O
ATOM   2484  N   GLY A 157      49.740  64.520  51.200  1.00  0.00           N
ATOM   2485  HN  GLY A 157      49.620  64.870  52.130  1.00  0.00           H
ATOM   2486  CA  GLY A 157      50.740  64.970  50.380  1.00  0.00           C
ATOM   2487  HA1 GLY A 157      51.400  65.620  50.930  1.00  0.00           H
ATOM   2488  HA2 GLY A 157      50.240  65.520  49.600  1.00  0.00           H
ATOM   2489  C   GLY A 157      51.610  63.900  49.860  1.00  0.00           C
ATOM   2490  O   GLY A 157      52.140  63.980  48.770  1.00  0.00           O
ATOM   2491  N   LEU A 158      51.920  62.830  50.590  1.00  0.00           N
ATOM   2492  HN  LEU A 158      51.560  62.800  51.510  1.00  0.00           H
ATOM   2493  CA  LEU A 158      52.750  61.810  50.160  1.00  0.00           C
ATOM   2494  HA  LEU A 158      53.580  62.150  49.550  1.00  0.00           H
ATOM   2495  CB  LEU A 158      53.220  61.060  51.420  1.00  0.00           C
ATOM   2496  HB1 LEU A 158      53.780  60.160  51.130  1.00  0.00           H
ATOM   2497  HB2 LEU A 158      52.320  60.760  52.000  1.00  0.00           H
ATOM   2498  CG  LEU A 158      54.150  62.000  52.250  1.00  0.00           C
ATOM   2499  HG  LEU A 158      53.640  62.970  52.390  1.00  0.00           H
ATOM   2500  CD1 LEU A 158      54.370  61.480  53.700  1.00  0.00           C
ATOM   2501 HD11 LEU A 158      54.690  60.410  53.700  1.00  0.00           H
ATOM   2502 HD12 LEU A 158      53.390  61.410  54.220  1.00  0.00           H
ATOM   2503 HD13 LEU A 158      55.080  62.080  54.290  1.00  0.00           H
ATOM   2504  CD2 LEU A 158      55.490  62.250  51.580  1.00  0.00           C
ATOM   2505 HD21 LEU A 158      56.160  62.720  52.330  1.00  0.00           H
ATOM   2506 HD22 LEU A 158      55.300  62.720  50.590  1.00  0.00           H
ATOM   2507 HD23 LEU A 158      55.930  61.270  51.290  1.00  0.00           H
ATOM   2508  C   LEU A 158      52.000  60.800  49.280  1.00  0.00           C
ATOM   2509  O   LEU A 158      52.570  59.710  48.890  1.00  0.00           O
ATOM   2510  N   THR A 159      50.670  61.120  48.980  1.00  0.00           N
ATOM   2511  HN  THR A 159      50.210  61.930  49.340  1.00  0.00           H
ATOM   2512  CA  THR A 159      49.790  60.210  48.190  1.00  0.00           C
ATOM   2513  HA  THR A 159      50.250  59.340  47.760  1.00  0.00           H
ATOM   2514  CB  THR A 159      48.550  59.700  48.980  1.00  0.00           C
ATOM   2515  HB  THR A 159      47.890  60.570  49.190  1.00  0.00           H
ATOM   2516  OG1 THR A 159      48.990  59.090  50.180  1.00  0.00           O
ATOM   2517  HG1 THR A 159      49.130  59.840  50.760  1.00  0.00           H
ATOM   2518  CG2 THR A 159      47.560  58.730  48.260  1.00  0.00           C
ATOM   2519 HG21 THR A 159      46.950  59.150  47.430  1.00  0.00           H
ATOM   2520 HG22 THR A 159      46.690  58.470  48.900  1.00  0.00           H
ATOM   2521 HG23 THR A 159      48.110  57.860  47.850  1.00  0.00           H
ATOM   2522  C   THR A 159      49.310  60.910  46.960  1.00  0.00           C
ATOM   2523  O   THR A 159      48.720  60.310  46.130  1.00  0.00           O
ATOM   2524  N   VAL A 160      49.640  62.140  46.770  1.00  0.00           N
ATOM   2525  HN  VAL A 160      50.310  62.670  47.300  1.00  0.00           H
ATOM   2526  CA  VAL A 160      49.080  62.920  45.660  1.00  0.00           C
ATOM   2527  HA  VAL A 160      48.050  62.690  45.440  1.00  0.00           H
ATOM   2528  CB  VAL A 160      49.250  64.460  45.700  1.00  0.00           C
ATOM   2529  HB  VAL A 160      48.930  64.860  44.720  1.00  0.00           H
ATOM   2530  CG1 VAL A 160      48.240  64.960  46.730  1.00  0.00           C
ATOM   2531 HG11 VAL A 160      48.500  64.510  47.720  1.00  0.00           H
ATOM   2532 HG12 VAL A 160      47.240  64.550  46.530  1.00  0.00           H
ATOM   2533 HG13 VAL A 160      48.240  66.070  46.860  1.00  0.00           H
ATOM   2534  CG2 VAL A 160      50.770  64.910  45.990  1.00  0.00           C
ATOM   2535 HG21 VAL A 160      51.200  64.330  46.820  1.00  0.00           H
ATOM   2536 HG22 VAL A 160      50.830  65.990  46.240  1.00  0.00           H
ATOM   2537 HG23 VAL A 160      51.340  64.700  45.060  1.00  0.00           H
ATOM   2538  C   VAL A 160      49.800  62.400  44.300  1.00  0.00           C
ATOM   2539  O   VAL A 160      49.440  62.740  43.180  1.00  0.00           O
ATOM   2540  N   HSD A 161      50.940  61.730  44.380  1.00  0.00           N
ATOM   2541  HN  HSD A 161      51.350  61.640  45.290  1.00  0.00           H
ATOM   2542  CA  HSD A 161      51.660  61.180  43.240  1.00  0.00           C
ATOM   2543  HA  HSD A 161      52.060  62.060  42.750  1.00  0.00           H
ATOM   2544  CB  HSD A 161      52.840  60.370  43.640  1.00  0.00           C
ATOM   2545  HB1 HSD A 161      53.550  61.110  44.080  1.00  0.00           H
ATOM   2546  HB2 HSD A 161      53.420  59.920  42.810  1.00  0.00           H
ATOM   2547  ND1 HSD A 161      52.720  59.420  46.020  1.00  0.00           N
ATOM   2548  HD1 HSD A 161      52.990  60.300  46.420  1.00  0.00           H
ATOM   2549  CG  HSD A 161      52.460  59.330  44.650  1.00  0.00           C
ATOM   2550  CE1 HSD A 161      52.530  58.260  46.580  1.00  0.00           C
ATOM   2551  HE1 HSD A 161      52.530  58.150  47.660  1.00  0.00           H
ATOM   2552  NE2 HSD A 161      52.170  57.350  45.710  1.00  0.00           N
ATOM   2553  CD2 HSD A 161      52.150  58.030  44.490  1.00  0.00           C
ATOM   2554  HD2 HSD A 161      51.810  57.410  43.660  1.00  0.00           H
ATOM   2555  C   HSD A 161      50.910  60.410  42.220  1.00  0.00           C
ATOM   2556  O   HSD A 161      51.250  60.510  41.030  1.00  0.00           O
ATOM   2557  N   LEU A 162      49.940  59.520  42.680  1.00  0.00           N
ATOM   2558  HN  LEU A 162      49.620  59.510  43.620  1.00  0.00           H
ATOM   2559  CA  LEU A 162      49.150  58.780  41.740  1.00  0.00           C
ATOM   2560  HA  LEU A 162      49.780  58.260  41.050  1.00  0.00           H
ATOM   2561  CB  LEU A 162      48.450  57.640  42.510  1.00  0.00           C
ATOM   2562  HB1 LEU A 162      49.250  56.960  42.870  1.00  0.00           H
ATOM   2563  HB2 LEU A 162      47.940  56.970  41.790  1.00  0.00           H
ATOM   2564  CG  LEU A 162      47.570  58.050  43.670  1.00  0.00           C
ATOM   2565  HG  LEU A 162      47.760  59.070  44.080  1.00  0.00           H
ATOM   2566  CD1 LEU A 162      46.100  57.690  43.300  1.00  0.00           C
ATOM   2567 HD11 LEU A 162      45.930  56.600  43.290  1.00  0.00           H
ATOM   2568 HD12 LEU A 162      45.720  58.120  42.330  1.00  0.00           H
ATOM   2569 HD13 LEU A 162      45.430  58.160  44.040  1.00  0.00           H
ATOM   2570  CD2 LEU A 162      47.790  57.160  44.860  1.00  0.00           C
ATOM   2571 HD21 LEU A 162      47.530  56.140  44.510  1.00  0.00           H
ATOM   2572 HD22 LEU A 162      47.220  57.490  45.760  1.00  0.00           H
ATOM   2573 HD23 LEU A 162      48.830  57.340  45.230  1.00  0.00           H
ATOM   2574  C   LEU A 162      48.090  59.640  41.050  1.00  0.00           C
ATOM   2575  O   LEU A 162      47.640  59.290  40.000  1.00  0.00           O
ATOM   2576  N   LEU A 163      47.800  60.880  41.580  1.00  0.00           N
ATOM   2577  HN  LEU A 163      48.200  61.140  42.450  1.00  0.00           H
ATOM   2578  CA  LEU A 163      46.860  61.850  41.050  1.00  0.00           C
ATOM   2579  HA  LEU A 163      46.090  61.310  40.520  1.00  0.00           H
ATOM   2580  CB  LEU A 163      46.090  62.630  42.090  1.00  0.00           C
ATOM   2581  HB1 LEU A 163      45.200  63.160  41.690  1.00  0.00           H
ATOM   2582  HB2 LEU A 163      46.730  63.520  42.330  1.00  0.00           H
ATOM   2583  CG  LEU A 163      45.750  61.930  43.400  1.00  0.00           C
ATOM   2584  HG  LEU A 163      46.650  61.440  43.820  1.00  0.00           H
ATOM   2585  CD1 LEU A 163      45.390  63.030  44.470  1.00  0.00           C
ATOM   2586 HD11 LEU A 163      46.320  63.590  44.680  1.00  0.00           H
ATOM   2587 HD12 LEU A 163      44.980  62.430  45.310  1.00  0.00           H
ATOM   2588 HD13 LEU A 163      44.580  63.720  44.170  1.00  0.00           H
ATOM   2589  CD2 LEU A 163      44.560  60.940  43.220  1.00  0.00           C
ATOM   2590 HD21 LEU A 163      44.600  60.260  44.110  1.00  0.00           H
ATOM   2591 HD22 LEU A 163      44.680  60.330  42.310  1.00  0.00           H
ATOM   2592 HD23 LEU A 163      43.590  61.490  43.210  1.00  0.00           H
ATOM   2593  C   LEU A 163      47.540  62.780  40.040  1.00  0.00           C
ATOM   2594  O   LEU A 163      46.980  63.680  39.440  1.00  0.00           O
ATOM   2595  N   LYS A 164      48.840  62.600  39.820  1.00  0.00           N
ATOM   2596  HN  LYS A 164      49.160  61.710  40.170  1.00  0.00           H
ATOM   2597  CA  LYS A 164      49.700  63.350  38.890  1.00  0.00           C
ATOM   2598  HA  LYS A 164      49.220  64.280  38.640  1.00  0.00           H
ATOM   2599  CB  LYS A 164      50.970  63.780  39.630  1.00  0.00           C
ATOM   2600  HB1 LYS A 164      51.690  64.220  38.890  1.00  0.00           H
ATOM   2601  HB2 LYS A 164      51.490  62.930  40.100  1.00  0.00           H
ATOM   2602  CG  LYS A 164      50.670  64.870  40.710  1.00  0.00           C
ATOM   2603  HG1 LYS A 164      49.920  64.430  41.400  1.00  0.00           H
ATOM   2604  HG2 LYS A 164      50.320  65.790  40.210  1.00  0.00           H
ATOM   2605  CD  LYS A 164      51.890  65.090  41.770  1.00  0.00           C
ATOM   2606  HD1 LYS A 164      52.760  65.170  41.090  1.00  0.00           H
ATOM   2607  HD2 LYS A 164      52.070  64.160  42.350  1.00  0.00           H
ATOM   2608  CE  LYS A 164      51.790  66.320  42.700  1.00  0.00           C
ATOM   2609  HE1 LYS A 164      51.100  66.100  43.560  1.00  0.00           H
ATOM   2610  HE2 LYS A 164      51.420  67.250  42.220  1.00  0.00           H
ATOM   2611  NZ  LYS A 164      53.100  66.680  43.280  1.00  0.00           N
ATOM   2612  HZ1 LYS A 164      53.580  65.800  43.540  1.00  0.00           H
ATOM   2613  HZ2 LYS A 164      53.040  67.300  44.120  1.00  0.00           H
ATOM   2614  HZ3 LYS A 164      53.810  67.130  42.670  1.00  0.00           H
ATOM   2615  C   LYS A 164      50.060  62.670  37.570  1.00  0.00           C
ATOM   2616  O   LYS A 164      50.940  63.100  36.760  1.00  0.00           O
ATOM   2617  N   LYS A 165      49.500  61.500  37.420  1.00  0.00           N
ATOM   2618  HN  LYS A 165      48.750  61.220  38.000  1.00  0.00           H
ATOM   2619  CA  LYS A 165      49.630  60.670  36.250  1.00  0.00           C
ATOM   2620  HA  LYS A 165      49.770  61.260  35.350  1.00  0.00           H
ATOM   2621  CB  LYS A 165      50.690  59.550  36.430  1.00  0.00           C
ATOM   2622  HB1 LYS A 165      50.650  59.000  35.450  1.00  0.00           H
ATOM   2623  HB2 LYS A 165      50.360  58.840  37.220  1.00  0.00           H
ATOM   2624  CG  LYS A 165      52.180  59.970  36.610  1.00  0.00           C
ATOM   2625  HG1 LYS A 165      52.430  60.380  37.610  1.00  0.00           H
ATOM   2626  HG2 LYS A 165      52.500  60.790  35.930  1.00  0.00           H
ATOM   2627  CD  LYS A 165      53.150  58.780  36.360  1.00  0.00           C
ATOM   2628  HD1 LYS A 165      52.760  57.940  36.970  1.00  0.00           H
ATOM   2629  HD2 LYS A 165      54.150  59.050  36.750  1.00  0.00           H
ATOM   2630  CE  LYS A 165      53.300  58.220  34.920  1.00  0.00           C
ATOM   2631  HE1 LYS A 165      52.490  57.520  34.640  1.00  0.00           H
ATOM   2632  HE2 LYS A 165      54.210  57.580  34.830  1.00  0.00           H
ATOM   2633  NZ  LYS A 165      53.410  59.370  33.970  1.00  0.00           N
ATOM   2634  HZ1 LYS A 165      52.790  59.210  33.140  1.00  0.00           H
ATOM   2635  HZ2 LYS A 165      54.380  59.280  33.600  1.00  0.00           H
ATOM   2636  HZ3 LYS A 165      53.260  60.280  34.440  1.00  0.00           H
ATOM   2637  C   LYS A 165      48.300  60.030  36.190  1.00  0.00           C
ATOM   2638  O   LYS A 165      47.540  60.040  37.150  1.00  0.00           O
ATOM   2639  N   LYS A 166      47.980  59.530  35.000  1.00  0.00           N
ATOM   2640  HN  LYS A 166      48.660  59.640  34.280  1.00  0.00           H
ATOM   2641  CA  LYS A 166      46.860  58.600  34.810  1.00  0.00           C
ATOM   2642  HA  LYS A 166      46.560  58.160  35.750  1.00  0.00           H
ATOM   2643  CB  LYS A 166      45.600  59.460  34.310  1.00  0.00           C
ATOM   2644  HB1 LYS A 166      45.530  60.280  35.060  1.00  0.00           H
ATOM   2645  HB2 LYS A 166      44.740  58.760  34.280  1.00  0.00           H
ATOM   2646  CG  LYS A 166      45.740  60.130  32.950  1.00  0.00           C
ATOM   2647  HG1 LYS A 166      45.850  59.360  32.160  1.00  0.00           H
ATOM   2648  HG2 LYS A 166      46.690  60.690  32.860  1.00  0.00           H
ATOM   2649  CD  LYS A 166      44.550  61.100  32.630  1.00  0.00           C
ATOM   2650  HD1 LYS A 166      43.780  60.310  32.420  1.00  0.00           H
ATOM   2651  HD2 LYS A 166      44.710  61.710  31.720  1.00  0.00           H
ATOM   2652  CE  LYS A 166      44.150  62.260  33.550  1.00  0.00           C
ATOM   2653  HE1 LYS A 166      45.020  62.930  33.750  1.00  0.00           H
ATOM   2654  HE2 LYS A 166      43.840  61.850  34.550  1.00  0.00           H
ATOM   2655  NZ  LYS A 166      43.080  63.190  33.110  1.00  0.00           N
ATOM   2656  HZ1 LYS A 166      43.180  64.180  33.410  1.00  0.00           H
ATOM   2657  HZ2 LYS A 166      42.230  62.820  33.600  1.00  0.00           H
ATOM   2658  HZ3 LYS A 166      42.980  63.140  32.080  1.00  0.00           H
ATOM   2659  C   LYS A 166      47.120  57.470  33.760  1.00  0.00           C
ATOM   2660  O   LYS A 166      47.980  57.660  32.950  1.00  0.00           O
ATOM   2661  N   MET A 167      46.470  56.310  33.910  1.00  0.00           N
ATOM   2662  HN  MET A 167      45.890  56.150  34.720  1.00  0.00           H
ATOM   2663  CA  MET A 167      46.600  55.110  33.100  1.00  0.00           C
ATOM   2664  HA  MET A 167      46.960  55.340  32.100  1.00  0.00           H
ATOM   2665  CB  MET A 167      47.570  54.050  33.590  1.00  0.00           C
ATOM   2666  HB1 MET A 167      48.590  54.490  33.510  1.00  0.00           H
ATOM   2667  HB2 MET A 167      47.510  53.100  33.010  1.00  0.00           H
ATOM   2668  CG  MET A 167      47.320  53.650  35.110  1.00  0.00           C
ATOM   2669  HG1 MET A 167      46.430  53.000  35.230  1.00  0.00           H
ATOM   2670  HG2 MET A 167      47.080  54.550  35.710  1.00  0.00           H
ATOM   2671  SD  MET A 167      48.640  52.730  35.890  1.00  0.00           S
ATOM   2672  CE  MET A 167      49.890  54.010  35.840  1.00  0.00           C
ATOM   2673  HE1 MET A 167      49.450  54.920  36.260  1.00  0.00           H
ATOM   2674  HE2 MET A 167      50.090  54.120  34.750  1.00  0.00           H
ATOM   2675  HE3 MET A 167      50.750  53.750  36.490  1.00  0.00           H
ATOM   2676  C   MET A 167      45.180  54.540  32.740  1.00  0.00           C
ATOM   2677  O   MET A 167      44.760  53.530  33.340  1.00  0.00           O
ATOM   2678  N   PRO A 168      44.390  55.120  31.820  1.00  0.00           N
ATOM   2679  CD  PRO A 168      44.690  56.370  31.140  1.00  0.00           C
ATOM   2680  HD1 PRO A 168      45.190  56.220  30.160  1.00  0.00           H
ATOM   2681  HD2 PRO A 168      45.300  57.080  31.740  1.00  0.00           H
ATOM   2682  CA  PRO A 168      43.140  54.520  31.380  1.00  0.00           C
ATOM   2683  HA  PRO A 168      42.530  54.140  32.190  1.00  0.00           H
ATOM   2684  CB  PRO A 168      42.500  55.710  30.630  1.00  0.00           C
ATOM   2685  HB1 PRO A 168      41.470  55.820  31.010  1.00  0.00           H
ATOM   2686  HB2 PRO A 168      42.290  55.670  29.530  1.00  0.00           H
ATOM   2687  CG  PRO A 168      43.290  56.970  30.870  1.00  0.00           C
ATOM   2688  HG1 PRO A 168      43.300  57.690  30.020  1.00  0.00           H
ATOM   2689  HG2 PRO A 168      42.940  57.650  31.680  1.00  0.00           H
ATOM   2690  C   PRO A 168      43.300  53.410  30.430  1.00  0.00           C
ATOM   2691  O   PRO A 168      42.750  53.440  29.350  1.00  0.00           O
ATOM   2692  N   ILE A 169      44.130  52.400  30.720  1.00  0.00           N
ATOM   2693  HN  ILE A 169      44.550  52.310  31.610  1.00  0.00           H
ATOM   2694  CA  ILE A 169      44.410  51.350  29.750  1.00  0.00           C
ATOM   2695  HA  ILE A 169      44.590  51.820  28.790  1.00  0.00           H
ATOM   2696  CB  ILE A 169      45.740  50.580  30.230  1.00  0.00           C
ATOM   2697  HB  ILE A 169      45.650  50.220  31.270  1.00  0.00           H
ATOM   2698  CG2 ILE A 169      46.070  49.290  29.330  1.00  0.00           C
ATOM   2699 HG21 ILE A 169      46.970  48.760  29.710  1.00  0.00           H
ATOM   2700 HG22 ILE A 169      46.220  49.620  28.270  1.00  0.00           H
ATOM   2701 HG23 ILE A 169      45.270  48.520  29.280  1.00  0.00           H
ATOM   2702  CG1 ILE A 169      46.910  51.610  30.150  1.00  0.00           C
ATOM   2703 HG11 ILE A 169      47.780  50.920  30.330  1.00  0.00           H
ATOM   2704 HG12 ILE A 169      46.830  52.310  31.010  1.00  0.00           H
ATOM   2705  CD  ILE A 169      47.170  52.390  28.900  1.00  0.00           C
ATOM   2706  HD1 ILE A 169      46.330  53.050  28.630  1.00  0.00           H
ATOM   2707  HD2 ILE A 169      47.430  51.680  28.080  1.00  0.00           H
ATOM   2708  HD3 ILE A 169      48.040  53.090  28.920  1.00  0.00           H
ATOM   2709  C   ILE A 169      43.240  50.350  29.630  1.00  0.00           C
ATOM   2710  O   ILE A 169      42.910  49.690  30.660  1.00  0.00           O
ATOM   2711  N   GLN A 170      42.670  50.160  28.410  1.00  0.00           N
ATOM   2712  HN  GLN A 170      42.980  50.740  27.660  1.00  0.00           H
ATOM   2713  CA  GLN A 170      41.460  49.430  28.030  1.00  0.00           C
ATOM   2714  HA  GLN A 170      40.850  49.160  28.870  1.00  0.00           H
ATOM   2715  CB  GLN A 170      40.610  50.330  27.040  1.00  0.00           C
ATOM   2716  HB1 GLN A 170      39.780  49.630  26.780  1.00  0.00           H
ATOM   2717  HB2 GLN A 170      41.310  50.530  26.210  1.00  0.00           H
ATOM   2718  CG  GLN A 170      40.250  51.690  27.500  1.00  0.00           C
ATOM   2719  HG1 GLN A 170      39.610  52.190  26.750  1.00  0.00           H
ATOM   2720  HG2 GLN A 170      41.070  52.430  27.540  1.00  0.00           H
ATOM   2721  CD  GLN A 170      39.580  51.750  28.920  1.00  0.00           C
ATOM   2722  OE1 GLN A 170      38.580  51.090  29.150  1.00  0.00           O
ATOM   2723  NE2 GLN A 170      40.130  52.530  29.860  1.00  0.00           N
ATOM   2724 HE21 GLN A 170      39.850  52.360  30.800  1.00  0.00           H
ATOM   2725 HE22 GLN A 170      40.940  53.080  29.660  1.00  0.00           H
ATOM   2726  C   GLN A 170      41.800  48.170  27.370  1.00  0.00           C
ATOM   2727  O   GLN A 170      40.950  47.350  27.200  1.00  0.00           O
ATOM   2728  N   ASN A 171      43.090  47.900  27.030  1.00  0.00           N
ATOM   2729  HN  ASN A 171      43.740  48.590  27.360  1.00  0.00           H
ATOM   2730  CA  ASN A 171      43.780  46.790  26.470  1.00  0.00           C
ATOM   2731  HA  ASN A 171      43.550  46.770  25.420  1.00  0.00           H
ATOM   2732  CB  ASN A 171      45.310  46.990  26.410  1.00  0.00           C
ATOM   2733  HB1 ASN A 171      45.770  46.100  25.930  1.00  0.00           H
ATOM   2734  HB2 ASN A 171      45.760  47.050  27.420  1.00  0.00           H
ATOM   2735  CG  ASN A 171      45.590  48.190  25.540  1.00  0.00           C
ATOM   2736  OD1 ASN A 171      45.290  49.380  25.850  1.00  0.00           O
ATOM   2737  ND2 ASN A 171      46.230  48.060  24.350  1.00  0.00           N
ATOM   2738 HD21 ASN A 171      46.390  48.800  23.700  1.00  0.00           H
ATOM   2739 HD22 ASN A 171      46.660  47.190  24.120  1.00  0.00           H
ATOM   2740  C   ASN A 171      43.300  45.370  26.970  1.00  0.00           C
ATOM   2741  O   ASN A 171      43.280  45.090  28.160  1.00  0.00           O
ATOM   2742  N   GLY A 172      42.870  44.520  25.950  1.00  0.00           N
ATOM   2743  HN  GLY A 172      43.140  44.760  25.020  1.00  0.00           H
ATOM   2744  CA  GLY A 172      42.270  43.200  26.130  1.00  0.00           C
ATOM   2745  HA1 GLY A 172      42.870  42.750  26.920  1.00  0.00           H
ATOM   2746  HA2 GLY A 172      42.330  42.660  25.190  1.00  0.00           H
ATOM   2747  C   GLY A 172      40.860  43.100  26.610  1.00  0.00           C
ATOM   2748  O   GLY A 172      40.530  42.240  27.450  1.00  0.00           O
ATOM   2749  N   GLY A 173      40.050  44.140  26.190  1.00  0.00           N
ATOM   2750  HN  GLY A 173      40.490  44.790  25.570  1.00  0.00           H
ATOM   2751  CA  GLY A 173      38.670  44.290  26.490  1.00  0.00           C
ATOM   2752  HA1 GLY A 173      38.210  43.330  26.350  1.00  0.00           H
ATOM   2753  HA2 GLY A 173      38.340  45.040  25.790  1.00  0.00           H
ATOM   2754  C   GLY A 173      38.240  44.730  27.870  1.00  0.00           C
ATOM   2755  O   GLY A 173      37.130  44.460  28.360  1.00  0.00           O
ATOM   2756  N   ALA A 174      39.120  45.490  28.600  1.00  0.00           N
ATOM   2757  HN  ALA A 174      40.000  45.730  28.190  1.00  0.00           H
ATOM   2758  CA  ALA A 174      38.950  45.650  30.000  1.00  0.00           C
ATOM   2759  HA  ALA A 174      37.910  45.690  30.290  1.00  0.00           H
ATOM   2760  CB  ALA A 174      39.680  44.590  30.780  1.00  0.00           C
ATOM   2761  HB1 ALA A 174      39.530  44.750  31.870  1.00  0.00           H
ATOM   2762  HB2 ALA A 174      40.750  44.440  30.560  1.00  0.00           H
ATOM   2763  HB3 ALA A 174      39.090  43.680  30.540  1.00  0.00           H
ATOM   2764  C   ALA A 174      39.510  47.020  30.500  1.00  0.00           C
ATOM   2765  O   ALA A 174      40.670  47.260  30.490  1.00  0.00           O
ATOM   2766  N   ASN A 175      38.670  47.880  31.190  1.00  0.00           N
ATOM   2767  HN  ASN A 175      37.790  47.510  31.490  1.00  0.00           H
ATOM   2768  CA  ASN A 175      39.080  49.170  31.710  1.00  0.00           C
ATOM   2769  HA  ASN A 175      39.620  49.670  30.920  1.00  0.00           H
ATOM   2770  CB  ASN A 175      37.810  50.010  32.050  1.00  0.00           C
ATOM   2771  HB1 ASN A 175      37.190  49.370  32.720  1.00  0.00           H
ATOM   2772  HB2 ASN A 175      37.300  50.100  31.070  1.00  0.00           H
ATOM   2773  CG  ASN A 175      38.100  51.410  32.610  1.00  0.00           C
ATOM   2774  OD1 ASN A 175      39.090  52.130  32.440  1.00  0.00           O
ATOM   2775  ND2 ASN A 175      37.070  51.910  33.310  1.00  0.00           N
ATOM   2776 HD21 ASN A 175      37.100  52.890  33.540  1.00  0.00           H
ATOM   2777 HD22 ASN A 175      36.170  51.460  33.390  1.00  0.00           H
ATOM   2778  C   ASN A 175      39.930  49.030  33.030  1.00  0.00           C
ATOM   2779  O   ASN A 175      39.490  48.690  34.120  1.00  0.00           O
ATOM   2780  N   LEU A 176      41.250  49.440  33.010  1.00  0.00           N
ATOM   2781  HN  LEU A 176      41.730  49.960  32.300  1.00  0.00           H
ATOM   2782  CA  LEU A 176      42.120  49.260  34.110  1.00  0.00           C
ATOM   2783  HA  LEU A 176      41.930  48.320  34.590  1.00  0.00           H
ATOM   2784  CB  LEU A 176      43.550  49.320  33.570  1.00  0.00           C
ATOM   2785  HB1 LEU A 176      43.710  50.170  32.890  1.00  0.00           H
ATOM   2786  HB2 LEU A 176      43.780  48.430  32.940  1.00  0.00           H
ATOM   2787  CG  LEU A 176      44.650  49.280  34.650  1.00  0.00           C
ATOM   2788  HG  LEU A 176      44.530  50.090  35.400  1.00  0.00           H
ATOM   2789  CD1 LEU A 176      44.650  47.870  35.110  1.00  0.00           C
ATOM   2790 HD11 LEU A 176      44.790  47.140  34.290  1.00  0.00           H
ATOM   2791 HD12 LEU A 176      43.640  47.690  35.550  1.00  0.00           H
ATOM   2792 HD13 LEU A 176      45.520  47.770  35.800  1.00  0.00           H
ATOM   2793  CD2 LEU A 176      46.030  49.610  34.100  1.00  0.00           C
ATOM   2794 HD21 LEU A 176      45.960  50.680  33.820  1.00  0.00           H
ATOM   2795 HD22 LEU A 176      46.360  48.910  33.300  1.00  0.00           H
ATOM   2796 HD23 LEU A 176      46.850  49.530  34.850  1.00  0.00           H
ATOM   2797  C   LEU A 176      41.930  50.350  35.180  1.00  0.00           C
ATOM   2798  O   LEU A 176      41.910  51.510  34.840  1.00  0.00           O
ATOM   2799  N   CYS A 177      41.760  49.930  36.430  1.00  0.00           N
ATOM   2800  HN  CYS A 177      41.660  48.990  36.720  1.00  0.00           H
ATOM   2801  CA  CYS A 177      41.910  50.880  37.520  1.00  0.00           C
ATOM   2802  HA  CYS A 177      42.010  51.900  37.180  1.00  0.00           H
ATOM   2803  CB  CYS A 177      40.680  50.800  38.550  1.00  0.00           C
ATOM   2804  HB1 CYS A 177      40.620  49.830  39.090  1.00  0.00           H
ATOM   2805  HB2 CYS A 177      39.770  51.010  37.930  1.00  0.00           H
ATOM   2806  SG  CYS A 177      40.810  52.250  39.690  1.00  0.00           S
ATOM   2807  C   CYS A 177      43.200  50.550  38.310  1.00  0.00           C
ATOM   2808  O   CYS A 177      43.260  49.600  39.100  1.00  0.00           O
ATOM   2809  N   SER A 178      44.310  51.340  38.150  1.00  0.00           N
ATOM   2810  HN  SER A 178      44.220  52.030  37.440  1.00  0.00           H
ATOM   2811  CA  SER A 178      45.530  50.960  38.740  1.00  0.00           C
ATOM   2812  HA  SER A 178      45.410  50.590  39.750  1.00  0.00           H
ATOM   2813  CB  SER A 178      46.390  50.020  37.920  1.00  0.00           C
ATOM   2814  HB1 SER A 178      46.810  50.490  37.000  1.00  0.00           H
ATOM   2815  HB2 SER A 178      45.760  49.190  37.530  1.00  0.00           H
ATOM   2816  OG  SER A 178      47.440  49.500  38.780  1.00  0.00           O
ATOM   2817  HG1 SER A 178      48.200  49.540  38.200  1.00  0.00           H
ATOM   2818  C   SER A 178      46.270  52.250  38.970  1.00  0.00           C
ATOM   2819  O   SER A 178      46.200  53.160  38.140  1.00  0.00           O
ATOM   2820  N   SER A 179      46.890  52.310  40.110  1.00  0.00           N
ATOM   2821  HN  SER A 179      46.680  51.640  40.830  1.00  0.00           H
ATOM   2822  CA  SER A 179      47.960  53.330  40.350  1.00  0.00           C
ATOM   2823  HA  SER A 179      47.790  54.180  39.700  1.00  0.00           H
ATOM   2824  CB  SER A 179      48.080  53.770  41.830  1.00  0.00           C
ATOM   2825  HB1 SER A 179      47.020  54.030  42.070  1.00  0.00           H
ATOM   2826  HB2 SER A 179      48.670  54.700  41.800  1.00  0.00           H
ATOM   2827  OG  SER A 179      48.710  52.870  42.720  1.00  0.00           O
ATOM   2828  HG1 SER A 179      48.270  52.030  42.570  1.00  0.00           H
ATOM   2829  C   SER A 179      49.280  52.930  39.930  1.00  0.00           C
ATOM   2830  O   SER A 179      50.080  53.790  39.610  1.00  0.00           O
ATOM   2831  N   PHE A 180      49.580  51.590  39.840  1.00  0.00           N
ATOM   2832  HN  PHE A 180      48.980  50.790  39.820  1.00  0.00           H
ATOM   2833  CA  PHE A 180      50.850  50.980  39.570  1.00  0.00           C
ATOM   2834  HA  PHE A 180      51.520  51.840  39.580  1.00  0.00           H
ATOM   2835  CB  PHE A 180      51.330  50.060  40.650  1.00  0.00           C
ATOM   2836  HB1 PHE A 180      52.330  49.660  40.350  1.00  0.00           H
ATOM   2837  HB2 PHE A 180      50.550  49.270  40.600  1.00  0.00           H
ATOM   2838  CG  PHE A 180      51.320  50.610  42.100  1.00  0.00           C
ATOM   2839  CD1 PHE A 180      52.400  51.420  42.530  1.00  0.00           C
ATOM   2840  HD1 PHE A 180      53.170  51.770  41.850  1.00  0.00           H
ATOM   2841  CE1 PHE A 180      52.580  51.810  43.820  1.00  0.00           C
ATOM   2842  HE1 PHE A 180      53.420  52.450  44.040  1.00  0.00           H
ATOM   2843  CZ  PHE A 180      51.680  51.390  44.770  1.00  0.00           C
ATOM   2844  HZ  PHE A 180      51.810  51.560  45.820  1.00  0.00           H
ATOM   2845  CD2 PHE A 180      50.550  50.040  43.070  1.00  0.00           C
ATOM   2846  HD2 PHE A 180      49.910  49.180  42.920  1.00  0.00           H
ATOM   2847  CE2 PHE A 180      50.650  50.480  44.440  1.00  0.00           C
ATOM   2848  HE2 PHE A 180      50.090  50.180  45.320  1.00  0.00           H
ATOM   2849  C   PHE A 180      50.890  50.290  38.180  1.00  0.00           C
ATOM   2850  O   PHE A 180      49.940  49.660  37.690  1.00  0.00           O
ATOM   2851  N   SER A 181      52.040  50.340  37.470  1.00  0.00           N
ATOM   2852  HN  SER A 181      52.620  51.140  37.580  1.00  0.00           H
ATOM   2853  CA  SER A 181      52.290  49.390  36.390  1.00  0.00           C
ATOM   2854  HA  SER A 181      51.880  48.410  36.600  1.00  0.00           H
ATOM   2855  CB  SER A 181      51.770  49.790  34.970  1.00  0.00           C
ATOM   2856  HB1 SER A 181      52.340  50.700  34.670  1.00  0.00           H
ATOM   2857  HB2 SER A 181      50.670  49.870  35.020  1.00  0.00           H
ATOM   2858  OG  SER A 181      51.980  48.760  34.020  1.00  0.00           O
ATOM   2859  HG1 SER A 181      52.870  48.400  34.030  1.00  0.00           H
ATOM   2860  C   SER A 181      53.750  49.360  36.300  1.00  0.00           C
ATOM   2861  O   SER A 181      54.380  50.390  36.570  1.00  0.00           O
ATOM   2862  N   ILE A 182      54.500  48.300  35.870  1.00  0.00           N
ATOM   2863  HN  ILE A 182      54.110  47.420  35.620  1.00  0.00           H
ATOM   2864  CA  ILE A 182      55.920  48.400  35.630  1.00  0.00           C
ATOM   2865  HA  ILE A 182      56.420  48.990  36.380  1.00  0.00           H
ATOM   2866  CB  ILE A 182      56.610  47.010  35.800  1.00  0.00           C
ATOM   2867  HB  ILE A 182      56.430  46.460  34.850  1.00  0.00           H
ATOM   2868  CG2 ILE A 182      58.090  47.310  35.890  1.00  0.00           C
ATOM   2869 HG21 ILE A 182      58.650  46.350  35.980  1.00  0.00           H
ATOM   2870 HG22 ILE A 182      58.450  47.990  36.700  1.00  0.00           H
ATOM   2871 HG23 ILE A 182      58.350  47.850  34.960  1.00  0.00           H
ATOM   2872  CG1 ILE A 182      56.130  46.250  37.000  1.00  0.00           C
ATOM   2873 HG11 ILE A 182      55.030  46.260  37.130  1.00  0.00           H
ATOM   2874 HG12 ILE A 182      56.550  46.800  37.860  1.00  0.00           H
ATOM   2875  CD  ILE A 182      56.650  44.850  37.000  1.00  0.00           C
ATOM   2876  HD1 ILE A 182      57.710  44.620  36.790  1.00  0.00           H
ATOM   2877  HD2 ILE A 182      56.110  44.410  36.140  1.00  0.00           H
ATOM   2878  HD3 ILE A 182      56.410  44.280  37.920  1.00  0.00           H
ATOM   2879  C   ILE A 182      56.190  48.980  34.260  1.00  0.00           C
ATOM   2880  O   ILE A 182      55.880  48.390  33.190  1.00  0.00           O
ATOM   2881  N   CYS A 183      56.790  50.180  34.130  1.00  0.00           N
ATOM   2882  HN  CYS A 183      57.010  50.770  34.900  1.00  0.00           H
ATOM   2883  CA  CYS A 183      57.060  50.870  32.850  1.00  0.00           C
ATOM   2884  HA  CYS A 183      57.190  50.240  31.990  1.00  0.00           H
ATOM   2885  CB  CYS A 183      56.080  51.980  32.620  1.00  0.00           C
ATOM   2886  HB1 CYS A 183      56.380  52.610  31.750  1.00  0.00           H
ATOM   2887  HB2 CYS A 183      56.010  52.690  33.480  1.00  0.00           H
ATOM   2888  SG  CYS A 183      54.340  51.580  32.380  1.00  0.00           S
ATOM   2889  C   CYS A 183      58.430  51.550  32.910  1.00  0.00           C
ATOM   2890  O   CYS A 183      59.030  51.750  33.940  1.00  0.00           O
ATOM   2891  N   HSD A 184      58.880  51.990  31.740  1.00  0.00           N
ATOM   2892  HN  HSD A 184      58.320  51.750  30.960  1.00  0.00           H
ATOM   2893  CA  HSD A 184      59.860  53.060  31.600  1.00  0.00           C
ATOM   2894  HA  HSD A 184      60.740  52.700  32.120  1.00  0.00           H
ATOM   2895  CB  HSD A 184      60.320  53.180  30.150  1.00  0.00           C
ATOM   2896  HB1 HSD A 184      61.020  54.040  30.070  1.00  0.00           H
ATOM   2897  HB2 HSD A 184      59.510  53.430  29.430  1.00  0.00           H
ATOM   2898  ND1 HSD A 184      61.130  51.330  28.480  1.00  0.00           N
ATOM   2899  HD1 HSD A 184      60.860  51.740  27.610  1.00  0.00           H
ATOM   2900  CG  HSD A 184      61.010  51.880  29.750  1.00  0.00           C
ATOM   2901  CE1 HSD A 184      61.780  50.170  28.610  1.00  0.00           C
ATOM   2902  HE1 HSD A 184      61.900  49.430  27.810  1.00  0.00           H
ATOM   2903  NE2 HSD A 184      62.080  49.900  29.840  1.00  0.00           N
ATOM   2904  CD2 HSD A 184      61.620  50.950  30.610  1.00  0.00           C
ATOM   2905  HD2 HSD A 184      61.780  50.970  31.670  1.00  0.00           H
ATOM   2906  C   HSD A 184      59.510  54.440  32.180  1.00  0.00           C
ATOM   2907  O   HSD A 184      58.270  54.780  32.390  1.00  0.00           O
ATOM   2908  N   THR A 185      60.530  55.290  32.570  1.00  0.00           N
ATOM   2909  HN  THR A 185      61.450  54.920  32.420  1.00  0.00           H
ATOM   2910  CA  THR A 185      60.300  56.560  33.200  1.00  0.00           C
ATOM   2911  HA  THR A 185      61.240  57.090  33.080  1.00  0.00           H
ATOM   2912  CB  THR A 185      59.280  57.560  32.750  1.00  0.00           C
ATOM   2913  HB  THR A 185      58.220  57.240  32.700  1.00  0.00           H
ATOM   2914  OG1 THR A 185      59.570  57.850  31.350  1.00  0.00           O
ATOM   2915  HG1 THR A 185      60.290  57.320  31.010  1.00  0.00           H
ATOM   2916  CG2 THR A 185      59.230  58.850  33.570  1.00  0.00           C
ATOM   2917 HG21 THR A 185      58.600  58.690  34.470  1.00  0.00           H
ATOM   2918 HG22 THR A 185      58.770  59.730  33.080  1.00  0.00           H
ATOM   2919 HG23 THR A 185      60.240  59.200  33.850  1.00  0.00           H
ATOM   2920  C   THR A 185      60.240  56.360  34.690  1.00  0.00           C
ATOM   2921  O   THR A 185      59.270  55.890  35.230  1.00  0.00           O
ATOM   2922  N   PHE A 186      61.380  56.670  35.350  1.00  0.00           N
ATOM   2923  HN  PHE A 186      62.150  57.020  34.830  1.00  0.00           H
ATOM   2924  CA  PHE A 186      61.550  56.540  36.800  1.00  0.00           C
ATOM   2925  HA  PHE A 186      61.430  55.500  37.030  1.00  0.00           H
ATOM   2926  CB  PHE A 186      62.920  57.140  37.270  1.00  0.00           C
ATOM   2927  HB1 PHE A 186      62.870  58.240  37.080  1.00  0.00           H
ATOM   2928  HB2 PHE A 186      63.700  56.590  36.700  1.00  0.00           H
ATOM   2929  CG  PHE A 186      63.200  57.000  38.700  1.00  0.00           C
ATOM   2930  CD1 PHE A 186      63.410  55.750  39.320  1.00  0.00           C
ATOM   2931  HD1 PHE A 186      63.280  54.880  38.700  1.00  0.00           H
ATOM   2932  CE1 PHE A 186      63.680  55.520  40.690  1.00  0.00           C
ATOM   2933  HE1 PHE A 186      63.840  54.550  41.130  1.00  0.00           H
ATOM   2934  CZ  PHE A 186      63.670  56.650  41.570  1.00  0.00           C
ATOM   2935  HZ  PHE A 186      63.970  56.570  42.600  1.00  0.00           H
ATOM   2936  CD2 PHE A 186      63.250  58.080  39.600  1.00  0.00           C
ATOM   2937  HD2 PHE A 186      63.140  59.080  39.240  1.00  0.00           H
ATOM   2938  CE2 PHE A 186      63.460  57.890  40.990  1.00  0.00           C
ATOM   2939  HE2 PHE A 186      63.420  58.790  41.570  1.00  0.00           H
ATOM   2940  C   PHE A 186      60.400  57.230  37.660  1.00  0.00           C
ATOM   2941  O   PHE A 186      60.170  58.440  37.460  1.00  0.00           O
ATOM   2942  N   GLN A 187      59.810  56.520  38.640  1.00  0.00           N
ATOM   2943  HN  GLN A 187      60.130  55.620  38.920  1.00  0.00           H
ATOM   2944  CA  GLN A 187      58.770  57.040  39.510  1.00  0.00           C
ATOM   2945  HA  GLN A 187      58.520  58.050  39.170  1.00  0.00           H
ATOM   2946  CB  GLN A 187      57.560  56.160  39.510  1.00  0.00           C
ATOM   2947  HB1 GLN A 187      56.850  56.550  40.270  1.00  0.00           H
ATOM   2948  HB2 GLN A 187      57.790  55.120  39.830  1.00  0.00           H
ATOM   2949  CG  GLN A 187      56.770  56.210  38.150  1.00  0.00           C
ATOM   2950  HG1 GLN A 187      55.860  55.550  38.170  1.00  0.00           H
ATOM   2951  HG2 GLN A 187      57.270  55.590  37.370  1.00  0.00           H
ATOM   2952  CD  GLN A 187      56.440  57.570  37.580  1.00  0.00           C
ATOM   2953  OE1 GLN A 187      56.200  58.470  38.410  1.00  0.00           O
ATOM   2954  NE2 GLN A 187      56.340  57.740  36.270  1.00  0.00           N
ATOM   2955 HE21 GLN A 187      56.370  56.940  35.670  1.00  0.00           H
ATOM   2956 HE22 GLN A 187      56.490  58.690  35.980  1.00  0.00           H
ATOM   2957  C   GLN A 187      59.380  57.240  40.870  1.00  0.00           C
ATOM   2958  O   GLN A 187      59.460  56.320  41.640  1.00  0.00           O
ATOM   2959  N   TRP A 188      59.550  58.580  41.200  1.00  0.00           N
ATOM   2960  HN  TRP A 188      59.250  59.280  40.570  1.00  0.00           H
ATOM   2961  CA  TRP A 188      59.980  59.050  42.520  1.00  0.00           C
ATOM   2962  HA  TRP A 188      61.010  58.710  42.610  1.00  0.00           H
ATOM   2963  CB  TRP A 188      59.740  60.590  42.730  1.00  0.00           C
ATOM   2964  HB1 TRP A 188      58.650  60.740  42.650  1.00  0.00           H
ATOM   2965  HB2 TRP A 188      60.220  60.990  41.810  1.00  0.00           H
ATOM   2966  CG  TRP A 188      60.300  61.230  43.970  1.00  0.00           C
ATOM   2967  CD1 TRP A 188      59.510  61.740  44.950  1.00  0.00           C
ATOM   2968  HD1 TRP A 188      58.460  61.570  45.130  1.00  0.00           H
ATOM   2969  NE1 TRP A 188      60.310  62.330  45.920  1.00  0.00           N
ATOM   2970  HE1 TRP A 188      59.970  62.560  46.800  1.00  0.00           H
ATOM   2971  CE2 TRP A 188      61.620  62.180  45.610  1.00  0.00           C
ATOM   2972  CD2 TRP A 188      61.690  61.520  44.320  1.00  0.00           C
ATOM   2973  CE3 TRP A 188      62.860  61.300  43.670  1.00  0.00           C
ATOM   2974  HE3 TRP A 188      62.800  60.850  42.690  1.00  0.00           H
ATOM   2975  CZ3 TRP A 188      64.070  61.590  44.340  1.00  0.00           C
ATOM   2976  HZ3 TRP A 188      64.950  61.390  43.750  1.00  0.00           H
ATOM   2977  CZ2 TRP A 188      62.810  62.600  46.160  1.00  0.00           C
ATOM   2978  HZ2 TRP A 188      62.720  63.350  46.930  1.00  0.00           H
ATOM   2979  CH2 TRP A 188      64.060  62.320  45.560  1.00  0.00           C
ATOM   2980  HH2 TRP A 188      64.990  62.540  46.060  1.00  0.00           H
ATOM   2981  C   TRP A 188      59.250  58.440  43.720  1.00  0.00           C
ATOM   2982  O   TRP A 188      59.760  57.860  44.660  1.00  0.00           O
ATOM   2983  N   HSE A 189      57.870  58.280  43.610  1.00  0.00           N
ATOM   2984  HN  HSE A 189      57.420  58.640  42.790  1.00  0.00           H
ATOM   2985  CA  HSE A 189      57.030  57.940  44.790  1.00  0.00           C
ATOM   2986  HA  HSE A 189      57.440  58.510  45.620  1.00  0.00           H
ATOM   2987  CB  HSE A 189      55.590  58.340  44.540  1.00  0.00           C
ATOM   2988  HB1 HSE A 189      55.570  59.450  44.580  1.00  0.00           H
ATOM   2989  HB2 HSE A 189      54.910  57.820  45.230  1.00  0.00           H
ATOM   2990  ND1 HSE A 189      55.320  58.750  42.050  1.00  0.00           N
ATOM   2991  CG  HSE A 189      55.120  57.960  43.170  1.00  0.00           C
ATOM   2992  CE1 HSE A 189      54.650  58.140  41.050  1.00  0.00           C
ATOM   2993  HE1 HSE A 189      54.680  58.540  40.030  1.00  0.00           H
ATOM   2994  NE2 HSE A 189      54.230  56.900  41.390  1.00  0.00           N
ATOM   2995  HE2 HSE A 189      53.580  56.280  40.960  1.00  0.00           H
ATOM   2996  CD2 HSE A 189      54.490  56.820  42.770  1.00  0.00           C
ATOM   2997  HD2 HSE A 189      54.160  55.930  43.300  1.00  0.00           H
ATOM   2998  C   HSE A 189      57.120  56.450  45.100  1.00  0.00           C
ATOM   2999  O   HSE A 189      57.020  56.030  46.240  1.00  0.00           O
ATOM   3000  N   GLU A 190      57.470  55.590  44.090  1.00  0.00           N
ATOM   3001  HN  GLU A 190      57.620  56.020  43.190  1.00  0.00           H
ATOM   3002  CA  GLU A 190      57.860  54.190  44.190  1.00  0.00           C
ATOM   3003  HA  GLU A 190      57.080  53.610  44.680  1.00  0.00           H
ATOM   3004  CB  GLU A 190      57.880  53.440  42.840  1.00  0.00           C
ATOM   3005  HB1 GLU A 190      58.040  52.350  42.930  1.00  0.00           H
ATOM   3006  HB2 GLU A 190      58.670  53.890  42.200  1.00  0.00           H
ATOM   3007  CG  GLU A 190      56.500  53.540  42.130  1.00  0.00           C
ATOM   3008  HG1 GLU A 190      56.400  54.590  41.760  1.00  0.00           H
ATOM   3009  HG2 GLU A 190      55.630  53.230  42.730  1.00  0.00           H
ATOM   3010  CD  GLU A 190      56.450  52.640  40.810  1.00  0.00           C
ATOM   3011  OE1 GLU A 190      57.450  52.100  40.350  1.00  0.00           O
ATOM   3012  OE2 GLU A 190      55.340  52.460  40.340  1.00  0.00           O
ATOM   3013  C   GLU A 190      59.110  53.950  45.020  1.00  0.00           C
ATOM   3014  O   GLU A 190      59.300  52.900  45.610  1.00  0.00           O
ATOM   3015  N   ALA A 191      60.130  54.890  44.960  1.00  0.00           N
ATOM   3016  HN  ALA A 191      60.070  55.750  44.460  1.00  0.00           H
ATOM   3017  CA  ALA A 191      61.280  54.730  45.730  1.00  0.00           C
ATOM   3018  HA  ALA A 191      61.440  53.670  45.870  1.00  0.00           H
ATOM   3019  CB  ALA A 191      62.460  55.290  44.940  1.00  0.00           C
ATOM   3020  HB1 ALA A 191      62.130  56.320  44.700  1.00  0.00           H
ATOM   3021  HB2 ALA A 191      62.500  54.660  44.030  1.00  0.00           H
ATOM   3022  HB3 ALA A 191      63.420  55.480  45.460  1.00  0.00           H
ATOM   3023  C   ALA A 191      61.000  55.370  47.090  1.00  0.00           C
ATOM   3024  O   ALA A 191      61.370  54.750  48.080  1.00  0.00           O
ATOM   3025  N   MET A 192      60.220  56.440  47.200  1.00  0.00           N
ATOM   3026  HN  MET A 192      60.010  56.990  46.400  1.00  0.00           H
ATOM   3027  CA  MET A 192      59.690  56.860  48.460  1.00  0.00           C
ATOM   3028  HA  MET A 192      60.550  57.180  49.040  1.00  0.00           H
ATOM   3029  CB  MET A 192      58.820  58.170  48.380  1.00  0.00           C
ATOM   3030  HB1 MET A 192      58.400  58.350  49.390  1.00  0.00           H
ATOM   3031  HB2 MET A 192      57.970  57.970  47.700  1.00  0.00           H
ATOM   3032  CG  MET A 192      59.400  59.460  47.880  1.00  0.00           C
ATOM   3033  HG1 MET A 192      58.590  60.190  48.120  1.00  0.00           H
ATOM   3034  HG2 MET A 192      59.500  59.370  46.780  1.00  0.00           H
ATOM   3035  SD  MET A 192      60.890  59.940  48.710  1.00  0.00           S
ATOM   3036  CE  MET A 192      60.410  59.800  50.440  1.00  0.00           C
ATOM   3037  HE1 MET A 192      60.240  58.760  50.800  1.00  0.00           H
ATOM   3038  HE2 MET A 192      59.470  60.360  50.620  1.00  0.00           H
ATOM   3039  HE3 MET A 192      61.220  60.280  51.040  1.00  0.00           H
ATOM   3040  C   MET A 192      58.960  55.810  49.310  1.00  0.00           C
ATOM   3041  O   MET A 192      59.060  55.760  50.480  1.00  0.00           O
ATOM   3042  N   PHE A 193      58.250  54.810  48.630  1.00  0.00           N
ATOM   3043  HN  PHE A 193      57.910  54.970  47.700  1.00  0.00           H
ATOM   3044  CA  PHE A 193      57.600  53.670  49.380  1.00  0.00           C
ATOM   3045  HA  PHE A 193      56.880  54.140  50.020  1.00  0.00           H
ATOM   3046  CB  PHE A 193      56.800  52.840  48.350  1.00  0.00           C
ATOM   3047  HB1 PHE A 193      57.470  52.610  47.480  1.00  0.00           H
ATOM   3048  HB2 PHE A 193      56.030  53.530  47.970  1.00  0.00           H
ATOM   3049  CG  PHE A 193      56.080  51.530  48.870  1.00  0.00           C
ATOM   3050  CD1 PHE A 193      54.680  51.460  49.060  1.00  0.00           C
ATOM   3051  HD1 PHE A 193      53.980  52.270  48.900  1.00  0.00           H
ATOM   3052  CE1 PHE A 193      54.100  50.180  49.300  1.00  0.00           C
ATOM   3053  HE1 PHE A 193      53.040  50.050  49.490  1.00  0.00           H
ATOM   3054  CZ  PHE A 193      54.890  49.030  49.510  1.00  0.00           C
ATOM   3055  HZ  PHE A 193      54.500  48.050  49.710  1.00  0.00           H
ATOM   3056  CD2 PHE A 193      56.790  50.380  48.930  1.00  0.00           C
ATOM   3057  HD2 PHE A 193      57.840  50.390  48.660  1.00  0.00           H
ATOM   3058  CE2 PHE A 193      56.270  49.150  49.220  1.00  0.00           C
ATOM   3059  HE2 PHE A 193      56.880  48.280  49.380  1.00  0.00           H
ATOM   3060  C   PHE A 193      58.510  52.840  50.130  1.00  0.00           C
ATOM   3061  O   PHE A 193      58.160  52.370  51.230  1.00  0.00           O
ATOM   3062  N   LEU A 194      59.690  52.560  49.620  1.00  0.00           N
ATOM   3063  HN  LEU A 194      59.880  52.910  48.710  1.00  0.00           H
ATOM   3064  CA  LEU A 194      60.890  51.940  50.310  1.00  0.00           C
ATOM   3065  HA  LEU A 194      60.630  50.950  50.650  1.00  0.00           H
ATOM   3066  CB  LEU A 194      62.180  51.700  49.400  1.00  0.00           C
ATOM   3067  HB1 LEU A 194      62.940  51.080  49.930  1.00  0.00           H
ATOM   3068  HB2 LEU A 194      62.560  52.640  48.970  1.00  0.00           H
ATOM   3069  CG  LEU A 194      61.860  50.820  48.160  1.00  0.00           C
ATOM   3070  HG  LEU A 194      61.080  51.360  47.570  1.00  0.00           H
ATOM   3071  CD1 LEU A 194      63.010  50.830  47.150  1.00  0.00           C
ATOM   3072 HD11 LEU A 194      63.050  51.760  46.540  1.00  0.00           H
ATOM   3073 HD12 LEU A 194      62.900  50.060  46.360  1.00  0.00           H
ATOM   3074 HD13 LEU A 194      63.980  50.600  47.630  1.00  0.00           H
ATOM   3075  CD2 LEU A 194      61.240  49.440  48.550  1.00  0.00           C
ATOM   3076 HD21 LEU A 194      60.300  49.670  49.100  1.00  0.00           H
ATOM   3077 HD22 LEU A 194      61.950  48.840  49.150  1.00  0.00           H
ATOM   3078 HD23 LEU A 194      61.040  48.860  47.630  1.00  0.00           H
ATOM   3079  C   LEU A 194      61.420  52.610  51.560  1.00  0.00           C
ATOM   3080  O   LEU A 194      61.460  52.020  52.640  1.00  0.00           O
ATOM   3081  N   LEU A 195      61.730  53.950  51.500  1.00  0.00           N
ATOM   3082  HN  LEU A 195      61.590  54.450  50.650  1.00  0.00           H
ATOM   3083  CA  LEU A 195      62.050  54.760  52.690  1.00  0.00           C
ATOM   3084  HA  LEU A 195      62.820  54.390  53.340  1.00  0.00           H
ATOM   3085  CB  LEU A 195      62.350  56.180  52.350  1.00  0.00           C
ATOM   3086  HB1 LEU A 195      61.380  56.620  52.050  1.00  0.00           H
ATOM   3087  HB2 LEU A 195      63.050  56.070  51.490  1.00  0.00           H
ATOM   3088  CG  LEU A 195      63.170  56.970  53.480  1.00  0.00           C
ATOM   3089  HG  LEU A 195      62.520  57.100  54.370  1.00  0.00           H
ATOM   3090  CD1 LEU A 195      64.480  56.230  53.710  1.00  0.00           C
ATOM   3091 HD11 LEU A 195      65.110  56.090  52.810  1.00  0.00           H
ATOM   3092 HD12 LEU A 195      64.250  55.270  54.220  1.00  0.00           H
ATOM   3093 HD13 LEU A 195      65.230  56.780  54.330  1.00  0.00           H
ATOM   3094  CD2 LEU A 195      63.410  58.340  53.030  1.00  0.00           C
ATOM   3095 HD21 LEU A 195      63.950  58.280  52.050  1.00  0.00           H
ATOM   3096 HD22 LEU A 195      64.030  58.770  53.860  1.00  0.00           H
ATOM   3097 HD23 LEU A 195      62.490  58.930  52.830  1.00  0.00           H
ATOM   3098  C   LEU A 195      60.900  54.860  53.730  1.00  0.00           C
ATOM   3099  O   LEU A 195      61.060  54.900  54.930  1.00  0.00           O
ATOM   3100  N   GLU A 196      59.690  54.950  53.180  1.00  0.00           N
ATOM   3101  HN  GLU A 196      59.560  54.890  52.180  1.00  0.00           H
ATOM   3102  CA  GLU A 196      58.370  54.990  53.900  1.00  0.00           C
ATOM   3103  HA  GLU A 196      58.460  55.780  54.620  1.00  0.00           H
ATOM   3104  CB  GLU A 196      57.240  55.340  52.980  1.00  0.00           C
ATOM   3105  HB1 GLU A 196      56.190  55.110  53.260  1.00  0.00           H
ATOM   3106  HB2 GLU A 196      57.360  54.750  52.040  1.00  0.00           H
ATOM   3107  CG  GLU A 196      57.280  56.910  52.640  1.00  0.00           C
ATOM   3108  HG1 GLU A 196      58.320  57.130  52.340  1.00  0.00           H
ATOM   3109  HG2 GLU A 196      56.900  57.460  53.540  1.00  0.00           H
ATOM   3110  CD  GLU A 196      56.320  57.300  51.460  1.00  0.00           C
ATOM   3111  OE1 GLU A 196      55.810  56.500  50.700  1.00  0.00           O
ATOM   3112  OE2 GLU A 196      56.350  58.650  51.150  1.00  0.00           O
ATOM   3113  HE2 GLU A 196      55.870  58.910  50.360  1.00  0.00           H
ATOM   3114  C   GLU A 196      58.020  53.830  54.720  1.00  0.00           C
ATOM   3115  O   GLU A 196      57.310  53.860  55.690  1.00  0.00           O
ATOM   3116  N   PHE A 197      58.530  52.610  54.360  1.00  0.00           N
ATOM   3117  HN  PHE A 197      58.950  52.410  53.480  1.00  0.00           H
ATOM   3118  CA  PHE A 197      58.660  51.490  55.400  1.00  0.00           C
ATOM   3119  HA  PHE A 197      58.010  51.730  56.220  1.00  0.00           H
ATOM   3120  CB  PHE A 197      58.260  50.130  54.650  1.00  0.00           C
ATOM   3121  HB1 PHE A 197      58.940  50.000  53.780  1.00  0.00           H
ATOM   3122  HB2 PHE A 197      57.190  50.220  54.360  1.00  0.00           H
ATOM   3123  CG  PHE A 197      58.530  48.960  55.520  1.00  0.00           C
ATOM   3124  CD1 PHE A 197      57.770  48.720  56.650  1.00  0.00           C
ATOM   3125  HD1 PHE A 197      56.950  49.350  56.970  1.00  0.00           H
ATOM   3126  CE1 PHE A 197      58.020  47.590  57.530  1.00  0.00           C
ATOM   3127  HE1 PHE A 197      57.410  47.360  58.380  1.00  0.00           H
ATOM   3128  CZ  PHE A 197      59.120  46.740  57.300  1.00  0.00           C
ATOM   3129  HZ  PHE A 197      59.310  45.900  57.940  1.00  0.00           H
ATOM   3130  CD2 PHE A 197      59.660  48.140  55.330  1.00  0.00           C
ATOM   3131  HD2 PHE A 197      60.290  48.280  54.470  1.00  0.00           H
ATOM   3132  CE2 PHE A 197      59.890  46.980  56.140  1.00  0.00           C
ATOM   3133  HE2 PHE A 197      60.720  46.310  55.960  1.00  0.00           H
ATOM   3134  C   PHE A 197      59.960  51.480  56.190  1.00  0.00           C
ATOM   3135  O   PHE A 197      60.020  51.090  57.320  1.00  0.00           O
ATOM   3136  N   PHE A 198      61.110  51.850  55.560  1.00  0.00           N
ATOM   3137  HN  PHE A 198      61.170  52.220  54.630  1.00  0.00           H
ATOM   3138  CA  PHE A 198      62.400  51.720  56.280  1.00  0.00           C
ATOM   3139  HA  PHE A 198      62.430  50.750  56.750  1.00  0.00           H
ATOM   3140  CB  PHE A 198      63.490  51.870  55.170  1.00  0.00           C
ATOM   3141  HB1 PHE A 198      63.470  52.920  54.810  1.00  0.00           H
ATOM   3142  HB2 PHE A 198      63.210  51.090  54.430  1.00  0.00           H
ATOM   3143  CG  PHE A 198      64.930  51.660  55.580  1.00  0.00           C
ATOM   3144  CD1 PHE A 198      65.900  52.560  55.160  1.00  0.00           C
ATOM   3145  HD1 PHE A 198      65.520  53.370  54.550  1.00  0.00           H
ATOM   3146  CE1 PHE A 198      67.230  52.350  55.490  1.00  0.00           C
ATOM   3147  HE1 PHE A 198      68.100  52.950  55.240  1.00  0.00           H
ATOM   3148  CZ  PHE A 198      67.580  51.280  56.360  1.00  0.00           C
ATOM   3149  HZ  PHE A 198      68.590  51.280  56.740  1.00  0.00           H
ATOM   3150  CD2 PHE A 198      65.340  50.560  56.370  1.00  0.00           C
ATOM   3151  HD2 PHE A 198      64.540  49.890  56.610  1.00  0.00           H
ATOM   3152  CE2 PHE A 198      66.650  50.390  56.720  1.00  0.00           C
ATOM   3153  HE2 PHE A 198      66.930  49.510  57.280  1.00  0.00           H
ATOM   3154  C   PHE A 198      62.570  52.750  57.440  1.00  0.00           C
ATOM   3155  O   PHE A 198      63.110  52.470  58.570  1.00  0.00           O
ATOM   3156  N   LEU A 199      62.190  54.030  57.290  1.00  0.00           N
ATOM   3157  HN  LEU A 199      62.000  54.420  56.390  1.00  0.00           H
ATOM   3158  CA  LEU A 199      62.220  55.070  58.310  1.00  0.00           C
ATOM   3159  HA  LEU A 199      63.160  54.990  58.830  1.00  0.00           H
ATOM   3160  CB  LEU A 199      62.190  56.510  57.710  1.00  0.00           C
ATOM   3161  HB1 LEU A 199      61.310  56.640  57.040  1.00  0.00           H
ATOM   3162  HB2 LEU A 199      63.110  56.500  57.090  1.00  0.00           H
ATOM   3163  CG  LEU A 199      62.290  57.710  58.650  1.00  0.00           C
ATOM   3164  HG  LEU A 199      61.400  57.770  59.310  1.00  0.00           H
ATOM   3165  CD1 LEU A 199      63.550  57.740  59.500  1.00  0.00           C
ATOM   3166 HD11 LEU A 199      63.600  58.570  60.240  1.00  0.00           H
ATOM   3167 HD12 LEU A 199      64.340  57.810  58.730  1.00  0.00           H
ATOM   3168 HD13 LEU A 199      63.740  56.800  60.050  1.00  0.00           H
ATOM   3169  CD2 LEU A 199      62.230  59.050  57.800  1.00  0.00           C
ATOM   3170 HD21 LEU A 199      62.190  59.940  58.460  1.00  0.00           H
ATOM   3171 HD22 LEU A 199      61.270  58.930  57.230  1.00  0.00           H
ATOM   3172 HD23 LEU A 199      63.000  59.080  57.010  1.00  0.00           H
ATOM   3173  C   LEU A 199      61.210  54.810  59.460  1.00  0.00           C
ATOM   3174  O   LEU A 199      61.680  54.860  60.550  1.00  0.00           O
ATOM   3175  N   PRO A 200      59.940  54.440  59.320  1.00  0.00           N
ATOM   3176  CD  PRO A 200      59.010  54.840  58.290  1.00  0.00           C
ATOM   3177  HD1 PRO A 200      59.040  54.020  57.550  1.00  0.00           H
ATOM   3178  HD2 PRO A 200      59.360  55.740  57.720  1.00  0.00           H
ATOM   3179  CA  PRO A 200      59.180  53.890  60.490  1.00  0.00           C
ATOM   3180  HA  PRO A 200      59.270  54.590  61.310  1.00  0.00           H
ATOM   3181  CB  PRO A 200      57.690  53.860  59.970  1.00  0.00           C
ATOM   3182  HB1 PRO A 200      56.960  54.030  60.790  1.00  0.00           H
ATOM   3183  HB2 PRO A 200      57.480  52.970  59.340  1.00  0.00           H
ATOM   3184  CG  PRO A 200      57.650  54.960  58.910  1.00  0.00           C
ATOM   3185  HG1 PRO A 200      56.880  54.700  58.130  1.00  0.00           H
ATOM   3186  HG2 PRO A 200      57.430  55.970  59.290  1.00  0.00           H
ATOM   3187  C   PRO A 200      59.750  52.620  60.990  1.00  0.00           C
ATOM   3188  O   PRO A 200      59.680  52.400  62.240  1.00  0.00           O
ATOM   3189  N   LEU A 201      60.230  51.680  60.170  1.00  0.00           N
ATOM   3190  HN  LEU A 201      60.120  51.770  59.190  1.00  0.00           H
ATOM   3191  CA  LEU A 201      60.850  50.450  60.760  1.00  0.00           C
ATOM   3192  HA  LEU A 201      60.100  49.910  61.330  1.00  0.00           H
ATOM   3193  CB  LEU A 201      61.320  49.560  59.640  1.00  0.00           C
ATOM   3194  HB1 LEU A 201      61.920  50.150  58.910  1.00  0.00           H
ATOM   3195  HB2 LEU A 201      60.450  49.220  59.020  1.00  0.00           H
ATOM   3196  CG  LEU A 201      62.000  48.270  60.020  1.00  0.00           C
ATOM   3197  HG  LEU A 201      62.880  48.490  60.670  1.00  0.00           H
ATOM   3198  CD1 LEU A 201      61.040  47.270  60.820  1.00  0.00           C
ATOM   3199 HD11 LEU A 201      61.620  46.560  61.450  1.00  0.00           H
ATOM   3200 HD12 LEU A 201      60.550  46.540  60.130  1.00  0.00           H
ATOM   3201 HD13 LEU A 201      60.250  47.710  61.460  1.00  0.00           H
ATOM   3202  CD2 LEU A 201      62.610  47.480  58.830  1.00  0.00           C
ATOM   3203 HD21 LEU A 201      61.790  47.180  58.160  1.00  0.00           H
ATOM   3204 HD22 LEU A 201      63.010  46.460  59.050  1.00  0.00           H
ATOM   3205 HD23 LEU A 201      63.310  48.030  58.170  1.00  0.00           H
ATOM   3206  C   LEU A 201      62.040  50.700  61.640  1.00  0.00           C
ATOM   3207  O   LEU A 201      62.100  50.250  62.810  1.00  0.00           O
ATOM   3208  N   GLY A 202      62.930  51.530  61.130  1.00  0.00           N
ATOM   3209  HN  GLY A 202      62.870  51.730  60.160  1.00  0.00           H
ATOM   3210  CA  GLY A 202      64.090  52.080  61.970  1.00  0.00           C
ATOM   3211  HA1 GLY A 202      64.750  52.700  61.400  1.00  0.00           H
ATOM   3212  HA2 GLY A 202      64.680  51.280  62.390  1.00  0.00           H
ATOM   3213  C   GLY A 202      63.710  52.870  63.200  1.00  0.00           C
ATOM   3214  O   GLY A 202      64.530  52.860  64.110  1.00  0.00           O
ATOM   3215  N   ILE A 203      62.640  53.690  63.150  1.00  0.00           N
ATOM   3216  HN  ILE A 203      62.150  53.960  62.320  1.00  0.00           H
ATOM   3217  CA  ILE A 203      62.170  54.330  64.390  1.00  0.00           C
ATOM   3218  HA  ILE A 203      63.020  54.610  64.980  1.00  0.00           H
ATOM   3219  CB  ILE A 203      61.090  55.450  64.130  1.00  0.00           C
ATOM   3220  HB  ILE A 203      60.340  55.200  63.360  1.00  0.00           H
ATOM   3221  CG2 ILE A 203      60.440  55.990  65.440  1.00  0.00           C
ATOM   3222 HG21 ILE A 203      61.200  56.250  66.220  1.00  0.00           H
ATOM   3223 HG22 ILE A 203      59.700  55.280  65.860  1.00  0.00           H
ATOM   3224 HG23 ILE A 203      59.920  56.970  65.260  1.00  0.00           H
ATOM   3225  CG1 ILE A 203      61.890  56.620  63.320  1.00  0.00           C
ATOM   3226 HG11 ILE A 203      62.580  56.340  62.510  1.00  0.00           H
ATOM   3227 HG12 ILE A 203      62.460  56.990  64.200  1.00  0.00           H
ATOM   3228  CD  ILE A 203      60.930  57.710  62.790  1.00  0.00           C
ATOM   3229  HD1 ILE A 203      60.160  57.190  62.180  1.00  0.00           H
ATOM   3230  HD2 ILE A 203      61.430  58.440  62.120  1.00  0.00           H
ATOM   3231  HD3 ILE A 203      60.540  58.320  63.630  1.00  0.00           H
ATOM   3232  C   ILE A 203      61.490  53.330  65.340  1.00  0.00           C
ATOM   3233  O   ILE A 203      61.640  53.320  66.560  1.00  0.00           O
ATOM   3234  N   ILE A 204      60.750  52.380  64.810  1.00  0.00           N
ATOM   3235  HN  ILE A 204      60.720  52.330  63.820  1.00  0.00           H
ATOM   3236  CA  ILE A 204      60.180  51.220  65.550  1.00  0.00           C
ATOM   3237  HA  ILE A 204      59.660  51.650  66.390  1.00  0.00           H
ATOM   3238  CB  ILE A 204      59.210  50.420  64.610  1.00  0.00           C
ATOM   3239  HB  ILE A 204      59.850  50.310  63.710  1.00  0.00           H
ATOM   3240  CG2 ILE A 204      58.970  48.920  65.070  1.00  0.00           C
ATOM   3241 HG21 ILE A 204      58.110  48.480  64.520  1.00  0.00           H
ATOM   3242 HG22 ILE A 204      58.750  48.850  66.150  1.00  0.00           H
ATOM   3243 HG23 ILE A 204      59.790  48.270  64.730  1.00  0.00           H
ATOM   3244  CG1 ILE A 204      57.920  51.210  64.420  1.00  0.00           C
ATOM   3245 HG11 ILE A 204      57.280  50.820  63.590  1.00  0.00           H
ATOM   3246 HG12 ILE A 204      58.210  52.260  64.200  1.00  0.00           H
ATOM   3247  CD  ILE A 204      57.020  51.150  65.650  1.00  0.00           C
ATOM   3248  HD1 ILE A 204      57.510  51.450  66.610  1.00  0.00           H
ATOM   3249  HD2 ILE A 204      56.590  50.140  65.660  1.00  0.00           H
ATOM   3250  HD3 ILE A 204      56.150  51.840  65.510  1.00  0.00           H
ATOM   3251  C   ILE A 204      61.200  50.290  66.190  1.00  0.00           C
ATOM   3252  O   ILE A 204      61.090  49.950  67.300  1.00  0.00           O
ATOM   3253  N   LEU A 205      62.280  49.910  65.460  1.00  0.00           N
ATOM   3254  HN  LEU A 205      62.430  50.190  64.510  1.00  0.00           H
ATOM   3255  CA  LEU A 205      63.370  49.140  66.030  1.00  0.00           C
ATOM   3256  HA  LEU A 205      63.040  48.190  66.420  1.00  0.00           H
ATOM   3257  CB  LEU A 205      64.320  48.800  64.840  1.00  0.00           C
ATOM   3258  HB1 LEU A 205      65.370  48.680  65.190  1.00  0.00           H
ATOM   3259  HB2 LEU A 205      64.360  49.680  64.170  1.00  0.00           H
ATOM   3260  CG  LEU A 205      63.970  47.640  63.890  1.00  0.00           C
ATOM   3261  HG  LEU A 205      62.890  47.760  63.640  1.00  0.00           H
ATOM   3262  CD1 LEU A 205      64.950  47.490  62.670  1.00  0.00           C
ATOM   3263 HD11 LEU A 205      65.050  48.340  61.960  1.00  0.00           H
ATOM   3264 HD12 LEU A 205      64.760  46.650  61.990  1.00  0.00           H
ATOM   3265 HD13 LEU A 205      65.980  47.310  63.040  1.00  0.00           H
ATOM   3266  CD2 LEU A 205      63.960  46.300  64.680  1.00  0.00           C
ATOM   3267 HD21 LEU A 205      64.880  46.040  65.230  1.00  0.00           H
ATOM   3268 HD22 LEU A 205      63.710  45.430  64.040  1.00  0.00           H
ATOM   3269 HD23 LEU A 205      63.220  46.360  65.520  1.00  0.00           H
ATOM   3270  C   LEU A 205      64.100  49.880  67.180  1.00  0.00           C
ATOM   3271  O   LEU A 205      64.340  49.260  68.210  1.00  0.00           O
ATOM   3272  N   PHE A 206      64.430  51.170  67.000  1.00  0.00           N
ATOM   3273  HN  PHE A 206      64.170  51.710  66.210  1.00  0.00           H
ATOM   3274  CA  PHE A 206      64.830  52.120  68.010  1.00  0.00           C
ATOM   3275  HA  PHE A 206      65.760  51.740  68.420  1.00  0.00           H
ATOM   3276  CB  PHE A 206      65.080  53.510  67.420  1.00  0.00           C
ATOM   3277  HB1 PHE A 206      64.370  53.920  66.660  1.00  0.00           H
ATOM   3278  HB2 PHE A 206      66.080  53.390  66.950  1.00  0.00           H
ATOM   3279  CG  PHE A 206      65.280  54.620  68.460  1.00  0.00           C
ATOM   3280  CD1 PHE A 206      64.370  55.630  68.710  1.00  0.00           C
ATOM   3281  HD1 PHE A 206      63.350  55.590  68.330  1.00  0.00           H
ATOM   3282  CE1 PHE A 206      64.590  56.540  69.740  1.00  0.00           C
ATOM   3283  HE1 PHE A 206      63.790  57.160  70.110  1.00  0.00           H
ATOM   3284  CZ  PHE A 206      65.800  56.500  70.510  1.00  0.00           C
ATOM   3285  HZ  PHE A 206      65.910  57.070  71.420  1.00  0.00           H
ATOM   3286  CD2 PHE A 206      66.410  54.540  69.240  1.00  0.00           C
ATOM   3287  HD2 PHE A 206      67.060  53.700  69.020  1.00  0.00           H
ATOM   3288  CE2 PHE A 206      66.690  55.450  70.230  1.00  0.00           C
ATOM   3289  HE2 PHE A 206      67.620  55.450  70.780  1.00  0.00           H
ATOM   3290  C   PHE A 206      63.890  52.190  69.170  1.00  0.00           C
ATOM   3291  O   PHE A 206      64.340  51.900  70.260  1.00  0.00           O
ATOM   3292  N   CYS A 207      62.580  52.500  68.980  1.00  0.00           N
ATOM   3293  HN  CYS A 207      62.320  52.670  68.030  1.00  0.00           H
ATOM   3294  CA  CYS A 207      61.700  52.620  70.080  1.00  0.00           C
ATOM   3295  HA  CYS A 207      62.130  53.350  70.760  1.00  0.00           H
ATOM   3296  CB  CYS A 207      60.240  52.890  69.650  1.00  0.00           C
ATOM   3297  HB1 CYS A 207      59.580  52.690  70.520  1.00  0.00           H
ATOM   3298  HB2 CYS A 207      59.880  52.160  68.890  1.00  0.00           H
ATOM   3299  SG  CYS A 207      59.970  54.550  68.890  1.00  0.00           S
ATOM   3300  HG1 CYS A 207      60.340  54.250  67.650  1.00  0.00           H
ATOM   3301  C   CYS A 207      61.640  51.360  70.930  1.00  0.00           C
ATOM   3302  O   CYS A 207      61.810  51.340  72.120  1.00  0.00           O
ATOM   3303  N   SER A 208      61.480  50.170  70.250  1.00  0.00           N
ATOM   3304  HN  SER A 208      61.550  50.180  69.260  1.00  0.00           H
ATOM   3305  CA  SER A 208      61.500  48.880  70.830  1.00  0.00           C
ATOM   3306  HA  SER A 208      60.630  48.850  71.450  1.00  0.00           H
ATOM   3307  CB  SER A 208      61.390  47.780  69.790  1.00  0.00           C
ATOM   3308  HB1 SER A 208      61.400  46.770  70.260  1.00  0.00           H
ATOM   3309  HB2 SER A 208      62.230  47.840  69.060  1.00  0.00           H
ATOM   3310  OG  SER A 208      60.120  47.930  69.120  1.00  0.00           O
ATOM   3311  HG1 SER A 208      60.210  48.680  68.530  1.00  0.00           H
ATOM   3312  C   SER A 208      62.690  48.540  71.690  1.00  0.00           C
ATOM   3313  O   SER A 208      62.600  48.030  72.810  1.00  0.00           O
ATOM   3314  N   ALA A 209      63.860  48.770  71.120  1.00  0.00           N
ATOM   3315  HN  ALA A 209      63.810  49.150  70.210  1.00  0.00           H
ATOM   3316  CA  ALA A 209      65.070  48.490  71.840  1.00  0.00           C
ATOM   3317  HA  ALA A 209      65.160  47.440  72.080  1.00  0.00           H
ATOM   3318  CB  ALA A 209      66.230  48.980  70.920  1.00  0.00           C
ATOM   3319  HB1 ALA A 209      66.430  50.060  71.060  1.00  0.00           H
ATOM   3320  HB2 ALA A 209      66.190  48.680  69.860  1.00  0.00           H
ATOM   3321  HB3 ALA A 209      67.210  48.560  71.240  1.00  0.00           H
ATOM   3322  C   ALA A 209      65.240  49.350  73.120  1.00  0.00           C
ATOM   3323  O   ALA A 209      65.750  48.890  74.180  1.00  0.00           O
ATOM   3324  N   ARG A 210      64.720  50.630  73.140  1.00  0.00           N
ATOM   3325  HN  ARG A 210      64.330  51.070  72.330  1.00  0.00           H
ATOM   3326  CA  ARG A 210      64.810  51.460  74.390  1.00  0.00           C
ATOM   3327  HA  ARG A 210      65.700  51.170  74.930  1.00  0.00           H
ATOM   3328  CB  ARG A 210      64.860  52.940  74.040  1.00  0.00           C
ATOM   3329  HB1 ARG A 210      64.860  53.590  74.940  1.00  0.00           H
ATOM   3330  HB2 ARG A 210      63.880  53.240  73.620  1.00  0.00           H
ATOM   3331  CG  ARG A 210      66.070  53.280  73.120  1.00  0.00           C
ATOM   3332  HG1 ARG A 210      66.080  54.390  73.160  1.00  0.00           H
ATOM   3333  HG2 ARG A 210      65.920  53.010  72.050  1.00  0.00           H
ATOM   3334  CD  ARG A 210      67.500  52.920  73.660  1.00  0.00           C
ATOM   3335  HD1 ARG A 210      68.200  53.280  72.870  1.00  0.00           H
ATOM   3336  HD2 ARG A 210      67.330  51.850  73.840  1.00  0.00           H
ATOM   3337  NE  ARG A 210      67.820  53.620  74.930  1.00  0.00           N
ATOM   3338  HE  ARG A 210      67.340  54.480  75.100  1.00  0.00           H
ATOM   3339  CZ  ARG A 210      68.750  53.280  75.710  1.00  0.00           C
ATOM   3340  NH1 ARG A 210      69.400  52.160  75.700  1.00  0.00           N
ATOM   3341 HH11 ARG A 210      69.250  51.670  74.840  1.00  0.00           H
ATOM   3342 HH12 ARG A 210      70.260  52.090  76.200  1.00  0.00           H
ATOM   3343  NH2 ARG A 210      69.340  54.060  76.590  1.00  0.00           N
ATOM   3344 HH21 ARG A 210      68.930  54.900  76.950  1.00  0.00           H
ATOM   3345 HH22 ARG A 210      70.000  53.560  77.150  1.00  0.00           H
ATOM   3346  C   ARG A 210      63.610  51.180  75.290  1.00  0.00           C
ATOM   3347  O   ARG A 210      63.590  51.430  76.500  1.00  0.00           O
ATOM   3348  N   ILE A 211      62.540  50.640  74.630  1.00  0.00           N
ATOM   3349  HN  ILE A 211      62.460  50.550  73.650  1.00  0.00           H
ATOM   3350  CA  ILE A 211      61.420  50.150  75.430  1.00  0.00           C
ATOM   3351  HA  ILE A 211      61.060  50.920  76.090  1.00  0.00           H
ATOM   3352  CB  ILE A 211      60.140  49.900  74.630  1.00  0.00           C
ATOM   3353  HB  ILE A 211      60.330  49.310  73.700  1.00  0.00           H
ATOM   3354  CG2 ILE A 211      59.100  48.990  75.450  1.00  0.00           C
ATOM   3355 HG21 ILE A 211      59.490  47.990  75.730  1.00  0.00           H
ATOM   3356 HG22 ILE A 211      58.210  48.790  74.810  1.00  0.00           H
ATOM   3357 HG23 ILE A 211      58.830  49.600  76.340  1.00  0.00           H
ATOM   3358  CG1 ILE A 211      59.380  51.220  74.140  1.00  0.00           C
ATOM   3359 HG11 ILE A 211      60.190  51.900  73.820  1.00  0.00           H
ATOM   3360 HG12 ILE A 211      58.900  51.780  74.960  1.00  0.00           H
ATOM   3361  CD  ILE A 211      58.480  51.160  72.920  1.00  0.00           C
ATOM   3362  HD1 ILE A 211      57.700  50.370  73.030  1.00  0.00           H
ATOM   3363  HD2 ILE A 211      59.190  50.790  72.150  1.00  0.00           H
ATOM   3364  HD3 ILE A 211      58.050  52.110  72.540  1.00  0.00           H
ATOM   3365  C   ILE A 211      61.840  48.920  76.250  1.00  0.00           C
ATOM   3366  O   ILE A 211      61.570  48.870  77.410  1.00  0.00           O
ATOM   3367  N   ILE A 212      62.510  47.940  75.690  1.00  0.00           N
ATOM   3368  HN  ILE A 212      62.890  48.070  74.770  1.00  0.00           H
ATOM   3369  CA  ILE A 212      62.950  46.700  76.430  1.00  0.00           C
ATOM   3370  HA  ILE A 212      62.190  46.250  77.050  1.00  0.00           H
ATOM   3371  CB  ILE A 212      63.280  45.570  75.470  1.00  0.00           C
ATOM   3372  HB  ILE A 212      63.980  46.080  74.770  1.00  0.00           H
ATOM   3373  CG2 ILE A 212      64.110  44.420  76.090  1.00  0.00           C
ATOM   3374 HG21 ILE A 212      65.210  44.580  76.220  1.00  0.00           H
ATOM   3375 HG22 ILE A 212      64.110  43.540  75.410  1.00  0.00           H
ATOM   3376 HG23 ILE A 212      63.640  44.140  77.050  1.00  0.00           H
ATOM   3377  CG1 ILE A 212      62.130  45.160  74.630  1.00  0.00           C
ATOM   3378 HG11 ILE A 212      61.430  45.990  74.410  1.00  0.00           H
ATOM   3379 HG12 ILE A 212      61.650  44.460  75.340  1.00  0.00           H
ATOM   3380  CD  ILE A 212      62.470  44.480  73.280  1.00  0.00           C
ATOM   3381  HD1 ILE A 212      63.350  44.960  72.810  1.00  0.00           H
ATOM   3382  HD2 ILE A 212      61.610  44.700  72.610  1.00  0.00           H
ATOM   3383  HD3 ILE A 212      62.500  43.370  73.250  1.00  0.00           H
ATOM   3384  C   ILE A 212      64.200  46.930  77.290  1.00  0.00           C
ATOM   3385  O   ILE A 212      64.340  46.270  78.350  1.00  0.00           O
ATOM   3386  N   TRP A 213      65.070  47.900  76.920  1.00  0.00           N
ATOM   3387  HN  TRP A 213      64.820  48.450  76.130  1.00  0.00           H
ATOM   3388  CA  TRP A 213      66.130  48.320  77.750  1.00  0.00           C
ATOM   3389  HA  TRP A 213      66.500  47.330  77.990  1.00  0.00           H
ATOM   3390  CB  TRP A 213      67.150  49.230  77.100  1.00  0.00           C
ATOM   3391  HB1 TRP A 213      66.610  50.070  76.620  1.00  0.00           H
ATOM   3392  HB2 TRP A 213      67.620  48.650  76.270  1.00  0.00           H
ATOM   3393  CG  TRP A 213      68.200  49.820  77.930  1.00  0.00           C
ATOM   3394  CD1 TRP A 213      69.490  49.390  78.140  1.00  0.00           C
ATOM   3395  HD1 TRP A 213      69.990  48.630  77.570  1.00  0.00           H
ATOM   3396  NE1 TRP A 213      70.200  50.200  79.030  1.00  0.00           N
ATOM   3397  HE1 TRP A 213      71.100  50.570  78.940  1.00  0.00           H
ATOM   3398  CE2 TRP A 213      69.350  51.190  79.440  1.00  0.00           C
ATOM   3399  CD2 TRP A 213      68.120  51.050  78.730  1.00  0.00           C
ATOM   3400  CE3 TRP A 213      67.070  51.960  78.960  1.00  0.00           C
ATOM   3401  HE3 TRP A 213      66.130  51.950  78.440  1.00  0.00           H
ATOM   3402  CZ3 TRP A 213      67.250  52.950  79.930  1.00  0.00           C
ATOM   3403  HZ3 TRP A 213      66.450  53.670  80.070  1.00  0.00           H
ATOM   3404  CZ2 TRP A 213      69.530  52.160  80.460  1.00  0.00           C
ATOM   3405  HZ2 TRP A 213      70.330  52.020  81.170  1.00  0.00           H
ATOM   3406  CH2 TRP A 213      68.450  53.100  80.580  1.00  0.00           C
ATOM   3407  HH2 TRP A 213      68.640  53.900  81.270  1.00  0.00           H
ATOM   3408  C   TRP A 213      65.550  48.820  79.070  1.00  0.00           C
ATOM   3409  O   TRP A 213      65.960  48.460  80.190  1.00  0.00           O
ATOM   3410  N   SER A 214      64.540  49.760  78.930  1.00  0.00           N
ATOM   3411  HN  SER A 214      64.400  50.250  78.080  1.00  0.00           H
ATOM   3412  CA  SER A 214      63.940  50.440  80.070  1.00  0.00           C
ATOM   3413  HA  SER A 214      64.810  50.880  80.550  1.00  0.00           H
ATOM   3414  CB  SER A 214      62.990  51.600  79.690  1.00  0.00           C
ATOM   3415  HB1 SER A 214      62.580  52.110  80.590  1.00  0.00           H
ATOM   3416  HB2 SER A 214      62.140  51.160  79.120  1.00  0.00           H
ATOM   3417  OG  SER A 214      63.590  52.570  78.910  1.00  0.00           O
ATOM   3418  HG1 SER A 214      63.540  52.400  77.960  1.00  0.00           H
ATOM   3419  C   SER A 214      63.270  49.460  81.020  1.00  0.00           C
ATOM   3420  O   SER A 214      63.520  49.510  82.220  1.00  0.00           O
ATOM   3421  N   LEU A 215      62.490  48.500  80.450  1.00  0.00           N
ATOM   3422  HN  LEU A 215      62.260  48.450  79.480  1.00  0.00           H
ATOM   3423  CA  LEU A 215      61.860  47.450  81.260  1.00  0.00           C
ATOM   3424  HA  LEU A 215      61.270  47.890  82.050  1.00  0.00           H
ATOM   3425  CB  LEU A 215      61.090  46.510  80.320  1.00  0.00           C
ATOM   3426  HB1 LEU A 215      60.760  45.540  80.740  1.00  0.00           H
ATOM   3427  HB2 LEU A 215      61.780  46.370  79.460  1.00  0.00           H
ATOM   3428  CG  LEU A 215      59.730  47.170  79.850  1.00  0.00           C
ATOM   3429  HG  LEU A 215      59.910  48.250  79.670  1.00  0.00           H
ATOM   3430  CD1 LEU A 215      59.170  46.610  78.580  1.00  0.00           C
ATOM   3431 HD11 LEU A 215      60.040  46.660  77.880  1.00  0.00           H
ATOM   3432 HD12 LEU A 215      58.360  47.300  78.260  1.00  0.00           H
ATOM   3433 HD13 LEU A 215      58.950  45.510  78.620  1.00  0.00           H
ATOM   3434  CD2 LEU A 215      58.800  46.990  81.080  1.00  0.00           C
ATOM   3435 HD21 LEU A 215      58.710  45.900  81.230  1.00  0.00           H
ATOM   3436 HD22 LEU A 215      57.750  47.310  80.900  1.00  0.00           H
ATOM   3437 HD23 LEU A 215      59.140  47.560  81.970  1.00  0.00           H
ATOM   3438  C   LEU A 215      62.890  46.580  81.980  1.00  0.00           C
ATOM   3439  O   LEU A 215      62.620  46.330  83.160  1.00  0.00           O
ATOM   3440  N   ARG A 216      64.010  46.200  81.300  1.00  0.00           N
ATOM   3441  HN  ARG A 216      63.970  46.310  80.310  1.00  0.00           H
ATOM   3442  CA  ARG A 216      65.150  45.490  81.770  1.00  0.00           C
ATOM   3443  HA  ARG A 216      64.800  44.510  82.070  1.00  0.00           H
ATOM   3444  CB  ARG A 216      66.190  45.330  80.620  1.00  0.00           C
ATOM   3445  HB1 ARG A 216      66.100  46.290  80.060  1.00  0.00           H
ATOM   3446  HB2 ARG A 216      65.880  44.470  79.990  1.00  0.00           H
ATOM   3447  CG  ARG A 216      67.680  45.220  80.960  1.00  0.00           C
ATOM   3448  HG1 ARG A 216      67.930  46.180  81.480  1.00  0.00           H
ATOM   3449  HG2 ARG A 216      68.170  45.200  79.970  1.00  0.00           H
ATOM   3450  CD  ARG A 216      68.090  44.040  81.780  1.00  0.00           C
ATOM   3451  HD1 ARG A 216      67.780  43.110  81.260  1.00  0.00           H
ATOM   3452  HD2 ARG A 216      67.680  44.160  82.810  1.00  0.00           H
ATOM   3453  NE  ARG A 216      69.520  43.990  81.790  1.00  0.00           N
ATOM   3454  HE  ARG A 216      70.110  44.750  81.520  1.00  0.00           H
ATOM   3455  CZ  ARG A 216      70.210  42.930  82.210  1.00  0.00           C
ATOM   3456  NH1 ARG A 216      69.670  41.860  82.740  1.00  0.00           N
ATOM   3457 HH11 ARG A 216      68.680  41.730  82.800  1.00  0.00           H
ATOM   3458 HH12 ARG A 216      70.200  41.030  82.860  1.00  0.00           H
ATOM   3459  NH2 ARG A 216      71.500  42.890  82.010  1.00  0.00           N
ATOM   3460 HH21 ARG A 216      71.840  43.610  81.410  1.00  0.00           H
ATOM   3461 HH22 ARG A 216      72.040  42.050  81.990  1.00  0.00           H
ATOM   3462  C   ARG A 216      65.740  46.140  82.980  1.00  0.00           C
ATOM   3463  O   ARG A 216      66.140  45.490  84.010  1.00  0.00           O
ATOM   3464  N   GLN A 217      65.910  47.500  83.030  1.00  0.00           N
ATOM   3465  HN  GLN A 217      65.570  48.100  82.310  1.00  0.00           H
ATOM   3466  CA  GLN A 217      66.410  48.260  84.140  1.00  0.00           C
ATOM   3467  HA  GLN A 217      67.370  47.840  84.410  1.00  0.00           H
ATOM   3468  CB  GLN A 217      66.650  49.730  83.700  1.00  0.00           C
ATOM   3469  HB1 GLN A 217      67.140  50.260  84.550  1.00  0.00           H
ATOM   3470  HB2 GLN A 217      65.660  50.230  83.670  1.00  0.00           H
ATOM   3471  CG  GLN A 217      67.610  49.980  82.540  1.00  0.00           C
ATOM   3472  HG1 GLN A 217      68.120  50.930  82.810  1.00  0.00           H
ATOM   3473  HG2 GLN A 217      67.140  49.950  81.540  1.00  0.00           H
ATOM   3474  CD  GLN A 217      68.790  49.000  82.540  1.00  0.00           C
ATOM   3475  OE1 GLN A 217      69.570  48.950  83.520  1.00  0.00           O
ATOM   3476  NE2 GLN A 217      69.020  48.430  81.340  1.00  0.00           N
ATOM   3477 HE21 GLN A 217      69.800  47.830  81.140  1.00  0.00           H
ATOM   3478 HE22 GLN A 217      68.340  48.620  80.630  1.00  0.00           H
ATOM   3479  C   GLN A 217      65.540  48.290  85.400  1.00  0.00           C
ATOM   3480  O   GLN A 217      66.090  48.540  86.430  1.00  0.00           O
ATOM   3481  N   ARG A 218      64.260  48.090  85.390  1.00  0.00           N
ATOM   3482  HN  ARG A 218      63.860  47.940  84.490  1.00  0.00           H
ATOM   3483  CA  ARG A 218      63.570  48.050  86.660  1.00  0.00           C
ATOM   3484  HA  ARG A 218      63.840  48.930  87.210  1.00  0.00           H
ATOM   3485  CB  ARG A 218      62.020  48.050  86.340  1.00  0.00           C
ATOM   3486  HB1 ARG A 218      61.430  47.750  87.230  1.00  0.00           H
ATOM   3487  HB2 ARG A 218      61.880  47.150  85.710  1.00  0.00           H
ATOM   3488  CG  ARG A 218      61.520  49.290  85.590  1.00  0.00           C
ATOM   3489  HG1 ARG A 218      60.410  49.230  85.600  1.00  0.00           H
ATOM   3490  HG2 ARG A 218      61.830  49.320  84.520  1.00  0.00           H
ATOM   3491  CD  ARG A 218      61.920  50.600  86.260  1.00  0.00           C
ATOM   3492  HD1 ARG A 218      63.000  50.830  86.150  1.00  0.00           H
ATOM   3493  HD2 ARG A 218      61.650  50.550  87.340  1.00  0.00           H
ATOM   3494  NE  ARG A 218      61.030  51.710  85.750  1.00  0.00           N
ATOM   3495  HE  ARG A 218      60.130  51.710  86.190  1.00  0.00           H
ATOM   3496  CZ  ARG A 218      61.210  52.360  84.660  1.00  0.00           C
ATOM   3497  NH1 ARG A 218      62.270  52.240  83.890  1.00  0.00           N
ATOM   3498 HH11 ARG A 218      62.980  51.530  83.910  1.00  0.00           H
ATOM   3499 HH12 ARG A 218      62.480  53.040  83.330  1.00  0.00           H
ATOM   3500  NH2 ARG A 218      60.360  53.190  84.120  1.00  0.00           N
ATOM   3501 HH21 ARG A 218      59.480  53.380  84.560  1.00  0.00           H
ATOM   3502 HH22 ARG A 218      60.400  53.370  83.130  1.00  0.00           H
ATOM   3503  C   ARG A 218      63.960  46.880  87.680  1.00  0.00           C
ATOM   3504  O   ARG A 218      63.930  45.640  87.390  1.00  0.00           O
ATOM   3505  N   GLN A 219      64.390  47.300  88.840  1.00  0.00           N
ATOM   3506  HN  GLN A 219      64.490  48.260  89.070  1.00  0.00           H
ATOM   3507  CA  GLN A 219      64.800  46.380  89.870  1.00  0.00           C
ATOM   3508  HA  GLN A 219      65.010  45.370  89.540  1.00  0.00           H
ATOM   3509  CB  GLN A 219      66.020  46.960  90.610  1.00  0.00           C
ATOM   3510  HB1 GLN A 219      66.280  46.150  91.320  1.00  0.00           H
ATOM   3511  HB2 GLN A 219      65.670  47.800  91.240  1.00  0.00           H
ATOM   3512  CG  GLN A 219      67.220  47.340  89.770  1.00  0.00           C
ATOM   3513  HG1 GLN A 219      68.010  47.800  90.400  1.00  0.00           H
ATOM   3514  HG2 GLN A 219      66.900  48.190  89.120  1.00  0.00           H
ATOM   3515  CD  GLN A 219      67.840  46.160  89.060  1.00  0.00           C
ATOM   3516  OE1 GLN A 219      68.400  45.280  89.670  1.00  0.00           O
ATOM   3517  NE2 GLN A 219      67.590  46.110  87.730  1.00  0.00           N
ATOM   3518 HE21 GLN A 219      67.350  46.960  87.260  1.00  0.00           H
ATOM   3519 HE22 GLN A 219      67.850  45.240  87.320  1.00  0.00           H
ATOM   3520  C   GLN A 219      63.660  46.120  90.870  1.00  0.00           C
ATOM   3521  O   GLN A 219      63.250  47.010  91.630  1.00  0.00           O
ATOM   3522  N   MET A 220      63.180  44.840  90.800  1.00  0.00           N
ATOM   3523  HN  MET A 220      63.540  44.150  90.180  1.00  0.00           H
ATOM   3524  CA  MET A 220      61.880  44.580  91.420  1.00  0.00           C
ATOM   3525  HA  MET A 220      61.360  45.480  91.680  1.00  0.00           H
ATOM   3526  CB  MET A 220      60.950  43.730  90.510  1.00  0.00           C
ATOM   3527  HB1 MET A 220      60.060  43.350  91.040  1.00  0.00           H
ATOM   3528  HB2 MET A 220      61.560  42.820  90.280  1.00  0.00           H
ATOM   3529  CG  MET A 220      60.370  44.550  89.360  1.00  0.00           C
ATOM   3530  HG1 MET A 220      59.620  43.970  88.790  1.00  0.00           H
ATOM   3531  HG2 MET A 220      61.180  44.830  88.650  1.00  0.00           H
ATOM   3532  SD  MET A 220      59.630  46.160  89.860  1.00  0.00           S
ATOM   3533  CE  MET A 220      59.040  46.550  88.270  1.00  0.00           C
ATOM   3534  HE1 MET A 220      59.350  47.540  87.880  1.00  0.00           H
ATOM   3535  HE2 MET A 220      57.950  46.760  88.240  1.00  0.00           H
ATOM   3536  HE3 MET A 220      59.180  45.750  87.520  1.00  0.00           H
ATOM   3537  C   MET A 220      62.010  43.920  92.750  1.00  0.00           C
ATOM   3538  O   MET A 220      62.720  42.930  92.930  1.00  0.00           O
ATOM   3539  N   ASP A 221      61.070  44.280  93.630  1.00  0.00           N
ATOM   3540  HN  ASP A 221      60.330  44.880  93.340  1.00  0.00           H
ATOM   3541  CA  ASP A 221      60.800  43.680  94.890  1.00  0.00           C
ATOM   3542  HA  ASP A 221      61.600  43.040  95.230  1.00  0.00           H
ATOM   3543  CB  ASP A 221      60.520  44.810  95.860  1.00  0.00           C
ATOM   3544  HB1 ASP A 221      60.170  44.570  96.890  1.00  0.00           H
ATOM   3545  HB2 ASP A 221      59.700  45.460  95.490  1.00  0.00           H
ATOM   3546  CG  ASP A 221      61.750  45.730  95.990  1.00  0.00           C
ATOM   3547  OD1 ASP A 221      61.580  47.010  96.080  1.00  0.00           O
ATOM   3548  OD2 ASP A 221      62.840  45.300  96.220  1.00  0.00           O
ATOM   3549  C   ASP A 221      59.560  42.760  94.770  1.00  0.00           C
ATOM   3550  O   ASP A 221      59.460  41.780  95.430  1.00  0.00           O
ATOM   3551  N   ARG A 222      58.610  43.230  93.880  1.00  0.00           N
ATOM   3552  HN  ARG A 222      58.720  44.110  93.440  1.00  0.00           H
ATOM   3553  CA  ARG A 222      57.240  42.640  93.820  1.00  0.00           C
ATOM   3554  HA  ARG A 222      57.240  41.680  94.310  1.00  0.00           H
ATOM   3555  CB  ARG A 222      56.170  43.470  94.670  1.00  0.00           C
ATOM   3556  HB1 ARG A 222      55.160  43.210  94.260  1.00  0.00           H
ATOM   3557  HB2 ARG A 222      56.360  44.530  94.450  1.00  0.00           H
ATOM   3558  CG  ARG A 222      56.190  43.280  96.250  1.00  0.00           C
ATOM   3559  HG1 ARG A 222      55.510  44.080  96.590  1.00  0.00           H
ATOM   3560  HG2 ARG A 222      57.220  43.630  96.460  1.00  0.00           H
ATOM   3561  CD  ARG A 222      55.900  41.840  96.800  1.00  0.00           C
ATOM   3562  HD1 ARG A 222      56.690  41.210  96.330  1.00  0.00           H
ATOM   3563  HD2 ARG A 222      54.920  41.380  96.620  1.00  0.00           H
ATOM   3564  NE  ARG A 222      56.150  41.920  98.250  1.00  0.00           N
ATOM   3565  HE  ARG A 222      57.070  41.570  98.420  1.00  0.00           H
ATOM   3566  CZ  ARG A 222      55.300  42.360  99.230  1.00  0.00           C
ATOM   3567  NH1 ARG A 222      54.070  42.720  98.970  1.00  0.00           N
ATOM   3568 HH11 ARG A 222      53.640  42.520  98.090  1.00  0.00           H
ATOM   3569 HH12 ARG A 222      53.470  42.720  99.760  1.00  0.00           H
ATOM   3570  NH2 ARG A 222      55.690  42.530 100.490  1.00  0.00           N
ATOM   3571 HH21 ARG A 222      56.580  42.130 100.690  1.00  0.00           H
ATOM   3572 HH22 ARG A 222      55.020  42.620 101.230  1.00  0.00           H
ATOM   3573  C   ARG A 222      56.810  42.350  92.390  1.00  0.00           C
ATOM   3574  O   ARG A 222      57.500  42.700  91.420  1.00  0.00           O
ATOM   3575  N   HSD A 223      55.760  41.530  92.200  1.00  0.00           N
ATOM   3576  HN  HSD A 223      55.440  40.900  92.900  1.00  0.00           H
ATOM   3577  CA  HSD A 223      55.240  41.170  90.910  1.00  0.00           C
ATOM   3578  HA  HSD A 223      56.010  40.690  90.310  1.00  0.00           H
ATOM   3579  CB  HSD A 223      54.180  40.030  90.890  1.00  0.00           C
ATOM   3580  HB1 HSD A 223      53.540  40.380  91.730  1.00  0.00           H
ATOM   3581  HB2 HSD A 223      54.730  39.140  91.270  1.00  0.00           H
ATOM   3582  ND1 HSD A 223      53.830  39.010  88.690  1.00  0.00           N
ATOM   3583  HD1 HSD A 223      54.750  38.640  88.570  1.00  0.00           H
ATOM   3584  CG  HSD A 223      53.350  39.780  89.730  1.00  0.00           C
ATOM   3585  CE1 HSD A 223      52.960  39.060  87.670  1.00  0.00           C
ATOM   3586  HE1 HSD A 223      53.060  38.520  86.740  1.00  0.00           H
ATOM   3587  NE2 HSD A 223      51.850  39.700  88.030  1.00  0.00           N
ATOM   3588  CD2 HSD A 223      52.110  40.180  89.310  1.00  0.00           C
ATOM   3589  HD2 HSD A 223      51.280  40.670  89.820  1.00  0.00           H
ATOM   3590  C   HSD A 223      54.810  42.350  90.080  1.00  0.00           C
ATOM   3591  O   HSD A 223      54.000  43.180  90.440  1.00  0.00           O
ATOM   3592  N   ALA A 224      55.290  42.360  88.810  1.00  0.00           N
ATOM   3593  HN  ALA A 224      55.870  41.660  88.430  1.00  0.00           H
ATOM   3594  CA  ALA A 224      55.120  43.540  88.040  1.00  0.00           C
ATOM   3595  HA  ALA A 224      54.150  43.980  88.180  1.00  0.00           H
ATOM   3596  CB  ALA A 224      56.350  44.580  88.210  1.00  0.00           C
ATOM   3597  HB1 ALA A 224      56.480  45.370  87.440  1.00  0.00           H
ATOM   3598  HB2 ALA A 224      57.320  44.030  88.070  1.00  0.00           H
ATOM   3599  HB3 ALA A 224      56.330  45.110  89.170  1.00  0.00           H
ATOM   3600  C   ALA A 224      55.080  43.140  86.630  1.00  0.00           C
ATOM   3601  O   ALA A 224      55.440  42.050  86.240  1.00  0.00           O
ATOM   3602  N   LYS A 225      54.460  44.000  85.750  1.00  0.00           N
ATOM   3603  HN  LYS A 225      54.050  44.850  86.090  1.00  0.00           H
ATOM   3604  CA  LYS A 225      53.850  43.560  84.510  1.00  0.00           C
ATOM   3605  HA  LYS A 225      53.570  42.510  84.610  1.00  0.00           H
ATOM   3606  CB  LYS A 225      52.560  44.470  84.230  1.00  0.00           C
ATOM   3607  HB1 LYS A 225      52.180  44.180  83.230  1.00  0.00           H
ATOM   3608  HB2 LYS A 225      52.830  45.550  84.250  1.00  0.00           H
ATOM   3609  CG  LYS A 225      51.500  44.250  85.310  1.00  0.00           C
ATOM   3610  HG1 LYS A 225      50.660  44.950  85.180  1.00  0.00           H
ATOM   3611  HG2 LYS A 225      51.800  44.530  86.350  1.00  0.00           H
ATOM   3612  CD  LYS A 225      51.000  42.850  85.100  1.00  0.00           C
ATOM   3613  HD1 LYS A 225      51.880  42.200  85.330  1.00  0.00           H
ATOM   3614  HD2 LYS A 225      50.640  42.660  84.080  1.00  0.00           H
ATOM   3615  CE  LYS A 225      49.760  42.450  86.040  1.00  0.00           C
ATOM   3616  HE1 LYS A 225      49.300  41.550  85.590  1.00  0.00           H
ATOM   3617  HE2 LYS A 225      49.020  43.270  86.180  1.00  0.00           H
ATOM   3618  NZ  LYS A 225      50.130  42.170  87.460  1.00  0.00           N
ATOM   3619  HZ1 LYS A 225      49.320  41.890  88.050  1.00  0.00           H
ATOM   3620  HZ2 LYS A 225      50.590  43.040  87.820  1.00  0.00           H
ATOM   3621  HZ3 LYS A 225      50.750  41.330  87.440  1.00  0.00           H
ATOM   3622  C   LYS A 225      54.880  43.630  83.310  1.00  0.00           C
ATOM   3623  O   LYS A 225      54.510  43.990  82.200  1.00  0.00           O
ATOM   3624  N   ILE A 226      56.140  43.460  83.680  1.00  0.00           N
ATOM   3625  HN  ILE A 226      56.430  43.150  84.590  1.00  0.00           H
ATOM   3626  CA  ILE A 226      57.250  43.520  82.750  1.00  0.00           C
ATOM   3627  HA  ILE A 226      57.300  44.510  82.300  1.00  0.00           H
ATOM   3628  CB  ILE A 226      58.620  43.180  83.550  1.00  0.00           C
ATOM   3629  HB  ILE A 226      58.450  42.190  84.050  1.00  0.00           H
ATOM   3630  CG2 ILE A 226      59.760  43.270  82.520  1.00  0.00           C
ATOM   3631 HG21 ILE A 226      59.850  44.280  82.090  1.00  0.00           H
ATOM   3632 HG22 ILE A 226      59.880  42.420  81.800  1.00  0.00           H
ATOM   3633 HG23 ILE A 226      60.680  43.180  83.130  1.00  0.00           H
ATOM   3634  CG1 ILE A 226      58.840  44.200  84.740  1.00  0.00           C
ATOM   3635 HG11 ILE A 226      59.660  43.810  85.370  1.00  0.00           H
ATOM   3636 HG12 ILE A 226      57.980  44.130  85.440  1.00  0.00           H
ATOM   3637  CD  ILE A 226      58.980  45.660  84.350  1.00  0.00           C
ATOM   3638  HD1 ILE A 226      59.050  46.250  85.270  1.00  0.00           H
ATOM   3639  HD2 ILE A 226      58.150  45.970  83.660  1.00  0.00           H
ATOM   3640  HD3 ILE A 226      59.980  45.780  83.880  1.00  0.00           H
ATOM   3641  C   ILE A 226      57.160  42.590  81.550  1.00  0.00           C
ATOM   3642  O   ILE A 226      57.240  42.860  80.370  1.00  0.00           O
ATOM   3643  N   LYS A 227      56.820  41.280  81.750  1.00  0.00           N
ATOM   3644  HN  LYS A 227      56.710  40.950  82.680  1.00  0.00           H
ATOM   3645  CA  LYS A 227      56.560  40.320  80.730  1.00  0.00           C
ATOM   3646  HA  LYS A 227      57.510  40.300  80.240  1.00  0.00           H
ATOM   3647  CB  LYS A 227      56.340  38.900  81.280  1.00  0.00           C
ATOM   3648  HB1 LYS A 227      55.340  38.940  81.750  1.00  0.00           H
ATOM   3649  HB2 LYS A 227      57.140  38.550  81.970  1.00  0.00           H
ATOM   3650  CG  LYS A 227      56.320  37.930  80.070  1.00  0.00           C
ATOM   3651  HG1 LYS A 227      55.390  38.010  79.460  1.00  0.00           H
ATOM   3652  HG2 LYS A 227      56.200  36.890  80.470  1.00  0.00           H
ATOM   3653  CD  LYS A 227      57.670  37.970  79.290  1.00  0.00           C
ATOM   3654  HD1 LYS A 227      58.480  38.000  80.040  1.00  0.00           H
ATOM   3655  HD2 LYS A 227      57.670  38.940  78.760  1.00  0.00           H
ATOM   3656  CE  LYS A 227      58.010  36.910  78.260  1.00  0.00           C
ATOM   3657  HE1 LYS A 227      58.780  37.260  77.530  1.00  0.00           H
ATOM   3658  HE2 LYS A 227      57.160  36.760  77.570  1.00  0.00           H
ATOM   3659  NZ  LYS A 227      58.370  35.600  78.850  1.00  0.00           N
ATOM   3660  HZ1 LYS A 227      58.960  35.730  79.700  1.00  0.00           H
ATOM   3661  HZ2 LYS A 227      58.880  35.040  78.140  1.00  0.00           H
ATOM   3662  HZ3 LYS A 227      57.580  34.970  79.100  1.00  0.00           H
ATOM   3663  C   LYS A 227      55.480  40.700  79.800  1.00  0.00           C
ATOM   3664  O   LYS A 227      55.680  40.600  78.590  1.00  0.00           O
ATOM   3665  N   ARG A 228      54.340  41.230  80.250  1.00  0.00           N
ATOM   3666  HN  ARG A 228      54.270  41.390  81.220  1.00  0.00           H
ATOM   3667  CA  ARG A 228      53.330  41.800  79.410  1.00  0.00           C
ATOM   3668  HA  ARG A 228      52.940  41.000  78.800  1.00  0.00           H
ATOM   3669  CB  ARG A 228      52.070  42.320  80.150  1.00  0.00           C
ATOM   3670  HB1 ARG A 228      51.360  42.910  79.530  1.00  0.00           H
ATOM   3671  HB2 ARG A 228      52.430  43.060  80.890  1.00  0.00           H
ATOM   3672  CG  ARG A 228      51.340  41.150  80.920  1.00  0.00           C
ATOM   3673  HG1 ARG A 228      50.520  41.740  81.380  1.00  0.00           H
ATOM   3674  HG2 ARG A 228      52.070  40.790  81.680  1.00  0.00           H
ATOM   3675  CD  ARG A 228      50.850  39.940  80.120  1.00  0.00           C
ATOM   3676  HD1 ARG A 228      51.610  39.330  79.560  1.00  0.00           H
ATOM   3677  HD2 ARG A 228      50.100  40.270  79.380  1.00  0.00           H
ATOM   3678  NE  ARG A 228      50.200  38.940  81.080  1.00  0.00           N
ATOM   3679  HE  ARG A 228      50.760  38.240  81.510  1.00  0.00           H
ATOM   3680  CZ  ARG A 228      49.030  39.070  81.730  1.00  0.00           C
ATOM   3681  NH1 ARG A 228      48.320  40.110  81.430  1.00  0.00           N
ATOM   3682 HH11 ARG A 228      48.400  40.580  80.550  1.00  0.00           H
ATOM   3683 HH12 ARG A 228      47.590  40.320  82.080  1.00  0.00           H
ATOM   3684  NH2 ARG A 228      48.840  38.250  82.700  1.00  0.00           N
ATOM   3685 HH21 ARG A 228      49.260  37.340  82.630  1.00  0.00           H
ATOM   3686 HH22 ARG A 228      47.860  38.070  82.840  1.00  0.00           H
ATOM   3687  C   ARG A 228      53.840  42.950  78.540  1.00  0.00           C
ATOM   3688  O   ARG A 228      53.730  42.950  77.310  1.00  0.00           O
ATOM   3689  N   ALA A 229      54.590  43.900  79.100  1.00  0.00           N
ATOM   3690  HN  ALA A 229      54.880  43.940  80.050  1.00  0.00           H
ATOM   3691  CA  ALA A 229      55.300  44.870  78.300  1.00  0.00           C
ATOM   3692  HA  ALA A 229      54.620  45.470  77.690  1.00  0.00           H
ATOM   3693  CB  ALA A 229      56.030  45.810  79.280  1.00  0.00           C
ATOM   3694  HB1 ALA A 229      55.400  46.120  80.130  1.00  0.00           H
ATOM   3695  HB2 ALA A 229      56.190  46.780  78.780  1.00  0.00           H
ATOM   3696  HB3 ALA A 229      57.040  45.460  79.630  1.00  0.00           H
ATOM   3697  C   ALA A 229      56.250  44.340  77.270  1.00  0.00           C
ATOM   3698  O   ALA A 229      56.280  44.690  76.150  1.00  0.00           O
ATOM   3699  N   ILE A 230      57.140  43.430  77.630  1.00  0.00           N
ATOM   3700  HN  ILE A 230      57.090  42.970  78.510  1.00  0.00           H
ATOM   3701  CA  ILE A 230      58.120  42.810  76.740  1.00  0.00           C
ATOM   3702  HA  ILE A 230      58.630  43.660  76.310  1.00  0.00           H
ATOM   3703  CB  ILE A 230      59.230  42.040  77.480  1.00  0.00           C
ATOM   3704  HB  ILE A 230      58.930  41.200  78.140  1.00  0.00           H
ATOM   3705  CG2 ILE A 230      60.190  41.470  76.450  1.00  0.00           C
ATOM   3706 HG21 ILE A 230      61.090  41.160  77.020  1.00  0.00           H
ATOM   3707 HG22 ILE A 230      60.540  42.180  75.680  1.00  0.00           H
ATOM   3708 HG23 ILE A 230      59.700  40.630  75.910  1.00  0.00           H
ATOM   3709  CG1 ILE A 230      60.030  43.060  78.380  1.00  0.00           C
ATOM   3710 HG11 ILE A 230      59.340  43.310  79.220  1.00  0.00           H
ATOM   3711 HG12 ILE A 230      60.310  43.950  77.780  1.00  0.00           H
ATOM   3712  CD  ILE A 230      61.230  42.500  79.120  1.00  0.00           C
ATOM   3713  HD1 ILE A 230      62.180  42.270  78.580  1.00  0.00           H
ATOM   3714  HD2 ILE A 230      60.910  41.620  79.700  1.00  0.00           H
ATOM   3715  HD3 ILE A 230      61.500  43.280  79.880  1.00  0.00           H
ATOM   3716  C   ILE A 230      57.420  42.040  75.630  1.00  0.00           C
ATOM   3717  O   ILE A 230      57.700  42.330  74.440  1.00  0.00           O
ATOM   3718  N   THR A 231      56.360  41.240  75.970  1.00  0.00           N
ATOM   3719  HN  THR A 231      56.150  41.220  76.940  1.00  0.00           H
ATOM   3720  CA  THR A 231      55.510  40.510  75.100  1.00  0.00           C
ATOM   3721  HA  THR A 231      56.080  39.820  74.500  1.00  0.00           H
ATOM   3722  CB  THR A 231      54.590  39.490  75.740  1.00  0.00           C
ATOM   3723  HB  THR A 231      53.760  40.040  76.230  1.00  0.00           H
ATOM   3724  OG1 THR A 231      55.270  38.640  76.740  1.00  0.00           O
ATOM   3725  HG1 THR A 231      55.510  39.290  77.400  1.00  0.00           H
ATOM   3726  CG2 THR A 231      54.050  38.560  74.720  1.00  0.00           C
ATOM   3727 HG21 THR A 231      53.280  37.980  75.280  1.00  0.00           H
ATOM   3728 HG22 THR A 231      54.820  37.920  74.210  1.00  0.00           H
ATOM   3729 HG23 THR A 231      53.490  39.170  73.980  1.00  0.00           H
ATOM   3730  C   THR A 231      54.810  41.410  74.110  1.00  0.00           C
ATOM   3731  O   THR A 231      54.840  41.090  72.890  1.00  0.00           O
ATOM   3732  N   PHE A 232      54.250  42.530  74.620  1.00  0.00           N
ATOM   3733  HN  PHE A 232      54.240  42.630  75.620  1.00  0.00           H
ATOM   3734  CA  PHE A 232      53.550  43.590  73.890  1.00  0.00           C
ATOM   3735  HA  PHE A 232      52.710  43.040  73.490  1.00  0.00           H
ATOM   3736  CB  PHE A 232      53.110  44.720  74.880  1.00  0.00           C
ATOM   3737  HB1 PHE A 232      53.890  45.070  75.590  1.00  0.00           H
ATOM   3738  HB2 PHE A 232      52.340  44.370  75.600  1.00  0.00           H
ATOM   3739  CG  PHE A 232      52.790  46.120  74.240  1.00  0.00           C
ATOM   3740  CD1 PHE A 232      51.440  46.370  73.880  1.00  0.00           C
ATOM   3741  HD1 PHE A 232      50.740  45.540  73.930  1.00  0.00           H
ATOM   3742  CE1 PHE A 232      51.020  47.660  73.540  1.00  0.00           C
ATOM   3743  HE1 PHE A 232      49.970  47.760  73.320  1.00  0.00           H
ATOM   3744  CZ  PHE A 232      51.900  48.720  73.510  1.00  0.00           C
ATOM   3745  HZ  PHE A 232      51.510  49.670  73.170  1.00  0.00           H
ATOM   3746  CD2 PHE A 232      53.670  47.210  74.230  1.00  0.00           C
ATOM   3747  HD2 PHE A 232      54.680  47.050  74.560  1.00  0.00           H
ATOM   3748  CE2 PHE A 232      53.210  48.490  73.840  1.00  0.00           C
ATOM   3749  HE2 PHE A 232      53.880  49.330  73.940  1.00  0.00           H
ATOM   3750  C   PHE A 232      54.350  44.210  72.730  1.00  0.00           C
ATOM   3751  O   PHE A 232      53.890  44.380  71.670  1.00  0.00           O
ATOM   3752  N   ILE A 233      55.560  44.640  73.080  1.00  0.00           N
ATOM   3753  HN  ILE A 233      55.960  44.610  73.990  1.00  0.00           H
ATOM   3754  CA  ILE A 233      56.380  45.400  72.170  1.00  0.00           C
ATOM   3755  HA  ILE A 233      55.830  46.170  71.680  1.00  0.00           H
ATOM   3756  CB  ILE A 233      57.370  46.320  72.940  1.00  0.00           C
ATOM   3757  HB  ILE A 233      56.850  46.830  73.780  1.00  0.00           H
ATOM   3758  CG2 ILE A 233      58.460  45.490  73.660  1.00  0.00           C
ATOM   3759 HG21 ILE A 233      57.990  44.710  74.300  1.00  0.00           H
ATOM   3760 HG22 ILE A 233      59.190  46.110  74.210  1.00  0.00           H
ATOM   3761 HG23 ILE A 233      59.100  44.880  72.990  1.00  0.00           H
ATOM   3762  CG1 ILE A 233      57.970  47.430  72.070  1.00  0.00           C
ATOM   3763 HG11 ILE A 233      58.760  47.110  71.340  1.00  0.00           H
ATOM   3764 HG12 ILE A 233      58.550  48.190  72.620  1.00  0.00           H
ATOM   3765  CD  ILE A 233      56.960  48.120  71.200  1.00  0.00           C
ATOM   3766  HD1 ILE A 233      57.330  49.060  70.740  1.00  0.00           H
ATOM   3767  HD2 ILE A 233      55.970  48.290  71.680  1.00  0.00           H
ATOM   3768  HD3 ILE A 233      56.780  47.560  70.250  1.00  0.00           H
ATOM   3769  C   ILE A 233      57.070  44.490  71.170  1.00  0.00           C
ATOM   3770  O   ILE A 233      57.300  44.720  70.000  1.00  0.00           O
ATOM   3771  N   MET A 234      57.320  43.250  71.620  1.00  0.00           N
ATOM   3772  HN  MET A 234      57.200  43.160  72.600  1.00  0.00           H
ATOM   3773  CA  MET A 234      57.820  42.180  70.740  1.00  0.00           C
ATOM   3774  HA  MET A 234      58.650  42.530  70.160  1.00  0.00           H
ATOM   3775  CB  MET A 234      58.280  41.040  71.670  1.00  0.00           C
ATOM   3776  HB1 MET A 234      58.360  40.090  71.100  1.00  0.00           H
ATOM   3777  HB2 MET A 234      57.450  40.880  72.380  1.00  0.00           H
ATOM   3778  CG  MET A 234      59.680  41.330  72.310  1.00  0.00           C
ATOM   3779  HG1 MET A 234      59.900  40.560  73.080  1.00  0.00           H
ATOM   3780  HG2 MET A 234      59.750  42.330  72.790  1.00  0.00           H
ATOM   3781  SD  MET A 234      61.030  41.220  71.210  1.00  0.00           S
ATOM   3782  CE  MET A 234      61.340  39.460  70.960  1.00  0.00           C
ATOM   3783  HE1 MET A 234      61.450  38.870  71.890  1.00  0.00           H
ATOM   3784  HE2 MET A 234      62.170  39.170  70.250  1.00  0.00           H
ATOM   3785  HE3 MET A 234      60.440  39.130  70.400  1.00  0.00           H
ATOM   3786  C   MET A 234      56.710  41.810  69.750  1.00  0.00           C
ATOM   3787  O   MET A 234      56.960  41.680  68.530  1.00  0.00           O
ATOM   3788  N   VAL A 235      55.450  41.670  70.180  1.00  0.00           N
ATOM   3789  HN  VAL A 235      55.220  41.460  71.130  1.00  0.00           H
ATOM   3790  CA  VAL A 235      54.360  41.510  69.180  1.00  0.00           C
ATOM   3791  HA  VAL A 235      54.510  40.590  68.640  1.00  0.00           H
ATOM   3792  CB  VAL A 235      52.980  41.240  69.750  1.00  0.00           C
ATOM   3793  HB  VAL A 235      52.750  41.960  70.570  1.00  0.00           H
ATOM   3794  CG1 VAL A 235      51.830  41.200  68.740  1.00  0.00           C
ATOM   3795 HG11 VAL A 235      50.920  40.770  69.230  1.00  0.00           H
ATOM   3796 HG12 VAL A 235      52.150  40.460  67.990  1.00  0.00           H
ATOM   3797 HG13 VAL A 235      51.590  42.140  68.200  1.00  0.00           H
ATOM   3798  CG2 VAL A 235      53.150  39.810  70.380  1.00  0.00           C
ATOM   3799 HG21 VAL A 235      53.700  40.030  71.320  1.00  0.00           H
ATOM   3800 HG22 VAL A 235      53.810  39.170  69.760  1.00  0.00           H
ATOM   3801 HG23 VAL A 235      52.200  39.250  70.470  1.00  0.00           H
ATOM   3802  C   VAL A 235      54.220  42.710  68.270  1.00  0.00           C
ATOM   3803  O   VAL A 235      54.080  42.610  67.080  1.00  0.00           O
ATOM   3804  N   VAL A 236      54.220  43.890  68.860  1.00  0.00           N
ATOM   3805  HN  VAL A 236      54.360  43.910  69.840  1.00  0.00           H
ATOM   3806  CA  VAL A 236      54.170  45.190  68.100  1.00  0.00           C
ATOM   3807  HA  VAL A 236      53.240  45.230  67.550  1.00  0.00           H
ATOM   3808  CB  VAL A 236      54.210  46.290  69.020  1.00  0.00           C
ATOM   3809  HB  VAL A 236      54.890  46.020  69.870  1.00  0.00           H
ATOM   3810  CG1 VAL A 236      54.710  47.640  68.400  1.00  0.00           C
ATOM   3811 HG11 VAL A 236      55.780  47.780  68.170  1.00  0.00           H
ATOM   3812 HG12 VAL A 236      54.570  48.500  69.080  1.00  0.00           H
ATOM   3813 HG13 VAL A 236      54.180  47.850  67.440  1.00  0.00           H
ATOM   3814  CG2 VAL A 236      52.800  46.570  69.480  1.00  0.00           C
ATOM   3815 HG21 VAL A 236      52.440  45.600  69.880  1.00  0.00           H
ATOM   3816 HG22 VAL A 236      52.190  47.050  68.690  1.00  0.00           H
ATOM   3817 HG23 VAL A 236      52.830  47.230  70.370  1.00  0.00           H
ATOM   3818  C   VAL A 236      55.290  45.370  67.000  1.00  0.00           C
ATOM   3819  O   VAL A 236      55.020  45.580  65.820  1.00  0.00           O
ATOM   3820  N   ALA A 237      56.560  45.100  67.370  1.00  0.00           N
ATOM   3821  HN  ALA A 237      56.740  44.890  68.320  1.00  0.00           H
ATOM   3822  CA  ALA A 237      57.680  45.080  66.450  1.00  0.00           C
ATOM   3823  HA  ALA A 237      57.780  46.040  65.940  1.00  0.00           H
ATOM   3824  CB  ALA A 237      59.010  44.950  67.270  1.00  0.00           C
ATOM   3825  HB1 ALA A 237      59.240  45.960  67.690  1.00  0.00           H
ATOM   3826  HB2 ALA A 237      59.870  44.590  66.660  1.00  0.00           H
ATOM   3827  HB3 ALA A 237      58.880  44.160  68.050  1.00  0.00           H
ATOM   3828  C   ALA A 237      57.530  43.960  65.440  1.00  0.00           C
ATOM   3829  O   ALA A 237      57.710  44.220  64.310  1.00  0.00           O
ATOM   3830  N   ILE A 238      57.190  42.720  65.850  1.00  0.00           N
ATOM   3831  HN  ILE A 238      56.980  42.520  66.810  1.00  0.00           H
ATOM   3832  CA  ILE A 238      57.040  41.570  64.940  1.00  0.00           C
ATOM   3833  HA  ILE A 238      57.870  41.680  64.250  1.00  0.00           H
ATOM   3834  CB  ILE A 238      57.220  40.180  65.690  1.00  0.00           C
ATOM   3835  HB  ILE A 238      56.370  40.190  66.390  1.00  0.00           H
ATOM   3836  CG2 ILE A 238      56.930  39.040  64.560  1.00  0.00           C
ATOM   3837 HG21 ILE A 238      57.530  39.350  63.690  1.00  0.00           H
ATOM   3838 HG22 ILE A 238      55.880  39.180  64.210  1.00  0.00           H
ATOM   3839 HG23 ILE A 238      57.240  38.020  64.860  1.00  0.00           H
ATOM   3840  CG1 ILE A 238      58.560  40.110  66.480  1.00  0.00           C
ATOM   3841 HG11 ILE A 238      58.690  41.110  66.930  1.00  0.00           H
ATOM   3842 HG12 ILE A 238      59.360  39.960  65.720  1.00  0.00           H
ATOM   3843  CD  ILE A 238      58.610  39.000  67.590  1.00  0.00           C
ATOM   3844  HD1 ILE A 238      58.360  38.040  67.100  1.00  0.00           H
ATOM   3845  HD2 ILE A 238      58.000  39.220  68.480  1.00  0.00           H
ATOM   3846  HD3 ILE A 238      59.600  38.940  68.090  1.00  0.00           H
ATOM   3847  C   ILE A 238      55.840  41.660  63.990  1.00  0.00           C
ATOM   3848  O   ILE A 238      55.980  41.350  62.780  1.00  0.00           O
ATOM   3849  N   VAL A 239      54.690  42.080  64.410  1.00  0.00           N
ATOM   3850  HN  VAL A 239      54.560  42.350  65.360  1.00  0.00           H
ATOM   3851  CA  VAL A 239      53.500  42.310  63.580  1.00  0.00           C
ATOM   3852  HA  VAL A 239      53.320  41.380  63.060  1.00  0.00           H
ATOM   3853  CB  VAL A 239      52.180  42.540  64.320  1.00  0.00           C
ATOM   3854  HB  VAL A 239      52.000  41.780  65.100  1.00  0.00           H
ATOM   3855  CG1 VAL A 239      51.860  43.980  64.830  1.00  0.00           C
ATOM   3856 HG11 VAL A 239      50.780  44.120  64.990  1.00  0.00           H
ATOM   3857 HG12 VAL A 239      52.240  44.790  64.150  1.00  0.00           H
ATOM   3858 HG13 VAL A 239      52.410  44.210  65.770  1.00  0.00           H
ATOM   3859  CG2 VAL A 239      51.010  42.250  63.310  1.00  0.00           C
ATOM   3860 HG21 VAL A 239      50.950  42.930  62.430  1.00  0.00           H
ATOM   3861 HG22 VAL A 239      50.070  42.280  63.890  1.00  0.00           H
ATOM   3862 HG23 VAL A 239      51.110  41.180  63.040  1.00  0.00           H
ATOM   3863  C   VAL A 239      53.780  43.260  62.500  1.00  0.00           C
ATOM   3864  O   VAL A 239      53.440  42.980  61.290  1.00  0.00           O
ATOM   3865  N   PHE A 240      54.410  44.420  62.690  1.00  0.00           N
ATOM   3866  HN  PHE A 240      54.670  44.530  63.640  1.00  0.00           H
ATOM   3867  CA  PHE A 240      54.700  45.460  61.700  1.00  0.00           C
ATOM   3868  HA  PHE A 240      53.730  45.600  61.250  1.00  0.00           H
ATOM   3869  CB  PHE A 240      55.180  46.630  62.490  1.00  0.00           C
ATOM   3870  HB1 PHE A 240      56.080  46.450  63.130  1.00  0.00           H
ATOM   3871  HB2 PHE A 240      54.360  46.990  63.140  1.00  0.00           H
ATOM   3872  CG  PHE A 240      55.460  47.870  61.660  1.00  0.00           C
ATOM   3873  CD1 PHE A 240      56.600  48.630  61.820  1.00  0.00           C
ATOM   3874  HD1 PHE A 240      57.380  48.360  62.520  1.00  0.00           H
ATOM   3875  CE1 PHE A 240      56.960  49.560  60.840  1.00  0.00           C
ATOM   3876  HE1 PHE A 240      57.960  49.940  60.970  1.00  0.00           H
ATOM   3877  CZ  PHE A 240      56.040  49.880  59.810  1.00  0.00           C
ATOM   3878  HZ  PHE A 240      56.300  50.600  59.050  1.00  0.00           H
ATOM   3879  CD2 PHE A 240      54.620  48.120  60.590  1.00  0.00           C
ATOM   3880  HD2 PHE A 240      53.770  47.500  60.330  1.00  0.00           H
ATOM   3881  CE2 PHE A 240      54.870  49.190  59.700  1.00  0.00           C
ATOM   3882  HE2 PHE A 240      54.130  49.400  58.940  1.00  0.00           H
ATOM   3883  C   PHE A 240      55.730  45.040  60.590  1.00  0.00           C
ATOM   3884  O   PHE A 240      55.450  45.190  59.410  1.00  0.00           O
ATOM   3885  N   VAL A 241      56.930  44.530  60.960  1.00  0.00           N
ATOM   3886  HN  VAL A 241      57.070  44.320  61.920  1.00  0.00           H
ATOM   3887  CA  VAL A 241      57.890  43.940  60.010  1.00  0.00           C
ATOM   3888  HA  VAL A 241      58.150  44.730  59.330  1.00  0.00           H
ATOM   3889  CB  VAL A 241      59.220  43.590  60.620  1.00  0.00           C
ATOM   3890  HB  VAL A 241      59.530  44.520  61.160  1.00  0.00           H
ATOM   3891  CG1 VAL A 241      59.240  42.520  61.740  1.00  0.00           C
ATOM   3892 HG11 VAL A 241      58.920  41.490  61.450  1.00  0.00           H
ATOM   3893 HG12 VAL A 241      58.560  42.790  62.580  1.00  0.00           H
ATOM   3894 HG13 VAL A 241      60.270  42.380  62.150  1.00  0.00           H
ATOM   3895  CG2 VAL A 241      60.290  43.190  59.600  1.00  0.00           C
ATOM   3896 HG21 VAL A 241      60.090  42.200  59.140  1.00  0.00           H
ATOM   3897 HG22 VAL A 241      61.230  43.060  60.180  1.00  0.00           H
ATOM   3898 HG23 VAL A 241      60.440  43.940  58.790  1.00  0.00           H
ATOM   3899  C   VAL A 241      57.310  42.830  59.160  1.00  0.00           C
ATOM   3900  O   VAL A 241      57.400  42.830  57.950  1.00  0.00           O
ATOM   3901  N   ILE A 242      56.640  41.830  59.780  1.00  0.00           N
ATOM   3902  HN  ILE A 242      56.520  41.730  60.770  1.00  0.00           H
ATOM   3903  CA  ILE A 242      56.070  40.670  59.110  1.00  0.00           C
ATOM   3904  HA  ILE A 242      56.830  40.280  58.450  1.00  0.00           H
ATOM   3905  CB  ILE A 242      55.540  39.640  60.140  1.00  0.00           C
ATOM   3906  HB  ILE A 242      54.840  40.130  60.850  1.00  0.00           H
ATOM   3907  CG2 ILE A 242      54.710  38.520  59.470  1.00  0.00           C
ATOM   3908 HG21 ILE A 242      55.240  38.170  58.560  1.00  0.00           H
ATOM   3909 HG22 ILE A 242      53.710  38.940  59.230  1.00  0.00           H
ATOM   3910 HG23 ILE A 242      54.580  37.660  60.170  1.00  0.00           H
ATOM   3911  CG1 ILE A 242      56.760  39.010  60.950  1.00  0.00           C
ATOM   3912 HG11 ILE A 242      56.480  38.230  61.710  1.00  0.00           H
ATOM   3913 HG12 ILE A 242      57.120  39.880  61.530  1.00  0.00           H
ATOM   3914  CD  ILE A 242      57.850  38.450  60.050  1.00  0.00           C
ATOM   3915  HD1 ILE A 242      57.360  37.710  59.390  1.00  0.00           H
ATOM   3916  HD2 ILE A 242      58.690  37.970  60.580  1.00  0.00           H
ATOM   3917  HD3 ILE A 242      58.340  39.240  59.450  1.00  0.00           H
ATOM   3918  C   ILE A 242      55.010  41.010  58.130  1.00  0.00           C
ATOM   3919  O   ILE A 242      54.960  40.370  57.050  1.00  0.00           O
ATOM   3920  N   CYS A 243      54.090  41.960  58.430  1.00  0.00           N
ATOM   3921  HN  CYS A 243      53.990  42.320  59.360  1.00  0.00           H
ATOM   3922  CA  CYS A 243      53.020  42.280  57.480  1.00  0.00           C
ATOM   3923  HA  CYS A 243      52.610  41.350  57.130  1.00  0.00           H
ATOM   3924  CB  CYS A 243      51.880  43.090  58.080  1.00  0.00           C
ATOM   3925  HB1 CYS A 243      51.200  43.310  57.230  1.00  0.00           H
ATOM   3926  HB2 CYS A 243      52.300  44.030  58.510  1.00  0.00           H
ATOM   3927  SG  CYS A 243      50.910  42.270  59.420  1.00  0.00           S
ATOM   3928  HG1 CYS A 243      51.860  42.580  60.300  1.00  0.00           H
ATOM   3929  C   CYS A 243      53.510  42.990  56.230  1.00  0.00           C
ATOM   3930  O   CYS A 243      53.060  42.910  55.100  1.00  0.00           O
ATOM   3931  N   PHE A 244      54.480  43.960  56.540  1.00  0.00           N
ATOM   3932  HN  PHE A 244      54.900  44.090  57.440  1.00  0.00           H
ATOM   3933  CA  PHE A 244      54.930  44.970  55.590  1.00  0.00           C
ATOM   3934  HA  PHE A 244      54.160  44.970  54.840  1.00  0.00           H
ATOM   3935  CB  PHE A 244      55.100  46.370  56.260  1.00  0.00           C
ATOM   3936  HB1 PHE A 244      55.670  47.040  55.580  1.00  0.00           H
ATOM   3937  HB2 PHE A 244      55.580  46.230  57.260  1.00  0.00           H
ATOM   3938  CG  PHE A 244      53.770  46.940  56.520  1.00  0.00           C
ATOM   3939  CD1 PHE A 244      53.120  46.740  57.750  1.00  0.00           C
ATOM   3940  HD1 PHE A 244      53.520  45.980  58.400  1.00  0.00           H
ATOM   3941  CE1 PHE A 244      51.860  47.280  58.040  1.00  0.00           C
ATOM   3942  HE1 PHE A 244      51.280  47.090  58.940  1.00  0.00           H
ATOM   3943  CZ  PHE A 244      51.280  48.180  57.050  1.00  0.00           C
ATOM   3944  HZ  PHE A 244      50.290  48.590  57.200  1.00  0.00           H
ATOM   3945  CD2 PHE A 244      53.170  47.800  55.620  1.00  0.00           C
ATOM   3946  HD2 PHE A 244      53.690  48.140  54.730  1.00  0.00           H
ATOM   3947  CE2 PHE A 244      51.980  48.490  55.910  1.00  0.00           C
ATOM   3948  HE2 PHE A 244      51.580  49.210  55.210  1.00  0.00           H
ATOM   3949  C   PHE A 244      56.190  44.660  54.760  1.00  0.00           C
ATOM   3950  O   PHE A 244      56.380  45.160  53.640  1.00  0.00           O
ATOM   3951  N   LEU A 245      57.110  43.890  55.350  1.00  0.00           N
ATOM   3952  HN  LEU A 245      56.990  43.680  56.320  1.00  0.00           H
ATOM   3953  CA  LEU A 245      58.360  43.470  54.660  1.00  0.00           C
ATOM   3954  HA  LEU A 245      58.720  44.430  54.360  1.00  0.00           H
ATOM   3955  CB  LEU A 245      59.390  42.680  55.570  1.00  0.00           C
ATOM   3956  HB1 LEU A 245      58.970  41.740  56.000  1.00  0.00           H
ATOM   3957  HB2 LEU A 245      59.550  43.280  56.480  1.00  0.00           H
ATOM   3958  CG  LEU A 245      60.760  42.220  54.980  1.00  0.00           C
ATOM   3959  HG  LEU A 245      60.570  41.770  53.980  1.00  0.00           H
ATOM   3960  CD1 LEU A 245      61.550  43.530  54.680  1.00  0.00           C
ATOM   3961 HD11 LEU A 245      62.580  43.280  54.350  1.00  0.00           H
ATOM   3962 HD12 LEU A 245      61.610  44.210  55.560  1.00  0.00           H
ATOM   3963 HD13 LEU A 245      61.000  44.020  53.860  1.00  0.00           H
ATOM   3964  CD2 LEU A 245      61.460  41.300  55.990  1.00  0.00           C
ATOM   3965 HD21 LEU A 245      61.870  42.040  56.710  1.00  0.00           H
ATOM   3966 HD22 LEU A 245      62.320  40.760  55.530  1.00  0.00           H
ATOM   3967 HD23 LEU A 245      60.770  40.610  56.520  1.00  0.00           H
ATOM   3968  C   LEU A 245      58.200  42.760  53.330  1.00  0.00           C
ATOM   3969  O   LEU A 245      58.940  43.140  52.430  1.00  0.00           O
ATOM   3970  N   PRO A 246      57.290  41.800  53.050  1.00  0.00           N
ATOM   3971  CD  PRO A 246      56.470  41.040  54.040  1.00  0.00           C
ATOM   3972  HD1 PRO A 246      55.480  41.550  54.010  1.00  0.00           H
ATOM   3973  HD2 PRO A 246      56.920  41.050  55.060  1.00  0.00           H
ATOM   3974  CA  PRO A 246      57.310  41.000  51.790  1.00  0.00           C
ATOM   3975  HA  PRO A 246      58.280  40.560  51.850  1.00  0.00           H
ATOM   3976  CB  PRO A 246      56.240  39.910  51.930  1.00  0.00           C
ATOM   3977  HB1 PRO A 246      56.400  39.000  51.310  1.00  0.00           H
ATOM   3978  HB2 PRO A 246      55.230  40.390  51.810  1.00  0.00           H
ATOM   3979  CG  PRO A 246      56.310  39.630  53.430  1.00  0.00           C
ATOM   3980  HG1 PRO A 246      55.480  39.020  53.850  1.00  0.00           H
ATOM   3981  HG2 PRO A 246      57.240  39.150  53.790  1.00  0.00           H
ATOM   3982  C   PRO A 246      57.110  41.850  50.480  1.00  0.00           C
ATOM   3983  O   PRO A 246      57.830  41.710  49.470  1.00  0.00           O
ATOM   3984  N   SER A 247      56.220  42.910  50.520  1.00  0.00           N
ATOM   3985  HN  SER A 247      55.640  43.030  51.320  1.00  0.00           H
ATOM   3986  CA  SER A 247      56.030  43.860  49.330  1.00  0.00           C
ATOM   3987  HA  SER A 247      55.810  43.230  48.500  1.00  0.00           H
ATOM   3988  CB  SER A 247      54.690  44.630  49.460  1.00  0.00           C
ATOM   3989  HB1 SER A 247      53.830  43.930  49.420  1.00  0.00           H
ATOM   3990  HB2 SER A 247      54.450  45.450  48.750  1.00  0.00           H
ATOM   3991  OG  SER A 247      54.590  45.260  50.750  1.00  0.00           O
ATOM   3992  HG1 SER A 247      54.270  44.630  51.410  1.00  0.00           H
ATOM   3993  C   SER A 247      57.170  44.830  49.040  1.00  0.00           C
ATOM   3994  O   SER A 247      57.390  45.230  47.850  1.00  0.00           O
ATOM   3995  N   VAL A 248      57.950  45.260  50.120  1.00  0.00           N
ATOM   3996  HN  VAL A 248      57.710  45.000  51.050  1.00  0.00           H
ATOM   3997  CA  VAL A 248      59.120  46.110  50.080  1.00  0.00           C
ATOM   3998  HA  VAL A 248      58.780  46.940  49.490  1.00  0.00           H
ATOM   3999  CB  VAL A 248      59.610  46.540  51.450  1.00  0.00           C
ATOM   4000  HB  VAL A 248      59.630  45.650  52.110  1.00  0.00           H
ATOM   4001  CG1 VAL A 248      61.080  47.000  51.400  1.00  0.00           C
ATOM   4002 HG11 VAL A 248      61.120  47.770  50.610  1.00  0.00           H
ATOM   4003 HG12 VAL A 248      61.820  46.180  51.250  1.00  0.00           H
ATOM   4004 HG13 VAL A 248      61.250  47.550  52.350  1.00  0.00           H
ATOM   4005  CG2 VAL A 248      58.560  47.510  51.870  1.00  0.00           C
ATOM   4006 HG21 VAL A 248      57.520  47.330  51.520  1.00  0.00           H
ATOM   4007 HG22 VAL A 248      58.770  48.450  51.310  1.00  0.00           H
ATOM   4008 HG23 VAL A 248      58.530  47.800  52.940  1.00  0.00           H
ATOM   4009  C   VAL A 248      60.190  45.400  49.260  1.00  0.00           C
ATOM   4010  O   VAL A 248      60.840  45.890  48.320  1.00  0.00           O
ATOM   4011  N   VAL A 249      60.390  44.120  49.590  1.00  0.00           N
ATOM   4012  HN  VAL A 249      59.890  43.770  50.380  1.00  0.00           H
ATOM   4013  CA  VAL A 249      61.260  43.210  48.810  1.00  0.00           C
ATOM   4014  HA  VAL A 249      62.220  43.650  48.590  1.00  0.00           H
ATOM   4015  CB  VAL A 249      61.670  41.990  49.550  1.00  0.00           C
ATOM   4016  HB  VAL A 249      60.730  41.600  50.010  1.00  0.00           H
ATOM   4017  CG1 VAL A 249      62.410  41.020  48.690  1.00  0.00           C
ATOM   4018 HG11 VAL A 249      61.630  40.700  47.980  1.00  0.00           H
ATOM   4019 HG12 VAL A 249      62.850  40.140  49.200  1.00  0.00           H
ATOM   4020 HG13 VAL A 249      63.240  41.470  48.120  1.00  0.00           H
ATOM   4021  CG2 VAL A 249      62.620  42.500  50.710  1.00  0.00           C
ATOM   4022 HG21 VAL A 249      61.990  43.110  51.380  1.00  0.00           H
ATOM   4023 HG22 VAL A 249      63.470  43.130  50.390  1.00  0.00           H
ATOM   4024 HG23 VAL A 249      62.970  41.670  51.360  1.00  0.00           H
ATOM   4025  C   VAL A 249      60.900  43.040  47.350  1.00  0.00           C
ATOM   4026  O   VAL A 249      61.820  43.260  46.540  1.00  0.00           O
ATOM   4027  N   VAL A 250      59.610  42.850  46.990  1.00  0.00           N
ATOM   4028  HN  VAL A 250      58.940  42.690  47.700  1.00  0.00           H
ATOM   4029  CA  VAL A 250      59.150  42.700  45.640  1.00  0.00           C
ATOM   4030  HA  VAL A 250      59.970  42.130  45.200  1.00  0.00           H
ATOM   4031  CB  VAL A 250      57.930  41.930  45.530  1.00  0.00           C
ATOM   4032  HB  VAL A 250      57.050  42.330  46.090  1.00  0.00           H
ATOM   4033  CG1 VAL A 250      57.450  41.790  44.060  1.00  0.00           C
ATOM   4034 HG11 VAL A 250      58.280  41.380  43.420  1.00  0.00           H
ATOM   4035 HG12 VAL A 250      57.040  42.770  43.760  1.00  0.00           H
ATOM   4036 HG13 VAL A 250      56.560  41.150  43.940  1.00  0.00           H
ATOM   4037  CG2 VAL A 250      58.120  40.500  46.020  1.00  0.00           C
ATOM   4038 HG21 VAL A 250      58.160  40.500  47.130  1.00  0.00           H
ATOM   4039 HG22 VAL A 250      58.930  40.030  45.420  1.00  0.00           H
ATOM   4040 HG23 VAL A 250      57.230  39.910  45.700  1.00  0.00           H
ATOM   4041  C   VAL A 250      59.260  43.980  44.840  1.00  0.00           C
ATOM   4042  O   VAL A 250      59.580  44.000  43.690  1.00  0.00           O
ATOM   4043  N   ARG A 251      58.980  45.180  45.590  1.00  0.00           N
ATOM   4044  HN  ARG A 251      58.490  45.160  46.460  1.00  0.00           H
ATOM   4045  CA  ARG A 251      59.270  46.460  45.070  1.00  0.00           C
ATOM   4046  HA  ARG A 251      58.890  46.470  44.060  1.00  0.00           H
ATOM   4047  CB  ARG A 251      58.550  47.580  45.820  1.00  0.00           C
ATOM   4048  HB1 ARG A 251      58.750  47.490  46.900  1.00  0.00           H
ATOM   4049  HB2 ARG A 251      57.450  47.420  45.750  1.00  0.00           H
ATOM   4050  CG  ARG A 251      58.940  49.120  45.430  1.00  0.00           C
ATOM   4051  HG1 ARG A 251      59.960  49.340  45.800  1.00  0.00           H
ATOM   4052  HG2 ARG A 251      58.290  49.610  46.180  1.00  0.00           H
ATOM   4053  CD  ARG A 251      58.560  49.580  43.990  1.00  0.00           C
ATOM   4054  HD1 ARG A 251      58.990  48.750  43.400  1.00  0.00           H
ATOM   4055  HD2 ARG A 251      59.060  50.500  43.610  1.00  0.00           H
ATOM   4056  NE  ARG A 251      57.070  49.600  43.740  1.00  0.00           N
ATOM   4057  HE  ARG A 251      56.520  49.790  44.550  1.00  0.00           H
ATOM   4058  CZ  ARG A 251      56.420  49.370  42.580  1.00  0.00           C
ATOM   4059  NH1 ARG A 251      56.840  49.130  41.360  1.00  0.00           N
ATOM   4060 HH11 ARG A 251      57.740  49.530  41.170  1.00  0.00           H
ATOM   4061 HH12 ARG A 251      56.210  49.350  40.620  1.00  0.00           H
ATOM   4062  NH2 ARG A 251      55.120  49.370  42.770  1.00  0.00           N
ATOM   4063 HH21 ARG A 251      54.660  49.590  43.620  1.00  0.00           H
ATOM   4064 HH22 ARG A 251      54.630  48.750  42.150  1.00  0.00           H
ATOM   4065  C   ARG A 251      60.780  46.720  44.800  1.00  0.00           C
ATOM   4066  O   ARG A 251      61.100  47.200  43.760  1.00  0.00           O
ATOM   4067  N   ILE A 252      61.710  46.280  45.660  1.00  0.00           N
ATOM   4068  HN  ILE A 252      61.460  45.920  46.560  1.00  0.00           H
ATOM   4069  CA  ILE A 252      63.090  46.150  45.390  1.00  0.00           C
ATOM   4070  HA  ILE A 252      63.270  47.140  45.020  1.00  0.00           H
ATOM   4071  CB  ILE A 252      63.930  45.890  46.660  1.00  0.00           C
ATOM   4072  HB  ILE A 252      63.680  44.910  47.120  1.00  0.00           H
ATOM   4073  CG2 ILE A 252      65.390  45.580  46.320  1.00  0.00           C
ATOM   4074 HG21 ILE A 252      65.730  46.540  45.870  1.00  0.00           H
ATOM   4075 HG22 ILE A 252      65.560  44.760  45.590  1.00  0.00           H
ATOM   4076 HG23 ILE A 252      65.990  45.380  47.240  1.00  0.00           H
ATOM   4077  CG1 ILE A 252      63.850  47.170  47.540  1.00  0.00           C
ATOM   4078 HG11 ILE A 252      62.880  47.690  47.400  1.00  0.00           H
ATOM   4079 HG12 ILE A 252      64.580  48.010  47.390  1.00  0.00           H
ATOM   4080  CD  ILE A 252      63.910  46.640  48.960  1.00  0.00           C
ATOM   4081  HD1 ILE A 252      63.450  47.370  49.670  1.00  0.00           H
ATOM   4082  HD2 ILE A 252      64.960  46.350  49.190  1.00  0.00           H
ATOM   4083  HD3 ILE A 252      63.230  45.760  49.010  1.00  0.00           H
ATOM   4084  C   ILE A 252      63.450  45.220  44.250  1.00  0.00           C
ATOM   4085  O   ILE A 252      64.280  45.520  43.390  1.00  0.00           O
ATOM   4086  N   ARG A 253      62.700  44.130  44.010  1.00  0.00           N
ATOM   4087  HN  ARG A 253      61.990  43.800  44.640  1.00  0.00           H
ATOM   4088  CA  ARG A 253      62.760  43.250  42.850  1.00  0.00           C
ATOM   4089  HA  ARG A 253      63.830  43.110  42.750  1.00  0.00           H
ATOM   4090  CB  ARG A 253      62.020  41.940  43.100  1.00  0.00           C
ATOM   4091  HB1 ARG A 253      60.980  42.080  43.470  1.00  0.00           H
ATOM   4092  HB2 ARG A 253      62.500  41.400  43.940  1.00  0.00           H
ATOM   4093  CG  ARG A 253      62.050  40.990  41.860  1.00  0.00           C
ATOM   4094  HG1 ARG A 253      62.950  41.190  41.230  1.00  0.00           H
ATOM   4095  HG2 ARG A 253      61.140  41.140  41.240  1.00  0.00           H
ATOM   4096  CD  ARG A 253      62.130  39.510  42.340  1.00  0.00           C
ATOM   4097  HD1 ARG A 253      61.270  39.160  42.950  1.00  0.00           H
ATOM   4098  HD2 ARG A 253      63.000  39.410  43.020  1.00  0.00           H
ATOM   4099  NE  ARG A 253      62.340  38.650  41.150  1.00  0.00           N
ATOM   4100  HE  ARG A 253      61.570  38.020  41.010  1.00  0.00           H
ATOM   4101  CZ  ARG A 253      63.480  38.330  40.590  1.00  0.00           C
ATOM   4102  NH1 ARG A 253      64.580  39.020  40.750  1.00  0.00           N
ATOM   4103 HH11 ARG A 253      64.650  39.570  41.580  1.00  0.00           H
ATOM   4104 HH12 ARG A 253      65.460  38.750  40.360  1.00  0.00           H
ATOM   4105  NH2 ARG A 253      63.520  37.310  39.760  1.00  0.00           N
ATOM   4106 HH21 ARG A 253      62.650  37.000  39.390  1.00  0.00           H
ATOM   4107 HH22 ARG A 253      64.190  37.440  39.020  1.00  0.00           H
ATOM   4108  C   ARG A 253      62.410  43.850  41.500  1.00  0.00           C
ATOM   4109  O   ARG A 253      63.070  43.610  40.480  1.00  0.00           O
ATOM   4110  N   ILE A 254      61.330  44.660  41.480  1.00  0.00           N
ATOM   4111  HN  ILE A 254      60.730  44.650  42.290  1.00  0.00           H
ATOM   4112  CA  ILE A 254      60.860  45.460  40.330  1.00  0.00           C
ATOM   4113  HA  ILE A 254      60.730  44.780  39.510  1.00  0.00           H
ATOM   4114  CB  ILE A 254      59.520  46.070  40.660  1.00  0.00           C
ATOM   4115  HB  ILE A 254      59.550  46.610  41.640  1.00  0.00           H
ATOM   4116  CG2 ILE A 254      59.140  47.120  39.620  1.00  0.00           C
ATOM   4117 HG21 ILE A 254      58.090  47.410  39.800  1.00  0.00           H
ATOM   4118 HG22 ILE A 254      59.290  46.650  38.620  1.00  0.00           H
ATOM   4119 HG23 ILE A 254      59.640  48.100  39.690  1.00  0.00           H
ATOM   4120  CG1 ILE A 254      58.350  45.020  40.660  1.00  0.00           C
ATOM   4121 HG11 ILE A 254      58.490  44.030  41.130  1.00  0.00           H
ATOM   4122 HG12 ILE A 254      58.100  44.760  39.610  1.00  0.00           H
ATOM   4123  CD  ILE A 254      57.020  45.480  41.330  1.00  0.00           C
ATOM   4124  HD1 ILE A 254      57.050  45.500  42.440  1.00  0.00           H
ATOM   4125  HD2 ILE A 254      56.320  44.670  41.020  1.00  0.00           H
ATOM   4126  HD3 ILE A 254      56.560  46.410  40.920  1.00  0.00           H
ATOM   4127  C   ILE A 254      61.970  46.480  39.960  1.00  0.00           C
ATOM   4128  O   ILE A 254      62.360  46.550  38.780  1.00  0.00           O
ATOM   4129  N   PHE A 255      62.570  47.120  41.000  1.00  0.00           N
ATOM   4130  HN  PHE A 255      62.350  46.900  41.950  1.00  0.00           H
ATOM   4131  CA  PHE A 255      63.790  47.930  40.830  1.00  0.00           C
ATOM   4132  HA  PHE A 255      63.450  48.650  40.100  1.00  0.00           H
ATOM   4133  CB  PHE A 255      64.100  48.790  42.040  1.00  0.00           C
ATOM   4134  HB1 PHE A 255      65.110  49.240  42.030  1.00  0.00           H
ATOM   4135  HB2 PHE A 255      63.970  48.120  42.920  1.00  0.00           H
ATOM   4136  CG  PHE A 255      63.210  49.980  42.110  1.00  0.00           C
ATOM   4137  CD1 PHE A 255      63.090  50.900  41.090  1.00  0.00           C
ATOM   4138  HD1 PHE A 255      63.560  50.740  40.140  1.00  0.00           H
ATOM   4139  CE1 PHE A 255      62.330  52.050  41.160  1.00  0.00           C
ATOM   4140  HE1 PHE A 255      62.140  52.670  40.290  1.00  0.00           H
ATOM   4141  CZ  PHE A 255      61.680  52.410  42.360  1.00  0.00           C
ATOM   4142  HZ  PHE A 255      61.110  53.320  42.470  1.00  0.00           H
ATOM   4143  CD2 PHE A 255      62.600  50.310  43.380  1.00  0.00           C
ATOM   4144  HD2 PHE A 255      62.860  49.720  44.240  1.00  0.00           H
ATOM   4145  CE2 PHE A 255      61.870  51.540  43.450  1.00  0.00           C
ATOM   4146  HE2 PHE A 255      61.570  51.810  44.460  1.00  0.00           H
ATOM   4147  C   PHE A 255      64.970  47.200  40.390  1.00  0.00           C
ATOM   4148  O   PHE A 255      65.620  47.610  39.470  1.00  0.00           O
ATOM   4149  N   TRP A 256      65.330  46.030  40.970  1.00  0.00           N
ATOM   4150  HN  TRP A 256      64.920  45.830  41.850  1.00  0.00           H
ATOM   4151  CA  TRP A 256      66.450  45.310  40.420  1.00  0.00           C
ATOM   4152  HA  TRP A 256      67.300  45.970  40.380  1.00  0.00           H
ATOM   4153  CB  TRP A 256      66.890  44.060  41.320  1.00  0.00           C
ATOM   4154  HB1 TRP A 256      65.950  43.470  41.380  1.00  0.00           H
ATOM   4155  HB2 TRP A 256      67.200  44.390  42.340  1.00  0.00           H
ATOM   4156  CG  TRP A 256      67.880  43.080  40.790  1.00  0.00           C
ATOM   4157  CD1 TRP A 256      67.750  41.860  40.190  1.00  0.00           C
ATOM   4158  HD1 TRP A 256      66.840  41.300  40.120  1.00  0.00           H
ATOM   4159  NE1 TRP A 256      69.040  41.460  39.740  1.00  0.00           N
ATOM   4160  HE1 TRP A 256      69.330  40.570  39.470  1.00  0.00           H
ATOM   4161  CE2 TRP A 256      69.990  42.390  40.110  1.00  0.00           C
ATOM   4162  CD2 TRP A 256      69.300  43.390  40.830  1.00  0.00           C
ATOM   4163  CE3 TRP A 256      70.010  44.480  41.380  1.00  0.00           C
ATOM   4164  HE3 TRP A 256      69.480  45.320  41.820  1.00  0.00           H
ATOM   4165  CZ3 TRP A 256      71.460  44.460  41.240  1.00  0.00           C
ATOM   4166  HZ3 TRP A 256      72.090  45.240  41.650  1.00  0.00           H
ATOM   4167  CZ2 TRP A 256      71.340  42.250  40.190  1.00  0.00           C
ATOM   4168  HZ2 TRP A 256      71.870  41.350  39.910  1.00  0.00           H
ATOM   4169  CH2 TRP A 256      72.090  43.220  40.840  1.00  0.00           C
ATOM   4170  HH2 TRP A 256      73.150  43.160  40.680  1.00  0.00           H
ATOM   4171  C   TRP A 256      66.390  44.940  38.950  1.00  0.00           C
ATOM   4172  O   TRP A 256      67.310  45.170  38.170  1.00  0.00           O
ATOM   4173  N   LEU A 257      65.270  44.360  38.600  1.00  0.00           N
ATOM   4174  HN  LEU A 257      64.560  44.160  39.270  1.00  0.00           H
ATOM   4175  CA  LEU A 257      64.940  44.070  37.220  1.00  0.00           C
ATOM   4176  HA  LEU A 257      65.840  43.570  36.880  1.00  0.00           H
ATOM   4177  CB  LEU A 257      63.730  43.100  37.150  1.00  0.00           C
ATOM   4178  HB1 LEU A 257      63.540  42.840  36.080  1.00  0.00           H
ATOM   4179  HB2 LEU A 257      62.820  43.650  37.460  1.00  0.00           H
ATOM   4180  CG  LEU A 257      63.770  41.770  37.990  1.00  0.00           C
ATOM   4181  HG  LEU A 257      64.180  41.840  39.020  1.00  0.00           H
ATOM   4182  CD1 LEU A 257      62.340  41.230  38.120  1.00  0.00           C
ATOM   4183 HD11 LEU A 257      61.850  41.890  38.870  1.00  0.00           H
ATOM   4184 HD12 LEU A 257      62.270  40.230  38.590  1.00  0.00           H
ATOM   4185 HD13 LEU A 257      61.770  41.210  37.170  1.00  0.00           H
ATOM   4186  CD2 LEU A 257      64.710  40.710  37.360  1.00  0.00           C
ATOM   4187 HD21 LEU A 257      65.610  41.360  37.260  1.00  0.00           H
ATOM   4188 HD22 LEU A 257      64.350  40.380  36.370  1.00  0.00           H
ATOM   4189 HD23 LEU A 257      64.830  39.810  38.010  1.00  0.00           H
ATOM   4190  C   LEU A 257      64.760  45.320  36.260  1.00  0.00           C
ATOM   4191  O   LEU A 257      65.250  45.380  35.110  1.00  0.00           O
ATOM   4192  N   LEU A 258      64.100  46.410  36.660  1.00  0.00           N
ATOM   4193  HN  LEU A 258      63.480  46.320  37.440  1.00  0.00           H
ATOM   4194  CA  LEU A 258      64.200  47.640  35.880  1.00  0.00           C
ATOM   4195  HA  LEU A 258      63.750  47.570  34.890  1.00  0.00           H
ATOM   4196  CB  LEU A 258      63.370  48.750  36.500  1.00  0.00           C
ATOM   4197  HB1 LEU A 258      63.570  49.760  36.080  1.00  0.00           H
ATOM   4198  HB2 LEU A 258      63.610  48.810  37.580  1.00  0.00           H
ATOM   4199  CG  LEU A 258      61.820  48.790  36.380  1.00  0.00           C
ATOM   4200  HG  LEU A 258      61.330  47.910  36.870  1.00  0.00           H
ATOM   4201  CD1 LEU A 258      61.310  49.950  37.250  1.00  0.00           C
ATOM   4202 HD11 LEU A 258      61.940  50.840  37.050  1.00  0.00           H
ATOM   4203 HD12 LEU A 258      61.430  49.770  38.350  1.00  0.00           H
ATOM   4204 HD13 LEU A 258      60.240  50.090  36.970  1.00  0.00           H
ATOM   4205  CD2 LEU A 258      61.430  49.030  34.910  1.00  0.00           C
ATOM   4206 HD21 LEU A 258      61.980  49.950  34.620  1.00  0.00           H
ATOM   4207 HD22 LEU A 258      60.330  49.200  34.840  1.00  0.00           H
ATOM   4208 HD23 LEU A 258      61.800  48.210  34.260  1.00  0.00           H
ATOM   4209  C   LEU A 258      65.570  48.220  35.600  1.00  0.00           C
ATOM   4210  O   LEU A 258      65.840  48.700  34.540  1.00  0.00           O
ATOM   4211  N   HSD A 259      66.480  48.090  36.560  1.00  0.00           N
ATOM   4212  HN  HSD A 259      66.100  47.830  37.450  1.00  0.00           H
ATOM   4213  CA  HSD A 259      67.890  48.420  36.480  1.00  0.00           C
ATOM   4214  HA  HSD A 259      68.000  49.430  36.130  1.00  0.00           H
ATOM   4215  CB  HSD A 259      68.560  48.350  37.920  1.00  0.00           C
ATOM   4216  HB1 HSD A 259      68.170  47.440  38.420  1.00  0.00           H
ATOM   4217  HB2 HSD A 259      68.240  49.210  38.520  1.00  0.00           H
ATOM   4218  ND1 HSD A 259      70.860  49.320  37.580  1.00  0.00           N
ATOM   4219  HD1 HSD A 259      70.540  50.230  37.280  1.00  0.00           H
ATOM   4220  CG  HSD A 259      70.060  48.260  37.980  1.00  0.00           C
ATOM   4221  CE1 HSD A 259      72.120  49.050  37.950  1.00  0.00           C
ATOM   4222  HE1 HSD A 259      72.920  49.750  37.690  1.00  0.00           H
ATOM   4223  NE2 HSD A 259      72.200  47.810  38.460  1.00  0.00           N
ATOM   4224  CD2 HSD A 259      70.880  47.330  38.460  1.00  0.00           C
ATOM   4225  HD2 HSD A 259      70.680  46.380  38.960  1.00  0.00           H
ATOM   4226  C   HSD A 259      68.740  47.630  35.510  1.00  0.00           C
ATOM   4227  O   HSD A 259      69.470  48.130  34.650  1.00  0.00           O
ATOM   4228  N   THR A 260      68.630  46.330  35.480  1.00  0.00           N
ATOM   4229  HN  THR A 260      68.060  45.910  36.190  1.00  0.00           H
ATOM   4230  CA  THR A 260      69.350  45.320  34.730  1.00  0.00           C
ATOM   4231  HA  THR A 260      70.360  45.660  34.570  1.00  0.00           H
ATOM   4232  CB  THR A 260      69.600  43.990  35.400  1.00  0.00           C
ATOM   4233  HB  THR A 260      70.000  43.250  34.670  1.00  0.00           H
ATOM   4234  OG1 THR A 260      68.470  43.430  36.040  1.00  0.00           O
ATOM   4235  HG1 THR A 260      68.380  43.900  36.870  1.00  0.00           H
ATOM   4236  CG2 THR A 260      70.700  44.210  36.480  1.00  0.00           C
ATOM   4237 HG21 THR A 260      71.000  43.250  36.940  1.00  0.00           H
ATOM   4238 HG22 THR A 260      70.430  44.930  37.280  1.00  0.00           H
ATOM   4239 HG23 THR A 260      71.640  44.640  36.080  1.00  0.00           H
ATOM   4240  C   THR A 260      68.830  45.130  33.350  1.00  0.00           C
ATOM   4241  O   THR A 260      69.610  45.320  32.380  1.00  0.00           O
ATOM   4242  N   SER A 261      67.490  44.900  33.160  1.00  0.00           N
ATOM   4243  HN  SER A 261      66.960  44.920  34.000  1.00  0.00           H
ATOM   4244  CA  SER A 261      66.890  44.720  31.850  1.00  0.00           C
ATOM   4245  HA  SER A 261      67.590  45.210  31.180  1.00  0.00           H
ATOM   4246  CB  SER A 261      66.690  43.180  31.370  1.00  0.00           C
ATOM   4247  HB1 SER A 261      67.630  42.600  31.500  1.00  0.00           H
ATOM   4248  HB2 SER A 261      66.320  43.080  30.330  1.00  0.00           H
ATOM   4249  OG  SER A 261      65.760  42.430  32.170  1.00  0.00           O
ATOM   4250  HG1 SER A 261      64.860  42.690  32.000  1.00  0.00           H
ATOM   4251  C   SER A 261      65.720  45.660  31.500  1.00  0.00           C
ATOM   4252  O   SER A 261      65.280  45.720  30.370  1.00  0.00           O
ATOM   4253  N   GLY A 262      65.270  46.580  32.400  1.00  0.00           N
ATOM   4254  HN  GLY A 262      65.590  46.600  33.350  1.00  0.00           H
ATOM   4255  CA  GLY A 262      64.100  47.360  32.020  1.00  0.00           C
ATOM   4256  HA1 GLY A 262      64.420  47.990  31.200  1.00  0.00           H
ATOM   4257  HA2 GLY A 262      63.830  48.060  32.810  1.00  0.00           H
ATOM   4258  C   GLY A 262      62.820  46.600  31.750  1.00  0.00           C
ATOM   4259  O   GLY A 262      62.450  45.700  32.470  1.00  0.00           O
ATOM   4260  N   THR A 263      62.100  47.130  30.790  1.00  0.00           N
ATOM   4261  HN  THR A 263      62.290  48.060  30.500  1.00  0.00           H
ATOM   4262  CA  THR A 263      60.770  46.450  30.430  1.00  0.00           C
ATOM   4263  HA  THR A 263      60.510  45.720  31.170  1.00  0.00           H
ATOM   4264  CB  THR A 263      59.640  47.460  30.450  1.00  0.00           C
ATOM   4265  HB  THR A 263      58.720  46.880  30.240  1.00  0.00           H
ATOM   4266  OG1 THR A 263      59.630  48.400  29.420  1.00  0.00           O
ATOM   4267  HG1 THR A 263      60.390  48.920  29.680  1.00  0.00           H
ATOM   4268  CG2 THR A 263      59.610  48.180  31.840  1.00  0.00           C
ATOM   4269 HG21 THR A 263      59.880  47.370  32.550  1.00  0.00           H
ATOM   4270 HG22 THR A 263      58.600  48.530  32.140  1.00  0.00           H
ATOM   4271 HG23 THR A 263      60.420  48.950  31.790  1.00  0.00           H
ATOM   4272  C   THR A 263      60.950  45.850  29.020  1.00  0.00           C
ATOM   4273  O   THR A 263      60.010  45.370  28.370  1.00  0.00           O
ATOM   4274  N   GLN A 264      62.190  45.760  28.520  1.00  0.00           N
ATOM   4275  HN  GLN A 264      62.900  46.030  29.160  1.00  0.00           H
ATOM   4276  CA  GLN A 264      62.530  45.130  27.280  1.00  0.00           C
ATOM   4277  HA  GLN A 264      61.810  45.340  26.520  1.00  0.00           H
ATOM   4278  CB  GLN A 264      63.990  45.490  26.820  1.00  0.00           C
ATOM   4279  HB1 GLN A 264      64.310  44.840  25.970  1.00  0.00           H
ATOM   4280  HB2 GLN A 264      64.790  45.410  27.580  1.00  0.00           H
ATOM   4281  CG  GLN A 264      64.080  46.930  26.330  1.00  0.00           C
ATOM   4282  HG1 GLN A 264      65.040  47.050  25.790  1.00  0.00           H
ATOM   4283  HG2 GLN A 264      63.940  47.710  27.100  1.00  0.00           H
ATOM   4284  CD  GLN A 264      62.980  47.320  25.330  1.00  0.00           C
ATOM   4285  OE1 GLN A 264      62.350  48.380  25.420  1.00  0.00           O
ATOM   4286  NE2 GLN A 264      62.840  46.500  24.220  1.00  0.00           N
ATOM   4287 HE21 GLN A 264      62.320  46.970  23.520  1.00  0.00           H
ATOM   4288 HE22 GLN A 264      63.390  45.670  24.090  1.00  0.00           H
ATOM   4289  C   GLN A 264      62.520  43.540  27.420  1.00  0.00           C
ATOM   4290  O   GLN A 264      62.640  42.790  26.440  1.00  0.00           O
ATOM   4291  N   ASN A 265      62.360  43.040  28.690  1.00  0.00           N
ATOM   4292  HN  ASN A 265      62.680  43.420  29.560  1.00  0.00           H
ATOM   4293  CA  ASN A 265      62.040  41.650  28.820  1.00  0.00           C
ATOM   4294  HA  ASN A 265      61.760  41.170  27.890  1.00  0.00           H
ATOM   4295  CB  ASN A 265      63.220  40.820  29.390  1.00  0.00           C
ATOM   4296  HB1 ASN A 265      63.500  41.310  30.360  1.00  0.00           H
ATOM   4297  HB2 ASN A 265      64.140  40.850  28.760  1.00  0.00           H
ATOM   4298  CG  ASN A 265      62.970  39.270  29.710  1.00  0.00           C
ATOM   4299  OD1 ASN A 265      61.770  38.860  29.590  1.00  0.00           O
ATOM   4300  ND2 ASN A 265      64.000  38.450  29.950  1.00  0.00           N
ATOM   4301 HD21 ASN A 265      64.980  38.600  29.900  1.00  0.00           H
ATOM   4302 HD22 ASN A 265      63.660  37.520  30.090  1.00  0.00           H
ATOM   4303  C   ASN A 265      60.850  41.610  29.750  1.00  0.00           C
ATOM   4304  O   ASN A 265      60.950  42.020  30.930  1.00  0.00           O
ATOM   4305  N   CYS A 266      59.680  41.100  29.310  1.00  0.00           N
ATOM   4306  HN  CYS A 266      59.660  40.870  28.340  1.00  0.00           H
ATOM   4307  CA  CYS A 266      58.480  41.050  30.130  1.00  0.00           C
ATOM   4308  HA  CYS A 266      58.480  41.770  30.940  1.00  0.00           H
ATOM   4309  CB  CYS A 266      57.270  41.600  29.220  1.00  0.00           C
ATOM   4310  HB1 CYS A 266      56.280  41.430  29.680  1.00  0.00           H
ATOM   4311  HB2 CYS A 266      57.400  41.010  28.280  1.00  0.00           H
ATOM   4312  SG  CYS A 266      57.480  43.350  28.850  1.00  0.00           S
ATOM   4313  C   CYS A 266      58.170  39.710  30.710  1.00  0.00           C
ATOM   4314  O   CYS A 266      57.560  39.500  31.750  1.00  0.00           O
ATOM   4315  N   GLU A 267      58.790  38.700  30.130  1.00  0.00           N
ATOM   4316  HN  GLU A 267      59.460  38.840  29.390  1.00  0.00           H
ATOM   4317  CA  GLU A 267      58.620  37.300  30.490  1.00  0.00           C
ATOM   4318  HA  GLU A 267      57.570  37.070  30.570  1.00  0.00           H
ATOM   4319  CB  GLU A 267      59.250  36.430  29.410  1.00  0.00           C
ATOM   4320  HB1 GLU A 267      59.450  35.420  29.840  1.00  0.00           H
ATOM   4321  HB2 GLU A 267      60.290  36.810  29.310  1.00  0.00           H
ATOM   4322  CG  GLU A 267      58.580  36.380  27.960  1.00  0.00           C
ATOM   4323  HG1 GLU A 267      58.310  37.400  27.610  1.00  0.00           H
ATOM   4324  HG2 GLU A 267      57.640  35.820  28.090  1.00  0.00           H
ATOM   4325  CD  GLU A 267      59.460  35.700  26.960  1.00  0.00           C
ATOM   4326  OE1 GLU A 267      60.040  36.350  26.010  1.00  0.00           O
ATOM   4327  OE2 GLU A 267      59.480  34.420  27.000  1.00  0.00           O
ATOM   4328  C   GLU A 267      59.140  36.930  31.860  1.00  0.00           C
ATOM   4329  O   GLU A 267      58.680  36.020  32.620  1.00  0.00           O
ATOM   4330  N   VAL A 268      60.200  37.720  32.270  1.00  0.00           N
ATOM   4331  HN  VAL A 268      60.450  38.450  31.640  1.00  0.00           H
ATOM   4332  CA  VAL A 268      60.830  37.530  33.560  1.00  0.00           C
ATOM   4333  HA  VAL A 268      60.900  36.470  33.800  1.00  0.00           H
ATOM   4334  CB  VAL A 268      62.250  38.290  33.580  1.00  0.00           C
ATOM   4335  HB  VAL A 268      62.710  37.880  32.660  1.00  0.00           H
ATOM   4336  CG1 VAL A 268      62.220  39.820  33.440  1.00  0.00           C
ATOM   4337 HG11 VAL A 268      63.180  40.200  33.030  1.00  0.00           H
ATOM   4338 HG12 VAL A 268      62.080  40.340  34.410  1.00  0.00           H
ATOM   4339 HG13 VAL A 268      61.410  40.100  32.720  1.00  0.00           H
ATOM   4340  CG2 VAL A 268      63.140  37.790  34.760  1.00  0.00           C
ATOM   4341 HG21 VAL A 268      62.950  38.380  35.690  1.00  0.00           H
ATOM   4342 HG22 VAL A 268      64.180  37.890  34.370  1.00  0.00           H
ATOM   4343 HG23 VAL A 268      62.970  36.730  35.030  1.00  0.00           H
ATOM   4344  C   VAL A 268      59.920  38.210  34.620  1.00  0.00           C
ATOM   4345  O   VAL A 268      59.930  37.880  35.840  1.00  0.00           O
ATOM   4346  N   TYR A 269      59.060  39.140  34.150  1.00  0.00           N
ATOM   4347  HN  TYR A 269      58.970  39.480  33.210  1.00  0.00           H
ATOM   4348  CA  TYR A 269      58.210  39.760  35.050  1.00  0.00           C
ATOM   4349  HA  TYR A 269      58.670  39.830  36.020  1.00  0.00           H
ATOM   4350  CB  TYR A 269      57.820  41.200  34.780  1.00  0.00           C
ATOM   4351  HB1 TYR A 269      57.040  41.560  35.470  1.00  0.00           H
ATOM   4352  HB2 TYR A 269      57.390  41.350  33.770  1.00  0.00           H
ATOM   4353  CG  TYR A 269      58.940  42.170  34.970  1.00  0.00           C
ATOM   4354  CD1 TYR A 269      59.550  42.640  33.790  1.00  0.00           C
ATOM   4355  HD1 TYR A 269      59.190  42.210  32.850  1.00  0.00           H
ATOM   4356  CE1 TYR A 269      60.360  43.760  33.830  1.00  0.00           C
ATOM   4357  HE1 TYR A 269      60.780  44.150  32.910  1.00  0.00           H
ATOM   4358  CZ  TYR A 269      60.640  44.340  35.080  1.00  0.00           C
ATOM   4359  OH  TYR A 269      61.530  45.420  34.980  1.00  0.00           O
ATOM   4360  HH  TYR A 269      61.600  45.690  34.050  1.00  0.00           H
ATOM   4361  CD2 TYR A 269      59.350  42.670  36.200  1.00  0.00           C
ATOM   4362  HD2 TYR A 269      58.980  42.310  37.150  1.00  0.00           H
ATOM   4363  CE2 TYR A 269      60.250  43.770  36.250  1.00  0.00           C
ATOM   4364  HE2 TYR A 269      60.630  44.120  37.200  1.00  0.00           H
ATOM   4365  C   TYR A 269      56.950  38.980  35.340  1.00  0.00           C
ATOM   4366  O   TYR A 269      56.170  39.440  36.150  1.00  0.00           O
ATOM   4367  N   ARG A 270      56.620  37.790  34.810  1.00  0.00           N
ATOM   4368  HN  ARG A 270      57.250  37.250  34.240  1.00  0.00           H
ATOM   4369  CA  ARG A 270      55.330  37.180  35.060  1.00  0.00           C
ATOM   4370  HA  ARG A 270      54.600  37.900  34.750  1.00  0.00           H
ATOM   4371  CB  ARG A 270      55.220  35.920  34.160  1.00  0.00           C
ATOM   4372  HB1 ARG A 270      54.360  35.310  34.480  1.00  0.00           H
ATOM   4373  HB2 ARG A 270      56.230  35.480  34.230  1.00  0.00           H
ATOM   4374  CG  ARG A 270      55.060  36.340  32.620  1.00  0.00           C
ATOM   4375  HG1 ARG A 270      56.020  36.690  32.190  1.00  0.00           H
ATOM   4376  HG2 ARG A 270      54.330  37.180  32.560  1.00  0.00           H
ATOM   4377  CD  ARG A 270      54.800  35.100  31.730  1.00  0.00           C
ATOM   4378  HD1 ARG A 270      54.600  35.510  30.710  1.00  0.00           H
ATOM   4379  HD2 ARG A 270      53.850  34.680  32.110  1.00  0.00           H
ATOM   4380  NE  ARG A 270      56.050  34.180  31.760  1.00  0.00           N
ATOM   4381  HE  ARG A 270      56.760  34.360  32.440  1.00  0.00           H
ATOM   4382  CZ  ARG A 270      56.410  33.520  30.680  1.00  0.00           C
ATOM   4383  NH1 ARG A 270      55.550  33.310  29.640  1.00  0.00           N
ATOM   4384 HH11 ARG A 270      54.600  33.570  29.790  1.00  0.00           H
ATOM   4385 HH12 ARG A 270      55.800  33.280  28.670  1.00  0.00           H
ATOM   4386  NH2 ARG A 270      57.590  32.990  30.600  1.00  0.00           N
ATOM   4387 HH21 ARG A 270      57.820  32.620  29.700  1.00  0.00           H
ATOM   4388 HH22 ARG A 270      58.350  33.110  31.250  1.00  0.00           H
ATOM   4389  C   ARG A 270      54.980  36.800  36.520  1.00  0.00           C
ATOM   4390  O   ARG A 270      53.960  37.160  37.080  1.00  0.00           O
ATOM   4391  N   SER A 271      55.960  36.210  37.240  1.00  0.00           N
ATOM   4392  HN  SER A 271      56.750  35.800  36.800  1.00  0.00           H
ATOM   4393  CA  SER A 271      55.950  36.090  38.710  1.00  0.00           C
ATOM   4394  HA  SER A 271      54.970  35.700  38.900  1.00  0.00           H
ATOM   4395  CB  SER A 271      57.190  35.260  39.210  1.00  0.00           C
ATOM   4396  HB1 SER A 271      57.140  34.240  38.770  1.00  0.00           H
ATOM   4397  HB2 SER A 271      57.200  35.180  40.320  1.00  0.00           H
ATOM   4398  OG  SER A 271      58.490  35.820  38.880  1.00  0.00           O
ATOM   4399  HG1 SER A 271      58.700  35.500  37.990  1.00  0.00           H
ATOM   4400  C   SER A 271      55.890  37.360  39.510  1.00  0.00           C
ATOM   4401  O   SER A 271      55.110  37.560  40.460  1.00  0.00           O
ATOM   4402  N   VAL A 272      56.830  38.250  39.080  1.00  0.00           N
ATOM   4403  HN  VAL A 272      57.310  37.950  38.260  1.00  0.00           H
ATOM   4404  CA  VAL A 272      57.090  39.480  39.710  1.00  0.00           C
ATOM   4405  HA  VAL A 272      57.310  39.200  40.720  1.00  0.00           H
ATOM   4406  CB  VAL A 272      58.220  40.250  39.020  1.00  0.00           C
ATOM   4407  HB  VAL A 272      58.020  40.330  37.930  1.00  0.00           H
ATOM   4408  CG1 VAL A 272      58.600  41.590  39.660  1.00  0.00           C
ATOM   4409 HG11 VAL A 272      59.560  41.930  39.210  1.00  0.00           H
ATOM   4410 HG12 VAL A 272      58.850  41.310  40.710  1.00  0.00           H
ATOM   4411 HG13 VAL A 272      57.790  42.350  39.630  1.00  0.00           H
ATOM   4412  CG2 VAL A 272      59.520  39.400  39.180  1.00  0.00           C
ATOM   4413 HG21 VAL A 272      60.360  39.980  38.750  1.00  0.00           H
ATOM   4414 HG22 VAL A 272      59.540  38.380  38.740  1.00  0.00           H
ATOM   4415 HG23 VAL A 272      59.660  39.370  40.280  1.00  0.00           H
ATOM   4416  C   VAL A 272      55.940  40.490  39.700  1.00  0.00           C
ATOM   4417  O   VAL A 272      55.760  41.170  40.750  1.00  0.00           O
ATOM   4418  N   ASP A 273      55.320  40.750  38.570  1.00  0.00           N
ATOM   4419  HN  ASP A 273      55.590  40.190  37.790  1.00  0.00           H
ATOM   4420  CA  ASP A 273      54.180  41.690  38.420  1.00  0.00           C
ATOM   4421  HA  ASP A 273      54.570  42.640  38.740  1.00  0.00           H
ATOM   4422  CB  ASP A 273      53.710  41.680  36.900  1.00  0.00           C
ATOM   4423  HB1 ASP A 273      53.400  40.650  36.620  1.00  0.00           H
ATOM   4424  HB2 ASP A 273      54.570  41.730  36.200  1.00  0.00           H
ATOM   4425  CG  ASP A 273      52.690  42.710  36.530  1.00  0.00           C
ATOM   4426  OD1 ASP A 273      52.420  43.610  37.330  1.00  0.00           O
ATOM   4427  OD2 ASP A 273      52.270  42.770  35.360  1.00  0.00           O
ATOM   4428  C   ASP A 273      53.020  41.350  39.310  1.00  0.00           C
ATOM   4429  O   ASP A 273      52.410  42.170  40.010  1.00  0.00           O
ATOM   4430  N   LEU A 274      52.690  40.050  39.440  1.00  0.00           N
ATOM   4431  HN  LEU A 274      53.160  39.360  38.890  1.00  0.00           H
ATOM   4432  CA  LEU A 274      51.560  39.590  40.280  1.00  0.00           C
ATOM   4433  HA  LEU A 274      50.860  40.400  40.140  1.00  0.00           H
ATOM   4434  CB  LEU A 274      51.050  38.210  39.760  1.00  0.00           C
ATOM   4435  HB1 LEU A 274      50.560  37.640  40.580  1.00  0.00           H
ATOM   4436  HB2 LEU A 274      51.950  37.570  39.660  1.00  0.00           H
ATOM   4437  CG  LEU A 274      50.180  38.180  38.440  1.00  0.00           C
ATOM   4438  HG  LEU A 274      49.300  38.800  38.740  1.00  0.00           H
ATOM   4439  CD1 LEU A 274      50.890  38.840  37.270  1.00  0.00           C
ATOM   4440 HD11 LEU A 274      50.990  39.950  37.430  1.00  0.00           H
ATOM   4441 HD12 LEU A 274      50.300  38.530  36.380  1.00  0.00           H
ATOM   4442 HD13 LEU A 274      51.960  38.530  37.260  1.00  0.00           H
ATOM   4443  CD2 LEU A 274      49.550  36.810  38.000  1.00  0.00           C
ATOM   4444 HD21 LEU A 274      50.430  36.190  37.740  1.00  0.00           H
ATOM   4445 HD22 LEU A 274      48.990  36.990  37.060  1.00  0.00           H
ATOM   4446 HD23 LEU A 274      48.930  36.590  38.900  1.00  0.00           H
ATOM   4447  C   LEU A 274      51.890  39.500  41.700  1.00  0.00           C
ATOM   4448  O   LEU A 274      51.040  39.620  42.560  1.00  0.00           O
ATOM   4449  N   ALA A 275      53.180  39.260  42.030  1.00  0.00           N
ATOM   4450  HN  ALA A 275      53.900  39.150  41.350  1.00  0.00           H
ATOM   4451  CA  ALA A 275      53.660  39.070  43.400  1.00  0.00           C
ATOM   4452  HA  ALA A 275      53.050  38.330  43.880  1.00  0.00           H
ATOM   4453  CB  ALA A 275      55.100  38.600  43.510  1.00  0.00           C
ATOM   4454  HB1 ALA A 275      55.810  39.310  43.020  1.00  0.00           H
ATOM   4455  HB2 ALA A 275      55.090  37.620  43.010  1.00  0.00           H
ATOM   4456  HB3 ALA A 275      55.410  38.500  44.570  1.00  0.00           H
ATOM   4457  C   ALA A 275      53.610  40.350  44.210  1.00  0.00           C
ATOM   4458  O   ALA A 275      53.350  40.310  45.420  1.00  0.00           O
ATOM   4459  N   PHE A 276      53.750  41.510  43.510  1.00  0.00           N
ATOM   4460  HN  PHE A 276      53.920  41.510  42.540  1.00  0.00           H
ATOM   4461  CA  PHE A 276      53.720  42.740  44.240  1.00  0.00           C
ATOM   4462  HA  PHE A 276      54.300  42.710  45.160  1.00  0.00           H
ATOM   4463  CB  PHE A 276      54.160  43.980  43.410  1.00  0.00           C
ATOM   4464  HB1 PHE A 276      53.620  44.020  42.440  1.00  0.00           H
ATOM   4465  HB2 PHE A 276      55.230  43.820  43.200  1.00  0.00           H
ATOM   4466  CG  PHE A 276      53.970  45.340  44.100  1.00  0.00           C
ATOM   4467  CD1 PHE A 276      54.810  45.680  45.150  1.00  0.00           C
ATOM   4468  HD1 PHE A 276      55.570  45.030  45.550  1.00  0.00           H
ATOM   4469  CE1 PHE A 276      54.560  46.870  45.880  1.00  0.00           C
ATOM   4470  HE1 PHE A 276      55.210  47.190  46.690  1.00  0.00           H
ATOM   4471  CZ  PHE A 276      53.650  47.870  45.400  1.00  0.00           C
ATOM   4472  HZ  PHE A 276      53.420  48.760  45.950  1.00  0.00           H
ATOM   4473  CD2 PHE A 276      52.970  46.290  43.670  1.00  0.00           C
ATOM   4474  HD2 PHE A 276      52.500  46.050  42.730  1.00  0.00           H
ATOM   4475  CE2 PHE A 276      52.780  47.490  44.320  1.00  0.00           C
ATOM   4476  HE2 PHE A 276      52.110  48.230  43.910  1.00  0.00           H
ATOM   4477  C   PHE A 276      52.320  43.050  44.800  1.00  0.00           C
ATOM   4478  O   PHE A 276      52.200  43.340  45.970  1.00  0.00           O
ATOM   4479  N   PHE A 277      51.190  42.870  44.050  1.00  0.00           N
ATOM   4480  HN  PHE A 277      51.250  42.690  43.070  1.00  0.00           H
ATOM   4481  CA  PHE A 277      49.790  43.080  44.420  1.00  0.00           C
ATOM   4482  HA  PHE A 277      49.700  44.050  44.860  1.00  0.00           H
ATOM   4483  CB  PHE A 277      48.830  42.940  43.210  1.00  0.00           C
ATOM   4484  HB1 PHE A 277      47.790  43.140  43.520  1.00  0.00           H
ATOM   4485  HB2 PHE A 277      48.910  41.990  42.630  1.00  0.00           H
ATOM   4486  CG  PHE A 277      49.140  44.130  42.270  1.00  0.00           C
ATOM   4487  CD1 PHE A 277      48.800  45.460  42.520  1.00  0.00           C
ATOM   4488  HD1 PHE A 277      48.280  45.640  43.460  1.00  0.00           H
ATOM   4489  CE1 PHE A 277      49.170  46.550  41.710  1.00  0.00           C
ATOM   4490  HE1 PHE A 277      48.840  47.550  41.910  1.00  0.00           H
ATOM   4491  CZ  PHE A 277      49.980  46.290  40.520  1.00  0.00           C
ATOM   4492  HZ  PHE A 277      50.280  47.040  39.800  1.00  0.00           H
ATOM   4493  CD2 PHE A 277      49.880  43.920  41.080  1.00  0.00           C
ATOM   4494  HD2 PHE A 277      50.210  42.930  40.810  1.00  0.00           H
ATOM   4495  CE2 PHE A 277      50.410  44.960  40.280  1.00  0.00           C
ATOM   4496  HE2 PHE A 277      50.950  44.740  39.370  1.00  0.00           H
ATOM   4497  C   PHE A 277      49.380  42.020  45.470  1.00  0.00           C
ATOM   4498  O   PHE A 277      48.660  42.250  46.440  1.00  0.00           O
ATOM   4499  N   ILE A 278      49.900  40.790  45.320  1.00  0.00           N
ATOM   4500  HN  ILE A 278      50.380  40.570  44.470  1.00  0.00           H
ATOM   4501  CA  ILE A 278      49.710  39.690  46.320  1.00  0.00           C
ATOM   4502  HA  ILE A 278      48.670  39.650  46.610  1.00  0.00           H
ATOM   4503  CB  ILE A 278      50.250  38.330  45.840  1.00  0.00           C
ATOM   4504  HB  ILE A 278      51.290  38.360  45.470  1.00  0.00           H
ATOM   4505  CG2 ILE A 278      50.210  37.290  47.030  1.00  0.00           C
ATOM   4506 HG21 ILE A 278      49.200  37.360  47.510  1.00  0.00           H
ATOM   4507 HG22 ILE A 278      51.030  37.520  47.730  1.00  0.00           H
ATOM   4508 HG23 ILE A 278      50.320  36.260  46.640  1.00  0.00           H
ATOM   4509  CG1 ILE A 278      49.230  37.950  44.670  1.00  0.00           C
ATOM   4510 HG11 ILE A 278      49.740  37.550  43.770  1.00  0.00           H
ATOM   4511 HG12 ILE A 278      48.650  38.820  44.320  1.00  0.00           H
ATOM   4512  CD  ILE A 278      48.120  36.950  45.140  1.00  0.00           C
ATOM   4513  HD1 ILE A 278      47.450  36.730  44.290  1.00  0.00           H
ATOM   4514  HD2 ILE A 278      47.520  37.330  46.000  1.00  0.00           H
ATOM   4515  HD3 ILE A 278      48.560  35.990  45.470  1.00  0.00           H
ATOM   4516  C   ILE A 278      50.360  39.950  47.660  1.00  0.00           C
ATOM   4517  O   ILE A 278      49.720  39.780  48.720  1.00  0.00           O
ATOM   4518  N   THR A 279      51.550  40.510  47.670  1.00  0.00           N
ATOM   4519  HN  THR A 279      51.960  40.770  46.790  1.00  0.00           H
ATOM   4520  CA  THR A 279      52.240  40.830  48.990  1.00  0.00           C
ATOM   4521  HA  THR A 279      51.910  40.070  49.700  1.00  0.00           H
ATOM   4522  CB  THR A 279      53.700  40.790  48.940  1.00  0.00           C
ATOM   4523  HB  THR A 279      54.260  41.000  49.880  1.00  0.00           H
ATOM   4524  OG1 THR A 279      54.280  41.610  47.930  1.00  0.00           O
ATOM   4525  HG1 THR A 279      53.910  41.230  47.130  1.00  0.00           H
ATOM   4526  CG2 THR A 279      54.160  39.340  48.650  1.00  0.00           C
ATOM   4527 HG21 THR A 279      53.780  38.930  47.700  1.00  0.00           H
ATOM   4528 HG22 THR A 279      53.790  38.770  49.520  1.00  0.00           H
ATOM   4529 HG23 THR A 279      55.270  39.250  48.570  1.00  0.00           H
ATOM   4530  C   THR A 279      51.850  42.140  49.620  1.00  0.00           C
ATOM   4531  O   THR A 279      51.960  42.310  50.810  1.00  0.00           O
ATOM   4532  N   LEU A 280      51.410  43.060  48.770  1.00  0.00           N
ATOM   4533  HN  LEU A 280      51.660  42.900  47.820  1.00  0.00           H
ATOM   4534  CA  LEU A 280      50.860  44.340  49.070  1.00  0.00           C
ATOM   4535  HA  LEU A 280      51.500  44.830  49.790  1.00  0.00           H
ATOM   4536  CB  LEU A 280      50.660  45.230  47.800  1.00  0.00           C
ATOM   4537  HB1 LEU A 280      49.970  44.850  47.020  1.00  0.00           H
ATOM   4538  HB2 LEU A 280      51.630  45.250  47.240  1.00  0.00           H
ATOM   4539  CG  LEU A 280      50.190  46.720  48.050  1.00  0.00           C
ATOM   4540  HG  LEU A 280      49.180  46.740  48.500  1.00  0.00           H
ATOM   4541  CD1 LEU A 280      51.050  47.490  49.020  1.00  0.00           C
ATOM   4542 HD11 LEU A 280      52.110  47.420  48.710  1.00  0.00           H
ATOM   4543 HD12 LEU A 280      50.970  47.080  50.050  1.00  0.00           H
ATOM   4544 HD13 LEU A 280      50.710  48.540  49.120  1.00  0.00           H
ATOM   4545  CD2 LEU A 280      50.020  47.450  46.710  1.00  0.00           C
ATOM   4546 HD21 LEU A 280      49.110  47.040  46.240  1.00  0.00           H
ATOM   4547 HD22 LEU A 280      50.940  47.430  46.080  1.00  0.00           H
ATOM   4548 HD23 LEU A 280      49.880  48.520  46.940  1.00  0.00           H
ATOM   4549  C   LEU A 280      49.510  44.060  49.850  1.00  0.00           C
ATOM   4550  O   LEU A 280      49.070  44.690  50.820  1.00  0.00           O
ATOM   4551  N   SER A 281      48.770  43.050  49.460  1.00  0.00           N
ATOM   4552  HN  SER A 281      49.060  42.490  48.690  1.00  0.00           H
ATOM   4553  CA  SER A 281      47.600  42.460  50.150  1.00  0.00           C
ATOM   4554  HA  SER A 281      46.900  43.260  50.320  1.00  0.00           H
ATOM   4555  CB  SER A 281      46.780  41.380  49.320  1.00  0.00           C
ATOM   4556  HB1 SER A 281      45.800  41.090  49.740  1.00  0.00           H
ATOM   4557  HB2 SER A 281      47.420  40.540  49.010  1.00  0.00           H
ATOM   4558  OG  SER A 281      46.350  42.060  48.090  1.00  0.00           O
ATOM   4559  HG1 SER A 281      47.090  42.280  47.510  1.00  0.00           H
ATOM   4560  C   SER A 281      47.970  41.990  51.570  1.00  0.00           C
ATOM   4561  O   SER A 281      47.060  42.020  52.450  1.00  0.00           O
ATOM   4562  N   PHE A 282      49.270  41.590  51.880  1.00  0.00           N
ATOM   4563  HN  PHE A 282      49.980  41.660  51.190  1.00  0.00           H
ATOM   4564  CA  PHE A 282      49.610  41.110  53.210  1.00  0.00           C
ATOM   4565  HA  PHE A 282      48.830  40.520  53.650  1.00  0.00           H
ATOM   4566  CB  PHE A 282      50.900  40.190  53.280  1.00  0.00           C
ATOM   4567  HB1 PHE A 282      51.140  40.080  54.350  1.00  0.00           H
ATOM   4568  HB2 PHE A 282      51.790  40.630  52.800  1.00  0.00           H
ATOM   4569  CG  PHE A 282      50.730  38.820  52.770  1.00  0.00           C
ATOM   4570  CD1 PHE A 282      51.870  37.980  52.920  1.00  0.00           C
ATOM   4571  HD1 PHE A 282      52.730  38.270  53.500  1.00  0.00           H
ATOM   4572  CE1 PHE A 282      51.780  36.620  52.520  1.00  0.00           C
ATOM   4573  HE1 PHE A 282      52.540  35.930  52.850  1.00  0.00           H
ATOM   4574  CZ  PHE A 282      50.650  36.120  51.940  1.00  0.00           C
ATOM   4575  HZ  PHE A 282      50.580  35.100  51.600  1.00  0.00           H
ATOM   4576  CD2 PHE A 282      49.600  38.320  52.050  1.00  0.00           C
ATOM   4577  HD2 PHE A 282      48.750  38.980  51.920  1.00  0.00           H
ATOM   4578  CE2 PHE A 282      49.520  36.930  51.730  1.00  0.00           C
ATOM   4579  HE2 PHE A 282      48.700  36.500  51.160  1.00  0.00           H
ATOM   4580  C   PHE A 282      49.720  42.340  54.160  1.00  0.00           C
ATOM   4581  O   PHE A 282      49.570  42.210  55.390  1.00  0.00           O
ATOM   4582  N   THR A 283      49.850  43.590  53.690  1.00  0.00           N
ATOM   4583  HN  THR A 283      50.000  43.790  52.730  1.00  0.00           H
ATOM   4584  CA  THR A 283      49.890  44.780  54.480  1.00  0.00           C
ATOM   4585  HA  THR A 283      50.730  44.710  55.150  1.00  0.00           H
ATOM   4586  CB  THR A 283      50.200  46.060  53.740  1.00  0.00           C
ATOM   4587  HB  THR A 283      50.380  46.880  54.480  1.00  0.00           H
ATOM   4588  OG1 THR A 283      49.160  46.550  52.900  1.00  0.00           O
ATOM   4589  HG1 THR A 283      49.110  46.010  52.100  1.00  0.00           H
ATOM   4590  CG2 THR A 283      51.470  45.970  52.850  1.00  0.00           C
ATOM   4591 HG21 THR A 283      51.190  45.410  51.930  1.00  0.00           H
ATOM   4592 HG22 THR A 283      52.170  45.300  53.390  1.00  0.00           H
ATOM   4593 HG23 THR A 283      51.900  46.930  52.500  1.00  0.00           H
ATOM   4594  C   THR A 283      48.660  45.010  55.330  1.00  0.00           C
ATOM   4595  O   THR A 283      48.680  45.460  56.480  1.00  0.00           O
ATOM   4596  N   TYR A 284      47.490  44.590  54.770  1.00  0.00           N
ATOM   4597  HN  TYR A 284      47.490  44.270  53.830  1.00  0.00           H
ATOM   4598  CA  TYR A 284      46.210  44.690  55.380  1.00  0.00           C
ATOM   4599  HA  TYR A 284      46.090  45.680  55.810  1.00  0.00           H
ATOM   4600  CB  TYR A 284      45.150  44.510  54.290  1.00  0.00           C
ATOM   4601  HB1 TYR A 284      44.180  44.710  54.790  1.00  0.00           H
ATOM   4602  HB2 TYR A 284      45.170  43.430  54.000  1.00  0.00           H
ATOM   4603  CG  TYR A 284      45.250  45.330  53.060  1.00  0.00           C
ATOM   4604  CD1 TYR A 284      45.780  46.580  53.080  1.00  0.00           C
ATOM   4605  HD1 TYR A 284      46.180  47.030  53.970  1.00  0.00           H
ATOM   4606  CE1 TYR A 284      46.160  47.270  51.950  1.00  0.00           C
ATOM   4607  HE1 TYR A 284      46.540  48.280  52.090  1.00  0.00           H
ATOM   4608  CZ  TYR A 284      46.010  46.700  50.700  1.00  0.00           C
ATOM   4609  OH  TYR A 284      46.480  47.470  49.600  1.00  0.00           O
ATOM   4610  HH  TYR A 284      46.800  48.300  49.970  1.00  0.00           H
ATOM   4611  CD2 TYR A 284      44.930  44.810  51.840  1.00  0.00           C
ATOM   4612  HD2 TYR A 284      44.260  43.980  51.710  1.00  0.00           H
ATOM   4613  CE2 TYR A 284      45.230  45.480  50.610  1.00  0.00           C
ATOM   4614  HE2 TYR A 284      44.860  45.230  49.630  1.00  0.00           H
ATOM   4615  C   TYR A 284      46.000  43.710  56.540  1.00  0.00           C
ATOM   4616  O   TYR A 284      45.180  43.970  57.370  1.00  0.00           O
ATOM   4617  N   MET A 285      46.930  42.770  56.850  1.00  0.00           N
ATOM   4618  HN  MET A 285      47.600  42.450  56.180  1.00  0.00           H
ATOM   4619  CA  MET A 285      46.980  41.840  57.970  1.00  0.00           C
ATOM   4620  HA  MET A 285      45.960  41.480  58.060  1.00  0.00           H
ATOM   4621  CB  MET A 285      47.950  40.710  57.720  1.00  0.00           C
ATOM   4622  HB1 MET A 285      47.800  40.190  58.690  1.00  0.00           H
ATOM   4623  HB2 MET A 285      48.950  41.170  57.750  1.00  0.00           H
ATOM   4624  CG  MET A 285      47.690  39.900  56.460  1.00  0.00           C
ATOM   4625  HG1 MET A 285      47.800  40.570  55.590  1.00  0.00           H
ATOM   4626  HG2 MET A 285      46.670  39.480  56.460  1.00  0.00           H
ATOM   4627  SD  MET A 285      48.720  38.370  56.190  1.00  0.00           S
ATOM   4628  CE  MET A 285      47.560  37.460  55.040  1.00  0.00           C
ATOM   4629  HE1 MET A 285      46.740  36.870  55.490  1.00  0.00           H
ATOM   4630  HE2 MET A 285      48.150  36.630  54.620  1.00  0.00           H
ATOM   4631  HE3 MET A 285      47.150  38.100  54.230  1.00  0.00           H
ATOM   4632  C   MET A 285      47.090  42.600  59.270  1.00  0.00           C
ATOM   4633  O   MET A 285      46.350  42.330  60.150  1.00  0.00           O
ATOM   4634  N   ASN A 286      47.890  43.710  59.260  1.00  0.00           N
ATOM   4635  HN  ASN A 286      48.380  43.910  58.410  1.00  0.00           H
ATOM   4636  CA  ASN A 286      48.020  44.620  60.360  1.00  0.00           C
ATOM   4637  HA  ASN A 286      48.450  44.190  61.260  1.00  0.00           H
ATOM   4638  CB  ASN A 286      49.050  45.710  59.920  1.00  0.00           C
ATOM   4639  HB1 ASN A 286      48.650  46.250  59.040  1.00  0.00           H
ATOM   4640  HB2 ASN A 286      49.910  45.120  59.560  1.00  0.00           H
ATOM   4641  CG  ASN A 286      49.400  46.730  60.990  1.00  0.00           C
ATOM   4642  OD1 ASN A 286      49.710  46.340  62.120  1.00  0.00           O
ATOM   4643  ND2 ASN A 286      49.310  48.020  60.690  1.00  0.00           N
ATOM   4644 HD21 ASN A 286      49.410  48.680  61.430  1.00  0.00           H
ATOM   4645 HD22 ASN A 286      48.870  48.230  59.810  1.00  0.00           H
ATOM   4646  C   ASN A 286      46.680  45.280  60.820  1.00  0.00           C
ATOM   4647  O   ASN A 286      46.300  45.410  61.950  1.00  0.00           O
ATOM   4648  N   SER A 287      45.840  45.600  59.810  1.00  0.00           N
ATOM   4649  HN  SER A 287      46.070  45.190  58.930  1.00  0.00           H
ATOM   4650  CA  SER A 287      44.480  46.160  60.140  1.00  0.00           C
ATOM   4651  HA  SER A 287      44.700  47.000  60.770  1.00  0.00           H
ATOM   4652  CB  SER A 287      43.780  46.620  58.840  1.00  0.00           C
ATOM   4653  HB1 SER A 287      42.770  47.040  59.040  1.00  0.00           H
ATOM   4654  HB2 SER A 287      43.750  45.730  58.170  1.00  0.00           H
ATOM   4655  OG  SER A 287      44.480  47.740  58.290  1.00  0.00           O
ATOM   4656  HG1 SER A 287      45.400  47.510  58.390  1.00  0.00           H
ATOM   4657  C   SER A 287      43.610  45.340  60.980  1.00  0.00           C
ATOM   4658  O   SER A 287      43.020  45.780  61.960  1.00  0.00           O
ATOM   4659  N   MET A 288      43.560  43.980  60.780  1.00  0.00           N
ATOM   4660  HN  MET A 288      43.770  43.620  59.870  1.00  0.00           H
ATOM   4661  CA  MET A 288      42.860  43.090  61.710  1.00  0.00           C
ATOM   4662  HA  MET A 288      42.040  43.670  62.120  1.00  0.00           H
ATOM   4663  CB  MET A 288      42.400  41.850  60.930  1.00  0.00           C
ATOM   4664  HB1 MET A 288      41.610  42.300  60.290  1.00  0.00           H
ATOM   4665  HB2 MET A 288      41.850  41.130  61.560  1.00  0.00           H
ATOM   4666  CG  MET A 288      43.390  40.990  60.180  1.00  0.00           C
ATOM   4667  HG1 MET A 288      44.150  40.630  60.910  1.00  0.00           H
ATOM   4668  HG2 MET A 288      43.970  41.530  59.390  1.00  0.00           H
ATOM   4669  SD  MET A 288      42.610  39.490  59.460  1.00  0.00           S
ATOM   4670  CE  MET A 288      44.220  38.860  59.160  1.00  0.00           C
ATOM   4671  HE1 MET A 288      44.160  37.770  58.950  1.00  0.00           H
ATOM   4672  HE2 MET A 288      44.780  38.920  60.110  1.00  0.00           H
ATOM   4673  HE3 MET A 288      44.720  39.410  58.320  1.00  0.00           H
ATOM   4674  C   MET A 288      43.660  42.770  62.950  1.00  0.00           C
ATOM   4675  O   MET A 288      43.120  42.470  64.020  1.00  0.00           O
ATOM   4676  N   LEU A 289      45.030  42.990  63.000  1.00  0.00           N
ATOM   4677  HN  LEU A 289      45.500  43.250  62.160  1.00  0.00           H
ATOM   4678  CA  LEU A 289      45.890  42.570  64.130  1.00  0.00           C
ATOM   4679  HA  LEU A 289      45.360  41.870  64.740  1.00  0.00           H
ATOM   4680  CB  LEU A 289      47.140  41.870  63.490  1.00  0.00           C
ATOM   4681  HB1 LEU A 289      48.000  41.920  64.210  1.00  0.00           H
ATOM   4682  HB2 LEU A 289      47.460  42.390  62.560  1.00  0.00           H
ATOM   4683  CG  LEU A 289      47.030  40.340  63.120  1.00  0.00           C
ATOM   4684  HG  LEU A 289      46.080  40.230  62.560  1.00  0.00           H
ATOM   4685  CD1 LEU A 289      48.280  39.870  62.280  1.00  0.00           C
ATOM   4686 HD11 LEU A 289      49.140  39.770  62.970  1.00  0.00           H
ATOM   4687 HD12 LEU A 289      48.490  40.560  61.440  1.00  0.00           H
ATOM   4688 HD13 LEU A 289      48.160  38.820  61.920  1.00  0.00           H
ATOM   4689  CD2 LEU A 289      46.970  39.360  64.340  1.00  0.00           C
ATOM   4690 HD21 LEU A 289      48.000  39.430  64.770  1.00  0.00           H
ATOM   4691 HD22 LEU A 289      46.860  38.330  63.970  1.00  0.00           H
ATOM   4692 HD23 LEU A 289      46.180  39.850  64.950  1.00  0.00           H
ATOM   4693  C   LEU A 289      46.360  43.690  65.040  1.00  0.00           C
ATOM   4694  O   LEU A 289      46.940  43.430  66.070  1.00  0.00           O
ATOM   4695  N   ASP A 290      46.100  45.020  64.820  1.00  0.00           N
ATOM   4696  HN  ASP A 290      45.700  45.180  63.920  1.00  0.00           H
ATOM   4697  CA  ASP A 290      46.120  46.050  65.830  1.00  0.00           C
ATOM   4698  HA  ASP A 290      47.080  45.930  66.310  1.00  0.00           H
ATOM   4699  CB  ASP A 290      46.290  47.460  65.330  1.00  0.00           C
ATOM   4700  HB1 ASP A 290      46.680  48.180  66.080  1.00  0.00           H
ATOM   4701  HB2 ASP A 290      45.370  47.880  64.860  1.00  0.00           H
ATOM   4702  CG  ASP A 290      47.320  47.600  64.180  1.00  0.00           C
ATOM   4703  OD1 ASP A 290      47.210  48.210  63.080  1.00  0.00           O
ATOM   4704  OD2 ASP A 290      48.450  46.930  64.450  1.00  0.00           O
ATOM   4705  HD2 ASP A 290      48.840  46.820  63.580  1.00  0.00           H
ATOM   4706  C   ASP A 290      45.090  45.980  67.010  1.00  0.00           C
ATOM   4707  O   ASP A 290      45.620  46.170  68.090  1.00  0.00           O
ATOM   4708  N   PRO A 291      43.760  45.630  66.930  1.00  0.00           N
ATOM   4709  CD  PRO A 291      43.010  45.630  65.640  1.00  0.00           C
ATOM   4710  HD1 PRO A 291      43.450  45.220  64.700  1.00  0.00           H
ATOM   4711  HD2 PRO A 291      42.820  46.690  65.370  1.00  0.00           H
ATOM   4712  CA  PRO A 291      42.970  45.450  68.130  1.00  0.00           C
ATOM   4713  HA  PRO A 291      43.060  46.290  68.790  1.00  0.00           H
ATOM   4714  CB  PRO A 291      41.520  45.450  67.460  1.00  0.00           C
ATOM   4715  HB1 PRO A 291      41.020  46.440  67.420  1.00  0.00           H
ATOM   4716  HB2 PRO A 291      40.830  44.740  67.940  1.00  0.00           H
ATOM   4717  CG  PRO A 291      41.690  44.990  66.000  1.00  0.00           C
ATOM   4718  HG1 PRO A 291      41.850  43.890  65.980  1.00  0.00           H
ATOM   4719  HG2 PRO A 291      40.980  45.370  65.240  1.00  0.00           H
ATOM   4720  C   PRO A 291      43.330  44.210  68.990  1.00  0.00           C
ATOM   4721  O   PRO A 291      42.800  44.020  70.100  1.00  0.00           O
ATOM   4722  N   VAL A 292      44.270  43.380  68.530  1.00  0.00           N
ATOM   4723  HN  VAL A 292      44.590  43.460  67.580  1.00  0.00           H
ATOM   4724  CA  VAL A 292      44.830  42.340  69.420  1.00  0.00           C
ATOM   4725  HA  VAL A 292      44.070  42.000  70.090  1.00  0.00           H
ATOM   4726  CB  VAL A 292      45.350  41.250  68.540  1.00  0.00           C
ATOM   4727  HB  VAL A 292      46.050  41.750  67.850  1.00  0.00           H
ATOM   4728  CG1 VAL A 292      46.140  40.170  69.290  1.00  0.00           C
ATOM   4729 HG11 VAL A 292      46.950  40.550  69.940  1.00  0.00           H
ATOM   4730 HG12 VAL A 292      46.430  39.420  68.510  1.00  0.00           H
ATOM   4731 HG13 VAL A 292      45.440  39.550  69.900  1.00  0.00           H
ATOM   4732  CG2 VAL A 292      44.180  40.590  67.840  1.00  0.00           C
ATOM   4733 HG21 VAL A 292      43.360  40.370  68.570  1.00  0.00           H
ATOM   4734 HG22 VAL A 292      44.420  39.580  67.440  1.00  0.00           H
ATOM   4735 HG23 VAL A 292      43.780  41.180  67.010  1.00  0.00           H
ATOM   4736  C   VAL A 292      45.920  42.910  70.390  1.00  0.00           C
ATOM   4737  O   VAL A 292      45.890  42.510  71.570  1.00  0.00           O
ATOM   4738  N   VAL A 293      46.750  43.790  69.890  1.00  0.00           N
ATOM   4739  HN  VAL A 293      46.740  43.980  68.900  1.00  0.00           H
ATOM   4740  CA  VAL A 293      47.950  44.130  70.670  1.00  0.00           C
ATOM   4741  HA  VAL A 293      47.940  43.540  71.580  1.00  0.00           H
ATOM   4742  CB  VAL A 293      49.250  43.780  69.970  1.00  0.00           C
ATOM   4743  HB  VAL A 293      49.170  42.840  69.360  1.00  0.00           H
ATOM   4744  CG1 VAL A 293      49.760  44.770  68.940  1.00  0.00           C
ATOM   4745 HG11 VAL A 293      50.150  45.730  69.350  1.00  0.00           H
ATOM   4746 HG12 VAL A 293      49.010  45.010  68.160  1.00  0.00           H
ATOM   4747 HG13 VAL A 293      50.660  44.340  68.460  1.00  0.00           H
ATOM   4748  CG2 VAL A 293      50.220  43.420  71.090  1.00  0.00           C
ATOM   4749 HG21 VAL A 293      50.190  44.090  71.960  1.00  0.00           H
ATOM   4750 HG22 VAL A 293      51.250  43.350  70.660  1.00  0.00           H
ATOM   4751 HG23 VAL A 293      50.000  42.370  71.380  1.00  0.00           H
ATOM   4752  C   VAL A 293      47.940  45.580  71.080  1.00  0.00           C
ATOM   4753  O   VAL A 293      48.300  45.910  72.210  1.00  0.00           O
ATOM   4754  N   TYR A 294      47.610  46.490  70.140  1.00  0.00           N
ATOM   4755  HN  TYR A 294      47.200  46.230  69.260  1.00  0.00           H
ATOM   4756  CA  TYR A 294      48.150  47.880  70.280  1.00  0.00           C
ATOM   4757  HA  TYR A 294      48.940  47.820  71.020  1.00  0.00           H
ATOM   4758  CB  TYR A 294      48.630  48.370  68.860  1.00  0.00           C
ATOM   4759  HB1 TYR A 294      47.790  48.790  68.260  1.00  0.00           H
ATOM   4760  HB2 TYR A 294      48.930  47.510  68.220  1.00  0.00           H
ATOM   4761  CG  TYR A 294      49.820  49.240  68.840  1.00  0.00           C
ATOM   4762  CD1 TYR A 294      50.870  49.340  69.770  1.00  0.00           C
ATOM   4763  HD1 TYR A 294      50.770  48.880  70.740  1.00  0.00           H
ATOM   4764  CE1 TYR A 294      52.120  49.850  69.440  1.00  0.00           C
ATOM   4765  HE1 TYR A 294      52.940  49.850  70.130  1.00  0.00           H
ATOM   4766  CZ  TYR A 294      52.210  50.560  68.210  1.00  0.00           C
ATOM   4767  OH  TYR A 294      53.450  51.230  67.920  1.00  0.00           O
ATOM   4768  HH  TYR A 294      53.240  51.940  67.300  1.00  0.00           H
ATOM   4769  CD2 TYR A 294      50.010  49.930  67.620  1.00  0.00           C
ATOM   4770  HD2 TYR A 294      49.220  49.960  66.860  1.00  0.00           H
ATOM   4771  CE2 TYR A 294      51.190  50.640  67.330  1.00  0.00           C
ATOM   4772  HE2 TYR A 294      51.340  51.080  66.360  1.00  0.00           H
ATOM   4773  C   TYR A 294      47.220  48.970  70.850  1.00  0.00           C
ATOM   4774  O   TYR A 294      47.540  50.130  71.050  1.00  0.00           O
ATOM   4775  N   TYR A 295      45.960  48.550  71.150  1.00  0.00           N
ATOM   4776  HN  TYR A 295      45.820  47.570  71.050  1.00  0.00           H
ATOM   4777  CA  TYR A 295      44.920  49.570  71.580  1.00  0.00           C
ATOM   4778  HA  TYR A 295      45.310  50.560  71.420  1.00  0.00           H
ATOM   4779  CB  TYR A 295      43.550  49.340  70.820  1.00  0.00           C
ATOM   4780  HB1 TYR A 295      42.760  50.000  71.240  1.00  0.00           H
ATOM   4781  HB2 TYR A 295      43.150  48.320  71.020  1.00  0.00           H
ATOM   4782  CG  TYR A 295      43.560  49.480  69.270  1.00  0.00           C
ATOM   4783  CD1 TYR A 295      42.390  49.080  68.700  1.00  0.00           C
ATOM   4784  HD1 TYR A 295      41.610  48.720  69.360  1.00  0.00           H
ATOM   4785  CE1 TYR A 295      42.200  49.160  67.360  1.00  0.00           C
ATOM   4786  HE1 TYR A 295      41.300  48.790  66.900  1.00  0.00           H
ATOM   4787  CZ  TYR A 295      43.240  49.680  66.520  1.00  0.00           C
ATOM   4788  OH  TYR A 295      43.220  49.700  65.110  1.00  0.00           O
ATOM   4789  HH  TYR A 295      42.430  49.300  64.740  1.00  0.00           H
ATOM   4790  CD2 TYR A 295      44.640  49.910  68.510  1.00  0.00           C
ATOM   4791  HD2 TYR A 295      45.570  50.200  68.970  1.00  0.00           H
ATOM   4792  CE2 TYR A 295      44.490  50.030  67.110  1.00  0.00           C
ATOM   4793  HE2 TYR A 295      45.300  50.300  66.470  1.00  0.00           H
ATOM   4794  C   TYR A 295      44.640  49.520  73.070  1.00  0.00           C
ATOM   4795  O   TYR A 295      44.720  50.520  73.780  1.00  0.00           O
ATOM   4796  N   PHE A 296      44.360  48.260  73.520  1.00  0.00           N
ATOM   4797  HN  PHE A 296      44.210  47.490  72.900  1.00  0.00           H
ATOM   4798  CA  PHE A 296      43.760  48.110  74.870  1.00  0.00           C
ATOM   4799  HA  PHE A 296      43.350  49.060  75.170  1.00  0.00           H
ATOM   4800  CB  PHE A 296      42.690  46.940  74.850  1.00  0.00           C
ATOM   4801  HB1 PHE A 296      42.090  46.890  75.790  1.00  0.00           H
ATOM   4802  HB2 PHE A 296      43.310  46.030  74.780  1.00  0.00           H
ATOM   4803  CG  PHE A 296      41.680  47.030  73.750  1.00  0.00           C
ATOM   4804  CD1 PHE A 296      41.330  45.770  73.090  1.00  0.00           C
ATOM   4805  HD1 PHE A 296      41.840  44.830  73.250  1.00  0.00           H
ATOM   4806  CE1 PHE A 296      40.310  45.790  72.130  1.00  0.00           C
ATOM   4807  HE1 PHE A 296      40.010  44.860  71.670  1.00  0.00           H
ATOM   4808  CZ  PHE A 296      39.640  46.960  71.730  1.00  0.00           C
ATOM   4809  HZ  PHE A 296      38.840  46.950  71.000  1.00  0.00           H
ATOM   4810  CD2 PHE A 296      40.970  48.160  73.410  1.00  0.00           C
ATOM   4811  HD2 PHE A 296      41.190  49.060  73.950  1.00  0.00           H
ATOM   4812  CE2 PHE A 296      39.940  48.120  72.420  1.00  0.00           C
ATOM   4813  HE2 PHE A 296      39.430  49.050  72.230  1.00  0.00           H
ATOM   4814  C   PHE A 296      44.800  47.790  75.860  1.00  0.00           C
ATOM   4815  O   PHE A 296      44.470  47.450  76.960  1.00  0.00           O
ATOM   4816  N   SER A 297      46.090  47.910  75.450  1.00  0.00           N
ATOM   4817  HN  SER A 297      46.190  48.310  74.540  1.00  0.00           H
ATOM   4818  CA  SER A 297      47.220  47.660  76.290  1.00  0.00           C
ATOM   4819  HA  SER A 297      46.890  47.300  77.260  1.00  0.00           H
ATOM   4820  CB  SER A 297      48.200  46.490  75.750  1.00  0.00           C
ATOM   4821  HB1 SER A 297      48.580  46.830  74.750  1.00  0.00           H
ATOM   4822  HB2 SER A 297      47.530  45.630  75.580  1.00  0.00           H
ATOM   4823  OG  SER A 297      49.320  46.190  76.610  1.00  0.00           O
ATOM   4824  HG1 SER A 297      48.900  46.030  77.450  1.00  0.00           H
ATOM   4825  C   SER A 297      48.070  48.880  76.480  1.00  0.00           C
ATOM   4826  O   SER A 297      48.120  49.800  75.660  1.00  0.00           O
ATOM   4827  N   SER A 298      48.750  49.000  77.620  1.00  0.00           N
ATOM   4828  HN  SER A 298      48.530  48.380  78.370  1.00  0.00           H
ATOM   4829  CA  SER A 298      49.890  49.920  77.810  1.00  0.00           C
ATOM   4830  HA  SER A 298      50.210  50.200  76.810  1.00  0.00           H
ATOM   4831  CB  SER A 298      49.380  51.280  78.400  1.00  0.00           C
ATOM   4832  HB1 SER A 298      48.870  51.190  79.390  1.00  0.00           H
ATOM   4833  HB2 SER A 298      48.620  51.580  77.640  1.00  0.00           H
ATOM   4834  OG  SER A 298      50.420  52.240  78.390  1.00  0.00           O
ATOM   4835  HG1 SER A 298      49.970  53.080  78.470  1.00  0.00           H
ATOM   4836  C   SER A 298      50.980  49.320  78.680  1.00  0.00           C
ATOM   4837  O   SER A 298      50.640  48.750  79.750  1.00  0.00           O
ATOM   4838  N   PRO A 299      52.270  49.440  78.360  1.00  0.00           N
ATOM   4839  CD  PRO A 299      52.770  49.890  77.090  1.00  0.00           C
ATOM   4840  HD1 PRO A 299      52.370  50.870  76.770  1.00  0.00           H
ATOM   4841  HD2 PRO A 299      52.380  49.050  76.470  1.00  0.00           H
ATOM   4842  CA  PRO A 299      53.350  48.870  79.210  1.00  0.00           C
ATOM   4843  HA  PRO A 299      53.090  47.930  79.660  1.00  0.00           H
ATOM   4844  CB  PRO A 299      54.550  48.830  78.150  1.00  0.00           C
ATOM   4845  HB1 PRO A 299      54.380  47.900  77.560  1.00  0.00           H
ATOM   4846  HB2 PRO A 299      55.580  48.900  78.560  1.00  0.00           H
ATOM   4847  CG  PRO A 299      54.270  49.880  77.170  1.00  0.00           C
ATOM   4848  HG1 PRO A 299      54.620  50.850  77.600  1.00  0.00           H
ATOM   4849  HG2 PRO A 299      54.620  49.890  76.120  1.00  0.00           H
ATOM   4850  C   PRO A 299      53.860  49.820  80.320  1.00  0.00           C
ATOM   4851  O   PRO A 299      54.120  51.020  80.080  1.00  0.00           O
ATOM   4852  N   SER A 300      54.160  49.210  81.460  1.00  0.00           N
ATOM   4853  HN  SER A 300      53.920  48.250  81.620  1.00  0.00           H
ATOM   4854  CA  SER A 300      54.600  49.830  82.670  1.00  0.00           C
ATOM   4855  HA  SER A 300      54.700  50.890  82.470  1.00  0.00           H
ATOM   4856  CB  SER A 300      53.650  49.650  83.930  1.00  0.00           C
ATOM   4857  HB1 SER A 300      52.720  50.260  83.870  1.00  0.00           H
ATOM   4858  HB2 SER A 300      54.230  49.990  84.820  1.00  0.00           H
ATOM   4859  OG  SER A 300      53.170  48.300  84.090  1.00  0.00           O
ATOM   4860  HG1 SER A 300      52.420  48.160  83.500  1.00  0.00           H
ATOM   4861  C   SER A 300      56.010  49.430  83.020  1.00  0.00           C
ATOM   4862  O   SER A 300      56.250  48.240  82.990  1.00  0.00           O
ATOM   4863  NT  SER A 300      56.970  50.370  83.150  1.00  0.00           N
ATOM   4864  HNT SER A 300      56.780  51.340  82.960  1.00  0.00           H
ATOM   4865  CAT SER A 300      58.290  50.050  83.600  1.00  0.00           C
ATOM   4866  HT1 SER A 300      58.590  50.590  84.530  1.00  0.00           H
ATOM   4867  HT2 SER A 300      59.040  50.300  82.820  1.00  0.00           H
ATOM   4868  HT3 SER A 300      58.370  49.010  83.950  1.00  0.00           H
ATOM   4869  N1  GSK B 301      46.400  48.440  43.310  1.00  0.00           N
ATOM   4870  C1  GSK B 301      46.850  49.810  43.250  1.00  0.00           C
ATOM   4871  O1  GSK B 301      46.950  50.470  42.220  1.00  0.00           O
ATOM   4872  C2  GSK B 301      46.430  47.770  44.500  1.00  0.00           C
ATOM   4873  C3  GSK B 301      46.710  48.390  45.720  1.00  0.00           C
ATOM   4874  C4  GSK B 301      46.070  46.370  45.970  1.00  0.00           C
ATOM   4875  C5  GSK B 301      45.940  47.900  42.060  1.00  0.00           C
ATOM   4876  C6  GSK B 301      44.620  48.380  41.690  1.00  0.00           C
ATOM   4877  C7  GSK B 301      43.530  47.700  42.590  1.00  0.00           C
ATOM   4878  C8  GSK B 301      42.170  48.270  42.200  1.00  0.00           C
ATOM   4879  C9  GSK B 301      41.900  49.760  42.150  1.00  0.00           C
ATOM   4880  C10 GSK B 301      47.100  49.730  45.790  1.00  0.00           C
ATOM   4881  N2  GSK B 301      46.530  47.420  46.700  1.00  0.00           N
ATOM   4882  N3  GSK B 301      46.140  46.450  44.650  1.00  0.00           N
ATOM   4883  N4  GSK B 301      47.110  50.350  44.550  1.00  0.00           N
ATOM   4884  O2  GSK B 301      47.420  50.370  46.780  1.00  0.00           O
ATOM   4885 CL   GSK B 301      45.990  44.880  46.810  1.00  0.00          Cl
ATOM   4886  H1  GSK B 301      46.090  46.800  42.080  1.00  0.00           H
ATOM   4887  H2  GSK B 301      46.670  48.200  41.280  1.00  0.00           H
ATOM   4888  H3  GSK B 301      44.320  48.180  40.630  1.00  0.00           H
ATOM   4889  H4  GSK B 301      44.550  49.480  41.740  1.00  0.00           H
ATOM   4890  H5  GSK B 301      43.850  47.900  43.640  1.00  0.00           H
ATOM   4891  H6  GSK B 301      43.580  46.610  42.400  1.00  0.00           H
ATOM   4892  H7  GSK B 301      41.370  47.810  42.830  1.00  0.00           H
ATOM   4893  H8  GSK B 301      42.030  47.990  41.120  1.00  0.00           H
ATOM   4894  H9  GSK B 301      40.810  49.980  42.050  1.00  0.00           H
ATOM   4895  H10 GSK B 301      42.450  50.240  41.310  1.00  0.00           H
ATOM   4896  H11 GSK B 301      42.270  50.160  43.110  1.00  0.00           H
ATOM   4897  H12 GSK B 301      46.580  47.320  47.710  1.00  0.00           H
ATOM   4898  H13 GSK B 301      47.280  51.350  44.560  1.00  0.00           H
ATOM   4899  LP1 GSK B 301      45.930  43.460  47.620  1.00  0.00            
TER
ENDMDL
