# Supplementary material for: Structural basis of hydroxycarboxylic acid receptor signaling mechanisms through ligand binding
Source: Nat Commun. 2023 Sep 22;14:5899. doi: 10.1038/s41467-023-41650-7 (PMC10516952; doi:10.1038/s41467-023-41650-7)
Supplement: Supplementary file 4 — Source Data [file 41467_2023_41650_MOESM4_ESM.zip › source file/molecular dynamics simulations trajectories/with_gsk_run3/with_gsk_run3_900ns.pdb]

REMARK    GENERATED BY TRJCONV
TITLE     Title t= 900000.00000 step= 450000000
REMARK    THIS IS A SIMULATION BOX
CRYST1   96.873   96.873  109.188  90.00  90.00  90.00 P 1           1
MODEL        1
ATOM      1  CAY HSD A   9      53.580  39.820  30.890  1.00  0.00           C
ATOM      2  HY1 HSD A   9      54.430  39.120  30.730  1.00  0.00           H
ATOM      3  HY2 HSD A   9      52.700  39.240  31.250  1.00  0.00           H
ATOM      4  HY3 HSD A   9      54.010  40.620  31.530  1.00  0.00           H
ATOM      5  CY  HSD A   9      53.140  40.450  29.600  1.00  0.00           C
ATOM      6  OY  HSD A   9      53.510  39.970  28.570  1.00  0.00           O
ATOM      7  N   HSD A   9      52.400  41.550  29.580  1.00  0.00           N
ATOM      8  HN  HSD A   9      52.020  41.890  30.430  1.00  0.00           H
ATOM      9  CA  HSD A   9      51.820  42.020  28.360  1.00  0.00           C
ATOM     10  HA  HSD A   9      52.200  41.610  27.440  1.00  0.00           H
ATOM     11  CB  HSD A   9      50.290  42.030  28.450  1.00  0.00           C
ATOM     12  HB1 HSD A   9      49.970  42.710  29.270  1.00  0.00           H
ATOM     13  HB2 HSD A   9      49.860  41.040  28.700  1.00  0.00           H
ATOM     14  ND1 HSD A   9      49.510  41.370  26.170  1.00  0.00           N
ATOM     15  HD1 HSD A   9      49.810  40.420  26.300  1.00  0.00           H
ATOM     16  CG  HSD A   9      49.590  42.320  27.160  1.00  0.00           C
ATOM     17  CE1 HSD A   9      48.750  41.870  25.230  1.00  0.00           C
ATOM     18  HE1 HSD A   9      48.450  41.290  24.360  1.00  0.00           H
ATOM     19  NE2 HSD A   9      48.290  43.070  25.520  1.00  0.00           N
ATOM     20  CD2 HSD A   9      48.790  43.350  26.780  1.00  0.00           C
ATOM     21  HD2 HSD A   9      48.570  44.240  27.360  1.00  0.00           H
ATOM     22  C   HSD A   9      52.310  43.440  28.320  1.00  0.00           C
ATOM     23  O   HSD A   9      52.270  44.150  29.300  1.00  0.00           O
ATOM     24  N   PHE A  10      52.860  43.830  27.180  1.00  0.00           N
ATOM     25  HN  PHE A  10      52.790  43.150  26.440  1.00  0.00           H
ATOM     26  CA  PHE A  10      53.440  45.140  27.010  1.00  0.00           C
ATOM     27  HA  PHE A  10      54.030  45.380  27.880  1.00  0.00           H
ATOM     28  CB  PHE A  10      54.500  45.170  25.800  1.00  0.00           C
ATOM     29  HB1 PHE A  10      53.920  45.030  24.870  1.00  0.00           H
ATOM     30  HB2 PHE A  10      55.190  44.320  25.980  1.00  0.00           H
ATOM     31  CG  PHE A  10      55.300  46.490  25.820  1.00  0.00           C
ATOM     32  CD1 PHE A  10      56.160  46.910  26.830  1.00  0.00           C
ATOM     33  HD1 PHE A  10      56.320  46.240  27.660  1.00  0.00           H
ATOM     34  CE1 PHE A  10      57.030  48.010  26.710  1.00  0.00           C
ATOM     35  HE1 PHE A  10      57.750  48.180  27.510  1.00  0.00           H
ATOM     36  CZ  PHE A  10      56.930  48.790  25.570  1.00  0.00           C
ATOM     37  HZ  PHE A  10      57.420  49.770  25.610  1.00  0.00           H
ATOM     38  CD2 PHE A  10      55.140  47.350  24.680  1.00  0.00           C
ATOM     39  HD2 PHE A  10      54.520  47.070  23.840  1.00  0.00           H
ATOM     40  CE2 PHE A  10      55.980  48.470  24.560  1.00  0.00           C
ATOM     41  HE2 PHE A  10      55.800  49.080  23.700  1.00  0.00           H
ATOM     42  C   PHE A  10      52.460  46.330  26.830  1.00  0.00           C
ATOM     43  O   PHE A  10      51.460  46.250  26.110  1.00  0.00           O
ATOM     44  N   LEU A  11      52.660  47.390  27.610  1.00  0.00           N
ATOM     45  HN  LEU A  11      53.420  47.430  28.260  1.00  0.00           H
ATOM     46  CA  LEU A  11      51.800  48.520  27.590  1.00  0.00           C
ATOM     47  HA  LEU A  11      51.200  48.700  26.710  1.00  0.00           H
ATOM     48  CB  LEU A  11      50.820  48.460  28.780  1.00  0.00           C
ATOM     49  HB1 LEU A  11      50.110  49.320  28.800  1.00  0.00           H
ATOM     50  HB2 LEU A  11      51.420  48.390  29.710  1.00  0.00           H
ATOM     51  CG  LEU A  11      49.860  47.250  28.900  1.00  0.00           C
ATOM     52  HG  LEU A  11      50.580  46.430  28.740  1.00  0.00           H
ATOM     53  CD1 LEU A  11      49.340  47.210  30.340  1.00  0.00           C
ATOM     54 HD11 LEU A  11      48.810  48.140  30.630  1.00  0.00           H
ATOM     55 HD12 LEU A  11      50.280  47.030  30.910  1.00  0.00           H
ATOM     56 HD13 LEU A  11      48.900  46.210  30.550  1.00  0.00           H
ATOM     57  CD2 LEU A  11      48.670  47.300  28.020  1.00  0.00           C
ATOM     58 HD21 LEU A  11      48.040  48.200  28.170  1.00  0.00           H
ATOM     59 HD22 LEU A  11      48.020  46.440  28.280  1.00  0.00           H
ATOM     60 HD23 LEU A  11      48.960  47.140  26.950  1.00  0.00           H
ATOM     61  C   LEU A  11      52.590  49.810  27.770  1.00  0.00           C
ATOM     62  O   LEU A  11      53.660  49.730  28.360  1.00  0.00           O
ATOM     63  N   GLU A  12      52.070  50.980  27.390  1.00  0.00           N
ATOM     64  HN  GLU A  12      51.110  51.110  27.140  1.00  0.00           H
ATOM     65  CA  GLU A  12      52.730  52.260  27.500  1.00  0.00           C
ATOM     66  HA  GLU A  12      53.710  52.090  27.910  1.00  0.00           H
ATOM     67  CB  GLU A  12      52.760  52.960  26.120  1.00  0.00           C
ATOM     68  HB1 GLU A  12      53.320  53.910  26.260  1.00  0.00           H
ATOM     69  HB2 GLU A  12      51.780  53.330  25.790  1.00  0.00           H
ATOM     70  CG  GLU A  12      53.350  52.080  24.980  1.00  0.00           C
ATOM     71  HG1 GLU A  12      52.670  51.230  24.760  1.00  0.00           H
ATOM     72  HG2 GLU A  12      54.300  51.630  25.330  1.00  0.00           H
ATOM     73  CD  GLU A  12      53.760  52.910  23.750  1.00  0.00           C
ATOM     74  OE1 GLU A  12      53.180  52.660  22.650  1.00  0.00           O
ATOM     75  OE2 GLU A  12      54.570  53.820  23.930  1.00  0.00           O
ATOM     76  C   GLU A  12      52.030  53.050  28.490  1.00  0.00           C
ATOM     77  O   GLU A  12      51.200  53.850  28.170  1.00  0.00           O
ATOM     78  N   ILE A  13      52.420  53.000  29.820  1.00  0.00           N
ATOM     79  HN  ILE A  13      53.130  52.350  30.070  1.00  0.00           H
ATOM     80  CA  ILE A  13      51.710  53.640  30.880  1.00  0.00           C
ATOM     81  HA  ILE A  13      50.760  54.020  30.530  1.00  0.00           H
ATOM     82  CB  ILE A  13      51.290  52.670  31.950  1.00  0.00           C
ATOM     83  HB  ILE A  13      52.110  52.430  32.650  1.00  0.00           H
ATOM     84  CG2 ILE A  13      50.150  53.460  32.770  1.00  0.00           C
ATOM     85 HG21 ILE A  13      50.490  54.440  33.170  1.00  0.00           H
ATOM     86 HG22 ILE A  13      49.830  52.840  33.630  1.00  0.00           H
ATOM     87 HG23 ILE A  13      49.380  53.710  32.020  1.00  0.00           H
ATOM     88  CG1 ILE A  13      50.670  51.360  31.440  1.00  0.00           C
ATOM     89 HG11 ILE A  13      51.400  50.770  30.820  1.00  0.00           H
ATOM     90 HG12 ILE A  13      49.840  51.640  30.770  1.00  0.00           H
ATOM     91  CD  ILE A  13      50.370  50.310  32.450  1.00  0.00           C
ATOM     92  HD1 ILE A  13      49.470  50.490  33.060  1.00  0.00           H
ATOM     93  HD2 ILE A  13      51.230  50.020  33.100  1.00  0.00           H
ATOM     94  HD3 ILE A  13      50.080  49.340  31.990  1.00  0.00           H
ATOM     95  C   ILE A  13      52.420  54.860  31.330  1.00  0.00           C
ATOM     96  O   ILE A  13      53.520  54.810  31.840  1.00  0.00           O
ATOM     97  N   ASP A  14      51.710  56.040  31.290  1.00  0.00           N
ATOM     98  HN  ASP A  14      50.770  55.970  30.940  1.00  0.00           H
ATOM     99  CA  ASP A  14      52.160  57.330  31.810  1.00  0.00           C
ATOM    100  HA  ASP A  14      51.380  58.070  31.670  1.00  0.00           H
ATOM    101  CB  ASP A  14      52.480  57.290  33.300  1.00  0.00           C
ATOM    102  HB1 ASP A  14      52.820  58.240  33.750  1.00  0.00           H
ATOM    103  HB2 ASP A  14      53.260  56.510  33.410  1.00  0.00           H
ATOM    104  CG  ASP A  14      51.200  56.900  34.050  1.00  0.00           C
ATOM    105  OD1 ASP A  14      51.320  56.090  34.990  1.00  0.00           O
ATOM    106  OD2 ASP A  14      50.090  57.400  33.760  1.00  0.00           O
ATOM    107  C   ASP A  14      53.330  57.860  30.970  1.00  0.00           C
ATOM    108  O   ASP A  14      54.130  58.630  31.440  1.00  0.00           O
ATOM    109  N   LYS A  15      53.400  57.330  29.740  1.00  0.00           N
ATOM    110  HN  LYS A  15      52.520  57.000  29.410  1.00  0.00           H
ATOM    111  CA  LYS A  15      54.360  57.620  28.680  1.00  0.00           C
ATOM    112  HA  LYS A  15      53.970  57.220  27.760  1.00  0.00           H
ATOM    113  CB  LYS A  15      54.480  59.100  28.360  1.00  0.00           C
ATOM    114  HB1 LYS A  15      55.240  59.250  27.560  1.00  0.00           H
ATOM    115  HB2 LYS A  15      54.640  59.680  29.300  1.00  0.00           H
ATOM    116  CG  LYS A  15      53.180  59.670  27.750  1.00  0.00           C
ATOM    117  HG1 LYS A  15      53.410  60.750  27.740  1.00  0.00           H
ATOM    118  HG2 LYS A  15      52.360  59.520  28.480  1.00  0.00           H
ATOM    119  CD  LYS A  15      53.010  59.170  26.240  1.00  0.00           C
ATOM    120  HD1 LYS A  15      52.960  58.060  26.210  1.00  0.00           H
ATOM    121  HD2 LYS A  15      53.960  59.450  25.750  1.00  0.00           H
ATOM    122  CE  LYS A  15      51.750  59.710  25.570  1.00  0.00           C
ATOM    123  HE1 LYS A  15      50.870  59.300  26.090  1.00  0.00           H
ATOM    124  HE2 LYS A  15      51.780  59.230  24.570  1.00  0.00           H
ATOM    125  NZ  LYS A  15      51.790  61.160  25.510  1.00  0.00           N
ATOM    126  HZ1 LYS A  15      52.790  61.400  25.490  1.00  0.00           H
ATOM    127  HZ2 LYS A  15      51.490  61.620  26.400  1.00  0.00           H
ATOM    128  HZ3 LYS A  15      51.240  61.590  24.750  1.00  0.00           H
ATOM    129  C   LYS A  15      55.640  56.810  28.870  1.00  0.00           C
ATOM    130  O   LYS A  15      56.700  57.210  28.400  1.00  0.00           O
ATOM    131  N   LYS A  16      55.640  55.680  29.620  1.00  0.00           N
ATOM    132  HN  LYS A  16      54.830  55.430  30.160  1.00  0.00           H
ATOM    133  CA  LYS A  16      56.850  54.840  29.930  1.00  0.00           C
ATOM    134  HA  LYS A  16      57.740  55.200  29.430  1.00  0.00           H
ATOM    135  CB  LYS A  16      57.070  54.660  31.460  1.00  0.00           C
ATOM    136  HB1 LYS A  16      57.650  53.740  31.680  1.00  0.00           H
ATOM    137  HB2 LYS A  16      56.090  54.490  31.960  1.00  0.00           H
ATOM    138  CG  LYS A  16      57.810  55.820  32.120  1.00  0.00           C
ATOM    139  HG1 LYS A  16      58.830  56.070  31.770  1.00  0.00           H
ATOM    140  HG2 LYS A  16      57.940  55.450  33.170  1.00  0.00           H
ATOM    141  CD  LYS A  16      57.050  57.130  32.310  1.00  0.00           C
ATOM    142  HD1 LYS A  16      56.030  56.950  32.700  1.00  0.00           H
ATOM    143  HD2 LYS A  16      56.890  57.530  31.290  1.00  0.00           H
ATOM    144  CE  LYS A  16      57.690  58.150  33.200  1.00  0.00           C
ATOM    145  HE1 LYS A  16      57.860  57.760  34.220  1.00  0.00           H
ATOM    146  HE2 LYS A  16      57.010  59.040  33.200  1.00  0.00           H
ATOM    147  NZ  LYS A  16      58.920  58.790  32.660  1.00  0.00           N
ATOM    148  HZ1 LYS A  16      58.670  59.380  31.840  1.00  0.00           H
ATOM    149  HZ2 LYS A  16      59.530  58.050  32.270  1.00  0.00           H
ATOM    150  HZ3 LYS A  16      59.420  59.410  33.330  1.00  0.00           H
ATOM    151  C   LYS A  16      56.570  53.440  29.380  1.00  0.00           C
ATOM    152  O   LYS A  16      55.530  53.090  28.980  1.00  0.00           O
ATOM    153  N   ASN A  17      57.690  52.760  29.040  1.00  0.00           N
ATOM    154  HN  ASN A  17      58.600  53.080  29.300  1.00  0.00           H
ATOM    155  CA  ASN A  17      57.560  51.380  28.650  1.00  0.00           C
ATOM    156  HA  ASN A  17      56.770  51.350  27.900  1.00  0.00           H
ATOM    157  CB  ASN A  17      58.880  50.720  28.140  1.00  0.00           C
ATOM    158  HB1 ASN A  17      58.770  49.670  27.790  1.00  0.00           H
ATOM    159  HB2 ASN A  17      59.500  50.760  29.060  1.00  0.00           H
ATOM    160  CG  ASN A  17      59.560  51.470  26.990  1.00  0.00           C
ATOM    161  OD1 ASN A  17      59.150  52.520  26.450  1.00  0.00           O
ATOM    162  ND2 ASN A  17      60.710  50.910  26.500  1.00  0.00           N
ATOM    163 HD21 ASN A  17      61.080  51.400  25.710  1.00  0.00           H
ATOM    164 HD22 ASN A  17      60.760  49.910  26.590  1.00  0.00           H
ATOM    165  C   ASN A  17      57.050  50.490  29.870  1.00  0.00           C
ATOM    166  O   ASN A  17      57.800  50.420  30.840  1.00  0.00           O
ATOM    167  N   CYS A  18      55.880  49.810  29.840  1.00  0.00           N
ATOM    168  HN  CYS A  18      55.280  49.960  29.060  1.00  0.00           H
ATOM    169  CA  CYS A  18      55.350  49.090  31.000  1.00  0.00           C
ATOM    170  HA  CYS A  18      56.120  49.000  31.740  1.00  0.00           H
ATOM    171  CB  CYS A  18      54.080  49.740  31.570  1.00  0.00           C
ATOM    172  HB1 CYS A  18      53.720  49.080  32.370  1.00  0.00           H
ATOM    173  HB2 CYS A  18      53.280  49.710  30.800  1.00  0.00           H
ATOM    174  SG  CYS A  18      54.540  51.400  32.080  1.00  0.00           S
ATOM    175  C   CYS A  18      55.080  47.630  30.720  1.00  0.00           C
ATOM    176  O   CYS A  18      54.810  47.270  29.600  1.00  0.00           O
ATOM    177  N   CYS A  19      55.080  46.730  31.720  1.00  0.00           N
ATOM    178  HN  CYS A  19      55.270  46.940  32.680  1.00  0.00           H
ATOM    179  CA  CYS A  19      54.750  45.270  31.600  1.00  0.00           C
ATOM    180  HA  CYS A  19      54.480  45.020  30.580  1.00  0.00           H
ATOM    181  CB  CYS A  19      55.970  44.510  31.760  1.00  0.00           C
ATOM    182  HB1 CYS A  19      55.750  43.420  31.860  1.00  0.00           H
ATOM    183  HB2 CYS A  19      56.490  44.770  32.700  1.00  0.00           H
ATOM    184  SG  CYS A  19      57.280  44.720  30.400  1.00  0.00           S
ATOM    185  C   CYS A  19      53.760  44.740  32.530  1.00  0.00           C
ATOM    186  O   CYS A  19      53.930  45.020  33.730  1.00  0.00           O
ATOM    187  N   VAL A  20      52.670  44.060  32.210  1.00  0.00           N
ATOM    188  HN  VAL A  20      52.490  43.770  31.270  1.00  0.00           H
ATOM    189  CA  VAL A  20      51.640  43.700  33.190  1.00  0.00           C
ATOM    190  HA  VAL A  20      52.070  43.750  34.180  1.00  0.00           H
ATOM    191  CB  VAL A  20      50.420  44.570  33.220  1.00  0.00           C
ATOM    192  HB  VAL A  20      49.790  44.470  32.300  1.00  0.00           H
ATOM    193  CG1 VAL A  20      49.490  44.310  34.340  1.00  0.00           C
ATOM    194 HG11 VAL A  20      49.320  43.240  34.510  1.00  0.00           H
ATOM    195 HG12 VAL A  20      48.490  44.780  34.320  1.00  0.00           H
ATOM    196 HG13 VAL A  20      49.990  44.690  35.270  1.00  0.00           H
ATOM    197  CG2 VAL A  20      50.760  46.070  33.250  1.00  0.00           C
ATOM    198 HG21 VAL A  20      51.280  46.280  32.290  1.00  0.00           H
ATOM    199 HG22 VAL A  20      51.380  46.240  34.140  1.00  0.00           H
ATOM    200 HG23 VAL A  20      49.830  46.680  33.110  1.00  0.00           H
ATOM    201  C   VAL A  20      51.220  42.210  32.910  1.00  0.00           C
ATOM    202  O   VAL A  20      50.710  41.900  31.820  1.00  0.00           O
ATOM    203  N   PHE A  21      51.500  41.250  33.820  1.00  0.00           N
ATOM    204  HN  PHE A  21      51.880  41.520  34.690  1.00  0.00           H
ATOM    205  CA  PHE A  21      51.060  39.860  33.820  1.00  0.00           C
ATOM    206  HA  PHE A  21      50.970  39.520  32.800  1.00  0.00           H
ATOM    207  CB  PHE A  21      52.120  38.960  34.530  1.00  0.00           C
ATOM    208  HB1 PHE A  21      52.230  39.270  35.600  1.00  0.00           H
ATOM    209  HB2 PHE A  21      53.010  39.260  33.920  1.00  0.00           H
ATOM    210  CG  PHE A  21      51.890  37.440  34.400  1.00  0.00           C
ATOM    211  CD1 PHE A  21      52.280  36.780  33.220  1.00  0.00           C
ATOM    212  HD1 PHE A  21      52.790  37.270  32.410  1.00  0.00           H
ATOM    213  CE1 PHE A  21      51.900  35.390  33.110  1.00  0.00           C
ATOM    214  HE1 PHE A  21      52.110  34.730  32.290  1.00  0.00           H
ATOM    215  CZ  PHE A  21      51.290  34.800  34.200  1.00  0.00           C
ATOM    216  HZ  PHE A  21      51.050  33.750  34.060  1.00  0.00           H
ATOM    217  CD2 PHE A  21      51.360  36.730  35.510  1.00  0.00           C
ATOM    218  HD2 PHE A  21      51.130  37.180  36.460  1.00  0.00           H
ATOM    219  CE2 PHE A  21      51.020  35.360  35.420  1.00  0.00           C
ATOM    220  HE2 PHE A  21      50.560  34.850  36.260  1.00  0.00           H
ATOM    221  C   PHE A  21      49.670  39.620  34.400  1.00  0.00           C
ATOM    222  O   PHE A  21      49.130  40.370  35.160  1.00  0.00           O
ATOM    223  N   ARG A  22      49.020  38.480  34.000  1.00  0.00           N
ATOM    224  HN  ARG A  22      49.370  37.800  33.360  1.00  0.00           H
ATOM    225  CA  ARG A  22      47.790  38.100  34.640  1.00  0.00           C
ATOM    226  HA  ARG A  22      47.830  38.310  35.700  1.00  0.00           H
ATOM    227  CB  ARG A  22      46.610  38.920  34.070  1.00  0.00           C
ATOM    228  HB1 ARG A  22      46.740  39.990  34.370  1.00  0.00           H
ATOM    229  HB2 ARG A  22      45.720  38.490  34.590  1.00  0.00           H
ATOM    230  CG  ARG A  22      46.260  38.740  32.550  1.00  0.00           C
ATOM    231  HG1 ARG A  22      46.080  37.670  32.340  1.00  0.00           H
ATOM    232  HG2 ARG A  22      47.040  39.080  31.840  1.00  0.00           H
ATOM    233  CD  ARG A  22      44.890  39.490  32.140  1.00  0.00           C
ATOM    234  HD1 ARG A  22      44.060  38.890  32.570  1.00  0.00           H
ATOM    235  HD2 ARG A  22      44.820  39.460  31.030  1.00  0.00           H
ATOM    236  NE  ARG A  22      44.810  40.830  32.730  1.00  0.00           N
ATOM    237  HE  ARG A  22      45.630  41.300  33.070  1.00  0.00           H
ATOM    238  CZ  ARG A  22      43.900  41.740  32.460  1.00  0.00           C
ATOM    239  NH1 ARG A  22      43.000  41.630  31.440  1.00  0.00           N
ATOM    240 HH11 ARG A  22      42.430  42.440  31.320  1.00  0.00           H
ATOM    241 HH12 ARG A  22      42.790  40.680  31.180  1.00  0.00           H
ATOM    242  NH2 ARG A  22      44.090  42.920  33.010  1.00  0.00           N
ATOM    243 HH21 ARG A  22      44.800  43.000  33.720  1.00  0.00           H
ATOM    244 HH22 ARG A  22      43.460  43.650  32.740  1.00  0.00           H
ATOM    245  C   ARG A  22      47.620  36.650  34.430  1.00  0.00           C
ATOM    246  O   ARG A  22      48.160  36.100  33.490  1.00  0.00           O
ATOM    247  N   ASP A  23      47.000  36.020  35.380  1.00  0.00           N
ATOM    248  HN  ASP A  23      46.780  36.320  36.300  1.00  0.00           H
ATOM    249  CA  ASP A  23      46.600  34.630  35.370  1.00  0.00           C
ATOM    250  HA  ASP A  23      46.230  34.540  34.350  1.00  0.00           H
ATOM    251  CB  ASP A  23      47.790  33.730  35.680  1.00  0.00           C
ATOM    252  HB1 ASP A  23      48.110  33.990  36.700  1.00  0.00           H
ATOM    253  HB2 ASP A  23      48.670  33.970  35.040  1.00  0.00           H
ATOM    254  CG  ASP A  23      47.490  32.270  35.580  1.00  0.00           C
ATOM    255  OD1 ASP A  23      48.340  31.480  36.070  1.00  0.00           O
ATOM    256  OD2 ASP A  23      46.450  31.900  34.970  1.00  0.00           O
ATOM    257  C   ASP A  23      45.400  34.560  36.230  1.00  0.00           C
ATOM    258  O   ASP A  23      45.250  35.280  37.200  1.00  0.00           O
ATOM    259  N   ASP A  24      44.480  33.540  35.950  1.00  0.00           N
ATOM    260  HN  ASP A  24      44.550  33.090  35.070  1.00  0.00           H
ATOM    261  CA  ASP A  24      43.360  33.290  36.810  1.00  0.00           C
ATOM    262  HA  ASP A  24      42.760  34.160  36.990  1.00  0.00           H
ATOM    263  CB  ASP A  24      42.510  32.280  36.090  1.00  0.00           C
ATOM    264  HB1 ASP A  24      41.580  32.010  36.640  1.00  0.00           H
ATOM    265  HB2 ASP A  24      43.040  31.350  35.800  1.00  0.00           H
ATOM    266  CG  ASP A  24      42.190  32.860  34.740  1.00  0.00           C
ATOM    267  OD1 ASP A  24      42.190  32.040  33.770  1.00  0.00           O
ATOM    268  OD2 ASP A  24      41.860  34.070  34.570  1.00  0.00           O
ATOM    269  C   ASP A  24      43.750  32.650  38.150  1.00  0.00           C
ATOM    270  O   ASP A  24      43.060  32.660  39.130  1.00  0.00           O
ATOM    271  N   PHE A  25      45.020  32.120  38.180  1.00  0.00           N
ATOM    272  HN  PHE A  25      45.580  32.080  37.360  1.00  0.00           H
ATOM    273  CA  PHE A  25      45.650  31.590  39.350  1.00  0.00           C
ATOM    274  HA  PHE A  25      45.140  30.700  39.670  1.00  0.00           H
ATOM    275  CB  PHE A  25      47.040  31.040  39.110  1.00  0.00           C
ATOM    276  HB1 PHE A  25      47.670  31.790  38.580  1.00  0.00           H
ATOM    277  HB2 PHE A  25      47.060  30.250  38.320  1.00  0.00           H
ATOM    278  CG  PHE A  25      47.810  30.480  40.300  1.00  0.00           C
ATOM    279  CD1 PHE A  25      47.590  29.150  40.640  1.00  0.00           C
ATOM    280  HD1 PHE A  25      46.800  28.700  40.060  1.00  0.00           H
ATOM    281  CE1 PHE A  25      48.240  28.500  41.690  1.00  0.00           C
ATOM    282  HE1 PHE A  25      47.940  27.510  42.030  1.00  0.00           H
ATOM    283  CZ  PHE A  25      49.280  29.210  42.400  1.00  0.00           C
ATOM    284  HZ  PHE A  25      49.700  28.790  43.300  1.00  0.00           H
ATOM    285  CD2 PHE A  25      48.870  31.140  40.960  1.00  0.00           C
ATOM    286  HD2 PHE A  25      49.080  32.170  40.750  1.00  0.00           H
ATOM    287  CE2 PHE A  25      49.520  30.550  42.070  1.00  0.00           C
ATOM    288  HE2 PHE A  25      50.340  31.090  42.530  1.00  0.00           H
ATOM    289  C   PHE A  25      45.650  32.480  40.630  1.00  0.00           C
ATOM    290  O   PHE A  25      45.320  32.060  41.740  1.00  0.00           O
ATOM    291  N   ILE A  26      45.920  33.750  40.420  1.00  0.00           N
ATOM    292  HN  ILE A  26      46.210  34.120  39.540  1.00  0.00           H
ATOM    293  CA  ILE A  26      45.890  34.720  41.570  1.00  0.00           C
ATOM    294  HA  ILE A  26      46.490  34.310  42.380  1.00  0.00           H
ATOM    295  CB  ILE A  26      46.560  36.030  41.350  1.00  0.00           C
ATOM    296  HB  ILE A  26      47.560  35.760  40.940  1.00  0.00           H
ATOM    297  CG2 ILE A  26      45.800  36.840  40.210  1.00  0.00           C
ATOM    298 HG21 ILE A  26      46.440  37.650  39.810  1.00  0.00           H
ATOM    299 HG22 ILE A  26      44.830  37.190  40.620  1.00  0.00           H
ATOM    300 HG23 ILE A  26      45.530  36.220  39.320  1.00  0.00           H
ATOM    301  CG1 ILE A  26      46.820  36.770  42.690  1.00  0.00           C
ATOM    302 HG11 ILE A  26      47.210  36.050  43.450  1.00  0.00           H
ATOM    303 HG12 ILE A  26      45.850  37.160  43.090  1.00  0.00           H
ATOM    304  CD  ILE A  26      47.770  37.990  42.640  1.00  0.00           C
ATOM    305  HD1 ILE A  26      47.840  38.420  43.660  1.00  0.00           H
ATOM    306  HD2 ILE A  26      47.330  38.770  42.000  1.00  0.00           H
ATOM    307  HD3 ILE A  26      48.810  37.720  42.360  1.00  0.00           H
ATOM    308  C   ILE A  26      44.490  34.900  42.150  1.00  0.00           C
ATOM    309  O   ILE A  26      44.280  35.240  43.360  1.00  0.00           O
ATOM    310  N   VAL A  27      43.430  34.700  41.260  1.00  0.00           N
ATOM    311  HN  VAL A  27      43.570  34.420  40.300  1.00  0.00           H
ATOM    312  CA  VAL A  27      42.020  34.960  41.580  1.00  0.00           C
ATOM    313  HA  VAL A  27      41.920  35.980  41.930  1.00  0.00           H
ATOM    314  CB  VAL A  27      41.150  34.970  40.340  1.00  0.00           C
ATOM    315  HB  VAL A  27      41.160  33.920  39.970  1.00  0.00           H
ATOM    316  CG1 VAL A  27      39.680  35.290  40.670  1.00  0.00           C
ATOM    317 HG11 VAL A  27      39.240  35.810  39.800  1.00  0.00           H
ATOM    318 HG12 VAL A  27      39.540  36.040  41.480  1.00  0.00           H
ATOM    319 HG13 VAL A  27      39.080  34.370  40.870  1.00  0.00           H
ATOM    320  CG2 VAL A  27      41.670  36.030  39.360  1.00  0.00           C
ATOM    321 HG21 VAL A  27      41.110  36.110  38.400  1.00  0.00           H
ATOM    322 HG22 VAL A  27      42.760  35.950  39.210  1.00  0.00           H
ATOM    323 HG23 VAL A  27      41.530  37.050  39.800  1.00  0.00           H
ATOM    324  C   VAL A  27      41.460  33.990  42.650  1.00  0.00           C
ATOM    325  O   VAL A  27      40.520  34.330  43.400  1.00  0.00           O
ATOM    326  N   LYS A  28      42.200  32.890  42.770  1.00  0.00           N
ATOM    327  HN  LYS A  28      43.030  32.680  42.270  1.00  0.00           H
ATOM    328  CA  LYS A  28      41.860  31.860  43.710  1.00  0.00           C
ATOM    329  HA  LYS A  28      40.870  32.010  44.100  1.00  0.00           H
ATOM    330  CB  LYS A  28      41.920  30.490  43.020  1.00  0.00           C
ATOM    331  HB1 LYS A  28      41.840  29.680  43.770  1.00  0.00           H
ATOM    332  HB2 LYS A  28      42.920  30.210  42.610  1.00  0.00           H
ATOM    333  CG  LYS A  28      40.910  30.260  42.000  1.00  0.00           C
ATOM    334  HG1 LYS A  28      40.010  30.740  42.440  1.00  0.00           H
ATOM    335  HG2 LYS A  28      40.560  29.210  42.130  1.00  0.00           H
ATOM    336  CD  LYS A  28      41.190  30.700  40.590  1.00  0.00           C
ATOM    337  HD1 LYS A  28      42.020  30.150  40.090  1.00  0.00           H
ATOM    338  HD2 LYS A  28      41.520  31.760  40.640  1.00  0.00           H
ATOM    339  CE  LYS A  28      39.940  30.670  39.670  1.00  0.00           C
ATOM    340  HE1 LYS A  28      40.060  30.970  38.610  1.00  0.00           H
ATOM    341  HE2 LYS A  28      39.280  31.410  40.160  1.00  0.00           H
ATOM    342  NZ  LYS A  28      39.260  29.340  39.730  1.00  0.00           N
ATOM    343  HZ1 LYS A  28      40.020  28.640  39.730  1.00  0.00           H
ATOM    344  HZ2 LYS A  28      38.580  29.150  38.960  1.00  0.00           H
ATOM    345  HZ3 LYS A  28      38.770  29.300  40.650  1.00  0.00           H
ATOM    346  C   LYS A  28      42.720  31.880  44.960  1.00  0.00           C
ATOM    347  O   LYS A  28      42.670  31.050  45.830  1.00  0.00           O
ATOM    348  N   VAL A  29      43.660  32.820  44.930  1.00  0.00           N
ATOM    349  HN  VAL A  29      43.920  33.350  44.130  1.00  0.00           H
ATOM    350  CA  VAL A  29      44.720  32.970  45.950  1.00  0.00           C
ATOM    351  HA  VAL A  29      44.570  32.170  46.670  1.00  0.00           H
ATOM    352  CB  VAL A  29      46.150  33.010  45.420  1.00  0.00           C
ATOM    353  HB  VAL A  29      46.170  33.820  44.670  1.00  0.00           H
ATOM    354  CG1 VAL A  29      47.210  33.280  46.540  1.00  0.00           C
ATOM    355 HG11 VAL A  29      48.180  33.510  46.050  1.00  0.00           H
ATOM    356 HG12 VAL A  29      47.230  32.510  47.330  1.00  0.00           H
ATOM    357 HG13 VAL A  29      47.000  34.270  46.990  1.00  0.00           H
ATOM    358  CG2 VAL A  29      46.470  31.620  44.820  1.00  0.00           C
ATOM    359 HG21 VAL A  29      46.300  30.870  45.630  1.00  0.00           H
ATOM    360 HG22 VAL A  29      47.540  31.670  44.550  1.00  0.00           H
ATOM    361 HG23 VAL A  29      45.790  31.360  43.980  1.00  0.00           H
ATOM    362  C   VAL A  29      44.420  34.270  46.700  1.00  0.00           C
ATOM    363  O   VAL A  29      44.050  34.180  47.820  1.00  0.00           O
ATOM    364  N   LEU A  30      44.620  35.510  46.110  1.00  0.00           N
ATOM    365  HN  LEU A  30      44.900  35.540  45.150  1.00  0.00           H
ATOM    366  CA  LEU A  30      44.510  36.740  46.860  1.00  0.00           C
ATOM    367  HA  LEU A  30      45.050  36.610  47.790  1.00  0.00           H
ATOM    368  CB  LEU A  30      45.260  37.900  46.160  1.00  0.00           C
ATOM    369  HB1 LEU A  30      44.810  38.240  45.200  1.00  0.00           H
ATOM    370  HB2 LEU A  30      46.260  37.500  45.920  1.00  0.00           H
ATOM    371  CG  LEU A  30      45.470  39.130  47.130  1.00  0.00           C
ATOM    372  HG  LEU A  30      44.510  39.620  47.370  1.00  0.00           H
ATOM    373  CD1 LEU A  30      46.290  38.800  48.430  1.00  0.00           C
ATOM    374 HD11 LEU A  30      45.790  38.040  49.070  1.00  0.00           H
ATOM    375 HD12 LEU A  30      46.560  39.710  49.010  1.00  0.00           H
ATOM    376 HD13 LEU A  30      47.270  38.430  48.060  1.00  0.00           H
ATOM    377  CD2 LEU A  30      46.310  40.260  46.440  1.00  0.00           C
ATOM    378 HD21 LEU A  30      45.640  40.730  45.690  1.00  0.00           H
ATOM    379 HD22 LEU A  30      47.160  39.780  45.910  1.00  0.00           H
ATOM    380 HD23 LEU A  30      46.600  41.050  47.150  1.00  0.00           H
ATOM    381  C   LEU A  30      43.130  37.040  47.440  1.00  0.00           C
ATOM    382  O   LEU A  30      43.050  37.430  48.610  1.00  0.00           O
ATOM    383  N   PRO A  31      41.940  36.800  46.800  1.00  0.00           N
ATOM    384  CD  PRO A  31      41.830  36.550  45.360  1.00  0.00           C
ATOM    385  HD1 PRO A  31      41.610  35.470  45.200  1.00  0.00           H
ATOM    386  HD2 PRO A  31      42.760  36.800  44.800  1.00  0.00           H
ATOM    387  CA  PRO A  31      40.670  37.270  47.310  1.00  0.00           C
ATOM    388  HA  PRO A  31      40.850  38.280  47.630  1.00  0.00           H
ATOM    389  CB  PRO A  31      39.690  37.300  46.160  1.00  0.00           C
ATOM    390  HB1 PRO A  31      38.920  38.090  46.190  1.00  0.00           H
ATOM    391  HB2 PRO A  31      39.060  36.400  45.990  1.00  0.00           H
ATOM    392  CG  PRO A  31      40.580  37.370  44.940  1.00  0.00           C
ATOM    393  HG1 PRO A  31      40.070  37.150  43.990  1.00  0.00           H
ATOM    394  HG2 PRO A  31      40.880  38.450  44.970  1.00  0.00           H
ATOM    395  C   PRO A  31      40.250  36.540  48.530  1.00  0.00           C
ATOM    396  O   PRO A  31      39.830  37.260  49.430  1.00  0.00           O
ATOM    397  N   PRO A  32      40.260  35.150  48.760  1.00  0.00           N
ATOM    398  CD  PRO A  32      40.320  34.110  47.740  1.00  0.00           C
ATOM    399  HD1 PRO A  32      41.350  34.120  47.350  1.00  0.00           H
ATOM    400  HD2 PRO A  32      39.670  34.250  46.850  1.00  0.00           H
ATOM    401  CA  PRO A  32      40.090  34.590  50.130  1.00  0.00           C
ATOM    402  HA  PRO A  32      39.050  34.740  50.330  1.00  0.00           H
ATOM    403  CB  PRO A  32      40.390  33.090  49.890  1.00  0.00           C
ATOM    404  HB1 PRO A  32      39.890  32.480  50.670  1.00  0.00           H
ATOM    405  HB2 PRO A  32      41.470  32.860  49.920  1.00  0.00           H
ATOM    406  CG  PRO A  32      39.890  32.850  48.470  1.00  0.00           C
ATOM    407  HG1 PRO A  32      40.260  31.890  48.050  1.00  0.00           H
ATOM    408  HG2 PRO A  32      38.780  32.800  48.470  1.00  0.00           H
ATOM    409  C   PRO A  32      40.830  35.220  51.260  1.00  0.00           C
ATOM    410  O   PRO A  32      40.260  35.420  52.370  1.00  0.00           O
ATOM    411  N   VAL A  33      42.070  35.690  51.040  1.00  0.00           N
ATOM    412  HN  VAL A  33      42.310  35.550  50.080  1.00  0.00           H
ATOM    413  CA  VAL A  33      42.960  36.290  52.030  1.00  0.00           C
ATOM    414  HA  VAL A  33      42.960  35.690  52.930  1.00  0.00           H
ATOM    415  CB  VAL A  33      44.460  36.410  51.480  1.00  0.00           C
ATOM    416  HB  VAL A  33      44.520  37.060  50.580  1.00  0.00           H
ATOM    417  CG1 VAL A  33      45.420  36.930  52.540  1.00  0.00           C
ATOM    418 HG11 VAL A  33      45.340  38.020  52.730  1.00  0.00           H
ATOM    419 HG12 VAL A  33      46.430  36.670  52.170  1.00  0.00           H
ATOM    420 HG13 VAL A  33      45.350  36.390  53.500  1.00  0.00           H
ATOM    421  CG2 VAL A  33      44.920  35.010  50.970  1.00  0.00           C
ATOM    422 HG21 VAL A  33      44.130  34.360  50.530  1.00  0.00           H
ATOM    423 HG22 VAL A  33      45.390  34.410  51.780  1.00  0.00           H
ATOM    424 HG23 VAL A  33      45.700  35.100  50.190  1.00  0.00           H
ATOM    425  C   VAL A  33      42.500  37.630  52.440  1.00  0.00           C
ATOM    426  O   VAL A  33      42.340  37.820  53.680  1.00  0.00           O
ATOM    427  N   LEU A  34      42.150  38.530  51.470  1.00  0.00           N
ATOM    428  HN  LEU A  34      42.420  38.290  50.530  1.00  0.00           H
ATOM    429  CA  LEU A  34      41.300  39.750  51.630  1.00  0.00           C
ATOM    430  HA  LEU A  34      41.790  40.360  52.390  1.00  0.00           H
ATOM    431  CB  LEU A  34      41.120  40.450  50.270  1.00  0.00           C
ATOM    432  HB1 LEU A  34      40.680  41.460  50.370  1.00  0.00           H
ATOM    433  HB2 LEU A  34      40.290  39.940  49.740  1.00  0.00           H
ATOM    434  CG  LEU A  34      42.440  40.570  49.410  1.00  0.00           C
ATOM    435  HG  LEU A  34      43.000  39.630  49.280  1.00  0.00           H
ATOM    436  CD1 LEU A  34      42.060  41.140  48.020  1.00  0.00           C
ATOM    437 HD11 LEU A  34      41.310  41.960  48.050  1.00  0.00           H
ATOM    438 HD12 LEU A  34      41.640  40.380  47.330  1.00  0.00           H
ATOM    439 HD13 LEU A  34      43.000  41.490  47.550  1.00  0.00           H
ATOM    440  CD2 LEU A  34      43.490  41.520  50.060  1.00  0.00           C
ATOM    441 HD21 LEU A  34      43.070  42.520  50.300  1.00  0.00           H
ATOM    442 HD22 LEU A  34      44.420  41.530  49.460  1.00  0.00           H
ATOM    443 HD23 LEU A  34      43.870  41.090  51.010  1.00  0.00           H
ATOM    444  C   LEU A  34      39.950  39.460  52.350  1.00  0.00           C
ATOM    445  O   LEU A  34      39.590  40.250  53.200  1.00  0.00           O
ATOM    446  N   GLY A  35      39.300  38.290  52.110  1.00  0.00           N
ATOM    447  HN  GLY A  35      39.670  37.700  51.400  1.00  0.00           H
ATOM    448  CA  GLY A  35      38.000  38.080  52.760  1.00  0.00           C
ATOM    449  HA1 GLY A  35      37.510  37.200  52.380  1.00  0.00           H
ATOM    450  HA2 GLY A  35      37.390  38.930  52.520  1.00  0.00           H
ATOM    451  C   GLY A  35      38.140  37.910  54.290  1.00  0.00           C
ATOM    452  O   GLY A  35      37.520  38.600  55.090  1.00  0.00           O
ATOM    453  N   LEU A  36      39.190  37.070  54.680  1.00  0.00           N
ATOM    454  HN  LEU A  36      39.700  36.570  53.970  1.00  0.00           H
ATOM    455  CA  LEU A  36      39.620  36.960  56.010  1.00  0.00           C
ATOM    456  HA  LEU A  36      38.760  36.600  56.560  1.00  0.00           H
ATOM    457  CB  LEU A  36      40.720  35.790  56.110  1.00  0.00           C
ATOM    458  HB1 LEU A  36      41.460  36.160  55.360  1.00  0.00           H
ATOM    459  HB2 LEU A  36      40.300  34.840  55.760  1.00  0.00           H
ATOM    460  CG  LEU A  36      41.340  35.580  57.540  1.00  0.00           C
ATOM    461  HG  LEU A  36      41.680  36.530  58.020  1.00  0.00           H
ATOM    462  CD1 LEU A  36      40.200  35.130  58.510  1.00  0.00           C
ATOM    463 HD11 LEU A  36      40.600  34.780  59.480  1.00  0.00           H
ATOM    464 HD12 LEU A  36      39.540  34.390  58.010  1.00  0.00           H
ATOM    465 HD13 LEU A  36      39.610  36.010  58.870  1.00  0.00           H
ATOM    466  CD2 LEU A  36      42.580  34.640  57.630  1.00  0.00           C
ATOM    467 HD21 LEU A  36      43.000  34.660  58.660  1.00  0.00           H
ATOM    468 HD22 LEU A  36      43.400  34.950  56.940  1.00  0.00           H
ATOM    469 HD23 LEU A  36      42.430  33.560  57.380  1.00  0.00           H
ATOM    470  C   LEU A  36      40.000  38.230  56.800  1.00  0.00           C
ATOM    471  O   LEU A  36      39.540  38.480  57.910  1.00  0.00           O
ATOM    472  N   GLU A  37      40.800  39.020  56.130  1.00  0.00           N
ATOM    473  HN  GLU A  37      41.220  38.750  55.260  1.00  0.00           H
ATOM    474  CA  GLU A  37      41.180  40.320  56.660  1.00  0.00           C
ATOM    475  HA  GLU A  37      41.630  40.180  57.630  1.00  0.00           H
ATOM    476  CB  GLU A  37      42.240  40.940  55.700  1.00  0.00           C
ATOM    477  HB1 GLU A  37      42.350  41.960  56.130  1.00  0.00           H
ATOM    478  HB2 GLU A  37      41.930  41.010  54.640  1.00  0.00           H
ATOM    479  CG  GLU A  37      43.640  40.200  55.630  1.00  0.00           C
ATOM    480  HG1 GLU A  37      43.550  39.100  55.560  1.00  0.00           H
ATOM    481  HG2 GLU A  37      44.130  40.480  56.600  1.00  0.00           H
ATOM    482  CD  GLU A  37      44.500  40.680  54.460  1.00  0.00           C
ATOM    483  OE1 GLU A  37      44.140  40.790  53.330  1.00  0.00           O
ATOM    484  OE2 GLU A  37      45.820  41.000  54.960  1.00  0.00           O
ATOM    485  HE2 GLU A  37      46.410  41.330  54.270  1.00  0.00           H
ATOM    486  C   GLU A  37      39.940  41.270  56.800  1.00  0.00           C
ATOM    487  O   GLU A  37      39.770  42.060  57.700  1.00  0.00           O
ATOM    488  N   PHE A  38      39.020  41.170  55.790  1.00  0.00           N
ATOM    489  HN  PHE A  38      39.100  40.500  55.060  1.00  0.00           H
ATOM    490  CA  PHE A  38      37.890  42.100  55.690  1.00  0.00           C
ATOM    491  HA  PHE A  38      38.270  43.110  55.770  1.00  0.00           H
ATOM    492  CB  PHE A  38      37.240  41.930  54.340  1.00  0.00           C
ATOM    493  HB1 PHE A  38      36.940  40.880  54.160  1.00  0.00           H
ATOM    494  HB2 PHE A  38      37.850  42.260  53.470  1.00  0.00           H
ATOM    495  CG  PHE A  38      35.940  42.680  54.170  1.00  0.00           C
ATOM    496  CD1 PHE A  38      35.820  44.070  54.330  1.00  0.00           C
ATOM    497  HD1 PHE A  38      36.710  44.650  54.570  1.00  0.00           H
ATOM    498  CE1 PHE A  38      34.600  44.750  54.170  1.00  0.00           C
ATOM    499  HE1 PHE A  38      34.640  45.820  54.330  1.00  0.00           H
ATOM    500  CZ  PHE A  38      33.420  44.060  53.830  1.00  0.00           C
ATOM    501  HZ  PHE A  38      32.440  44.510  53.760  1.00  0.00           H
ATOM    502  CD2 PHE A  38      34.760  42.000  53.830  1.00  0.00           C
ATOM    503  HD2 PHE A  38      34.780  40.920  53.780  1.00  0.00           H
ATOM    504  CE2 PHE A  38      33.560  42.660  53.610  1.00  0.00           C
ATOM    505  HE2 PHE A  38      32.670  42.100  53.360  1.00  0.00           H
ATOM    506  C   PHE A  38      36.950  42.040  56.850  1.00  0.00           C
ATOM    507  O   PHE A  38      36.560  43.120  57.390  1.00  0.00           O
ATOM    508  N   ILE A  39      36.490  40.840  57.140  1.00  0.00           N
ATOM    509  HN  ILE A  39      36.930  40.130  56.590  1.00  0.00           H
ATOM    510  CA  ILE A  39      35.630  40.540  58.240  1.00  0.00           C
ATOM    511  HA  ILE A  39      34.850  41.280  58.140  1.00  0.00           H
ATOM    512  CB  ILE A  39      34.960  39.180  58.190  1.00  0.00           C
ATOM    513  HB  ILE A  39      35.770  38.420  58.090  1.00  0.00           H
ATOM    514  CG2 ILE A  39      34.180  38.940  59.480  1.00  0.00           C
ATOM    515 HG21 ILE A  39      33.530  39.820  59.680  1.00  0.00           H
ATOM    516 HG22 ILE A  39      34.810  38.770  60.380  1.00  0.00           H
ATOM    517 HG23 ILE A  39      33.510  38.050  59.400  1.00  0.00           H
ATOM    518  CG1 ILE A  39      33.990  38.950  57.000  1.00  0.00           C
ATOM    519 HG11 ILE A  39      33.560  37.930  57.010  1.00  0.00           H
ATOM    520 HG12 ILE A  39      34.590  39.080  56.070  1.00  0.00           H
ATOM    521  CD  ILE A  39      32.780  39.850  56.860  1.00  0.00           C
ATOM    522  HD1 ILE A  39      32.120  39.720  57.750  1.00  0.00           H
ATOM    523  HD2 ILE A  39      32.170  39.460  56.020  1.00  0.00           H
ATOM    524  HD3 ILE A  39      33.080  40.900  56.690  1.00  0.00           H
ATOM    525  C   ILE A  39      36.330  40.750  59.610  1.00  0.00           C
ATOM    526  O   ILE A  39      35.690  41.400  60.440  1.00  0.00           O
ATOM    527  N   PHE A  40      37.600  40.410  59.740  1.00  0.00           N
ATOM    528  HN  PHE A  40      37.970  39.830  59.010  1.00  0.00           H
ATOM    529  CA  PHE A  40      38.340  40.440  61.000  1.00  0.00           C
ATOM    530  HA  PHE A  40      37.690  40.040  61.760  1.00  0.00           H
ATOM    531  CB  PHE A  40      39.680  39.590  60.730  1.00  0.00           C
ATOM    532  HB1 PHE A  40      40.410  40.150  60.100  1.00  0.00           H
ATOM    533  HB2 PHE A  40      39.560  38.590  60.250  1.00  0.00           H
ATOM    534  CG  PHE A  40      40.400  39.220  61.990  1.00  0.00           C
ATOM    535  CD1 PHE A  40      41.140  40.210  62.780  1.00  0.00           C
ATOM    536  HD1 PHE A  40      41.130  41.240  62.470  1.00  0.00           H
ATOM    537  CE1 PHE A  40      41.820  39.900  64.010  1.00  0.00           C
ATOM    538  HE1 PHE A  40      42.470  40.570  64.550  1.00  0.00           H
ATOM    539  CZ  PHE A  40      41.850  38.550  64.380  1.00  0.00           C
ATOM    540  HZ  PHE A  40      42.340  38.380  65.320  1.00  0.00           H
ATOM    541  CD2 PHE A  40      40.580  37.860  62.440  1.00  0.00           C
ATOM    542  HD2 PHE A  40      40.070  37.090  61.880  1.00  0.00           H
ATOM    543  CE2 PHE A  40      41.260  37.550  63.650  1.00  0.00           C
ATOM    544  HE2 PHE A  40      41.370  36.520  63.960  1.00  0.00           H
ATOM    545  C   PHE A  40      38.620  41.960  61.300  1.00  0.00           C
ATOM    546  O   PHE A  40      38.420  42.340  62.440  1.00  0.00           O
ATOM    547  N   GLY A  41      39.030  42.790  60.310  1.00  0.00           N
ATOM    548  HN  GLY A  41      39.030  42.340  59.420  1.00  0.00           H
ATOM    549  CA  GLY A  41      39.290  44.220  60.490  1.00  0.00           C
ATOM    550  HA1 GLY A  41      39.670  44.550  59.540  1.00  0.00           H
ATOM    551  HA2 GLY A  41      39.890  44.470  61.340  1.00  0.00           H
ATOM    552  C   GLY A  41      38.010  45.040  60.730  1.00  0.00           C
ATOM    553  O   GLY A  41      38.020  45.960  61.610  1.00  0.00           O
ATOM    554  N   LEU A  42      36.920  44.780  60.040  1.00  0.00           N
ATOM    555  HN  LEU A  42      36.990  43.980  59.450  1.00  0.00           H
ATOM    556  CA  LEU A  42      35.720  45.540  60.180  1.00  0.00           C
ATOM    557  HA  LEU A  42      36.030  46.560  60.010  1.00  0.00           H
ATOM    558  CB  LEU A  42      34.640  45.090  59.200  1.00  0.00           C
ATOM    559  HB1 LEU A  42      34.510  44.000  59.350  1.00  0.00           H
ATOM    560  HB2 LEU A  42      35.060  45.420  58.230  1.00  0.00           H
ATOM    561  CG  LEU A  42      33.210  45.710  59.370  1.00  0.00           C
ATOM    562  HG  LEU A  42      32.740  45.540  60.360  1.00  0.00           H
ATOM    563  CD1 LEU A  42      33.230  47.180  58.930  1.00  0.00           C
ATOM    564 HD11 LEU A  42      33.780  47.320  57.970  1.00  0.00           H
ATOM    565 HD12 LEU A  42      33.840  47.740  59.670  1.00  0.00           H
ATOM    566 HD13 LEU A  42      32.230  47.650  58.990  1.00  0.00           H
ATOM    567  CD2 LEU A  42      32.310  44.910  58.420  1.00  0.00           C
ATOM    568 HD21 LEU A  42      32.530  43.840  58.610  1.00  0.00           H
ATOM    569 HD22 LEU A  42      32.640  45.240  57.410  1.00  0.00           H
ATOM    570 HD23 LEU A  42      31.230  45.030  58.660  1.00  0.00           H
ATOM    571  C   LEU A  42      35.130  45.380  61.600  1.00  0.00           C
ATOM    572  O   LEU A  42      34.940  46.320  62.300  1.00  0.00           O
ATOM    573  N   LEU A  43      35.070  44.150  62.150  1.00  0.00           N
ATOM    574  HN  LEU A  43      35.370  43.390  61.580  1.00  0.00           H
ATOM    575  CA  LEU A  43      34.630  43.970  63.530  1.00  0.00           C
ATOM    576  HA  LEU A  43      33.700  44.420  63.830  1.00  0.00           H
ATOM    577  CB  LEU A  43      34.480  42.430  63.730  1.00  0.00           C
ATOM    578  HB1 LEU A  43      34.380  42.210  64.820  1.00  0.00           H
ATOM    579  HB2 LEU A  43      35.480  42.000  63.560  1.00  0.00           H
ATOM    580  CG  LEU A  43      33.340  41.740  63.040  1.00  0.00           C
ATOM    581  HG  LEU A  43      33.340  41.990  61.960  1.00  0.00           H
ATOM    582  CD1 LEU A  43      33.610  40.270  62.910  1.00  0.00           C
ATOM    583 HD11 LEU A  43      34.590  40.170  62.420  1.00  0.00           H
ATOM    584 HD12 LEU A  43      32.750  39.770  62.400  1.00  0.00           H
ATOM    585 HD13 LEU A  43      33.660  39.740  63.900  1.00  0.00           H
ATOM    586  CD2 LEU A  43      32.020  42.030  63.790  1.00  0.00           C
ATOM    587 HD21 LEU A  43      32.090  41.710  64.860  1.00  0.00           H
ATOM    588 HD22 LEU A  43      31.090  41.600  63.370  1.00  0.00           H
ATOM    589 HD23 LEU A  43      31.940  43.140  63.850  1.00  0.00           H
ATOM    590  C   LEU A  43      35.560  44.490  64.560  1.00  0.00           C
ATOM    591  O   LEU A  43      35.100  45.170  65.530  1.00  0.00           O
ATOM    592  N   GLY A  44      36.850  44.200  64.400  1.00  0.00           N
ATOM    593  HN  GLY A  44      37.160  43.620  63.650  1.00  0.00           H
ATOM    594  CA  GLY A  44      37.830  44.760  65.300  1.00  0.00           C
ATOM    595  HA1 GLY A  44      38.800  44.380  65.020  1.00  0.00           H
ATOM    596  HA2 GLY A  44      37.480  44.520  66.290  1.00  0.00           H
ATOM    597  C   GLY A  44      37.920  46.170  65.390  1.00  0.00           C
ATOM    598  O   GLY A  44      38.060  46.680  66.510  1.00  0.00           O
ATOM    599  N   ASN A  45      37.860  46.910  64.260  1.00  0.00           N
ATOM    600  HN  ASN A  45      37.640  46.450  63.410  1.00  0.00           H
ATOM    601  CA  ASN A  45      38.050  48.330  64.310  1.00  0.00           C
ATOM    602  HA  ASN A  45      38.670  48.560  65.150  1.00  0.00           H
ATOM    603  CB  ASN A  45      38.720  48.800  63.010  1.00  0.00           C
ATOM    604  HB1 ASN A  45      38.890  49.900  62.940  1.00  0.00           H
ATOM    605  HB2 ASN A  45      38.270  48.420  62.070  1.00  0.00           H
ATOM    606  CG  ASN A  45      40.170  48.260  63.150  1.00  0.00           C
ATOM    607  OD1 ASN A  45      41.000  48.950  63.790  1.00  0.00           O
ATOM    608  ND2 ASN A  45      40.480  47.200  62.450  1.00  0.00           N
ATOM    609 HD21 ASN A  45      41.350  46.750  62.640  1.00  0.00           H
ATOM    610 HD22 ASN A  45      39.690  46.710  62.060  1.00  0.00           H
ATOM    611  C   ASN A  45      36.720  48.980  64.610  1.00  0.00           C
ATOM    612  O   ASN A  45      36.650  50.030  65.260  1.00  0.00           O
ATOM    613  N   GLY A  46      35.610  48.350  64.130  1.00  0.00           N
ATOM    614  HN  GLY A  46      35.720  47.440  63.720  1.00  0.00           H
ATOM    615  CA  GLY A  46      34.220  48.720  64.390  1.00  0.00           C
ATOM    616  HA1 GLY A  46      33.630  47.890  64.020  1.00  0.00           H
ATOM    617  HA2 GLY A  46      34.100  49.690  63.940  1.00  0.00           H
ATOM    618  C   GLY A  46      33.850  48.940  65.840  1.00  0.00           C
ATOM    619  O   GLY A  46      33.320  49.960  66.200  1.00  0.00           O
ATOM    620  N   LEU A  47      34.230  47.930  66.670  1.00  0.00           N
ATOM    621  HN  LEU A  47      34.610  47.110  66.240  1.00  0.00           H
ATOM    622  CA  LEU A  47      34.350  47.960  68.110  1.00  0.00           C
ATOM    623  HA  LEU A  47      33.350  47.950  68.550  1.00  0.00           H
ATOM    624  CB  LEU A  47      35.120  46.730  68.710  1.00  0.00           C
ATOM    625  HB1 LEU A  47      36.140  46.680  68.280  1.00  0.00           H
ATOM    626  HB2 LEU A  47      34.560  45.820  68.410  1.00  0.00           H
ATOM    627  CG  LEU A  47      35.340  46.620  70.250  1.00  0.00           C
ATOM    628  HG  LEU A  47      35.700  47.510  70.830  1.00  0.00           H
ATOM    629  CD1 LEU A  47      33.940  46.390  70.810  1.00  0.00           C
ATOM    630 HD11 LEU A  47      33.990  46.260  71.910  1.00  0.00           H
ATOM    631 HD12 LEU A  47      33.540  45.470  70.360  1.00  0.00           H
ATOM    632 HD13 LEU A  47      33.320  47.260  70.490  1.00  0.00           H
ATOM    633  CD2 LEU A  47      36.040  45.320  70.640  1.00  0.00           C
ATOM    634 HD21 LEU A  47      36.490  45.280  71.660  1.00  0.00           H
ATOM    635 HD22 LEU A  47      36.950  45.250  70.000  1.00  0.00           H
ATOM    636 HD23 LEU A  47      35.400  44.430  70.440  1.00  0.00           H
ATOM    637  C   LEU A  47      34.960  49.240  68.620  1.00  0.00           C
ATOM    638  O   LEU A  47      34.380  49.920  69.400  1.00  0.00           O
ATOM    639  N   ALA A  48      36.170  49.540  68.160  1.00  0.00           N
ATOM    640  HN  ALA A  48      36.580  48.920  67.500  1.00  0.00           H
ATOM    641  CA  ALA A  48      37.000  50.650  68.620  1.00  0.00           C
ATOM    642  HA  ALA A  48      37.080  50.440  69.690  1.00  0.00           H
ATOM    643  CB  ALA A  48      38.410  50.660  67.980  1.00  0.00           C
ATOM    644  HB1 ALA A  48      38.260  50.650  66.880  1.00  0.00           H
ATOM    645  HB2 ALA A  48      38.810  49.750  68.470  1.00  0.00           H
ATOM    646  HB3 ALA A  48      38.890  51.590  68.350  1.00  0.00           H
ATOM    647  C   ALA A  48      36.310  51.980  68.410  1.00  0.00           C
ATOM    648  O   ALA A  48      36.330  52.870  69.290  1.00  0.00           O
ATOM    649  N   LEU A  49      35.640  52.110  67.270  1.00  0.00           N
ATOM    650  HN  LEU A  49      35.730  51.440  66.540  1.00  0.00           H
ATOM    651  CA  LEU A  49      34.800  53.270  66.960  1.00  0.00           C
ATOM    652  HA  LEU A  49      35.380  54.170  67.100  1.00  0.00           H
ATOM    653  CB  LEU A  49      34.350  53.090  65.490  1.00  0.00           C
ATOM    654  HB1 LEU A  49      33.670  53.930  65.250  1.00  0.00           H
ATOM    655  HB2 LEU A  49      33.830  52.110  65.450  1.00  0.00           H
ATOM    656  CG  LEU A  49      35.350  53.120  64.330  1.00  0.00           C
ATOM    657  HG  LEU A  49      36.030  52.270  64.510  1.00  0.00           H
ATOM    658  CD1 LEU A  49      34.540  52.780  63.050  1.00  0.00           C
ATOM    659 HD11 LEU A  49      35.130  52.810  62.120  1.00  0.00           H
ATOM    660 HD12 LEU A  49      33.700  53.480  62.820  1.00  0.00           H
ATOM    661 HD13 LEU A  49      34.130  51.760  63.190  1.00  0.00           H
ATOM    662  CD2 LEU A  49      36.020  54.450  64.210  1.00  0.00           C
ATOM    663 HD21 LEU A  49      36.540  54.630  65.170  1.00  0.00           H
ATOM    664 HD22 LEU A  49      35.420  55.380  64.130  1.00  0.00           H
ATOM    665 HD23 LEU A  49      36.740  54.430  63.360  1.00  0.00           H
ATOM    666  C   LEU A  49      33.620  53.410  67.970  1.00  0.00           C
ATOM    667  O   LEU A  49      33.410  54.490  68.460  1.00  0.00           O
ATOM    668  N   TRP A  50      32.870  52.310  68.260  1.00  0.00           N
ATOM    669  HN  TRP A  50      32.960  51.440  67.790  1.00  0.00           H
ATOM    670  CA  TRP A  50      31.880  52.250  69.340  1.00  0.00           C
ATOM    671  HA  TRP A  50      31.160  53.040  69.170  1.00  0.00           H
ATOM    672  CB  TRP A  50      31.160  50.890  69.280  1.00  0.00           C
ATOM    673  HB1 TRP A  50      31.930  50.080  69.170  1.00  0.00           H
ATOM    674  HB2 TRP A  50      30.630  50.850  68.310  1.00  0.00           H
ATOM    675  CG  TRP A  50      30.150  50.480  70.370  1.00  0.00           C
ATOM    676  CD1 TRP A  50      30.300  49.630  71.450  1.00  0.00           C
ATOM    677  HD1 TRP A  50      31.220  49.130  71.720  1.00  0.00           H
ATOM    678  NE1 TRP A  50      29.150  49.570  72.140  1.00  0.00           N
ATOM    679  HE1 TRP A  50      29.010  48.900  72.840  1.00  0.00           H
ATOM    680  CE2 TRP A  50      28.200  50.440  71.630  1.00  0.00           C
ATOM    681  CD2 TRP A  50      28.770  51.030  70.520  1.00  0.00           C
ATOM    682  CE3 TRP A  50      28.030  52.000  69.910  1.00  0.00           C
ATOM    683  HE3 TRP A  50      28.450  52.480  69.040  1.00  0.00           H
ATOM    684  CZ3 TRP A  50      26.750  52.360  70.350  1.00  0.00           C
ATOM    685  HZ3 TRP A  50      26.130  53.070  69.820  1.00  0.00           H
ATOM    686  CZ2 TRP A  50      26.870  50.730  72.110  1.00  0.00           C
ATOM    687  HZ2 TRP A  50      26.500  50.200  72.970  1.00  0.00           H
ATOM    688  CH2 TRP A  50      26.190  51.720  71.450  1.00  0.00           C
ATOM    689  HH2 TRP A  50      25.200  52.040  71.710  1.00  0.00           H
ATOM    690  C   TRP A  50      32.420  52.540  70.760  1.00  0.00           C
ATOM    691  O   TRP A  50      31.890  53.350  71.470  1.00  0.00           O
ATOM    692  N   ILE A  51      33.580  51.950  71.100  1.00  0.00           N
ATOM    693  HN  ILE A  51      33.870  51.200  70.530  1.00  0.00           H
ATOM    694  CA  ILE A  51      34.270  52.210  72.380  1.00  0.00           C
ATOM    695  HA  ILE A  51      33.490  52.020  73.100  1.00  0.00           H
ATOM    696  CB  ILE A  51      35.510  51.290  72.600  1.00  0.00           C
ATOM    697  HB  ILE A  51      36.060  51.250  71.630  1.00  0.00           H
ATOM    698  CG2 ILE A  51      36.550  51.690  73.710  1.00  0.00           C
ATOM    699 HG21 ILE A  51      37.300  52.460  73.430  1.00  0.00           H
ATOM    700 HG22 ILE A  51      37.110  50.850  74.170  1.00  0.00           H
ATOM    701 HG23 ILE A  51      35.900  52.170  74.470  1.00  0.00           H
ATOM    702  CG1 ILE A  51      35.090  49.800  72.790  1.00  0.00           C
ATOM    703 HG11 ILE A  51      36.040  49.230  72.630  1.00  0.00           H
ATOM    704 HG12 ILE A  51      34.330  49.430  72.080  1.00  0.00           H
ATOM    705  CD  ILE A  51      34.460  49.550  74.180  1.00  0.00           C
ATOM    706  HD1 ILE A  51      34.100  48.500  74.280  1.00  0.00           H
ATOM    707  HD2 ILE A  51      33.660  50.300  74.330  1.00  0.00           H
ATOM    708  HD3 ILE A  51      35.230  49.620  74.980  1.00  0.00           H
ATOM    709  C   ILE A  51      34.710  53.750  72.590  1.00  0.00           C
ATOM    710  O   ILE A  51      34.460  54.340  73.630  1.00  0.00           O
ATOM    711  N   PHE A  52      35.270  54.400  71.550  1.00  0.00           N
ATOM    712  HN  PHE A  52      35.600  53.840  70.780  1.00  0.00           H
ATOM    713  CA  PHE A  52      35.700  55.770  71.470  1.00  0.00           C
ATOM    714  HA  PHE A  52      36.150  55.990  72.420  1.00  0.00           H
ATOM    715  CB  PHE A  52      36.810  56.010  70.400  1.00  0.00           C
ATOM    716  HB1 PHE A  52      37.120  57.080  70.370  1.00  0.00           H
ATOM    717  HB2 PHE A  52      36.480  55.750  69.370  1.00  0.00           H
ATOM    718  CG  PHE A  52      38.160  55.380  70.720  1.00  0.00           C
ATOM    719  CD1 PHE A  52      38.650  55.390  72.060  1.00  0.00           C
ATOM    720  HD1 PHE A  52      38.190  55.880  72.910  1.00  0.00           H
ATOM    721  CE1 PHE A  52      39.890  54.780  72.360  1.00  0.00           C
ATOM    722  HE1 PHE A  52      40.090  54.790  73.410  1.00  0.00           H
ATOM    723  CZ  PHE A  52      40.560  54.100  71.380  1.00  0.00           C
ATOM    724  HZ  PHE A  52      41.510  53.630  71.600  1.00  0.00           H
ATOM    725  CD2 PHE A  52      38.890  54.820  69.660  1.00  0.00           C
ATOM    726  HD2 PHE A  52      38.530  54.830  68.650  1.00  0.00           H
ATOM    727  CE2 PHE A  52      40.180  54.230  70.020  1.00  0.00           C
ATOM    728  HE2 PHE A  52      40.830  53.800  69.280  1.00  0.00           H
ATOM    729  C   PHE A  52      34.500  56.680  71.360  1.00  0.00           C
ATOM    730  O   PHE A  52      34.650  57.820  71.860  1.00  0.00           O
ATOM    731  N   CYS A  53      33.390  56.450  70.630  1.00  0.00           N
ATOM    732  HN  CYS A  53      33.360  55.710  69.960  1.00  0.00           H
ATOM    733  CA  CYS A  53      32.360  57.470  70.450  1.00  0.00           C
ATOM    734  HA  CYS A  53      32.780  58.430  70.690  1.00  0.00           H
ATOM    735  CB  CYS A  53      31.730  57.440  68.990  1.00  0.00           C
ATOM    736  HB1 CYS A  53      30.770  58.000  69.040  1.00  0.00           H
ATOM    737  HB2 CYS A  53      31.350  56.430  68.730  1.00  0.00           H
ATOM    738  SG  CYS A  53      32.860  58.160  67.800  1.00  0.00           S
ATOM    739  HG1 CYS A  53      32.310  59.350  67.660  1.00  0.00           H
ATOM    740  C   CYS A  53      31.280  57.290  71.500  1.00  0.00           C
ATOM    741  O   CYS A  53      30.370  58.130  71.500  1.00  0.00           O
ATOM    742  N   PHE A  54      31.320  56.320  72.410  1.00  0.00           N
ATOM    743  HN  PHE A  54      32.000  55.610  72.480  1.00  0.00           H
ATOM    744  CA  PHE A  54      30.190  56.070  73.280  1.00  0.00           C
ATOM    745  HA  PHE A  54      29.510  56.900  73.380  1.00  0.00           H
ATOM    746  CB  PHE A  54      29.160  54.980  72.730  1.00  0.00           C
ATOM    747  HB1 PHE A  54      29.660  53.990  72.750  1.00  0.00           H
ATOM    748  HB2 PHE A  54      28.940  55.090  71.640  1.00  0.00           H
ATOM    749  CG  PHE A  54      27.790  55.040  73.450  1.00  0.00           C
ATOM    750  CD1 PHE A  54      27.400  54.100  74.390  1.00  0.00           C
ATOM    751  HD1 PHE A  54      28.020  53.280  74.690  1.00  0.00           H
ATOM    752  CE1 PHE A  54      26.030  54.150  74.900  1.00  0.00           C
ATOM    753  HE1 PHE A  54      25.830  53.290  75.520  1.00  0.00           H
ATOM    754  CZ  PHE A  54      25.090  55.120  74.560  1.00  0.00           C
ATOM    755  HZ  PHE A  54      24.100  55.220  74.980  1.00  0.00           H
ATOM    756  CD2 PHE A  54      26.880  56.100  73.200  1.00  0.00           C
ATOM    757  HD2 PHE A  54      27.230  56.880  72.540  1.00  0.00           H
ATOM    758  CE2 PHE A  54      25.580  56.160  73.720  1.00  0.00           C
ATOM    759  HE2 PHE A  54      24.910  56.940  73.400  1.00  0.00           H
ATOM    760  C   PHE A  54      30.610  55.730  74.690  1.00  0.00           C
ATOM    761  O   PHE A  54      30.280  56.420  75.610  1.00  0.00           O
ATOM    762  N   HSD A  55      31.400  54.690  74.830  1.00  0.00           N
ATOM    763  HN  HSD A  55      31.670  54.160  74.030  1.00  0.00           H
ATOM    764  CA  HSD A  55      31.850  54.160  76.190  1.00  0.00           C
ATOM    765  HA  HSD A  55      31.030  54.230  76.890  1.00  0.00           H
ATOM    766  CB  HSD A  55      32.290  52.670  76.190  1.00  0.00           C
ATOM    767  HB1 HSD A  55      32.650  52.440  77.220  1.00  0.00           H
ATOM    768  HB2 HSD A  55      33.130  52.480  75.500  1.00  0.00           H
ATOM    769  ND1 HSD A  55      30.330  51.520  74.880  1.00  0.00           N
ATOM    770  HD1 HSD A  55      30.550  51.900  73.980  1.00  0.00           H
ATOM    771  CG  HSD A  55      31.100  51.760  76.030  1.00  0.00           C
ATOM    772  CE1 HSD A  55      29.230  50.760  75.260  1.00  0.00           C
ATOM    773  HE1 HSD A  55      28.430  50.520  74.560  1.00  0.00           H
ATOM    774  NE2 HSD A  55      29.260  50.550  76.580  1.00  0.00           N
ATOM    775  CD2 HSD A  55      30.420  51.160  77.000  1.00  0.00           C
ATOM    776  HD2 HSD A  55      30.610  51.240  78.060  1.00  0.00           H
ATOM    777  C   HSD A  55      32.850  55.000  76.930  1.00  0.00           C
ATOM    778  O   HSD A  55      32.720  55.280  78.100  1.00  0.00           O
ATOM    779  N   LEU A  56      33.890  55.430  76.220  1.00  0.00           N
ATOM    780  HN  LEU A  56      33.960  55.220  75.250  1.00  0.00           H
ATOM    781  CA  LEU A  56      34.850  56.290  76.880  1.00  0.00           C
ATOM    782  HA  LEU A  56      34.950  56.040  77.930  1.00  0.00           H
ATOM    783  CB  LEU A  56      36.230  56.050  76.250  1.00  0.00           C
ATOM    784  HB1 LEU A  56      37.020  56.800  76.470  1.00  0.00           H
ATOM    785  HB2 LEU A  56      36.090  56.020  75.150  1.00  0.00           H
ATOM    786  CG  LEU A  56      36.810  54.640  76.550  1.00  0.00           C
ATOM    787  HG  LEU A  56      36.030  53.890  76.280  1.00  0.00           H
ATOM    788  CD1 LEU A  56      38.080  54.470  75.740  1.00  0.00           C
ATOM    789 HD11 LEU A  56      38.610  55.420  75.490  1.00  0.00           H
ATOM    790 HD12 LEU A  56      37.940  53.880  74.820  1.00  0.00           H
ATOM    791 HD13 LEU A  56      38.840  53.950  76.360  1.00  0.00           H
ATOM    792  CD2 LEU A  56      36.970  54.400  78.100  1.00  0.00           C
ATOM    793 HD21 LEU A  56      37.380  55.340  78.540  1.00  0.00           H
ATOM    794 HD22 LEU A  56      37.530  53.450  78.300  1.00  0.00           H
ATOM    795 HD23 LEU A  56      35.970  54.250  78.550  1.00  0.00           H
ATOM    796  C   LEU A  56      34.510  57.790  76.790  1.00  0.00           C
ATOM    797  O   LEU A  56      34.880  58.550  75.890  1.00  0.00           O
ATOM    798  N   LYS A  57      33.780  58.210  77.830  1.00  0.00           N
ATOM    799  HN  LYS A  57      33.340  57.570  78.460  1.00  0.00           H
ATOM    800  CA  LYS A  57      33.150  59.560  78.000  1.00  0.00           C
ATOM    801  HA  LYS A  57      32.540  59.780  77.140  1.00  0.00           H
ATOM    802  CB  LYS A  57      32.440  59.680  79.340  1.00  0.00           C
ATOM    803  HB1 LYS A  57      31.980  60.690  79.450  1.00  0.00           H
ATOM    804  HB2 LYS A  57      33.210  59.520  80.120  1.00  0.00           H
ATOM    805  CG  LYS A  57      31.270  58.740  79.540  1.00  0.00           C
ATOM    806  HG1 LYS A  57      30.740  58.960  80.500  1.00  0.00           H
ATOM    807  HG2 LYS A  57      31.610  57.700  79.650  1.00  0.00           H
ATOM    808  CD  LYS A  57      30.310  58.870  78.380  1.00  0.00           C
ATOM    809  HD1 LYS A  57      30.830  58.640  77.430  1.00  0.00           H
ATOM    810  HD2 LYS A  57      30.010  59.940  78.360  1.00  0.00           H
ATOM    811  CE  LYS A  57      29.130  57.850  78.520  1.00  0.00           C
ATOM    812  HE1 LYS A  57      28.400  58.350  79.190  1.00  0.00           H
ATOM    813  HE2 LYS A  57      29.450  56.910  79.000  1.00  0.00           H
ATOM    814  NZ  LYS A  57      28.540  57.570  77.140  1.00  0.00           N
ATOM    815  HZ1 LYS A  57      27.580  57.200  77.280  1.00  0.00           H
ATOM    816  HZ2 LYS A  57      29.110  56.790  76.770  1.00  0.00           H
ATOM    817  HZ3 LYS A  57      28.690  58.400  76.530  1.00  0.00           H
ATOM    818  C   LYS A  57      34.120  60.780  77.920  1.00  0.00           C
ATOM    819  O   LYS A  57      33.840  61.750  77.230  1.00  0.00           O
ATOM    820  N   SER A  58      35.370  60.650  78.470  1.00  0.00           N
ATOM    821  HN  SER A  58      35.640  59.770  78.880  1.00  0.00           H
ATOM    822  CA  SER A  58      36.360  61.690  78.530  1.00  0.00           C
ATOM    823  HA  SER A  58      35.920  62.660  78.370  1.00  0.00           H
ATOM    824  CB  SER A  58      37.050  61.680  79.900  1.00  0.00           C
ATOM    825  HB1 SER A  58      37.590  60.720  80.070  1.00  0.00           H
ATOM    826  HB2 SER A  58      36.260  61.750  80.680  1.00  0.00           H
ATOM    827  OG  SER A  58      37.870  62.800  80.120  1.00  0.00           O
ATOM    828  HG1 SER A  58      37.300  63.550  80.320  1.00  0.00           H
ATOM    829  C   SER A  58      37.370  61.440  77.490  1.00  0.00           C
ATOM    830  O   SER A  58      37.880  60.350  77.450  1.00  0.00           O
ATOM    831  N   TRP A  59      37.720  62.410  76.700  1.00  0.00           N
ATOM    832  HN  TRP A  59      37.450  63.330  76.980  1.00  0.00           H
ATOM    833  CA  TRP A  59      38.830  62.380  75.780  1.00  0.00           C
ATOM    834  HA  TRP A  59      38.960  61.350  75.500  1.00  0.00           H
ATOM    835  CB  TRP A  59      38.570  63.280  74.570  1.00  0.00           C
ATOM    836  HB1 TRP A  59      39.470  63.350  73.930  1.00  0.00           H
ATOM    837  HB2 TRP A  59      38.290  64.310  74.880  1.00  0.00           H
ATOM    838  CG  TRP A  59      37.450  62.780  73.660  1.00  0.00           C
ATOM    839  CD1 TRP A  59      36.270  63.400  73.440  1.00  0.00           C
ATOM    840  HD1 TRP A  59      35.940  64.210  74.080  1.00  0.00           H
ATOM    841  NE1 TRP A  59      35.640  62.750  72.390  1.00  0.00           N
ATOM    842  HE1 TRP A  59      34.890  63.080  71.880  1.00  0.00           H
ATOM    843  CE2 TRP A  59      36.470  61.710  71.960  1.00  0.00           C
ATOM    844  CD2 TRP A  59      37.630  61.710  72.760  1.00  0.00           C
ATOM    845  CE3 TRP A  59      38.650  60.860  72.430  1.00  0.00           C
ATOM    846  HE3 TRP A  59      39.590  60.860  72.960  1.00  0.00           H
ATOM    847  CZ3 TRP A  59      38.440  59.930  71.300  1.00  0.00           C
ATOM    848  HZ3 TRP A  59      39.220  59.210  71.120  1.00  0.00           H
ATOM    849  CZ2 TRP A  59      36.210  60.820  70.960  1.00  0.00           C
ATOM    850  HZ2 TRP A  59      35.300  60.810  70.370  1.00  0.00           H
ATOM    851  CH2 TRP A  59      37.210  59.880  70.640  1.00  0.00           C
ATOM    852  HH2 TRP A  59      37.170  59.180  69.810  1.00  0.00           H
ATOM    853  C   TRP A  59      40.270  62.530  76.340  1.00  0.00           C
ATOM    854  O   TRP A  59      40.500  63.320  77.250  1.00  0.00           O
ATOM    855  N   LYS A  60      41.250  61.850  75.770  1.00  0.00           N
ATOM    856  HN  LYS A  60      41.050  61.290  74.970  1.00  0.00           H
ATOM    857  CA  LYS A  60      42.620  62.010  76.090  1.00  0.00           C
ATOM    858  HA  LYS A  60      42.810  62.970  76.550  1.00  0.00           H
ATOM    859  CB  LYS A  60      43.070  60.830  77.020  1.00  0.00           C
ATOM    860  HB1 LYS A  60      44.050  61.050  77.470  1.00  0.00           H
ATOM    861  HB2 LYS A  60      43.090  59.850  76.480  1.00  0.00           H
ATOM    862  CG  LYS A  60      42.240  60.600  78.360  1.00  0.00           C
ATOM    863  HG1 LYS A  60      41.200  60.340  78.050  1.00  0.00           H
ATOM    864  HG2 LYS A  60      42.190  61.530  78.970  1.00  0.00           H
ATOM    865  CD  LYS A  60      42.600  59.380  79.200  1.00  0.00           C
ATOM    866  HD1 LYS A  60      43.660  59.340  79.540  1.00  0.00           H
ATOM    867  HD2 LYS A  60      42.340  58.410  78.710  1.00  0.00           H
ATOM    868  CE  LYS A  60      41.710  59.170  80.440  1.00  0.00           C
ATOM    869  HE1 LYS A  60      41.930  58.140  80.810  1.00  0.00           H
ATOM    870  HE2 LYS A  60      40.630  59.320  80.220  1.00  0.00           H
ATOM    871  NZ  LYS A  60      42.150  60.090  81.530  1.00  0.00           N
ATOM    872  HZ1 LYS A  60      43.040  59.800  81.980  1.00  0.00           H
ATOM    873  HZ2 LYS A  60      41.350  60.170  82.200  1.00  0.00           H
ATOM    874  HZ3 LYS A  60      42.310  61.050  81.180  1.00  0.00           H
ATOM    875  C   LYS A  60      43.400  61.830  74.780  1.00  0.00           C
ATOM    876  O   LYS A  60      42.850  61.220  73.840  1.00  0.00           O
ATOM    877  N   SER A  61      44.540  62.460  74.630  1.00  0.00           N
ATOM    878  HN  SER A  61      44.850  62.910  75.460  1.00  0.00           H
ATOM    879  CA  SER A  61      45.310  62.480  73.430  1.00  0.00           C
ATOM    880  HA  SER A  61      44.720  63.020  72.710  1.00  0.00           H
ATOM    881  CB  SER A  61      46.480  63.330  73.620  1.00  0.00           C
ATOM    882  HB1 SER A  61      46.170  64.350  73.920  1.00  0.00           H
ATOM    883  HB2 SER A  61      47.110  63.510  72.730  1.00  0.00           H
ATOM    884  OG  SER A  61      47.350  62.800  74.670  1.00  0.00           O
ATOM    885  HG1 SER A  61      47.900  62.130  74.280  1.00  0.00           H
ATOM    886  C   SER A  61      45.670  61.080  72.870  1.00  0.00           C
ATOM    887  O   SER A  61      45.470  60.890  71.700  1.00  0.00           O
ATOM    888  N   SER A  62      46.060  60.080  73.610  1.00  0.00           N
ATOM    889  HN  SER A  62      46.120  60.210  74.600  1.00  0.00           H
ATOM    890  CA  SER A  62      46.240  58.700  73.170  1.00  0.00           C
ATOM    891  HA  SER A  62      46.890  58.770  72.320  1.00  0.00           H
ATOM    892  CB  SER A  62      46.830  57.820  74.270  1.00  0.00           C
ATOM    893  HB1 SER A  62      47.060  56.840  73.790  1.00  0.00           H
ATOM    894  HB2 SER A  62      46.100  57.570  75.080  1.00  0.00           H
ATOM    895  OG  SER A  62      48.040  58.360  74.810  1.00  0.00           O
ATOM    896  HG1 SER A  62      48.730  58.290  74.150  1.00  0.00           H
ATOM    897  C   SER A  62      44.980  58.030  72.670  1.00  0.00           C
ATOM    898  O   SER A  62      45.020  57.270  71.740  1.00  0.00           O
ATOM    899  N   ARG A  63      43.810  58.300  73.340  1.00  0.00           N
ATOM    900  HN  ARG A  63      43.810  59.090  73.970  1.00  0.00           H
ATOM    901  CA  ARG A  63      42.540  58.030  72.720  1.00  0.00           C
ATOM    902  HA  ARG A  63      42.570  56.990  72.440  1.00  0.00           H
ATOM    903  CB  ARG A  63      41.300  58.350  73.550  1.00  0.00           C
ATOM    904  HB1 ARG A  63      40.300  58.130  73.120  1.00  0.00           H
ATOM    905  HB2 ARG A  63      41.250  59.450  73.740  1.00  0.00           H
ATOM    906  CG  ARG A  63      41.410  57.670  74.960  1.00  0.00           C
ATOM    907  HG1 ARG A  63      42.260  58.080  75.540  1.00  0.00           H
ATOM    908  HG2 ARG A  63      41.710  56.620  74.760  1.00  0.00           H
ATOM    909  CD  ARG A  63      40.170  57.800  75.800  1.00  0.00           C
ATOM    910  HD1 ARG A  63      39.290  57.280  75.360  1.00  0.00           H
ATOM    911  HD2 ARG A  63      39.890  58.830  76.090  1.00  0.00           H
ATOM    912  NE  ARG A  63      40.490  56.990  77.010  1.00  0.00           N
ATOM    913  HE  ARG A  63      41.270  56.370  76.960  1.00  0.00           H
ATOM    914  CZ  ARG A  63      39.930  57.090  78.220  1.00  0.00           C
ATOM    915  NH1 ARG A  63      38.940  57.870  78.660  1.00  0.00           N
ATOM    916 HH11 ARG A  63      38.700  57.700  79.610  1.00  0.00           H
ATOM    917 HH12 ARG A  63      38.520  58.560  78.070  1.00  0.00           H
ATOM    918  NH2 ARG A  63      40.330  56.110  79.030  1.00  0.00           N
ATOM    919 HH21 ARG A  63      40.760  55.290  78.640  1.00  0.00           H
ATOM    920 HH22 ARG A  63      40.050  56.170  79.980  1.00  0.00           H
ATOM    921  C   ARG A  63      42.290  58.700  71.460  1.00  0.00           C
ATOM    922  O   ARG A  63      41.970  58.070  70.450  1.00  0.00           O
ATOM    923  N   ILE A  64      42.570  60.040  71.330  1.00  0.00           N
ATOM    924  HN  ILE A  64      43.000  60.510  72.100  1.00  0.00           H
ATOM    925  CA  ILE A  64      42.280  60.770  70.120  1.00  0.00           C
ATOM    926  HA  ILE A  64      41.240  60.530  69.890  1.00  0.00           H
ATOM    927  CB  ILE A  64      42.430  62.220  70.270  1.00  0.00           C
ATOM    928  HB  ILE A  64      43.370  62.330  70.840  1.00  0.00           H
ATOM    929  CG2 ILE A  64      42.590  62.990  68.910  1.00  0.00           C
ATOM    930 HG21 ILE A  64      42.780  64.060  69.120  1.00  0.00           H
ATOM    931 HG22 ILE A  64      41.710  62.970  68.220  1.00  0.00           H
ATOM    932 HG23 ILE A  64      43.520  62.640  68.420  1.00  0.00           H
ATOM    933  CG1 ILE A  64      41.290  62.810  71.120  1.00  0.00           C
ATOM    934 HG11 ILE A  64      41.090  62.160  72.000  1.00  0.00           H
ATOM    935 HG12 ILE A  64      40.390  62.840  70.470  1.00  0.00           H
ATOM    936  CD  ILE A  64      41.830  64.130  71.680  1.00  0.00           C
ATOM    937  HD1 ILE A  64      42.860  64.060  72.100  1.00  0.00           H
ATOM    938  HD2 ILE A  64      41.150  64.540  72.450  1.00  0.00           H
ATOM    939  HD3 ILE A  64      41.800  64.980  70.960  1.00  0.00           H
ATOM    940  C   ILE A  64      43.000  60.240  68.880  1.00  0.00           C
ATOM    941  O   ILE A  64      42.340  60.010  67.860  1.00  0.00           O
ATOM    942  N   PHE A  65      44.340  59.990  68.990  1.00  0.00           N
ATOM    943  HN  PHE A  65      44.880  60.270  69.760  1.00  0.00           H
ATOM    944  CA  PHE A  65      45.180  59.360  67.980  1.00  0.00           C
ATOM    945  HA  PHE A  65      45.020  59.910  67.050  1.00  0.00           H
ATOM    946  CB  PHE A  65      46.640  59.510  68.250  1.00  0.00           C
ATOM    947  HB1 PHE A  65      47.130  59.190  67.290  1.00  0.00           H
ATOM    948  HB2 PHE A  65      46.890  58.850  69.110  1.00  0.00           H
ATOM    949  CG  PHE A  65      47.030  61.000  68.530  1.00  0.00           C
ATOM    950  CD1 PHE A  65      46.710  62.050  67.700  1.00  0.00           C
ATOM    951  HD1 PHE A  65      46.110  61.910  66.810  1.00  0.00           H
ATOM    952  CE1 PHE A  65      47.210  63.330  67.840  1.00  0.00           C
ATOM    953  HE1 PHE A  65      46.900  64.120  67.180  1.00  0.00           H
ATOM    954  CZ  PHE A  65      48.020  63.700  68.970  1.00  0.00           C
ATOM    955  HZ  PHE A  65      48.510  64.660  69.060  1.00  0.00           H
ATOM    956  CD2 PHE A  65      47.990  61.350  69.540  1.00  0.00           C
ATOM    957  HD2 PHE A  65      48.420  60.560  70.150  1.00  0.00           H
ATOM    958  CE2 PHE A  65      48.380  62.660  69.830  1.00  0.00           C
ATOM    959  HE2 PHE A  65      49.210  62.870  70.480  1.00  0.00           H
ATOM    960  C   PHE A  65      44.760  57.910  67.600  1.00  0.00           C
ATOM    961  O   PHE A  65      44.740  57.650  66.380  1.00  0.00           O
ATOM    962  N   LEU A  66      44.420  57.040  68.590  1.00  0.00           N
ATOM    963  HN  LEU A  66      44.490  57.350  69.540  1.00  0.00           H
ATOM    964  CA  LEU A  66      43.930  55.670  68.380  1.00  0.00           C
ATOM    965  HA  LEU A  66      44.680  55.100  67.850  1.00  0.00           H
ATOM    966  CB  LEU A  66      43.820  54.970  69.810  1.00  0.00           C
ATOM    967  HB1 LEU A  66      43.240  54.050  69.640  1.00  0.00           H
ATOM    968  HB2 LEU A  66      43.310  55.690  70.490  1.00  0.00           H
ATOM    969  CG  LEU A  66      45.170  54.530  70.520  1.00  0.00           C
ATOM    970  HG  LEU A  66      45.760  55.470  70.560  1.00  0.00           H
ATOM    971  CD1 LEU A  66      44.890  54.020  71.920  1.00  0.00           C
ATOM    972 HD11 LEU A  66      44.250  53.120  71.980  1.00  0.00           H
ATOM    973 HD12 LEU A  66      44.330  54.830  72.440  1.00  0.00           H
ATOM    974 HD13 LEU A  66      45.790  53.770  72.530  1.00  0.00           H
ATOM    975  CD2 LEU A  66      45.930  53.460  69.730  1.00  0.00           C
ATOM    976 HD21 LEU A  66      46.920  53.310  70.210  1.00  0.00           H
ATOM    977 HD22 LEU A  66      46.130  53.860  68.700  1.00  0.00           H
ATOM    978 HD23 LEU A  66      45.430  52.480  69.550  1.00  0.00           H
ATOM    979  C   LEU A  66      42.620  55.610  67.590  1.00  0.00           C
ATOM    980  O   LEU A  66      42.270  54.860  66.670  1.00  0.00           O
ATOM    981  N   PHE A  67      41.740  56.650  67.920  1.00  0.00           N
ATOM    982  HN  PHE A  67      41.930  57.280  68.650  1.00  0.00           H
ATOM    983  CA  PHE A  67      40.540  56.880  67.140  1.00  0.00           C
ATOM    984  HA  PHE A  67      40.050  55.930  67.050  1.00  0.00           H
ATOM    985  CB  PHE A  67      39.540  57.770  67.980  1.00  0.00           C
ATOM    986  HB1 PHE A  67      40.080  58.670  68.370  1.00  0.00           H
ATOM    987  HB2 PHE A  67      39.190  57.130  68.830  1.00  0.00           H
ATOM    988  CG  PHE A  67      38.430  58.300  67.210  1.00  0.00           C
ATOM    989  CD1 PHE A  67      37.420  57.480  66.840  1.00  0.00           C
ATOM    990  HD1 PHE A  67      37.230  56.530  67.310  1.00  0.00           H
ATOM    991  CE1 PHE A  67      36.330  57.920  66.000  1.00  0.00           C
ATOM    992  HE1 PHE A  67      35.500  57.300  65.720  1.00  0.00           H
ATOM    993  CZ  PHE A  67      36.370  59.320  65.600  1.00  0.00           C
ATOM    994  HZ  PHE A  67      35.580  59.710  64.970  1.00  0.00           H
ATOM    995  CD2 PHE A  67      38.470  59.650  66.790  1.00  0.00           C
ATOM    996  HD2 PHE A  67      39.300  60.300  67.030  1.00  0.00           H
ATOM    997  CE2 PHE A  67      37.460  60.100  65.970  1.00  0.00           C
ATOM    998  HE2 PHE A  67      37.370  61.140  65.680  1.00  0.00           H
ATOM    999  C   PHE A  67      40.680  57.230  65.590  1.00  0.00           C
ATOM   1000  O   PHE A  67      39.940  56.630  64.760  1.00  0.00           O
ATOM   1001  N   ASN A  68      41.670  58.120  65.280  1.00  0.00           N
ATOM   1002  HN  ASN A  68      42.090  58.570  66.070  1.00  0.00           H
ATOM   1003  CA  ASN A  68      41.950  58.480  63.870  1.00  0.00           C
ATOM   1004  HA  ASN A  68      41.080  58.780  63.320  1.00  0.00           H
ATOM   1005  CB  ASN A  68      42.890  59.700  63.760  1.00  0.00           C
ATOM   1006  HB1 ASN A  68      43.300  59.820  62.740  1.00  0.00           H
ATOM   1007  HB2 ASN A  68      43.680  59.640  64.550  1.00  0.00           H
ATOM   1008  CG  ASN A  68      42.130  61.040  64.130  1.00  0.00           C
ATOM   1009  OD1 ASN A  68      41.750  61.820  63.320  1.00  0.00           O
ATOM   1010  ND2 ASN A  68      42.010  61.260  65.480  1.00  0.00           N
ATOM   1011 HD21 ASN A  68      41.690  62.130  65.850  1.00  0.00           H
ATOM   1012 HD22 ASN A  68      42.350  60.600  66.140  1.00  0.00           H
ATOM   1013  C   ASN A  68      42.700  57.280  63.180  1.00  0.00           C
ATOM   1014  O   ASN A  68      42.470  56.960  62.010  1.00  0.00           O
ATOM   1015  N   LEU A  69      43.450  56.400  63.900  1.00  0.00           N
ATOM   1016  HN  LEU A  69      43.520  56.520  64.890  1.00  0.00           H
ATOM   1017  CA  LEU A  69      43.940  55.110  63.500  1.00  0.00           C
ATOM   1018  HA  LEU A  69      44.600  55.250  62.660  1.00  0.00           H
ATOM   1019  CB  LEU A  69      44.740  54.530  64.690  1.00  0.00           C
ATOM   1020  HB1 LEU A  69      44.110  54.290  65.570  1.00  0.00           H
ATOM   1021  HB2 LEU A  69      45.440  55.330  64.990  1.00  0.00           H
ATOM   1022  CG  LEU A  69      45.490  53.180  64.320  1.00  0.00           C
ATOM   1023  HG  LEU A  69      44.650  52.500  64.090  1.00  0.00           H
ATOM   1024  CD1 LEU A  69      46.190  53.220  62.940  1.00  0.00           C
ATOM   1025 HD11 LEU A  69      47.200  53.680  63.040  1.00  0.00           H
ATOM   1026 HD12 LEU A  69      45.560  53.540  62.090  1.00  0.00           H
ATOM   1027 HD13 LEU A  69      46.440  52.160  62.770  1.00  0.00           H
ATOM   1028  CD2 LEU A  69      46.340  52.590  65.420  1.00  0.00           C
ATOM   1029 HD21 LEU A  69      46.990  51.790  65.020  1.00  0.00           H
ATOM   1030 HD22 LEU A  69      45.770  52.240  66.310  1.00  0.00           H
ATOM   1031 HD23 LEU A  69      46.980  53.370  65.890  1.00  0.00           H
ATOM   1032  C   LEU A  69      42.830  54.160  63.140  1.00  0.00           C
ATOM   1033  O   LEU A  69      42.860  53.560  62.060  1.00  0.00           O
ATOM   1034  N   ALA A  70      41.890  53.990  63.990  1.00  0.00           N
ATOM   1035  HN  ALA A  70      41.940  54.370  64.910  1.00  0.00           H
ATOM   1036  CA  ALA A  70      40.710  53.160  63.770  1.00  0.00           C
ATOM   1037  HA  ALA A  70      41.060  52.240  63.340  1.00  0.00           H
ATOM   1038  CB  ALA A  70      39.770  53.110  64.950  1.00  0.00           C
ATOM   1039  HB1 ALA A  70      39.630  54.090  65.450  1.00  0.00           H
ATOM   1040  HB2 ALA A  70      40.100  52.380  65.730  1.00  0.00           H
ATOM   1041  HB3 ALA A  70      38.780  52.660  64.710  1.00  0.00           H
ATOM   1042  C   ALA A  70      39.890  53.610  62.590  1.00  0.00           C
ATOM   1043  O   ALA A  70      39.490  52.740  61.830  1.00  0.00           O
ATOM   1044  N   VAL A  71      39.760  54.950  62.350  1.00  0.00           N
ATOM   1045  HN  VAL A  71      40.170  55.540  63.040  1.00  0.00           H
ATOM   1046  CA  VAL A  71      39.130  55.470  61.140  1.00  0.00           C
ATOM   1047  HA  VAL A  71      38.190  54.950  60.990  1.00  0.00           H
ATOM   1048  CB  VAL A  71      38.840  56.960  61.350  1.00  0.00           C
ATOM   1049  HB  VAL A  71      39.740  57.560  61.660  1.00  0.00           H
ATOM   1050  CG1 VAL A  71      38.550  57.660  60.000  1.00  0.00           C
ATOM   1051 HG11 VAL A  71      38.380  58.710  60.320  1.00  0.00           H
ATOM   1052 HG12 VAL A  71      37.620  57.210  59.620  1.00  0.00           H
ATOM   1053 HG13 VAL A  71      39.320  57.630  59.200  1.00  0.00           H
ATOM   1054  CG2 VAL A  71      37.690  57.200  62.340  1.00  0.00           C
ATOM   1055 HG21 VAL A  71      37.410  58.280  62.320  1.00  0.00           H
ATOM   1056 HG22 VAL A  71      37.930  56.980  63.400  1.00  0.00           H
ATOM   1057 HG23 VAL A  71      36.800  56.580  62.150  1.00  0.00           H
ATOM   1058  C   VAL A  71      39.860  55.070  59.960  1.00  0.00           C
ATOM   1059  O   VAL A  71      39.320  54.490  59.030  1.00  0.00           O
ATOM   1060  N   ALA A  72      41.130  55.280  59.890  1.00  0.00           N
ATOM   1061  HN  ALA A  72      41.570  55.610  60.720  1.00  0.00           H
ATOM   1062  CA  ALA A  72      41.990  54.880  58.760  1.00  0.00           C
ATOM   1063  HA  ALA A  72      41.540  55.260  57.850  1.00  0.00           H
ATOM   1064  CB  ALA A  72      43.410  55.370  59.010  1.00  0.00           C
ATOM   1065  HB1 ALA A  72      43.520  56.480  59.040  1.00  0.00           H
ATOM   1066  HB2 ALA A  72      44.040  55.060  58.160  1.00  0.00           H
ATOM   1067  HB3 ALA A  72      43.810  55.070  60.010  1.00  0.00           H
ATOM   1068  C   ALA A  72      42.020  53.360  58.550  1.00  0.00           C
ATOM   1069  O   ALA A  72      41.790  52.910  57.430  1.00  0.00           O
ATOM   1070  N   ASP A  73      42.120  52.530  59.640  1.00  0.00           N
ATOM   1071  HN  ASP A  73      42.230  52.820  60.590  1.00  0.00           H
ATOM   1072  CA  ASP A  73      42.060  51.030  59.490  1.00  0.00           C
ATOM   1073  HA  ASP A  73      42.840  50.740  58.810  1.00  0.00           H
ATOM   1074  CB  ASP A  73      42.390  50.260  60.860  1.00  0.00           C
ATOM   1075  HB1 ASP A  73      42.340  49.180  60.590  1.00  0.00           H
ATOM   1076  HB2 ASP A  73      41.610  50.570  61.590  1.00  0.00           H
ATOM   1077  CG  ASP A  73      43.760  50.430  61.390  1.00  0.00           C
ATOM   1078  OD1 ASP A  73      44.730  50.700  60.770  1.00  0.00           O
ATOM   1079  OD2 ASP A  73      43.820  50.220  62.770  1.00  0.00           O
ATOM   1080  HD2 ASP A  73      44.730  50.060  63.020  1.00  0.00           H
ATOM   1081  C   ASP A  73      40.650  50.590  58.990  1.00  0.00           C
ATOM   1082  O   ASP A  73      40.530  49.780  58.110  1.00  0.00           O
ATOM   1083  N   PHE A  74      39.610  51.190  59.490  1.00  0.00           N
ATOM   1084  HN  PHE A  74      39.770  51.930  60.140  1.00  0.00           H
ATOM   1085  CA  PHE A  74      38.290  50.910  59.080  1.00  0.00           C
ATOM   1086  HA  PHE A  74      38.130  49.830  59.030  1.00  0.00           H
ATOM   1087  CB  PHE A  74      37.300  51.730  59.990  1.00  0.00           C
ATOM   1088  HB1 PHE A  74      37.560  52.820  59.970  1.00  0.00           H
ATOM   1089  HB2 PHE A  74      37.390  51.480  61.060  1.00  0.00           H
ATOM   1090  CG  PHE A  74      35.860  51.540  59.670  1.00  0.00           C
ATOM   1091  CD1 PHE A  74      35.230  52.750  59.280  1.00  0.00           C
ATOM   1092  HD1 PHE A  74      35.810  53.630  59.050  1.00  0.00           H
ATOM   1093  CE1 PHE A  74      33.850  52.830  59.260  1.00  0.00           C
ATOM   1094  HE1 PHE A  74      33.440  53.730  58.820  1.00  0.00           H
ATOM   1095  CZ  PHE A  74      33.100  51.710  59.550  1.00  0.00           C
ATOM   1096  HZ  PHE A  74      32.040  51.790  59.410  1.00  0.00           H
ATOM   1097  CD2 PHE A  74      35.030  50.480  60.070  1.00  0.00           C
ATOM   1098  HD2 PHE A  74      35.590  49.630  60.420  1.00  0.00           H
ATOM   1099  CE2 PHE A  74      33.630  50.550  60.090  1.00  0.00           C
ATOM   1100  HE2 PHE A  74      33.080  49.730  60.510  1.00  0.00           H
ATOM   1101  C   PHE A  74      38.040  51.320  57.600  1.00  0.00           C
ATOM   1102  O   PHE A  74      37.450  50.550  56.780  1.00  0.00           O
ATOM   1103  N   LEU A  75      38.540  52.490  57.110  1.00  0.00           N
ATOM   1104  HN  LEU A  75      38.960  53.170  57.700  1.00  0.00           H
ATOM   1105  CA  LEU A  75      38.180  52.900  55.730  1.00  0.00           C
ATOM   1106  HA  LEU A  75      37.130  52.740  55.580  1.00  0.00           H
ATOM   1107  CB  LEU A  75      38.380  54.450  55.630  1.00  0.00           C
ATOM   1108  HB1 LEU A  75      38.130  54.730  54.580  1.00  0.00           H
ATOM   1109  HB2 LEU A  75      39.440  54.690  55.870  1.00  0.00           H
ATOM   1110  CG  LEU A  75      37.410  55.250  56.590  1.00  0.00           C
ATOM   1111  HG  LEU A  75      37.460  54.750  57.580  1.00  0.00           H
ATOM   1112  CD1 LEU A  75      37.970  56.690  56.880  1.00  0.00           C
ATOM   1113 HD11 LEU A  75      37.250  57.350  57.410  1.00  0.00           H
ATOM   1114 HD12 LEU A  75      38.090  57.130  55.870  1.00  0.00           H
ATOM   1115 HD13 LEU A  75      39.030  56.620  57.220  1.00  0.00           H
ATOM   1116  CD2 LEU A  75      35.990  55.390  56.080  1.00  0.00           C
ATOM   1117 HD21 LEU A  75      35.920  56.040  55.190  1.00  0.00           H
ATOM   1118 HD22 LEU A  75      35.250  55.820  56.790  1.00  0.00           H
ATOM   1119 HD23 LEU A  75      35.660  54.380  55.720  1.00  0.00           H
ATOM   1120  C   LEU A  75      38.990  52.140  54.710  1.00  0.00           C
ATOM   1121  O   LEU A  75      38.510  51.820  53.600  1.00  0.00           O
ATOM   1122  N   LEU A  76      40.280  51.760  54.990  1.00  0.00           N
ATOM   1123  HN  LEU A  76      40.590  51.990  55.910  1.00  0.00           H
ATOM   1124  CA  LEU A  76      41.140  50.890  54.230  1.00  0.00           C
ATOM   1125  HA  LEU A  76      41.110  51.400  53.280  1.00  0.00           H
ATOM   1126  CB  LEU A  76      42.480  50.760  55.070  1.00  0.00           C
ATOM   1127  HB1 LEU A  76      42.040  50.550  56.070  1.00  0.00           H
ATOM   1128  HB2 LEU A  76      43.040  51.710  55.170  1.00  0.00           H
ATOM   1129  CG  LEU A  76      43.540  49.680  54.590  1.00  0.00           C
ATOM   1130  HG  LEU A  76      43.020  48.700  54.620  1.00  0.00           H
ATOM   1131  CD1 LEU A  76      44.020  50.010  53.170  1.00  0.00           C
ATOM   1132 HD11 LEU A  76      44.460  49.090  52.760  1.00  0.00           H
ATOM   1133 HD12 LEU A  76      44.810  50.790  53.130  1.00  0.00           H
ATOM   1134 HD13 LEU A  76      43.210  50.210  52.440  1.00  0.00           H
ATOM   1135  CD2 LEU A  76      44.720  49.570  55.570  1.00  0.00           C
ATOM   1136 HD21 LEU A  76      44.410  49.650  56.630  1.00  0.00           H
ATOM   1137 HD22 LEU A  76      45.610  50.210  55.470  1.00  0.00           H
ATOM   1138 HD23 LEU A  76      45.070  48.530  55.400  1.00  0.00           H
ATOM   1139  C   LEU A  76      40.570  49.530  54.190  1.00  0.00           C
ATOM   1140  O   LEU A  76      40.490  48.930  53.070  1.00  0.00           O
ATOM   1141  N   ILE A  77      39.920  49.030  55.270  1.00  0.00           N
ATOM   1142  HN  ILE A  77      40.030  49.510  56.140  1.00  0.00           H
ATOM   1143  CA  ILE A  77      39.110  47.790  55.420  1.00  0.00           C
ATOM   1144  HA  ILE A  77      39.720  47.010  54.990  1.00  0.00           H
ATOM   1145  CB  ILE A  77      38.850  47.260  56.880  1.00  0.00           C
ATOM   1146  HB  ILE A  77      38.510  48.120  57.500  1.00  0.00           H
ATOM   1147  CG2 ILE A  77      37.650  46.310  56.870  1.00  0.00           C
ATOM   1148 HG21 ILE A  77      37.860  45.340  56.380  1.00  0.00           H
ATOM   1149 HG22 ILE A  77      36.680  46.700  56.510  1.00  0.00           H
ATOM   1150 HG23 ILE A  77      37.430  46.080  57.940  1.00  0.00           H
ATOM   1151  CG1 ILE A  77      40.140  46.730  57.430  1.00  0.00           C
ATOM   1152 HG11 ILE A  77      40.200  46.670  58.540  1.00  0.00           H
ATOM   1153 HG12 ILE A  77      41.000  47.360  57.100  1.00  0.00           H
ATOM   1154  CD  ILE A  77      40.470  45.280  57.040  1.00  0.00           C
ATOM   1155  HD1 ILE A  77      41.520  44.990  57.210  1.00  0.00           H
ATOM   1156  HD2 ILE A  77      40.330  45.090  55.950  1.00  0.00           H
ATOM   1157  HD3 ILE A  77      39.650  44.660  57.480  1.00  0.00           H
ATOM   1158  C   ILE A  77      37.890  47.800  54.500  1.00  0.00           C
ATOM   1159  O   ILE A  77      37.610  46.820  53.840  1.00  0.00           O
ATOM   1160  N   ILE A  78      37.180  48.910  54.390  1.00  0.00           N
ATOM   1161  HN  ILE A  78      37.330  49.720  54.960  1.00  0.00           H
ATOM   1162  CA  ILE A  78      35.970  49.080  53.560  1.00  0.00           C
ATOM   1163  HA  ILE A  78      35.390  48.190  53.710  1.00  0.00           H
ATOM   1164  CB  ILE A  78      35.080  50.180  54.050  1.00  0.00           C
ATOM   1165  HB  ILE A  78      35.730  51.050  54.230  1.00  0.00           H
ATOM   1166  CG2 ILE A  78      34.090  50.670  53.050  1.00  0.00           C
ATOM   1167 HG21 ILE A  78      33.410  51.480  53.390  1.00  0.00           H
ATOM   1168 HG22 ILE A  78      33.430  49.860  52.650  1.00  0.00           H
ATOM   1169 HG23 ILE A  78      34.590  51.010  52.120  1.00  0.00           H
ATOM   1170  CG1 ILE A  78      34.390  49.690  55.380  1.00  0.00           C
ATOM   1171 HG11 ILE A  78      35.080  49.010  55.940  1.00  0.00           H
ATOM   1172 HG12 ILE A  78      33.550  48.990  55.190  1.00  0.00           H
ATOM   1173  CD  ILE A  78      34.030  50.870  56.250  1.00  0.00           C
ATOM   1174  HD1 ILE A  78      34.940  51.350  56.670  1.00  0.00           H
ATOM   1175  HD2 ILE A  78      33.450  50.550  57.150  1.00  0.00           H
ATOM   1176  HD3 ILE A  78      33.430  51.610  55.680  1.00  0.00           H
ATOM   1177  C   ILE A  78      36.310  49.220  52.040  1.00  0.00           C
ATOM   1178  O   ILE A  78      35.440  48.970  51.190  1.00  0.00           O
ATOM   1179  N   CYS A  79      37.570  49.480  51.640  1.00  0.00           N
ATOM   1180  HN  CYS A  79      38.300  49.780  52.260  1.00  0.00           H
ATOM   1181  CA  CYS A  79      37.910  49.430  50.190  1.00  0.00           C
ATOM   1182  HA  CYS A  79      37.120  49.970  49.690  1.00  0.00           H
ATOM   1183  CB  CYS A  79      39.220  50.120  49.820  1.00  0.00           C
ATOM   1184  HB1 CYS A  79      39.380  50.050  48.710  1.00  0.00           H
ATOM   1185  HB2 CYS A  79      40.070  49.620  50.320  1.00  0.00           H
ATOM   1186  SG  CYS A  79      39.320  51.910  50.320  1.00  0.00           S
ATOM   1187  HG1 CYS A  79      39.160  51.720  51.620  1.00  0.00           H
ATOM   1188  C   CYS A  79      38.180  48.040  49.560  1.00  0.00           C
ATOM   1189  O   CYS A  79      38.090  47.750  48.410  1.00  0.00           O
ATOM   1190  N   LEU A  80      38.470  47.090  50.510  1.00  0.00           N
ATOM   1191  HN  LEU A  80      38.270  47.200  51.480  1.00  0.00           H
ATOM   1192  CA  LEU A  80      38.840  45.720  50.150  1.00  0.00           C
ATOM   1193  HA  LEU A  80      39.620  45.700  49.400  1.00  0.00           H
ATOM   1194  CB  LEU A  80      39.390  44.820  51.300  1.00  0.00           C
ATOM   1195  HB1 LEU A  80      39.650  43.810  50.890  1.00  0.00           H
ATOM   1196  HB2 LEU A  80      38.680  44.740  52.140  1.00  0.00           H
ATOM   1197  CG  LEU A  80      40.650  45.450  51.960  1.00  0.00           C
ATOM   1198  HG  LEU A  80      40.430  46.460  52.370  1.00  0.00           H
ATOM   1199  CD1 LEU A  80      41.200  44.570  53.140  1.00  0.00           C
ATOM   1200 HD11 LEU A  80      41.940  45.290  53.560  1.00  0.00           H
ATOM   1201 HD12 LEU A  80      41.550  43.560  52.810  1.00  0.00           H
ATOM   1202 HD13 LEU A  80      40.380  44.360  53.870  1.00  0.00           H
ATOM   1203  CD2 LEU A  80      41.760  45.570  50.940  1.00  0.00           C
ATOM   1204 HD21 LEU A  80      41.550  46.230  50.060  1.00  0.00           H
ATOM   1205 HD22 LEU A  80      42.000  44.570  50.530  1.00  0.00           H
ATOM   1206 HD23 LEU A  80      42.630  46.060  51.420  1.00  0.00           H
ATOM   1207  C   LEU A  80      37.750  44.910  49.450  1.00  0.00           C
ATOM   1208  O   LEU A  80      38.180  44.220  48.510  1.00  0.00           O
ATOM   1209  N   PRO A  81      36.420  44.940  49.740  1.00  0.00           N
ATOM   1210  CD  PRO A  81      35.830  45.230  51.100  1.00  0.00           C
ATOM   1211  HD1 PRO A  81      36.300  46.030  51.710  1.00  0.00           H
ATOM   1212  HD2 PRO A  81      35.630  44.320  51.730  1.00  0.00           H
ATOM   1213  CA  PRO A  81      35.310  44.520  48.780  1.00  0.00           C
ATOM   1214  HA  PRO A  81      35.430  43.460  48.660  1.00  0.00           H
ATOM   1215  CB  PRO A  81      33.980  44.890  49.450  1.00  0.00           C
ATOM   1216  HB1 PRO A  81      33.480  43.940  49.750  1.00  0.00           H
ATOM   1217  HB2 PRO A  81      33.320  45.470  48.770  1.00  0.00           H
ATOM   1218  CG  PRO A  81      34.410  45.740  50.620  1.00  0.00           C
ATOM   1219  HG1 PRO A  81      34.380  46.790  50.280  1.00  0.00           H
ATOM   1220  HG2 PRO A  81      33.710  45.620  51.490  1.00  0.00           H
ATOM   1221  C   PRO A  81      35.580  44.950  47.340  1.00  0.00           C
ATOM   1222  O   PRO A  81      35.450  44.130  46.420  1.00  0.00           O
ATOM   1223  N   PHE A  82      35.950  46.210  47.100  1.00  0.00           N
ATOM   1224  HN  PHE A  82      36.170  46.790  47.870  1.00  0.00           H
ATOM   1225  CA  PHE A  82      36.150  46.700  45.770  1.00  0.00           C
ATOM   1226  HA  PHE A  82      35.300  46.370  45.200  1.00  0.00           H
ATOM   1227  CB  PHE A  82      36.170  48.310  45.780  1.00  0.00           C
ATOM   1228  HB1 PHE A  82      36.430  48.750  44.790  1.00  0.00           H
ATOM   1229  HB2 PHE A  82      36.970  48.700  46.440  1.00  0.00           H
ATOM   1230  CG  PHE A  82      34.870  48.900  46.220  1.00  0.00           C
ATOM   1231  CD1 PHE A  82      33.780  48.910  45.280  1.00  0.00           C
ATOM   1232  HD1 PHE A  82      33.880  48.300  44.400  1.00  0.00           H
ATOM   1233  CE1 PHE A  82      32.550  49.560  45.570  1.00  0.00           C
ATOM   1234  HE1 PHE A  82      31.710  49.510  44.910  1.00  0.00           H
ATOM   1235  CZ  PHE A  82      32.440  50.240  46.860  1.00  0.00           C
ATOM   1236  HZ  PHE A  82      31.590  50.860  47.080  1.00  0.00           H
ATOM   1237  CD2 PHE A  82      34.750  49.500  47.510  1.00  0.00           C
ATOM   1238  HD2 PHE A  82      35.520  49.600  48.260  1.00  0.00           H
ATOM   1239  CE2 PHE A  82      33.570  50.240  47.740  1.00  0.00           C
ATOM   1240  HE2 PHE A  82      33.660  50.730  48.700  1.00  0.00           H
ATOM   1241  C   PHE A  82      37.360  46.110  45.040  1.00  0.00           C
ATOM   1242  O   PHE A  82      37.340  45.860  43.810  1.00  0.00           O
ATOM   1243  N   LEU A  83      38.510  45.750  45.730  1.00  0.00           N
ATOM   1244  HN  LEU A  83      38.710  45.950  46.690  1.00  0.00           H
ATOM   1245  CA  LEU A  83      39.650  45.010  45.190  1.00  0.00           C
ATOM   1246  HA  LEU A  83      39.940  45.500  44.270  1.00  0.00           H
ATOM   1247  CB  LEU A  83      40.760  45.220  46.240  1.00  0.00           C
ATOM   1248  HB1 LEU A  83      40.310  44.920  47.220  1.00  0.00           H
ATOM   1249  HB2 LEU A  83      41.040  46.290  46.310  1.00  0.00           H
ATOM   1250  CG  LEU A  83      42.030  44.390  45.960  1.00  0.00           C
ATOM   1251  HG  LEU A  83      41.710  43.330  45.870  1.00  0.00           H
ATOM   1252  CD1 LEU A  83      42.940  44.790  44.770  1.00  0.00           C
ATOM   1253 HD11 LEU A  83      42.290  44.820  43.870  1.00  0.00           H
ATOM   1254 HD12 LEU A  83      43.780  44.120  44.520  1.00  0.00           H
ATOM   1255 HD13 LEU A  83      43.390  45.800  44.810  1.00  0.00           H
ATOM   1256  CD2 LEU A  83      42.950  44.400  47.190  1.00  0.00           C
ATOM   1257 HD21 LEU A  83      43.730  43.620  47.050  1.00  0.00           H
ATOM   1258 HD22 LEU A  83      42.350  44.190  48.110  1.00  0.00           H
ATOM   1259 HD23 LEU A  83      43.410  45.400  47.370  1.00  0.00           H
ATOM   1260  C   LEU A  83      39.320  43.590  44.890  1.00  0.00           C
ATOM   1261  O   LEU A  83      39.670  42.940  43.860  1.00  0.00           O
ATOM   1262  N   MET A  84      38.710  42.900  45.870  1.00  0.00           N
ATOM   1263  HN  MET A  84      38.520  43.310  46.760  1.00  0.00           H
ATOM   1264  CA  MET A  84      38.200  41.520  45.720  1.00  0.00           C
ATOM   1265  HA  MET A  84      39.070  40.900  45.580  1.00  0.00           H
ATOM   1266  CB  MET A  84      37.390  41.070  46.930  1.00  0.00           C
ATOM   1267  HB1 MET A  84      36.710  40.230  46.640  1.00  0.00           H
ATOM   1268  HB2 MET A  84      36.760  41.920  47.250  1.00  0.00           H
ATOM   1269  CG  MET A  84      38.340  40.540  48.020  1.00  0.00           C
ATOM   1270  HG1 MET A  84      38.870  41.370  48.510  1.00  0.00           H
ATOM   1271  HG2 MET A  84      39.130  39.920  47.530  1.00  0.00           H
ATOM   1272  SD  MET A  84      37.500  39.680  49.380  1.00  0.00           S
ATOM   1273  CE  MET A  84      37.320  41.150  50.470  1.00  0.00           C
ATOM   1274  HE1 MET A  84      36.840  41.970  49.890  1.00  0.00           H
ATOM   1275  HE2 MET A  84      38.320  41.510  50.790  1.00  0.00           H
ATOM   1276  HE3 MET A  84      36.770  40.920  51.410  1.00  0.00           H
ATOM   1277  C   MET A  84      37.310  41.390  44.470  1.00  0.00           C
ATOM   1278  O   MET A  84      37.400  40.470  43.680  1.00  0.00           O
ATOM   1279  N   ASP A  85      36.380  42.330  44.300  1.00  0.00           N
ATOM   1280  HN  ASP A  85      36.260  43.000  45.030  1.00  0.00           H
ATOM   1281  CA  ASP A  85      35.430  42.330  43.230  1.00  0.00           C
ATOM   1282  HA  ASP A  85      34.870  41.420  43.360  1.00  0.00           H
ATOM   1283  CB  ASP A  85      34.500  43.520  43.350  1.00  0.00           C
ATOM   1284  HB1 ASP A  85      34.960  44.490  43.640  1.00  0.00           H
ATOM   1285  HB2 ASP A  85      33.770  43.220  44.140  1.00  0.00           H
ATOM   1286  CG  ASP A  85      33.560  43.760  42.160  1.00  0.00           C
ATOM   1287  OD1 ASP A  85      33.380  44.870  41.630  1.00  0.00           O
ATOM   1288  OD2 ASP A  85      32.970  42.730  41.740  1.00  0.00           O
ATOM   1289  C   ASP A  85      36.270  42.330  41.890  1.00  0.00           C
ATOM   1290  O   ASP A  85      36.080  41.540  41.010  1.00  0.00           O
ATOM   1291  N   ASN A  86      37.340  43.210  41.830  1.00  0.00           N
ATOM   1292  HN  ASN A  86      37.430  43.850  42.590  1.00  0.00           H
ATOM   1293  CA  ASN A  86      38.180  43.480  40.710  1.00  0.00           C
ATOM   1294  HA  ASN A  86      37.560  43.830  39.900  1.00  0.00           H
ATOM   1295  CB  ASN A  86      39.100  44.730  41.070  1.00  0.00           C
ATOM   1296  HB1 ASN A  86      39.740  44.470  41.940  1.00  0.00           H
ATOM   1297  HB2 ASN A  86      38.430  45.540  41.430  1.00  0.00           H
ATOM   1298  CG  ASN A  86      39.900  45.400  39.890  1.00  0.00           C
ATOM   1299  OD1 ASN A  86      39.300  45.760  38.860  1.00  0.00           O
ATOM   1300  ND2 ASN A  86      41.220  45.290  40.000  1.00  0.00           N
ATOM   1301 HD21 ASN A  86      41.640  44.890  40.810  1.00  0.00           H
ATOM   1302 HD22 ASN A  86      41.740  45.500  39.170  1.00  0.00           H
ATOM   1303  C   ASN A  86      38.940  42.270  40.210  1.00  0.00           C
ATOM   1304  O   ASN A  86      38.860  41.990  38.990  1.00  0.00           O
ATOM   1305  N   TYR A  87      39.600  41.420  41.090  1.00  0.00           N
ATOM   1306  HN  TYR A  87      39.650  41.720  42.040  1.00  0.00           H
ATOM   1307  CA  TYR A  87      40.190  40.160  40.620  1.00  0.00           C
ATOM   1308  HA  TYR A  87      40.980  40.440  39.930  1.00  0.00           H
ATOM   1309  CB  TYR A  87      40.800  39.330  41.850  1.00  0.00           C
ATOM   1310  HB1 TYR A  87      41.140  38.290  41.650  1.00  0.00           H
ATOM   1311  HB2 TYR A  87      40.130  39.290  42.720  1.00  0.00           H
ATOM   1312  CG  TYR A  87      42.090  39.940  42.200  1.00  0.00           C
ATOM   1313  CD1 TYR A  87      42.280  40.720  43.320  1.00  0.00           C
ATOM   1314  HD1 TYR A  87      41.440  40.820  44.010  1.00  0.00           H
ATOM   1315  CE1 TYR A  87      43.590  41.130  43.650  1.00  0.00           C
ATOM   1316  HE1 TYR A  87      43.880  41.650  44.560  1.00  0.00           H
ATOM   1317  CZ  TYR A  87      44.700  40.770  42.830  1.00  0.00           C
ATOM   1318  OH  TYR A  87      45.990  41.330  42.900  1.00  0.00           O
ATOM   1319  HH  TYR A  87      46.400  41.250  42.020  1.00  0.00           H
ATOM   1320  CD2 TYR A  87      43.200  39.720  41.340  1.00  0.00           C
ATOM   1321  HD2 TYR A  87      43.020  39.090  40.480  1.00  0.00           H
ATOM   1322  CE2 TYR A  87      44.510  40.010  41.680  1.00  0.00           C
ATOM   1323  HE2 TYR A  87      45.330  39.590  41.120  1.00  0.00           H
ATOM   1324  C   TYR A  87      39.100  39.210  40.000  1.00  0.00           C
ATOM   1325  O   TYR A  87      39.280  38.590  38.940  1.00  0.00           O
ATOM   1326  N   VAL A  88      37.940  39.030  40.750  1.00  0.00           N
ATOM   1327  HN  VAL A  88      37.780  39.520  41.600  1.00  0.00           H
ATOM   1328  CA  VAL A  88      36.910  38.110  40.340  1.00  0.00           C
ATOM   1329  HA  VAL A  88      37.290  37.100  40.220  1.00  0.00           H
ATOM   1330  CB  VAL A  88      35.880  37.840  41.430  1.00  0.00           C
ATOM   1331  HB  VAL A  88      35.330  38.780  41.670  1.00  0.00           H
ATOM   1332  CG1 VAL A  88      34.870  36.850  41.010  1.00  0.00           C
ATOM   1333 HG11 VAL A  88      34.170  36.560  41.820  1.00  0.00           H
ATOM   1334 HG12 VAL A  88      35.290  35.880  40.690  1.00  0.00           H
ATOM   1335 HG13 VAL A  88      34.220  37.140  40.160  1.00  0.00           H
ATOM   1336  CG2 VAL A  88      36.620  37.320  42.670  1.00  0.00           C
ATOM   1337 HG21 VAL A  88      35.890  37.040  43.460  1.00  0.00           H
ATOM   1338 HG22 VAL A  88      37.310  38.100  43.080  1.00  0.00           H
ATOM   1339 HG23 VAL A  88      37.380  36.550  42.410  1.00  0.00           H
ATOM   1340  C   VAL A  88      36.350  38.450  38.940  1.00  0.00           C
ATOM   1341  O   VAL A  88      36.240  37.600  38.070  1.00  0.00           O
ATOM   1342  N   ARG A  89      36.200  39.760  38.600  1.00  0.00           N
ATOM   1343  HN  ARG A  89      36.250  40.420  39.350  1.00  0.00           H
ATOM   1344  CA  ARG A  89      35.630  40.190  37.380  1.00  0.00           C
ATOM   1345  HA  ARG A  89      35.070  39.410  36.890  1.00  0.00           H
ATOM   1346  CB  ARG A  89      34.730  41.460  37.540  1.00  0.00           C
ATOM   1347  HB1 ARG A  89      34.000  41.210  38.340  1.00  0.00           H
ATOM   1348  HB2 ARG A  89      34.190  41.560  36.580  1.00  0.00           H
ATOM   1349  CG  ARG A  89      35.440  42.800  37.910  1.00  0.00           C
ATOM   1350  HG1 ARG A  89      36.240  42.960  37.160  1.00  0.00           H
ATOM   1351  HG2 ARG A  89      35.960  42.710  38.890  1.00  0.00           H
ATOM   1352  CD  ARG A  89      34.440  43.980  37.830  1.00  0.00           C
ATOM   1353  HD1 ARG A  89      34.080  44.010  36.780  1.00  0.00           H
ATOM   1354  HD2 ARG A  89      34.830  44.970  38.130  1.00  0.00           H
ATOM   1355  NE  ARG A  89      33.350  43.620  38.860  1.00  0.00           N
ATOM   1356  HE  ARG A  89      33.550  43.740  39.830  1.00  0.00           H
ATOM   1357  CZ  ARG A  89      32.100  43.200  38.640  1.00  0.00           C
ATOM   1358  NH1 ARG A  89      31.600  43.070  37.430  1.00  0.00           N
ATOM   1359 HH11 ARG A  89      32.120  42.930  36.590  1.00  0.00           H
ATOM   1360 HH12 ARG A  89      30.610  43.090  37.240  1.00  0.00           H
ATOM   1361  NH2 ARG A  89      31.310  43.010  39.650  1.00  0.00           N
ATOM   1362 HH21 ARG A  89      30.590  42.340  39.410  1.00  0.00           H
ATOM   1363 HH22 ARG A  89      31.830  43.060  40.500  1.00  0.00           H
ATOM   1364  C   ARG A  89      36.690  40.440  36.370  1.00  0.00           C
ATOM   1365  O   ARG A  89      36.420  40.840  35.240  1.00  0.00           O
ATOM   1366  N   ARG A  90      37.980  40.240  36.730  1.00  0.00           N
ATOM   1367  HN  ARG A  90      38.070  40.130  37.720  1.00  0.00           H
ATOM   1368  CA  ARG A  90      39.180  40.100  35.940  1.00  0.00           C
ATOM   1369  HA  ARG A  90      39.920  39.640  36.560  1.00  0.00           H
ATOM   1370  CB  ARG A  90      39.110  39.190  34.720  1.00  0.00           C
ATOM   1371  HB1 ARG A  90      40.100  39.150  34.220  1.00  0.00           H
ATOM   1372  HB2 ARG A  90      38.410  39.550  33.930  1.00  0.00           H
ATOM   1373  CG  ARG A  90      38.830  37.700  35.150  1.00  0.00           C
ATOM   1374  HG1 ARG A  90      38.760  37.120  34.200  1.00  0.00           H
ATOM   1375  HG2 ARG A  90      37.880  37.630  35.730  1.00  0.00           H
ATOM   1376  CD  ARG A  90      39.950  37.090  35.950  1.00  0.00           C
ATOM   1377  HD1 ARG A  90      40.030  37.400  37.010  1.00  0.00           H
ATOM   1378  HD2 ARG A  90      40.930  37.220  35.440  1.00  0.00           H
ATOM   1379  NE  ARG A  90      39.850  35.640  36.100  1.00  0.00           N
ATOM   1380  HE  ARG A  90      40.600  35.120  35.680  1.00  0.00           H
ATOM   1381  CZ  ARG A  90      38.950  34.890  36.730  1.00  0.00           C
ATOM   1382  NH1 ARG A  90      37.890  35.360  37.380  1.00  0.00           N
ATOM   1383 HH11 ARG A  90      37.250  34.700  37.790  1.00  0.00           H
ATOM   1384 HH12 ARG A  90      37.660  36.330  37.500  1.00  0.00           H
ATOM   1385  NH2 ARG A  90      39.080  33.560  36.620  1.00  0.00           N
ATOM   1386 HH21 ARG A  90      39.250  33.240  35.680  1.00  0.00           H
ATOM   1387 HH22 ARG A  90      38.420  33.030  37.150  1.00  0.00           H
ATOM   1388  C   ARG A  90      39.740  41.470  35.530  1.00  0.00           C
ATOM   1389  O   ARG A  90      40.080  41.750  34.380  1.00  0.00           O
ATOM   1390  N   TRP A  91      39.730  42.500  36.490  1.00  0.00           N
ATOM   1391  HN  TRP A  91      39.360  42.320  37.390  1.00  0.00           H
ATOM   1392  CA  TRP A  91      40.550  43.700  36.340  1.00  0.00           C
ATOM   1393  HA  TRP A  91      40.520  44.110  37.340  1.00  0.00           H
ATOM   1394  CB  TRP A  91      42.050  43.460  35.940  1.00  0.00           C
ATOM   1395  HB1 TRP A  91      42.590  44.420  35.930  1.00  0.00           H
ATOM   1396  HB2 TRP A  91      42.100  42.960  34.950  1.00  0.00           H
ATOM   1397  CG  TRP A  91      42.840  42.520  36.870  1.00  0.00           C
ATOM   1398  CD1 TRP A  91      43.540  42.790  38.030  1.00  0.00           C
ATOM   1399  HD1 TRP A  91      43.540  43.740  38.540  1.00  0.00           H
ATOM   1400  NE1 TRP A  91      44.210  41.690  38.550  1.00  0.00           N
ATOM   1401  HE1 TRP A  91      44.940  41.630  39.190  1.00  0.00           H
ATOM   1402  CE2 TRP A  91      43.870  40.590  37.750  1.00  0.00           C
ATOM   1403  CD2 TRP A  91      43.120  41.110  36.650  1.00  0.00           C
ATOM   1404  CE3 TRP A  91      42.780  40.210  35.570  1.00  0.00           C
ATOM   1405  HE3 TRP A  91      42.220  40.580  34.730  1.00  0.00           H
ATOM   1406  CZ3 TRP A  91      43.160  38.860  35.670  1.00  0.00           C
ATOM   1407  HZ3 TRP A  91      42.920  38.160  34.870  1.00  0.00           H
ATOM   1408  CZ2 TRP A  91      44.370  39.290  37.730  1.00  0.00           C
ATOM   1409  HZ2 TRP A  91      45.010  38.980  38.530  1.00  0.00           H
ATOM   1410  CH2 TRP A  91      43.920  38.460  36.750  1.00  0.00           C
ATOM   1411  HH2 TRP A  91      44.410  37.510  36.680  1.00  0.00           H
ATOM   1412  C   TRP A  91      39.870  44.720  35.440  1.00  0.00           C
ATOM   1413  O   TRP A  91      40.460  45.640  34.940  1.00  0.00           O
ATOM   1414  N   ASP A  92      38.560  44.570  35.280  1.00  0.00           N
ATOM   1415  HN  ASP A  92      38.070  43.770  35.610  1.00  0.00           H
ATOM   1416  CA  ASP A  92      37.800  45.520  34.540  1.00  0.00           C
ATOM   1417  HA  ASP A  92      38.370  46.240  33.970  1.00  0.00           H
ATOM   1418  CB  ASP A  92      36.630  44.870  33.610  1.00  0.00           C
ATOM   1419  HB1 ASP A  92      35.780  44.520  34.230  1.00  0.00           H
ATOM   1420  HB2 ASP A  92      37.100  43.980  33.120  1.00  0.00           H
ATOM   1421  CG  ASP A  92      36.150  45.800  32.540  1.00  0.00           C
ATOM   1422  OD1 ASP A  92      35.050  45.470  32.090  1.00  0.00           O
ATOM   1423  OD2 ASP A  92      36.720  46.910  32.260  1.00  0.00           O
ATOM   1424  C   ASP A  92      37.050  46.360  35.590  1.00  0.00           C
ATOM   1425  O   ASP A  92      36.130  45.970  36.220  1.00  0.00           O
ATOM   1426  N   TRP A  93      37.460  47.590  35.790  1.00  0.00           N
ATOM   1427  HN  TRP A  93      38.270  47.980  35.360  1.00  0.00           H
ATOM   1428  CA  TRP A  93      36.710  48.550  36.650  1.00  0.00           C
ATOM   1429  HA  TRP A  93      36.420  48.080  37.580  1.00  0.00           H
ATOM   1430  CB  TRP A  93      37.770  49.600  37.140  1.00  0.00           C
ATOM   1431  HB1 TRP A  93      38.170  50.130  36.240  1.00  0.00           H
ATOM   1432  HB2 TRP A  93      38.670  49.170  37.620  1.00  0.00           H
ATOM   1433  CG  TRP A  93      37.400  50.650  38.070  1.00  0.00           C
ATOM   1434  CD1 TRP A  93      37.200  51.990  37.900  1.00  0.00           C
ATOM   1435  HD1 TRP A  93      37.210  52.510  36.950  1.00  0.00           H
ATOM   1436  NE1 TRP A  93      37.050  52.560  39.110  1.00  0.00           N
ATOM   1437  HE1 TRP A  93      37.240  53.490  39.340  1.00  0.00           H
ATOM   1438  CE2 TRP A  93      37.030  51.680  40.090  1.00  0.00           C
ATOM   1439  CD2 TRP A  93      37.290  50.430  39.520  1.00  0.00           C
ATOM   1440  CE3 TRP A  93      37.440  49.320  40.400  1.00  0.00           C
ATOM   1441  HE3 TRP A  93      37.650  48.360  39.950  1.00  0.00           H
ATOM   1442  CZ3 TRP A  93      37.200  49.500  41.710  1.00  0.00           C
ATOM   1443  HZ3 TRP A  93      37.170  48.720  42.460  1.00  0.00           H
ATOM   1444  CZ2 TRP A  93      36.890  51.850  41.470  1.00  0.00           C
ATOM   1445  HZ2 TRP A  93      36.650  52.820  41.860  1.00  0.00           H
ATOM   1446  CH2 TRP A  93      36.880  50.720  42.290  1.00  0.00           C
ATOM   1447  HH2 TRP A  93      36.830  50.970  43.330  1.00  0.00           H
ATOM   1448  C   TRP A  93      35.450  49.090  36.010  1.00  0.00           C
ATOM   1449  O   TRP A  93      35.580  49.780  35.050  1.00  0.00           O
ATOM   1450  N   LYS A  94      34.230  48.800  36.620  1.00  0.00           N
ATOM   1451  HN  LYS A  94      34.180  48.380  37.520  1.00  0.00           H
ATOM   1452  CA  LYS A  94      32.880  48.880  36.060  1.00  0.00           C
ATOM   1453  HA  LYS A  94      32.890  48.870  34.990  1.00  0.00           H
ATOM   1454  CB  LYS A  94      31.910  47.620  36.320  1.00  0.00           C
ATOM   1455  HB1 LYS A  94      30.910  47.730  35.860  1.00  0.00           H
ATOM   1456  HB2 LYS A  94      31.700  47.590  37.420  1.00  0.00           H
ATOM   1457  CG  LYS A  94      32.520  46.250  35.800  1.00  0.00           C
ATOM   1458  HG1 LYS A  94      31.860  45.460  36.210  1.00  0.00           H
ATOM   1459  HG2 LYS A  94      33.380  46.080  36.500  1.00  0.00           H
ATOM   1460  CD  LYS A  94      32.960  46.090  34.340  1.00  0.00           C
ATOM   1461  HD1 LYS A  94      33.030  45.010  34.110  1.00  0.00           H
ATOM   1462  HD2 LYS A  94      33.970  46.520  34.270  1.00  0.00           H
ATOM   1463  CE  LYS A  94      32.040  46.630  33.220  1.00  0.00           C
ATOM   1464  HE1 LYS A  94      32.040  47.740  33.130  1.00  0.00           H
ATOM   1465  HE2 LYS A  94      31.070  46.100  33.300  1.00  0.00           H
ATOM   1466  NZ  LYS A  94      32.510  46.210  31.900  1.00  0.00           N
ATOM   1467  HZ1 LYS A  94      33.550  46.280  31.850  1.00  0.00           H
ATOM   1468  HZ2 LYS A  94      32.050  46.800  31.170  1.00  0.00           H
ATOM   1469  HZ3 LYS A  94      32.350  45.200  31.750  1.00  0.00           H
ATOM   1470  C   LYS A  94      32.280  50.220  36.490  1.00  0.00           C
ATOM   1471  O   LYS A  94      31.140  50.540  36.250  1.00  0.00           O
ATOM   1472  N   PHE A  95      33.100  51.080  37.180  1.00  0.00           N
ATOM   1473  HN  PHE A  95      34.010  50.850  37.480  1.00  0.00           H
ATOM   1474  CA  PHE A  95      32.850  52.440  37.540  1.00  0.00           C
ATOM   1475  HA  PHE A  95      31.810  52.670  37.330  1.00  0.00           H
ATOM   1476  CB  PHE A  95      33.220  52.750  39.060  1.00  0.00           C
ATOM   1477  HB1 PHE A  95      32.880  53.760  39.380  1.00  0.00           H
ATOM   1478  HB2 PHE A  95      34.310  52.640  39.230  1.00  0.00           H
ATOM   1479  CG  PHE A  95      32.600  51.760  39.980  1.00  0.00           C
ATOM   1480  CD1 PHE A  95      31.150  51.890  40.240  1.00  0.00           C
ATOM   1481  HD1 PHE A  95      30.600  52.570  39.610  1.00  0.00           H
ATOM   1482  CE1 PHE A  95      30.510  50.980  41.140  1.00  0.00           C
ATOM   1483  HE1 PHE A  95      29.440  51.010  41.140  1.00  0.00           H
ATOM   1484  CZ  PHE A  95      31.350  50.150  41.920  1.00  0.00           C
ATOM   1485  HZ  PHE A  95      31.010  49.440  42.660  1.00  0.00           H
ATOM   1486  CD2 PHE A  95      33.360  50.890  40.770  1.00  0.00           C
ATOM   1487  HD2 PHE A  95      34.400  50.790  40.550  1.00  0.00           H
ATOM   1488  CE2 PHE A  95      32.720  50.120  41.740  1.00  0.00           C
ATOM   1489  HE2 PHE A  95      33.270  49.460  42.390  1.00  0.00           H
ATOM   1490  C   PHE A  95      33.770  53.330  36.780  1.00  0.00           C
ATOM   1491  O   PHE A  95      34.750  52.860  36.180  1.00  0.00           O
ATOM   1492  N   GLY A  96      33.500  54.680  36.640  1.00  0.00           N
ATOM   1493  HN  GLY A  96      32.720  55.090  37.120  1.00  0.00           H
ATOM   1494  CA  GLY A  96      34.290  55.590  35.790  1.00  0.00           C
ATOM   1495  HA1 GLY A  96      33.870  56.590  35.800  1.00  0.00           H
ATOM   1496  HA2 GLY A  96      34.330  55.240  34.760  1.00  0.00           H
ATOM   1497  C   GLY A  96      35.760  55.820  36.170  1.00  0.00           C
ATOM   1498  O   GLY A  96      36.240  55.320  37.200  1.00  0.00           O
ATOM   1499  N   ASP A  97      36.440  56.680  35.430  1.00  0.00           N
ATOM   1500  HN  ASP A  97      36.030  57.000  34.580  1.00  0.00           H
ATOM   1501  CA  ASP A  97      37.740  57.290  35.770  1.00  0.00           C
ATOM   1502  HA  ASP A  97      38.390  56.450  35.980  1.00  0.00           H
ATOM   1503  CB  ASP A  97      38.280  58.170  34.680  1.00  0.00           C
ATOM   1504  HB1 ASP A  97      38.450  57.600  33.750  1.00  0.00           H
ATOM   1505  HB2 ASP A  97      39.260  58.560  35.050  1.00  0.00           H
ATOM   1506  CG  ASP A  97      37.410  59.350  34.250  1.00  0.00           C
ATOM   1507  OD1 ASP A  97      37.880  60.140  33.390  1.00  0.00           O
ATOM   1508  OD2 ASP A  97      36.230  59.450  34.720  1.00  0.00           O
ATOM   1509  C   ASP A  97      37.940  57.980  37.120  1.00  0.00           C
ATOM   1510  O   ASP A  97      38.820  57.640  37.900  1.00  0.00           O
ATOM   1511  N   ILE A  98      37.020  58.920  37.510  1.00  0.00           N
ATOM   1512  HN  ILE A  98      36.320  59.150  36.850  1.00  0.00           H
ATOM   1513  CA  ILE A  98      37.050  59.630  38.790  1.00  0.00           C
ATOM   1514  HA  ILE A  98      38.050  60.000  38.980  1.00  0.00           H
ATOM   1515  CB  ILE A  98      36.200  60.870  38.730  1.00  0.00           C
ATOM   1516  HB  ILE A  98      35.150  60.740  38.370  1.00  0.00           H
ATOM   1517  CG2 ILE A  98      36.130  61.480  40.090  1.00  0.00           C
ATOM   1518 HG21 ILE A  98      35.460  62.350  39.920  1.00  0.00           H
ATOM   1519 HG22 ILE A  98      37.120  61.820  40.480  1.00  0.00           H
ATOM   1520 HG23 ILE A  98      35.700  60.890  40.910  1.00  0.00           H
ATOM   1521  CG1 ILE A  98      36.720  61.850  37.600  1.00  0.00           C
ATOM   1522 HG11 ILE A  98      35.970  62.530  37.160  1.00  0.00           H
ATOM   1523 HG12 ILE A  98      37.090  61.240  36.740  1.00  0.00           H
ATOM   1524  CD  ILE A  98      37.830  62.750  38.020  1.00  0.00           C
ATOM   1525  HD1 ILE A  98      38.390  63.280  37.220  1.00  0.00           H
ATOM   1526  HD2 ILE A  98      38.600  62.140  38.540  1.00  0.00           H
ATOM   1527  HD3 ILE A  98      37.400  63.610  38.580  1.00  0.00           H
ATOM   1528  C   ILE A  98      36.900  58.650  39.990  1.00  0.00           C
ATOM   1529  O   ILE A  98      37.740  58.660  40.900  1.00  0.00           O
ATOM   1530  N   PRO A  99      36.030  57.690  39.900  1.00  0.00           N
ATOM   1531  CD  PRO A  99      34.750  57.770  39.190  1.00  0.00           C
ATOM   1532  HD1 PRO A  99      34.900  57.410  38.150  1.00  0.00           H
ATOM   1533  HD2 PRO A  99      34.340  58.800  39.240  1.00  0.00           H
ATOM   1534  CA  PRO A  99      35.990  56.620  40.910  1.00  0.00           C
ATOM   1535  HA  PRO A  99      35.840  57.040  41.890  1.00  0.00           H
ATOM   1536  CB  PRO A  99      34.740  55.790  40.440  1.00  0.00           C
ATOM   1537  HB1 PRO A  99      34.330  55.120  41.240  1.00  0.00           H
ATOM   1538  HB2 PRO A  99      35.190  55.200  39.610  1.00  0.00           H
ATOM   1539  CG  PRO A  99      33.740  56.820  39.970  1.00  0.00           C
ATOM   1540  HG1 PRO A  99      33.060  56.450  39.170  1.00  0.00           H
ATOM   1541  HG2 PRO A  99      33.370  57.500  40.760  1.00  0.00           H
ATOM   1542  C   PRO A  99      37.200  55.790  40.830  1.00  0.00           C
ATOM   1543  O   PRO A  99      37.510  55.220  41.910  1.00  0.00           O
ATOM   1544  N   CYS A 100      37.840  55.510  39.720  1.00  0.00           N
ATOM   1545  HN  CYS A 100      37.450  55.820  38.850  1.00  0.00           H
ATOM   1546  CA  CYS A 100      39.170  54.780  39.660  1.00  0.00           C
ATOM   1547  HA  CYS A 100      39.190  53.880  40.260  1.00  0.00           H
ATOM   1548  CB  CYS A 100      39.640  54.550  38.160  1.00  0.00           C
ATOM   1549  HB1 CYS A 100      39.720  55.490  37.550  1.00  0.00           H
ATOM   1550  HB2 CYS A 100      38.960  53.910  37.580  1.00  0.00           H
ATOM   1551  SG  CYS A 100      41.310  53.850  38.090  1.00  0.00           S
ATOM   1552  C   CYS A 100      40.260  55.580  40.400  1.00  0.00           C
ATOM   1553  O   CYS A 100      41.020  55.030  41.240  1.00  0.00           O
ATOM   1554  N   ARG A 101      40.330  56.890  40.070  1.00  0.00           N
ATOM   1555  HN  ARG A 101      39.640  57.340  39.510  1.00  0.00           H
ATOM   1556  CA  ARG A 101      41.370  57.750  40.620  1.00  0.00           C
ATOM   1557  HA  ARG A 101      42.290  57.180  40.520  1.00  0.00           H
ATOM   1558  CB  ARG A 101      41.270  59.130  39.860  1.00  0.00           C
ATOM   1559  HB1 ARG A 101      41.930  59.820  40.430  1.00  0.00           H
ATOM   1560  HB2 ARG A 101      40.240  59.530  39.940  1.00  0.00           H
ATOM   1561  CG  ARG A 101      41.760  59.040  38.410  1.00  0.00           C
ATOM   1562  HG1 ARG A 101      41.350  58.050  38.110  1.00  0.00           H
ATOM   1563  HG2 ARG A 101      42.870  59.000  38.360  1.00  0.00           H
ATOM   1564  CD  ARG A 101      41.200  60.150  37.590  1.00  0.00           C
ATOM   1565  HD1 ARG A 101      40.090  60.100  37.580  1.00  0.00           H
ATOM   1566  HD2 ARG A 101      41.590  60.140  36.550  1.00  0.00           H
ATOM   1567  NE  ARG A 101      41.600  61.460  38.190  1.00  0.00           N
ATOM   1568  HE  ARG A 101      42.110  61.380  39.050  1.00  0.00           H
ATOM   1569  CZ  ARG A 101      41.400  62.680  37.800  1.00  0.00           C
ATOM   1570  NH1 ARG A 101      40.790  62.990  36.650  1.00  0.00           N
ATOM   1571 HH11 ARG A 101      40.470  62.270  36.040  1.00  0.00           H
ATOM   1572 HH12 ARG A 101      40.600  63.940  36.390  1.00  0.00           H
ATOM   1573  NH2 ARG A 101      42.060  63.640  38.460  1.00  0.00           N
ATOM   1574 HH21 ARG A 101      42.200  64.560  38.120  1.00  0.00           H
ATOM   1575 HH22 ARG A 101      42.550  63.400  39.300  1.00  0.00           H
ATOM   1576  C   ARG A 101      41.160  57.910  42.130  1.00  0.00           C
ATOM   1577  O   ARG A 101      42.160  57.900  42.880  1.00  0.00           O
ATOM   1578  N   LEU A 102      39.900  57.980  42.610  1.00  0.00           N
ATOM   1579  HN  LEU A 102      39.070  57.980  42.050  1.00  0.00           H
ATOM   1580  CA  LEU A 102      39.420  57.930  44.020  1.00  0.00           C
ATOM   1581  HA  LEU A 102      40.080  58.590  44.540  1.00  0.00           H
ATOM   1582  CB  LEU A 102      37.950  58.220  44.040  1.00  0.00           C
ATOM   1583  HB1 LEU A 102      37.440  57.590  43.280  1.00  0.00           H
ATOM   1584  HB2 LEU A 102      37.820  59.190  43.530  1.00  0.00           H
ATOM   1585  CG  LEU A 102      37.270  58.270  45.340  1.00  0.00           C
ATOM   1586  HG  LEU A 102      37.270  57.290  45.870  1.00  0.00           H
ATOM   1587  CD1 LEU A 102      37.930  59.350  46.260  1.00  0.00           C
ATOM   1588 HD11 LEU A 102      38.970  59.010  46.460  1.00  0.00           H
ATOM   1589 HD12 LEU A 102      37.440  59.290  47.250  1.00  0.00           H
ATOM   1590 HD13 LEU A 102      38.100  60.370  45.850  1.00  0.00           H
ATOM   1591  CD2 LEU A 102      35.710  58.460  45.030  1.00  0.00           C
ATOM   1592 HD21 LEU A 102      35.520  59.290  44.320  1.00  0.00           H
ATOM   1593 HD22 LEU A 102      35.230  58.800  45.980  1.00  0.00           H
ATOM   1594 HD23 LEU A 102      35.410  57.470  44.630  1.00  0.00           H
ATOM   1595  C   LEU A 102      39.790  56.600  44.670  1.00  0.00           C
ATOM   1596  O   LEU A 102      40.250  56.580  45.790  1.00  0.00           O
ATOM   1597  N   MET A 103      39.580  55.440  44.050  1.00  0.00           N
ATOM   1598  HN  MET A 103      39.090  55.370  43.180  1.00  0.00           H
ATOM   1599  CA  MET A 103      40.030  54.160  44.570  1.00  0.00           C
ATOM   1600  HA  MET A 103      39.480  53.980  45.490  1.00  0.00           H
ATOM   1601  CB  MET A 103      39.530  53.130  43.540  1.00  0.00           C
ATOM   1602  HB1 MET A 103      39.940  53.360  42.530  1.00  0.00           H
ATOM   1603  HB2 MET A 103      38.440  53.330  43.550  1.00  0.00           H
ATOM   1604  CG  MET A 103      39.790  51.610  43.860  1.00  0.00           C
ATOM   1605  HG1 MET A 103      40.860  51.550  44.140  1.00  0.00           H
ATOM   1606  HG2 MET A 103      39.640  51.040  42.910  1.00  0.00           H
ATOM   1607  SD  MET A 103      38.840  50.840  45.220  1.00  0.00           S
ATOM   1608  CE  MET A 103      39.680  49.250  44.910  1.00  0.00           C
ATOM   1609  HE1 MET A 103      39.280  48.700  44.030  1.00  0.00           H
ATOM   1610  HE2 MET A 103      39.780  48.540  45.760  1.00  0.00           H
ATOM   1611  HE3 MET A 103      40.760  49.460  44.700  1.00  0.00           H
ATOM   1612  C   MET A 103      41.540  54.040  44.860  1.00  0.00           C
ATOM   1613  O   MET A 103      41.970  53.680  45.970  1.00  0.00           O
ATOM   1614  N   LEU A 104      42.300  54.440  43.850  1.00  0.00           N
ATOM   1615  HN  LEU A 104      41.850  54.710  43.000  1.00  0.00           H
ATOM   1616  CA  LEU A 104      43.760  54.590  43.900  1.00  0.00           C
ATOM   1617  HA  LEU A 104      44.180  53.630  44.150  1.00  0.00           H
ATOM   1618  CB  LEU A 104      44.310  55.020  42.510  1.00  0.00           C
ATOM   1619  HB1 LEU A 104      45.330  55.410  42.650  1.00  0.00           H
ATOM   1620  HB2 LEU A 104      43.690  55.900  42.240  1.00  0.00           H
ATOM   1621  CG  LEU A 104      44.340  53.870  41.440  1.00  0.00           C
ATOM   1622  HG  LEU A 104      43.280  53.570  41.350  1.00  0.00           H
ATOM   1623  CD1 LEU A 104      44.820  54.370  40.120  1.00  0.00           C
ATOM   1624 HD11 LEU A 104      45.930  54.530  40.150  1.00  0.00           H
ATOM   1625 HD12 LEU A 104      44.410  55.360  39.810  1.00  0.00           H
ATOM   1626 HD13 LEU A 104      44.460  53.680  39.340  1.00  0.00           H
ATOM   1627  CD2 LEU A 104      45.060  52.560  41.990  1.00  0.00           C
ATOM   1628 HD21 LEU A 104      46.130  52.790  42.140  1.00  0.00           H
ATOM   1629 HD22 LEU A 104      44.920  51.730  41.260  1.00  0.00           H
ATOM   1630 HD23 LEU A 104      44.680  52.250  42.980  1.00  0.00           H
ATOM   1631  C   LEU A 104      44.130  55.640  44.970  1.00  0.00           C
ATOM   1632  O   LEU A 104      45.060  55.450  45.740  1.00  0.00           O
ATOM   1633  N   PHE A 105      43.400  56.710  45.040  1.00  0.00           N
ATOM   1634  HN  PHE A 105      42.630  56.870  44.430  1.00  0.00           H
ATOM   1635  CA  PHE A 105      43.620  57.680  46.190  1.00  0.00           C
ATOM   1636  HA  PHE A 105      44.660  57.980  46.250  1.00  0.00           H
ATOM   1637  CB  PHE A 105      42.810  58.950  45.890  1.00  0.00           C
ATOM   1638  HB1 PHE A 105      41.740  58.760  45.640  1.00  0.00           H
ATOM   1639  HB2 PHE A 105      43.140  59.340  44.900  1.00  0.00           H
ATOM   1640  CG  PHE A 105      42.850  59.980  47.040  1.00  0.00           C
ATOM   1641  CD1 PHE A 105      41.700  60.200  47.760  1.00  0.00           C
ATOM   1642  HD1 PHE A 105      40.870  59.570  47.450  1.00  0.00           H
ATOM   1643  CE1 PHE A 105      41.590  61.260  48.650  1.00  0.00           C
ATOM   1644  HE1 PHE A 105      40.660  61.470  49.170  1.00  0.00           H
ATOM   1645  CZ  PHE A 105      42.730  61.980  48.960  1.00  0.00           C
ATOM   1646  HZ  PHE A 105      42.740  62.650  49.800  1.00  0.00           H
ATOM   1647  CD2 PHE A 105      43.970  60.770  47.290  1.00  0.00           C
ATOM   1648  HD2 PHE A 105      44.910  60.670  46.760  1.00  0.00           H
ATOM   1649  CE2 PHE A 105      43.930  61.730  48.280  1.00  0.00           C
ATOM   1650  HE2 PHE A 105      44.710  62.390  48.650  1.00  0.00           H
ATOM   1651  C   PHE A 105      43.300  57.040  47.560  1.00  0.00           C
ATOM   1652  O   PHE A 105      44.100  56.950  48.480  1.00  0.00           O
ATOM   1653  N   MET A 106      42.110  56.460  47.720  1.00  0.00           N
ATOM   1654  HN  MET A 106      41.470  56.240  46.990  1.00  0.00           H
ATOM   1655  CA  MET A 106      41.750  55.790  49.000  1.00  0.00           C
ATOM   1656  HA  MET A 106      41.810  56.550  49.760  1.00  0.00           H
ATOM   1657  CB  MET A 106      40.270  55.460  49.000  1.00  0.00           C
ATOM   1658  HB1 MET A 106      39.940  54.720  49.760  1.00  0.00           H
ATOM   1659  HB2 MET A 106      39.920  55.110  48.000  1.00  0.00           H
ATOM   1660  CG  MET A 106      39.320  56.670  49.140  1.00  0.00           C
ATOM   1661  HG1 MET A 106      38.310  56.270  48.910  1.00  0.00           H
ATOM   1662  HG2 MET A 106      39.620  57.390  48.340  1.00  0.00           H
ATOM   1663  SD  MET A 106      39.190  57.410  50.820  1.00  0.00           S
ATOM   1664  CE  MET A 106      37.990  58.550  50.150  1.00  0.00           C
ATOM   1665  HE1 MET A 106      38.450  59.190  49.370  1.00  0.00           H
ATOM   1666  HE2 MET A 106      37.820  59.310  50.950  1.00  0.00           H
ATOM   1667  HE3 MET A 106      37.060  57.990  49.900  1.00  0.00           H
ATOM   1668  C   MET A 106      42.570  54.520  49.440  1.00  0.00           C
ATOM   1669  O   MET A 106      42.860  54.390  50.610  1.00  0.00           O
ATOM   1670  N   LEU A 107      42.950  53.530  48.560  1.00  0.00           N
ATOM   1671  HN  LEU A 107      42.580  53.510  47.630  1.00  0.00           H
ATOM   1672  CA  LEU A 107      44.010  52.550  48.820  1.00  0.00           C
ATOM   1673  HA  LEU A 107      43.620  51.860  49.550  1.00  0.00           H
ATOM   1674  CB  LEU A 107      44.320  51.720  47.550  1.00  0.00           C
ATOM   1675  HB1 LEU A 107      45.280  51.190  47.730  1.00  0.00           H
ATOM   1676  HB2 LEU A 107      44.520  52.300  46.620  1.00  0.00           H
ATOM   1677  CG  LEU A 107      43.230  50.580  47.360  1.00  0.00           C
ATOM   1678  HG  LEU A 107      42.250  51.110  47.390  1.00  0.00           H
ATOM   1679  CD1 LEU A 107      43.250  49.820  46.040  1.00  0.00           C
ATOM   1680 HD11 LEU A 107      44.310  49.610  45.740  1.00  0.00           H
ATOM   1681 HD12 LEU A 107      42.890  50.530  45.270  1.00  0.00           H
ATOM   1682 HD13 LEU A 107      42.670  48.870  46.080  1.00  0.00           H
ATOM   1683  CD2 LEU A 107      43.310  49.500  48.500  1.00  0.00           C
ATOM   1684 HD21 LEU A 107      44.290  48.980  48.460  1.00  0.00           H
ATOM   1685 HD22 LEU A 107      42.530  48.720  48.390  1.00  0.00           H
ATOM   1686 HD23 LEU A 107      43.090  49.860  49.530  1.00  0.00           H
ATOM   1687  C   LEU A 107      45.340  53.190  49.330  1.00  0.00           C
ATOM   1688  O   LEU A 107      45.870  52.700  50.320  1.00  0.00           O
ATOM   1689  N   ALA A 108      45.810  54.290  48.660  1.00  0.00           N
ATOM   1690  HN  ALA A 108      45.250  54.740  47.960  1.00  0.00           H
ATOM   1691  CA  ALA A 108      46.880  55.090  49.250  1.00  0.00           C
ATOM   1692  HA  ALA A 108      47.570  54.270  49.400  1.00  0.00           H
ATOM   1693  CB  ALA A 108      47.430  56.110  48.200  1.00  0.00           C
ATOM   1694  HB1 ALA A 108      46.590  56.780  47.920  1.00  0.00           H
ATOM   1695  HB2 ALA A 108      47.740  55.500  47.330  1.00  0.00           H
ATOM   1696  HB3 ALA A 108      48.410  56.610  48.390  1.00  0.00           H
ATOM   1697  C   ALA A 108      46.600  55.800  50.630  1.00  0.00           C
ATOM   1698  O   ALA A 108      47.380  55.640  51.560  1.00  0.00           O
ATOM   1699  N   MET A 109      45.520  56.620  50.720  1.00  0.00           N
ATOM   1700  HN  MET A 109      44.950  56.800  49.920  1.00  0.00           H
ATOM   1701  CA  MET A 109      45.210  57.470  51.850  1.00  0.00           C
ATOM   1702  HA  MET A 109      46.000  58.160  52.090  1.00  0.00           H
ATOM   1703  CB  MET A 109      43.890  58.210  51.510  1.00  0.00           C
ATOM   1704  HB1 MET A 109      43.050  57.520  51.260  1.00  0.00           H
ATOM   1705  HB2 MET A 109      44.110  58.780  50.580  1.00  0.00           H
ATOM   1706  CG  MET A 109      43.480  59.120  52.600  1.00  0.00           C
ATOM   1707  HG1 MET A 109      44.170  59.990  52.570  1.00  0.00           H
ATOM   1708  HG2 MET A 109      43.520  58.760  53.650  1.00  0.00           H
ATOM   1709  SD  MET A 109      41.830  59.910  52.450  1.00  0.00           S
ATOM   1710  CE  MET A 109      41.850  60.790  54.070  1.00  0.00           C
ATOM   1711  HE1 MET A 109      42.480  61.700  53.990  1.00  0.00           H
ATOM   1712  HE2 MET A 109      42.140  60.250  54.980  1.00  0.00           H
ATOM   1713  HE3 MET A 109      40.870  61.230  54.350  1.00  0.00           H
ATOM   1714  C   MET A 109      45.000  56.770  53.130  1.00  0.00           C
ATOM   1715  O   MET A 109      45.510  57.160  54.170  1.00  0.00           O
ATOM   1716  N   ASN A 110      44.150  55.730  53.050  1.00  0.00           N
ATOM   1717  HN  ASN A 110      43.630  55.380  52.290  1.00  0.00           H
ATOM   1718  CA  ASN A 110      44.030  54.980  54.300  1.00  0.00           C
ATOM   1719  HA  ASN A 110      43.750  55.700  55.050  1.00  0.00           H
ATOM   1720  CB  ASN A 110      42.810  54.100  54.120  1.00  0.00           C
ATOM   1721  HB1 ASN A 110      42.480  53.600  55.050  1.00  0.00           H
ATOM   1722  HB2 ASN A 110      43.000  53.210  53.470  1.00  0.00           H
ATOM   1723  CG  ASN A 110      41.570  54.960  53.750  1.00  0.00           C
ATOM   1724  OD1 ASN A 110      41.240  55.970  54.370  1.00  0.00           O
ATOM   1725  ND2 ASN A 110      40.810  54.450  52.750  1.00  0.00           N
ATOM   1726 HD21 ASN A 110      41.090  53.610  52.280  1.00  0.00           H
ATOM   1727 HD22 ASN A 110      39.900  54.820  52.560  1.00  0.00           H
ATOM   1728  C   ASN A 110      45.260  54.220  54.800  1.00  0.00           C
ATOM   1729  O   ASN A 110      45.550  54.190  55.960  1.00  0.00           O
ATOM   1730  N   ARG A 111      45.970  53.570  53.880  1.00  0.00           N
ATOM   1731  HN  ARG A 111      45.690  53.530  52.930  1.00  0.00           H
ATOM   1732  CA  ARG A 111      47.270  52.990  54.200  1.00  0.00           C
ATOM   1733  HA  ARG A 111      47.140  52.260  54.980  1.00  0.00           H
ATOM   1734  CB  ARG A 111      47.880  52.230  52.980  1.00  0.00           C
ATOM   1735  HB1 ARG A 111      48.200  52.890  52.140  1.00  0.00           H
ATOM   1736  HB2 ARG A 111      47.150  51.430  52.720  1.00  0.00           H
ATOM   1737  CG  ARG A 111      49.220  51.400  53.300  1.00  0.00           C
ATOM   1738  HG1 ARG A 111      49.010  50.700  54.140  1.00  0.00           H
ATOM   1739  HG2 ARG A 111      49.950  52.120  53.740  1.00  0.00           H
ATOM   1740  CD  ARG A 111      49.890  50.770  52.080  1.00  0.00           C
ATOM   1741  HD1 ARG A 111      49.140  50.210  51.480  1.00  0.00           H
ATOM   1742  HD2 ARG A 111      50.850  50.240  52.290  1.00  0.00           H
ATOM   1743  NE  ARG A 111      50.310  51.890  51.140  1.00  0.00           N
ATOM   1744  HE  ARG A 111      49.740  52.140  50.360  1.00  0.00           H
ATOM   1745  CZ  ARG A 111      51.150  52.910  51.350  1.00  0.00           C
ATOM   1746  NH1 ARG A 111      51.990  52.880  52.360  1.00  0.00           N
ATOM   1747 HH11 ARG A 111      52.800  53.460  52.240  1.00  0.00           H
ATOM   1748 HH12 ARG A 111      51.910  52.130  53.020  1.00  0.00           H
ATOM   1749  NH2 ARG A 111      51.370  53.850  50.460  1.00  0.00           N
ATOM   1750 HH21 ARG A 111      51.000  53.680  49.550  1.00  0.00           H
ATOM   1751 HH22 ARG A 111      52.230  54.340  50.570  1.00  0.00           H
ATOM   1752  C   ARG A 111      48.290  53.990  54.720  1.00  0.00           C
ATOM   1753  O   ARG A 111      49.020  53.670  55.690  1.00  0.00           O
ATOM   1754  N   GLN A 112      48.430  55.180  54.140  1.00  0.00           N
ATOM   1755  HN  GLN A 112      47.850  55.360  53.350  1.00  0.00           H
ATOM   1756  CA  GLN A 112      49.300  56.220  54.580  1.00  0.00           C
ATOM   1757  HA  GLN A 112      50.340  55.900  54.600  1.00  0.00           H
ATOM   1758  CB  GLN A 112      49.250  57.330  53.510  1.00  0.00           C
ATOM   1759  HB1 GLN A 112      48.170  57.550  53.360  1.00  0.00           H
ATOM   1760  HB2 GLN A 112      49.580  56.910  52.540  1.00  0.00           H
ATOM   1761  CG  GLN A 112      50.140  58.670  53.740  1.00  0.00           C
ATOM   1762  HG1 GLN A 112      49.880  59.150  54.710  1.00  0.00           H
ATOM   1763  HG2 GLN A 112      50.010  59.420  52.940  1.00  0.00           H
ATOM   1764  CD  GLN A 112      51.610  58.300  53.790  1.00  0.00           C
ATOM   1765  OE1 GLN A 112      52.240  58.390  54.830  1.00  0.00           O
ATOM   1766  NE2 GLN A 112      52.110  57.600  52.750  1.00  0.00           N
ATOM   1767 HE21 GLN A 112      51.490  57.500  51.970  1.00  0.00           H
ATOM   1768 HE22 GLN A 112      53.060  57.280  52.640  1.00  0.00           H
ATOM   1769  C   GLN A 112      48.970  56.780  55.910  1.00  0.00           C
ATOM   1770  O   GLN A 112      49.740  56.710  56.860  1.00  0.00           O
ATOM   1771  N   GLY A 113      47.650  57.120  56.070  1.00  0.00           N
ATOM   1772  HN  GLY A 113      47.100  57.020  55.240  1.00  0.00           H
ATOM   1773  CA  GLY A 113      47.040  57.410  57.370  1.00  0.00           C
ATOM   1774  HA1 GLY A 113      45.970  57.450  57.260  1.00  0.00           H
ATOM   1775  HA2 GLY A 113      47.510  58.260  57.850  1.00  0.00           H
ATOM   1776  C   GLY A 113      47.230  56.240  58.390  1.00  0.00           C
ATOM   1777  O   GLY A 113      47.590  56.510  59.530  1.00  0.00           O
ATOM   1778  N   SER A 114      47.050  54.970  57.980  1.00  0.00           N
ATOM   1779  HN  SER A 114      46.670  54.790  57.070  1.00  0.00           H
ATOM   1780  CA  SER A 114      47.160  53.780  58.830  1.00  0.00           C
ATOM   1781  HA  SER A 114      46.430  54.020  59.580  1.00  0.00           H
ATOM   1782  CB  SER A 114      46.560  52.430  58.250  1.00  0.00           C
ATOM   1783  HB1 SER A 114      47.030  52.250  57.270  1.00  0.00           H
ATOM   1784  HB2 SER A 114      45.480  52.460  58.010  1.00  0.00           H
ATOM   1785  OG  SER A 114      46.750  51.270  59.040  1.00  0.00           O
ATOM   1786  HG1 SER A 114      46.130  51.300  59.780  1.00  0.00           H
ATOM   1787  C   SER A 114      48.610  53.620  59.390  1.00  0.00           C
ATOM   1788  O   SER A 114      48.710  53.560  60.600  1.00  0.00           O
ATOM   1789  N   ILE A 115      49.730  53.780  58.610  1.00  0.00           N
ATOM   1790  HN  ILE A 115      49.550  53.880  57.630  1.00  0.00           H
ATOM   1791  CA  ILE A 115      51.100  53.950  59.040  1.00  0.00           C
ATOM   1792  HA  ILE A 115      51.450  53.120  59.620  1.00  0.00           H
ATOM   1793  CB  ILE A 115      52.140  54.020  57.850  1.00  0.00           C
ATOM   1794  HB  ILE A 115      51.720  54.840  57.230  1.00  0.00           H
ATOM   1795  CG2 ILE A 115      53.590  54.510  58.280  1.00  0.00           C
ATOM   1796 HG21 ILE A 115      53.570  55.570  58.600  1.00  0.00           H
ATOM   1797 HG22 ILE A 115      54.280  54.380  57.420  1.00  0.00           H
ATOM   1798 HG23 ILE A 115      53.970  53.920  59.140  1.00  0.00           H
ATOM   1799  CG1 ILE A 115      52.140  52.650  57.030  1.00  0.00           C
ATOM   1800 HG11 ILE A 115      51.130  52.200  57.120  1.00  0.00           H
ATOM   1801 HG12 ILE A 115      52.780  51.960  57.620  1.00  0.00           H
ATOM   1802  CD  ILE A 115      52.630  52.800  55.600  1.00  0.00           C
ATOM   1803  HD1 ILE A 115      51.900  53.420  55.030  1.00  0.00           H
ATOM   1804  HD2 ILE A 115      52.680  51.840  55.040  1.00  0.00           H
ATOM   1805  HD3 ILE A 115      53.700  53.130  55.610  1.00  0.00           H
ATOM   1806  C   ILE A 115      51.290  55.260  59.940  1.00  0.00           C
ATOM   1807  O   ILE A 115      51.940  55.200  61.000  1.00  0.00           O
ATOM   1808  N   ILE A 116      50.730  56.470  59.450  1.00  0.00           N
ATOM   1809  HN  ILE A 116      50.140  56.450  58.650  1.00  0.00           H
ATOM   1810  CA  ILE A 116      51.030  57.690  60.160  1.00  0.00           C
ATOM   1811  HA  ILE A 116      52.100  57.670  60.060  1.00  0.00           H
ATOM   1812  CB  ILE A 116      50.430  58.860  59.350  1.00  0.00           C
ATOM   1813  HB  ILE A 116      49.510  58.500  58.830  1.00  0.00           H
ATOM   1814  CG2 ILE A 116      49.830  60.000  60.240  1.00  0.00           C
ATOM   1815 HG21 ILE A 116      49.680  60.920  59.620  1.00  0.00           H
ATOM   1816 HG22 ILE A 116      50.570  60.260  61.030  1.00  0.00           H
ATOM   1817 HG23 ILE A 116      48.880  59.650  60.700  1.00  0.00           H
ATOM   1818  CG1 ILE A 116      51.270  59.310  58.080  1.00  0.00           C
ATOM   1819 HG11 ILE A 116      50.490  59.760  57.420  1.00  0.00           H
ATOM   1820 HG12 ILE A 116      51.640  58.410  57.540  1.00  0.00           H
ATOM   1821  CD  ILE A 116      52.460  60.270  58.300  1.00  0.00           C
ATOM   1822  HD1 ILE A 116      53.430  59.790  58.490  1.00  0.00           H
ATOM   1823  HD2 ILE A 116      52.160  61.020  59.070  1.00  0.00           H
ATOM   1824  HD3 ILE A 116      52.620  60.830  57.360  1.00  0.00           H
ATOM   1825  C   ILE A 116      50.620  57.680  61.640  1.00  0.00           C
ATOM   1826  O   ILE A 116      51.370  57.830  62.580  1.00  0.00           O
ATOM   1827  N   PHE A 117      49.320  57.270  61.830  1.00  0.00           N
ATOM   1828  HN  PHE A 117      48.710  56.940  61.110  1.00  0.00           H
ATOM   1829  CA  PHE A 117      48.750  57.210  63.140  1.00  0.00           C
ATOM   1830  HA  PHE A 117      48.980  58.180  63.580  1.00  0.00           H
ATOM   1831  CB  PHE A 117      47.300  56.880  62.970  1.00  0.00           C
ATOM   1832  HB1 PHE A 117      46.800  56.560  63.910  1.00  0.00           H
ATOM   1833  HB2 PHE A 117      47.240  56.040  62.240  1.00  0.00           H
ATOM   1834  CG  PHE A 117      46.520  58.020  62.500  1.00  0.00           C
ATOM   1835  CD1 PHE A 117      46.540  59.260  63.220  1.00  0.00           C
ATOM   1836  HD1 PHE A 117      47.000  59.240  64.190  1.00  0.00           H
ATOM   1837  CE1 PHE A 117      46.050  60.480  62.710  1.00  0.00           C
ATOM   1838  HE1 PHE A 117      46.120  61.310  63.400  1.00  0.00           H
ATOM   1839  CZ  PHE A 117      45.460  60.520  61.450  1.00  0.00           C
ATOM   1840  HZ  PHE A 117      44.940  61.390  61.100  1.00  0.00           H
ATOM   1841  CD2 PHE A 117      45.830  58.090  61.240  1.00  0.00           C
ATOM   1842  HD2 PHE A 117      45.690  57.180  60.670  1.00  0.00           H
ATOM   1843  CE2 PHE A 117      45.340  59.320  60.710  1.00  0.00           C
ATOM   1844  HE2 PHE A 117      44.880  59.200  59.740  1.00  0.00           H
ATOM   1845  C   PHE A 117      49.380  56.100  64.030  1.00  0.00           C
ATOM   1846  O   PHE A 117      49.350  56.180  65.230  1.00  0.00           O
ATOM   1847  N   LEU A 118      49.990  55.060  63.360  1.00  0.00           N
ATOM   1848  HN  LEU A 118      49.850  55.030  62.380  1.00  0.00           H
ATOM   1849  CA  LEU A 118      50.680  53.990  64.090  1.00  0.00           C
ATOM   1850  HA  LEU A 118      50.060  53.620  64.880  1.00  0.00           H
ATOM   1851  CB  LEU A 118      50.850  52.770  63.200  1.00  0.00           C
ATOM   1852  HB1 LEU A 118      51.310  53.150  62.270  1.00  0.00           H
ATOM   1853  HB2 LEU A 118      49.840  52.320  63.030  1.00  0.00           H
ATOM   1854  CG  LEU A 118      51.790  51.610  63.600  1.00  0.00           C
ATOM   1855  HG  LEU A 118      52.660  52.030  64.160  1.00  0.00           H
ATOM   1856  CD1 LEU A 118      51.090  50.700  64.630  1.00  0.00           C
ATOM   1857 HD11 LEU A 118      50.150  50.310  64.170  1.00  0.00           H
ATOM   1858 HD12 LEU A 118      50.920  51.310  65.540  1.00  0.00           H
ATOM   1859 HD13 LEU A 118      51.650  49.760  64.780  1.00  0.00           H
ATOM   1860  CD2 LEU A 118      52.300  50.790  62.440  1.00  0.00           C
ATOM   1861 HD21 LEU A 118      52.830  51.470  61.750  1.00  0.00           H
ATOM   1862 HD22 LEU A 118      51.520  50.350  61.790  1.00  0.00           H
ATOM   1863 HD23 LEU A 118      53.010  50.010  62.800  1.00  0.00           H
ATOM   1864  C   LEU A 118      51.960  54.500  64.710  1.00  0.00           C
ATOM   1865  O   LEU A 118      52.350  54.150  65.840  1.00  0.00           O
ATOM   1866  N   THR A 119      52.740  55.340  63.960  1.00  0.00           N
ATOM   1867  HN  THR A 119      52.250  55.600  63.130  1.00  0.00           H
ATOM   1868  CA  THR A 119      54.070  55.760  64.310  1.00  0.00           C
ATOM   1869  HA  THR A 119      54.540  54.810  64.460  1.00  0.00           H
ATOM   1870  CB  THR A 119      54.870  56.510  63.260  1.00  0.00           C
ATOM   1871  HB  THR A 119      54.560  57.550  63.020  1.00  0.00           H
ATOM   1872  OG1 THR A 119      54.690  55.740  62.080  1.00  0.00           O
ATOM   1873  HG1 THR A 119      53.760  55.790  61.900  1.00  0.00           H
ATOM   1874  CG2 THR A 119      56.370  56.560  63.560  1.00  0.00           C
ATOM   1875 HG21 THR A 119      56.600  57.140  64.480  1.00  0.00           H
ATOM   1876 HG22 THR A 119      56.920  57.030  62.720  1.00  0.00           H
ATOM   1877 HG23 THR A 119      56.850  55.570  63.710  1.00  0.00           H
ATOM   1878  C   THR A 119      53.940  56.640  65.630  1.00  0.00           C
ATOM   1879  O   THR A 119      54.650  56.550  66.640  1.00  0.00           O
ATOM   1880  N   VAL A 120      52.860  57.560  65.610  1.00  0.00           N
ATOM   1881  HN  VAL A 120      52.240  57.460  64.830  1.00  0.00           H
ATOM   1882  CA  VAL A 120      52.430  58.500  66.680  1.00  0.00           C
ATOM   1883  HA  VAL A 120      53.350  58.950  67.030  1.00  0.00           H
ATOM   1884  CB  VAL A 120      51.370  59.530  66.140  1.00  0.00           C
ATOM   1885  HB  VAL A 120      50.560  58.990  65.600  1.00  0.00           H
ATOM   1886  CG1 VAL A 120      50.800  60.540  67.090  1.00  0.00           C
ATOM   1887 HG11 VAL A 120      50.170  59.880  67.720  1.00  0.00           H
ATOM   1888 HG12 VAL A 120      50.170  61.300  66.580  1.00  0.00           H
ATOM   1889 HG13 VAL A 120      51.560  61.090  67.690  1.00  0.00           H
ATOM   1890  CG2 VAL A 120      52.080  60.440  65.020  1.00  0.00           C
ATOM   1891 HG21 VAL A 120      52.630  61.230  65.560  1.00  0.00           H
ATOM   1892 HG22 VAL A 120      51.260  60.830  64.380  1.00  0.00           H
ATOM   1893 HG23 VAL A 120      52.840  59.890  64.400  1.00  0.00           H
ATOM   1894  C   VAL A 120      52.020  57.680  67.940  1.00  0.00           C
ATOM   1895  O   VAL A 120      52.540  57.970  69.010  1.00  0.00           O
ATOM   1896  N   VAL A 121      51.200  56.640  67.750  1.00  0.00           N
ATOM   1897  HN  VAL A 121      50.750  56.680  66.860  1.00  0.00           H
ATOM   1898  CA  VAL A 121      50.690  55.720  68.800  1.00  0.00           C
ATOM   1899  HA  VAL A 121      50.260  56.350  69.560  1.00  0.00           H
ATOM   1900  CB  VAL A 121      49.770  54.780  68.100  1.00  0.00           C
ATOM   1901  HB  VAL A 121      50.020  54.650  67.030  1.00  0.00           H
ATOM   1902  CG1 VAL A 121      49.580  53.370  68.760  1.00  0.00           C
ATOM   1903 HG11 VAL A 121      50.560  52.890  68.920  1.00  0.00           H
ATOM   1904 HG12 VAL A 121      49.020  52.630  68.140  1.00  0.00           H
ATOM   1905 HG13 VAL A 121      49.210  53.420  69.810  1.00  0.00           H
ATOM   1906  CG2 VAL A 121      48.330  55.480  68.170  1.00  0.00           C
ATOM   1907 HG21 VAL A 121      48.290  56.480  67.690  1.00  0.00           H
ATOM   1908 HG22 VAL A 121      48.000  55.640  69.220  1.00  0.00           H
ATOM   1909 HG23 VAL A 121      47.660  54.740  67.710  1.00  0.00           H
ATOM   1910  C   VAL A 121      51.880  55.000  69.460  1.00  0.00           C
ATOM   1911  O   VAL A 121      51.890  54.990  70.670  1.00  0.00           O
ATOM   1912  N   ALA A 122      52.820  54.470  68.620  1.00  0.00           N
ATOM   1913  HN  ALA A 122      52.610  54.500  67.650  1.00  0.00           H
ATOM   1914  CA  ALA A 122      54.110  53.860  68.990  1.00  0.00           C
ATOM   1915  HA  ALA A 122      53.960  53.010  69.630  1.00  0.00           H
ATOM   1916  CB  ALA A 122      54.660  52.990  67.820  1.00  0.00           C
ATOM   1917  HB1 ALA A 122      54.660  53.580  66.880  1.00  0.00           H
ATOM   1918  HB2 ALA A 122      54.170  52.010  67.600  1.00  0.00           H
ATOM   1919  HB3 ALA A 122      55.660  52.590  68.110  1.00  0.00           H
ATOM   1920  C   ALA A 122      55.120  54.740  69.700  1.00  0.00           C
ATOM   1921  O   ALA A 122      55.580  54.340  70.760  1.00  0.00           O
ATOM   1922  N   VAL A 123      55.390  55.960  69.210  1.00  0.00           N
ATOM   1923  HN  VAL A 123      55.140  56.170  68.260  1.00  0.00           H
ATOM   1924  CA  VAL A 123      56.390  56.920  69.800  1.00  0.00           C
ATOM   1925  HA  VAL A 123      57.260  56.340  70.070  1.00  0.00           H
ATOM   1926  CB  VAL A 123      56.750  58.070  68.860  1.00  0.00           C
ATOM   1927  HB  VAL A 123      55.790  58.480  68.500  1.00  0.00           H
ATOM   1928  CG1 VAL A 123      57.560  59.090  69.650  1.00  0.00           C
ATOM   1929 HG11 VAL A 123      56.940  59.490  70.470  1.00  0.00           H
ATOM   1930 HG12 VAL A 123      57.920  59.800  68.890  1.00  0.00           H
ATOM   1931 HG13 VAL A 123      58.430  58.580  70.100  1.00  0.00           H
ATOM   1932  CG2 VAL A 123      57.580  57.460  67.620  1.00  0.00           C
ATOM   1933 HG21 VAL A 123      58.660  57.390  67.830  1.00  0.00           H
ATOM   1934 HG22 VAL A 123      57.460  57.990  66.650  1.00  0.00           H
ATOM   1935 HG23 VAL A 123      57.130  56.460  67.430  1.00  0.00           H
ATOM   1936  C   VAL A 123      55.660  57.400  71.140  1.00  0.00           C
ATOM   1937  O   VAL A 123      56.280  57.420  72.180  1.00  0.00           O
ATOM   1938  N   ASP A 124      54.320  57.710  71.190  1.00  0.00           N
ATOM   1939  HN  ASP A 124      53.820  57.920  70.360  1.00  0.00           H
ATOM   1940  CA  ASP A 124      53.520  57.940  72.400  1.00  0.00           C
ATOM   1941  HA  ASP A 124      53.890  58.800  72.940  1.00  0.00           H
ATOM   1942  CB  ASP A 124      52.020  58.300  72.050  1.00  0.00           C
ATOM   1943  HB1 ASP A 124      51.600  57.490  71.420  1.00  0.00           H
ATOM   1944  HB2 ASP A 124      51.940  59.240  71.470  1.00  0.00           H
ATOM   1945  CG  ASP A 124      51.060  58.550  73.170  1.00  0.00           C
ATOM   1946  OD1 ASP A 124      49.840  58.420  72.860  1.00  0.00           O
ATOM   1947  OD2 ASP A 124      51.440  59.040  74.270  1.00  0.00           O
ATOM   1948  C   ASP A 124      53.590  56.750  73.420  1.00  0.00           C
ATOM   1949  O   ASP A 124      53.780  57.020  74.610  1.00  0.00           O
ATOM   1950  N   ARG A 125      53.450  55.480  72.950  1.00  0.00           N
ATOM   1951  HN  ARG A 125      53.210  55.430  71.990  1.00  0.00           H
ATOM   1952  CA  ARG A 125      53.740  54.270  73.750  1.00  0.00           C
ATOM   1953  HA  ARG A 125      53.100  54.380  74.610  1.00  0.00           H
ATOM   1954  CB  ARG A 125      53.350  52.990  72.880  1.00  0.00           C
ATOM   1955  HB1 ARG A 125      54.210  52.300  72.920  1.00  0.00           H
ATOM   1956  HB2 ARG A 125      53.170  53.300  71.830  1.00  0.00           H
ATOM   1957  CG  ARG A 125      52.070  52.290  73.350  1.00  0.00           C
ATOM   1958  HG1 ARG A 125      52.360  51.960  74.370  1.00  0.00           H
ATOM   1959  HG2 ARG A 125      51.880  51.390  72.740  1.00  0.00           H
ATOM   1960  CD  ARG A 125      50.820  53.150  73.260  1.00  0.00           C
ATOM   1961  HD1 ARG A 125      50.590  53.370  72.200  1.00  0.00           H
ATOM   1962  HD2 ARG A 125      50.740  54.080  73.860  1.00  0.00           H
ATOM   1963  NE  ARG A 125      49.680  52.330  73.850  1.00  0.00           N
ATOM   1964  HE  ARG A 125      49.800  51.360  74.050  1.00  0.00           H
ATOM   1965  CZ  ARG A 125      48.530  52.840  74.230  1.00  0.00           C
ATOM   1966  NH1 ARG A 125      48.190  54.110  74.170  1.00  0.00           N
ATOM   1967 HH11 ARG A 125      48.720  54.750  73.630  1.00  0.00           H
ATOM   1968 HH12 ARG A 125      47.360  54.340  74.690  1.00  0.00           H
ATOM   1969  NH2 ARG A 125      47.570  52.130  74.840  1.00  0.00           N
ATOM   1970 HH21 ARG A 125      47.790  51.160  74.960  1.00  0.00           H
ATOM   1971 HH22 ARG A 125      46.690  52.530  75.070  1.00  0.00           H
ATOM   1972  C   ARG A 125      55.110  54.250  74.340  1.00  0.00           C
ATOM   1973  O   ARG A 125      55.300  53.970  75.510  1.00  0.00           O
ATOM   1974  N   TYR A 126      56.160  54.460  73.580  1.00  0.00           N
ATOM   1975  HN  TYR A 126      55.990  54.640  72.620  1.00  0.00           H
ATOM   1976  CA  TYR A 126      57.580  54.390  73.900  1.00  0.00           C
ATOM   1977  HA  TYR A 126      57.850  53.450  74.360  1.00  0.00           H
ATOM   1978  CB  TYR A 126      58.360  54.730  72.550  1.00  0.00           C
ATOM   1979  HB1 TYR A 126      57.730  55.500  72.060  1.00  0.00           H
ATOM   1980  HB2 TYR A 126      58.300  53.790  71.970  1.00  0.00           H
ATOM   1981  CG  TYR A 126      59.850  55.170  72.610  1.00  0.00           C
ATOM   1982  CD1 TYR A 126      60.620  54.640  73.610  1.00  0.00           C
ATOM   1983  HD1 TYR A 126      60.180  53.940  74.290  1.00  0.00           H
ATOM   1984  CE1 TYR A 126      61.880  55.170  73.770  1.00  0.00           C
ATOM   1985  HE1 TYR A 126      62.430  54.870  74.660  1.00  0.00           H
ATOM   1986  CZ  TYR A 126      62.340  56.200  73.000  1.00  0.00           C
ATOM   1987  OH  TYR A 126      63.650  56.710  73.150  1.00  0.00           O
ATOM   1988  HH  TYR A 126      63.730  57.460  72.560  1.00  0.00           H
ATOM   1989  CD2 TYR A 126      60.290  56.130  71.720  1.00  0.00           C
ATOM   1990  HD2 TYR A 126      59.630  56.650  71.030  1.00  0.00           H
ATOM   1991  CE2 TYR A 126      61.550  56.700  71.960  1.00  0.00           C
ATOM   1992  HE2 TYR A 126      61.960  57.580  71.500  1.00  0.00           H
ATOM   1993  C   TYR A 126      57.970  55.360  75.040  1.00  0.00           C
ATOM   1994  O   TYR A 126      58.570  54.990  76.120  1.00  0.00           O
ATOM   1995  N   PHE A 127      57.530  56.610  74.850  1.00  0.00           N
ATOM   1996  HN  PHE A 127      57.040  56.930  74.040  1.00  0.00           H
ATOM   1997  CA  PHE A 127      57.540  57.710  75.770  1.00  0.00           C
ATOM   1998  HA  PHE A 127      58.560  57.810  76.110  1.00  0.00           H
ATOM   1999  CB  PHE A 127      57.010  58.960  75.040  1.00  0.00           C
ATOM   2000  HB1 PHE A 127      56.870  59.760  75.810  1.00  0.00           H
ATOM   2001  HB2 PHE A 127      56.050  58.650  74.560  1.00  0.00           H
ATOM   2002  CG  PHE A 127      57.890  59.660  74.070  1.00  0.00           C
ATOM   2003  CD1 PHE A 127      59.180  59.230  73.650  1.00  0.00           C
ATOM   2004  HD1 PHE A 127      59.640  58.360  74.110  1.00  0.00           H
ATOM   2005  CE1 PHE A 127      59.950  60.000  72.780  1.00  0.00           C
ATOM   2006  HE1 PHE A 127      60.940  59.670  72.470  1.00  0.00           H
ATOM   2007  CZ  PHE A 127      59.400  61.180  72.260  1.00  0.00           C
ATOM   2008  HZ  PHE A 127      60.020  61.780  71.620  1.00  0.00           H
ATOM   2009  CD2 PHE A 127      57.360  60.840  73.470  1.00  0.00           C
ATOM   2010  HD2 PHE A 127      56.320  61.000  73.690  1.00  0.00           H
ATOM   2011  CE2 PHE A 127      58.100  61.580  72.600  1.00  0.00           C
ATOM   2012  HE2 PHE A 127      57.730  62.500  72.160  1.00  0.00           H
ATOM   2013  C   PHE A 127      56.830  57.510  77.140  1.00  0.00           C
ATOM   2014  O   PHE A 127      57.410  57.740  78.210  1.00  0.00           O
ATOM   2015  N   ARG A 128      55.700  56.860  77.050  1.00  0.00           N
ATOM   2016  HN  ARG A 128      55.160  56.720  76.220  1.00  0.00           H
ATOM   2017  CA  ARG A 128      55.070  56.270  78.210  1.00  0.00           C
ATOM   2018  HA  ARG A 128      54.930  57.130  78.850  1.00  0.00           H
ATOM   2019  CB  ARG A 128      53.550  55.870  77.960  1.00  0.00           C
ATOM   2020  HB1 ARG A 128      53.140  55.280  78.810  1.00  0.00           H
ATOM   2021  HB2 ARG A 128      53.480  55.190  77.090  1.00  0.00           H
ATOM   2022  CG  ARG A 128      52.560  57.020  77.830  1.00  0.00           C
ATOM   2023  HG1 ARG A 128      53.110  57.640  77.080  1.00  0.00           H
ATOM   2024  HG2 ARG A 128      52.460  57.640  78.750  1.00  0.00           H
ATOM   2025  CD  ARG A 128      51.210  56.680  77.230  1.00  0.00           C
ATOM   2026  HD1 ARG A 128      50.490  56.060  77.820  1.00  0.00           H
ATOM   2027  HD2 ARG A 128      51.450  56.110  76.300  1.00  0.00           H
ATOM   2028  NE  ARG A 128      50.550  57.910  76.700  1.00  0.00           N
ATOM   2029  HE  ARG A 128      50.690  58.100  75.730  1.00  0.00           H
ATOM   2030  CZ  ARG A 128      50.000  58.880  77.400  1.00  0.00           C
ATOM   2031  NH1 ARG A 128      49.860  58.750  78.700  1.00  0.00           N
ATOM   2032 HH11 ARG A 128      50.190  57.960  79.220  1.00  0.00           H
ATOM   2033 HH12 ARG A 128      49.500  59.470  79.300  1.00  0.00           H
ATOM   2034  NH2 ARG A 128      49.590  59.990  76.770  1.00  0.00           N
ATOM   2035 HH21 ARG A 128      49.650  59.970  75.770  1.00  0.00           H
ATOM   2036 HH22 ARG A 128      49.330  60.760  77.340  1.00  0.00           H
ATOM   2037  C   ARG A 128      55.760  55.150  78.930  1.00  0.00           C
ATOM   2038  O   ARG A 128      55.740  55.080  80.170  1.00  0.00           O
ATOM   2039  N   VAL A 129      56.380  54.230  78.230  1.00  0.00           N
ATOM   2040  HN  VAL A 129      56.490  54.340  77.240  1.00  0.00           H
ATOM   2041  CA  VAL A 129      57.300  53.300  78.900  1.00  0.00           C
ATOM   2042  HA  VAL A 129      56.770  52.800  79.690  1.00  0.00           H
ATOM   2043  CB  VAL A 129      57.760  52.140  78.070  1.00  0.00           C
ATOM   2044  HB  VAL A 129      58.060  52.470  77.040  1.00  0.00           H
ATOM   2045  CG1 VAL A 129      58.870  51.190  78.620  1.00  0.00           C
ATOM   2046 HG11 VAL A 129      59.850  51.670  78.840  1.00  0.00           H
ATOM   2047 HG12 VAL A 129      58.980  50.250  78.050  1.00  0.00           H
ATOM   2048 HG13 VAL A 129      58.550  50.700  79.560  1.00  0.00           H
ATOM   2049  CG2 VAL A 129      56.500  51.280  77.790  1.00  0.00           C
ATOM   2050 HG21 VAL A 129      56.230  50.880  78.780  1.00  0.00           H
ATOM   2051 HG22 VAL A 129      56.640  50.480  77.040  1.00  0.00           H
ATOM   2052 HG23 VAL A 129      55.650  51.920  77.470  1.00  0.00           H
ATOM   2053  C   VAL A 129      58.410  53.990  79.680  1.00  0.00           C
ATOM   2054  O   VAL A 129      58.640  53.540  80.780  1.00  0.00           O
ATOM   2055  N   VAL A 130      59.070  54.940  79.140  1.00  0.00           N
ATOM   2056  HN  VAL A 130      58.790  55.270  78.240  1.00  0.00           H
ATOM   2057  CA  VAL A 130      60.230  55.510  79.760  1.00  0.00           C
ATOM   2058  HA  VAL A 130      60.800  54.700  80.190  1.00  0.00           H
ATOM   2059  CB  VAL A 130      61.310  56.090  78.820  1.00  0.00           C
ATOM   2060  HB  VAL A 130      62.140  56.360  79.500  1.00  0.00           H
ATOM   2061  CG1 VAL A 130      61.710  54.870  77.990  1.00  0.00           C
ATOM   2062 HG11 VAL A 130      62.440  55.030  77.160  1.00  0.00           H
ATOM   2063 HG12 VAL A 130      60.820  54.430  77.490  1.00  0.00           H
ATOM   2064 HG13 VAL A 130      62.140  54.100  78.670  1.00  0.00           H
ATOM   2065  CG2 VAL A 130      60.710  57.270  78.010  1.00  0.00           C
ATOM   2066 HG21 VAL A 130      60.210  58.040  78.620  1.00  0.00           H
ATOM   2067 HG22 VAL A 130      60.030  56.750  77.300  1.00  0.00           H
ATOM   2068 HG23 VAL A 130      61.500  57.820  77.460  1.00  0.00           H
ATOM   2069  C   VAL A 130      59.850  56.350  80.910  1.00  0.00           C
ATOM   2070  O   VAL A 130      60.400  56.090  81.940  1.00  0.00           O
ATOM   2071  N   HSD A 131      58.780  57.170  80.850  1.00  0.00           N
ATOM   2072  HN  HSD A 131      58.290  57.220  79.980  1.00  0.00           H
ATOM   2073  CA  HSD A 131      58.370  58.180  81.850  1.00  0.00           C
ATOM   2074  HA  HSD A 131      57.720  57.610  82.510  1.00  0.00           H
ATOM   2075  CB  HSD A 131      59.490  58.850  82.770  1.00  0.00           C
ATOM   2076  HB1 HSD A 131      60.250  59.250  82.070  1.00  0.00           H
ATOM   2077  HB2 HSD A 131      60.000  58.030  83.310  1.00  0.00           H
ATOM   2078  ND1 HSD A 131      58.430  59.780  84.770  1.00  0.00           N
ATOM   2079  HD1 HSD A 131      58.160  58.870  85.070  1.00  0.00           H
ATOM   2080  CG  HSD A 131      59.050  60.060  83.590  1.00  0.00           C
ATOM   2081  CE1 HSD A 131      58.420  60.940  85.490  1.00  0.00           C
ATOM   2082  HE1 HSD A 131      57.860  61.140  86.400  1.00  0.00           H
ATOM   2083  NE2 HSD A 131      58.860  61.990  84.750  1.00  0.00           N
ATOM   2084  CD2 HSD A 131      59.310  61.420  83.630  1.00  0.00           C
ATOM   2085  HD2 HSD A 131      59.920  62.010  82.950  1.00  0.00           H
ATOM   2086  C   HSD A 131      57.540  59.260  81.070  1.00  0.00           C
ATOM   2087  O   HSD A 131      58.130  60.140  80.490  1.00  0.00           O
ATOM   2088  N   PRO A 132      56.160  59.250  81.160  1.00  0.00           N
ATOM   2089  CD  PRO A 132      55.530  58.210  81.970  1.00  0.00           C
ATOM   2090  HD1 PRO A 132      55.930  58.370  82.990  1.00  0.00           H
ATOM   2091  HD2 PRO A 132      55.770  57.190  81.590  1.00  0.00           H
ATOM   2092  CA  PRO A 132      55.320  60.050  80.280  1.00  0.00           C
ATOM   2093  HA  PRO A 132      55.690  60.050  79.270  1.00  0.00           H
ATOM   2094  CB  PRO A 132      53.960  59.360  80.560  1.00  0.00           C
ATOM   2095  HB1 PRO A 132      53.680  58.650  79.760  1.00  0.00           H
ATOM   2096  HB2 PRO A 132      53.100  60.050  80.700  1.00  0.00           H
ATOM   2097  CG  PRO A 132      54.070  58.630  81.910  1.00  0.00           C
ATOM   2098  HG1 PRO A 132      53.840  59.460  82.620  1.00  0.00           H
ATOM   2099  HG2 PRO A 132      53.380  57.760  81.960  1.00  0.00           H
ATOM   2100  C   PRO A 132      55.270  61.540  80.540  1.00  0.00           C
ATOM   2101  O   PRO A 132      54.240  62.220  80.360  1.00  0.00           O
ATOM   2102  N   HSD A 133      56.380  62.240  80.860  1.00  0.00           N
ATOM   2103  HN  HSD A 133      57.190  61.640  80.860  1.00  0.00           H
ATOM   2104  CA  HSD A 133      56.450  63.660  81.000  1.00  0.00           C
ATOM   2105  HA  HSD A 133      55.460  64.020  80.780  1.00  0.00           H
ATOM   2106  CB  HSD A 133      56.980  64.310  82.310  1.00  0.00           C
ATOM   2107  HB1 HSD A 133      57.120  65.400  82.110  1.00  0.00           H
ATOM   2108  HB2 HSD A 133      58.020  63.970  82.490  1.00  0.00           H
ATOM   2109  ND1 HSD A 133      55.890  63.220  84.350  1.00  0.00           N
ATOM   2110  HD1 HSD A 133      56.530  62.460  84.270  1.00  0.00           H
ATOM   2111  CG  HSD A 133      56.010  64.230  83.410  1.00  0.00           C
ATOM   2112  CE1 HSD A 133      54.840  63.500  85.140  1.00  0.00           C
ATOM   2113  HE1 HSD A 133      54.600  63.100  86.120  1.00  0.00           H
ATOM   2114  NE2 HSD A 133      54.390  64.730  84.910  1.00  0.00           N
ATOM   2115  CD2 HSD A 133      55.150  65.200  83.800  1.00  0.00           C
ATOM   2116  HD2 HSD A 133      55.080  66.160  83.290  1.00  0.00           H
ATOM   2117  C   HSD A 133      57.210  64.200  79.830  1.00  0.00           C
ATOM   2118  O   HSD A 133      58.270  64.880  79.880  1.00  0.00           O
ATOM   2119  N   HSD A 134      56.700  63.930  78.580  1.00  0.00           N
ATOM   2120  HN  HSD A 134      55.940  63.280  78.490  1.00  0.00           H
ATOM   2121  CA  HSD A 134      57.210  64.420  77.280  1.00  0.00           C
ATOM   2122  HA  HSD A 134      58.080  65.040  77.450  1.00  0.00           H
ATOM   2123  CB  HSD A 134      57.590  63.380  76.280  1.00  0.00           C
ATOM   2124  HB1 HSD A 134      57.990  63.840  75.360  1.00  0.00           H
ATOM   2125  HB2 HSD A 134      56.640  62.870  76.030  1.00  0.00           H
ATOM   2126  ND1 HSD A 134      57.990  61.270  77.680  1.00  0.00           N
ATOM   2127  HD1 HSD A 134      57.150  61.260  78.230  1.00  0.00           H
ATOM   2128  CG  HSD A 134      58.400  62.190  76.730  1.00  0.00           C
ATOM   2129  CE1 HSD A 134      58.930  60.330  77.690  1.00  0.00           C
ATOM   2130  HE1 HSD A 134      58.780  59.470  78.340  1.00  0.00           H
ATOM   2131  NE2 HSD A 134      59.890  60.550  76.880  1.00  0.00           N
ATOM   2132  CD2 HSD A 134      59.590  61.750  76.220  1.00  0.00           C
ATOM   2133  HD2 HSD A 134      60.190  62.100  75.390  1.00  0.00           H
ATOM   2134  C   HSD A 134      56.040  65.270  76.780  1.00  0.00           C
ATOM   2135  O   HSD A 134      54.880  65.090  77.090  1.00  0.00           O
ATOM   2136  N   ALA A 135      56.240  66.170  75.780  1.00  0.00           N
ATOM   2137  HN  ALA A 135      57.120  66.260  75.320  1.00  0.00           H
ATOM   2138  CA  ALA A 135      55.180  66.970  75.160  1.00  0.00           C
ATOM   2139  HA  ALA A 135      54.750  67.500  76.010  1.00  0.00           H
ATOM   2140  CB  ALA A 135      55.590  67.940  74.000  1.00  0.00           C
ATOM   2141  HB1 ALA A 135      56.110  67.450  73.150  1.00  0.00           H
ATOM   2142  HB2 ALA A 135      56.260  68.630  74.560  1.00  0.00           H
ATOM   2143  HB3 ALA A 135      54.820  68.590  73.530  1.00  0.00           H
ATOM   2144  C   ALA A 135      54.030  66.190  74.500  1.00  0.00           C
ATOM   2145  O   ALA A 135      52.820  66.390  74.790  1.00  0.00           O
ATOM   2146  N   LEU A 136      54.430  65.140  73.690  1.00  0.00           N
ATOM   2147  HN  LEU A 136      55.390  65.000  73.450  1.00  0.00           H
ATOM   2148  CA  LEU A 136      53.530  64.280  72.950  1.00  0.00           C
ATOM   2149  HA  LEU A 136      53.000  64.940  72.280  1.00  0.00           H
ATOM   2150  CB  LEU A 136      54.320  63.300  72.140  1.00  0.00           C
ATOM   2151  HB1 LEU A 136      55.000  62.670  72.760  1.00  0.00           H
ATOM   2152  HB2 LEU A 136      54.900  63.810  71.350  1.00  0.00           H
ATOM   2153  CG  LEU A 136      53.420  62.180  71.440  1.00  0.00           C
ATOM   2154  HG  LEU A 136      52.820  61.620  72.190  1.00  0.00           H
ATOM   2155  CD1 LEU A 136      52.610  62.690  70.300  1.00  0.00           C
ATOM   2156 HD11 LEU A 136      51.990  63.610  70.430  1.00  0.00           H
ATOM   2157 HD12 LEU A 136      51.890  61.880  70.040  1.00  0.00           H
ATOM   2158 HD13 LEU A 136      53.200  62.940  69.400  1.00  0.00           H
ATOM   2159  CD2 LEU A 136      54.420  61.140  70.970  1.00  0.00           C
ATOM   2160 HD21 LEU A 136      53.920  60.360  70.360  1.00  0.00           H
ATOM   2161 HD22 LEU A 136      54.710  60.600  71.910  1.00  0.00           H
ATOM   2162 HD23 LEU A 136      55.260  61.540  70.360  1.00  0.00           H
ATOM   2163  C   LEU A 136      52.510  63.570  73.770  1.00  0.00           C
ATOM   2164  O   LEU A 136      51.330  63.280  73.440  1.00  0.00           O
ATOM   2165  N   ASN A 137      52.900  63.180  75.070  1.00  0.00           N
ATOM   2166  HN  ASN A 137      53.810  63.210  75.460  1.00  0.00           H
ATOM   2167  CA  ASN A 137      52.010  62.420  75.930  1.00  0.00           C
ATOM   2168  HA  ASN A 137      51.440  61.710  75.350  1.00  0.00           H
ATOM   2169  CB  ASN A 137      52.830  61.710  77.040  1.00  0.00           C
ATOM   2170  HB1 ASN A 137      52.080  61.060  77.550  1.00  0.00           H
ATOM   2171  HB2 ASN A 137      53.190  62.400  77.830  1.00  0.00           H
ATOM   2172  CG  ASN A 137      53.990  60.870  76.550  1.00  0.00           C
ATOM   2173  OD1 ASN A 137      55.100  61.050  76.950  1.00  0.00           O
ATOM   2174  ND2 ASN A 137      53.720  59.860  75.700  1.00  0.00           N
ATOM   2175 HD21 ASN A 137      54.510  59.280  75.450  1.00  0.00           H
ATOM   2176 HD22 ASN A 137      52.890  60.000  75.180  1.00  0.00           H
ATOM   2177  C   ASN A 137      51.050  63.390  76.600  1.00  0.00           C
ATOM   2178  O   ASN A 137      49.940  62.990  76.970  1.00  0.00           O
ATOM   2179  N   LYS A 138      51.410  64.640  76.900  1.00  0.00           N
ATOM   2180  HN  LYS A 138      52.270  65.040  76.580  1.00  0.00           H
ATOM   2181  CA  LYS A 138      50.750  65.460  77.850  1.00  0.00           C
ATOM   2182  HA  LYS A 138      50.070  64.880  78.460  1.00  0.00           H
ATOM   2183  CB  LYS A 138      51.720  65.950  79.000  1.00  0.00           C
ATOM   2184  HB1 LYS A 138      51.280  66.760  79.630  1.00  0.00           H
ATOM   2185  HB2 LYS A 138      52.620  66.400  78.550  1.00  0.00           H
ATOM   2186  CG  LYS A 138      52.060  64.780  79.990  1.00  0.00           C
ATOM   2187  HG1 LYS A 138      53.130  64.660  80.260  1.00  0.00           H
ATOM   2188  HG2 LYS A 138      51.840  63.850  79.410  1.00  0.00           H
ATOM   2189  CD  LYS A 138      51.190  64.750  81.290  1.00  0.00           C
ATOM   2190  HD1 LYS A 138      50.170  64.370  81.100  1.00  0.00           H
ATOM   2191  HD2 LYS A 138      51.100  65.840  81.510  1.00  0.00           H
ATOM   2192  CE  LYS A 138      51.810  64.020  82.470  1.00  0.00           C
ATOM   2193  HE1 LYS A 138      51.170  64.200  83.360  1.00  0.00           H
ATOM   2194  HE2 LYS A 138      52.880  64.270  82.590  1.00  0.00           H
ATOM   2195  NZ  LYS A 138      51.740  62.580  82.190  1.00  0.00           N
ATOM   2196  HZ1 LYS A 138      52.350  62.310  81.400  1.00  0.00           H
ATOM   2197  HZ2 LYS A 138      50.770  62.250  82.030  1.00  0.00           H
ATOM   2198  HZ3 LYS A 138      52.020  62.050  83.030  1.00  0.00           H
ATOM   2199  C   LYS A 138      49.960  66.530  77.240  1.00  0.00           C
ATOM   2200  O   LYS A 138      49.340  67.340  77.940  1.00  0.00           O
ATOM   2201  N   ILE A 139      49.880  66.530  75.950  1.00  0.00           N
ATOM   2202  HN  ILE A 139      50.370  65.810  75.450  1.00  0.00           H
ATOM   2203  CA  ILE A 139      49.200  67.490  75.110  1.00  0.00           C
ATOM   2204  HA  ILE A 139      49.700  68.410  75.390  1.00  0.00           H
ATOM   2205  CB  ILE A 139      49.480  67.230  73.600  1.00  0.00           C
ATOM   2206  HB  ILE A 139      50.590  67.160  73.590  1.00  0.00           H
ATOM   2207  CG2 ILE A 139      48.870  65.900  73.210  1.00  0.00           C
ATOM   2208 HG21 ILE A 139      47.790  65.980  73.420  1.00  0.00           H
ATOM   2209 HG22 ILE A 139      49.310  64.990  73.690  1.00  0.00           H
ATOM   2210 HG23 ILE A 139      49.000  65.820  72.100  1.00  0.00           H
ATOM   2211  CG1 ILE A 139      49.140  68.460  72.780  1.00  0.00           C
ATOM   2212 HG11 ILE A 139      49.430  69.330  73.390  1.00  0.00           H
ATOM   2213 HG12 ILE A 139      48.060  68.490  72.490  1.00  0.00           H
ATOM   2214  CD  ILE A 139      50.050  68.690  71.610  1.00  0.00           C
ATOM   2215  HD1 ILE A 139      50.170  69.760  71.360  1.00  0.00           H
ATOM   2216  HD2 ILE A 139      49.800  68.030  70.750  1.00  0.00           H
ATOM   2217  HD3 ILE A 139      51.030  68.260  71.930  1.00  0.00           H
ATOM   2218  C   ILE A 139      47.660  67.660  75.340  1.00  0.00           C
ATOM   2219  O   ILE A 139      46.860  66.760  75.660  1.00  0.00           O
ATOM   2220  N   SER A 140      47.120  68.910  75.200  1.00  0.00           N
ATOM   2221  HN  SER A 140      47.680  69.700  74.970  1.00  0.00           H
ATOM   2222  CA  SER A 140      45.710  69.240  75.270  1.00  0.00           C
ATOM   2223  HA  SER A 140      45.340  68.740  76.150  1.00  0.00           H
ATOM   2224  CB  SER A 140      45.320  70.810  75.420  1.00  0.00           C
ATOM   2225  HB1 SER A 140      45.790  71.200  76.350  1.00  0.00           H
ATOM   2226  HB2 SER A 140      44.220  70.920  75.470  1.00  0.00           H
ATOM   2227  OG  SER A 140      45.700  71.510  74.250  1.00  0.00           O
ATOM   2228  HG1 SER A 140      46.650  71.610  74.260  1.00  0.00           H
ATOM   2229  C   SER A 140      44.950  68.680  74.110  1.00  0.00           C
ATOM   2230  O   SER A 140      45.500  68.550  72.980  1.00  0.00           O
ATOM   2231  N   ASN A 141      43.660  68.330  74.370  1.00  0.00           N
ATOM   2232  HN  ASN A 141      43.320  68.480  75.300  1.00  0.00           H
ATOM   2233  CA  ASN A 141      42.790  67.730  73.390  1.00  0.00           C
ATOM   2234  HA  ASN A 141      43.290  66.810  73.120  1.00  0.00           H
ATOM   2235  CB  ASN A 141      41.470  67.250  74.010  1.00  0.00           C
ATOM   2236  HB1 ASN A 141      40.950  66.760  73.170  1.00  0.00           H
ATOM   2237  HB2 ASN A 141      40.870  68.080  74.480  1.00  0.00           H
ATOM   2238  CG  ASN A 141      41.830  66.170  75.040  1.00  0.00           C
ATOM   2239  OD1 ASN A 141      42.820  65.460  75.000  1.00  0.00           O
ATOM   2240  ND2 ASN A 141      40.850  66.070  75.970  1.00  0.00           N
ATOM   2241 HD21 ASN A 141      40.890  65.390  76.700  1.00  0.00           H
ATOM   2242 HD22 ASN A 141      40.120  66.750  76.040  1.00  0.00           H
ATOM   2243  C   ASN A 141      42.460  68.500  72.110  1.00  0.00           C
ATOM   2244  O   ASN A 141      42.550  67.960  71.000  1.00  0.00           O
ATOM   2245  N   ARG A 142      42.130  69.820  72.230  1.00  0.00           N
ATOM   2246  HN  ARG A 142      41.950  70.290  73.090  1.00  0.00           H
ATOM   2247  CA  ARG A 142      42.270  70.720  71.110  1.00  0.00           C
ATOM   2248  HA  ARG A 142      41.630  70.270  70.360  1.00  0.00           H
ATOM   2249  CB  ARG A 142      41.700  72.160  71.340  1.00  0.00           C
ATOM   2250  HB1 ARG A 142      41.960  72.870  70.530  1.00  0.00           H
ATOM   2251  HB2 ARG A 142      42.180  72.470  72.290  1.00  0.00           H
ATOM   2252  CG  ARG A 142      40.130  72.100  71.400  1.00  0.00           C
ATOM   2253  HG1 ARG A 142      39.890  71.210  72.030  1.00  0.00           H
ATOM   2254  HG2 ARG A 142      39.670  71.800  70.440  1.00  0.00           H
ATOM   2255  CD  ARG A 142      39.460  73.370  71.900  1.00  0.00           C
ATOM   2256  HD1 ARG A 142      39.680  74.170  71.180  1.00  0.00           H
ATOM   2257  HD2 ARG A 142      39.760  73.640  72.940  1.00  0.00           H
ATOM   2258  NE  ARG A 142      37.980  73.140  72.000  1.00  0.00           N
ATOM   2259  HE  ARG A 142      37.570  72.480  71.370  1.00  0.00           H
ATOM   2260  CZ  ARG A 142      37.020  73.960  72.380  1.00  0.00           C
ATOM   2261  NH1 ARG A 142      37.210  75.190  72.810  1.00  0.00           N
ATOM   2262 HH11 ARG A 142      38.040  75.690  72.540  1.00  0.00           H
ATOM   2263 HH12 ARG A 142      36.500  75.720  73.260  1.00  0.00           H
ATOM   2264  NH2 ARG A 142      35.760  73.650  72.200  1.00  0.00           N
ATOM   2265 HH21 ARG A 142      35.620  72.730  71.860  1.00  0.00           H
ATOM   2266 HH22 ARG A 142      35.090  74.350  71.960  1.00  0.00           H
ATOM   2267  C   ARG A 142      43.590  70.810  70.380  1.00  0.00           C
ATOM   2268  O   ARG A 142      43.570  70.840  69.160  1.00  0.00           O
ATOM   2269  N   THR A 143      44.820  70.890  71.020  1.00  0.00           N
ATOM   2270  HN  THR A 143      44.880  71.060  72.000  1.00  0.00           H
ATOM   2271  CA  THR A 143      46.070  70.820  70.330  1.00  0.00           C
ATOM   2272  HA  THR A 143      45.990  71.360  69.410  1.00  0.00           H
ATOM   2273  CB  THR A 143      47.340  71.450  70.920  1.00  0.00           C
ATOM   2274  HB  THR A 143      47.680  70.770  71.730  1.00  0.00           H
ATOM   2275  OG1 THR A 143      47.100  72.750  71.440  1.00  0.00           O
ATOM   2276  HG1 THR A 143      47.870  72.860  72.000  1.00  0.00           H
ATOM   2277  CG2 THR A 143      48.400  71.610  69.830  1.00  0.00           C
ATOM   2278 HG21 THR A 143      47.950  72.010  68.900  1.00  0.00           H
ATOM   2279 HG22 THR A 143      48.960  70.690  69.580  1.00  0.00           H
ATOM   2280 HG23 THR A 143      49.230  72.250  70.200  1.00  0.00           H
ATOM   2281  C   THR A 143      46.320  69.470  69.670  1.00  0.00           C
ATOM   2282  O   THR A 143      46.900  69.310  68.590  1.00  0.00           O
ATOM   2283  N   ALA A 144      45.900  68.370  70.300  1.00  0.00           N
ATOM   2284  HN  ALA A 144      45.790  68.360  71.290  1.00  0.00           H
ATOM   2285  CA  ALA A 144      45.920  67.100  69.700  1.00  0.00           C
ATOM   2286  HA  ALA A 144      46.900  66.770  69.360  1.00  0.00           H
ATOM   2287  CB  ALA A 144      45.380  65.980  70.610  1.00  0.00           C
ATOM   2288  HB1 ALA A 144      45.540  65.070  70.000  1.00  0.00           H
ATOM   2289  HB2 ALA A 144      44.370  66.170  71.000  1.00  0.00           H
ATOM   2290  HB3 ALA A 144      46.080  65.730  71.440  1.00  0.00           H
ATOM   2291  C   ALA A 144      45.030  66.990  68.440  1.00  0.00           C
ATOM   2292  O   ALA A 144      45.400  66.450  67.390  1.00  0.00           O
ATOM   2293  N   ALA A 145      43.840  67.650  68.400  1.00  0.00           N
ATOM   2294  HN  ALA A 145      43.450  68.130  69.190  1.00  0.00           H
ATOM   2295  CA  ALA A 145      43.030  67.870  67.270  1.00  0.00           C
ATOM   2296  HA  ALA A 145      42.670  66.970  66.780  1.00  0.00           H
ATOM   2297  CB  ALA A 145      41.720  68.620  67.770  1.00  0.00           C
ATOM   2298  HB1 ALA A 145      41.050  67.980  68.390  1.00  0.00           H
ATOM   2299  HB2 ALA A 145      41.060  68.850  66.910  1.00  0.00           H
ATOM   2300  HB3 ALA A 145      41.940  69.560  68.340  1.00  0.00           H
ATOM   2301  C   ALA A 145      43.730  68.670  66.170  1.00  0.00           C
ATOM   2302  O   ALA A 145      43.600  68.410  64.950  1.00  0.00           O
ATOM   2303  N   ILE A 146      44.490  69.720  66.490  1.00  0.00           N
ATOM   2304  HN  ILE A 146      44.540  69.940  67.470  1.00  0.00           H
ATOM   2305  CA  ILE A 146      45.360  70.470  65.600  1.00  0.00           C
ATOM   2306  HA  ILE A 146      44.770  70.750  64.740  1.00  0.00           H
ATOM   2307  CB  ILE A 146      45.970  71.830  66.170  1.00  0.00           C
ATOM   2308  HB  ILE A 146      46.410  71.520  67.140  1.00  0.00           H
ATOM   2309  CG2 ILE A 146      47.140  72.490  65.290  1.00  0.00           C
ATOM   2310 HG21 ILE A 146      46.830  72.400  64.230  1.00  0.00           H
ATOM   2311 HG22 ILE A 146      48.060  71.850  65.310  1.00  0.00           H
ATOM   2312 HG23 ILE A 146      47.460  73.520  65.570  1.00  0.00           H
ATOM   2313  CG1 ILE A 146      44.940  72.930  66.360  1.00  0.00           C
ATOM   2314 HG11 ILE A 146      44.040  72.310  66.560  1.00  0.00           H
ATOM   2315 HG12 ILE A 146      44.740  73.640  65.530  1.00  0.00           H
ATOM   2316  CD  ILE A 146      45.200  73.780  67.540  1.00  0.00           C
ATOM   2317  HD1 ILE A 146      46.080  74.460  67.400  1.00  0.00           H
ATOM   2318  HD2 ILE A 146      45.350  73.310  68.540  1.00  0.00           H
ATOM   2319  HD3 ILE A 146      44.400  74.540  67.640  1.00  0.00           H
ATOM   2320  C   ILE A 146      46.420  69.620  64.920  1.00  0.00           C
ATOM   2321  O   ILE A 146      46.590  69.690  63.740  1.00  0.00           O
ATOM   2322  N   ILE A 147      47.100  68.700  65.710  1.00  0.00           N
ATOM   2323  HN  ILE A 147      46.970  68.690  66.690  1.00  0.00           H
ATOM   2324  CA  ILE A 147      48.070  67.730  65.160  1.00  0.00           C
ATOM   2325  HA  ILE A 147      48.840  68.170  64.550  1.00  0.00           H
ATOM   2326  CB  ILE A 147      48.820  67.040  66.350  1.00  0.00           C
ATOM   2327  HB  ILE A 147      48.080  66.570  67.030  1.00  0.00           H
ATOM   2328  CG2 ILE A 147      49.640  65.920  65.710  1.00  0.00           C
ATOM   2329 HG21 ILE A 147      50.080  65.280  66.500  1.00  0.00           H
ATOM   2330 HG22 ILE A 147      50.540  66.140  65.100  1.00  0.00           H
ATOM   2331 HG23 ILE A 147      49.150  65.190  65.020  1.00  0.00           H
ATOM   2332  CG1 ILE A 147      49.640  68.030  67.200  1.00  0.00           C
ATOM   2333 HG11 ILE A 147      50.250  67.440  67.910  1.00  0.00           H
ATOM   2334 HG12 ILE A 147      49.020  68.780  67.750  1.00  0.00           H
ATOM   2335  CD  ILE A 147      50.620  68.950  66.400  1.00  0.00           C
ATOM   2336  HD1 ILE A 147      51.400  69.390  67.050  1.00  0.00           H
ATOM   2337  HD2 ILE A 147      50.100  69.630  65.700  1.00  0.00           H
ATOM   2338  HD3 ILE A 147      51.380  68.380  65.820  1.00  0.00           H
ATOM   2339  C   ILE A 147      47.390  66.680  64.300  1.00  0.00           C
ATOM   2340  O   ILE A 147      47.880  66.220  63.260  1.00  0.00           O
ATOM   2341  N   SER A 148      46.090  66.280  64.590  1.00  0.00           N
ATOM   2342  HN  SER A 148      45.670  66.630  65.420  1.00  0.00           H
ATOM   2343  CA  SER A 148      45.320  65.390  63.770  1.00  0.00           C
ATOM   2344  HA  SER A 148      45.970  64.570  63.510  1.00  0.00           H
ATOM   2345  CB  SER A 148      44.050  64.870  64.440  1.00  0.00           C
ATOM   2346  HB1 SER A 148      43.690  63.970  63.900  1.00  0.00           H
ATOM   2347  HB2 SER A 148      43.340  65.730  64.410  1.00  0.00           H
ATOM   2348  OG  SER A 148      44.240  64.460  65.790  1.00  0.00           O
ATOM   2349  HG1 SER A 148      44.520  65.240  66.270  1.00  0.00           H
ATOM   2350  C   SER A 148      45.040  66.060  62.410  1.00  0.00           C
ATOM   2351  O   SER A 148      45.290  65.390  61.410  1.00  0.00           O
ATOM   2352  N   CYS A 149      44.590  67.340  62.400  1.00  0.00           N
ATOM   2353  HN  CYS A 149      44.570  67.880  63.240  1.00  0.00           H
ATOM   2354  CA  CYS A 149      44.470  68.180  61.190  1.00  0.00           C
ATOM   2355  HA  CYS A 149      43.740  67.810  60.480  1.00  0.00           H
ATOM   2356  CB  CYS A 149      44.170  69.750  61.420  1.00  0.00           C
ATOM   2357  HB1 CYS A 149      43.890  70.150  60.420  1.00  0.00           H
ATOM   2358  HB2 CYS A 149      45.100  70.270  61.770  1.00  0.00           H
ATOM   2359  SG  CYS A 149      42.740  69.960  62.500  1.00  0.00           S
ATOM   2360  HG1 CYS A 149      43.170  70.070  63.750  1.00  0.00           H
ATOM   2361  C   CYS A 149      45.790  68.180  60.450  1.00  0.00           C
ATOM   2362  O   CYS A 149      45.810  67.940  59.270  1.00  0.00           O
ATOM   2363  N   LEU A 150      46.930  68.400  61.140  1.00  0.00           N
ATOM   2364  HN  LEU A 150      46.860  68.650  62.110  1.00  0.00           H
ATOM   2365  CA  LEU A 150      48.190  68.320  60.530  1.00  0.00           C
ATOM   2366  HA  LEU A 150      48.230  69.040  59.700  1.00  0.00           H
ATOM   2367  CB  LEU A 150      49.310  68.820  61.560  1.00  0.00           C
ATOM   2368  HB1 LEU A 150      49.110  68.530  62.610  1.00  0.00           H
ATOM   2369  HB2 LEU A 150      49.240  69.920  61.720  1.00  0.00           H
ATOM   2370  CG  LEU A 150      50.710  68.490  61.140  1.00  0.00           C
ATOM   2371  HG  LEU A 150      50.740  67.420  60.880  1.00  0.00           H
ATOM   2372  CD1 LEU A 150      51.090  69.260  59.840  1.00  0.00           C
ATOM   2373 HD11 LEU A 150      51.300  70.320  60.130  1.00  0.00           H
ATOM   2374 HD12 LEU A 150      50.300  69.310  59.060  1.00  0.00           H
ATOM   2375 HD13 LEU A 150      52.040  68.800  59.480  1.00  0.00           H
ATOM   2376  CD2 LEU A 150      51.640  68.930  62.300  1.00  0.00           C
ATOM   2377 HD21 LEU A 150      51.270  68.430  63.230  1.00  0.00           H
ATOM   2378 HD22 LEU A 150      51.710  70.020  62.520  1.00  0.00           H
ATOM   2379 HD23 LEU A 150      52.660  68.510  62.170  1.00  0.00           H
ATOM   2380  C   LEU A 150      48.470  66.950  59.840  1.00  0.00           C
ATOM   2381  O   LEU A 150      48.610  66.940  58.620  1.00  0.00           O
ATOM   2382  N   LEU A 151      48.360  65.830  60.570  1.00  0.00           N
ATOM   2383  HN  LEU A 151      48.240  66.040  61.550  1.00  0.00           H
ATOM   2384  CA  LEU A 151      48.590  64.450  60.150  1.00  0.00           C
ATOM   2385  HA  LEU A 151      49.610  64.400  59.800  1.00  0.00           H
ATOM   2386  CB  LEU A 151      48.500  63.470  61.440  1.00  0.00           C
ATOM   2387  HB1 LEU A 151      48.380  62.450  61.000  1.00  0.00           H
ATOM   2388  HB2 LEU A 151      47.610  63.720  62.060  1.00  0.00           H
ATOM   2389  CG  LEU A 151      49.690  63.540  62.390  1.00  0.00           C
ATOM   2390  HG  LEU A 151      49.880  64.590  62.720  1.00  0.00           H
ATOM   2391  CD1 LEU A 151      49.450  62.740  63.640  1.00  0.00           C
ATOM   2392 HD11 LEU A 151      48.680  63.370  64.160  1.00  0.00           H
ATOM   2393 HD12 LEU A 151      50.430  62.720  64.170  1.00  0.00           H
ATOM   2394 HD13 LEU A 151      48.970  61.760  63.460  1.00  0.00           H
ATOM   2395  CD2 LEU A 151      51.070  63.050  61.760  1.00  0.00           C
ATOM   2396 HD21 LEU A 151      51.130  61.960  61.630  1.00  0.00           H
ATOM   2397 HD22 LEU A 151      51.830  63.290  62.550  1.00  0.00           H
ATOM   2398 HD23 LEU A 151      51.340  63.580  60.810  1.00  0.00           H
ATOM   2399  C   LEU A 151      47.670  64.000  58.970  1.00  0.00           C
ATOM   2400  O   LEU A 151      48.180  63.340  58.070  1.00  0.00           O
ATOM   2401  N   TRP A 152      46.390  64.310  58.950  1.00  0.00           N
ATOM   2402  HN  TRP A 152      45.890  64.860  59.610  1.00  0.00           H
ATOM   2403  CA  TRP A 152      45.590  64.140  57.760  1.00  0.00           C
ATOM   2404  HA  TRP A 152      45.700  63.140  57.360  1.00  0.00           H
ATOM   2405  CB  TRP A 152      44.070  64.430  58.100  1.00  0.00           C
ATOM   2406  HB1 TRP A 152      43.500  64.470  57.150  1.00  0.00           H
ATOM   2407  HB2 TRP A 152      44.020  65.350  58.740  1.00  0.00           H
ATOM   2408  CG  TRP A 152      43.330  63.460  58.920  1.00  0.00           C
ATOM   2409  CD1 TRP A 152      42.810  63.710  60.130  1.00  0.00           C
ATOM   2410  HD1 TRP A 152      42.980  64.650  60.620  1.00  0.00           H
ATOM   2411  NE1 TRP A 152      42.290  62.520  60.690  1.00  0.00           N
ATOM   2412  HE1 TRP A 152      42.200  62.350  61.650  1.00  0.00           H
ATOM   2413  CE2 TRP A 152      42.330  61.520  59.760  1.00  0.00           C
ATOM   2414  CD2 TRP A 152      43.000  62.060  58.640  1.00  0.00           C
ATOM   2415  CE3 TRP A 152      43.350  61.230  57.590  1.00  0.00           C
ATOM   2416  HE3 TRP A 152      44.030  61.660  56.860  1.00  0.00           H
ATOM   2417  CZ3 TRP A 152      42.930  59.880  57.590  1.00  0.00           C
ATOM   2418  HZ3 TRP A 152      43.260  59.310  56.740  1.00  0.00           H
ATOM   2419  CZ2 TRP A 152      41.920  60.160  59.780  1.00  0.00           C
ATOM   2420  HZ2 TRP A 152      41.620  59.670  60.700  1.00  0.00           H
ATOM   2421  CH2 TRP A 152      42.180  59.350  58.640  1.00  0.00           C
ATOM   2422  HH2 TRP A 152      41.750  58.360  58.620  1.00  0.00           H
ATOM   2423  C   TRP A 152      46.020  65.040  56.550  1.00  0.00           C
ATOM   2424  O   TRP A 152      45.950  64.600  55.420  1.00  0.00           O
ATOM   2425  N   GLY A 153      46.410  66.320  56.750  1.00  0.00           N
ATOM   2426  HN  GLY A 153      46.330  66.760  57.640  1.00  0.00           H
ATOM   2427  CA  GLY A 153      46.940  67.240  55.770  1.00  0.00           C
ATOM   2428  HA1 GLY A 153      47.230  68.160  56.240  1.00  0.00           H
ATOM   2429  HA2 GLY A 153      46.240  67.540  54.990  1.00  0.00           H
ATOM   2430  C   GLY A 153      48.210  66.620  55.210  1.00  0.00           C
ATOM   2431  O   GLY A 153      48.440  66.580  53.990  1.00  0.00           O
ATOM   2432  N   ILE A 154      49.120  66.050  56.060  1.00  0.00           N
ATOM   2433  HN  ILE A 154      48.820  66.070  57.010  1.00  0.00           H
ATOM   2434  CA  ILE A 154      50.250  65.330  55.610  1.00  0.00           C
ATOM   2435  HA  ILE A 154      50.790  66.040  55.010  1.00  0.00           H
ATOM   2436  CB  ILE A 154      51.280  64.810  56.760  1.00  0.00           C
ATOM   2437  HB  ILE A 154      50.630  64.230  57.460  1.00  0.00           H
ATOM   2438  CG2 ILE A 154      52.410  63.870  56.210  1.00  0.00           C
ATOM   2439 HG21 ILE A 154      52.960  63.450  57.080  1.00  0.00           H
ATOM   2440 HG22 ILE A 154      53.060  64.460  55.530  1.00  0.00           H
ATOM   2441 HG23 ILE A 154      52.100  63.030  55.560  1.00  0.00           H
ATOM   2442  CG1 ILE A 154      51.860  65.970  57.580  1.00  0.00           C
ATOM   2443 HG11 ILE A 154      51.110  66.640  58.040  1.00  0.00           H
ATOM   2444 HG12 ILE A 154      52.450  66.610  56.900  1.00  0.00           H
ATOM   2445  CD  ILE A 154      52.770  65.520  58.810  1.00  0.00           C
ATOM   2446  HD1 ILE A 154      52.140  65.050  59.580  1.00  0.00           H
ATOM   2447  HD2 ILE A 154      53.210  66.440  59.250  1.00  0.00           H
ATOM   2448  HD3 ILE A 154      53.630  64.850  58.560  1.00  0.00           H
ATOM   2449  C   ILE A 154      49.850  64.170  54.720  1.00  0.00           C
ATOM   2450  O   ILE A 154      50.300  64.060  53.590  1.00  0.00           O
ATOM   2451  N   THR A 155      48.920  63.290  55.250  1.00  0.00           N
ATOM   2452  HN  THR A 155      48.700  63.330  56.230  1.00  0.00           H
ATOM   2453  CA  THR A 155      48.380  62.190  54.550  1.00  0.00           C
ATOM   2454  HA  THR A 155      49.120  61.410  54.470  1.00  0.00           H
ATOM   2455  CB  THR A 155      47.350  61.420  55.270  1.00  0.00           C
ATOM   2456  HB  THR A 155      46.510  62.000  55.720  1.00  0.00           H
ATOM   2457  OG1 THR A 155      47.860  60.740  56.430  1.00  0.00           O
ATOM   2458  HG1 THR A 155      48.210  61.340  57.090  1.00  0.00           H
ATOM   2459  CG2 THR A 155      46.710  60.170  54.530  1.00  0.00           C
ATOM   2460 HG21 THR A 155      46.170  60.420  53.590  1.00  0.00           H
ATOM   2461 HG22 THR A 155      45.910  59.810  55.210  1.00  0.00           H
ATOM   2462 HG23 THR A 155      47.450  59.370  54.330  1.00  0.00           H
ATOM   2463  C   THR A 155      47.870  62.420  53.130  1.00  0.00           C
ATOM   2464  O   THR A 155      48.320  61.930  52.110  1.00  0.00           O
ATOM   2465  N   ILE A 156      46.900  63.270  53.060  1.00  0.00           N
ATOM   2466  HN  ILE A 156      46.450  63.580  53.890  1.00  0.00           H
ATOM   2467  CA  ILE A 156      46.380  63.780  51.830  1.00  0.00           C
ATOM   2468  HA  ILE A 156      46.060  62.970  51.180  1.00  0.00           H
ATOM   2469  CB  ILE A 156      45.200  64.630  52.160  1.00  0.00           C
ATOM   2470  HB  ILE A 156      45.540  65.490  52.780  1.00  0.00           H
ATOM   2471  CG2 ILE A 156      44.680  65.340  50.920  1.00  0.00           C
ATOM   2472 HG21 ILE A 156      44.410  64.670  50.080  1.00  0.00           H
ATOM   2473 HG22 ILE A 156      45.450  66.000  50.460  1.00  0.00           H
ATOM   2474 HG23 ILE A 156      43.700  65.830  51.100  1.00  0.00           H
ATOM   2475  CG1 ILE A 156      44.090  63.760  52.830  1.00  0.00           C
ATOM   2476 HG11 ILE A 156      44.580  63.010  53.500  1.00  0.00           H
ATOM   2477 HG12 ILE A 156      43.580  63.160  52.050  1.00  0.00           H
ATOM   2478  CD  ILE A 156      43.050  64.550  53.700  1.00  0.00           C
ATOM   2479  HD1 ILE A 156      43.270  64.550  54.790  1.00  0.00           H
ATOM   2480  HD2 ILE A 156      42.030  64.130  53.590  1.00  0.00           H
ATOM   2481  HD3 ILE A 156      43.080  65.620  53.420  1.00  0.00           H
ATOM   2482  C   ILE A 156      47.410  64.580  50.940  1.00  0.00           C
ATOM   2483  O   ILE A 156      47.470  64.310  49.740  1.00  0.00           O
ATOM   2484  N   GLY A 157      48.270  65.400  51.530  1.00  0.00           N
ATOM   2485  HN  GLY A 157      48.150  65.730  52.470  1.00  0.00           H
ATOM   2486  CA  GLY A 157      49.480  65.960  51.000  1.00  0.00           C
ATOM   2487  HA1 GLY A 157      50.080  66.260  51.850  1.00  0.00           H
ATOM   2488  HA2 GLY A 157      49.180  66.630  50.210  1.00  0.00           H
ATOM   2489  C   GLY A 157      50.340  65.000  50.270  1.00  0.00           C
ATOM   2490  O   GLY A 157      50.860  65.230  49.160  1.00  0.00           O
ATOM   2491  N   LEU A 158      50.620  63.840  50.890  1.00  0.00           N
ATOM   2492  HN  LEU A 158      50.290  63.750  51.840  1.00  0.00           H
ATOM   2493  CA  LEU A 158      51.510  62.910  50.210  1.00  0.00           C
ATOM   2494  HA  LEU A 158      52.120  63.510  49.520  1.00  0.00           H
ATOM   2495  CB  LEU A 158      52.460  62.080  51.210  1.00  0.00           C
ATOM   2496  HB1 LEU A 158      53.200  61.410  50.710  1.00  0.00           H
ATOM   2497  HB2 LEU A 158      51.740  61.380  51.670  1.00  0.00           H
ATOM   2498  CG  LEU A 158      53.260  62.950  52.210  1.00  0.00           C
ATOM   2499  HG  LEU A 158      52.580  63.640  52.760  1.00  0.00           H
ATOM   2500  CD1 LEU A 158      53.890  62.130  53.350  1.00  0.00           C
ATOM   2501 HD11 LEU A 158      53.110  61.500  53.850  1.00  0.00           H
ATOM   2502 HD12 LEU A 158      54.390  62.800  54.080  1.00  0.00           H
ATOM   2503 HD13 LEU A 158      54.540  61.380  52.850  1.00  0.00           H
ATOM   2504  CD2 LEU A 158      54.370  63.700  51.510  1.00  0.00           C
ATOM   2505 HD21 LEU A 158      55.030  64.140  52.290  1.00  0.00           H
ATOM   2506 HD22 LEU A 158      53.970  64.420  50.760  1.00  0.00           H
ATOM   2507 HD23 LEU A 158      54.980  62.960  50.940  1.00  0.00           H
ATOM   2508  C   LEU A 158      50.830  61.890  49.240  1.00  0.00           C
ATOM   2509  O   LEU A 158      51.560  61.190  48.600  1.00  0.00           O
ATOM   2510  N   THR A 159      49.490  61.760  49.190  1.00  0.00           N
ATOM   2511  HN  THR A 159      48.980  62.380  49.800  1.00  0.00           H
ATOM   2512  CA  THR A 159      48.800  60.740  48.350  1.00  0.00           C
ATOM   2513  HA  THR A 159      49.410  59.930  47.980  1.00  0.00           H
ATOM   2514  CB  THR A 159      47.770  59.960  49.220  1.00  0.00           C
ATOM   2515  HB  THR A 159      47.120  59.310  48.600  1.00  0.00           H
ATOM   2516  OG1 THR A 159      46.920  60.710  49.980  1.00  0.00           O
ATOM   2517  HG1 THR A 159      47.470  61.160  50.620  1.00  0.00           H
ATOM   2518  CG2 THR A 159      48.530  58.930  50.000  1.00  0.00           C
ATOM   2519 HG21 THR A 159      47.840  58.300  50.620  1.00  0.00           H
ATOM   2520 HG22 THR A 159      49.300  59.290  50.700  1.00  0.00           H
ATOM   2521 HG23 THR A 159      48.910  58.230  49.210  1.00  0.00           H
ATOM   2522  C   THR A 159      48.010  61.410  47.210  1.00  0.00           C
ATOM   2523  O   THR A 159      47.380  60.760  46.350  1.00  0.00           O
ATOM   2524  N   VAL A 160      47.980  62.790  47.100  1.00  0.00           N
ATOM   2525  HN  VAL A 160      48.340  63.400  47.810  1.00  0.00           H
ATOM   2526  CA  VAL A 160      46.970  63.440  46.170  1.00  0.00           C
ATOM   2527  HA  VAL A 160      46.070  62.850  46.240  1.00  0.00           H
ATOM   2528  CB  VAL A 160      46.790  64.810  46.560  1.00  0.00           C
ATOM   2529  HB  VAL A 160      46.620  64.850  47.660  1.00  0.00           H
ATOM   2530  CG1 VAL A 160      48.040  65.640  46.270  1.00  0.00           C
ATOM   2531 HG11 VAL A 160      48.040  65.870  45.180  1.00  0.00           H
ATOM   2532 HG12 VAL A 160      48.980  65.070  46.340  1.00  0.00           H
ATOM   2533 HG13 VAL A 160      48.030  66.540  46.910  1.00  0.00           H
ATOM   2534  CG2 VAL A 160      45.510  65.400  45.970  1.00  0.00           C
ATOM   2535 HG21 VAL A 160      45.230  66.320  46.540  1.00  0.00           H
ATOM   2536 HG22 VAL A 160      44.660  64.720  46.200  1.00  0.00           H
ATOM   2537 HG23 VAL A 160      45.560  65.660  44.890  1.00  0.00           H
ATOM   2538  C   VAL A 160      47.430  63.230  44.710  1.00  0.00           C
ATOM   2539  O   VAL A 160      46.680  63.220  43.730  1.00  0.00           O
ATOM   2540  N   HSD A 161      48.660  62.800  44.470  1.00  0.00           N
ATOM   2541  HN  HSD A 161      49.200  62.750  45.310  1.00  0.00           H
ATOM   2542  CA  HSD A 161      49.240  62.450  43.220  1.00  0.00           C
ATOM   2543  HA  HSD A 161      49.210  63.180  42.430  1.00  0.00           H
ATOM   2544  CB  HSD A 161      50.790  62.210  43.360  1.00  0.00           C
ATOM   2545  HB1 HSD A 161      51.250  63.130  43.780  1.00  0.00           H
ATOM   2546  HB2 HSD A 161      51.300  62.050  42.390  1.00  0.00           H
ATOM   2547  ND1 HSD A 161      51.470  59.860  43.480  1.00  0.00           N
ATOM   2548  HD1 HSD A 161      51.400  59.690  42.490  1.00  0.00           H
ATOM   2549  CG  HSD A 161      51.240  61.030  44.150  1.00  0.00           C
ATOM   2550  CE1 HSD A 161      52.070  58.970  44.350  1.00  0.00           C
ATOM   2551  HE1 HSD A 161      52.400  57.980  44.030  1.00  0.00           H
ATOM   2552  NE2 HSD A 161      52.150  59.510  45.550  1.00  0.00           N
ATOM   2553  CD2 HSD A 161      51.700  60.820  45.400  1.00  0.00           C
ATOM   2554  HD2 HSD A 161      51.590  61.420  46.290  1.00  0.00           H
ATOM   2555  C   HSD A 161      48.470  61.300  42.610  1.00  0.00           C
ATOM   2556  O   HSD A 161      48.170  61.320  41.440  1.00  0.00           O
ATOM   2557  N   LEU A 162      47.980  60.330  43.400  1.00  0.00           N
ATOM   2558  HN  LEU A 162      48.170  60.340  44.380  1.00  0.00           H
ATOM   2559  CA  LEU A 162      47.080  59.150  42.990  1.00  0.00           C
ATOM   2560  HA  LEU A 162      47.540  58.620  42.170  1.00  0.00           H
ATOM   2561  CB  LEU A 162      46.700  58.120  44.060  1.00  0.00           C
ATOM   2562  HB1 LEU A 162      45.910  57.450  43.660  1.00  0.00           H
ATOM   2563  HB2 LEU A 162      46.330  58.590  45.000  1.00  0.00           H
ATOM   2564  CG  LEU A 162      47.860  57.190  44.450  1.00  0.00           C
ATOM   2565  HG  LEU A 162      47.480  56.370  45.070  1.00  0.00           H
ATOM   2566  CD1 LEU A 162      48.580  56.490  43.220  1.00  0.00           C
ATOM   2567 HD11 LEU A 162      49.320  55.730  43.570  1.00  0.00           H
ATOM   2568 HD12 LEU A 162      49.200  57.260  42.700  1.00  0.00           H
ATOM   2569 HD13 LEU A 162      47.920  55.900  42.540  1.00  0.00           H
ATOM   2570  CD2 LEU A 162      48.850  57.910  45.290  1.00  0.00           C
ATOM   2571 HD21 LEU A 162      48.300  58.220  46.210  1.00  0.00           H
ATOM   2572 HD22 LEU A 162      49.270  58.870  44.910  1.00  0.00           H
ATOM   2573 HD23 LEU A 162      49.710  57.270  45.580  1.00  0.00           H
ATOM   2574  C   LEU A 162      45.740  59.610  42.340  1.00  0.00           C
ATOM   2575  O   LEU A 162      45.380  59.120  41.280  1.00  0.00           O
ATOM   2576  N   LEU A 163      45.090  60.630  42.970  1.00  0.00           N
ATOM   2577  HN  LEU A 163      45.580  61.020  43.750  1.00  0.00           H
ATOM   2578  CA  LEU A 163      43.840  61.320  42.570  1.00  0.00           C
ATOM   2579  HA  LEU A 163      43.100  60.550  42.490  1.00  0.00           H
ATOM   2580  CB  LEU A 163      43.420  62.310  43.770  1.00  0.00           C
ATOM   2581  HB1 LEU A 163      44.170  63.120  43.870  1.00  0.00           H
ATOM   2582  HB2 LEU A 163      43.390  61.910  44.800  1.00  0.00           H
ATOM   2583  CG  LEU A 163      41.950  62.920  43.570  1.00  0.00           C
ATOM   2584  HG  LEU A 163      41.680  63.270  42.540  1.00  0.00           H
ATOM   2585  CD1 LEU A 163      40.860  61.760  43.690  1.00  0.00           C
ATOM   2586 HD11 LEU A 163      40.910  61.080  44.560  1.00  0.00           H
ATOM   2587 HD12 LEU A 163      40.940  61.160  42.760  1.00  0.00           H
ATOM   2588 HD13 LEU A 163      39.860  62.250  43.670  1.00  0.00           H
ATOM   2589  CD2 LEU A 163      41.820  64.060  44.580  1.00  0.00           C
ATOM   2590 HD21 LEU A 163      42.070  63.590  45.550  1.00  0.00           H
ATOM   2591 HD22 LEU A 163      40.750  64.340  44.610  1.00  0.00           H
ATOM   2592 HD23 LEU A 163      42.470  64.940  44.430  1.00  0.00           H
ATOM   2593  C   LEU A 163      44.130  62.090  41.220  1.00  0.00           C
ATOM   2594  O   LEU A 163      43.360  62.090  40.270  1.00  0.00           O
ATOM   2595  N   LYS A 164      45.400  62.650  41.040  1.00  0.00           N
ATOM   2596  HN  LYS A 164      46.140  62.570  41.710  1.00  0.00           H
ATOM   2597  CA  LYS A 164      45.690  63.330  39.810  1.00  0.00           C
ATOM   2598  HA  LYS A 164      44.770  63.810  39.520  1.00  0.00           H
ATOM   2599  CB  LYS A 164      46.780  64.420  40.160  1.00  0.00           C
ATOM   2600  HB1 LYS A 164      47.120  64.870  39.200  1.00  0.00           H
ATOM   2601  HB2 LYS A 164      47.670  63.910  40.580  1.00  0.00           H
ATOM   2602  CG  LYS A 164      46.440  65.510  41.150  1.00  0.00           C
ATOM   2603  HG1 LYS A 164      46.060  65.050  42.090  1.00  0.00           H
ATOM   2604  HG2 LYS A 164      45.580  66.100  40.750  1.00  0.00           H
ATOM   2605  CD  LYS A 164      47.530  66.530  41.400  1.00  0.00           C
ATOM   2606  HD1 LYS A 164      48.400  66.060  41.920  1.00  0.00           H
ATOM   2607  HD2 LYS A 164      47.210  67.260  42.180  1.00  0.00           H
ATOM   2608  CE  LYS A 164      48.130  67.210  40.170  1.00  0.00           C
ATOM   2609  HE1 LYS A 164      48.510  66.440  39.460  1.00  0.00           H
ATOM   2610  HE2 LYS A 164      49.040  67.680  40.570  1.00  0.00           H
ATOM   2611  NZ  LYS A 164      47.290  68.210  39.520  1.00  0.00           N
ATOM   2612  HZ1 LYS A 164      46.490  67.690  39.100  1.00  0.00           H
ATOM   2613  HZ2 LYS A 164      47.700  68.830  38.790  1.00  0.00           H
ATOM   2614  HZ3 LYS A 164      46.880  68.890  40.180  1.00  0.00           H
ATOM   2615  C   LYS A 164      46.220  62.470  38.710  1.00  0.00           C
ATOM   2616  O   LYS A 164      46.710  62.970  37.680  1.00  0.00           O
ATOM   2617  N   LYS A 165      46.080  61.140  38.830  1.00  0.00           N
ATOM   2618  HN  LYS A 165      45.650  60.650  39.580  1.00  0.00           H
ATOM   2619  CA  LYS A 165      46.410  60.150  37.770  1.00  0.00           C
ATOM   2620  HA  LYS A 165      47.450  60.310  37.490  1.00  0.00           H
ATOM   2621  CB  LYS A 165      46.470  58.770  38.410  1.00  0.00           C
ATOM   2622  HB1 LYS A 165      46.350  58.020  37.600  1.00  0.00           H
ATOM   2623  HB2 LYS A 165      45.480  58.540  38.880  1.00  0.00           H
ATOM   2624  CG  LYS A 165      47.780  58.520  39.260  1.00  0.00           C
ATOM   2625  HG1 LYS A 165      47.770  59.200  40.140  1.00  0.00           H
ATOM   2626  HG2 LYS A 165      48.690  58.820  38.700  1.00  0.00           H
ATOM   2627  CD  LYS A 165      47.870  56.980  39.750  1.00  0.00           C
ATOM   2628  HD1 LYS A 165      46.870  56.740  40.150  1.00  0.00           H
ATOM   2629  HD2 LYS A 165      48.620  56.890  40.570  1.00  0.00           H
ATOM   2630  CE  LYS A 165      48.050  56.010  38.570  1.00  0.00           C
ATOM   2631  HE1 LYS A 165      47.100  56.040  38.010  1.00  0.00           H
ATOM   2632  HE2 LYS A 165      48.170  55.040  39.110  1.00  0.00           H
ATOM   2633  NZ  LYS A 165      49.150  56.370  37.740  1.00  0.00           N
ATOM   2634  HZ1 LYS A 165      48.930  57.250  37.230  1.00  0.00           H
ATOM   2635  HZ2 LYS A 165      49.150  55.590  37.060  1.00  0.00           H
ATOM   2636  HZ3 LYS A 165      50.040  56.370  38.280  1.00  0.00           H
ATOM   2637  C   LYS A 165      45.510  60.220  36.570  1.00  0.00           C
ATOM   2638  O   LYS A 165      44.370  60.610  36.640  1.00  0.00           O
ATOM   2639  N   LYS A 166      46.020  59.830  35.400  1.00  0.00           N
ATOM   2640  HN  LYS A 166      46.970  59.520  35.470  1.00  0.00           H
ATOM   2641  CA  LYS A 166      45.340  59.530  34.120  1.00  0.00           C
ATOM   2642  HA  LYS A 166      44.900  60.490  33.870  1.00  0.00           H
ATOM   2643  CB  LYS A 166      46.380  58.950  33.100  1.00  0.00           C
ATOM   2644  HB1 LYS A 166      45.820  58.510  32.240  1.00  0.00           H
ATOM   2645  HB2 LYS A 166      47.080  58.240  33.580  1.00  0.00           H
ATOM   2646  CG  LYS A 166      47.210  60.080  32.350  1.00  0.00           C
ATOM   2647  HG1 LYS A 166      47.690  60.760  33.070  1.00  0.00           H
ATOM   2648  HG2 LYS A 166      46.410  60.630  31.810  1.00  0.00           H
ATOM   2649  CD  LYS A 166      48.280  59.550  31.370  1.00  0.00           C
ATOM   2650  HD1 LYS A 166      47.900  58.670  30.830  1.00  0.00           H
ATOM   2651  HD2 LYS A 166      49.260  59.300  31.840  1.00  0.00           H
ATOM   2652  CE  LYS A 166      48.600  60.570  30.340  1.00  0.00           C
ATOM   2653  HE1 LYS A 166      47.760  60.920  29.710  1.00  0.00           H
ATOM   2654  HE2 LYS A 166      49.310  60.140  29.610  1.00  0.00           H
ATOM   2655  NZ  LYS A 166      49.230  61.760  30.940  1.00  0.00           N
ATOM   2656  HZ1 LYS A 166      48.760  62.150  31.790  1.00  0.00           H
ATOM   2657  HZ2 LYS A 166      49.310  62.490  30.210  1.00  0.00           H
ATOM   2658  HZ3 LYS A 166      50.240  61.640  31.110  1.00  0.00           H
ATOM   2659  C   LYS A 166      44.130  58.630  34.240  1.00  0.00           C
ATOM   2660  O   LYS A 166      44.020  57.930  35.220  1.00  0.00           O
ATOM   2661  N   MET A 167      43.160  58.530  33.270  1.00  0.00           N
ATOM   2662  HN  MET A 167      43.210  59.070  32.430  1.00  0.00           H
ATOM   2663  CA  MET A 167      42.050  57.620  33.160  1.00  0.00           C
ATOM   2664  HA  MET A 167      41.540  57.560  34.120  1.00  0.00           H
ATOM   2665  CB  MET A 167      40.960  58.060  32.070  1.00  0.00           C
ATOM   2666  HB1 MET A 167      41.060  59.170  32.020  1.00  0.00           H
ATOM   2667  HB2 MET A 167      39.940  57.730  32.370  1.00  0.00           H
ATOM   2668  CG  MET A 167      41.240  57.500  30.650  1.00  0.00           C
ATOM   2669  HG1 MET A 167      41.220  56.390  30.610  1.00  0.00           H
ATOM   2670  HG2 MET A 167      42.130  57.890  30.110  1.00  0.00           H
ATOM   2671  SD  MET A 167      39.930  57.940  29.510  1.00  0.00           S
ATOM   2672  CE  MET A 167      40.670  57.170  27.990  1.00  0.00           C
ATOM   2673  HE1 MET A 167      40.460  56.070  28.020  1.00  0.00           H
ATOM   2674  HE2 MET A 167      41.700  57.520  27.780  1.00  0.00           H
ATOM   2675  HE3 MET A 167      40.010  57.520  27.180  1.00  0.00           H
ATOM   2676  C   MET A 167      42.500  56.160  32.970  1.00  0.00           C
ATOM   2677  O   MET A 167      43.650  55.980  32.540  1.00  0.00           O
ATOM   2678  N   PRO A 168      41.750  55.050  33.260  1.00  0.00           N
ATOM   2679  CD  PRO A 168      40.270  55.070  33.430  1.00  0.00           C
ATOM   2680  HD1 PRO A 168      39.660  55.240  32.520  1.00  0.00           H
ATOM   2681  HD2 PRO A 168      40.030  55.890  34.140  1.00  0.00           H
ATOM   2682  CA  PRO A 168      42.140  53.680  33.060  1.00  0.00           C
ATOM   2683  HA  PRO A 168      42.900  53.550  33.830  1.00  0.00           H
ATOM   2684  CB  PRO A 168      40.890  52.770  33.420  1.00  0.00           C
ATOM   2685  HB1 PRO A 168      41.060  51.830  33.980  1.00  0.00           H
ATOM   2686  HB2 PRO A 168      40.390  52.610  32.450  1.00  0.00           H
ATOM   2687  CG  PRO A 168      39.870  53.750  34.130  1.00  0.00           C
ATOM   2688  HG1 PRO A 168      38.790  53.470  34.090  1.00  0.00           H
ATOM   2689  HG2 PRO A 168      40.150  53.750  35.210  1.00  0.00           H
ATOM   2690  C   PRO A 168      42.880  53.290  31.730  1.00  0.00           C
ATOM   2691  O   PRO A 168      42.610  53.930  30.710  1.00  0.00           O
ATOM   2692  N   ILE A 169      43.590  52.090  31.740  1.00  0.00           N
ATOM   2693  HN  ILE A 169      43.540  51.540  32.570  1.00  0.00           H
ATOM   2694  CA  ILE A 169      44.420  51.600  30.650  1.00  0.00           C
ATOM   2695  HA  ILE A 169      44.360  52.330  29.860  1.00  0.00           H
ATOM   2696  CB  ILE A 169      45.840  51.340  31.070  1.00  0.00           C
ATOM   2697  HB  ILE A 169      45.810  50.710  31.990  1.00  0.00           H
ATOM   2698  CG2 ILE A 169      46.750  50.600  29.970  1.00  0.00           C
ATOM   2699 HG21 ILE A 169      46.380  49.620  29.570  1.00  0.00           H
ATOM   2700 HG22 ILE A 169      47.820  50.500  30.210  1.00  0.00           H
ATOM   2701 HG23 ILE A 169      46.670  51.250  29.070  1.00  0.00           H
ATOM   2702  CG1 ILE A 169      46.560  52.620  31.430  1.00  0.00           C
ATOM   2703 HG11 ILE A 169      47.630  52.400  31.580  1.00  0.00           H
ATOM   2704 HG12 ILE A 169      46.110  52.880  32.410  1.00  0.00           H
ATOM   2705  CD  ILE A 169      46.380  53.720  30.330  1.00  0.00           C
ATOM   2706  HD1 ILE A 169      45.390  54.220  30.340  1.00  0.00           H
ATOM   2707  HD2 ILE A 169      46.730  53.420  29.320  1.00  0.00           H
ATOM   2708  HD3 ILE A 169      47.000  54.590  30.630  1.00  0.00           H
ATOM   2709  C   ILE A 169      43.790  50.350  30.030  1.00  0.00           C
ATOM   2710  O   ILE A 169      43.370  49.510  30.780  1.00  0.00           O
ATOM   2711  N   GLN A 170      43.730  50.300  28.700  1.00  0.00           N
ATOM   2712  HN  GLN A 170      44.220  50.930  28.130  1.00  0.00           H
ATOM   2713  CA  GLN A 170      43.240  49.160  28.010  1.00  0.00           C
ATOM   2714  HA  GLN A 170      42.350  48.840  28.520  1.00  0.00           H
ATOM   2715  CB  GLN A 170      43.140  49.610  26.540  1.00  0.00           C
ATOM   2716  HB1 GLN A 170      44.020  50.200  26.190  1.00  0.00           H
ATOM   2717  HB2 GLN A 170      42.310  50.340  26.500  1.00  0.00           H
ATOM   2718  CG  GLN A 170      42.970  48.530  25.390  1.00  0.00           C
ATOM   2719  HG1 GLN A 170      43.880  47.880  25.250  1.00  0.00           H
ATOM   2720  HG2 GLN A 170      42.800  49.090  24.460  1.00  0.00           H
ATOM   2721  CD  GLN A 170      41.760  47.610  25.610  1.00  0.00           C
ATOM   2722  OE1 GLN A 170      41.980  46.430  25.870  1.00  0.00           O
ATOM   2723  NE2 GLN A 170      40.540  48.150  25.400  1.00  0.00           N
ATOM   2724 HE21 GLN A 170      39.770  47.530  25.210  1.00  0.00           H
ATOM   2725 HE22 GLN A 170      40.390  49.120  25.200  1.00  0.00           H
ATOM   2726  C   GLN A 170      44.130  47.960  28.110  1.00  0.00           C
ATOM   2727  O   GLN A 170      45.180  47.850  27.480  1.00  0.00           O
ATOM   2728  N   ASN A 171      43.690  46.920  28.940  1.00  0.00           N
ATOM   2729  HN  ASN A 171      42.850  47.090  29.440  1.00  0.00           H
ATOM   2730  CA  ASN A 171      44.490  45.710  29.220  1.00  0.00           C
ATOM   2731  HA  ASN A 171      45.150  45.580  28.370  1.00  0.00           H
ATOM   2732  CB  ASN A 171      45.430  45.880  30.410  1.00  0.00           C
ATOM   2733  HB1 ASN A 171      44.720  46.010  31.260  1.00  0.00           H
ATOM   2734  HB2 ASN A 171      46.000  46.830  30.310  1.00  0.00           H
ATOM   2735  CG  ASN A 171      46.280  44.710  30.700  1.00  0.00           C
ATOM   2736  OD1 ASN A 171      46.510  43.870  29.780  1.00  0.00           O
ATOM   2737  ND2 ASN A 171      46.770  44.610  32.010  1.00  0.00           N
ATOM   2738 HD21 ASN A 171      47.290  43.800  32.300  1.00  0.00           H
ATOM   2739 HD22 ASN A 171      46.760  45.450  32.560  1.00  0.00           H
ATOM   2740  C   ASN A 171      43.660  44.410  29.170  1.00  0.00           C
ATOM   2741  O   ASN A 171      42.920  44.130  30.130  1.00  0.00           O
ATOM   2742  N   GLY A 172      43.810  43.620  28.140  1.00  0.00           N
ATOM   2743  HN  GLY A 172      44.480  43.860  27.440  1.00  0.00           H
ATOM   2744  CA  GLY A 172      43.060  42.400  28.000  1.00  0.00           C
ATOM   2745  HA1 GLY A 172      43.170  41.780  28.870  1.00  0.00           H
ATOM   2746  HA2 GLY A 172      43.370  41.890  27.090  1.00  0.00           H
ATOM   2747  C   GLY A 172      41.560  42.680  27.870  1.00  0.00           C
ATOM   2748  O   GLY A 172      40.680  42.060  28.440  1.00  0.00           O
ATOM   2749  N   GLY A 173      41.200  43.720  27.080  1.00  0.00           N
ATOM   2750  HN  GLY A 173      41.860  44.380  26.740  1.00  0.00           H
ATOM   2751  CA  GLY A 173      39.770  44.080  26.880  1.00  0.00           C
ATOM   2752  HA1 GLY A 173      39.230  43.150  26.760  1.00  0.00           H
ATOM   2753  HA2 GLY A 173      39.760  44.800  26.070  1.00  0.00           H
ATOM   2754  C   GLY A 173      39.130  44.730  28.100  1.00  0.00           C
ATOM   2755  O   GLY A 173      37.900  44.700  28.210  1.00  0.00           O
ATOM   2756  N   ALA A 174      39.840  45.530  28.950  1.00  0.00           N
ATOM   2757  HN  ALA A 174      40.780  45.790  28.800  1.00  0.00           H
ATOM   2758  CA  ALA A 174      39.310  45.950  30.240  1.00  0.00           C
ATOM   2759  HA  ALA A 174      38.290  46.280  30.220  1.00  0.00           H
ATOM   2760  CB  ALA A 174      39.610  44.830  31.330  1.00  0.00           C
ATOM   2761  HB1 ALA A 174      38.900  43.980  31.290  1.00  0.00           H
ATOM   2762  HB2 ALA A 174      39.380  45.290  32.320  1.00  0.00           H
ATOM   2763  HB3 ALA A 174      40.630  44.390  31.270  1.00  0.00           H
ATOM   2764  C   ALA A 174      40.000  47.280  30.600  1.00  0.00           C
ATOM   2765  O   ALA A 174      41.140  47.440  30.280  1.00  0.00           O
ATOM   2766  N   ASN A 175      39.270  48.070  31.380  1.00  0.00           N
ATOM   2767  HN  ASN A 175      38.330  47.840  31.620  1.00  0.00           H
ATOM   2768  CA  ASN A 175      39.740  49.230  32.100  1.00  0.00           C
ATOM   2769  HA  ASN A 175      40.440  49.730  31.440  1.00  0.00           H
ATOM   2770  CB  ASN A 175      38.510  50.180  32.470  1.00  0.00           C
ATOM   2771  HB1 ASN A 175      38.860  50.970  33.160  1.00  0.00           H
ATOM   2772  HB2 ASN A 175      37.800  49.400  32.810  1.00  0.00           H
ATOM   2773  CG  ASN A 175      38.020  50.920  31.140  1.00  0.00           C
ATOM   2774  OD1 ASN A 175      38.760  51.100  30.190  1.00  0.00           O
ATOM   2775  ND2 ASN A 175      36.700  51.140  31.160  1.00  0.00           N
ATOM   2776 HD21 ASN A 175      36.260  51.720  30.470  1.00  0.00           H
ATOM   2777 HD22 ASN A 175      36.180  50.900  31.980  1.00  0.00           H
ATOM   2778  C   ASN A 175      40.560  48.840  33.260  1.00  0.00           C
ATOM   2779  O   ASN A 175      39.980  48.550  34.310  1.00  0.00           O
ATOM   2780  N   LEU A 176      41.870  48.750  33.060  1.00  0.00           N
ATOM   2781  HN  LEU A 176      42.180  48.970  32.140  1.00  0.00           H
ATOM   2782  CA  LEU A 176      42.800  48.490  34.100  1.00  0.00           C
ATOM   2783  HA  LEU A 176      42.380  47.670  34.660  1.00  0.00           H
ATOM   2784  CB  LEU A 176      44.290  48.260  33.590  1.00  0.00           C
ATOM   2785  HB1 LEU A 176      44.540  49.170  32.990  1.00  0.00           H
ATOM   2786  HB2 LEU A 176      44.280  47.450  32.830  1.00  0.00           H
ATOM   2787  CG  LEU A 176      45.440  48.030  34.700  1.00  0.00           C
ATOM   2788  HG  LEU A 176      45.350  48.880  35.410  1.00  0.00           H
ATOM   2789  CD1 LEU A 176      45.150  46.780  35.400  1.00  0.00           C
ATOM   2790 HD11 LEU A 176      45.840  46.540  36.240  1.00  0.00           H
ATOM   2791 HD12 LEU A 176      45.150  45.990  34.600  1.00  0.00           H
ATOM   2792 HD13 LEU A 176      44.180  46.770  35.940  1.00  0.00           H
ATOM   2793  CD2 LEU A 176      46.870  48.040  34.200  1.00  0.00           C
ATOM   2794 HD21 LEU A 176      47.080  47.200  33.500  1.00  0.00           H
ATOM   2795 HD22 LEU A 176      47.620  47.990  35.010  1.00  0.00           H
ATOM   2796 HD23 LEU A 176      47.090  48.910  33.540  1.00  0.00           H
ATOM   2797  C   LEU A 176      42.990  49.780  35.000  1.00  0.00           C
ATOM   2798  O   LEU A 176      43.590  50.750  34.640  1.00  0.00           O
ATOM   2799  N   CYS A 177      42.540  49.720  36.300  1.00  0.00           N
ATOM   2800  HN  CYS A 177      42.190  48.870  36.670  1.00  0.00           H
ATOM   2801  CA  CYS A 177      42.710  50.770  37.280  1.00  0.00           C
ATOM   2802  HA  CYS A 177      42.890  51.760  36.870  1.00  0.00           H
ATOM   2803  CB  CYS A 177      41.430  50.900  38.170  1.00  0.00           C
ATOM   2804  HB1 CYS A 177      41.300  49.980  38.780  1.00  0.00           H
ATOM   2805  HB2 CYS A 177      40.560  50.940  37.470  1.00  0.00           H
ATOM   2806  SG  CYS A 177      41.280  52.300  39.410  1.00  0.00           S
ATOM   2807  C   CYS A 177      43.920  50.450  38.150  1.00  0.00           C
ATOM   2808  O   CYS A 177      43.860  49.630  39.030  1.00  0.00           O
ATOM   2809  N   SER A 178      45.110  51.110  37.980  1.00  0.00           N
ATOM   2810  HN  SER A 178      45.330  51.800  37.290  1.00  0.00           H
ATOM   2811  CA  SER A 178      46.190  50.680  38.840  1.00  0.00           C
ATOM   2812  HA  SER A 178      45.840  50.590  39.850  1.00  0.00           H
ATOM   2813  CB  SER A 178      46.860  49.300  38.370  1.00  0.00           C
ATOM   2814  HB1 SER A 178      47.050  49.360  37.280  1.00  0.00           H
ATOM   2815  HB2 SER A 178      45.990  48.600  38.390  1.00  0.00           H
ATOM   2816  OG  SER A 178      47.990  48.740  39.090  1.00  0.00           O
ATOM   2817  HG1 SER A 178      48.320  48.070  38.490  1.00  0.00           H
ATOM   2818  C   SER A 178      47.260  51.680  39.050  1.00  0.00           C
ATOM   2819  O   SER A 178      47.540  52.520  38.130  1.00  0.00           O
ATOM   2820  N   SER A 179      48.030  51.640  40.150  1.00  0.00           N
ATOM   2821  HN  SER A 179      47.740  51.040  40.890  1.00  0.00           H
ATOM   2822  CA  SER A 179      49.160  52.580  40.340  1.00  0.00           C
ATOM   2823  HA  SER A 179      49.220  53.290  39.530  1.00  0.00           H
ATOM   2824  CB  SER A 179      49.050  53.440  41.660  1.00  0.00           C
ATOM   2825  HB1 SER A 179      48.020  53.840  41.580  1.00  0.00           H
ATOM   2826  HB2 SER A 179      49.830  54.220  41.830  1.00  0.00           H
ATOM   2827  OG  SER A 179      48.930  52.670  42.870  1.00  0.00           O
ATOM   2828  HG1 SER A 179      48.330  51.920  42.770  1.00  0.00           H
ATOM   2829  C   SER A 179      50.430  51.890  40.230  1.00  0.00           C
ATOM   2830  O   SER A 179      51.490  52.560  40.270  1.00  0.00           O
ATOM   2831  N   PHE A 180      50.390  50.580  40.120  1.00  0.00           N
ATOM   2832  HN  PHE A 180      49.500  50.170  39.890  1.00  0.00           H
ATOM   2833  CA  PHE A 180      51.460  49.640  40.370  1.00  0.00           C
ATOM   2834  HA  PHE A 180      52.410  50.140  40.490  1.00  0.00           H
ATOM   2835  CB  PHE A 180      51.170  48.880  41.610  1.00  0.00           C
ATOM   2836  HB1 PHE A 180      51.740  47.930  41.660  1.00  0.00           H
ATOM   2837  HB2 PHE A 180      50.110  48.550  41.650  1.00  0.00           H
ATOM   2838  CG  PHE A 180      51.580  49.750  42.800  1.00  0.00           C
ATOM   2839  CD1 PHE A 180      52.900  50.230  42.960  1.00  0.00           C
ATOM   2840  HD1 PHE A 180      53.690  50.100  42.230  1.00  0.00           H
ATOM   2841  CE1 PHE A 180      53.080  51.060  44.080  1.00  0.00           C
ATOM   2842  HE1 PHE A 180      54.010  51.600  44.160  1.00  0.00           H
ATOM   2843  CZ  PHE A 180      52.090  51.310  45.080  1.00  0.00           C
ATOM   2844  HZ  PHE A 180      52.260  51.910  45.960  1.00  0.00           H
ATOM   2845  CD2 PHE A 180      50.590  49.900  43.810  1.00  0.00           C
ATOM   2846  HD2 PHE A 180      49.680  49.330  43.760  1.00  0.00           H
ATOM   2847  CE2 PHE A 180      50.900  50.590  44.980  1.00  0.00           C
ATOM   2848  HE2 PHE A 180      50.110  50.700  45.710  1.00  0.00           H
ATOM   2849  C   PHE A 180      51.960  48.780  39.230  1.00  0.00           C
ATOM   2850  O   PHE A 180      52.650  47.800  39.490  1.00  0.00           O
ATOM   2851  N   SER A 181      51.700  49.100  37.940  1.00  0.00           N
ATOM   2852  HN  SER A 181      51.240  49.970  37.820  1.00  0.00           H
ATOM   2853  CA  SER A 181      52.390  48.420  36.840  1.00  0.00           C
ATOM   2854  HA  SER A 181      52.300  47.360  36.990  1.00  0.00           H
ATOM   2855  CB  SER A 181      51.910  48.880  35.500  1.00  0.00           C
ATOM   2856  HB1 SER A 181      52.410  48.440  34.610  1.00  0.00           H
ATOM   2857  HB2 SER A 181      52.100  49.970  35.550  1.00  0.00           H
ATOM   2858  OG  SER A 181      50.500  48.610  35.490  1.00  0.00           O
ATOM   2859  HG1 SER A 181      50.160  49.300  36.080  1.00  0.00           H
ATOM   2860  C   SER A 181      53.860  48.560  36.840  1.00  0.00           C
ATOM   2861  O   SER A 181      54.380  49.660  37.080  1.00  0.00           O
ATOM   2862  N   ILE A 182      54.530  47.460  36.540  1.00  0.00           N
ATOM   2863  HN  ILE A 182      54.000  46.630  36.340  1.00  0.00           H
ATOM   2864  CA  ILE A 182      56.040  47.410  36.330  1.00  0.00           C
ATOM   2865  HA  ILE A 182      56.620  47.850  37.120  1.00  0.00           H
ATOM   2866  CB  ILE A 182      56.530  46.020  36.400  1.00  0.00           C
ATOM   2867  HB  ILE A 182      55.890  45.350  35.780  1.00  0.00           H
ATOM   2868  CG2 ILE A 182      58.040  45.960  35.960  1.00  0.00           C
ATOM   2869 HG21 ILE A 182      58.380  44.910  36.080  1.00  0.00           H
ATOM   2870 HG22 ILE A 182      58.700  46.640  36.540  1.00  0.00           H
ATOM   2871 HG23 ILE A 182      58.120  46.350  34.920  1.00  0.00           H
ATOM   2872  CG1 ILE A 182      56.470  45.450  37.860  1.00  0.00           C
ATOM   2873 HG11 ILE A 182      55.490  45.740  38.280  1.00  0.00           H
ATOM   2874 HG12 ILE A 182      57.220  45.820  38.590  1.00  0.00           H
ATOM   2875  CD  ILE A 182      56.580  43.920  37.840  1.00  0.00           C
ATOM   2876  HD1 ILE A 182      55.810  43.350  37.270  1.00  0.00           H
ATOM   2877  HD2 ILE A 182      56.500  43.530  38.880  1.00  0.00           H
ATOM   2878  HD3 ILE A 182      57.540  43.590  37.420  1.00  0.00           H
ATOM   2879  C   ILE A 182      56.390  48.260  35.050  1.00  0.00           C
ATOM   2880  O   ILE A 182      55.790  48.080  33.960  1.00  0.00           O
ATOM   2881  N   CYS A 183      57.440  49.120  35.020  1.00  0.00           N
ATOM   2882  HN  CYS A 183      58.130  49.240  35.720  1.00  0.00           H
ATOM   2883  CA  CYS A 183      57.700  50.110  33.960  1.00  0.00           C
ATOM   2884  HA  CYS A 183      57.450  49.590  33.060  1.00  0.00           H
ATOM   2885  CB  CYS A 183      56.980  51.520  34.120  1.00  0.00           C
ATOM   2886  HB1 CYS A 183      57.350  52.330  33.450  1.00  0.00           H
ATOM   2887  HB2 CYS A 183      57.200  51.940  35.120  1.00  0.00           H
ATOM   2888  SG  CYS A 183      55.200  51.220  34.110  1.00  0.00           S
ATOM   2889  C   CYS A 183      59.210  50.230  34.140  1.00  0.00           C
ATOM   2890  O   CYS A 183      59.780  50.030  35.200  1.00  0.00           O
ATOM   2891  N   HSD A 184      59.890  50.750  33.110  1.00  0.00           N
ATOM   2892  HN  HSD A 184      59.330  51.120  32.370  1.00  0.00           H
ATOM   2893  CA  HSD A 184      61.370  50.950  33.000  1.00  0.00           C
ATOM   2894  HA  HSD A 184      61.920  50.090  33.380  1.00  0.00           H
ATOM   2895  CB  HSD A 184      61.850  51.210  31.510  1.00  0.00           C
ATOM   2896  HB1 HSD A 184      61.770  50.330  30.840  1.00  0.00           H
ATOM   2897  HB2 HSD A 184      62.950  51.380  31.580  1.00  0.00           H
ATOM   2898  ND1 HSD A 184      61.760  52.650  29.560  1.00  0.00           N
ATOM   2899  HD1 HSD A 184      62.390  52.150  28.960  1.00  0.00           H
ATOM   2900  CG  HSD A 184      61.350  52.350  30.820  1.00  0.00           C
ATOM   2901  CE1 HSD A 184      61.240  53.830  29.260  1.00  0.00           C
ATOM   2902  HE1 HSD A 184      61.400  54.330  28.300  1.00  0.00           H
ATOM   2903  NE2 HSD A 184      60.460  54.320  30.290  1.00  0.00           N
ATOM   2904  CD2 HSD A 184      60.540  53.340  31.230  1.00  0.00           C
ATOM   2905  HD2 HSD A 184      59.950  53.340  32.140  1.00  0.00           H
ATOM   2906  C   HSD A 184      61.870  52.150  33.800  1.00  0.00           C
ATOM   2907  O   HSD A 184      61.010  52.790  34.380  1.00  0.00           O
ATOM   2908  N   THR A 185      63.160  52.530  33.800  1.00  0.00           N
ATOM   2909  HN  THR A 185      63.780  51.930  33.300  1.00  0.00           H
ATOM   2910  CA  THR A 185      63.670  53.780  34.400  1.00  0.00           C
ATOM   2911  HA  THR A 185      64.730  53.630  34.290  1.00  0.00           H
ATOM   2912  CB  THR A 185      63.340  55.000  33.600  1.00  0.00           C
ATOM   2913  HB  THR A 185      63.870  55.870  34.050  1.00  0.00           H
ATOM   2914  OG1 THR A 185      61.960  55.260  33.520  1.00  0.00           O
ATOM   2915  HG1 THR A 185      61.390  54.520  33.730  1.00  0.00           H
ATOM   2916  CG2 THR A 185      63.920  54.810  32.180  1.00  0.00           C
ATOM   2917 HG21 THR A 185      63.600  55.760  31.660  1.00  0.00           H
ATOM   2918 HG22 THR A 185      63.420  53.970  31.640  1.00  0.00           H
ATOM   2919 HG23 THR A 185      65.020  54.690  32.240  1.00  0.00           H
ATOM   2920  C   THR A 185      63.410  53.870  35.860  1.00  0.00           C
ATOM   2921  O   THR A 185      63.160  52.920  36.580  1.00  0.00           O
ATOM   2922  N   PHE A 186      63.550  55.080  36.520  1.00  0.00           N
ATOM   2923  HN  PHE A 186      63.750  55.900  35.980  1.00  0.00           H
ATOM   2924  CA  PHE A 186      63.190  55.290  37.930  1.00  0.00           C
ATOM   2925  HA  PHE A 186      62.360  54.640  38.130  1.00  0.00           H
ATOM   2926  CB  PHE A 186      64.520  55.070  38.690  1.00  0.00           C
ATOM   2927  HB1 PHE A 186      65.390  55.640  38.290  1.00  0.00           H
ATOM   2928  HB2 PHE A 186      64.800  53.990  38.630  1.00  0.00           H
ATOM   2929  CG  PHE A 186      64.470  55.340  40.180  1.00  0.00           C
ATOM   2930  CD1 PHE A 186      63.650  54.630  41.050  1.00  0.00           C
ATOM   2931  HD1 PHE A 186      62.920  53.980  40.590  1.00  0.00           H
ATOM   2932  CE1 PHE A 186      63.820  54.750  42.450  1.00  0.00           C
ATOM   2933  HE1 PHE A 186      63.370  54.000  43.080  1.00  0.00           H
ATOM   2934  CZ  PHE A 186      64.830  55.540  42.920  1.00  0.00           C
ATOM   2935  HZ  PHE A 186      65.010  55.530  43.980  1.00  0.00           H
ATOM   2936  CD2 PHE A 186      65.360  56.250  40.700  1.00  0.00           C
ATOM   2937  HD2 PHE A 186      65.970  56.880  40.070  1.00  0.00           H
ATOM   2938  CE2 PHE A 186      65.600  56.320  42.080  1.00  0.00           C
ATOM   2939  HE2 PHE A 186      66.370  56.940  42.520  1.00  0.00           H
ATOM   2940  C   PHE A 186      62.530  56.690  38.180  1.00  0.00           C
ATOM   2941  O   PHE A 186      62.930  57.760  37.740  1.00  0.00           O
ATOM   2942  N   GLN A 187      61.380  56.580  38.850  1.00  0.00           N
ATOM   2943  HN  GLN A 187      61.010  55.670  39.020  1.00  0.00           H
ATOM   2944  CA  GLN A 187      60.480  57.700  38.920  1.00  0.00           C
ATOM   2945  HA  GLN A 187      60.810  58.490  38.260  1.00  0.00           H
ATOM   2946  CB  GLN A 187      59.000  57.340  38.780  1.00  0.00           C
ATOM   2947  HB1 GLN A 187      58.350  58.230  38.890  1.00  0.00           H
ATOM   2948  HB2 GLN A 187      58.680  56.630  39.570  1.00  0.00           H
ATOM   2949  CG  GLN A 187      58.580  56.740  37.360  1.00  0.00           C
ATOM   2950  HG1 GLN A 187      57.660  57.250  37.010  1.00  0.00           H
ATOM   2951  HG2 GLN A 187      58.230  55.690  37.490  1.00  0.00           H
ATOM   2952  CD  GLN A 187      59.790  56.780  36.360  1.00  0.00           C
ATOM   2953  OE1 GLN A 187      60.180  57.820  35.900  1.00  0.00           O
ATOM   2954  NE2 GLN A 187      60.240  55.630  35.830  1.00  0.00           N
ATOM   2955 HE21 GLN A 187      59.810  54.740  36.060  1.00  0.00           H
ATOM   2956 HE22 GLN A 187      60.950  55.740  35.140  1.00  0.00           H
ATOM   2957  C   GLN A 187      60.690  58.440  40.280  1.00  0.00           C
ATOM   2958  O   GLN A 187      61.020  57.780  41.310  1.00  0.00           O
ATOM   2959  N   TRP A 188      60.470  59.760  40.200  1.00  0.00           N
ATOM   2960  HN  TRP A 188      60.610  60.180  39.300  1.00  0.00           H
ATOM   2961  CA  TRP A 188      60.210  60.580  41.330  1.00  0.00           C
ATOM   2962  HA  TRP A 188      61.070  60.690  41.960  1.00  0.00           H
ATOM   2963  CB  TRP A 188      59.720  62.010  40.860  1.00  0.00           C
ATOM   2964  HB1 TRP A 188      58.910  61.950  40.090  1.00  0.00           H
ATOM   2965  HB2 TRP A 188      60.620  62.390  40.330  1.00  0.00           H
ATOM   2966  CG  TRP A 188      59.410  62.970  42.020  1.00  0.00           C
ATOM   2967  CD1 TRP A 188      58.140  63.180  42.540  1.00  0.00           C
ATOM   2968  HD1 TRP A 188      57.190  62.720  42.310  1.00  0.00           H
ATOM   2969  NE1 TRP A 188      58.300  64.030  43.630  1.00  0.00           N
ATOM   2970  HE1 TRP A 188      57.660  64.320  44.320  1.00  0.00           H
ATOM   2971  CE2 TRP A 188      59.620  64.320  43.870  1.00  0.00           C
ATOM   2972  CD2 TRP A 188      60.380  63.660  42.890  1.00  0.00           C
ATOM   2973  CE3 TRP A 188      61.770  63.620  42.910  1.00  0.00           C
ATOM   2974  HE3 TRP A 188      62.330  63.200  42.090  1.00  0.00           H
ATOM   2975  CZ3 TRP A 188      62.420  64.350  43.920  1.00  0.00           C
ATOM   2976  HZ3 TRP A 188      63.500  64.450  43.890  1.00  0.00           H
ATOM   2977  CZ2 TRP A 188      60.270  64.960  44.880  1.00  0.00           C
ATOM   2978  HZ2 TRP A 188      59.650  65.400  45.650  1.00  0.00           H
ATOM   2979  CH2 TRP A 188      61.670  65.030  44.890  1.00  0.00           C
ATOM   2980  HH2 TRP A 188      62.190  65.630  45.630  1.00  0.00           H
ATOM   2981  C   TRP A 188      59.130  60.030  42.320  1.00  0.00           C
ATOM   2982  O   TRP A 188      59.430  59.970  43.540  1.00  0.00           O
ATOM   2983  N   HSE A 189      58.000  59.550  41.870  1.00  0.00           N
ATOM   2984  HN  HSE A 189      57.660  59.700  40.940  1.00  0.00           H
ATOM   2985  CA  HSE A 189      57.080  58.780  42.710  1.00  0.00           C
ATOM   2986  HA  HSE A 189      56.900  59.320  43.620  1.00  0.00           H
ATOM   2987  CB  HSE A 189      55.740  58.600  41.950  1.00  0.00           C
ATOM   2988  HB1 HSE A 189      55.380  59.630  41.740  1.00  0.00           H
ATOM   2989  HB2 HSE A 189      55.030  58.120  42.660  1.00  0.00           H
ATOM   2990  ND1 HSE A 189      55.480  56.220  41.110  1.00  0.00           N
ATOM   2991  CG  HSE A 189      55.650  57.580  40.870  1.00  0.00           C
ATOM   2992  CE1 HSE A 189      55.350  55.610  39.910  1.00  0.00           C
ATOM   2993  HE1 HSE A 189      55.100  54.570  39.730  1.00  0.00           H
ATOM   2994  NE2 HSE A 189      55.410  56.540  38.940  1.00  0.00           N
ATOM   2995  HE2 HSE A 189      55.310  56.300  37.970  1.00  0.00           H
ATOM   2996  CD2 HSE A 189      55.620  57.760  39.480  1.00  0.00           C
ATOM   2997  HD2 HSE A 189      55.700  58.680  38.920  1.00  0.00           H
ATOM   2998  C   HSE A 189      57.670  57.560  43.350  1.00  0.00           C
ATOM   2999  O   HSE A 189      57.550  57.400  44.540  1.00  0.00           O
ATOM   3000  N   GLU A 190      58.470  56.750  42.620  1.00  0.00           N
ATOM   3001  HN  GLU A 190      58.840  56.910  41.700  1.00  0.00           H
ATOM   3002  CA  GLU A 190      59.230  55.660  43.170  1.00  0.00           C
ATOM   3003  HA  GLU A 190      58.520  54.920  43.510  1.00  0.00           H
ATOM   3004  CB  GLU A 190      59.820  54.830  41.960  1.00  0.00           C
ATOM   3005  HB1 GLU A 190      60.560  54.080  42.350  1.00  0.00           H
ATOM   3006  HB2 GLU A 190      60.480  55.420  41.290  1.00  0.00           H
ATOM   3007  CG  GLU A 190      58.800  54.020  41.170  1.00  0.00           C
ATOM   3008  HG1 GLU A 190      58.070  54.800  40.850  1.00  0.00           H
ATOM   3009  HG2 GLU A 190      58.410  53.200  41.800  1.00  0.00           H
ATOM   3010  CD  GLU A 190      59.380  53.280  39.990  1.00  0.00           C
ATOM   3011  OE1 GLU A 190      58.870  52.210  39.570  1.00  0.00           O
ATOM   3012  OE2 GLU A 190      60.420  53.780  39.430  1.00  0.00           O
ATOM   3013  C   GLU A 190      60.350  55.880  44.150  1.00  0.00           C
ATOM   3014  O   GLU A 190      60.440  55.080  45.110  1.00  0.00           O
ATOM   3015  N   ALA A 191      61.190  56.930  44.010  1.00  0.00           N
ATOM   3016  HN  ALA A 191      61.280  57.580  43.250  1.00  0.00           H
ATOM   3017  CA  ALA A 191      62.050  57.410  45.060  1.00  0.00           C
ATOM   3018  HA  ALA A 191      62.520  56.510  45.440  1.00  0.00           H
ATOM   3019  CB  ALA A 191      62.950  58.560  44.600  1.00  0.00           C
ATOM   3020  HB1 ALA A 191      62.320  59.240  43.990  1.00  0.00           H
ATOM   3021  HB2 ALA A 191      63.750  58.190  43.920  1.00  0.00           H
ATOM   3022  HB3 ALA A 191      63.520  59.070  45.400  1.00  0.00           H
ATOM   3023  C   ALA A 191      61.250  57.910  46.300  1.00  0.00           C
ATOM   3024  O   ALA A 191      61.720  57.770  47.450  1.00  0.00           O
ATOM   3025  N   MET A 192      60.050  58.570  46.110  1.00  0.00           N
ATOM   3026  HN  MET A 192      59.750  58.710  45.160  1.00  0.00           H
ATOM   3027  CA  MET A 192      59.220  59.010  47.200  1.00  0.00           C
ATOM   3028  HA  MET A 192      59.830  59.550  47.910  1.00  0.00           H
ATOM   3029  CB  MET A 192      58.320  60.160  46.860  1.00  0.00           C
ATOM   3030  HB1 MET A 192      57.570  60.290  47.670  1.00  0.00           H
ATOM   3031  HB2 MET A 192      57.760  59.880  45.940  1.00  0.00           H
ATOM   3032  CG  MET A 192      58.980  61.450  46.440  1.00  0.00           C
ATOM   3033  HG1 MET A 192      58.180  62.070  45.990  1.00  0.00           H
ATOM   3034  HG2 MET A 192      59.740  61.190  45.670  1.00  0.00           H
ATOM   3035  SD  MET A 192      59.760  62.440  47.750  1.00  0.00           S
ATOM   3036  CE  MET A 192      61.550  62.200  47.490  1.00  0.00           C
ATOM   3037  HE1 MET A 192      61.900  62.630  46.540  1.00  0.00           H
ATOM   3038  HE2 MET A 192      61.910  61.160  47.600  1.00  0.00           H
ATOM   3039  HE3 MET A 192      62.080  62.730  48.320  1.00  0.00           H
ATOM   3040  C   MET A 192      58.660  57.810  47.940  1.00  0.00           C
ATOM   3041  O   MET A 192      58.500  57.790  49.120  1.00  0.00           O
ATOM   3042  N   PHE A 193      58.310  56.670  47.200  1.00  0.00           N
ATOM   3043  HN  PHE A 193      58.360  56.780  46.200  1.00  0.00           H
ATOM   3044  CA  PHE A 193      57.980  55.380  47.760  1.00  0.00           C
ATOM   3045  HA  PHE A 193      57.150  55.600  48.410  1.00  0.00           H
ATOM   3046  CB  PHE A 193      57.440  54.500  46.660  1.00  0.00           C
ATOM   3047  HB1 PHE A 193      58.210  54.190  45.920  1.00  0.00           H
ATOM   3048  HB2 PHE A 193      56.710  55.070  46.050  1.00  0.00           H
ATOM   3049  CG  PHE A 193      56.760  53.260  47.190  1.00  0.00           C
ATOM   3050  CD1 PHE A 193      55.320  53.210  47.220  1.00  0.00           C
ATOM   3051  HD1 PHE A 193      54.820  54.100  46.840  1.00  0.00           H
ATOM   3052  CE1 PHE A 193      54.680  52.090  47.670  1.00  0.00           C
ATOM   3053  HE1 PHE A 193      53.600  52.050  47.670  1.00  0.00           H
ATOM   3054  CZ  PHE A 193      55.440  50.960  48.120  1.00  0.00           C
ATOM   3055  HZ  PHE A 193      54.970  50.140  48.640  1.00  0.00           H
ATOM   3056  CD2 PHE A 193      57.480  52.160  47.720  1.00  0.00           C
ATOM   3057  HD2 PHE A 193      58.560  52.230  47.680  1.00  0.00           H
ATOM   3058  CE2 PHE A 193      56.860  51.050  48.220  1.00  0.00           C
ATOM   3059  HE2 PHE A 193      57.400  50.330  48.820  1.00  0.00           H
ATOM   3060  C   PHE A 193      59.070  54.800  48.640  1.00  0.00           C
ATOM   3061  O   PHE A 193      58.770  54.270  49.720  1.00  0.00           O
ATOM   3062  N   LEU A 194      60.390  54.950  48.370  1.00  0.00           N
ATOM   3063  HN  LEU A 194      60.650  55.460  47.550  1.00  0.00           H
ATOM   3064  CA  LEU A 194      61.380  54.480  49.260  1.00  0.00           C
ATOM   3065  HA  LEU A 194      61.050  53.520  49.640  1.00  0.00           H
ATOM   3066  CB  LEU A 194      62.840  54.470  48.620  1.00  0.00           C
ATOM   3067  HB1 LEU A 194      63.580  54.110  49.350  1.00  0.00           H
ATOM   3068  HB2 LEU A 194      63.100  55.420  48.120  1.00  0.00           H
ATOM   3069  CG  LEU A 194      62.850  53.380  47.400  1.00  0.00           C
ATOM   3070  HG  LEU A 194      62.050  53.730  46.720  1.00  0.00           H
ATOM   3071  CD1 LEU A 194      64.220  53.490  46.670  1.00  0.00           C
ATOM   3072 HD11 LEU A 194      65.050  53.170  47.340  1.00  0.00           H
ATOM   3073 HD12 LEU A 194      64.440  54.540  46.390  1.00  0.00           H
ATOM   3074 HD13 LEU A 194      64.290  52.900  45.730  1.00  0.00           H
ATOM   3075  CD2 LEU A 194      62.670  51.930  48.000  1.00  0.00           C
ATOM   3076 HD21 LEU A 194      62.550  51.170  47.200  1.00  0.00           H
ATOM   3077 HD22 LEU A 194      61.830  51.950  48.730  1.00  0.00           H
ATOM   3078 HD23 LEU A 194      63.560  51.620  48.590  1.00  0.00           H
ATOM   3079  C   LEU A 194      61.500  55.360  50.530  1.00  0.00           C
ATOM   3080  O   LEU A 194      61.700  54.740  51.590  1.00  0.00           O
ATOM   3081  N   LEU A 195      61.250  56.650  50.410  1.00  0.00           N
ATOM   3082  HN  LEU A 195      61.140  57.210  49.610  1.00  0.00           H
ATOM   3083  CA  LEU A 195      61.240  57.640  51.430  1.00  0.00           C
ATOM   3084  HA  LEU A 195      62.170  57.500  51.970  1.00  0.00           H
ATOM   3085  CB  LEU A 195      61.100  59.060  50.820  1.00  0.00           C
ATOM   3086  HB1 LEU A 195      60.130  59.210  50.300  1.00  0.00           H
ATOM   3087  HB2 LEU A 195      61.870  59.400  50.100  1.00  0.00           H
ATOM   3088  CG  LEU A 195      60.990  60.200  51.910  1.00  0.00           C
ATOM   3089  HG  LEU A 195      60.070  60.080  52.520  1.00  0.00           H
ATOM   3090  CD1 LEU A 195      62.230  60.140  52.790  1.00  0.00           C
ATOM   3091 HD11 LEU A 195      62.280  61.010  53.490  1.00  0.00           H
ATOM   3092 HD12 LEU A 195      63.160  60.070  52.180  1.00  0.00           H
ATOM   3093 HD13 LEU A 195      62.180  59.210  53.390  1.00  0.00           H
ATOM   3094  CD2 LEU A 195      60.810  61.590  51.270  1.00  0.00           C
ATOM   3095 HD21 LEU A 195      61.680  61.630  50.580  1.00  0.00           H
ATOM   3096 HD22 LEU A 195      60.920  62.310  52.110  1.00  0.00           H
ATOM   3097 HD23 LEU A 195      59.820  61.740  50.790  1.00  0.00           H
ATOM   3098  C   LEU A 195      60.240  57.340  52.530  1.00  0.00           C
ATOM   3099  O   LEU A 195      60.620  57.240  53.680  1.00  0.00           O
ATOM   3100  N   GLU A 196      59.000  56.990  52.020  1.00  0.00           N
ATOM   3101  HN  GLU A 196      58.830  57.080  51.040  1.00  0.00           H
ATOM   3102  CA  GLU A 196      57.850  56.540  52.830  1.00  0.00           C
ATOM   3103  HA  GLU A 196      58.000  56.890  53.840  1.00  0.00           H
ATOM   3104  CB  GLU A 196      56.550  57.050  52.110  1.00  0.00           C
ATOM   3105  HB1 GLU A 196      55.640  56.640  52.610  1.00  0.00           H
ATOM   3106  HB2 GLU A 196      56.490  56.630  51.090  1.00  0.00           H
ATOM   3107  CG  GLU A 196      56.480  58.580  52.030  1.00  0.00           C
ATOM   3108  HG1 GLU A 196      57.450  59.050  51.790  1.00  0.00           H
ATOM   3109  HG2 GLU A 196      56.270  59.010  53.020  1.00  0.00           H
ATOM   3110  CD  GLU A 196      55.420  59.140  51.090  1.00  0.00           C
ATOM   3111  OE1 GLU A 196      54.230  58.800  50.990  1.00  0.00           O
ATOM   3112  OE2 GLU A 196      55.920  60.080  50.220  1.00  0.00           O
ATOM   3113  HE2 GLU A 196      55.230  60.220  49.570  1.00  0.00           H
ATOM   3114  C   GLU A 196      57.730  55.080  53.040  1.00  0.00           C
ATOM   3115  O   GLU A 196      56.700  54.530  53.600  1.00  0.00           O
ATOM   3116  N   PHE A 197      58.900  54.360  52.820  1.00  0.00           N
ATOM   3117  HN  PHE A 197      59.690  54.700  52.300  1.00  0.00           H
ATOM   3118  CA  PHE A 197      59.140  52.990  53.320  1.00  0.00           C
ATOM   3119  HA  PHE A 197      58.230  52.500  53.640  1.00  0.00           H
ATOM   3120  CB  PHE A 197      59.690  52.050  52.220  1.00  0.00           C
ATOM   3121  HB1 PHE A 197      60.660  52.440  51.860  1.00  0.00           H
ATOM   3122  HB2 PHE A 197      58.930  51.900  51.420  1.00  0.00           H
ATOM   3123  CG  PHE A 197      59.920  50.730  52.810  1.00  0.00           C
ATOM   3124  CD1 PHE A 197      58.850  49.860  53.210  1.00  0.00           C
ATOM   3125  HD1 PHE A 197      57.810  50.150  53.170  1.00  0.00           H
ATOM   3126  CE1 PHE A 197      59.180  48.630  53.790  1.00  0.00           C
ATOM   3127  HE1 PHE A 197      58.370  47.960  54.040  1.00  0.00           H
ATOM   3128  CZ  PHE A 197      60.520  48.250  53.980  1.00  0.00           C
ATOM   3129  HZ  PHE A 197      60.710  47.330  54.490  1.00  0.00           H
ATOM   3130  CD2 PHE A 197      61.270  50.290  53.070  1.00  0.00           C
ATOM   3131  HD2 PHE A 197      62.030  50.940  52.660  1.00  0.00           H
ATOM   3132  CE2 PHE A 197      61.570  49.080  53.620  1.00  0.00           C
ATOM   3133  HE2 PHE A 197      62.570  48.670  53.700  1.00  0.00           H
ATOM   3134  C   PHE A 197      60.030  53.130  54.570  1.00  0.00           C
ATOM   3135  O   PHE A 197      59.540  52.930  55.690  1.00  0.00           O
ATOM   3136  N   PHE A 198      61.330  53.410  54.420  1.00  0.00           N
ATOM   3137  HN  PHE A 198      61.570  53.650  53.470  1.00  0.00           H
ATOM   3138  CA  PHE A 198      62.320  53.380  55.430  1.00  0.00           C
ATOM   3139  HA  PHE A 198      62.410  52.370  55.760  1.00  0.00           H
ATOM   3140  CB  PHE A 198      63.650  53.890  54.730  1.00  0.00           C
ATOM   3141  HB1 PHE A 198      64.410  54.170  55.500  1.00  0.00           H
ATOM   3142  HB2 PHE A 198      63.430  54.730  54.030  1.00  0.00           H
ATOM   3143  CG  PHE A 198      64.290  52.730  53.980  1.00  0.00           C
ATOM   3144  CD1 PHE A 198      64.890  51.650  54.670  1.00  0.00           C
ATOM   3145  HD1 PHE A 198      65.010  51.720  55.740  1.00  0.00           H
ATOM   3146  CE1 PHE A 198      65.530  50.620  53.950  1.00  0.00           C
ATOM   3147  HE1 PHE A 198      65.870  49.860  54.620  1.00  0.00           H
ATOM   3148  CZ  PHE A 198      65.420  50.460  52.530  1.00  0.00           C
ATOM   3149  HZ  PHE A 198      65.820  49.600  52.020  1.00  0.00           H
ATOM   3150  CD2 PHE A 198      64.390  52.730  52.560  1.00  0.00           C
ATOM   3151  HD2 PHE A 198      63.900  53.530  52.030  1.00  0.00           H
ATOM   3152  CE2 PHE A 198      64.840  51.580  51.890  1.00  0.00           C
ATOM   3153  HE2 PHE A 198      64.810  51.540  50.810  1.00  0.00           H
ATOM   3154  C   PHE A 198      61.990  54.210  56.660  1.00  0.00           C
ATOM   3155  O   PHE A 198      61.990  53.730  57.770  1.00  0.00           O
ATOM   3156  N   LEU A 199      61.720  55.500  56.450  1.00  0.00           N
ATOM   3157  HN  LEU A 199      61.680  55.870  55.520  1.00  0.00           H
ATOM   3158  CA  LEU A 199      61.660  56.460  57.580  1.00  0.00           C
ATOM   3159  HA  LEU A 199      62.560  56.440  58.170  1.00  0.00           H
ATOM   3160  CB  LEU A 199      61.520  57.870  57.050  1.00  0.00           C
ATOM   3161  HB1 LEU A 199      60.510  57.810  56.580  1.00  0.00           H
ATOM   3162  HB2 LEU A 199      62.190  58.240  56.250  1.00  0.00           H
ATOM   3163  CG  LEU A 199      61.520  58.960  58.090  1.00  0.00           C
ATOM   3164  HG  LEU A 199      60.720  58.730  58.830  1.00  0.00           H
ATOM   3165  CD1 LEU A 199      62.920  59.050  58.890  1.00  0.00           C
ATOM   3166 HD11 LEU A 199      63.670  58.610  58.200  1.00  0.00           H
ATOM   3167 HD12 LEU A 199      62.790  58.520  59.860  1.00  0.00           H
ATOM   3168 HD13 LEU A 199      63.220  60.090  59.160  1.00  0.00           H
ATOM   3169  CD2 LEU A 199      61.090  60.290  57.400  1.00  0.00           C
ATOM   3170 HD21 LEU A 199      61.000  60.990  58.260  1.00  0.00           H
ATOM   3171 HD22 LEU A 199      60.100  60.140  56.920  1.00  0.00           H
ATOM   3172 HD23 LEU A 199      61.810  60.710  56.670  1.00  0.00           H
ATOM   3173  C   LEU A 199      60.650  56.230  58.760  1.00  0.00           C
ATOM   3174  O   LEU A 199      61.030  56.320  59.960  1.00  0.00           O
ATOM   3175  N   PRO A 200      59.330  55.920  58.600  1.00  0.00           N
ATOM   3176  CD  PRO A 200      58.630  55.800  57.270  1.00  0.00           C
ATOM   3177  HD1 PRO A 200      59.090  55.150  56.500  1.00  0.00           H
ATOM   3178  HD2 PRO A 200      58.600  56.860  56.900  1.00  0.00           H
ATOM   3179  CA  PRO A 200      58.380  55.570  59.750  1.00  0.00           C
ATOM   3180  HA  PRO A 200      58.450  56.360  60.480  1.00  0.00           H
ATOM   3181  CB  PRO A 200      56.970  55.490  59.100  1.00  0.00           C
ATOM   3182  HB1 PRO A 200      56.490  56.480  59.270  1.00  0.00           H
ATOM   3183  HB2 PRO A 200      56.320  54.680  59.510  1.00  0.00           H
ATOM   3184  CG  PRO A 200      57.190  55.260  57.610  1.00  0.00           C
ATOM   3185  HG1 PRO A 200      57.230  54.160  57.420  1.00  0.00           H
ATOM   3186  HG2 PRO A 200      56.450  55.770  56.950  1.00  0.00           H
ATOM   3187  C   PRO A 200      58.810  54.250  60.320  1.00  0.00           C
ATOM   3188  O   PRO A 200      58.890  54.120  61.550  1.00  0.00           O
ATOM   3189  N   LEU A 201      59.070  53.290  59.480  1.00  0.00           N
ATOM   3190  HN  LEU A 201      59.120  53.610  58.540  1.00  0.00           H
ATOM   3191  CA  LEU A 201      59.400  51.890  59.920  1.00  0.00           C
ATOM   3192  HA  LEU A 201      58.550  51.440  60.410  1.00  0.00           H
ATOM   3193  CB  LEU A 201      59.660  51.130  58.620  1.00  0.00           C
ATOM   3194  HB1 LEU A 201      60.460  51.580  57.990  1.00  0.00           H
ATOM   3195  HB2 LEU A 201      58.750  51.240  57.980  1.00  0.00           H
ATOM   3196  CG  LEU A 201      60.170  49.620  58.680  1.00  0.00           C
ATOM   3197  HG  LEU A 201      61.200  49.720  59.090  1.00  0.00           H
ATOM   3198  CD1 LEU A 201      59.320  48.820  59.620  1.00  0.00           C
ATOM   3199 HD11 LEU A 201      58.230  48.850  59.360  1.00  0.00           H
ATOM   3200 HD12 LEU A 201      59.460  49.230  60.640  1.00  0.00           H
ATOM   3201 HD13 LEU A 201      59.560  47.730  59.580  1.00  0.00           H
ATOM   3202  CD2 LEU A 201      60.250  48.940  57.230  1.00  0.00           C
ATOM   3203 HD21 LEU A 201      59.220  48.930  56.810  1.00  0.00           H
ATOM   3204 HD22 LEU A 201      60.550  47.870  57.350  1.00  0.00           H
ATOM   3205 HD23 LEU A 201      60.900  49.510  56.540  1.00  0.00           H
ATOM   3206  C   LEU A 201      60.570  51.700  60.850  1.00  0.00           C
ATOM   3207  O   LEU A 201      60.450  51.030  61.840  1.00  0.00           O
ATOM   3208  N   GLY A 202      61.730  52.370  60.560  1.00  0.00           N
ATOM   3209  HN  GLY A 202      61.670  53.160  59.960  1.00  0.00           H
ATOM   3210  CA  GLY A 202      62.910  52.310  61.500  1.00  0.00           C
ATOM   3211  HA1 GLY A 202      63.620  52.970  61.020  1.00  0.00           H
ATOM   3212  HA2 GLY A 202      63.220  51.290  61.680  1.00  0.00           H
ATOM   3213  C   GLY A 202      62.590  52.990  62.870  1.00  0.00           C
ATOM   3214  O   GLY A 202      63.140  52.590  63.900  1.00  0.00           O
ATOM   3215  N   ILE A 203      61.660  53.970  62.920  1.00  0.00           N
ATOM   3216  HN  ILE A 203      61.380  54.530  62.140  1.00  0.00           H
ATOM   3217  CA  ILE A 203      61.210  54.640  64.190  1.00  0.00           C
ATOM   3218  HA  ILE A 203      62.060  54.990  64.770  1.00  0.00           H
ATOM   3219  CB  ILE A 203      60.240  55.910  64.010  1.00  0.00           C
ATOM   3220  HB  ILE A 203      59.270  55.710  63.520  1.00  0.00           H
ATOM   3221  CG2 ILE A 203      59.880  56.430  65.410  1.00  0.00           C
ATOM   3222 HG21 ILE A 203      60.710  56.720  66.090  1.00  0.00           H
ATOM   3223 HG22 ILE A 203      59.260  55.780  66.060  1.00  0.00           H
ATOM   3224 HG23 ILE A 203      59.220  57.300  65.220  1.00  0.00           H
ATOM   3225  CG1 ILE A 203      61.130  56.870  63.230  1.00  0.00           C
ATOM   3226 HG11 ILE A 203      61.760  56.370  62.470  1.00  0.00           H
ATOM   3227 HG12 ILE A 203      61.810  57.310  63.990  1.00  0.00           H
ATOM   3228  CD  ILE A 203      60.270  58.020  62.690  1.00  0.00           C
ATOM   3229  HD1 ILE A 203      59.770  58.720  63.390  1.00  0.00           H
ATOM   3230  HD2 ILE A 203      59.500  57.580  62.020  1.00  0.00           H
ATOM   3231  HD3 ILE A 203      60.800  58.640  61.930  1.00  0.00           H
ATOM   3232  C   ILE A 203      60.510  53.660  65.000  1.00  0.00           C
ATOM   3233  O   ILE A 203      60.910  53.540  66.180  1.00  0.00           O
ATOM   3234  N   ILE A 204      59.550  52.870  64.470  1.00  0.00           N
ATOM   3235  HN  ILE A 204      59.290  53.070  63.520  1.00  0.00           H
ATOM   3236  CA  ILE A 204      58.840  51.920  65.280  1.00  0.00           C
ATOM   3237  HA  ILE A 204      58.510  52.360  66.210  1.00  0.00           H
ATOM   3238  CB  ILE A 204      57.590  51.320  64.560  1.00  0.00           C
ATOM   3239  HB  ILE A 204      57.860  51.250  63.480  1.00  0.00           H
ATOM   3240  CG2 ILE A 204      57.180  50.000  65.050  1.00  0.00           C
ATOM   3241 HG21 ILE A 204      57.090  49.960  66.170  1.00  0.00           H
ATOM   3242 HG22 ILE A 204      57.930  49.220  64.800  1.00  0.00           H
ATOM   3243 HG23 ILE A 204      56.250  49.690  64.540  1.00  0.00           H
ATOM   3244  CG1 ILE A 204      56.470  52.370  64.790  1.00  0.00           C
ATOM   3245 HG11 ILE A 204      56.850  53.410  64.790  1.00  0.00           H
ATOM   3246 HG12 ILE A 204      56.030  52.240  65.820  1.00  0.00           H
ATOM   3247  CD  ILE A 204      55.360  52.210  63.690  1.00  0.00           C
ATOM   3248  HD1 ILE A 204      54.600  53.000  63.860  1.00  0.00           H
ATOM   3249  HD2 ILE A 204      54.820  51.250  63.830  1.00  0.00           H
ATOM   3250  HD3 ILE A 204      55.800  52.280  62.680  1.00  0.00           H
ATOM   3251  C   ILE A 204      59.810  50.840  65.860  1.00  0.00           C
ATOM   3252  O   ILE A 204      59.780  50.560  67.060  1.00  0.00           O
ATOM   3253  N   LEU A 205      60.700  50.320  64.950  1.00  0.00           N
ATOM   3254  HN  LEU A 205      60.620  50.750  64.060  1.00  0.00           H
ATOM   3255  CA  LEU A 205      61.760  49.320  65.340  1.00  0.00           C
ATOM   3256  HA  LEU A 205      61.290  48.530  65.910  1.00  0.00           H
ATOM   3257  CB  LEU A 205      62.460  48.830  64.040  1.00  0.00           C
ATOM   3258  HB1 LEU A 205      63.330  48.230  64.340  1.00  0.00           H
ATOM   3259  HB2 LEU A 205      62.870  49.760  63.570  1.00  0.00           H
ATOM   3260  CG  LEU A 205      61.580  48.010  63.070  1.00  0.00           C
ATOM   3261  HG  LEU A 205      60.750  48.700  62.820  1.00  0.00           H
ATOM   3262  CD1 LEU A 205      62.370  47.770  61.790  1.00  0.00           C
ATOM   3263 HD11 LEU A 205      62.550  48.790  61.360  1.00  0.00           H
ATOM   3264 HD12 LEU A 205      61.830  47.160  61.040  1.00  0.00           H
ATOM   3265 HD13 LEU A 205      63.340  47.260  61.970  1.00  0.00           H
ATOM   3266  CD2 LEU A 205      61.100  46.740  63.740  1.00  0.00           C
ATOM   3267 HD21 LEU A 205      60.500  46.210  62.960  1.00  0.00           H
ATOM   3268 HD22 LEU A 205      60.490  46.710  64.670  1.00  0.00           H
ATOM   3269 HD23 LEU A 205      61.970  46.100  63.990  1.00  0.00           H
ATOM   3270  C   LEU A 205      62.740  49.840  66.370  1.00  0.00           C
ATOM   3271  O   LEU A 205      63.180  49.130  67.270  1.00  0.00           O
ATOM   3272  N   PHE A 206      63.060  51.140  66.400  1.00  0.00           N
ATOM   3273  HN  PHE A 206      62.660  51.730  65.690  1.00  0.00           H
ATOM   3274  CA  PHE A 206      63.860  51.830  67.380  1.00  0.00           C
ATOM   3275  HA  PHE A 206      64.730  51.200  67.430  1.00  0.00           H
ATOM   3276  CB  PHE A 206      64.240  53.270  66.950  1.00  0.00           C
ATOM   3277  HB1 PHE A 206      63.340  53.840  66.610  1.00  0.00           H
ATOM   3278  HB2 PHE A 206      64.960  53.150  66.110  1.00  0.00           H
ATOM   3279  CG  PHE A 206      64.960  54.090  67.960  1.00  0.00           C
ATOM   3280  CD1 PHE A 206      66.330  53.890  68.190  1.00  0.00           C
ATOM   3281  HD1 PHE A 206      66.890  53.190  67.600  1.00  0.00           H
ATOM   3282  CE1 PHE A 206      67.030  54.830  69.040  1.00  0.00           C
ATOM   3283  HE1 PHE A 206      68.050  54.570  69.230  1.00  0.00           H
ATOM   3284  CZ  PHE A 206      66.330  55.800  69.700  1.00  0.00           C
ATOM   3285  HZ  PHE A 206      66.750  56.360  70.520  1.00  0.00           H
ATOM   3286  CD2 PHE A 206      64.270  55.140  68.590  1.00  0.00           C
ATOM   3287  HD2 PHE A 206      63.210  55.310  68.530  1.00  0.00           H
ATOM   3288  CE2 PHE A 206      64.920  55.920  69.490  1.00  0.00           C
ATOM   3289  HE2 PHE A 206      64.400  56.600  70.160  1.00  0.00           H
ATOM   3290  C   PHE A 206      63.100  51.830  68.740  1.00  0.00           C
ATOM   3291  O   PHE A 206      63.680  51.380  69.740  1.00  0.00           O
ATOM   3292  N   CYS A 207      61.810  52.250  68.750  1.00  0.00           N
ATOM   3293  HN  CYS A 207      61.460  52.560  67.880  1.00  0.00           H
ATOM   3294  CA  CYS A 207      60.980  52.240  69.890  1.00  0.00           C
ATOM   3295  HA  CYS A 207      61.500  52.840  70.620  1.00  0.00           H
ATOM   3296  CB  CYS A 207      59.510  52.790  69.510  1.00  0.00           C
ATOM   3297  HB1 CYS A 207      58.740  52.680  70.300  1.00  0.00           H
ATOM   3298  HB2 CYS A 207      59.070  52.220  68.670  1.00  0.00           H
ATOM   3299  SG  CYS A 207      59.700  54.510  68.990  1.00  0.00           S
ATOM   3300  HG1 CYS A 207      60.990  54.430  68.720  1.00  0.00           H
ATOM   3301  C   CYS A 207      60.810  50.910  70.400  1.00  0.00           C
ATOM   3302  O   CYS A 207      60.880  50.770  71.650  1.00  0.00           O
ATOM   3303  N   SER A 208      60.610  49.870  69.560  1.00  0.00           N
ATOM   3304  HN  SER A 208      60.400  50.080  68.610  1.00  0.00           H
ATOM   3305  CA  SER A 208      60.540  48.560  70.020  1.00  0.00           C
ATOM   3306  HA  SER A 208      59.680  48.570  70.660  1.00  0.00           H
ATOM   3307  CB  SER A 208      60.300  47.570  68.800  1.00  0.00           C
ATOM   3308  HB1 SER A 208      60.340  46.530  69.210  1.00  0.00           H
ATOM   3309  HB2 SER A 208      61.130  47.700  68.080  1.00  0.00           H
ATOM   3310  OG  SER A 208      59.090  47.870  68.090  1.00  0.00           O
ATOM   3311  HG1 SER A 208      59.170  48.790  67.870  1.00  0.00           H
ATOM   3312  C   SER A 208      61.720  48.060  70.840  1.00  0.00           C
ATOM   3313  O   SER A 208      61.610  47.540  71.910  1.00  0.00           O
ATOM   3314  N   ALA A 209      62.920  48.360  70.300  1.00  0.00           N
ATOM   3315  HN  ALA A 209      62.930  48.620  69.340  1.00  0.00           H
ATOM   3316  CA  ALA A 209      64.220  48.190  70.940  1.00  0.00           C
ATOM   3317  HA  ALA A 209      64.340  47.170  71.260  1.00  0.00           H
ATOM   3318  CB  ALA A 209      65.300  48.590  69.870  1.00  0.00           C
ATOM   3319  HB1 ALA A 209      65.100  47.890  69.020  1.00  0.00           H
ATOM   3320  HB2 ALA A 209      66.310  48.490  70.320  1.00  0.00           H
ATOM   3321  HB3 ALA A 209      65.050  49.570  69.420  1.00  0.00           H
ATOM   3322  C   ALA A 209      64.370  49.040  72.210  1.00  0.00           C
ATOM   3323  O   ALA A 209      64.920  48.500  73.190  1.00  0.00           O
ATOM   3324  N   ARG A 210      63.910  50.290  72.290  1.00  0.00           N
ATOM   3325  HN  ARG A 210      63.510  50.710  71.480  1.00  0.00           H
ATOM   3326  CA  ARG A 210      64.130  51.100  73.480  1.00  0.00           C
ATOM   3327  HA  ARG A 210      65.030  50.820  74.000  1.00  0.00           H
ATOM   3328  CB  ARG A 210      64.290  52.600  73.200  1.00  0.00           C
ATOM   3329  HB1 ARG A 210      64.410  53.270  74.080  1.00  0.00           H
ATOM   3330  HB2 ARG A 210      63.340  52.860  72.680  1.00  0.00           H
ATOM   3331  CG  ARG A 210      65.490  53.030  72.360  1.00  0.00           C
ATOM   3332  HG1 ARG A 210      65.570  54.110  72.170  1.00  0.00           H
ATOM   3333  HG2 ARG A 210      65.250  52.570  71.370  1.00  0.00           H
ATOM   3334  CD  ARG A 210      66.920  52.550  72.790  1.00  0.00           C
ATOM   3335  HD1 ARG A 210      67.400  52.790  71.820  1.00  0.00           H
ATOM   3336  HD2 ARG A 210      67.010  51.480  73.060  1.00  0.00           H
ATOM   3337  NE  ARG A 210      67.450  53.520  73.800  1.00  0.00           N
ATOM   3338  HE  ARG A 210      66.840  54.170  74.290  1.00  0.00           H
ATOM   3339  CZ  ARG A 210      68.770  53.550  74.130  1.00  0.00           C
ATOM   3340  NH1 ARG A 210      69.650  52.690  73.650  1.00  0.00           N
ATOM   3341 HH11 ARG A 210      69.410  51.950  73.010  1.00  0.00           H
ATOM   3342 HH12 ARG A 210      70.550  52.760  74.070  1.00  0.00           H
ATOM   3343  NH2 ARG A 210      69.140  54.380  75.100  1.00  0.00           N
ATOM   3344 HH21 ARG A 210      68.450  54.890  75.620  1.00  0.00           H
ATOM   3345 HH22 ARG A 210      70.050  54.330  75.510  1.00  0.00           H
ATOM   3346  C   ARG A 210      63.180  50.760  74.540  1.00  0.00           C
ATOM   3347  O   ARG A 210      63.670  50.620  75.700  1.00  0.00           O
ATOM   3348  N   ILE A 211      61.910  50.400  74.260  1.00  0.00           N
ATOM   3349  HN  ILE A 211      61.420  50.660  73.440  1.00  0.00           H
ATOM   3350  CA  ILE A 211      61.030  49.710  75.210  1.00  0.00           C
ATOM   3351  HA  ILE A 211      60.790  50.380  76.030  1.00  0.00           H
ATOM   3352  CB  ILE A 211      59.650  49.460  74.630  1.00  0.00           C
ATOM   3353  HB  ILE A 211      59.910  48.960  73.680  1.00  0.00           H
ATOM   3354  CG2 ILE A 211      58.750  48.570  75.460  1.00  0.00           C
ATOM   3355 HG21 ILE A 211      59.080  47.530  75.640  1.00  0.00           H
ATOM   3356 HG22 ILE A 211      57.780  48.430  74.940  1.00  0.00           H
ATOM   3357 HG23 ILE A 211      58.590  48.900  76.500  1.00  0.00           H
ATOM   3358  CG1 ILE A 211      58.990  50.820  74.310  1.00  0.00           C
ATOM   3359 HG11 ILE A 211      59.690  51.630  74.010  1.00  0.00           H
ATOM   3360 HG12 ILE A 211      58.570  51.200  75.260  1.00  0.00           H
ATOM   3361  CD  ILE A 211      57.860  50.780  73.240  1.00  0.00           C
ATOM   3362  HD1 ILE A 211      56.970  50.460  73.800  1.00  0.00           H
ATOM   3363  HD2 ILE A 211      58.100  50.030  72.440  1.00  0.00           H
ATOM   3364  HD3 ILE A 211      57.650  51.790  72.820  1.00  0.00           H
ATOM   3365  C   ILE A 211      61.580  48.430  75.820  1.00  0.00           C
ATOM   3366  O   ILE A 211      61.740  48.370  77.060  1.00  0.00           O
ATOM   3367  N   ILE A 212      62.140  47.450  74.980  1.00  0.00           N
ATOM   3368  HN  ILE A 212      62.200  47.600  74.000  1.00  0.00           H
ATOM   3369  CA  ILE A 212      62.840  46.280  75.530  1.00  0.00           C
ATOM   3370  HA  ILE A 212      62.180  45.870  76.290  1.00  0.00           H
ATOM   3371  CB  ILE A 212      63.120  45.180  74.500  1.00  0.00           C
ATOM   3372  HB  ILE A 212      63.550  45.680  73.600  1.00  0.00           H
ATOM   3373  CG2 ILE A 212      64.060  44.110  74.990  1.00  0.00           C
ATOM   3374 HG21 ILE A 212      63.610  43.560  75.830  1.00  0.00           H
ATOM   3375 HG22 ILE A 212      65.060  44.510  75.290  1.00  0.00           H
ATOM   3376 HG23 ILE A 212      64.290  43.310  74.250  1.00  0.00           H
ATOM   3377  CG1 ILE A 212      61.840  44.500  73.950  1.00  0.00           C
ATOM   3378 HG11 ILE A 212      61.190  45.390  73.820  1.00  0.00           H
ATOM   3379 HG12 ILE A 212      61.430  43.800  74.720  1.00  0.00           H
ATOM   3380  CD  ILE A 212      62.010  43.680  72.730  1.00  0.00           C
ATOM   3381  HD1 ILE A 212      62.430  42.680  72.950  1.00  0.00           H
ATOM   3382  HD2 ILE A 212      62.720  44.220  72.070  1.00  0.00           H
ATOM   3383  HD3 ILE A 212      61.020  43.320  72.410  1.00  0.00           H
ATOM   3384  C   ILE A 212      64.020  46.610  76.360  1.00  0.00           C
ATOM   3385  O   ILE A 212      64.140  46.170  77.500  1.00  0.00           O
ATOM   3386  N   TRP A 213      64.890  47.570  75.910  1.00  0.00           N
ATOM   3387  HN  TRP A 213      64.700  47.960  75.020  1.00  0.00           H
ATOM   3388  CA  TRP A 213      66.060  48.050  76.630  1.00  0.00           C
ATOM   3389  HA  TRP A 213      66.550  47.160  77.000  1.00  0.00           H
ATOM   3390  CB  TRP A 213      66.780  48.930  75.570  1.00  0.00           C
ATOM   3391  HB1 TRP A 213      65.970  49.620  75.290  1.00  0.00           H
ATOM   3392  HB2 TRP A 213      67.220  48.400  74.710  1.00  0.00           H
ATOM   3393  CG  TRP A 213      67.960  49.710  76.100  1.00  0.00           C
ATOM   3394  CD1 TRP A 213      69.240  49.190  76.120  1.00  0.00           C
ATOM   3395  HD1 TRP A 213      69.480  48.200  75.780  1.00  0.00           H
ATOM   3396  NE1 TRP A 213      70.030  50.180  76.690  1.00  0.00           N
ATOM   3397  HE1 TRP A 213      71.010  50.140  76.570  1.00  0.00           H
ATOM   3398  CE2 TRP A 213      69.320  51.270  77.100  1.00  0.00           C
ATOM   3399  CD2 TRP A 213      67.960  50.940  76.780  1.00  0.00           C
ATOM   3400  CE3 TRP A 213      66.950  51.820  77.040  1.00  0.00           C
ATOM   3401  HE3 TRP A 213      65.940  51.590  76.760  1.00  0.00           H
ATOM   3402  CZ3 TRP A 213      67.240  52.990  77.720  1.00  0.00           C
ATOM   3403  HZ3 TRP A 213      66.440  53.710  77.820  1.00  0.00           H
ATOM   3404  CZ2 TRP A 213      69.620  52.470  77.780  1.00  0.00           C
ATOM   3405  HZ2 TRP A 213      70.600  52.840  78.040  1.00  0.00           H
ATOM   3406  CH2 TRP A 213      68.530  53.310  78.120  1.00  0.00           C
ATOM   3407  HH2 TRP A 213      68.640  54.290  78.570  1.00  0.00           H
ATOM   3408  C   TRP A 213      65.710  48.730  77.950  1.00  0.00           C
ATOM   3409  O   TRP A 213      66.350  48.610  78.970  1.00  0.00           O
ATOM   3410  N   SER A 214      64.630  49.580  77.970  1.00  0.00           N
ATOM   3411  HN  SER A 214      64.120  49.730  77.120  1.00  0.00           H
ATOM   3412  CA  SER A 214      64.040  50.020  79.290  1.00  0.00           C
ATOM   3413  HA  SER A 214      64.730  50.690  79.790  1.00  0.00           H
ATOM   3414  CB  SER A 214      62.700  50.740  79.000  1.00  0.00           C
ATOM   3415  HB1 SER A 214      61.840  50.060  78.810  1.00  0.00           H
ATOM   3416  HB2 SER A 214      62.920  51.420  78.140  1.00  0.00           H
ATOM   3417  OG  SER A 214      62.410  51.580  80.070  1.00  0.00           O
ATOM   3418  HG1 SER A 214      62.870  52.410  79.930  1.00  0.00           H
ATOM   3419  C   SER A 214      63.740  48.900  80.220  1.00  0.00           C
ATOM   3420  O   SER A 214      64.300  48.800  81.340  1.00  0.00           O
ATOM   3421  N   LEU A 215      62.990  47.900  79.780  1.00  0.00           N
ATOM   3422  HN  LEU A 215      62.490  48.000  78.930  1.00  0.00           H
ATOM   3423  CA  LEU A 215      62.530  46.710  80.470  1.00  0.00           C
ATOM   3424  HA  LEU A 215      61.930  47.100  81.280  1.00  0.00           H
ATOM   3425  CB  LEU A 215      61.660  45.690  79.660  1.00  0.00           C
ATOM   3426  HB1 LEU A 215      61.510  44.770  80.260  1.00  0.00           H
ATOM   3427  HB2 LEU A 215      62.210  45.270  78.780  1.00  0.00           H
ATOM   3428  CG  LEU A 215      60.270  46.390  79.320  1.00  0.00           C
ATOM   3429  HG  LEU A 215      60.450  47.340  78.790  1.00  0.00           H
ATOM   3430  CD1 LEU A 215      59.490  45.470  78.360  1.00  0.00           C
ATOM   3431 HD11 LEU A 215      60.200  45.210  77.550  1.00  0.00           H
ATOM   3432 HD12 LEU A 215      58.640  46.050  77.940  1.00  0.00           H
ATOM   3433 HD13 LEU A 215      59.090  44.510  78.760  1.00  0.00           H
ATOM   3434  CD2 LEU A 215      59.440  46.810  80.490  1.00  0.00           C
ATOM   3435 HD21 LEU A 215      59.510  45.890  81.120  1.00  0.00           H
ATOM   3436 HD22 LEU A 215      58.360  47.020  80.340  1.00  0.00           H
ATOM   3437 HD23 LEU A 215      59.900  47.610  81.110  1.00  0.00           H
ATOM   3438  C   LEU A 215      63.630  45.860  81.020  1.00  0.00           C
ATOM   3439  O   LEU A 215      63.480  45.230  82.100  1.00  0.00           O
ATOM   3440  N   ARG A 216      64.790  45.820  80.310  1.00  0.00           N
ATOM   3441  HN  ARG A 216      64.740  46.340  79.460  1.00  0.00           H
ATOM   3442  CA  ARG A 216      66.030  45.090  80.660  1.00  0.00           C
ATOM   3443  HA  ARG A 216      65.920  44.020  80.690  1.00  0.00           H
ATOM   3444  CB  ARG A 216      67.140  45.400  79.580  1.00  0.00           C
ATOM   3445  HB1 ARG A 216      67.230  46.500  79.540  1.00  0.00           H
ATOM   3446  HB2 ARG A 216      66.860  44.960  78.600  1.00  0.00           H
ATOM   3447  CG  ARG A 216      68.560  44.900  79.940  1.00  0.00           C
ATOM   3448  HG1 ARG A 216      68.910  45.570  80.750  1.00  0.00           H
ATOM   3449  HG2 ARG A 216      69.160  45.090  79.010  1.00  0.00           H
ATOM   3450  CD  ARG A 216      68.820  43.420  80.180  1.00  0.00           C
ATOM   3451  HD1 ARG A 216      68.680  42.790  79.280  1.00  0.00           H
ATOM   3452  HD2 ARG A 216      68.270  42.980  81.040  1.00  0.00           H
ATOM   3453  NE  ARG A 216      70.280  43.310  80.650  1.00  0.00           N
ATOM   3454  HE  ARG A 216      70.860  44.130  80.530  1.00  0.00           H
ATOM   3455  CZ  ARG A 216      70.950  42.230  80.830  1.00  0.00           C
ATOM   3456  NH1 ARG A 216      70.410  41.010  80.850  1.00  0.00           N
ATOM   3457 HH11 ARG A 216      69.470  40.970  81.180  1.00  0.00           H
ATOM   3458 HH12 ARG A 216      71.050  40.250  80.970  1.00  0.00           H
ATOM   3459  NH2 ARG A 216      72.230  42.390  81.080  1.00  0.00           N
ATOM   3460 HH21 ARG A 216      72.760  43.240  80.970  1.00  0.00           H
ATOM   3461 HH22 ARG A 216      72.740  41.550  81.270  1.00  0.00           H
ATOM   3462  C   ARG A 216      66.600  45.460  82.060  1.00  0.00           C
ATOM   3463  O   ARG A 216      67.080  44.580  82.810  1.00  0.00           O
ATOM   3464  N   GLN A 217      66.510  46.790  82.380  1.00  0.00           N
ATOM   3465  HN  GLN A 217      65.880  47.340  81.820  1.00  0.00           H
ATOM   3466  CA  GLN A 217      67.190  47.310  83.590  1.00  0.00           C
ATOM   3467  HA  GLN A 217      68.000  46.650  83.850  1.00  0.00           H
ATOM   3468  CB  GLN A 217      67.630  48.750  83.120  1.00  0.00           C
ATOM   3469  HB1 GLN A 217      68.090  49.240  84.010  1.00  0.00           H
ATOM   3470  HB2 GLN A 217      66.770  49.400  82.880  1.00  0.00           H
ATOM   3471  CG  GLN A 217      68.700  48.830  82.010  1.00  0.00           C
ATOM   3472  HG1 GLN A 217      68.430  48.170  81.160  1.00  0.00           H
ATOM   3473  HG2 GLN A 217      69.670  48.590  82.480  1.00  0.00           H
ATOM   3474  CD  GLN A 217      68.830  50.210  81.420  1.00  0.00           C
ATOM   3475  OE1 GLN A 217      69.520  51.110  81.870  1.00  0.00           O
ATOM   3476  NE2 GLN A 217      68.080  50.350  80.260  1.00  0.00           N
ATOM   3477 HE21 GLN A 217      68.230  51.210  79.800  1.00  0.00           H
ATOM   3478 HE22 GLN A 217      67.450  49.600  80.000  1.00  0.00           H
ATOM   3479  C   GLN A 217      66.250  47.320  84.780  1.00  0.00           C
ATOM   3480  O   GLN A 217      66.650  47.670  85.860  1.00  0.00           O
ATOM   3481  N   ARG A 218      64.930  47.000  84.610  1.00  0.00           N
ATOM   3482  HN  ARG A 218      64.590  46.830  83.680  1.00  0.00           H
ATOM   3483  CA  ARG A 218      63.930  47.230  85.620  1.00  0.00           C
ATOM   3484  HA  ARG A 218      64.050  48.300  85.770  1.00  0.00           H
ATOM   3485  CB  ARG A 218      62.520  46.890  85.080  1.00  0.00           C
ATOM   3486  HB1 ARG A 218      61.850  46.620  85.920  1.00  0.00           H
ATOM   3487  HB2 ARG A 218      62.640  46.000  84.420  1.00  0.00           H
ATOM   3488  CG  ARG A 218      61.850  47.920  84.120  1.00  0.00           C
ATOM   3489  HG1 ARG A 218      60.830  47.540  83.930  1.00  0.00           H
ATOM   3490  HG2 ARG A 218      62.460  47.960  83.200  1.00  0.00           H
ATOM   3491  CD  ARG A 218      61.860  49.460  84.400  1.00  0.00           C
ATOM   3492  HD1 ARG A 218      62.910  49.680  84.730  1.00  0.00           H
ATOM   3493  HD2 ARG A 218      61.320  49.790  85.320  1.00  0.00           H
ATOM   3494  NE  ARG A 218      61.550  50.270  83.180  1.00  0.00           N
ATOM   3495  HE  ARG A 218      62.340  50.560  82.630  1.00  0.00           H
ATOM   3496  CZ  ARG A 218      60.300  50.440  82.770  1.00  0.00           C
ATOM   3497  NH1 ARG A 218      59.170  49.980  83.380  1.00  0.00           N
ATOM   3498 HH11 ARG A 218      59.160  49.370  84.190  1.00  0.00           H
ATOM   3499 HH12 ARG A 218      58.360  50.370  82.950  1.00  0.00           H
ATOM   3500  NH2 ARG A 218      60.130  51.130  81.700  1.00  0.00           N
ATOM   3501 HH21 ARG A 218      60.920  51.500  81.220  1.00  0.00           H
ATOM   3502 HH22 ARG A 218      59.170  51.350  81.530  1.00  0.00           H
ATOM   3503  C   ARG A 218      64.060  46.430  86.950  1.00  0.00           C
ATOM   3504  O   ARG A 218      64.640  45.370  87.080  1.00  0.00           O
ATOM   3505  N   GLN A 219      63.550  46.960  88.070  1.00  0.00           N
ATOM   3506  HN  GLN A 219      63.060  47.830  87.990  1.00  0.00           H
ATOM   3507  CA  GLN A 219      63.680  46.500  89.400  1.00  0.00           C
ATOM   3508  HA  GLN A 219      64.710  46.200  89.600  1.00  0.00           H
ATOM   3509  CB  GLN A 219      63.210  47.600  90.390  1.00  0.00           C
ATOM   3510  HB1 GLN A 219      62.140  47.820  90.200  1.00  0.00           H
ATOM   3511  HB2 GLN A 219      63.620  48.590  90.090  1.00  0.00           H
ATOM   3512  CG  GLN A 219      63.380  47.460  91.890  1.00  0.00           C
ATOM   3513  HG1 GLN A 219      62.780  46.560  92.170  1.00  0.00           H
ATOM   3514  HG2 GLN A 219      62.920  48.350  92.370  1.00  0.00           H
ATOM   3515  CD  GLN A 219      64.820  47.470  92.410  1.00  0.00           C
ATOM   3516  OE1 GLN A 219      65.700  48.030  91.700  1.00  0.00           O
ATOM   3517  NE2 GLN A 219      65.120  46.850  93.580  1.00  0.00           N
ATOM   3518 HE21 GLN A 219      64.300  46.540  94.070  1.00  0.00           H
ATOM   3519 HE22 GLN A 219      66.050  46.950  93.940  1.00  0.00           H
ATOM   3520  C   GLN A 219      62.870  45.160  89.650  1.00  0.00           C
ATOM   3521  O   GLN A 219      61.900  44.850  89.030  1.00  0.00           O
ATOM   3522  N   MET A 220      63.380  44.310  90.630  1.00  0.00           N
ATOM   3523  HN  MET A 220      64.260  44.390  91.080  1.00  0.00           H
ATOM   3524  CA  MET A 220      62.750  43.100  91.050  1.00  0.00           C
ATOM   3525  HA  MET A 220      62.540  42.580  90.130  1.00  0.00           H
ATOM   3526  CB  MET A 220      63.620  42.200  91.970  1.00  0.00           C
ATOM   3527  HB1 MET A 220      64.300  41.710  91.240  1.00  0.00           H
ATOM   3528  HB2 MET A 220      63.010  41.350  92.340  1.00  0.00           H
ATOM   3529  CG  MET A 220      64.450  42.890  93.060  1.00  0.00           C
ATOM   3530  HG1 MET A 220      65.090  43.670  92.620  1.00  0.00           H
ATOM   3531  HG2 MET A 220      65.060  42.040  93.420  1.00  0.00           H
ATOM   3532  SD  MET A 220      63.600  43.540  94.550  1.00  0.00           S
ATOM   3533  CE  MET A 220      63.240  41.950  95.340  1.00  0.00           C
ATOM   3534  HE1 MET A 220      62.520  41.290  94.800  1.00  0.00           H
ATOM   3535  HE2 MET A 220      62.740  42.180  96.300  1.00  0.00           H
ATOM   3536  HE3 MET A 220      64.240  41.490  95.500  1.00  0.00           H
ATOM   3537  C   MET A 220      61.490  43.240  91.800  1.00  0.00           C
ATOM   3538  O   MET A 220      61.240  44.250  92.430  1.00  0.00           O
ATOM   3539  N   ASP A 221      60.560  42.290  91.690  1.00  0.00           N
ATOM   3540  HN  ASP A 221      60.800  41.460  91.190  1.00  0.00           H
ATOM   3541  CA  ASP A 221      59.260  42.290  92.320  1.00  0.00           C
ATOM   3542  HA  ASP A 221      59.440  42.590  93.340  1.00  0.00           H
ATOM   3543  CB  ASP A 221      58.140  43.100  91.700  1.00  0.00           C
ATOM   3544  HB1 ASP A 221      57.680  42.540  90.860  1.00  0.00           H
ATOM   3545  HB2 ASP A 221      58.620  44.030  91.340  1.00  0.00           H
ATOM   3546  CG  ASP A 221      57.000  43.600  92.590  1.00  0.00           C
ATOM   3547  OD1 ASP A 221      56.790  43.120  93.700  1.00  0.00           O
ATOM   3548  OD2 ASP A 221      56.120  44.330  92.080  1.00  0.00           O
ATOM   3549  C   ASP A 221      58.820  40.860  92.460  1.00  0.00           C
ATOM   3550  O   ASP A 221      59.560  40.020  92.000  1.00  0.00           O
ATOM   3551  N   ARG A 222      57.760  40.510  93.110  1.00  0.00           N
ATOM   3552  HN  ARG A 222      57.130  41.220  93.380  1.00  0.00           H
ATOM   3553  CA  ARG A 222      57.300  39.130  93.310  1.00  0.00           C
ATOM   3554  HA  ARG A 222      58.190  38.550  93.160  1.00  0.00           H
ATOM   3555  CB  ARG A 222      56.900  38.930  94.830  1.00  0.00           C
ATOM   3556  HB1 ARG A 222      55.950  39.480  94.980  1.00  0.00           H
ATOM   3557  HB2 ARG A 222      57.580  39.510  95.480  1.00  0.00           H
ATOM   3558  CG  ARG A 222      56.850  37.520  95.310  1.00  0.00           C
ATOM   3559  HG1 ARG A 222      57.810  37.050  95.610  1.00  0.00           H
ATOM   3560  HG2 ARG A 222      56.370  36.860  94.560  1.00  0.00           H
ATOM   3561  CD  ARG A 222      55.910  37.390  96.510  1.00  0.00           C
ATOM   3562  HD1 ARG A 222      55.920  36.320  96.790  1.00  0.00           H
ATOM   3563  HD2 ARG A 222      54.840  37.700  96.390  1.00  0.00           H
ATOM   3564  NE  ARG A 222      56.430  38.360  97.550  1.00  0.00           N
ATOM   3565  HE  ARG A 222      57.350  38.750  97.470  1.00  0.00           H
ATOM   3566  CZ  ARG A 222      55.950  38.260  98.760  1.00  0.00           C
ATOM   3567  NH1 ARG A 222      54.970  37.530  99.060  1.00  0.00           N
ATOM   3568 HH11 ARG A 222      54.310  37.280  98.350  1.00  0.00           H
ATOM   3569 HH12 ARG A 222      54.700  37.740 100.010  1.00  0.00           H
ATOM   3570  NH2 ARG A 222      56.540  38.940  99.690  1.00  0.00           N
ATOM   3571 HH21 ARG A 222      57.200  39.610  99.350  1.00  0.00           H
ATOM   3572 HH22 ARG A 222      56.260  38.880 100.650  1.00  0.00           H
ATOM   3573  C   ARG A 222      56.190  38.750  92.380  1.00  0.00           C
ATOM   3574  O   ARG A 222      55.360  39.570  92.020  1.00  0.00           O
ATOM   3575  N   HSD A 223      56.270  37.550  91.830  1.00  0.00           N
ATOM   3576  HN  HSD A 223      56.970  36.890  92.090  1.00  0.00           H
ATOM   3577  CA  HSD A 223      55.410  37.030  90.820  1.00  0.00           C
ATOM   3578  HA  HSD A 223      55.780  36.020  90.640  1.00  0.00           H
ATOM   3579  CB  HSD A 223      53.960  36.870  91.230  1.00  0.00           C
ATOM   3580  HB1 HSD A 223      53.490  36.070  90.610  1.00  0.00           H
ATOM   3581  HB2 HSD A 223      53.410  37.840  91.160  1.00  0.00           H
ATOM   3582  ND1 HSD A 223      53.890  34.830  92.790  1.00  0.00           N
ATOM   3583  HD1 HSD A 223      54.010  34.090  92.130  1.00  0.00           H
ATOM   3584  CG  HSD A 223      53.810  36.230  92.580  1.00  0.00           C
ATOM   3585  CE1 HSD A 223      53.750  34.610  94.080  1.00  0.00           C
ATOM   3586  HE1 HSD A 223      53.610  33.650  94.580  1.00  0.00           H
ATOM   3587  NE2 HSD A 223      53.670  35.740  94.780  1.00  0.00           N
ATOM   3588  CD2 HSD A 223      53.710  36.790  93.870  1.00  0.00           C
ATOM   3589  HD2 HSD A 223      53.480  37.830  94.070  1.00  0.00           H
ATOM   3590  C   HSD A 223      55.520  37.770  89.520  1.00  0.00           C
ATOM   3591  O   HSD A 223      54.580  37.730  88.730  1.00  0.00           O
ATOM   3592  N   ALA A 224      56.570  38.590  89.420  1.00  0.00           N
ATOM   3593  HN  ALA A 224      57.270  38.510  90.120  1.00  0.00           H
ATOM   3594  CA  ALA A 224      56.770  39.470  88.270  1.00  0.00           C
ATOM   3595  HA  ALA A 224      56.050  40.280  88.240  1.00  0.00           H
ATOM   3596  CB  ALA A 224      58.140  40.210  88.480  1.00  0.00           C
ATOM   3597  HB1 ALA A 224      58.390  40.960  87.710  1.00  0.00           H
ATOM   3598  HB2 ALA A 224      58.980  39.500  88.320  1.00  0.00           H
ATOM   3599  HB3 ALA A 224      58.210  40.720  89.460  1.00  0.00           H
ATOM   3600  C   ALA A 224      56.740  38.940  86.880  1.00  0.00           C
ATOM   3601  O   ALA A 224      57.200  37.810  86.710  1.00  0.00           O
ATOM   3602  N   LYS A 225      56.140  39.760  85.980  1.00  0.00           N
ATOM   3603  HN  LYS A 225      55.690  40.530  86.420  1.00  0.00           H
ATOM   3604  CA  LYS A 225      55.620  39.450  84.600  1.00  0.00           C
ATOM   3605  HA  LYS A 225      55.460  38.400  84.420  1.00  0.00           H
ATOM   3606  CB  LYS A 225      54.260  40.040  84.490  1.00  0.00           C
ATOM   3607  HB1 LYS A 225      53.780  39.890  83.500  1.00  0.00           H
ATOM   3608  HB2 LYS A 225      54.280  41.120  84.740  1.00  0.00           H
ATOM   3609  CG  LYS A 225      53.270  39.360  85.460  1.00  0.00           C
ATOM   3610  HG1 LYS A 225      53.510  39.750  86.470  1.00  0.00           H
ATOM   3611  HG2 LYS A 225      53.310  38.250  85.350  1.00  0.00           H
ATOM   3612  CD  LYS A 225      51.770  39.760  85.310  1.00  0.00           C
ATOM   3613  HD1 LYS A 225      51.540  39.670  84.230  1.00  0.00           H
ATOM   3614  HD2 LYS A 225      51.560  40.850  85.440  1.00  0.00           H
ATOM   3615  CE  LYS A 225      50.820  38.840  86.100  1.00  0.00           C
ATOM   3616  HE1 LYS A 225      51.190  38.720  87.150  1.00  0.00           H
ATOM   3617  HE2 LYS A 225      50.710  37.860  85.600  1.00  0.00           H
ATOM   3618  NZ  LYS A 225      49.500  39.540  86.080  1.00  0.00           N
ATOM   3619  HZ1 LYS A 225      49.080  39.480  85.140  1.00  0.00           H
ATOM   3620  HZ2 LYS A 225      49.690  40.510  86.400  1.00  0.00           H
ATOM   3621  HZ3 LYS A 225      48.880  39.160  86.820  1.00  0.00           H
ATOM   3622  C   LYS A 225      56.540  39.960  83.540  1.00  0.00           C
ATOM   3623  O   LYS A 225      56.170  39.910  82.380  1.00  0.00           O
ATOM   3624  N   ILE A 226      57.710  40.520  83.800  1.00  0.00           N
ATOM   3625  HN  ILE A 226      58.110  40.270  84.680  1.00  0.00           H
ATOM   3626  CA  ILE A 226      58.540  41.310  82.910  1.00  0.00           C
ATOM   3627  HA  ILE A 226      57.950  42.080  82.440  1.00  0.00           H
ATOM   3628  CB  ILE A 226      59.600  42.050  83.730  1.00  0.00           C
ATOM   3629  HB  ILE A 226      60.060  41.340  84.440  1.00  0.00           H
ATOM   3630  CG2 ILE A 226      60.710  42.590  82.740  1.00  0.00           C
ATOM   3631 HG21 ILE A 226      61.400  43.330  83.210  1.00  0.00           H
ATOM   3632 HG22 ILE A 226      60.320  42.960  81.780  1.00  0.00           H
ATOM   3633 HG23 ILE A 226      61.390  41.760  82.430  1.00  0.00           H
ATOM   3634  CG1 ILE A 226      59.040  43.080  84.690  1.00  0.00           C
ATOM   3635 HG11 ILE A 226      59.930  43.590  85.120  1.00  0.00           H
ATOM   3636 HG12 ILE A 226      58.550  42.600  85.560  1.00  0.00           H
ATOM   3637  CD  ILE A 226      58.260  44.170  84.030  1.00  0.00           C
ATOM   3638  HD1 ILE A 226      58.860  44.740  83.290  1.00  0.00           H
ATOM   3639  HD2 ILE A 226      57.840  44.890  84.770  1.00  0.00           H
ATOM   3640  HD3 ILE A 226      57.370  43.760  83.500  1.00  0.00           H
ATOM   3641  C   ILE A 226      59.120  40.540  81.780  1.00  0.00           C
ATOM   3642  O   ILE A 226      59.120  40.950  80.630  1.00  0.00           O
ATOM   3643  N   LYS A 227      59.520  39.290  82.000  1.00  0.00           N
ATOM   3644  HN  LYS A 227      59.560  38.870  82.910  1.00  0.00           H
ATOM   3645  CA  LYS A 227      59.970  38.350  80.890  1.00  0.00           C
ATOM   3646  HA  LYS A 227      60.790  38.770  80.340  1.00  0.00           H
ATOM   3647  CB  LYS A 227      60.440  36.940  81.380  1.00  0.00           C
ATOM   3648  HB1 LYS A 227      60.480  36.300  80.470  1.00  0.00           H
ATOM   3649  HB2 LYS A 227      59.570  36.480  81.910  1.00  0.00           H
ATOM   3650  CG  LYS A 227      61.650  36.860  82.210  1.00  0.00           C
ATOM   3651  HG1 LYS A 227      61.550  37.250  83.250  1.00  0.00           H
ATOM   3652  HG2 LYS A 227      62.290  37.670  81.810  1.00  0.00           H
ATOM   3653  CD  LYS A 227      62.220  35.440  82.340  1.00  0.00           C
ATOM   3654  HD1 LYS A 227      63.140  35.450  82.950  1.00  0.00           H
ATOM   3655  HD2 LYS A 227      62.520  34.980  81.370  1.00  0.00           H
ATOM   3656  CE  LYS A 227      61.160  34.470  82.980  1.00  0.00           C
ATOM   3657  HE1 LYS A 227      60.370  34.190  82.260  1.00  0.00           H
ATOM   3658  HE2 LYS A 227      60.630  35.030  83.780  1.00  0.00           H
ATOM   3659  NZ  LYS A 227      61.830  33.230  83.370  1.00  0.00           N
ATOM   3660  HZ1 LYS A 227      62.700  33.440  83.900  1.00  0.00           H
ATOM   3661  HZ2 LYS A 227      62.120  32.790  82.480  1.00  0.00           H
ATOM   3662  HZ3 LYS A 227      61.210  32.560  83.860  1.00  0.00           H
ATOM   3663  C   LYS A 227      58.830  38.190  79.900  1.00  0.00           C
ATOM   3664  O   LYS A 227      58.980  38.270  78.710  1.00  0.00           O
ATOM   3665  N   ARG A 228      57.610  37.890  80.310  1.00  0.00           N
ATOM   3666  HN  ARG A 228      57.400  37.780  81.290  1.00  0.00           H
ATOM   3667  CA  ARG A 228      56.510  37.960  79.340  1.00  0.00           C
ATOM   3668  HA  ARG A 228      56.720  37.220  78.590  1.00  0.00           H
ATOM   3669  CB  ARG A 228      55.160  37.430  79.910  1.00  0.00           C
ATOM   3670  HB1 ARG A 228      54.350  37.600  79.170  1.00  0.00           H
ATOM   3671  HB2 ARG A 228      54.840  37.920  80.850  1.00  0.00           H
ATOM   3672  CG  ARG A 228      55.070  35.930  80.040  1.00  0.00           C
ATOM   3673  HG1 ARG A 228      55.910  35.690  80.710  1.00  0.00           H
ATOM   3674  HG2 ARG A 228      55.320  35.410  79.100  1.00  0.00           H
ATOM   3675  CD  ARG A 228      53.750  35.400  80.660  1.00  0.00           C
ATOM   3676  HD1 ARG A 228      52.810  35.540  80.100  1.00  0.00           H
ATOM   3677  HD2 ARG A 228      53.650  35.860  81.670  1.00  0.00           H
ATOM   3678  NE  ARG A 228      54.050  33.990  80.760  1.00  0.00           N
ATOM   3679  HE  ARG A 228      54.790  33.650  81.340  1.00  0.00           H
ATOM   3680  CZ  ARG A 228      53.160  32.980  80.560  1.00  0.00           C
ATOM   3681  NH1 ARG A 228      52.190  32.920  79.670  1.00  0.00           N
ATOM   3682 HH11 ARG A 228      52.080  33.580  78.940  1.00  0.00           H
ATOM   3683 HH12 ARG A 228      51.870  31.980  79.580  1.00  0.00           H
ATOM   3684  NH2 ARG A 228      53.400  31.850  81.210  1.00  0.00           N
ATOM   3685 HH21 ARG A 228      54.070  31.900  81.950  1.00  0.00           H
ATOM   3686 HH22 ARG A 228      52.850  31.020  81.040  1.00  0.00           H
ATOM   3687  C   ARG A 228      56.220  39.310  78.590  1.00  0.00           C
ATOM   3688  O   ARG A 228      56.100  39.260  77.360  1.00  0.00           O
ATOM   3689  N   ALA A 229      56.290  40.490  79.280  1.00  0.00           N
ATOM   3690  HN  ALA A 229      56.460  40.510  80.260  1.00  0.00           H
ATOM   3691  CA  ALA A 229      56.290  41.750  78.590  1.00  0.00           C
ATOM   3692  HA  ALA A 229      55.270  41.800  78.210  1.00  0.00           H
ATOM   3693  CB  ALA A 229      56.300  42.810  79.750  1.00  0.00           C
ATOM   3694  HB1 ALA A 229      55.990  43.790  79.320  1.00  0.00           H
ATOM   3695  HB2 ALA A 229      57.340  42.830  80.170  1.00  0.00           H
ATOM   3696  HB3 ALA A 229      55.410  42.600  80.380  1.00  0.00           H
ATOM   3697  C   ALA A 229      57.350  41.880  77.450  1.00  0.00           C
ATOM   3698  O   ALA A 229      57.040  42.250  76.330  1.00  0.00           O
ATOM   3699  N   ILE A 230      58.660  41.440  77.720  1.00  0.00           N
ATOM   3700  HN  ILE A 230      58.760  41.010  78.620  1.00  0.00           H
ATOM   3701  CA  ILE A 230      59.760  41.310  76.770  1.00  0.00           C
ATOM   3702  HA  ILE A 230      59.920  42.300  76.380  1.00  0.00           H
ATOM   3703  CB  ILE A 230      61.080  40.950  77.460  1.00  0.00           C
ATOM   3704  HB  ILE A 230      61.090  39.930  77.900  1.00  0.00           H
ATOM   3705  CG2 ILE A 230      62.160  40.890  76.310  1.00  0.00           C
ATOM   3706 HG21 ILE A 230      62.230  41.880  75.820  1.00  0.00           H
ATOM   3707 HG22 ILE A 230      61.880  40.140  75.540  1.00  0.00           H
ATOM   3708 HG23 ILE A 230      63.080  40.600  76.860  1.00  0.00           H
ATOM   3709  CG1 ILE A 230      61.390  42.040  78.570  1.00  0.00           C
ATOM   3710 HG11 ILE A 230      60.480  42.200  79.180  1.00  0.00           H
ATOM   3711 HG12 ILE A 230      61.740  43.030  78.220  1.00  0.00           H
ATOM   3712  CD  ILE A 230      62.450  41.490  79.530  1.00  0.00           C
ATOM   3713  HD1 ILE A 230      63.480  41.470  79.110  1.00  0.00           H
ATOM   3714  HD2 ILE A 230      62.280  40.450  79.860  1.00  0.00           H
ATOM   3715  HD3 ILE A 230      62.500  42.220  80.380  1.00  0.00           H
ATOM   3716  C   ILE A 230      59.440  40.460  75.600  1.00  0.00           C
ATOM   3717  O   ILE A 230      59.540  40.800  74.430  1.00  0.00           O
ATOM   3718  N   THR A 231      58.930  39.190  75.850  1.00  0.00           N
ATOM   3719  HN  THR A 231      58.910  38.830  76.790  1.00  0.00           H
ATOM   3720  CA  THR A 231      58.420  38.350  74.780  1.00  0.00           C
ATOM   3721  HA  THR A 231      59.140  38.120  74.020  1.00  0.00           H
ATOM   3722  CB  THR A 231      57.960  37.030  75.440  1.00  0.00           C
ATOM   3723  HB  THR A 231      57.140  37.210  76.180  1.00  0.00           H
ATOM   3724  OG1 THR A 231      59.030  36.370  76.130  1.00  0.00           O
ATOM   3725  HG1 THR A 231      58.680  36.270  77.020  1.00  0.00           H
ATOM   3726  CG2 THR A 231      57.540  36.020  74.350  1.00  0.00           C
ATOM   3727 HG21 THR A 231      58.310  35.750  73.590  1.00  0.00           H
ATOM   3728 HG22 THR A 231      56.720  36.490  73.780  1.00  0.00           H
ATOM   3729 HG23 THR A 231      57.300  35.090  74.890  1.00  0.00           H
ATOM   3730  C   THR A 231      57.290  39.010  74.010  1.00  0.00           C
ATOM   3731  O   THR A 231      57.220  38.930  72.770  1.00  0.00           O
ATOM   3732  N   PHE A 232      56.300  39.670  74.600  1.00  0.00           N
ATOM   3733  HN  PHE A 232      56.360  39.780  75.580  1.00  0.00           H
ATOM   3734  CA  PHE A 232      55.190  40.300  73.920  1.00  0.00           C
ATOM   3735  HA  PHE A 232      54.690  39.510  73.360  1.00  0.00           H
ATOM   3736  CB  PHE A 232      54.060  40.780  74.870  1.00  0.00           C
ATOM   3737  HB1 PHE A 232      54.460  41.560  75.560  1.00  0.00           H
ATOM   3738  HB2 PHE A 232      53.630  39.890  75.380  1.00  0.00           H
ATOM   3739  CG  PHE A 232      52.900  41.560  74.230  1.00  0.00           C
ATOM   3740  CD1 PHE A 232      53.060  42.920  74.080  1.00  0.00           C
ATOM   3741  HD1 PHE A 232      54.000  43.370  74.390  1.00  0.00           H
ATOM   3742  CE1 PHE A 232      52.010  43.680  73.550  1.00  0.00           C
ATOM   3743  HE1 PHE A 232      52.010  44.760  73.550  1.00  0.00           H
ATOM   3744  CZ  PHE A 232      50.830  43.080  73.050  1.00  0.00           C
ATOM   3745  HZ  PHE A 232      49.900  43.490  72.680  1.00  0.00           H
ATOM   3746  CD2 PHE A 232      51.660  40.940  73.860  1.00  0.00           C
ATOM   3747  HD2 PHE A 232      51.500  39.890  74.020  1.00  0.00           H
ATOM   3748  CE2 PHE A 232      50.630  41.680  73.290  1.00  0.00           C
ATOM   3749  HE2 PHE A 232      49.760  41.160  72.920  1.00  0.00           H
ATOM   3750  C   PHE A 232      55.690  41.410  72.990  1.00  0.00           C
ATOM   3751  O   PHE A 232      55.270  41.520  71.850  1.00  0.00           O
ATOM   3752  N   ILE A 233      56.680  42.180  73.480  1.00  0.00           N
ATOM   3753  HN  ILE A 233      57.040  42.110  74.400  1.00  0.00           H
ATOM   3754  CA  ILE A 233      57.250  43.240  72.660  1.00  0.00           C
ATOM   3755  HA  ILE A 233      56.440  43.800  72.220  1.00  0.00           H
ATOM   3756  CB  ILE A 233      58.000  44.340  73.480  1.00  0.00           C
ATOM   3757  HB  ILE A 233      58.900  43.850  73.910  1.00  0.00           H
ATOM   3758  CG2 ILE A 233      58.640  45.410  72.530  1.00  0.00           C
ATOM   3759 HG21 ILE A 233      59.360  44.930  71.820  1.00  0.00           H
ATOM   3760 HG22 ILE A 233      59.110  46.170  73.170  1.00  0.00           H
ATOM   3761 HG23 ILE A 233      57.780  45.910  72.030  1.00  0.00           H
ATOM   3762  CG1 ILE A 233      57.050  44.980  74.530  1.00  0.00           C
ATOM   3763 HG11 ILE A 233      57.720  45.620  75.140  1.00  0.00           H
ATOM   3764 HG12 ILE A 233      56.640  44.190  75.200  1.00  0.00           H
ATOM   3765  CD  ILE A 233      55.820  45.670  74.060  1.00  0.00           C
ATOM   3766  HD1 ILE A 233      56.130  46.650  73.640  1.00  0.00           H
ATOM   3767  HD2 ILE A 233      55.090  45.990  74.830  1.00  0.00           H
ATOM   3768  HD3 ILE A 233      55.230  45.090  73.320  1.00  0.00           H
ATOM   3769  C   ILE A 233      57.990  42.720  71.460  1.00  0.00           C
ATOM   3770  O   ILE A 233      57.910  43.280  70.370  1.00  0.00           O
ATOM   3771  N   MET A 234      58.730  41.610  71.660  1.00  0.00           N
ATOM   3772  HN  MET A 234      58.820  41.120  72.530  1.00  0.00           H
ATOM   3773  CA  MET A 234      59.510  40.950  70.660  1.00  0.00           C
ATOM   3774  HA  MET A 234      60.300  41.550  70.240  1.00  0.00           H
ATOM   3775  CB  MET A 234      60.250  39.860  71.460  1.00  0.00           C
ATOM   3776  HB1 MET A 234      59.520  39.280  72.050  1.00  0.00           H
ATOM   3777  HB2 MET A 234      60.900  40.340  72.220  1.00  0.00           H
ATOM   3778  CG  MET A 234      61.140  38.900  70.580  1.00  0.00           C
ATOM   3779  HG1 MET A 234      60.420  38.350  69.930  1.00  0.00           H
ATOM   3780  HG2 MET A 234      61.630  38.180  71.260  1.00  0.00           H
ATOM   3781  SD  MET A 234      62.230  39.790  69.430  1.00  0.00           S
ATOM   3782  CE  MET A 234      63.010  38.300  68.830  1.00  0.00           C
ATOM   3783  HE1 MET A 234      63.840  38.620  68.160  1.00  0.00           H
ATOM   3784  HE2 MET A 234      62.260  37.770  68.220  1.00  0.00           H
ATOM   3785  HE3 MET A 234      63.360  37.610  69.630  1.00  0.00           H
ATOM   3786  C   MET A 234      58.720  40.280  69.530  1.00  0.00           C
ATOM   3787  O   MET A 234      59.160  40.370  68.370  1.00  0.00           O
ATOM   3788  N   VAL A 235      57.490  39.740  69.850  1.00  0.00           N
ATOM   3789  HN  VAL A 235      57.120  39.730  70.780  1.00  0.00           H
ATOM   3790  CA  VAL A 235      56.570  39.260  68.790  1.00  0.00           C
ATOM   3791  HA  VAL A 235      57.140  38.640  68.100  1.00  0.00           H
ATOM   3792  CB  VAL A 235      55.350  38.380  69.250  1.00  0.00           C
ATOM   3793  HB  VAL A 235      54.750  38.910  70.020  1.00  0.00           H
ATOM   3794  CG1 VAL A 235      54.330  38.060  68.030  1.00  0.00           C
ATOM   3795 HG11 VAL A 235      53.660  37.280  68.450  1.00  0.00           H
ATOM   3796 HG12 VAL A 235      54.870  37.650  67.150  1.00  0.00           H
ATOM   3797 HG13 VAL A 235      53.800  39.040  67.950  1.00  0.00           H
ATOM   3798  CG2 VAL A 235      55.900  37.130  69.950  1.00  0.00           C
ATOM   3799 HG21 VAL A 235      55.010  36.640  70.400  1.00  0.00           H
ATOM   3800 HG22 VAL A 235      56.710  37.300  70.700  1.00  0.00           H
ATOM   3801 HG23 VAL A 235      56.380  36.390  69.270  1.00  0.00           H
ATOM   3802  C   VAL A 235      56.030  40.370  68.020  1.00  0.00           C
ATOM   3803  O   VAL A 235      55.850  40.350  66.820  1.00  0.00           O
ATOM   3804  N   VAL A 236      55.590  41.450  68.700  1.00  0.00           N
ATOM   3805  HN  VAL A 236      55.580  41.520  69.700  1.00  0.00           H
ATOM   3806  CA  VAL A 236      55.030  42.630  68.050  1.00  0.00           C
ATOM   3807  HA  VAL A 236      54.220  42.210  67.470  1.00  0.00           H
ATOM   3808  CB  VAL A 236      54.440  43.630  69.040  1.00  0.00           C
ATOM   3809  HB  VAL A 236      55.140  43.770  69.890  1.00  0.00           H
ATOM   3810  CG1 VAL A 236      54.160  44.940  68.250  1.00  0.00           C
ATOM   3811 HG11 VAL A 236      53.660  44.630  67.310  1.00  0.00           H
ATOM   3812 HG12 VAL A 236      55.140  45.450  68.140  1.00  0.00           H
ATOM   3813 HG13 VAL A 236      53.460  45.620  68.770  1.00  0.00           H
ATOM   3814  CG2 VAL A 236      53.140  42.950  69.560  1.00  0.00           C
ATOM   3815 HG21 VAL A 236      53.430  42.050  70.150  1.00  0.00           H
ATOM   3816 HG22 VAL A 236      52.550  42.600  68.690  1.00  0.00           H
ATOM   3817 HG23 VAL A 236      52.440  43.540  70.190  1.00  0.00           H
ATOM   3818  C   VAL A 236      56.070  43.330  66.990  1.00  0.00           C
ATOM   3819  O   VAL A 236      55.710  43.810  65.900  1.00  0.00           O
ATOM   3820  N   ALA A 237      57.350  43.320  67.380  1.00  0.00           N
ATOM   3821  HN  ALA A 237      57.510  43.120  68.340  1.00  0.00           H
ATOM   3822  CA  ALA A 237      58.420  43.930  66.590  1.00  0.00           C
ATOM   3823  HA  ALA A 237      58.020  44.890  66.290  1.00  0.00           H
ATOM   3824  CB  ALA A 237      59.690  44.100  67.420  1.00  0.00           C
ATOM   3825  HB1 ALA A 237      59.470  44.740  68.310  1.00  0.00           H
ATOM   3826  HB2 ALA A 237      60.480  44.630  66.860  1.00  0.00           H
ATOM   3827  HB3 ALA A 237      60.020  43.120  67.840  1.00  0.00           H
ATOM   3828  C   ALA A 237      58.710  43.160  65.320  1.00  0.00           C
ATOM   3829  O   ALA A 237      59.060  43.730  64.270  1.00  0.00           O
ATOM   3830  N   ILE A 238      58.660  41.820  65.420  1.00  0.00           N
ATOM   3831  HN  ILE A 238      58.630  41.300  66.260  1.00  0.00           H
ATOM   3832  CA  ILE A 238      58.590  40.880  64.370  1.00  0.00           C
ATOM   3833  HA  ILE A 238      59.460  41.060  63.750  1.00  0.00           H
ATOM   3834  CB  ILE A 238      58.690  39.440  64.930  1.00  0.00           C
ATOM   3835  HB  ILE A 238      57.990  39.280  65.770  1.00  0.00           H
ATOM   3836  CG2 ILE A 238      58.460  38.400  63.780  1.00  0.00           C
ATOM   3837 HG21 ILE A 238      58.980  38.840  62.910  1.00  0.00           H
ATOM   3838 HG22 ILE A 238      57.380  38.410  63.510  1.00  0.00           H
ATOM   3839 HG23 ILE A 238      58.780  37.360  64.040  1.00  0.00           H
ATOM   3840  CG1 ILE A 238      60.140  39.190  65.470  1.00  0.00           C
ATOM   3841 HG11 ILE A 238      60.480  40.030  66.110  1.00  0.00           H
ATOM   3842 HG12 ILE A 238      60.870  39.330  64.660  1.00  0.00           H
ATOM   3843  CD  ILE A 238      60.280  37.840  66.140  1.00  0.00           C
ATOM   3844  HD1 ILE A 238      61.300  37.410  66.110  1.00  0.00           H
ATOM   3845  HD2 ILE A 238      59.690  36.990  65.720  1.00  0.00           H
ATOM   3846  HD3 ILE A 238      59.870  37.940  67.170  1.00  0.00           H
ATOM   3847  C   ILE A 238      57.420  40.980  63.370  1.00  0.00           C
ATOM   3848  O   ILE A 238      57.730  40.970  62.190  1.00  0.00           O
ATOM   3849  N   VAL A 239      56.210  41.230  63.910  1.00  0.00           N
ATOM   3850  HN  VAL A 239      56.100  41.410  64.890  1.00  0.00           H
ATOM   3851  CA  VAL A 239      55.070  41.540  63.110  1.00  0.00           C
ATOM   3852  HA  VAL A 239      54.950  40.720  62.410  1.00  0.00           H
ATOM   3853  CB  VAL A 239      53.840  41.720  63.960  1.00  0.00           C
ATOM   3854  HB  VAL A 239      54.100  42.370  64.830  1.00  0.00           H
ATOM   3855  CG1 VAL A 239      52.590  42.310  63.190  1.00  0.00           C
ATOM   3856 HG11 VAL A 239      51.690  42.310  63.820  1.00  0.00           H
ATOM   3857 HG12 VAL A 239      52.340  41.600  62.380  1.00  0.00           H
ATOM   3858 HG13 VAL A 239      52.860  43.270  62.670  1.00  0.00           H
ATOM   3859  CG2 VAL A 239      53.530  40.300  64.590  1.00  0.00           C
ATOM   3860 HG21 VAL A 239      54.520  39.890  64.850  1.00  0.00           H
ATOM   3861 HG22 VAL A 239      53.130  39.620  63.800  1.00  0.00           H
ATOM   3862 HG23 VAL A 239      52.950  40.310  65.530  1.00  0.00           H
ATOM   3863  C   VAL A 239      55.270  42.780  62.210  1.00  0.00           C
ATOM   3864  O   VAL A 239      54.870  42.750  61.010  1.00  0.00           O
ATOM   3865  N   PHE A 240      55.850  43.820  62.730  1.00  0.00           N
ATOM   3866  HN  PHE A 240      56.080  43.890  63.690  1.00  0.00           H
ATOM   3867  CA  PHE A 240      56.200  44.990  61.900  1.00  0.00           C
ATOM   3868  HA  PHE A 240      55.350  45.280  61.310  1.00  0.00           H
ATOM   3869  CB  PHE A 240      56.800  46.100  62.730  1.00  0.00           C
ATOM   3870  HB1 PHE A 240      57.130  46.900  62.030  1.00  0.00           H
ATOM   3871  HB2 PHE A 240      57.580  45.670  63.390  1.00  0.00           H
ATOM   3872  CG  PHE A 240      55.730  46.670  63.550  1.00  0.00           C
ATOM   3873  CD1 PHE A 240      54.500  47.050  63.030  1.00  0.00           C
ATOM   3874  HD1 PHE A 240      54.210  46.990  61.990  1.00  0.00           H
ATOM   3875  CE1 PHE A 240      53.480  47.600  63.810  1.00  0.00           C
ATOM   3876  HE1 PHE A 240      52.600  47.940  63.290  1.00  0.00           H
ATOM   3877  CZ  PHE A 240      53.690  47.710  65.190  1.00  0.00           C
ATOM   3878  HZ  PHE A 240      52.990  48.140  65.890  1.00  0.00           H
ATOM   3879  CD2 PHE A 240      55.980  46.880  64.910  1.00  0.00           C
ATOM   3880  HD2 PHE A 240      56.920  46.700  65.420  1.00  0.00           H
ATOM   3881  CE2 PHE A 240      54.930  47.390  65.760  1.00  0.00           C
ATOM   3882  HE2 PHE A 240      55.140  47.460  66.810  1.00  0.00           H
ATOM   3883  C   PHE A 240      57.140  44.660  60.800  1.00  0.00           C
ATOM   3884  O   PHE A 240      56.870  45.080  59.670  1.00  0.00           O
ATOM   3885  N   VAL A 241      58.190  43.920  61.010  1.00  0.00           N
ATOM   3886  HN  VAL A 241      58.330  43.420  61.860  1.00  0.00           H
ATOM   3887  CA  VAL A 241      58.940  43.340  59.880  1.00  0.00           C
ATOM   3888  HA  VAL A 241      59.170  44.150  59.210  1.00  0.00           H
ATOM   3889  CB  VAL A 241      60.160  42.590  60.340  1.00  0.00           C
ATOM   3890  HB  VAL A 241      59.850  41.810  61.070  1.00  0.00           H
ATOM   3891  CG1 VAL A 241      61.010  41.930  59.240  1.00  0.00           C
ATOM   3892 HG11 VAL A 241      60.420  41.100  58.800  1.00  0.00           H
ATOM   3893 HG12 VAL A 241      62.000  41.540  59.550  1.00  0.00           H
ATOM   3894 HG13 VAL A 241      61.260  42.610  58.390  1.00  0.00           H
ATOM   3895  CG2 VAL A 241      61.020  43.620  61.070  1.00  0.00           C
ATOM   3896 HG21 VAL A 241      60.670  44.000  62.060  1.00  0.00           H
ATOM   3897 HG22 VAL A 241      61.040  44.590  60.520  1.00  0.00           H
ATOM   3898 HG23 VAL A 241      62.030  43.160  61.210  1.00  0.00           H
ATOM   3899  C   VAL A 241      58.200  42.430  58.880  1.00  0.00           C
ATOM   3900  O   VAL A 241      58.260  42.600  57.680  1.00  0.00           O
ATOM   3901  N   ILE A 242      57.390  41.460  59.470  1.00  0.00           N
ATOM   3902  HN  ILE A 242      57.410  41.350  60.460  1.00  0.00           H
ATOM   3903  CA  ILE A 242      56.520  40.560  58.770  1.00  0.00           C
ATOM   3904  HA  ILE A 242      57.290  40.000  58.250  1.00  0.00           H
ATOM   3905  CB  ILE A 242      55.820  39.510  59.680  1.00  0.00           C
ATOM   3906  HB  ILE A 242      55.360  40.090  60.500  1.00  0.00           H
ATOM   3907  CG2 ILE A 242      54.680  38.760  58.910  1.00  0.00           C
ATOM   3908 HG21 ILE A 242      54.200  38.070  59.640  1.00  0.00           H
ATOM   3909 HG22 ILE A 242      55.080  38.210  58.020  1.00  0.00           H
ATOM   3910 HG23 ILE A 242      53.900  39.500  58.630  1.00  0.00           H
ATOM   3911  CG1 ILE A 242      56.780  38.440  60.290  1.00  0.00           C
ATOM   3912 HG11 ILE A 242      56.150  37.660  60.770  1.00  0.00           H
ATOM   3913 HG12 ILE A 242      57.320  38.910  61.150  1.00  0.00           H
ATOM   3914  CD  ILE A 242      57.670  37.640  59.280  1.00  0.00           C
ATOM   3915  HD1 ILE A 242      58.490  38.340  59.000  1.00  0.00           H
ATOM   3916  HD2 ILE A 242      57.070  37.120  58.510  1.00  0.00           H
ATOM   3917  HD3 ILE A 242      58.190  36.860  59.880  1.00  0.00           H
ATOM   3918  C   ILE A 242      55.520  41.250  57.800  1.00  0.00           C
ATOM   3919  O   ILE A 242      55.470  40.890  56.610  1.00  0.00           O
ATOM   3920  N   CYS A 243      54.810  42.280  58.200  1.00  0.00           N
ATOM   3921  HN  CYS A 243      54.860  42.400  59.190  1.00  0.00           H
ATOM   3922  CA  CYS A 243      53.960  43.130  57.400  1.00  0.00           C
ATOM   3923  HA  CYS A 243      53.270  42.540  56.810  1.00  0.00           H
ATOM   3924  CB  CYS A 243      53.170  44.090  58.370  1.00  0.00           C
ATOM   3925  HB1 CYS A 243      52.650  44.870  57.770  1.00  0.00           H
ATOM   3926  HB2 CYS A 243      53.910  44.630  59.010  1.00  0.00           H
ATOM   3927  SG  CYS A 243      51.910  43.260  59.370  1.00  0.00           S
ATOM   3928  HG1 CYS A 243      52.890  42.650  60.010  1.00  0.00           H
ATOM   3929  C   CYS A 243      54.660  43.990  56.320  1.00  0.00           C
ATOM   3930  O   CYS A 243      54.200  44.110  55.190  1.00  0.00           O
ATOM   3931  N   PHE A 244      55.770  44.700  56.680  1.00  0.00           N
ATOM   3932  HN  PHE A 244      56.070  44.620  57.630  1.00  0.00           H
ATOM   3933  CA  PHE A 244      56.210  45.850  55.860  1.00  0.00           C
ATOM   3934  HA  PHE A 244      55.410  46.030  55.150  1.00  0.00           H
ATOM   3935  CB  PHE A 244      56.570  47.140  56.700  1.00  0.00           C
ATOM   3936  HB1 PHE A 244      56.990  48.030  56.190  1.00  0.00           H
ATOM   3937  HB2 PHE A 244      57.340  46.880  57.460  1.00  0.00           H
ATOM   3938  CG  PHE A 244      55.410  47.780  57.340  1.00  0.00           C
ATOM   3939  CD1 PHE A 244      54.500  48.560  56.510  1.00  0.00           C
ATOM   3940  HD1 PHE A 244      54.800  48.700  55.480  1.00  0.00           H
ATOM   3941  CE1 PHE A 244      53.290  49.000  56.990  1.00  0.00           C
ATOM   3942  HE1 PHE A 244      52.620  49.540  56.340  1.00  0.00           H
ATOM   3943  CZ  PHE A 244      53.010  48.890  58.340  1.00  0.00           C
ATOM   3944  HZ  PHE A 244      52.130  49.290  58.820  1.00  0.00           H
ATOM   3945  CD2 PHE A 244      55.110  47.690  58.710  1.00  0.00           C
ATOM   3946  HD2 PHE A 244      55.870  47.280  59.360  1.00  0.00           H
ATOM   3947  CE2 PHE A 244      53.900  48.230  59.220  1.00  0.00           C
ATOM   3948  HE2 PHE A 244      53.590  48.010  60.230  1.00  0.00           H
ATOM   3949  C   PHE A 244      57.370  45.510  54.910  1.00  0.00           C
ATOM   3950  O   PHE A 244      57.310  45.990  53.750  1.00  0.00           O
ATOM   3951  N   LEU A 245      58.330  44.730  55.360  1.00  0.00           N
ATOM   3952  HN  LEU A 245      58.090  44.220  56.180  1.00  0.00           H
ATOM   3953  CA  LEU A 245      59.410  44.330  54.580  1.00  0.00           C
ATOM   3954  HA  LEU A 245      59.900  45.270  54.350  1.00  0.00           H
ATOM   3955  CB  LEU A 245      60.450  43.690  55.480  1.00  0.00           C
ATOM   3956  HB1 LEU A 245      59.930  42.790  55.880  1.00  0.00           H
ATOM   3957  HB2 LEU A 245      60.790  44.380  56.280  1.00  0.00           H
ATOM   3958  CG  LEU A 245      61.690  43.060  54.850  1.00  0.00           C
ATOM   3959  HG  LEU A 245      61.400  42.640  53.860  1.00  0.00           H
ATOM   3960  CD1 LEU A 245      62.810  44.100  54.710  1.00  0.00           C
ATOM   3961 HD11 LEU A 245      63.040  44.500  55.730  1.00  0.00           H
ATOM   3962 HD12 LEU A 245      62.430  44.940  54.080  1.00  0.00           H
ATOM   3963 HD13 LEU A 245      63.680  43.640  54.210  1.00  0.00           H
ATOM   3964  CD2 LEU A 245      62.290  41.800  55.570  1.00  0.00           C
ATOM   3965 HD21 LEU A 245      61.570  40.960  55.660  1.00  0.00           H
ATOM   3966 HD22 LEU A 245      62.730  42.050  56.550  1.00  0.00           H
ATOM   3967 HD23 LEU A 245      63.140  41.450  54.940  1.00  0.00           H
ATOM   3968  C   LEU A 245      59.120  43.560  53.280  1.00  0.00           C
ATOM   3969  O   LEU A 245      59.690  43.870  52.250  1.00  0.00           O
ATOM   3970  N   PRO A 246      58.290  42.550  53.190  1.00  0.00           N
ATOM   3971  CD  PRO A 246      57.760  41.740  54.370  1.00  0.00           C
ATOM   3972  HD1 PRO A 246      56.980  42.310  54.940  1.00  0.00           H
ATOM   3973  HD2 PRO A 246      58.550  41.550  55.120  1.00  0.00           H
ATOM   3974  CA  PRO A 246      58.290  41.630  52.000  1.00  0.00           C
ATOM   3975  HA  PRO A 246      59.330  41.380  51.960  1.00  0.00           H
ATOM   3976  CB  PRO A 246      57.390  40.350  52.310  1.00  0.00           C
ATOM   3977  HB1 PRO A 246      57.740  39.440  51.780  1.00  0.00           H
ATOM   3978  HB2 PRO A 246      56.350  40.590  51.990  1.00  0.00           H
ATOM   3979  CG  PRO A 246      57.270  40.350  53.840  1.00  0.00           C
ATOM   3980  HG1 PRO A 246      56.300  40.090  54.310  1.00  0.00           H
ATOM   3981  HG2 PRO A 246      57.960  39.610  54.280  1.00  0.00           H
ATOM   3982  C   PRO A 246      57.890  42.240  50.650  1.00  0.00           C
ATOM   3983  O   PRO A 246      58.400  41.880  49.580  1.00  0.00           O
ATOM   3984  N   SER A 247      57.020  43.250  50.520  1.00  0.00           N
ATOM   3985  HN  SER A 247      56.440  43.510  51.290  1.00  0.00           H
ATOM   3986  CA  SER A 247      56.710  44.010  49.230  1.00  0.00           C
ATOM   3987  HA  SER A 247      56.630  43.340  48.400  1.00  0.00           H
ATOM   3988  CB  SER A 247      55.380  44.750  49.250  1.00  0.00           C
ATOM   3989  HB1 SER A 247      54.550  44.060  49.510  1.00  0.00           H
ATOM   3990  HB2 SER A 247      55.150  45.120  48.230  1.00  0.00           H
ATOM   3991  OG  SER A 247      55.440  45.800  50.210  1.00  0.00           O
ATOM   3992  HG1 SER A 247      55.270  45.360  51.050  1.00  0.00           H
ATOM   3993  C   SER A 247      57.860  44.970  48.810  1.00  0.00           C
ATOM   3994  O   SER A 247      58.130  45.190  47.620  1.00  0.00           O
ATOM   3995  N   VAL A 248      58.630  45.450  49.830  1.00  0.00           N
ATOM   3996  HN  VAL A 248      58.270  45.340  50.760  1.00  0.00           H
ATOM   3997  CA  VAL A 248      59.960  46.080  49.650  1.00  0.00           C
ATOM   3998  HA  VAL A 248      59.710  46.750  48.840  1.00  0.00           H
ATOM   3999  CB  VAL A 248      60.440  46.850  50.850  1.00  0.00           C
ATOM   4000  HB  VAL A 248      59.710  46.670  51.680  1.00  0.00           H
ATOM   4001  CG1 VAL A 248      61.880  46.490  51.260  1.00  0.00           C
ATOM   4002 HG11 VAL A 248      62.560  46.700  50.400  1.00  0.00           H
ATOM   4003 HG12 VAL A 248      61.950  45.430  51.580  1.00  0.00           H
ATOM   4004 HG13 VAL A 248      62.250  46.940  52.210  1.00  0.00           H
ATOM   4005  CG2 VAL A 248      60.380  48.360  50.510  1.00  0.00           C
ATOM   4006 HG21 VAL A 248      59.370  48.740  50.800  1.00  0.00           H
ATOM   4007 HG22 VAL A 248      60.560  48.510  49.430  1.00  0.00           H
ATOM   4008 HG23 VAL A 248      61.050  48.990  51.120  1.00  0.00           H
ATOM   4009  C   VAL A 248      61.010  45.140  48.990  1.00  0.00           C
ATOM   4010  O   VAL A 248      61.690  45.540  48.050  1.00  0.00           O
ATOM   4011  N   VAL A 249      61.170  43.900  49.520  1.00  0.00           N
ATOM   4012  HN  VAL A 249      60.640  43.660  50.320  1.00  0.00           H
ATOM   4013  CA  VAL A 249      61.970  42.820  49.000  1.00  0.00           C
ATOM   4014  HA  VAL A 249      63.000  43.180  48.950  1.00  0.00           H
ATOM   4015  CB  VAL A 249      61.870  41.610  49.930  1.00  0.00           C
ATOM   4016  HB  VAL A 249      60.790  41.320  50.010  1.00  0.00           H
ATOM   4017  CG1 VAL A 249      62.560  40.440  49.260  1.00  0.00           C
ATOM   4018 HG11 VAL A 249      61.940  40.200  48.380  1.00  0.00           H
ATOM   4019 HG12 VAL A 249      62.700  39.530  49.880  1.00  0.00           H
ATOM   4020 HG13 VAL A 249      63.580  40.650  48.870  1.00  0.00           H
ATOM   4021  CG2 VAL A 249      62.650  42.010  51.210  1.00  0.00           C
ATOM   4022 HG21 VAL A 249      62.730  41.150  51.910  1.00  0.00           H
ATOM   4023 HG22 VAL A 249      62.110  42.820  51.740  1.00  0.00           H
ATOM   4024 HG23 VAL A 249      63.700  42.300  51.030  1.00  0.00           H
ATOM   4025  C   VAL A 249      61.710  42.450  47.500  1.00  0.00           C
ATOM   4026  O   VAL A 249      62.600  42.500  46.680  1.00  0.00           O
ATOM   4027  N   VAL A 250      60.480  42.330  47.210  1.00  0.00           N
ATOM   4028  HN  VAL A 250      59.760  42.440  47.900  1.00  0.00           H
ATOM   4029  CA  VAL A 250      59.960  42.200  45.840  1.00  0.00           C
ATOM   4030  HA  VAL A 250      60.460  41.360  45.390  1.00  0.00           H
ATOM   4031  CB  VAL A 250      58.430  41.840  45.790  1.00  0.00           C
ATOM   4032  HB  VAL A 250      57.910  42.650  46.350  1.00  0.00           H
ATOM   4033  CG1 VAL A 250      57.810  41.670  44.370  1.00  0.00           C
ATOM   4034 HG11 VAL A 250      58.300  40.840  43.820  1.00  0.00           H
ATOM   4035 HG12 VAL A 250      57.950  42.640  43.840  1.00  0.00           H
ATOM   4036 HG13 VAL A 250      56.710  41.510  44.480  1.00  0.00           H
ATOM   4037  CG2 VAL A 250      58.220  40.560  46.630  1.00  0.00           C
ATOM   4038 HG21 VAL A 250      58.730  39.730  46.090  1.00  0.00           H
ATOM   4039 HG22 VAL A 250      57.130  40.390  46.790  1.00  0.00           H
ATOM   4040 HG23 VAL A 250      58.580  40.700  47.670  1.00  0.00           H
ATOM   4041  C   VAL A 250      60.210  43.430  44.970  1.00  0.00           C
ATOM   4042  O   VAL A 250      60.500  43.280  43.800  1.00  0.00           O
ATOM   4043  N   ARG A 251      60.040  44.720  45.480  1.00  0.00           N
ATOM   4044  HN  ARG A 251      59.570  44.860  46.340  1.00  0.00           H
ATOM   4045  CA  ARG A 251      60.510  45.890  44.800  1.00  0.00           C
ATOM   4046  HA  ARG A 251      60.020  45.940  43.840  1.00  0.00           H
ATOM   4047  CB  ARG A 251      59.960  47.190  45.540  1.00  0.00           C
ATOM   4048  HB1 ARG A 251      60.490  47.160  46.520  1.00  0.00           H
ATOM   4049  HB2 ARG A 251      58.870  47.090  45.700  1.00  0.00           H
ATOM   4050  CG  ARG A 251      60.280  48.600  45.020  1.00  0.00           C
ATOM   4051  HG1 ARG A 251      61.370  48.790  45.020  1.00  0.00           H
ATOM   4052  HG2 ARG A 251      59.800  49.360  45.670  1.00  0.00           H
ATOM   4053  CD  ARG A 251      59.900  48.910  43.570  1.00  0.00           C
ATOM   4054  HD1 ARG A 251      60.390  48.190  42.880  1.00  0.00           H
ATOM   4055  HD2 ARG A 251      60.120  49.940  43.240  1.00  0.00           H
ATOM   4056  NE  ARG A 251      58.420  48.870  43.470  1.00  0.00           N
ATOM   4057  HE  ARG A 251      57.830  48.970  44.280  1.00  0.00           H
ATOM   4058  CZ  ARG A 251      57.740  48.330  42.460  1.00  0.00           C
ATOM   4059  NH1 ARG A 251      58.300  48.160  41.280  1.00  0.00           N
ATOM   4060 HH11 ARG A 251      59.050  48.770  41.000  1.00  0.00           H
ATOM   4061 HH12 ARG A 251      57.620  48.100  40.560  1.00  0.00           H
ATOM   4062  NH2 ARG A 251      56.430  48.320  42.490  1.00  0.00           N
ATOM   4063 HH21 ARG A 251      55.930  48.700  43.270  1.00  0.00           H
ATOM   4064 HH22 ARG A 251      55.990  47.800  41.760  1.00  0.00           H
ATOM   4065  C   ARG A 251      61.980  45.990  44.490  1.00  0.00           C
ATOM   4066  O   ARG A 251      62.340  46.270  43.390  1.00  0.00           O
ATOM   4067  N   ILE A 252      62.890  45.700  45.460  1.00  0.00           N
ATOM   4068  HN  ILE A 252      62.490  45.480  46.350  1.00  0.00           H
ATOM   4069  CA  ILE A 252      64.330  45.690  45.170  1.00  0.00           C
ATOM   4070  HA  ILE A 252      64.570  46.640  44.730  1.00  0.00           H
ATOM   4071  CB  ILE A 252      65.110  45.520  46.430  1.00  0.00           C
ATOM   4072  HB  ILE A 252      64.770  44.610  46.980  1.00  0.00           H
ATOM   4073  CG2 ILE A 252      66.620  45.280  46.010  1.00  0.00           C
ATOM   4074 HG21 ILE A 252      67.050  46.230  45.610  1.00  0.00           H
ATOM   4075 HG22 ILE A 252      66.940  44.420  45.380  1.00  0.00           H
ATOM   4076 HG23 ILE A 252      67.160  45.190  46.990  1.00  0.00           H
ATOM   4077  CG1 ILE A 252      64.960  46.770  47.340  1.00  0.00           C
ATOM   4078 HG11 ILE A 252      63.870  46.830  47.550  1.00  0.00           H
ATOM   4079 HG12 ILE A 252      65.260  47.600  46.670  1.00  0.00           H
ATOM   4080  CD  ILE A 252      65.660  46.690  48.720  1.00  0.00           C
ATOM   4081  HD1 ILE A 252      65.030  47.230  49.460  1.00  0.00           H
ATOM   4082  HD2 ILE A 252      66.680  47.100  48.600  1.00  0.00           H
ATOM   4083  HD3 ILE A 252      65.840  45.620  48.980  1.00  0.00           H
ATOM   4084  C   ILE A 252      64.710  44.570  44.120  1.00  0.00           C
ATOM   4085  O   ILE A 252      65.420  44.800  43.180  1.00  0.00           O
ATOM   4086  N   ARG A 253      64.130  43.340  44.300  1.00  0.00           N
ATOM   4087  HN  ARG A 253      63.620  43.170  45.130  1.00  0.00           H
ATOM   4088  CA  ARG A 253      64.190  42.280  43.280  1.00  0.00           C
ATOM   4089  HA  ARG A 253      65.210  42.000  43.100  1.00  0.00           H
ATOM   4090  CB  ARG A 253      63.510  40.940  43.930  1.00  0.00           C
ATOM   4091  HB1 ARG A 253      62.450  41.100  44.200  1.00  0.00           H
ATOM   4092  HB2 ARG A 253      64.060  40.690  44.860  1.00  0.00           H
ATOM   4093  CG  ARG A 253      63.680  39.730  43.050  1.00  0.00           C
ATOM   4094  HG1 ARG A 253      63.140  39.910  42.090  1.00  0.00           H
ATOM   4095  HG2 ARG A 253      63.320  38.840  43.590  1.00  0.00           H
ATOM   4096  CD  ARG A 253      65.180  39.490  42.630  1.00  0.00           C
ATOM   4097  HD1 ARG A 253      65.770  39.270  43.530  1.00  0.00           H
ATOM   4098  HD2 ARG A 253      65.540  40.440  42.190  1.00  0.00           H
ATOM   4099  NE  ARG A 253      65.120  38.440  41.530  1.00  0.00           N
ATOM   4100  HE  ARG A 253      64.260  38.050  41.200  1.00  0.00           H
ATOM   4101  CZ  ARG A 253      66.180  37.980  40.840  1.00  0.00           C
ATOM   4102  NH1 ARG A 253      67.420  38.280  41.070  1.00  0.00           N
ATOM   4103 HH11 ARG A 253      67.680  38.810  41.870  1.00  0.00           H
ATOM   4104 HH12 ARG A 253      68.130  37.710  40.670  1.00  0.00           H
ATOM   4105  NH2 ARG A 253      65.810  37.140  39.840  1.00  0.00           N
ATOM   4106 HH21 ARG A 253      64.810  37.040  39.810  1.00  0.00           H
ATOM   4107 HH22 ARG A 253      66.550  36.970  39.200  1.00  0.00           H
ATOM   4108  C   ARG A 253      63.620  42.610  41.890  1.00  0.00           C
ATOM   4109  O   ARG A 253      64.320  42.440  40.900  1.00  0.00           O
ATOM   4110  N   ILE A 254      62.530  43.400  41.770  1.00  0.00           N
ATOM   4111  HN  ILE A 254      61.930  43.500  42.570  1.00  0.00           H
ATOM   4112  CA  ILE A 254      62.040  44.030  40.570  1.00  0.00           C
ATOM   4113  HA  ILE A 254      61.810  43.330  39.780  1.00  0.00           H
ATOM   4114  CB  ILE A 254      60.720  44.790  40.790  1.00  0.00           C
ATOM   4115  HB  ILE A 254      60.740  45.370  41.730  1.00  0.00           H
ATOM   4116  CG2 ILE A 254      60.420  45.800  39.700  1.00  0.00           C
ATOM   4117 HG21 ILE A 254      60.520  45.400  38.670  1.00  0.00           H
ATOM   4118 HG22 ILE A 254      61.030  46.710  39.900  1.00  0.00           H
ATOM   4119 HG23 ILE A 254      59.390  46.200  39.850  1.00  0.00           H
ATOM   4120  CG1 ILE A 254      59.570  43.770  40.940  1.00  0.00           C
ATOM   4121 HG11 ILE A 254      59.940  42.970  41.620  1.00  0.00           H
ATOM   4122 HG12 ILE A 254      59.310  43.300  39.960  1.00  0.00           H
ATOM   4123  CD  ILE A 254      58.210  44.210  41.490  1.00  0.00           C
ATOM   4124  HD1 ILE A 254      58.310  44.910  42.340  1.00  0.00           H
ATOM   4125  HD2 ILE A 254      57.560  43.350  41.730  1.00  0.00           H
ATOM   4126  HD3 ILE A 254      57.670  44.780  40.700  1.00  0.00           H
ATOM   4127  C   ILE A 254      63.040  45.030  39.990  1.00  0.00           C
ATOM   4128  O   ILE A 254      63.370  45.060  38.800  1.00  0.00           O
ATOM   4129  N   PHE A 255      63.790  45.840  40.840  1.00  0.00           N
ATOM   4130  HN  PHE A 255      63.540  45.840  41.810  1.00  0.00           H
ATOM   4131  CA  PHE A 255      64.980  46.600  40.360  1.00  0.00           C
ATOM   4132  HA  PHE A 255      64.580  47.150  39.530  1.00  0.00           H
ATOM   4133  CB  PHE A 255      65.550  47.680  41.330  1.00  0.00           C
ATOM   4134  HB1 PHE A 255      66.540  48.110  41.060  1.00  0.00           H
ATOM   4135  HB2 PHE A 255      65.510  47.050  42.250  1.00  0.00           H
ATOM   4136  CG  PHE A 255      64.590  48.860  41.700  1.00  0.00           C
ATOM   4137  CD1 PHE A 255      64.150  49.750  40.720  1.00  0.00           C
ATOM   4138  HD1 PHE A 255      64.550  49.710  39.710  1.00  0.00           H
ATOM   4139  CE1 PHE A 255      63.510  51.030  41.160  1.00  0.00           C
ATOM   4140  HE1 PHE A 255      63.330  51.740  40.350  1.00  0.00           H
ATOM   4141  CZ  PHE A 255      63.080  51.200  42.480  1.00  0.00           C
ATOM   4142  HZ  PHE A 255      62.550  52.070  42.860  1.00  0.00           H
ATOM   4143  CD2 PHE A 255      64.120  49.030  43.020  1.00  0.00           C
ATOM   4144  HD2 PHE A 255      64.400  48.270  43.720  1.00  0.00           H
ATOM   4145  CE2 PHE A 255      63.400  50.180  43.360  1.00  0.00           C
ATOM   4146  HE2 PHE A 255      63.150  50.320  44.410  1.00  0.00           H
ATOM   4147  C   PHE A 255      66.120  45.880  39.750  1.00  0.00           C
ATOM   4148  O   PHE A 255      66.590  46.330  38.740  1.00  0.00           O
ATOM   4149  N   TRP A 256      66.540  44.670  40.300  1.00  0.00           N
ATOM   4150  HN  TRP A 256      66.100  44.280  41.110  1.00  0.00           H
ATOM   4151  CA  TRP A 256      67.630  43.840  39.690  1.00  0.00           C
ATOM   4152  HA  TRP A 256      68.470  44.510  39.590  1.00  0.00           H
ATOM   4153  CB  TRP A 256      68.070  42.700  40.590  1.00  0.00           C
ATOM   4154  HB1 TRP A 256      67.180  42.160  40.970  1.00  0.00           H
ATOM   4155  HB2 TRP A 256      68.470  43.170  41.510  1.00  0.00           H
ATOM   4156  CG  TRP A 256      69.120  41.740  40.040  1.00  0.00           C
ATOM   4157  CD1 TRP A 256      68.850  40.600  39.380  1.00  0.00           C
ATOM   4158  HD1 TRP A 256      67.830  40.400  39.080  1.00  0.00           H
ATOM   4159  NE1 TRP A 256      69.990  39.950  38.970  1.00  0.00           N
ATOM   4160  HE1 TRP A 256      70.100  39.180  38.390  1.00  0.00           H
ATOM   4161  CE2 TRP A 256      71.070  40.720  39.410  1.00  0.00           C
ATOM   4162  CD2 TRP A 256      70.530  41.840  40.180  1.00  0.00           C
ATOM   4163  CE3 TRP A 256      71.470  42.700  40.770  1.00  0.00           C
ATOM   4164  HE3 TRP A 256      71.200  43.500  41.440  1.00  0.00           H
ATOM   4165  CZ3 TRP A 256      72.790  42.320  40.720  1.00  0.00           C
ATOM   4166  HZ3 TRP A 256      73.530  42.870  41.270  1.00  0.00           H
ATOM   4167  CZ2 TRP A 256      72.360  40.450  39.300  1.00  0.00           C
ATOM   4168  HZ2 TRP A 256      72.840  39.680  38.700  1.00  0.00           H
ATOM   4169  CH2 TRP A 256      73.240  41.230  39.980  1.00  0.00           C
ATOM   4170  HH2 TRP A 256      74.300  41.030  39.950  1.00  0.00           H
ATOM   4171  C   TRP A 256      67.210  43.380  38.280  1.00  0.00           C
ATOM   4172  O   TRP A 256      68.040  43.270  37.370  1.00  0.00           O
ATOM   4173  N   LEU A 257      65.910  43.060  38.110  1.00  0.00           N
ATOM   4174  HN  LEU A 257      65.260  43.340  38.820  1.00  0.00           H
ATOM   4175  CA  LEU A 257      65.410  42.620  36.850  1.00  0.00           C
ATOM   4176  HA  LEU A 257      66.180  42.010  36.400  1.00  0.00           H
ATOM   4177  CB  LEU A 257      64.050  41.990  37.080  1.00  0.00           C
ATOM   4178  HB1 LEU A 257      63.520  41.770  36.130  1.00  0.00           H
ATOM   4179  HB2 LEU A 257      63.390  42.690  37.620  1.00  0.00           H
ATOM   4180  CG  LEU A 257      64.230  40.700  37.940  1.00  0.00           C
ATOM   4181  HG  LEU A 257      64.710  40.930  38.920  1.00  0.00           H
ATOM   4182  CD1 LEU A 257      62.790  40.320  38.340  1.00  0.00           C
ATOM   4183 HD11 LEU A 257      62.260  40.170  37.370  1.00  0.00           H
ATOM   4184 HD12 LEU A 257      62.280  41.110  38.930  1.00  0.00           H
ATOM   4185 HD13 LEU A 257      62.840  39.380  38.930  1.00  0.00           H
ATOM   4186  CD2 LEU A 257      65.140  39.610  37.360  1.00  0.00           C
ATOM   4187 HD21 LEU A 257      64.860  39.470  36.300  1.00  0.00           H
ATOM   4188 HD22 LEU A 257      65.200  38.620  37.880  1.00  0.00           H
ATOM   4189 HD23 LEU A 257      66.150  40.070  37.330  1.00  0.00           H
ATOM   4190  C   LEU A 257      65.270  43.720  35.780  1.00  0.00           C
ATOM   4191  O   LEU A 257      65.690  43.660  34.620  1.00  0.00           O
ATOM   4192  N   LEU A 258      64.660  44.840  36.190  1.00  0.00           N
ATOM   4193  HN  LEU A 258      64.300  44.930  37.120  1.00  0.00           H
ATOM   4194  CA  LEU A 258      64.560  46.050  35.340  1.00  0.00           C
ATOM   4195  HA  LEU A 258      64.110  45.810  34.390  1.00  0.00           H
ATOM   4196  CB  LEU A 258      63.830  47.180  36.170  1.00  0.00           C
ATOM   4197  HB1 LEU A 258      64.050  48.200  35.770  1.00  0.00           H
ATOM   4198  HB2 LEU A 258      64.200  47.200  37.210  1.00  0.00           H
ATOM   4199  CG  LEU A 258      62.350  46.940  36.250  1.00  0.00           C
ATOM   4200  HG  LEU A 258      62.080  45.950  36.670  1.00  0.00           H
ATOM   4201  CD1 LEU A 258      61.660  47.990  37.100  1.00  0.00           C
ATOM   4202 HD11 LEU A 258      62.120  48.010  38.110  1.00  0.00           H
ATOM   4203 HD12 LEU A 258      60.590  47.730  37.270  1.00  0.00           H
ATOM   4204 HD13 LEU A 258      61.680  49.030  36.700  1.00  0.00           H
ATOM   4205  CD2 LEU A 258      61.690  46.920  34.830  1.00  0.00           C
ATOM   4206 HD21 LEU A 258      61.610  47.930  34.380  1.00  0.00           H
ATOM   4207 HD22 LEU A 258      60.660  46.510  35.010  1.00  0.00           H
ATOM   4208 HD23 LEU A 258      62.240  46.210  34.170  1.00  0.00           H
ATOM   4209  C   LEU A 258      65.950  46.550  34.870  1.00  0.00           C
ATOM   4210  O   LEU A 258      66.120  46.850  33.680  1.00  0.00           O
ATOM   4211  N   HSD A 259      66.890  46.560  35.840  1.00  0.00           N
ATOM   4212  HN  HSD A 259      66.680  46.420  36.800  1.00  0.00           H
ATOM   4213  CA  HSD A 259      68.310  46.780  35.400  1.00  0.00           C
ATOM   4214  HA  HSD A 259      68.340  47.720  34.880  1.00  0.00           H
ATOM   4215  CB  HSD A 259      69.200  46.990  36.660  1.00  0.00           C
ATOM   4216  HB1 HSD A 259      69.080  46.190  37.430  1.00  0.00           H
ATOM   4217  HB2 HSD A 259      69.000  47.930  37.200  1.00  0.00           H
ATOM   4218  ND1 HSD A 259      71.230  48.000  35.600  1.00  0.00           N
ATOM   4219  HD1 HSD A 259      70.810  48.850  35.280  1.00  0.00           H
ATOM   4220  CG  HSD A 259      70.720  47.040  36.450  1.00  0.00           C
ATOM   4221  CE1 HSD A 259      72.600  47.820  35.710  1.00  0.00           C
ATOM   4222  HE1 HSD A 259      73.250  48.450  35.100  1.00  0.00           H
ATOM   4223  NE2 HSD A 259      72.950  46.790  36.520  1.00  0.00           N
ATOM   4224  CD2 HSD A 259      71.760  46.320  37.010  1.00  0.00           C
ATOM   4225  HD2 HSD A 259      71.620  45.620  37.830  1.00  0.00           H
ATOM   4226  C   HSD A 259      69.000  45.680  34.510  1.00  0.00           C
ATOM   4227  O   HSD A 259      69.560  45.910  33.410  1.00  0.00           O
ATOM   4228  N   THR A 260      68.900  44.400  34.820  1.00  0.00           N
ATOM   4229  HN  THR A 260      68.380  44.040  35.610  1.00  0.00           H
ATOM   4230  CA  THR A 260      69.760  43.410  34.180  1.00  0.00           C
ATOM   4231  HA  THR A 260      70.680  43.860  33.810  1.00  0.00           H
ATOM   4232  CB  THR A 260      70.130  42.310  35.100  1.00  0.00           C
ATOM   4233  HB  THR A 260      70.690  41.500  34.590  1.00  0.00           H
ATOM   4234  OG1 THR A 260      68.960  41.640  35.630  1.00  0.00           O
ATOM   4235  HG1 THR A 260      68.610  42.120  36.390  1.00  0.00           H
ATOM   4236  CG2 THR A 260      71.090  42.920  36.250  1.00  0.00           C
ATOM   4237 HG21 THR A 260      70.610  43.820  36.680  1.00  0.00           H
ATOM   4238 HG22 THR A 260      72.070  43.300  35.870  1.00  0.00           H
ATOM   4239 HG23 THR A 260      71.280  42.090  36.970  1.00  0.00           H
ATOM   4240  C   THR A 260      69.060  42.740  33.030  1.00  0.00           C
ATOM   4241  O   THR A 260      69.650  41.920  32.340  1.00  0.00           O
ATOM   4242  N   SER A 261      67.870  43.270  32.660  1.00  0.00           N
ATOM   4243  HN  SER A 261      67.380  43.980  33.150  1.00  0.00           H
ATOM   4244  CA  SER A 261      67.160  42.550  31.540  1.00  0.00           C
ATOM   4245  HA  SER A 261      67.920  42.280  30.830  1.00  0.00           H
ATOM   4246  CB  SER A 261      66.470  41.260  32.050  1.00  0.00           C
ATOM   4247  HB1 SER A 261      65.560  41.460  32.650  1.00  0.00           H
ATOM   4248  HB2 SER A 261      67.140  40.620  32.650  1.00  0.00           H
ATOM   4249  OG  SER A 261      66.050  40.430  31.020  1.00  0.00           O
ATOM   4250  HG1 SER A 261      66.800  40.360  30.440  1.00  0.00           H
ATOM   4251  C   SER A 261      66.240  43.450  30.790  1.00  0.00           C
ATOM   4252  O   SER A 261      65.910  43.250  29.630  1.00  0.00           O
ATOM   4253  N   GLY A 262      65.750  44.630  31.360  1.00  0.00           N
ATOM   4254  HN  GLY A 262      66.010  44.850  32.300  1.00  0.00           H
ATOM   4255  CA  GLY A 262      64.970  45.600  30.630  1.00  0.00           C
ATOM   4256  HA1 GLY A 262      65.470  45.840  29.700  1.00  0.00           H
ATOM   4257  HA2 GLY A 262      64.730  46.380  31.340  1.00  0.00           H
ATOM   4258  C   GLY A 262      63.590  45.100  30.230  1.00  0.00           C
ATOM   4259  O   GLY A 262      63.250  43.930  30.490  1.00  0.00           O
ATOM   4260  N   THR A 263      62.770  45.850  29.500  1.00  0.00           N
ATOM   4261  HN  THR A 263      62.990  46.790  29.260  1.00  0.00           H
ATOM   4262  CA  THR A 263      61.350  45.500  29.320  1.00  0.00           C
ATOM   4263  HA  THR A 263      60.950  44.790  30.040  1.00  0.00           H
ATOM   4264  CB  THR A 263      60.500  46.840  29.420  1.00  0.00           C
ATOM   4265  HB  THR A 263      59.470  46.530  29.180  1.00  0.00           H
ATOM   4266  OG1 THR A 263      61.080  47.930  28.660  1.00  0.00           O
ATOM   4267  HG1 THR A 263      60.920  47.610  27.760  1.00  0.00           H
ATOM   4268  CG2 THR A 263      60.440  47.360  30.840  1.00  0.00           C
ATOM   4269 HG21 THR A 263      59.960  46.520  31.390  1.00  0.00           H
ATOM   4270 HG22 THR A 263      59.880  48.310  30.940  1.00  0.00           H
ATOM   4271 HG23 THR A 263      61.440  47.540  31.280  1.00  0.00           H
ATOM   4272  C   THR A 263      61.250  44.880  27.910  1.00  0.00           C
ATOM   4273  O   THR A 263      60.240  44.880  27.200  1.00  0.00           O
ATOM   4274  N   GLN A 264      62.400  44.410  27.360  1.00  0.00           N
ATOM   4275  HN  GLN A 264      63.290  44.500  27.800  1.00  0.00           H
ATOM   4276  CA  GLN A 264      62.630  43.770  26.100  1.00  0.00           C
ATOM   4277  HA  GLN A 264      62.410  44.430  25.280  1.00  0.00           H
ATOM   4278  CB  GLN A 264      64.110  43.290  26.060  1.00  0.00           C
ATOM   4279  HB1 GLN A 264      64.350  42.810  25.080  1.00  0.00           H
ATOM   4280  HB2 GLN A 264      64.410  42.680  26.940  1.00  0.00           H
ATOM   4281  CG  GLN A 264      65.170  44.480  26.180  1.00  0.00           C
ATOM   4282  HG1 GLN A 264      64.930  45.040  27.100  1.00  0.00           H
ATOM   4283  HG2 GLN A 264      64.990  45.150  25.310  1.00  0.00           H
ATOM   4284  CD  GLN A 264      66.630  44.080  26.080  1.00  0.00           C
ATOM   4285  OE1 GLN A 264      67.370  44.540  25.210  1.00  0.00           O
ATOM   4286  NE2 GLN A 264      67.140  43.410  27.170  1.00  0.00           N
ATOM   4287 HE21 GLN A 264      68.120  43.210  27.220  1.00  0.00           H
ATOM   4288 HE22 GLN A 264      66.500  43.230  27.920  1.00  0.00           H
ATOM   4289  C   GLN A 264      61.790  42.550  25.960  1.00  0.00           C
ATOM   4290  O   GLN A 264      61.170  42.220  24.950  1.00  0.00           O
ATOM   4291  N   ASN A 265      61.630  41.830  27.030  1.00  0.00           N
ATOM   4292  HN  ASN A 265      62.120  42.070  27.860  1.00  0.00           H
ATOM   4293  CA  ASN A 265      60.670  40.770  27.260  1.00  0.00           C
ATOM   4294  HA  ASN A 265      59.930  40.750  26.470  1.00  0.00           H
ATOM   4295  CB  ASN A 265      61.350  39.370  27.300  1.00  0.00           C
ATOM   4296  HB1 ASN A 265      62.270  39.360  27.910  1.00  0.00           H
ATOM   4297  HB2 ASN A 265      61.550  39.230  26.220  1.00  0.00           H
ATOM   4298  CG  ASN A 265      60.470  38.250  27.830  1.00  0.00           C
ATOM   4299  OD1 ASN A 265      59.270  38.260  27.920  1.00  0.00           O
ATOM   4300  ND2 ASN A 265      61.190  37.190  28.220  1.00  0.00           N
ATOM   4301 HD21 ASN A 265      62.180  37.150  28.090  1.00  0.00           H
ATOM   4302 HD22 ASN A 265      60.830  36.370  28.640  1.00  0.00           H
ATOM   4303  C   ASN A 265      59.930  41.190  28.560  1.00  0.00           C
ATOM   4304  O   ASN A 265      60.480  41.490  29.580  1.00  0.00           O
ATOM   4305  N   CYS A 266      58.570  41.100  28.560  1.00  0.00           N
ATOM   4306  HN  CYS A 266      58.050  40.920  27.730  1.00  0.00           H
ATOM   4307  CA  CYS A 266      57.810  41.540  29.750  1.00  0.00           C
ATOM   4308  HA  CYS A 266      58.260  42.270  30.400  1.00  0.00           H
ATOM   4309  CB  CYS A 266      56.430  42.080  29.230  1.00  0.00           C
ATOM   4310  HB1 CYS A 266      55.590  42.010  29.960  1.00  0.00           H
ATOM   4311  HB2 CYS A 266      56.150  41.420  28.370  1.00  0.00           H
ATOM   4312  SG  CYS A 266      56.370  43.750  28.840  1.00  0.00           S
ATOM   4313  C   CYS A 266      57.500  40.370  30.650  1.00  0.00           C
ATOM   4314  O   CYS A 266      57.170  40.610  31.790  1.00  0.00           O
ATOM   4315  N   GLU A 267      57.720  39.120  30.320  1.00  0.00           N
ATOM   4316  HN  GLU A 267      58.000  38.930  29.380  1.00  0.00           H
ATOM   4317  CA  GLU A 267      57.500  37.940  31.050  1.00  0.00           C
ATOM   4318  HA  GLU A 267      56.560  38.020  31.570  1.00  0.00           H
ATOM   4319  CB  GLU A 267      57.420  36.680  30.160  1.00  0.00           C
ATOM   4320  HB1 GLU A 267      57.110  35.900  30.890  1.00  0.00           H
ATOM   4321  HB2 GLU A 267      58.420  36.390  29.770  1.00  0.00           H
ATOM   4322  CG  GLU A 267      56.300  36.830  29.030  1.00  0.00           C
ATOM   4323  HG1 GLU A 267      56.730  37.320  28.130  1.00  0.00           H
ATOM   4324  HG2 GLU A 267      55.490  37.500  29.400  1.00  0.00           H
ATOM   4325  CD  GLU A 267      55.610  35.530  28.670  1.00  0.00           C
ATOM   4326  OE1 GLU A 267      55.050  34.820  29.540  1.00  0.00           O
ATOM   4327  OE2 GLU A 267      55.810  35.140  27.500  1.00  0.00           O
ATOM   4328  C   GLU A 267      58.670  37.720  32.030  1.00  0.00           C
ATOM   4329  O   GLU A 267      58.530  36.910  32.920  1.00  0.00           O
ATOM   4330  N   VAL A 268      59.770  38.440  31.950  1.00  0.00           N
ATOM   4331  HN  VAL A 268      59.870  38.910  31.080  1.00  0.00           H
ATOM   4332  CA  VAL A 268      60.820  38.490  33.000  1.00  0.00           C
ATOM   4333  HA  VAL A 268      61.420  37.600  33.140  1.00  0.00           H
ATOM   4334  CB  VAL A 268      61.880  39.540  32.650  1.00  0.00           C
ATOM   4335  HB  VAL A 268      61.360  40.340  32.090  1.00  0.00           H
ATOM   4336  CG1 VAL A 268      62.580  40.220  33.820  1.00  0.00           C
ATOM   4337 HG11 VAL A 268      63.090  39.420  34.390  1.00  0.00           H
ATOM   4338 HG12 VAL A 268      61.890  40.820  34.440  1.00  0.00           H
ATOM   4339 HG13 VAL A 268      63.300  40.960  33.390  1.00  0.00           H
ATOM   4340  CG2 VAL A 268      62.910  38.920  31.700  1.00  0.00           C
ATOM   4341 HG21 VAL A 268      62.420  38.450  30.810  1.00  0.00           H
ATOM   4342 HG22 VAL A 268      63.350  38.000  32.150  1.00  0.00           H
ATOM   4343 HG23 VAL A 268      63.750  39.570  31.350  1.00  0.00           H
ATOM   4344  C   VAL A 268      60.160  38.920  34.380  1.00  0.00           C
ATOM   4345  O   VAL A 268      60.580  38.400  35.460  1.00  0.00           O
ATOM   4346  N   TYR A 269      59.060  39.640  34.310  1.00  0.00           N
ATOM   4347  HN  TYR A 269      58.610  39.960  33.480  1.00  0.00           H
ATOM   4348  CA  TYR A 269      58.470  40.260  35.510  1.00  0.00           C
ATOM   4349  HA  TYR A 269      59.160  40.350  36.340  1.00  0.00           H
ATOM   4350  CB  TYR A 269      58.000  41.640  35.110  1.00  0.00           C
ATOM   4351  HB1 TYR A 269      57.600  42.190  35.980  1.00  0.00           H
ATOM   4352  HB2 TYR A 269      57.180  41.730  34.360  1.00  0.00           H
ATOM   4353  CG  TYR A 269      59.140  42.490  34.590  1.00  0.00           C
ATOM   4354  CD1 TYR A 269      59.270  42.870  33.200  1.00  0.00           C
ATOM   4355  HD1 TYR A 269      58.480  42.660  32.500  1.00  0.00           H
ATOM   4356  CE1 TYR A 269      60.450  43.470  32.720  1.00  0.00           C
ATOM   4357  HE1 TYR A 269      60.600  43.740  31.690  1.00  0.00           H
ATOM   4358  CZ  TYR A 269      61.460  43.740  33.700  1.00  0.00           C
ATOM   4359  OH  TYR A 269      62.720  44.100  33.250  1.00  0.00           O
ATOM   4360  HH  TYR A 269      62.760  43.940  32.310  1.00  0.00           H
ATOM   4361  CD2 TYR A 269      60.170  42.770  35.490  1.00  0.00           C
ATOM   4362  HD2 TYR A 269      60.020  42.550  36.540  1.00  0.00           H
ATOM   4363  CE2 TYR A 269      61.320  43.490  35.050  1.00  0.00           C
ATOM   4364  HE2 TYR A 269      62.220  43.620  35.640  1.00  0.00           H
ATOM   4365  C   TYR A 269      57.340  39.450  36.140  1.00  0.00           C
ATOM   4366  O   TYR A 269      56.700  39.830  37.150  1.00  0.00           O
ATOM   4367  N   ARG A 270      57.010  38.310  35.510  1.00  0.00           N
ATOM   4368  HN  ARG A 270      57.590  38.000  34.760  1.00  0.00           H
ATOM   4369  CA  ARG A 270      55.830  37.530  35.820  1.00  0.00           C
ATOM   4370  HA  ARG A 270      54.970  38.180  35.780  1.00  0.00           H
ATOM   4371  CB  ARG A 270      55.850  36.340  34.940  1.00  0.00           C
ATOM   4372  HB1 ARG A 270      56.900  36.080  34.710  1.00  0.00           H
ATOM   4373  HB2 ARG A 270      55.440  36.710  33.980  1.00  0.00           H
ATOM   4374  CG  ARG A 270      55.160  35.050  35.520  1.00  0.00           C
ATOM   4375  HG1 ARG A 270      54.120  35.350  35.790  1.00  0.00           H
ATOM   4376  HG2 ARG A 270      55.700  34.640  36.400  1.00  0.00           H
ATOM   4377  CD  ARG A 270      54.960  33.920  34.510  1.00  0.00           C
ATOM   4378  HD1 ARG A 270      55.970  33.590  34.170  1.00  0.00           H
ATOM   4379  HD2 ARG A 270      54.420  34.280  33.610  1.00  0.00           H
ATOM   4380  NE  ARG A 270      54.310  32.820  35.240  1.00  0.00           N
ATOM   4381  HE  ARG A 270      54.580  32.600  36.180  1.00  0.00           H
ATOM   4382  CZ  ARG A 270      53.970  31.680  34.680  1.00  0.00           C
ATOM   4383  NH1 ARG A 270      53.850  31.570  33.350  1.00  0.00           N
ATOM   4384 HH11 ARG A 270      54.560  32.060  32.830  1.00  0.00           H
ATOM   4385 HH12 ARG A 270      53.610  30.670  32.970  1.00  0.00           H
ATOM   4386  NH2 ARG A 270      53.810  30.690  35.500  1.00  0.00           N
ATOM   4387 HH21 ARG A 270      53.420  29.850  35.100  1.00  0.00           H
ATOM   4388 HH22 ARG A 270      54.290  30.790  36.360  1.00  0.00           H
ATOM   4389  C   ARG A 270      55.720  37.170  37.310  1.00  0.00           C
ATOM   4390  O   ARG A 270      54.840  37.600  38.020  1.00  0.00           O
ATOM   4391  N   SER A 271      56.740  36.410  37.880  1.00  0.00           N
ATOM   4392  HN  SER A 271      57.500  36.090  37.340  1.00  0.00           H
ATOM   4393  CA  SER A 271      56.750  36.030  39.350  1.00  0.00           C
ATOM   4394  HA  SER A 271      55.890  35.370  39.380  1.00  0.00           H
ATOM   4395  CB  SER A 271      57.960  35.120  39.720  1.00  0.00           C
ATOM   4396  HB1 SER A 271      58.050  34.920  40.810  1.00  0.00           H
ATOM   4397  HB2 SER A 271      58.830  35.750  39.460  1.00  0.00           H
ATOM   4398  OG  SER A 271      57.820  33.890  38.890  1.00  0.00           O
ATOM   4399  HG1 SER A 271      57.140  33.360  39.320  1.00  0.00           H
ATOM   4400  C   SER A 271      56.650  37.170  40.370  1.00  0.00           C
ATOM   4401  O   SER A 271      55.800  37.130  41.290  1.00  0.00           O
ATOM   4402  N   VAL A 272      57.450  38.250  40.170  1.00  0.00           N
ATOM   4403  HN  VAL A 272      58.030  38.160  39.360  1.00  0.00           H
ATOM   4404  CA  VAL A 272      57.400  39.500  40.920  1.00  0.00           C
ATOM   4405  HA  VAL A 272      57.420  39.210  41.970  1.00  0.00           H
ATOM   4406  CB  VAL A 272      58.610  40.410  40.700  1.00  0.00           C
ATOM   4407  HB  VAL A 272      58.330  41.310  41.290  1.00  0.00           H
ATOM   4408  CG1 VAL A 272      59.860  39.700  41.220  1.00  0.00           C
ATOM   4409 HG11 VAL A 272      59.820  39.000  42.080  1.00  0.00           H
ATOM   4410 HG12 VAL A 272      60.560  40.540  41.430  1.00  0.00           H
ATOM   4411 HG13 VAL A 272      60.310  39.070  40.420  1.00  0.00           H
ATOM   4412  CG2 VAL A 272      58.870  40.790  39.270  1.00  0.00           C
ATOM   4413 HG21 VAL A 272      59.710  41.470  39.060  1.00  0.00           H
ATOM   4414 HG22 VAL A 272      57.990  41.350  38.880  1.00  0.00           H
ATOM   4415 HG23 VAL A 272      58.920  39.900  38.610  1.00  0.00           H
ATOM   4416  C   VAL A 272      56.090  40.300  40.950  1.00  0.00           C
ATOM   4417  O   VAL A 272      55.580  40.790  41.980  1.00  0.00           O
ATOM   4418  N   ASP A 273      55.450  40.410  39.780  1.00  0.00           N
ATOM   4419  HN  ASP A 273      55.780  40.090  38.900  1.00  0.00           H
ATOM   4420  CA  ASP A 273      54.150  41.020  39.610  1.00  0.00           C
ATOM   4421  HA  ASP A 273      54.320  42.010  40.030  1.00  0.00           H
ATOM   4422  CB  ASP A 273      53.850  41.010  38.150  1.00  0.00           C
ATOM   4423  HB1 ASP A 273      53.530  40.000  37.810  1.00  0.00           H
ATOM   4424  HB2 ASP A 273      54.740  41.280  37.550  1.00  0.00           H
ATOM   4425  CG  ASP A 273      52.790  42.010  37.720  1.00  0.00           C
ATOM   4426  OD1 ASP A 273      52.160  42.670  38.580  1.00  0.00           O
ATOM   4427  OD2 ASP A 273      52.630  42.220  36.460  1.00  0.00           O
ATOM   4428  C   ASP A 273      53.020  40.300  40.380  1.00  0.00           C
ATOM   4429  O   ASP A 273      52.340  40.970  41.100  1.00  0.00           O
ATOM   4430  N   LEU A 274      52.910  38.950  40.320  1.00  0.00           N
ATOM   4431  HN  LEU A 274      53.330  38.400  39.600  1.00  0.00           H
ATOM   4432  CA  LEU A 274      52.140  38.080  41.150  1.00  0.00           C
ATOM   4433  HA  LEU A 274      51.110  38.340  40.990  1.00  0.00           H
ATOM   4434  CB  LEU A 274      52.290  36.590  40.860  1.00  0.00           C
ATOM   4435  HB1 LEU A 274      51.640  36.120  41.640  1.00  0.00           H
ATOM   4436  HB2 LEU A 274      53.280  36.100  40.930  1.00  0.00           H
ATOM   4437  CG  LEU A 274      51.820  36.240  39.460  1.00  0.00           C
ATOM   4438  HG  LEU A 274      52.280  36.950  38.750  1.00  0.00           H
ATOM   4439  CD1 LEU A 274      52.220  34.880  38.990  1.00  0.00           C
ATOM   4440 HD11 LEU A 274      53.280  34.780  39.300  1.00  0.00           H
ATOM   4441 HD12 LEU A 274      52.160  34.740  37.880  1.00  0.00           H
ATOM   4442 HD13 LEU A 274      51.570  34.060  39.370  1.00  0.00           H
ATOM   4443  CD2 LEU A 274      50.350  36.420  39.220  1.00  0.00           C
ATOM   4444 HD21 LEU A 274      50.010  37.480  39.180  1.00  0.00           H
ATOM   4445 HD22 LEU A 274      49.630  35.840  39.840  1.00  0.00           H
ATOM   4446 HD23 LEU A 274      50.120  35.910  38.270  1.00  0.00           H
ATOM   4447  C   LEU A 274      52.440  38.230  42.590  1.00  0.00           C
ATOM   4448  O   LEU A 274      51.520  38.390  43.430  1.00  0.00           O
ATOM   4449  N   ALA A 275      53.740  38.210  42.990  1.00  0.00           N
ATOM   4450  HN  ALA A 275      54.380  38.160  42.230  1.00  0.00           H
ATOM   4451  CA  ALA A 275      54.110  38.380  44.350  1.00  0.00           C
ATOM   4452  HA  ALA A 275      53.500  37.680  44.890  1.00  0.00           H
ATOM   4453  CB  ALA A 275      55.630  38.080  44.500  1.00  0.00           C
ATOM   4454  HB1 ALA A 275      56.280  38.860  44.040  1.00  0.00           H
ATOM   4455  HB2 ALA A 275      55.940  37.160  43.960  1.00  0.00           H
ATOM   4456  HB3 ALA A 275      55.890  37.880  45.550  1.00  0.00           H
ATOM   4457  C   ALA A 275      53.780  39.770  45.020  1.00  0.00           C
ATOM   4458  O   ALA A 275      53.530  39.890  46.190  1.00  0.00           O
ATOM   4459  N   PHE A 276      53.890  40.890  44.260  1.00  0.00           N
ATOM   4460  HN  PHE A 276      54.230  40.720  43.340  1.00  0.00           H
ATOM   4461  CA  PHE A 276      53.900  42.270  44.720  1.00  0.00           C
ATOM   4462  HA  PHE A 276      54.650  42.340  45.500  1.00  0.00           H
ATOM   4463  CB  PHE A 276      54.180  43.260  43.670  1.00  0.00           C
ATOM   4464  HB1 PHE A 276      53.480  43.060  42.830  1.00  0.00           H
ATOM   4465  HB2 PHE A 276      55.220  43.150  43.310  1.00  0.00           H
ATOM   4466  CG  PHE A 276      54.110  44.660  44.270  1.00  0.00           C
ATOM   4467  CD1 PHE A 276      53.070  45.560  44.010  1.00  0.00           C
ATOM   4468  HD1 PHE A 276      52.280  45.120  43.430  1.00  0.00           H
ATOM   4469  CE1 PHE A 276      53.130  46.890  44.610  1.00  0.00           C
ATOM   4470  HE1 PHE A 276      52.290  47.510  44.350  1.00  0.00           H
ATOM   4471  CZ  PHE A 276      54.220  47.280  45.390  1.00  0.00           C
ATOM   4472  HZ  PHE A 276      54.290  48.300  45.730  1.00  0.00           H
ATOM   4473  CD2 PHE A 276      55.270  45.040  45.030  1.00  0.00           C
ATOM   4474  HD2 PHE A 276      55.990  44.270  45.240  1.00  0.00           H
ATOM   4475  CE2 PHE A 276      55.220  46.330  45.650  1.00  0.00           C
ATOM   4476  HE2 PHE A 276      56.000  46.660  46.310  1.00  0.00           H
ATOM   4477  C   PHE A 276      52.560  42.510  45.530  1.00  0.00           C
ATOM   4478  O   PHE A 276      52.540  43.070  46.640  1.00  0.00           O
ATOM   4479  N   PHE A 277      51.360  42.140  44.940  1.00  0.00           N
ATOM   4480  HN  PHE A 277      51.410  41.740  44.020  1.00  0.00           H
ATOM   4481  CA  PHE A 277      50.030  42.420  45.480  1.00  0.00           C
ATOM   4482  HA  PHE A 277      50.010  43.420  45.880  1.00  0.00           H
ATOM   4483  CB  PHE A 277      49.010  42.300  44.310  1.00  0.00           C
ATOM   4484  HB1 PHE A 277      48.010  42.410  44.760  1.00  0.00           H
ATOM   4485  HB2 PHE A 277      49.060  41.290  43.860  1.00  0.00           H
ATOM   4486  CG  PHE A 277      49.240  43.290  43.220  1.00  0.00           C
ATOM   4487  CD1 PHE A 277      49.360  44.700  43.600  1.00  0.00           C
ATOM   4488  HD1 PHE A 277      49.310  44.970  44.640  1.00  0.00           H
ATOM   4489  CE1 PHE A 277      49.620  45.660  42.560  1.00  0.00           C
ATOM   4490  HE1 PHE A 277      49.880  46.650  42.910  1.00  0.00           H
ATOM   4491  CZ  PHE A 277      49.570  45.280  41.200  1.00  0.00           C
ATOM   4492  HZ  PHE A 277      49.800  46.040  40.460  1.00  0.00           H
ATOM   4493  CD2 PHE A 277      49.090  42.970  41.880  1.00  0.00           C
ATOM   4494  HD2 PHE A 277      48.950  41.960  41.520  1.00  0.00           H
ATOM   4495  CE2 PHE A 277      49.370  43.980  40.860  1.00  0.00           C
ATOM   4496  HE2 PHE A 277      49.460  43.780  39.800  1.00  0.00           H
ATOM   4497  C   PHE A 277      49.680  41.560  46.590  1.00  0.00           C
ATOM   4498  O   PHE A 277      49.160  42.010  47.640  1.00  0.00           O
ATOM   4499  N   ILE A 278      50.050  40.250  46.530  1.00  0.00           N
ATOM   4500  HN  ILE A 278      50.280  39.940  45.610  1.00  0.00           H
ATOM   4501  CA  ILE A 278      50.100  39.350  47.640  1.00  0.00           C
ATOM   4502  HA  ILE A 278      49.080  39.240  47.990  1.00  0.00           H
ATOM   4503  CB  ILE A 278      50.700  38.000  47.190  1.00  0.00           C
ATOM   4504  HB  ILE A 278      51.760  38.150  46.900  1.00  0.00           H
ATOM   4505  CG2 ILE A 278      50.620  37.030  48.420  1.00  0.00           C
ATOM   4506 HG21 ILE A 278      49.630  36.860  48.900  1.00  0.00           H
ATOM   4507 HG22 ILE A 278      51.290  37.380  49.240  1.00  0.00           H
ATOM   4508 HG23 ILE A 278      50.940  36.020  48.130  1.00  0.00           H
ATOM   4509  CG1 ILE A 278      49.890  37.350  46.010  1.00  0.00           C
ATOM   4510 HG11 ILE A 278      49.950  37.990  45.110  1.00  0.00           H
ATOM   4511 HG12 ILE A 278      48.800  37.360  46.240  1.00  0.00           H
ATOM   4512  CD  ILE A 278      50.350  36.090  45.460  1.00  0.00           C
ATOM   4513  HD1 ILE A 278      50.140  35.190  46.080  1.00  0.00           H
ATOM   4514  HD2 ILE A 278      51.450  36.100  45.350  1.00  0.00           H
ATOM   4515  HD3 ILE A 278      49.920  35.880  44.450  1.00  0.00           H
ATOM   4516  C   ILE A 278      50.830  39.890  48.820  1.00  0.00           C
ATOM   4517  O   ILE A 278      50.180  40.010  49.870  1.00  0.00           O
ATOM   4518  N   THR A 279      52.120  40.320  48.670  1.00  0.00           N
ATOM   4519  HN  THR A 279      52.470  40.130  47.750  1.00  0.00           H
ATOM   4520  CA  THR A 279      52.900  40.790  49.780  1.00  0.00           C
ATOM   4521  HA  THR A 279      52.750  40.130  50.620  1.00  0.00           H
ATOM   4522  CB  THR A 279      54.380  40.800  49.410  1.00  0.00           C
ATOM   4523  HB  THR A 279      55.040  41.170  50.220  1.00  0.00           H
ATOM   4524  OG1 THR A 279      54.730  41.490  48.200  1.00  0.00           O
ATOM   4525  HG1 THR A 279      54.510  40.950  47.440  1.00  0.00           H
ATOM   4526  CG2 THR A 279      54.830  39.420  48.920  1.00  0.00           C
ATOM   4527 HG21 THR A 279      54.900  38.700  49.770  1.00  0.00           H
ATOM   4528 HG22 THR A 279      55.810  39.330  48.420  1.00  0.00           H
ATOM   4529 HG23 THR A 279      54.120  38.870  48.270  1.00  0.00           H
ATOM   4530  C   THR A 279      52.540  42.200  50.180  1.00  0.00           C
ATOM   4531  O   THR A 279      52.750  42.500  51.360  1.00  0.00           O
ATOM   4532  N   LEU A 280      52.030  43.150  49.330  1.00  0.00           N
ATOM   4533  HN  LEU A 280      51.990  42.980  48.340  1.00  0.00           H
ATOM   4534  CA  LEU A 280      51.380  44.330  49.750  1.00  0.00           C
ATOM   4535  HA  LEU A 280      52.120  44.730  50.440  1.00  0.00           H
ATOM   4536  CB  LEU A 280      51.190  45.200  48.550  1.00  0.00           C
ATOM   4537  HB1 LEU A 280      50.670  44.780  47.660  1.00  0.00           H
ATOM   4538  HB2 LEU A 280      52.150  45.510  48.080  1.00  0.00           H
ATOM   4539  CG  LEU A 280      50.480  46.540  48.710  1.00  0.00           C
ATOM   4540  HG  LEU A 280      49.470  46.320  49.120  1.00  0.00           H
ATOM   4541  CD1 LEU A 280      51.130  47.490  49.750  1.00  0.00           C
ATOM   4542 HD11 LEU A 280      50.440  48.330  49.960  1.00  0.00           H
ATOM   4543 HD12 LEU A 280      52.080  47.810  49.280  1.00  0.00           H
ATOM   4544 HD13 LEU A 280      51.370  46.890  50.660  1.00  0.00           H
ATOM   4545  CD2 LEU A 280      50.330  47.390  47.440  1.00  0.00           C
ATOM   4546 HD21 LEU A 280      49.650  46.900  46.720  1.00  0.00           H
ATOM   4547 HD22 LEU A 280      51.290  47.490  46.880  1.00  0.00           H
ATOM   4548 HD23 LEU A 280      50.070  48.430  47.700  1.00  0.00           H
ATOM   4549  C   LEU A 280      50.140  44.210  50.530  1.00  0.00           C
ATOM   4550  O   LEU A 280      49.910  44.960  51.460  1.00  0.00           O
ATOM   4551  N   SER A 281      49.440  43.130  50.310  1.00  0.00           N
ATOM   4552  HN  SER A 281      49.690  42.600  49.510  1.00  0.00           H
ATOM   4553  CA  SER A 281      48.270  42.850  51.160  1.00  0.00           C
ATOM   4554  HA  SER A 281      47.790  43.810  51.240  1.00  0.00           H
ATOM   4555  CB  SER A 281      47.170  41.910  50.480  1.00  0.00           C
ATOM   4556  HB1 SER A 281      46.360  41.710  51.210  1.00  0.00           H
ATOM   4557  HB2 SER A 281      47.760  41.030  50.160  1.00  0.00           H
ATOM   4558  OG  SER A 281      46.680  42.560  49.330  1.00  0.00           O
ATOM   4559  HG1 SER A 281      47.370  42.880  48.750  1.00  0.00           H
ATOM   4560  C   SER A 281      48.540  42.390  52.660  1.00  0.00           C
ATOM   4561  O   SER A 281      47.640  42.330  53.510  1.00  0.00           O
ATOM   4562  N   PHE A 282      49.880  42.190  53.070  1.00  0.00           N
ATOM   4563  HN  PHE A 282      50.640  42.100  52.440  1.00  0.00           H
ATOM   4564  CA  PHE A 282      50.270  41.780  54.410  1.00  0.00           C
ATOM   4565  HA  PHE A 282      49.460  41.270  54.930  1.00  0.00           H
ATOM   4566  CB  PHE A 282      51.600  41.080  54.380  1.00  0.00           C
ATOM   4567  HB1 PHE A 282      51.730  40.570  55.360  1.00  0.00           H
ATOM   4568  HB2 PHE A 282      52.390  41.790  54.080  1.00  0.00           H
ATOM   4569  CG  PHE A 282      51.820  39.970  53.400  1.00  0.00           C
ATOM   4570  CD1 PHE A 282      50.690  39.250  52.940  1.00  0.00           C
ATOM   4571  HD1 PHE A 282      49.710  39.650  53.140  1.00  0.00           H
ATOM   4572  CE1 PHE A 282      50.920  38.000  52.300  1.00  0.00           C
ATOM   4573  HE1 PHE A 282      50.050  37.410  52.000  1.00  0.00           H
ATOM   4574  CZ  PHE A 282      52.200  37.560  51.930  1.00  0.00           C
ATOM   4575  HZ  PHE A 282      52.370  36.680  51.310  1.00  0.00           H
ATOM   4576  CD2 PHE A 282      53.080  39.470  53.190  1.00  0.00           C
ATOM   4577  HD2 PHE A 282      53.880  40.020  53.670  1.00  0.00           H
ATOM   4578  CE2 PHE A 282      53.280  38.270  52.430  1.00  0.00           C
ATOM   4579  HE2 PHE A 282      54.280  37.920  52.210  1.00  0.00           H
ATOM   4580  C   PHE A 282      50.290  43.080  55.260  1.00  0.00           C
ATOM   4581  O   PHE A 282      50.380  43.030  56.460  1.00  0.00           O
ATOM   4582  N   THR A 283      50.340  44.260  54.580  1.00  0.00           N
ATOM   4583  HN  THR A 283      50.310  44.370  53.590  1.00  0.00           H
ATOM   4584  CA  THR A 283      50.290  45.550  55.360  1.00  0.00           C
ATOM   4585  HA  THR A 283      50.910  45.460  56.240  1.00  0.00           H
ATOM   4586  CB  THR A 283      50.830  46.830  54.730  1.00  0.00           C
ATOM   4587  HB  THR A 283      50.920  47.610  55.520  1.00  0.00           H
ATOM   4588  OG1 THR A 283      50.050  47.210  53.650  1.00  0.00           O
ATOM   4589  HG1 THR A 283      50.120  46.440  53.070  1.00  0.00           H
ATOM   4590  CG2 THR A 283      52.320  46.700  54.270  1.00  0.00           C
ATOM   4591 HG21 THR A 283      52.490  45.910  53.510  1.00  0.00           H
ATOM   4592 HG22 THR A 283      52.920  46.400  55.150  1.00  0.00           H
ATOM   4593 HG23 THR A 283      52.640  47.690  53.880  1.00  0.00           H
ATOM   4594  C   THR A 283      48.920  45.790  56.000  1.00  0.00           C
ATOM   4595  O   THR A 283      48.770  46.490  57.020  1.00  0.00           O
ATOM   4596  N   TYR A 284      47.990  45.010  55.590  1.00  0.00           N
ATOM   4597  HN  TYR A 284      48.140  44.350  54.840  1.00  0.00           H
ATOM   4598  CA  TYR A 284      46.600  45.230  56.100  1.00  0.00           C
ATOM   4599  HA  TYR A 284      46.460  46.190  56.590  1.00  0.00           H
ATOM   4600  CB  TYR A 284      45.500  45.020  55.030  1.00  0.00           C
ATOM   4601  HB1 TYR A 284      44.540  45.470  55.380  1.00  0.00           H
ATOM   4602  HB2 TYR A 284      45.460  43.920  54.890  1.00  0.00           H
ATOM   4603  CG  TYR A 284      45.740  45.650  53.650  1.00  0.00           C
ATOM   4604  CD1 TYR A 284      46.450  46.800  53.440  1.00  0.00           C
ATOM   4605  HD1 TYR A 284      46.780  47.270  54.350  1.00  0.00           H
ATOM   4606  CE1 TYR A 284      46.600  47.420  52.180  1.00  0.00           C
ATOM   4607  HE1 TYR A 284      47.310  48.240  52.110  1.00  0.00           H
ATOM   4608  CZ  TYR A 284      46.200  46.770  51.060  1.00  0.00           C
ATOM   4609  OH  TYR A 284      46.260  47.430  49.800  1.00  0.00           O
ATOM   4610  HH  TYR A 284      46.600  48.310  49.970  1.00  0.00           H
ATOM   4611  CD2 TYR A 284      45.250  45.030  52.490  1.00  0.00           C
ATOM   4612  HD2 TYR A 284      44.760  44.100  52.740  1.00  0.00           H
ATOM   4613  CE2 TYR A 284      45.440  45.510  51.220  1.00  0.00           C
ATOM   4614  HE2 TYR A 284      44.990  45.110  50.330  1.00  0.00           H
ATOM   4615  C   TYR A 284      46.350  44.220  57.160  1.00  0.00           C
ATOM   4616  O   TYR A 284      45.260  44.260  57.680  1.00  0.00           O
ATOM   4617  N   MET A 285      47.410  43.560  57.620  1.00  0.00           N
ATOM   4618  HN  MET A 285      48.280  43.500  57.160  1.00  0.00           H
ATOM   4619  CA  MET A 285      47.380  42.760  58.800  1.00  0.00           C
ATOM   4620  HA  MET A 285      46.400  42.350  59.010  1.00  0.00           H
ATOM   4621  CB  MET A 285      48.210  41.470  58.600  1.00  0.00           C
ATOM   4622  HB1 MET A 285      47.960  40.890  59.520  1.00  0.00           H
ATOM   4623  HB2 MET A 285      49.290  41.740  58.670  1.00  0.00           H
ATOM   4624  CG  MET A 285      47.750  40.550  57.480  1.00  0.00           C
ATOM   4625  HG1 MET A 285      47.960  41.180  56.580  1.00  0.00           H
ATOM   4626  HG2 MET A 285      46.660  40.350  57.540  1.00  0.00           H
ATOM   4627  SD  MET A 285      48.780  39.010  57.200  1.00  0.00           S
ATOM   4628  CE  MET A 285      47.550  38.200  56.240  1.00  0.00           C
ATOM   4629  HE1 MET A 285      46.680  38.050  56.910  1.00  0.00           H
ATOM   4630  HE2 MET A 285      47.880  37.180  55.940  1.00  0.00           H
ATOM   4631  HE3 MET A 285      47.350  38.860  55.370  1.00  0.00           H
ATOM   4632  C   MET A 285      47.760  43.620  60.040  1.00  0.00           C
ATOM   4633  O   MET A 285      47.470  43.180  61.160  1.00  0.00           O
ATOM   4634  N   ASN A 286      48.310  44.850  59.870  1.00  0.00           N
ATOM   4635  HN  ASN A 286      48.550  45.030  58.920  1.00  0.00           H
ATOM   4636  CA  ASN A 286      48.440  45.870  60.930  1.00  0.00           C
ATOM   4637  HA  ASN A 286      48.980  45.350  61.710  1.00  0.00           H
ATOM   4638  CB  ASN A 286      49.240  47.090  60.440  1.00  0.00           C
ATOM   4639  HB1 ASN A 286      48.770  47.390  59.480  1.00  0.00           H
ATOM   4640  HB2 ASN A 286      50.310  46.820  60.300  1.00  0.00           H
ATOM   4641  CG  ASN A 286      49.180  48.290  61.460  1.00  0.00           C
ATOM   4642  OD1 ASN A 286      49.610  48.230  62.580  1.00  0.00           O
ATOM   4643  ND2 ASN A 286      48.640  49.410  60.990  1.00  0.00           N
ATOM   4644 HD21 ASN A 286      48.360  50.120  61.630  1.00  0.00           H
ATOM   4645 HD22 ASN A 286      48.450  49.510  60.020  1.00  0.00           H
ATOM   4646  C   ASN A 286      47.010  46.250  61.500  1.00  0.00           C
ATOM   4647  O   ASN A 286      46.870  46.480  62.700  1.00  0.00           O
ATOM   4648  N   SER A 287      46.030  46.380  60.630  1.00  0.00           N
ATOM   4649  HN  SER A 287      46.370  46.200  59.710  1.00  0.00           H
ATOM   4650  CA  SER A 287      44.590  46.620  60.890  1.00  0.00           C
ATOM   4651  HA  SER A 287      44.490  47.510  61.470  1.00  0.00           H
ATOM   4652  CB  SER A 287      43.920  46.860  59.530  1.00  0.00           C
ATOM   4653  HB1 SER A 287      42.810  46.880  59.600  1.00  0.00           H
ATOM   4654  HB2 SER A 287      44.070  45.970  58.870  1.00  0.00           H
ATOM   4655  OG  SER A 287      44.410  48.060  58.940  1.00  0.00           O
ATOM   4656  HG1 SER A 287      45.230  47.790  58.520  1.00  0.00           H
ATOM   4657  C   SER A 287      43.980  45.520  61.780  1.00  0.00           C
ATOM   4658  O   SER A 287      43.220  45.780  62.700  1.00  0.00           O
ATOM   4659  N   MET A 288      44.420  44.270  61.610  1.00  0.00           N
ATOM   4660  HN  MET A 288      44.940  43.910  60.840  1.00  0.00           H
ATOM   4661  CA  MET A 288      44.130  43.150  62.480  1.00  0.00           C
ATOM   4662  HA  MET A 288      43.080  43.130  62.720  1.00  0.00           H
ATOM   4663  CB  MET A 288      44.300  41.780  61.790  1.00  0.00           C
ATOM   4664  HB1 MET A 288      44.070  40.950  62.490  1.00  0.00           H
ATOM   4665  HB2 MET A 288      45.360  41.580  61.530  1.00  0.00           H
ATOM   4666  CG  MET A 288      43.450  41.550  60.560  1.00  0.00           C
ATOM   4667  HG1 MET A 288      43.740  42.440  59.980  1.00  0.00           H
ATOM   4668  HG2 MET A 288      42.360  41.750  60.660  1.00  0.00           H
ATOM   4669  SD  MET A 288      44.100  40.270  59.450  1.00  0.00           S
ATOM   4670  CE  MET A 288      44.070  38.680  60.380  1.00  0.00           C
ATOM   4671  HE1 MET A 288      43.080  38.540  60.870  1.00  0.00           H
ATOM   4672  HE2 MET A 288      44.800  38.750  61.210  1.00  0.00           H
ATOM   4673  HE3 MET A 288      44.300  37.890  59.640  1.00  0.00           H
ATOM   4674  C   MET A 288      44.850  43.160  63.910  1.00  0.00           C
ATOM   4675  O   MET A 288      44.270  42.840  64.950  1.00  0.00           O
ATOM   4676  N   LEU A 289      46.130  43.630  63.960  1.00  0.00           N
ATOM   4677  HN  LEU A 289      46.430  44.000  63.080  1.00  0.00           H
ATOM   4678  CA  LEU A 289      47.030  43.810  65.060  1.00  0.00           C
ATOM   4679  HA  LEU A 289      47.060  42.900  65.630  1.00  0.00           H
ATOM   4680  CB  LEU A 289      48.450  44.040  64.540  1.00  0.00           C
ATOM   4681  HB1 LEU A 289      48.510  44.990  63.960  1.00  0.00           H
ATOM   4682  HB2 LEU A 289      48.700  43.160  63.910  1.00  0.00           H
ATOM   4683  CG  LEU A 289      49.530  44.120  65.640  1.00  0.00           C
ATOM   4684  HG  LEU A 289      49.300  44.710  66.550  1.00  0.00           H
ATOM   4685  CD1 LEU A 289      49.870  42.660  66.100  1.00  0.00           C
ATOM   4686 HD11 LEU A 289      50.540  42.190  65.340  1.00  0.00           H
ATOM   4687 HD12 LEU A 289      48.970  41.990  66.060  1.00  0.00           H
ATOM   4688 HD13 LEU A 289      50.390  42.690  67.070  1.00  0.00           H
ATOM   4689  CD2 LEU A 289      50.790  44.830  65.070  1.00  0.00           C
ATOM   4690 HD21 LEU A 289      50.520  45.900  64.990  1.00  0.00           H
ATOM   4691 HD22 LEU A 289      51.110  44.530  64.050  1.00  0.00           H
ATOM   4692 HD23 LEU A 289      51.600  44.700  65.830  1.00  0.00           H
ATOM   4693  C   LEU A 289      46.610  44.910  66.090  1.00  0.00           C
ATOM   4694  O   LEU A 289      46.800  44.770  67.270  1.00  0.00           O
ATOM   4695  N   ASP A 290      45.970  46.080  65.670  1.00  0.00           N
ATOM   4696  HN  ASP A 290      45.770  46.190  64.700  1.00  0.00           H
ATOM   4697  CA  ASP A 290      45.730  47.190  66.610  1.00  0.00           C
ATOM   4698  HA  ASP A 290      46.670  47.340  67.120  1.00  0.00           H
ATOM   4699  CB  ASP A 290      45.360  48.530  65.830  1.00  0.00           C
ATOM   4700  HB1 ASP A 290      45.310  49.410  66.510  1.00  0.00           H
ATOM   4701  HB2 ASP A 290      44.400  48.430  65.280  1.00  0.00           H
ATOM   4702  CG  ASP A 290      46.440  48.880  64.780  1.00  0.00           C
ATOM   4703  OD1 ASP A 290      46.200  49.350  63.680  1.00  0.00           O
ATOM   4704  OD2 ASP A 290      47.730  48.750  65.240  1.00  0.00           O
ATOM   4705  HD2 ASP A 290      48.300  48.740  64.470  1.00  0.00           H
ATOM   4706  C   ASP A 290      44.760  46.970  67.860  1.00  0.00           C
ATOM   4707  O   ASP A 290      45.010  47.490  68.920  1.00  0.00           O
ATOM   4708  N   PRO A 291      43.670  46.170  67.740  1.00  0.00           N
ATOM   4709  CD  PRO A 291      42.960  45.760  66.500  1.00  0.00           C
ATOM   4710  HD1 PRO A 291      43.520  44.890  66.090  1.00  0.00           H
ATOM   4711  HD2 PRO A 291      43.050  46.570  65.750  1.00  0.00           H
ATOM   4712  CA  PRO A 291      42.860  45.760  68.890  1.00  0.00           C
ATOM   4713  HA  PRO A 291      42.490  46.570  69.500  1.00  0.00           H
ATOM   4714  CB  PRO A 291      41.690  44.980  68.310  1.00  0.00           C
ATOM   4715  HB1 PRO A 291      40.780  45.170  68.930  1.00  0.00           H
ATOM   4716  HB2 PRO A 291      41.830  43.880  68.360  1.00  0.00           H
ATOM   4717  CG  PRO A 291      41.520  45.490  66.840  1.00  0.00           C
ATOM   4718  HG1 PRO A 291      40.930  44.700  66.300  1.00  0.00           H
ATOM   4719  HG2 PRO A 291      40.910  46.410  66.920  1.00  0.00           H
ATOM   4720  C   PRO A 291      43.710  44.860  69.850  1.00  0.00           C
ATOM   4721  O   PRO A 291      43.340  44.780  70.960  1.00  0.00           O
ATOM   4722  N   VAL A 292      44.740  44.240  69.360  1.00  0.00           N
ATOM   4723  HN  VAL A 292      45.210  44.350  68.480  1.00  0.00           H
ATOM   4724  CA  VAL A 292      45.470  43.240  70.090  1.00  0.00           C
ATOM   4725  HA  VAL A 292      44.880  42.580  70.710  1.00  0.00           H
ATOM   4726  CB  VAL A 292      46.260  42.310  69.150  1.00  0.00           C
ATOM   4727  HB  VAL A 292      47.080  42.770  68.570  1.00  0.00           H
ATOM   4728  CG1 VAL A 292      46.830  41.120  69.890  1.00  0.00           C
ATOM   4729 HG11 VAL A 292      46.900  40.260  69.200  1.00  0.00           H
ATOM   4730 HG12 VAL A 292      46.160  40.820  70.720  1.00  0.00           H
ATOM   4731 HG13 VAL A 292      47.830  41.400  70.300  1.00  0.00           H
ATOM   4732  CG2 VAL A 292      45.340  41.650  68.040  1.00  0.00           C
ATOM   4733 HG21 VAL A 292      46.020  40.890  67.590  1.00  0.00           H
ATOM   4734 HG22 VAL A 292      45.210  42.450  67.290  1.00  0.00           H
ATOM   4735 HG23 VAL A 292      44.450  41.230  68.550  1.00  0.00           H
ATOM   4736  C   VAL A 292      46.450  43.870  71.070  1.00  0.00           C
ATOM   4737  O   VAL A 292      46.660  43.390  72.170  1.00  0.00           O
ATOM   4738  N   VAL A 293      47.030  45.020  70.690  1.00  0.00           N
ATOM   4739  HN  VAL A 293      46.750  45.370  69.800  1.00  0.00           H
ATOM   4740  CA  VAL A 293      48.200  45.630  71.320  1.00  0.00           C
ATOM   4741  HA  VAL A 293      48.400  45.130  72.260  1.00  0.00           H
ATOM   4742  CB  VAL A 293      49.380  45.640  70.240  1.00  0.00           C
ATOM   4743  HB  VAL A 293      49.060  46.290  69.400  1.00  0.00           H
ATOM   4744  CG1 VAL A 293      50.730  46.150  70.760  1.00  0.00           C
ATOM   4745 HG11 VAL A 293      50.890  47.250  70.900  1.00  0.00           H
ATOM   4746 HG12 VAL A 293      51.610  45.860  70.150  1.00  0.00           H
ATOM   4747 HG13 VAL A 293      50.900  45.670  71.740  1.00  0.00           H
ATOM   4748  CG2 VAL A 293      49.490  44.220  69.730  1.00  0.00           C
ATOM   4749 HG21 VAL A 293      49.430  43.520  70.600  1.00  0.00           H
ATOM   4750 HG22 VAL A 293      50.400  44.010  69.130  1.00  0.00           H
ATOM   4751 HG23 VAL A 293      48.620  43.920  69.110  1.00  0.00           H
ATOM   4752  C   VAL A 293      48.010  47.130  71.670  1.00  0.00           C
ATOM   4753  O   VAL A 293      48.800  47.620  72.480  1.00  0.00           O
ATOM   4754  N   TYR A 294      46.940  47.820  71.230  1.00  0.00           N
ATOM   4755  HN  TYR A 294      46.350  47.380  70.550  1.00  0.00           H
ATOM   4756  CA  TYR A 294      46.890  49.280  71.490  1.00  0.00           C
ATOM   4757  HA  TYR A 294      47.650  49.480  72.230  1.00  0.00           H
ATOM   4758  CB  TYR A 294      47.290  50.090  70.160  1.00  0.00           C
ATOM   4759  HB1 TYR A 294      47.340  51.160  70.450  1.00  0.00           H
ATOM   4760  HB2 TYR A 294      46.620  49.790  69.330  1.00  0.00           H
ATOM   4761  CG  TYR A 294      48.760  49.740  69.710  1.00  0.00           C
ATOM   4762  CD1 TYR A 294      49.110  49.360  68.430  1.00  0.00           C
ATOM   4763  HD1 TYR A 294      48.390  49.050  67.690  1.00  0.00           H
ATOM   4764  CE1 TYR A 294      50.450  49.160  68.090  1.00  0.00           C
ATOM   4765  HE1 TYR A 294      50.720  48.710  67.150  1.00  0.00           H
ATOM   4766  CZ  TYR A 294      51.440  49.290  69.070  1.00  0.00           C
ATOM   4767  OH  TYR A 294      52.770  48.800  68.740  1.00  0.00           O
ATOM   4768  HH  TYR A 294      53.240  48.630  69.550  1.00  0.00           H
ATOM   4769  CD2 TYR A 294      49.750  50.180  70.570  1.00  0.00           C
ATOM   4770  HD2 TYR A 294      49.440  50.710  71.470  1.00  0.00           H
ATOM   4771  CE2 TYR A 294      51.100  49.950  70.290  1.00  0.00           C
ATOM   4772  HE2 TYR A 294      51.950  50.140  70.940  1.00  0.00           H
ATOM   4773  C   TYR A 294      45.540  49.860  72.030  1.00  0.00           C
ATOM   4774  O   TYR A 294      45.560  50.560  73.000  1.00  0.00           O
ATOM   4775  N   TYR A 295      44.360  49.480  71.530  1.00  0.00           N
ATOM   4776  HN  TYR A 295      44.350  48.880  70.740  1.00  0.00           H
ATOM   4777  CA  TYR A 295      43.070  50.070  71.920  1.00  0.00           C
ATOM   4778  HA  TYR A 295      43.060  51.160  71.930  1.00  0.00           H
ATOM   4779  CB  TYR A 295      41.940  49.650  70.970  1.00  0.00           C
ATOM   4780  HB1 TYR A 295      40.900  49.860  71.300  1.00  0.00           H
ATOM   4781  HB2 TYR A 295      42.050  48.550  71.050  1.00  0.00           H
ATOM   4782  CG  TYR A 295      42.020  50.060  69.520  1.00  0.00           C
ATOM   4783  CD1 TYR A 295      41.440  49.320  68.470  1.00  0.00           C
ATOM   4784  HD1 TYR A 295      40.800  48.520  68.830  1.00  0.00           H
ATOM   4785  CE1 TYR A 295      41.690  49.550  67.190  1.00  0.00           C
ATOM   4786  HE1 TYR A 295      41.280  48.890  66.440  1.00  0.00           H
ATOM   4787  CZ  TYR A 295      42.440  50.670  66.850  1.00  0.00           C
ATOM   4788  OH  TYR A 295      42.530  50.920  65.490  1.00  0.00           O
ATOM   4789  HH  TYR A 295      41.950  50.300  65.020  1.00  0.00           H
ATOM   4790  CD2 TYR A 295      42.770  51.200  69.140  1.00  0.00           C
ATOM   4791  HD2 TYR A 295      43.210  51.840  69.910  1.00  0.00           H
ATOM   4792  CE2 TYR A 295      43.060  51.520  67.800  1.00  0.00           C
ATOM   4793  HE2 TYR A 295      43.590  52.450  67.690  1.00  0.00           H
ATOM   4794  C   TYR A 295      42.700  49.840  73.320  1.00  0.00           C
ATOM   4795  O   TYR A 295      42.170  50.680  74.090  1.00  0.00           O
ATOM   4796  N   PHE A 296      42.920  48.620  73.830  1.00  0.00           N
ATOM   4797  HN  PHE A 296      43.360  47.890  73.320  1.00  0.00           H
ATOM   4798  CA  PHE A 296      42.540  48.200  75.240  1.00  0.00           C
ATOM   4799  HA  PHE A 296      41.960  48.900  75.810  1.00  0.00           H
ATOM   4800  CB  PHE A 296      41.730  46.860  75.150  1.00  0.00           C
ATOM   4801  HB1 PHE A 296      41.520  46.580  76.200  1.00  0.00           H
ATOM   4802  HB2 PHE A 296      42.430  46.140  74.670  1.00  0.00           H
ATOM   4803  CG  PHE A 296      40.410  46.910  74.460  1.00  0.00           C
ATOM   4804  CD1 PHE A 296      40.220  46.230  73.230  1.00  0.00           C
ATOM   4805  HD1 PHE A 296      41.020  45.620  72.820  1.00  0.00           H
ATOM   4806  CE1 PHE A 296      39.060  46.520  72.550  1.00  0.00           C
ATOM   4807  HE1 PHE A 296      38.910  45.950  71.640  1.00  0.00           H
ATOM   4808  CZ  PHE A 296      38.050  47.410  73.000  1.00  0.00           C
ATOM   4809  HZ  PHE A 296      37.160  47.480  72.380  1.00  0.00           H
ATOM   4810  CD2 PHE A 296      39.420  47.850  74.920  1.00  0.00           C
ATOM   4811  HD2 PHE A 296      39.610  48.560  75.710  1.00  0.00           H
ATOM   4812  CE2 PHE A 296      38.270  48.130  74.120  1.00  0.00           C
ATOM   4813  HE2 PHE A 296      37.560  48.850  74.480  1.00  0.00           H
ATOM   4814  C   PHE A 296      43.770  47.870  76.150  1.00  0.00           C
ATOM   4815  O   PHE A 296      43.610  47.480  77.310  1.00  0.00           O
ATOM   4816  N   SER A 297      44.970  47.840  75.530  1.00  0.00           N
ATOM   4817  HN  SER A 297      44.990  48.290  74.640  1.00  0.00           H
ATOM   4818  CA  SER A 297      46.150  47.350  76.200  1.00  0.00           C
ATOM   4819  HA  SER A 297      45.810  46.860  77.090  1.00  0.00           H
ATOM   4820  CB  SER A 297      46.970  46.420  75.330  1.00  0.00           C
ATOM   4821  HB1 SER A 297      47.860  46.080  75.890  1.00  0.00           H
ATOM   4822  HB2 SER A 297      47.380  47.040  74.510  1.00  0.00           H
ATOM   4823  OG  SER A 297      46.170  45.330  74.870  1.00  0.00           O
ATOM   4824  HG1 SER A 297      46.330  44.470  75.280  1.00  0.00           H
ATOM   4825  C   SER A 297      46.960  48.570  76.490  1.00  0.00           C
ATOM   4826  O   SER A 297      47.210  49.420  75.680  1.00  0.00           O
ATOM   4827  N   SER A 298      47.500  48.630  77.750  1.00  0.00           N
ATOM   4828  HN  SER A 298      47.240  47.870  78.350  1.00  0.00           H
ATOM   4829  CA  SER A 298      48.400  49.580  78.430  1.00  0.00           C
ATOM   4830  HA  SER A 298      47.870  50.520  78.400  1.00  0.00           H
ATOM   4831  CB  SER A 298      48.580  49.280  79.940  1.00  0.00           C
ATOM   4832  HB1 SER A 298      49.330  48.460  79.950  1.00  0.00           H
ATOM   4833  HB2 SER A 298      47.660  48.960  80.460  1.00  0.00           H
ATOM   4834  OG  SER A 298      49.090  50.360  80.630  1.00  0.00           O
ATOM   4835  HG1 SER A 298      50.020  50.170  80.780  1.00  0.00           H
ATOM   4836  C   SER A 298      49.740  49.600  77.710  1.00  0.00           C
ATOM   4837  O   SER A 298      50.160  48.540  77.190  1.00  0.00           O
ATOM   4838  N   PRO A 299      50.450  50.730  77.560  1.00  0.00           N
ATOM   4839  CD  PRO A 299      50.120  52.130  77.840  1.00  0.00           C
ATOM   4840  HD1 PRO A 299      50.200  52.260  78.940  1.00  0.00           H
ATOM   4841  HD2 PRO A 299      49.120  52.440  77.450  1.00  0.00           H
ATOM   4842  CA  PRO A 299      51.980  50.670  77.420  1.00  0.00           C
ATOM   4843  HA  PRO A 299      52.080  50.220  76.450  1.00  0.00           H
ATOM   4844  CB  PRO A 299      52.570  52.110  77.550  1.00  0.00           C
ATOM   4845  HB1 PRO A 299      53.450  52.270  76.900  1.00  0.00           H
ATOM   4846  HB2 PRO A 299      52.890  52.350  78.590  1.00  0.00           H
ATOM   4847  CG  PRO A 299      51.310  52.950  77.300  1.00  0.00           C
ATOM   4848  HG1 PRO A 299      51.570  53.950  77.710  1.00  0.00           H
ATOM   4849  HG2 PRO A 299      51.110  53.100  76.220  1.00  0.00           H
ATOM   4850  C   PRO A 299      52.550  49.790  78.510  1.00  0.00           C
ATOM   4851  O   PRO A 299      51.960  49.630  79.540  1.00  0.00           O
ATOM   4852  N   SER A 300      53.740  49.260  78.220  1.00  0.00           N
ATOM   4853  HN  SER A 300      54.110  49.300  77.290  1.00  0.00           H
ATOM   4854  CA  SER A 300      54.370  48.280  79.070  1.00  0.00           C
ATOM   4855  HA  SER A 300      53.700  47.420  79.100  1.00  0.00           H
ATOM   4856  CB  SER A 300      55.640  47.670  78.410  1.00  0.00           C
ATOM   4857  HB1 SER A 300      56.070  46.920  79.110  1.00  0.00           H
ATOM   4858  HB2 SER A 300      56.340  48.500  78.160  1.00  0.00           H
ATOM   4859  OG  SER A 300      55.350  47.080  77.100  1.00  0.00           O
ATOM   4860  HG1 SER A 300      54.840  46.280  77.260  1.00  0.00           H
ATOM   4861  C   SER A 300      54.800  48.690  80.520  1.00  0.00           C
ATOM   4862  O   SER A 300      55.280  49.740  80.760  1.00  0.00           O
ATOM   4863  NT  SER A 300      54.680  47.720  81.450  1.00  0.00           N
ATOM   4864  HNT SER A 300      54.490  46.770  81.220  1.00  0.00           H
ATOM   4865  CAT SER A 300      54.790  48.010  82.830  1.00  0.00           C
ATOM   4866  HT1 SER A 300      54.140  47.350  83.440  1.00  0.00           H
ATOM   4867  HT2 SER A 300      54.640  49.070  83.090  1.00  0.00           H
ATOM   4868  HT3 SER A 300      55.820  47.750  83.160  1.00  0.00           H
ATOM   4869  N1  GSK B 301      46.650  48.450  43.570  1.00  0.00           N
ATOM   4870  C1  GSK B 301      46.900  49.850  43.530  1.00  0.00           C
ATOM   4871  O1  GSK B 301      47.330  50.390  42.540  1.00  0.00           O
ATOM   4872  C2  GSK B 301      46.660  47.890  44.810  1.00  0.00           C
ATOM   4873  C3  GSK B 301      46.920  48.560  45.950  1.00  0.00           C
ATOM   4874  C4  GSK B 301      46.500  46.480  46.340  1.00  0.00           C
ATOM   4875  C5  GSK B 301      46.350  47.760  42.290  1.00  0.00           C
ATOM   4876  C6  GSK B 301      44.980  48.120  41.670  1.00  0.00           C
ATOM   4877  C7  GSK B 301      43.820  47.800  42.630  1.00  0.00           C
ATOM   4878  C8  GSK B 301      42.490  48.340  42.050  1.00  0.00           C
ATOM   4879  C9  GSK B 301      42.360  49.850  41.780  1.00  0.00           C
ATOM   4880  C10 GSK B 301      47.140  49.900  45.980  1.00  0.00           C
ATOM   4881  N2  GSK B 301      46.830  47.650  47.000  1.00  0.00           N
ATOM   4882  N3  GSK B 301      46.430  46.490  45.050  1.00  0.00           N
ATOM   4883  N4  GSK B 301      46.950  50.550  44.770  1.00  0.00           N
ATOM   4884  O2  GSK B 301      47.350  50.510  47.000  1.00  0.00           O
ATOM   4885 CL   GSK B 301      46.290  44.820  47.140  1.00  0.00          Cl
ATOM   4886  H1  GSK B 301      46.180  46.700  42.560  1.00  0.00           H
ATOM   4887  H2  GSK B 301      47.230  48.040  41.670  1.00  0.00           H
ATOM   4888  H3  GSK B 301      44.860  47.710  40.640  1.00  0.00           H
ATOM   4889  H4  GSK B 301      44.970  49.200  41.450  1.00  0.00           H
ATOM   4890  H5  GSK B 301      43.980  48.250  43.640  1.00  0.00           H
ATOM   4891  H6  GSK B 301      43.790  46.690  42.750  1.00  0.00           H
ATOM   4892  H7  GSK B 301      41.580  48.080  42.650  1.00  0.00           H
ATOM   4893  H8  GSK B 301      42.470  47.830  41.070  1.00  0.00           H
ATOM   4894  H9  GSK B 301      41.320  50.060  41.470  1.00  0.00           H
ATOM   4895  H10 GSK B 301      43.170  50.260  41.130  1.00  0.00           H
ATOM   4896  H11 GSK B 301      42.520  50.370  42.750  1.00  0.00           H
ATOM   4897  H12 GSK B 301      46.800  47.760  48.010  1.00  0.00           H
ATOM   4898  H13 GSK B 301      47.100  51.550  44.750  1.00  0.00           H
ATOM   4899  LP1 GSK B 301      46.090  43.350  47.840  1.00  0.00            
TER
ENDMDL
