# Supplementary material for: Structural basis of hydroxycarboxylic acid receptor signaling mechanisms through ligand binding
Source: Nat Commun. 2023 Sep 22;14:5899. doi: 10.1038/s41467-023-41650-7 (PMC10516952; doi:10.1038/s41467-023-41650-7)
Supplement: Supplementary file 4 — Source Data [file 41467_2023_41650_MOESM4_ESM.zip › source file/molecular dynamics simulations trajectories/without_gsk_init.pdb]

REMARK    GENERATED BY TRJCONV
TITLE     Title t= 1259.00000 step= 1259
REMARK    THIS IS A SIMULATION BOX
CRYST1   99.902   99.902  113.926  90.00  90.00  90.00 P 1           1
MODEL        1
ATOM      1  CAY HSD A   9      50.372  39.797  30.141  1.00  0.00           C
ATOM      2  HY1 HSD A   9      49.635  40.571  30.446  1.00  0.00           H
ATOM      3  HY2 HSD A   9      50.776  39.278  31.036  1.00  0.00           H
ATOM      4  HY3 HSD A   9      49.864  39.049  29.495  1.00  0.00           H
ATOM      5  CY  HSD A   9      51.482  40.418  29.396  1.00  0.00           C
ATOM      6  OY  HSD A   9      52.643  40.317  29.766  1.00  0.00           O
ATOM      7  N   HSD A   9      51.152  41.018  28.255  1.00  0.00           N
ATOM      8  HN  HSD A   9      50.193  41.086  27.991  1.00  0.00           H
ATOM      9  CA  HSD A   9      52.151  41.512  27.332  1.00  0.00           C
ATOM     10  HA  HSD A   9      53.074  40.977  27.502  1.00  0.00           H
ATOM     11  CB  HSD A   9      51.697  41.238  25.869  1.00  0.00           C
ATOM     12  HB1 HSD A   9      50.906  41.951  25.552  1.00  0.00           H
ATOM     13  HB2 HSD A   9      51.239  40.226  25.844  1.00  0.00           H
ATOM     14  ND1 HSD A   9      54.105  40.825  25.097  1.00  0.00           N
ATOM     15  HD1 HSD A   9      54.474  40.453  25.949  1.00  0.00           H
ATOM     16  CG  HSD A   9      52.796  41.180  24.839  1.00  0.00           C
ATOM     17  CE1 HSD A   9      54.782  40.926  23.927  1.00  0.00           C
ATOM     18  HE1 HSD A   9      55.843  40.696  23.823  1.00  0.00           H
ATOM     19  NE2 HSD A   9      54.001  41.318  22.943  1.00  0.00           N
ATOM     20  CD2 HSD A   9      52.748  41.463  23.509  1.00  0.00           C
ATOM     21  HD2 HSD A   9      51.904  41.747  22.892  1.00  0.00           H
ATOM     22  C   HSD A   9      52.461  42.985  27.574  1.00  0.00           C
ATOM     23  O   HSD A   9      52.337  43.519  28.677  1.00  0.00           O
ATOM     24  N   PHE A  10      52.925  43.683  26.529  1.00  0.00           N
ATOM     25  HN  PHE A  10      53.022  43.250  25.636  1.00  0.00           H
ATOM     26  CA  PHE A  10      53.380  45.051  26.619  1.00  0.00           C
ATOM     27  HA  PHE A  10      53.835  45.195  27.588  1.00  0.00           H
ATOM     28  CB  PHE A  10      54.481  45.278  25.553  1.00  0.00           C
ATOM     29  HB1 PHE A  10      54.073  45.091  24.536  1.00  0.00           H
ATOM     30  HB2 PHE A  10      55.304  44.551  25.724  1.00  0.00           H
ATOM     31  CG  PHE A  10      55.063  46.664  25.601  1.00  0.00           C
ATOM     32  CD1 PHE A  10      56.027  46.990  26.568  1.00  0.00           C
ATOM     33  HD1 PHE A  10      56.344  46.245  27.282  1.00  0.00           H
ATOM     34  CE1 PHE A  10      56.575  48.279  26.617  1.00  0.00           C
ATOM     35  HE1 PHE A  10      57.319  48.525  27.360  1.00  0.00           H
ATOM     36  CZ  PHE A  10      56.161  49.247  25.693  1.00  0.00           C
ATOM     37  HZ  PHE A  10      56.580  50.241  25.723  1.00  0.00           H
ATOM     38  CD2 PHE A  10      54.667  47.638  24.670  1.00  0.00           C
ATOM     39  HD2 PHE A  10      53.930  47.392  23.920  1.00  0.00           H
ATOM     40  CE2 PHE A  10      55.209  48.927  24.718  1.00  0.00           C
ATOM     41  HE2 PHE A  10      54.902  49.676  24.003  1.00  0.00           H
ATOM     42  C   PHE A  10      52.244  46.065  26.544  1.00  0.00           C
ATOM     43  O   PHE A  10      51.317  45.934  25.748  1.00  0.00           O
ATOM     44  N   LEU A  11      52.304  47.118  27.382  1.00  0.00           N
ATOM     45  HN  LEU A  11      53.116  47.295  27.933  1.00  0.00           H
ATOM     46  CA  LEU A  11      51.280  48.137  27.443  1.00  0.00           C
ATOM     47  HA  LEU A  11      50.683  48.097  26.544  1.00  0.00           H
ATOM     48  CB  LEU A  11      50.397  47.938  28.710  1.00  0.00           C
ATOM     49  HB1 LEU A  11      51.009  48.114  29.620  1.00  0.00           H
ATOM     50  HB2 LEU A  11      50.106  46.865  28.716  1.00  0.00           H
ATOM     51  CG  LEU A  11      49.086  48.755  28.786  1.00  0.00           C
ATOM     52  HG  LEU A  11      49.333  49.835  28.874  1.00  0.00           H
ATOM     53  CD1 LEU A  11      48.206  48.557  27.541  1.00  0.00           C
ATOM     54 HD11 LEU A  11      47.992  47.477  27.393  1.00  0.00           H
ATOM     55 HD12 LEU A  11      48.702  48.942  26.624  1.00  0.00           H
ATOM     56 HD13 LEU A  11      47.237  49.088  27.660  1.00  0.00           H
ATOM     57  CD2 LEU A  11      48.290  48.356  30.038  1.00  0.00           C
ATOM     58 HD21 LEU A  11      48.890  48.541  30.955  1.00  0.00           H
ATOM     59 HD22 LEU A  11      48.037  47.275  29.994  1.00  0.00           H
ATOM     60 HD23 LEU A  11      47.345  48.938  30.101  1.00  0.00           H
ATOM     61  C   LEU A  11      51.984  49.481  27.454  1.00  0.00           C
ATOM     62  O   LEU A  11      53.183  49.573  27.687  1.00  0.00           O
ATOM     63  N   GLU A  12      51.272  50.582  27.171  1.00  0.00           N
ATOM     64  HN  GLU A  12      50.319  50.522  26.887  1.00  0.00           H
ATOM     65  CA  GLU A  12      51.881  51.898  27.167  1.00  0.00           C
ATOM     66  HA  GLU A  12      52.888  51.865  27.555  1.00  0.00           H
ATOM     67  CB  GLU A  12      51.926  52.448  25.719  1.00  0.00           C
ATOM     68  HB1 GLU A  12      51.142  53.210  25.520  1.00  0.00           H
ATOM     69  HB2 GLU A  12      51.712  51.592  25.043  1.00  0.00           H
ATOM     70  CG  GLU A  12      53.323  52.973  25.320  1.00  0.00           C
ATOM     71  HG1 GLU A  12      53.391  53.062  24.214  1.00  0.00           H
ATOM     72  HG2 GLU A  12      54.106  52.260  25.657  1.00  0.00           H
ATOM     73  CD  GLU A  12      53.654  54.345  25.888  1.00  0.00           C
ATOM     74  OE1 GLU A  12      54.837  54.743  25.741  1.00  0.00           O
ATOM     75  OE2 GLU A  12      52.752  55.036  26.446  1.00  0.00           O
ATOM     76  C   GLU A  12      51.078  52.797  28.088  1.00  0.00           C
ATOM     77  O   GLU A  12      49.905  53.091  27.842  1.00  0.00           O
ATOM     78  N   ILE A  13      51.682  53.237  29.212  1.00  0.00           N
ATOM     79  HN  ILE A  13      52.646  53.030  29.365  1.00  0.00           H
ATOM     80  CA  ILE A  13      50.980  54.026  30.214  1.00  0.00           C
ATOM     81  HA  ILE A  13      49.976  54.243  29.880  1.00  0.00           H
ATOM     82  CB  ILE A  13      50.858  53.314  31.570  1.00  0.00           C
ATOM     83  HB  ILE A  13      51.883  53.064  31.918  1.00  0.00           H
ATOM     84  CG2 ILE A  13      50.188  54.236  32.622  1.00  0.00           C
ATOM     85 HG21 ILE A  13      49.182  54.552  32.270  1.00  0.00           H
ATOM     86 HG22 ILE A  13      50.800  55.141  32.824  1.00  0.00           H
ATOM     87 HG23 ILE A  13      50.065  53.693  33.583  1.00  0.00           H
ATOM     88  CG1 ILE A  13      50.082  51.976  31.437  1.00  0.00           C
ATOM     89 HG11 ILE A  13      50.404  51.439  30.519  1.00  0.00           H
ATOM     90 HG12 ILE A  13      48.998  52.190  31.318  1.00  0.00           H
ATOM     91  CD  ILE A  13      50.304  51.021  32.617  1.00  0.00           C
ATOM     92  HD1 ILE A  13      49.988  51.479  33.579  1.00  0.00           H
ATOM     93  HD2 ILE A  13      51.378  50.749  32.694  1.00  0.00           H
ATOM     94  HD3 ILE A  13      49.723  50.085  32.470  1.00  0.00           H
ATOM     95  C   ILE A  13      51.686  55.357  30.374  1.00  0.00           C
ATOM     96  O   ILE A  13      52.733  55.461  31.008  1.00  0.00           O
ATOM     97  N   ASP A  14      51.067  56.430  29.843  1.00  0.00           N
ATOM     98  HN  ASP A  14      50.244  56.278  29.301  1.00  0.00           H
ATOM     99  CA  ASP A  14      51.555  57.798  29.862  1.00  0.00           C
ATOM    100  HA  ASP A  14      50.918  58.304  29.152  1.00  0.00           H
ATOM    101  CB  ASP A  14      51.305  58.436  31.268  1.00  0.00           C
ATOM    102  HB1 ASP A  14      52.155  58.228  31.951  1.00  0.00           H
ATOM    103  HB2 ASP A  14      50.387  57.979  31.695  1.00  0.00           H
ATOM    104  CG  ASP A  14      51.060  59.939  31.229  1.00  0.00           C
ATOM    105  OD1 ASP A  14      51.192  60.558  30.138  1.00  0.00           O
ATOM    106  OD2 ASP A  14      50.669  60.492  32.294  1.00  0.00           O
ATOM    107  C   ASP A  14      52.986  57.989  29.328  1.00  0.00           C
ATOM    108  O   ASP A  14      53.794  58.705  29.908  1.00  0.00           O
ATOM    109  N   LYS A  15      53.310  57.363  28.172  1.00  0.00           N
ATOM    110  HN  LYS A  15      52.704  56.697  27.743  1.00  0.00           H
ATOM    111  CA  LYS A  15      54.582  57.497  27.469  1.00  0.00           C
ATOM    112  HA  LYS A  15      54.445  56.951  26.547  1.00  0.00           H
ATOM    113  CB  LYS A  15      54.949  58.931  27.002  1.00  0.00           C
ATOM    114  HB1 LYS A  15      55.992  58.956  26.619  1.00  0.00           H
ATOM    115  HB2 LYS A  15      54.945  59.601  27.888  1.00  0.00           H
ATOM    116  CG  LYS A  15      54.049  59.426  25.855  1.00  0.00           C
ATOM    117  HG1 LYS A  15      53.091  58.864  25.857  1.00  0.00           H
ATOM    118  HG2 LYS A  15      54.539  59.168  24.892  1.00  0.00           H
ATOM    119  CD  LYS A  15      53.773  60.942  25.892  1.00  0.00           C
ATOM    120  HD1 LYS A  15      53.101  61.198  25.045  1.00  0.00           H
ATOM    121  HD2 LYS A  15      54.730  61.480  25.725  1.00  0.00           H
ATOM    122  CE  LYS A  15      53.160  61.456  27.204  1.00  0.00           C
ATOM    123  HE1 LYS A  15      52.749  62.480  27.066  1.00  0.00           H
ATOM    124  HE2 LYS A  15      53.918  61.480  28.016  1.00  0.00           H
ATOM    125  NZ  LYS A  15      52.067  60.564  27.627  1.00  0.00           N
ATOM    126  HZ1 LYS A  15      52.406  59.589  27.500  1.00  0.00           H
ATOM    127  HZ2 LYS A  15      51.212  60.729  27.059  1.00  0.00           H
ATOM    128  HZ3 LYS A  15      51.843  60.685  28.636  1.00  0.00           H
ATOM    129  C   LYS A  15      55.726  56.760  28.131  1.00  0.00           C
ATOM    130  O   LYS A  15      56.904  57.074  27.959  1.00  0.00           O
ATOM    131  N   LYS A  16      55.403  55.730  28.919  1.00  0.00           N
ATOM    132  HN  LYS A  16      54.453  55.435  28.975  1.00  0.00           H
ATOM    133  CA  LYS A  16      56.375  54.958  29.648  1.00  0.00           C
ATOM    134  HA  LYS A  16      57.378  55.282  29.413  1.00  0.00           H
ATOM    135  CB  LYS A  16      56.148  55.062  31.175  1.00  0.00           C
ATOM    136  HB1 LYS A  16      56.805  54.348  31.716  1.00  0.00           H
ATOM    137  HB2 LYS A  16      55.096  54.747  31.346  1.00  0.00           H
ATOM    138  CG  LYS A  16      56.377  56.473  31.741  1.00  0.00           C
ATOM    139  HG1 LYS A  16      56.500  57.200  30.910  1.00  0.00           H
ATOM    140  HG2 LYS A  16      57.330  56.488  32.312  1.00  0.00           H
ATOM    141  CD  LYS A  16      55.224  56.973  32.629  1.00  0.00           C
ATOM    142  HD1 LYS A  16      54.355  57.177  31.968  1.00  0.00           H
ATOM    143  HD2 LYS A  16      55.545  57.946  33.057  1.00  0.00           H
ATOM    144  CE  LYS A  16      54.810  55.989  33.725  1.00  0.00           C
ATOM    145  HE1 LYS A  16      55.692  55.646  34.306  1.00  0.00           H
ATOM    146  HE2 LYS A  16      54.297  55.097  33.307  1.00  0.00           H
ATOM    147  NZ  LYS A  16      53.883  56.659  34.650  1.00  0.00           N
ATOM    148  HZ1 LYS A  16      52.949  56.729  34.198  1.00  0.00           H
ATOM    149  HZ2 LYS A  16      54.227  57.624  34.827  1.00  0.00           H
ATOM    150  HZ3 LYS A  16      53.840  56.153  35.558  1.00  0.00           H
ATOM    151  C   LYS A  16      56.274  53.507  29.257  1.00  0.00           C
ATOM    152  O   LYS A  16      55.183  52.939  29.209  1.00  0.00           O
ATOM    153  N   ASN A  17      57.440  52.867  29.029  1.00  0.00           N
ATOM    154  HN  ASN A  17      58.283  53.388  28.925  1.00  0.00           H
ATOM    155  CA  ASN A  17      57.567  51.426  28.906  1.00  0.00           C
ATOM    156  HA  ASN A  17      56.969  51.110  28.065  1.00  0.00           H
ATOM    157  CB  ASN A  17      59.049  51.007  28.712  1.00  0.00           C
ATOM    158  HB1 ASN A  17      59.159  49.903  28.763  1.00  0.00           H
ATOM    159  HB2 ASN A  17      59.690  51.464  29.497  1.00  0.00           H
ATOM    160  CG  ASN A  17      59.503  51.427  27.323  1.00  0.00           C
ATOM    161  OD1 ASN A  17      58.844  51.101  26.338  1.00  0.00           O
ATOM    162  ND2 ASN A  17      60.625  52.171  27.223  1.00  0.00           N
ATOM    163 HD21 ASN A  17      60.880  52.499  26.314  1.00  0.00           H
ATOM    164 HD22 ASN A  17      61.223  52.325  28.010  1.00  0.00           H
ATOM    165  C   ASN A  17      57.035  50.704  30.131  1.00  0.00           C
ATOM    166  O   ASN A  17      57.610  50.791  31.218  1.00  0.00           O
ATOM    167  N   CYS A  18      55.912  49.984  29.975  1.00  0.00           N
ATOM    168  HN  CYS A  18      55.447  49.924  29.096  1.00  0.00           H
ATOM    169  CA  CYS A  18      55.284  49.272  31.059  1.00  0.00           C
ATOM    170  HA  CYS A  18      56.020  49.045  31.817  1.00  0.00           H
ATOM    171  CB  CYS A  18      54.066  50.038  31.666  1.00  0.00           C
ATOM    172  HB1 CYS A  18      53.637  49.443  32.500  1.00  0.00           H
ATOM    173  HB2 CYS A  18      53.291  50.116  30.874  1.00  0.00           H
ATOM    174  SG  CYS A  18      54.405  51.739  32.238  1.00  0.00           S
ATOM    175  C   CYS A  18      54.775  47.953  30.514  1.00  0.00           C
ATOM    176  O   CYS A  18      54.489  47.803  29.332  1.00  0.00           O
ATOM    177  N   CYS A  19      54.612  46.940  31.366  1.00  0.00           N
ATOM    178  HN  CYS A  19      54.920  46.983  32.314  1.00  0.00           H
ATOM    179  CA  CYS A  19      53.916  45.736  30.960  1.00  0.00           C
ATOM    180  HA  CYS A  19      53.144  45.997  30.250  1.00  0.00           H
ATOM    181  CB  CYS A  19      54.803  44.658  30.287  1.00  0.00           C
ATOM    182  HB1 CYS A  19      54.917  44.967  29.226  1.00  0.00           H
ATOM    183  HB2 CYS A  19      54.301  43.667  30.285  1.00  0.00           H
ATOM    184  SG  CYS A  19      56.489  44.508  30.910  1.00  0.00           S
ATOM    185  C   CYS A  19      53.178  45.217  32.160  1.00  0.00           C
ATOM    186  O   CYS A  19      53.627  45.360  33.296  1.00  0.00           O
ATOM    187  N   VAL A  20      51.957  44.703  31.930  1.00  0.00           N
ATOM    188  HN  VAL A  20      51.660  44.480  31.005  1.00  0.00           H
ATOM    189  CA  VAL A  20      51.012  44.416  32.992  1.00  0.00           C
ATOM    190  HA  VAL A  20      51.519  44.400  33.945  1.00  0.00           H
ATOM    191  CB  VAL A  20      49.846  45.409  33.046  1.00  0.00           C
ATOM    192  HB  VAL A  20      49.216  45.312  32.135  1.00  0.00           H
ATOM    193  CG1 VAL A  20      48.984  45.132  34.296  1.00  0.00           C
ATOM    194 HG11 VAL A  20      49.609  45.165  35.214  1.00  0.00           H
ATOM    195 HG12 VAL A  20      48.496  44.135  34.245  1.00  0.00           H
ATOM    196 HG13 VAL A  20      48.185  45.898  34.386  1.00  0.00           H
ATOM    197  CG2 VAL A  20      50.394  46.851  33.087  1.00  0.00           C
ATOM    198 HG21 VAL A  20      50.896  47.112  32.131  1.00  0.00           H
ATOM    199 HG22 VAL A  20      51.126  46.958  33.915  1.00  0.00           H
ATOM    200 HG23 VAL A  20      49.566  47.574  33.246  1.00  0.00           H
ATOM    201  C   VAL A  20      50.469  43.031  32.748  1.00  0.00           C
ATOM    202  O   VAL A  20      50.028  42.720  31.643  1.00  0.00           O
ATOM    203  N   PHE A  21      50.493  42.163  33.777  1.00  0.00           N
ATOM    204  HN  PHE A  21      50.849  42.421  34.672  1.00  0.00           H
ATOM    205  CA  PHE A  21      50.130  40.769  33.648  1.00  0.00           C
ATOM    206  HA  PHE A  21      50.176  40.507  32.602  1.00  0.00           H
ATOM    207  CB  PHE A  21      51.130  39.843  34.394  1.00  0.00           C
ATOM    208  HB1 PHE A  21      50.851  38.771  34.307  1.00  0.00           H
ATOM    209  HB2 PHE A  21      51.172  40.107  35.472  1.00  0.00           H
ATOM    210  CG  PHE A  21      52.513  40.021  33.811  1.00  0.00           C
ATOM    211  CD1 PHE A  21      53.347  41.053  34.274  1.00  0.00           C
ATOM    212  HD1 PHE A  21      52.998  41.714  35.053  1.00  0.00           H
ATOM    213  CE1 PHE A  21      54.600  41.280  33.703  1.00  0.00           C
ATOM    214  HE1 PHE A  21      55.206  42.107  34.044  1.00  0.00           H
ATOM    215  CZ  PHE A  21      55.048  40.448  32.675  1.00  0.00           C
ATOM    216  HZ  PHE A  21      56.003  40.643  32.209  1.00  0.00           H
ATOM    217  CD2 PHE A  21      52.996  39.170  32.800  1.00  0.00           C
ATOM    218  HD2 PHE A  21      52.379  38.362  32.436  1.00  0.00           H
ATOM    219  CE2 PHE A  21      54.259  39.382  32.232  1.00  0.00           C
ATOM    220  HE2 PHE A  21      54.613  38.744  31.435  1.00  0.00           H
ATOM    221  C   PHE A  21      48.697  40.495  34.079  1.00  0.00           C
ATOM    222  O   PHE A  21      48.111  41.180  34.914  1.00  0.00           O
ATOM    223  N   ARG A  22      48.067  39.457  33.491  1.00  0.00           N
ATOM    224  HN  ARG A  22      48.532  38.931  32.783  1.00  0.00           H
ATOM    225  CA  ARG A  22      46.695  39.091  33.793  1.00  0.00           C
ATOM    226  HA  ARG A  22      46.359  39.615  34.676  1.00  0.00           H
ATOM    227  CB  ARG A  22      45.718  39.432  32.626  1.00  0.00           C
ATOM    228  HB1 ARG A  22      44.709  39.039  32.875  1.00  0.00           H
ATOM    229  HB2 ARG A  22      46.055  38.919  31.699  1.00  0.00           H
ATOM    230  CG  ARG A  22      45.567  40.947  32.343  1.00  0.00           C
ATOM    231  HG1 ARG A  22      46.071  41.211  31.389  1.00  0.00           H
ATOM    232  HG2 ARG A  22      46.095  41.504  33.146  1.00  0.00           H
ATOM    233  CD  ARG A  22      44.113  41.453  32.348  1.00  0.00           C
ATOM    234  HD1 ARG A  22      44.077  42.563  32.324  1.00  0.00           H
ATOM    235  HD2 ARG A  22      43.625  41.089  33.277  1.00  0.00           H
ATOM    236  NE  ARG A  22      43.397  40.923  31.143  1.00  0.00           N
ATOM    237  HE  ARG A  22      43.851  40.956  30.252  1.00  0.00           H
ATOM    238  CZ  ARG A  22      42.100  40.646  31.108  1.00  0.00           C
ATOM    239  NH1 ARG A  22      41.297  40.651  32.148  1.00  0.00           N
ATOM    240 HH11 ARG A  22      40.343  40.381  32.014  1.00  0.00           H
ATOM    241 HH12 ARG A  22      41.647  40.762  33.078  1.00  0.00           H
ATOM    242  NH2 ARG A  22      41.545  40.312  29.961  1.00  0.00           N
ATOM    243 HH21 ARG A  22      42.116  40.173  29.152  1.00  0.00           H
ATOM    244 HH22 ARG A  22      40.614  39.949  29.997  1.00  0.00           H
ATOM    245  C   ARG A  22      46.616  37.614  34.139  1.00  0.00           C
ATOM    246  O   ARG A  22      45.776  36.877  33.620  1.00  0.00           O
ATOM    247  N   ASP A  23      47.507  37.137  35.035  1.00  0.00           N
ATOM    248  HN  ASP A  23      48.206  37.734  35.421  1.00  0.00           H
ATOM    249  CA  ASP A  23      47.550  35.751  35.467  1.00  0.00           C
ATOM    250  HA  ASP A  23      47.612  35.181  34.552  1.00  0.00           H
ATOM    251  CB  ASP A  23      48.782  35.457  36.378  1.00  0.00           C
ATOM    252  HB1 ASP A  23      48.526  34.852  37.274  1.00  0.00           H
ATOM    253  HB2 ASP A  23      49.201  36.419  36.744  1.00  0.00           H
ATOM    254  CG  ASP A  23      49.894  34.703  35.660  1.00  0.00           C
ATOM    255  OD1 ASP A  23      49.736  34.348  34.464  1.00  0.00           O
ATOM    256  OD2 ASP A  23      50.917  34.428  36.339  1.00  0.00           O
ATOM    257  C   ASP A  23      46.282  35.231  36.137  1.00  0.00           C
ATOM    258  O   ASP A  23      45.600  35.914  36.900  1.00  0.00           O
ATOM    259  N   ASP A  24      45.960  33.948  35.876  1.00  0.00           N
ATOM    260  HN  ASP A  24      46.509  33.412  35.238  1.00  0.00           H
ATOM    261  CA  ASP A  24      44.768  33.296  36.384  1.00  0.00           C
ATOM    262  HA  ASP A  24      43.936  33.972  36.254  1.00  0.00           H
ATOM    263  CB  ASP A  24      44.535  32.005  35.552  1.00  0.00           C
ATOM    264  HB1 ASP A  24      45.241  31.191  35.822  1.00  0.00           H
ATOM    265  HB2 ASP A  24      44.679  32.247  34.478  1.00  0.00           H
ATOM    266  CG  ASP A  24      43.103  31.515  35.673  1.00  0.00           C
ATOM    267  OD1 ASP A  24      42.180  32.343  35.482  1.00  0.00           O
ATOM    268  OD2 ASP A  24      42.910  30.289  35.888  1.00  0.00           O
ATOM    269  C   ASP A  24      44.881  32.991  37.884  1.00  0.00           C
ATOM    270  O   ASP A  24      43.898  32.857  38.608  1.00  0.00           O
ATOM    271  N   PHE A  25      46.120  32.941  38.422  1.00  0.00           N
ATOM    272  HN  PHE A  25      46.907  33.057  37.822  1.00  0.00           H
ATOM    273  CA  PHE A  25      46.393  32.776  39.846  1.00  0.00           C
ATOM    274  HA  PHE A  25      45.879  31.885  40.177  1.00  0.00           H
ATOM    275  CB  PHE A  25      47.901  32.627  40.182  1.00  0.00           C
ATOM    276  HB1 PHE A  25      48.102  32.913  41.237  1.00  0.00           H
ATOM    277  HB2 PHE A  25      48.507  33.291  39.530  1.00  0.00           H
ATOM    278  CG  PHE A  25      48.397  31.219  40.016  1.00  0.00           C
ATOM    279  CD1 PHE A  25      48.157  30.495  38.838  1.00  0.00           C
ATOM    280  HD1 PHE A  25      47.561  30.902  38.034  1.00  0.00           H
ATOM    281  CE1 PHE A  25      48.774  29.264  38.627  1.00  0.00           C
ATOM    282  HE1 PHE A  25      48.622  28.746  37.692  1.00  0.00           H
ATOM    283  CZ  PHE A  25      49.597  28.706  39.609  1.00  0.00           C
ATOM    284  HZ  PHE A  25      50.053  27.740  39.449  1.00  0.00           H
ATOM    285  CD2 PHE A  25      49.214  30.641  41.008  1.00  0.00           C
ATOM    286  HD2 PHE A  25      49.423  31.180  41.920  1.00  0.00           H
ATOM    287  CE2 PHE A  25      49.799  29.385  40.813  1.00  0.00           C
ATOM    288  HE2 PHE A  25      50.426  28.952  41.579  1.00  0.00           H
ATOM    289  C   PHE A  25      45.836  33.889  40.703  1.00  0.00           C
ATOM    290  O   PHE A  25      45.447  33.666  41.844  1.00  0.00           O
ATOM    291  N   ILE A  26      45.760  35.119  40.159  1.00  0.00           N
ATOM    292  HN  ILE A  26      46.059  35.280  39.222  1.00  0.00           H
ATOM    293  CA  ILE A  26      45.194  36.265  40.848  1.00  0.00           C
ATOM    294  HA  ILE A  26      45.760  36.409  41.757  1.00  0.00           H
ATOM    295  CB  ILE A  26      45.297  37.520  39.975  1.00  0.00           C
ATOM    296  HB  ILE A  26      44.810  37.304  39.000  1.00  0.00           H
ATOM    297  CG2 ILE A  26      44.547  38.712  40.608  1.00  0.00           C
ATOM    298 HG21 ILE A  26      44.879  38.882  41.655  1.00  0.00           H
ATOM    299 HG22 ILE A  26      43.448  38.553  40.609  1.00  0.00           H
ATOM    300 HG23 ILE A  26      44.754  39.634  40.024  1.00  0.00           H
ATOM    301  CG1 ILE A  26      46.770  37.900  39.660  1.00  0.00           C
ATOM    302 HG11 ILE A  26      46.750  38.695  38.883  1.00  0.00           H
ATOM    303 HG12 ILE A  26      47.302  37.036  39.208  1.00  0.00           H
ATOM    304  CD  ILE A  26      47.570  38.426  40.860  1.00  0.00           C
ATOM    305  HD1 ILE A  26      47.609  37.673  41.675  1.00  0.00           H
ATOM    306  HD2 ILE A  26      47.126  39.361  41.263  1.00  0.00           H
ATOM    307  HD3 ILE A  26      48.613  38.655  40.553  1.00  0.00           H
ATOM    308  C   ILE A  26      43.751  36.015  41.269  1.00  0.00           C
ATOM    309  O   ILE A  26      43.361  36.282  42.404  1.00  0.00           O
ATOM    310  N   VAL A  27      42.947  35.414  40.370  1.00  0.00           N
ATOM    311  HN  VAL A  27      43.313  35.143  39.482  1.00  0.00           H
ATOM    312  CA  VAL A  27      41.539  35.109  40.562  1.00  0.00           C
ATOM    313  HA  VAL A  27      41.037  36.035  40.800  1.00  0.00           H
ATOM    314  CB  VAL A  27      40.921  34.534  39.287  1.00  0.00           C
ATOM    315  HB  VAL A  27      41.267  33.492  39.114  1.00  0.00           H
ATOM    316  CG1 VAL A  27      39.383  34.555  39.397  1.00  0.00           C
ATOM    317 HG11 VAL A  27      39.020  35.600  39.492  1.00  0.00           H
ATOM    318 HG12 VAL A  27      39.020  33.982  40.278  1.00  0.00           H
ATOM    319 HG13 VAL A  27      38.929  34.115  38.484  1.00  0.00           H
ATOM    320  CG2 VAL A  27      41.346  35.381  38.071  1.00  0.00           C
ATOM    321 HG21 VAL A  27      42.432  35.292  37.855  1.00  0.00           H
ATOM    322 HG22 VAL A  27      41.087  36.448  38.239  1.00  0.00           H
ATOM    323 HG23 VAL A  27      40.803  35.025  37.170  1.00  0.00           H
ATOM    324  C   VAL A  27      41.289  34.157  41.725  1.00  0.00           C
ATOM    325  O   VAL A  27      40.344  34.309  42.488  1.00  0.00           O
ATOM    326  N   LYS A  28      42.146  33.139  41.900  1.00  0.00           N
ATOM    327  HN  LYS A  28      42.937  33.058  41.298  1.00  0.00           H
ATOM    328  CA  LYS A  28      41.933  32.079  42.871  1.00  0.00           C
ATOM    329  HA  LYS A  28      40.899  32.076  43.183  1.00  0.00           H
ATOM    330  CB  LYS A  28      42.210  30.704  42.200  1.00  0.00           C
ATOM    331  HB1 LYS A  28      41.446  30.612  41.399  1.00  0.00           H
ATOM    332  HB2 LYS A  28      42.019  29.881  42.922  1.00  0.00           H
ATOM    333  CG  LYS A  28      43.614  30.551  41.583  1.00  0.00           C
ATOM    334  HG1 LYS A  28      44.339  30.357  42.402  1.00  0.00           H
ATOM    335  HG2 LYS A  28      43.922  31.503  41.100  1.00  0.00           H
ATOM    336  CD  LYS A  28      43.723  29.445  40.507  1.00  0.00           C
ATOM    337  HD1 LYS A  28      43.461  28.471  40.972  1.00  0.00           H
ATOM    338  HD2 LYS A  28      44.786  29.425  40.183  1.00  0.00           H
ATOM    339  CE  LYS A  28      42.827  29.666  39.270  1.00  0.00           C
ATOM    340  HE1 LYS A  28      42.836  30.742  38.993  1.00  0.00           H
ATOM    341  HE2 LYS A  28      41.775  29.382  39.483  1.00  0.00           H
ATOM    342  NZ  LYS A  28      43.276  28.909  38.072  1.00  0.00           N
ATOM    343  HZ1 LYS A  28      42.738  28.028  37.941  1.00  0.00           H
ATOM    344  HZ2 LYS A  28      44.303  28.751  38.032  1.00  0.00           H
ATOM    345  HZ3 LYS A  28      43.048  29.483  37.236  1.00  0.00           H
ATOM    346  C   LYS A  28      42.738  32.244  44.154  1.00  0.00           C
ATOM    347  O   LYS A  28      42.656  31.408  45.049  1.00  0.00           O
ATOM    348  N   VAL A  29      43.514  33.341  44.293  1.00  0.00           N
ATOM    349  HN  VAL A  29      43.606  33.970  43.525  1.00  0.00           H
ATOM    350  CA  VAL A  29      44.302  33.606  45.494  1.00  0.00           C
ATOM    351  HA  VAL A  29      44.101  32.854  46.244  1.00  0.00           H
ATOM    352  CB  VAL A  29      45.808  33.582  45.211  1.00  0.00           C
ATOM    353  HB  VAL A  29      46.053  34.299  44.398  1.00  0.00           H
ATOM    354  CG1 VAL A  29      46.620  33.956  46.472  1.00  0.00           C
ATOM    355 HG11 VAL A  29      46.322  33.314  47.328  1.00  0.00           H
ATOM    356 HG12 VAL A  29      46.478  35.019  46.761  1.00  0.00           H
ATOM    357 HG13 VAL A  29      47.704  33.798  46.285  1.00  0.00           H
ATOM    358  CG2 VAL A  29      46.208  32.165  44.751  1.00  0.00           C
ATOM    359 HG21 VAL A  29      45.707  31.898  43.797  1.00  0.00           H
ATOM    360 HG22 VAL A  29      45.925  31.415  45.520  1.00  0.00           H
ATOM    361 HG23 VAL A  29      47.306  32.108  44.592  1.00  0.00           H
ATOM    362  C   VAL A  29      43.920  34.931  46.135  1.00  0.00           C
ATOM    363  O   VAL A  29      43.682  35.007  47.339  1.00  0.00           O
ATOM    364  N   LEU A  30      43.829  36.034  45.362  1.00  0.00           N
ATOM    365  HN  LEU A  30      43.970  36.001  44.376  1.00  0.00           H
ATOM    366  CA  LEU A  30      43.488  37.340  45.916  1.00  0.00           C
ATOM    367  HA  LEU A  30      44.149  37.482  46.758  1.00  0.00           H
ATOM    368  CB  LEU A  30      43.762  38.513  44.930  1.00  0.00           C
ATOM    369  HB1 LEU A  30      43.150  39.393  45.222  1.00  0.00           H
ATOM    370  HB2 LEU A  30      43.457  38.226  43.902  1.00  0.00           H
ATOM    371  CG  LEU A  30      45.219  39.028  44.878  1.00  0.00           C
ATOM    372  HG  LEU A  30      45.235  39.854  44.135  1.00  0.00           H
ATOM    373  CD1 LEU A  30      45.643  39.622  46.224  1.00  0.00           C
ATOM    374 HD11 LEU A  30      45.765  38.828  46.991  1.00  0.00           H
ATOM    375 HD12 LEU A  30      44.890  40.355  46.584  1.00  0.00           H
ATOM    376 HD13 LEU A  30      46.618  40.145  46.117  1.00  0.00           H
ATOM    377  CD2 LEU A  30      46.238  37.978  44.415  1.00  0.00           C
ATOM    378 HD21 LEU A  30      45.927  37.550  43.438  1.00  0.00           H
ATOM    379 HD22 LEU A  30      46.320  37.155  45.157  1.00  0.00           H
ATOM    380 HD23 LEU A  30      47.242  38.439  44.300  1.00  0.00           H
ATOM    381  C   LEU A  30      42.100  37.468  46.544  1.00  0.00           C
ATOM    382  O   LEU A  30      42.022  38.007  47.648  1.00  0.00           O
ATOM    383  N   PRO A  31      40.994  36.981  45.982  1.00  0.00           N
ATOM    384  CD  PRO A  31      40.829  36.761  44.544  1.00  0.00           C
ATOM    385  HD1 PRO A  31      41.066  35.696  44.336  1.00  0.00           H
ATOM    386  HD2 PRO A  31      41.479  37.413  43.923  1.00  0.00           H
ATOM    387  CA  PRO A  31      39.704  37.033  46.657  1.00  0.00           C
ATOM    388  HA  PRO A  31      39.553  38.051  46.984  1.00  0.00           H
ATOM    389  CB  PRO A  31      38.684  36.636  45.578  1.00  0.00           C
ATOM    390  HB1 PRO A  31      37.699  37.126  45.731  1.00  0.00           H
ATOM    391  HB2 PRO A  31      38.538  35.536  45.544  1.00  0.00           H
ATOM    392  CG  PRO A  31      39.356  37.057  44.272  1.00  0.00           C
ATOM    393  HG1 PRO A  31      38.967  36.496  43.396  1.00  0.00           H
ATOM    394  HG2 PRO A  31      39.207  38.146  44.108  1.00  0.00           H
ATOM    395  C   PRO A  31      39.624  36.170  47.907  1.00  0.00           C
ATOM    396  O   PRO A  31      39.000  36.687  48.834  1.00  0.00           O
ATOM    397  N   PRO A  32      40.188  34.963  48.084  1.00  0.00           N
ATOM    398  CD  PRO A  32      40.555  34.014  47.025  1.00  0.00           C
ATOM    399  HD1 PRO A  32      41.266  34.451  46.292  1.00  0.00           H
ATOM    400  HD2 PRO A  32      39.641  33.684  46.486  1.00  0.00           H
ATOM    401  CA  PRO A  32      40.165  34.315  49.385  1.00  0.00           C
ATOM    402  HA  PRO A  32      39.181  34.403  49.820  1.00  0.00           H
ATOM    403  CB  PRO A  32      40.550  32.843  49.129  1.00  0.00           C
ATOM    404  HB1 PRO A  32      39.626  32.228  49.078  1.00  0.00           H
ATOM    405  HB2 PRO A  32      41.209  32.414  49.914  1.00  0.00           H
ATOM    406  CG  PRO A  32      41.208  32.836  47.750  1.00  0.00           C
ATOM    407  HG1 PRO A  32      42.298  33.018  47.866  1.00  0.00           H
ATOM    408  HG2 PRO A  32      41.067  31.875  47.210  1.00  0.00           H
ATOM    409  C   PRO A  32      41.053  35.005  50.375  1.00  0.00           C
ATOM    410  O   PRO A  32      40.623  35.174  51.514  1.00  0.00           O
ATOM    411  N   VAL A  33      42.268  35.443  50.008  1.00  0.00           N
ATOM    412  HN  VAL A  33      42.638  35.281  49.096  1.00  0.00           H
ATOM    413  CA  VAL A  33      43.069  36.202  50.952  1.00  0.00           C
ATOM    414  HA  VAL A  33      43.145  35.618  51.857  1.00  0.00           H
ATOM    415  CB  VAL A  33      44.492  36.414  50.448  1.00  0.00           C
ATOM    416  HB  VAL A  33      44.475  36.910  49.454  1.00  0.00           H
ATOM    417  CG1 VAL A  33      45.298  37.282  51.436  1.00  0.00           C
ATOM    418 HG11 VAL A  33      45.247  36.859  52.462  1.00  0.00           H
ATOM    419 HG12 VAL A  33      44.934  38.332  51.461  1.00  0.00           H
ATOM    420 HG13 VAL A  33      46.365  37.305  51.130  1.00  0.00           H
ATOM    421  CG2 VAL A  33      45.177  35.037  50.310  1.00  0.00           C
ATOM    422 HG21 VAL A  33      44.650  34.387  49.579  1.00  0.00           H
ATOM    423 HG22 VAL A  33      45.201  34.516  51.291  1.00  0.00           H
ATOM    424 HG23 VAL A  33      46.223  35.169  49.959  1.00  0.00           H
ATOM    425  C   VAL A  33      42.410  37.516  51.374  1.00  0.00           C
ATOM    426  O   VAL A  33      42.229  37.763  52.559  1.00  0.00           O
ATOM    427  N   LEU A  34      41.922  38.355  50.435  1.00  0.00           N
ATOM    428  HN  LEU A  34      42.007  38.142  49.465  1.00  0.00           H
ATOM    429  CA  LEU A  34      41.316  39.637  50.777  1.00  0.00           C
ATOM    430  HA  LEU A  34      41.934  40.115  51.523  1.00  0.00           H
ATOM    431  CB  LEU A  34      41.189  40.563  49.539  1.00  0.00           C
ATOM    432  HB1 LEU A  34      40.550  41.440  49.780  1.00  0.00           H
ATOM    433  HB2 LEU A  34      40.687  39.998  48.725  1.00  0.00           H
ATOM    434  CG  LEU A  34      42.521  41.131  49.013  1.00  0.00           C
ATOM    435  HG  LEU A  34      43.197  40.285  48.763  1.00  0.00           H
ATOM    436  CD1 LEU A  34      42.267  41.941  47.739  1.00  0.00           C
ATOM    437 HD11 LEU A  34      41.571  42.781  47.948  1.00  0.00           H
ATOM    438 HD12 LEU A  34      41.811  41.288  46.964  1.00  0.00           H
ATOM    439 HD13 LEU A  34      43.222  42.353  47.347  1.00  0.00           H
ATOM    440  CD2 LEU A  34      43.209  42.024  50.052  1.00  0.00           C
ATOM    441 HD21 LEU A  34      43.519  41.424  50.934  1.00  0.00           H
ATOM    442 HD22 LEU A  34      42.515  42.821  50.396  1.00  0.00           H
ATOM    443 HD23 LEU A  34      44.112  42.501  49.615  1.00  0.00           H
ATOM    444  C   LEU A  34      39.938  39.532  51.405  1.00  0.00           C
ATOM    445  O   LEU A  34      39.514  40.421  52.145  1.00  0.00           O
ATOM    446  N   GLY A  35      39.206  38.431  51.141  1.00  0.00           N
ATOM    447  HN  GLY A  35      39.546  37.747  50.500  1.00  0.00           H
ATOM    448  CA  GLY A  35      37.876  38.199  51.682  1.00  0.00           C
ATOM    449  HA1 GLY A  35      37.523  37.259  51.284  1.00  0.00           H
ATOM    450  HA2 GLY A  35      37.244  39.033  51.417  1.00  0.00           H
ATOM    451  C   GLY A  35      37.848  38.096  53.169  1.00  0.00           C
ATOM    452  O   GLY A  35      37.009  38.695  53.836  1.00  0.00           O
ATOM    453  N   LEU A  36      38.797  37.353  53.750  1.00  0.00           N
ATOM    454  HN  LEU A  36      39.484  36.873  53.209  1.00  0.00           H
ATOM    455  CA  LEU A  36      38.778  37.158  55.177  1.00  0.00           C
ATOM    456  HA  LEU A  36      37.747  37.114  55.498  1.00  0.00           H
ATOM    457  CB  LEU A  36      39.471  35.850  55.536  1.00  0.00           C
ATOM    458  HB1 LEU A  36      40.499  36.007  55.926  1.00  0.00           H
ATOM    459  HB2 LEU A  36      39.572  35.212  54.631  1.00  0.00           H
ATOM    460  CG  LEU A  36      38.610  35.118  56.561  1.00  0.00           C
ATOM    461  HG  LEU A  36      38.293  35.865  57.320  1.00  0.00           H
ATOM    462  CD1 LEU A  36      37.314  34.555  55.930  1.00  0.00           C
ATOM    463 HD11 LEU A  36      37.513  33.836  55.106  1.00  0.00           H
ATOM    464 HD12 LEU A  36      36.690  35.367  55.500  1.00  0.00           H
ATOM    465 HD13 LEU A  36      36.699  34.040  56.698  1.00  0.00           H
ATOM    466  CD2 LEU A  36      39.503  34.130  57.306  1.00  0.00           C
ATOM    467 HD21 LEU A  36      40.277  34.694  57.869  1.00  0.00           H
ATOM    468 HD22 LEU A  36      40.019  33.452  56.594  1.00  0.00           H
ATOM    469 HD23 LEU A  36      38.916  33.535  58.038  1.00  0.00           H
ATOM    470  C   LEU A  36      39.380  38.291  55.960  1.00  0.00           C
ATOM    471  O   LEU A  36      39.009  38.552  57.106  1.00  0.00           O
ATOM    472  N   GLU A  37      40.283  39.046  55.311  1.00  0.00           N
ATOM    473  HN  GLU A  37      40.589  38.785  54.399  1.00  0.00           H
ATOM    474  CA  GLU A  37      40.801  40.275  55.853  1.00  0.00           C
ATOM    475  HA  GLU A  37      41.153  40.013  56.840  1.00  0.00           H
ATOM    476  CB  GLU A  37      41.975  40.831  55.001  1.00  0.00           C
ATOM    477  HB1 GLU A  37      42.337  41.774  55.465  1.00  0.00           H
ATOM    478  HB2 GLU A  37      41.625  41.067  53.974  1.00  0.00           H
ATOM    479  CG  GLU A  37      43.143  39.818  54.936  1.00  0.00           C
ATOM    480  HG1 GLU A  37      42.868  38.954  54.294  1.00  0.00           H
ATOM    481  HG2 GLU A  37      43.323  39.373  55.938  1.00  0.00           H
ATOM    482  CD  GLU A  37      44.478  40.354  54.432  1.00  0.00           C
ATOM    483  OE1 GLU A  37      45.534  40.307  55.034  1.00  0.00           O
ATOM    484  OE2 GLU A  37      44.433  40.900  53.174  1.00  0.00           O
ATOM    485  HE2 GLU A  37      45.341  41.119  52.952  1.00  0.00           H
ATOM    486  C   GLU A  37      39.711  41.317  56.045  1.00  0.00           C
ATOM    487  O   GLU A  37      39.676  42.062  57.023  1.00  0.00           O
ATOM    488  N   PHE A  38      38.762  41.368  55.095  1.00  0.00           N
ATOM    489  HN  PHE A  38      38.839  40.792  54.285  1.00  0.00           H
ATOM    490  CA  PHE A  38      37.586  42.198  55.187  1.00  0.00           C
ATOM    491  HA  PHE A  38      37.922  43.207  55.376  1.00  0.00           H
ATOM    492  CB  PHE A  38      36.864  42.185  53.809  1.00  0.00           C
ATOM    493  HB1 PHE A  38      36.686  41.136  53.491  1.00  0.00           H
ATOM    494  HB2 PHE A  38      37.516  42.655  53.043  1.00  0.00           H
ATOM    495  CG  PHE A  38      35.543  42.908  53.820  1.00  0.00           C
ATOM    496  CD1 PHE A  38      35.519  44.303  53.939  1.00  0.00           C
ATOM    497  HD1 PHE A  38      36.448  44.847  54.024  1.00  0.00           H
ATOM    498  CE1 PHE A  38      34.306  44.999  53.912  1.00  0.00           C
ATOM    499  HE1 PHE A  38      34.303  46.077  53.979  1.00  0.00           H
ATOM    500  CZ  PHE A  38      33.099  44.296  53.805  1.00  0.00           C
ATOM    501  HZ  PHE A  38      32.161  44.830  53.800  1.00  0.00           H
ATOM    502  CD2 PHE A  38      34.329  42.209  53.709  1.00  0.00           C
ATOM    503  HD2 PHE A  38      34.337  41.132  53.627  1.00  0.00           H
ATOM    504  CE2 PHE A  38      33.110  42.898  53.713  1.00  0.00           C
ATOM    505  HE2 PHE A  38      32.180  42.354  53.635  1.00  0.00           H
ATOM    506  C   PHE A  38      36.647  41.870  56.345  1.00  0.00           C
ATOM    507  O   PHE A  38      36.412  42.706  57.212  1.00  0.00           O
ATOM    508  N   ILE A  39      36.090  40.643  56.407  1.00  0.00           N
ATOM    509  HN  ILE A  39      36.299  39.948  55.724  1.00  0.00           H
ATOM    510  CA  ILE A  39      35.084  40.328  57.413  1.00  0.00           C
ATOM    511  HA  ILE A  39      34.333  41.101  57.347  1.00  0.00           H
ATOM    512  CB  ILE A  39      34.341  39.020  57.143  1.00  0.00           C
ATOM    513  HB  ILE A  39      33.637  39.211  56.305  1.00  0.00           H
ATOM    514  CG2 ILE A  39      35.311  37.921  56.656  1.00  0.00           C
ATOM    515 HG21 ILE A  39      36.255  37.901  57.242  1.00  0.00           H
ATOM    516 HG22 ILE A  39      35.572  38.092  55.590  1.00  0.00           H
ATOM    517 HG23 ILE A  39      34.840  36.917  56.710  1.00  0.00           H
ATOM    518  CG1 ILE A  39      33.478  38.597  58.359  1.00  0.00           C
ATOM    519 HG11 ILE A  39      32.910  39.482  58.716  1.00  0.00           H
ATOM    520 HG12 ILE A  39      34.121  38.247  59.195  1.00  0.00           H
ATOM    521  CD  ILE A  39      32.476  37.505  58.018  1.00  0.00           C
ATOM    522  HD1 ILE A  39      33.004  36.565  57.751  1.00  0.00           H
ATOM    523  HD2 ILE A  39      31.849  37.813  57.154  1.00  0.00           H
ATOM    524  HD3 ILE A  39      31.805  37.299  58.879  1.00  0.00           H
ATOM    525  C   ILE A  39      35.566  40.414  58.852  1.00  0.00           C
ATOM    526  O   ILE A  39      34.934  41.043  59.700  1.00  0.00           O
ATOM    527  N   PHE A  40      36.743  39.845  59.174  1.00  0.00           N
ATOM    528  HN  PHE A  40      37.297  39.357  58.504  1.00  0.00           H
ATOM    529  CA  PHE A  40      37.217  39.891  60.542  1.00  0.00           C
ATOM    530  HA  PHE A  40      36.387  39.736  61.215  1.00  0.00           H
ATOM    531  CB  PHE A  40      38.310  38.833  60.872  1.00  0.00           C
ATOM    532  HB1 PHE A  40      38.648  39.017  61.915  1.00  0.00           H
ATOM    533  HB2 PHE A  40      39.157  39.000  60.173  1.00  0.00           H
ATOM    534  CG  PHE A  40      38.010  37.348  60.782  1.00  0.00           C
ATOM    535  CD1 PHE A  40      38.710  36.475  61.636  1.00  0.00           C
ATOM    536  HD1 PHE A  40      39.336  36.869  62.423  1.00  0.00           H
ATOM    537  CE1 PHE A  40      38.603  35.087  61.519  1.00  0.00           C
ATOM    538  HE1 PHE A  40      39.152  34.447  62.194  1.00  0.00           H
ATOM    539  CZ  PHE A  40      37.822  34.533  60.512  1.00  0.00           C
ATOM    540  HZ  PHE A  40      37.811  33.462  60.370  1.00  0.00           H
ATOM    541  CD2 PHE A  40      37.168  36.762  59.830  1.00  0.00           C
ATOM    542  HD2 PHE A  40      36.580  37.374  59.162  1.00  0.00           H
ATOM    543  CE2 PHE A  40      37.087  35.370  59.682  1.00  0.00           C
ATOM    544  HE2 PHE A  40      36.472  34.945  58.903  1.00  0.00           H
ATOM    545  C   PHE A  40      37.801  41.273  60.836  1.00  0.00           C
ATOM    546  O   PHE A  40      37.772  41.754  61.965  1.00  0.00           O
ATOM    547  N   GLY A  41      38.314  41.987  59.808  1.00  0.00           N
ATOM    548  HN  GLY A  41      38.352  41.593  58.893  1.00  0.00           H
ATOM    549  CA  GLY A  41      38.814  43.348  59.952  1.00  0.00           C
ATOM    550  HA1 GLY A  41      39.271  43.631  59.015  1.00  0.00           H
ATOM    551  HA2 GLY A  41      39.494  43.378  60.790  1.00  0.00           H
ATOM    552  C   GLY A  41      37.737  44.345  60.244  1.00  0.00           C
ATOM    553  O   GLY A  41      37.929  45.279  61.023  1.00  0.00           O
ATOM    554  N   LEU A  42      36.566  44.165  59.621  1.00  0.00           N
ATOM    555  HN  LEU A  42      36.477  43.462  58.920  1.00  0.00           H
ATOM    556  CA  LEU A  42      35.381  44.941  59.890  1.00  0.00           C
ATOM    557  HA  LEU A  42      35.718  45.966  59.933  1.00  0.00           H
ATOM    558  CB  LEU A  42      34.402  44.757  58.711  1.00  0.00           C
ATOM    559  HB1 LEU A  42      33.827  43.811  58.805  1.00  0.00           H
ATOM    560  HB2 LEU A  42      35.033  44.643  57.804  1.00  0.00           H
ATOM    561  CG  LEU A  42      33.483  45.951  58.380  1.00  0.00           C
ATOM    562  HG  LEU A  42      32.640  45.967  59.103  1.00  0.00           H
ATOM    563  CD1 LEU A  42      34.214  47.300  58.424  1.00  0.00           C
ATOM    564 HD11 LEU A  42      35.120  47.274  57.782  1.00  0.00           H
ATOM    565 HD12 LEU A  42      34.519  47.551  59.463  1.00  0.00           H
ATOM    566 HD13 LEU A  42      33.563  48.120  58.053  1.00  0.00           H
ATOM    567  CD2 LEU A  42      32.950  45.764  56.957  1.00  0.00           C
ATOM    568 HD21 LEU A  42      32.626  44.714  56.791  1.00  0.00           H
ATOM    569 HD22 LEU A  42      33.765  45.987  56.235  1.00  0.00           H
ATOM    570 HD23 LEU A  42      32.099  46.443  56.738  1.00  0.00           H
ATOM    571  C   LEU A  42      34.788  44.648  61.266  1.00  0.00           C
ATOM    572  O   LEU A  42      34.416  45.572  61.987  1.00  0.00           O
ATOM    573  N   LEU A  43      34.787  43.368  61.719  1.00  0.00           N
ATOM    574  HN  LEU A  43      34.993  42.613  61.102  1.00  0.00           H
ATOM    575  CA  LEU A  43      34.529  43.025  63.119  1.00  0.00           C
ATOM    576  HA  LEU A  43      33.569  43.444  63.383  1.00  0.00           H
ATOM    577  CB  LEU A  43      34.544  41.486  63.391  1.00  0.00           C
ATOM    578  HB1 LEU A  43      34.969  41.263  64.393  1.00  0.00           H
ATOM    579  HB2 LEU A  43      35.207  40.997  62.646  1.00  0.00           H
ATOM    580  CG  LEU A  43      33.170  40.779  63.398  1.00  0.00           C
ATOM    581  HG  LEU A  43      33.347  39.737  63.741  1.00  0.00           H
ATOM    582  CD1 LEU A  43      32.175  41.411  64.388  1.00  0.00           C
ATOM    583 HD11 LEU A  43      31.859  42.421  64.050  1.00  0.00           H
ATOM    584 HD12 LEU A  43      32.630  41.499  65.398  1.00  0.00           H
ATOM    585 HD13 LEU A  43      31.264  40.781  64.469  1.00  0.00           H
ATOM    586  CD2 LEU A  43      32.584  40.687  61.991  1.00  0.00           C
ATOM    587 HD21 LEU A  43      33.258  40.108  61.325  1.00  0.00           H
ATOM    588 HD22 LEU A  43      32.457  41.705  61.563  1.00  0.00           H
ATOM    589 HD23 LEU A  43      31.599  40.174  62.019  1.00  0.00           H
ATOM    590  C   LEU A  43      35.524  43.655  64.084  1.00  0.00           C
ATOM    591  O   LEU A  43      35.155  44.173  65.133  1.00  0.00           O
ATOM    592  N   GLY A  44      36.829  43.632  63.756  1.00  0.00           N
ATOM    593  HN  GLY A  44      37.109  43.132  62.939  1.00  0.00           H
ATOM    594  CA  GLY A  44      37.868  44.166  64.622  1.00  0.00           C
ATOM    595  HA1 GLY A  44      38.819  43.911  64.177  1.00  0.00           H
ATOM    596  HA2 GLY A  44      37.741  43.743  65.607  1.00  0.00           H
ATOM    597  C   GLY A  44      37.836  45.661  64.776  1.00  0.00           C
ATOM    598  O   GLY A  44      37.735  46.181  65.885  1.00  0.00           O
ATOM    599  N   ASN A  45      37.922  46.407  63.660  1.00  0.00           N
ATOM    600  HN  ASN A  45      37.957  45.964  62.768  1.00  0.00           H
ATOM    601  CA  ASN A  45      37.903  47.860  63.687  1.00  0.00           C
ATOM    602  HA  ASN A  45      38.557  48.185  64.483  1.00  0.00           H
ATOM    603  CB  ASN A  45      38.418  48.473  62.362  1.00  0.00           C
ATOM    604  HB1 ASN A  45      38.290  49.577  62.376  1.00  0.00           H
ATOM    605  HB2 ASN A  45      37.872  48.058  61.488  1.00  0.00           H
ATOM    606  CG  ASN A  45      39.916  48.222  62.242  1.00  0.00           C
ATOM    607  OD1 ASN A  45      40.715  48.900  62.887  1.00  0.00           O
ATOM    608  ND2 ASN A  45      40.329  47.251  61.397  1.00  0.00           N
ATOM    609 HD21 ASN A  45      41.317  47.129  61.297  1.00  0.00           H
ATOM    610 HD22 ASN A  45      39.654  46.686  60.923  1.00  0.00           H
ATOM    611  C   ASN A  45      36.541  48.437  64.041  1.00  0.00           C
ATOM    612  O   ASN A  45      36.458  49.442  64.742  1.00  0.00           O
ATOM    613  N   GLY A  46      35.433  47.800  63.600  1.00  0.00           N
ATOM    614  HN  GLY A  46      35.490  46.973  63.045  1.00  0.00           H
ATOM    615  CA  GLY A  46      34.080  48.252  63.917  1.00  0.00           C
ATOM    616  HA1 GLY A  46      33.389  47.613  63.388  1.00  0.00           H
ATOM    617  HA2 GLY A  46      33.988  49.291  63.638  1.00  0.00           H
ATOM    618  C   GLY A  46      33.743  48.152  65.380  1.00  0.00           C
ATOM    619  O   GLY A  46      33.233  49.095  65.981  1.00  0.00           O
ATOM    620  N   LEU A  47      34.063  47.006  66.016  1.00  0.00           N
ATOM    621  HN  LEU A  47      34.434  46.228  65.515  1.00  0.00           H
ATOM    622  CA  LEU A  47      33.938  46.840  67.453  1.00  0.00           C
ATOM    623  HA  LEU A  47      32.925  47.099  67.724  1.00  0.00           H
ATOM    624  CB  LEU A  47      34.181  45.349  67.811  1.00  0.00           C
ATOM    625  HB1 LEU A  47      35.256  45.083  67.721  1.00  0.00           H
ATOM    626  HB2 LEU A  47      33.651  44.772  67.023  1.00  0.00           H
ATOM    627  CG  LEU A  47      33.591  44.823  69.141  1.00  0.00           C
ATOM    628  HG  LEU A  47      32.532  45.153  69.197  1.00  0.00           H
ATOM    629  CD1 LEU A  47      33.595  43.284  69.127  1.00  0.00           C
ATOM    630 HD11 LEU A  47      34.637  42.901  69.084  1.00  0.00           H
ATOM    631 HD12 LEU A  47      33.042  42.899  68.244  1.00  0.00           H
ATOM    632 HD13 LEU A  47      33.106  42.884  70.041  1.00  0.00           H
ATOM    633  CD2 LEU A  47      34.312  45.314  70.405  1.00  0.00           C
ATOM    634 HD21 LEU A  47      34.212  46.415  70.520  1.00  0.00           H
ATOM    635 HD22 LEU A  47      35.389  45.045  70.364  1.00  0.00           H
ATOM    636 HD23 LEU A  47      33.862  44.839  71.302  1.00  0.00           H
ATOM    637  C   LEU A  47      34.863  47.792  68.213  1.00  0.00           C
ATOM    638  O   LEU A  47      34.456  48.458  69.162  1.00  0.00           O
ATOM    639  N   ALA A  48      36.134  47.943  67.777  1.00  0.00           N
ATOM    640  HN  ALA A  48      36.473  47.411  67.005  1.00  0.00           H
ATOM    641  CA  ALA A  48      37.068  48.863  68.399  1.00  0.00           C
ATOM    642  HA  ALA A  48      37.149  48.588  69.440  1.00  0.00           H
ATOM    643  CB  ALA A  48      38.452  48.720  67.738  1.00  0.00           C
ATOM    644  HB1 ALA A  48      38.400  48.978  66.659  1.00  0.00           H
ATOM    645  HB2 ALA A  48      38.805  47.671  67.825  1.00  0.00           H
ATOM    646  HB3 ALA A  48      39.193  49.388  68.228  1.00  0.00           H
ATOM    647  C   ALA A  48      36.647  50.333  68.376  1.00  0.00           C
ATOM    648  O   ALA A  48      36.705  51.016  69.399  1.00  0.00           O
ATOM    649  N   LEU A  49      36.165  50.848  67.224  1.00  0.00           N
ATOM    650  HN  LEU A  49      36.144  50.294  66.396  1.00  0.00           H
ATOM    651  CA  LEU A  49      35.656  52.206  67.090  1.00  0.00           C
ATOM    652  HA  LEU A  49      36.428  52.870  67.451  1.00  0.00           H
ATOM    653  CB  LEU A  49      35.347  52.569  65.615  1.00  0.00           C
ATOM    654  HB1 LEU A  49      34.726  53.489  65.565  1.00  0.00           H
ATOM    655  HB2 LEU A  49      34.760  51.742  65.161  1.00  0.00           H
ATOM    656  CG  LEU A  49      36.596  52.842  64.745  1.00  0.00           C
ATOM    657  HG  LEU A  49      37.264  51.956  64.791  1.00  0.00           H
ATOM    658  CD1 LEU A  49      36.185  53.051  63.281  1.00  0.00           C
ATOM    659 HD11 LEU A  49      35.498  53.919  63.190  1.00  0.00           H
ATOM    660 HD12 LEU A  49      35.668  52.150  62.888  1.00  0.00           H
ATOM    661 HD13 LEU A  49      37.081  53.248  62.653  1.00  0.00           H
ATOM    662  CD2 LEU A  49      37.385  54.072  65.225  1.00  0.00           C
ATOM    663 HD21 LEU A  49      37.797  53.922  66.246  1.00  0.00           H
ATOM    664 HD22 LEU A  49      36.730  54.969  65.231  1.00  0.00           H
ATOM    665 HD23 LEU A  49      38.234  54.274  64.537  1.00  0.00           H
ATOM    666  C   LEU A  49      34.455  52.513  67.970  1.00  0.00           C
ATOM    667  O   LEU A  49      34.365  53.594  68.556  1.00  0.00           O
ATOM    668  N   TRP A  50      33.519  51.553  68.121  1.00  0.00           N
ATOM    669  HN  TRP A  50      33.585  50.703  67.604  1.00  0.00           H
ATOM    670  CA  TRP A  50      32.384  51.676  69.023  1.00  0.00           C
ATOM    671  HA  TRP A  50      31.816  52.546  68.728  1.00  0.00           H
ATOM    672  CB  TRP A  50      31.492  50.406  68.909  1.00  0.00           C
ATOM    673  HB1 TRP A  50      32.080  49.514  69.212  1.00  0.00           H
ATOM    674  HB2 TRP A  50      31.232  50.259  67.839  1.00  0.00           H
ATOM    675  CG  TRP A  50      30.222  50.445  69.705  1.00  0.00           C
ATOM    676  CD1 TRP A  50      30.039  50.022  70.998  1.00  0.00           C
ATOM    677  HD1 TRP A  50      30.797  49.524  71.586  1.00  0.00           H
ATOM    678  NE1 TRP A  50      28.744  50.279  71.389  1.00  0.00           N
ATOM    679  HE1 TRP A  50      28.242  49.765  72.050  1.00  0.00           H
ATOM    680  CE2 TRP A  50      28.073  50.880  70.361  1.00  0.00           C
ATOM    681  CD2 TRP A  50      28.965  50.987  69.268  1.00  0.00           C
ATOM    682  CE3 TRP A  50      28.518  51.530  68.063  1.00  0.00           C
ATOM    683  HE3 TRP A  50      29.170  51.606  67.205  1.00  0.00           H
ATOM    684  CZ3 TRP A  50      27.195  51.973  67.980  1.00  0.00           C
ATOM    685  HZ3 TRP A  50      26.829  52.396  67.057  1.00  0.00           H
ATOM    686  CZ2 TRP A  50      26.766  51.329  70.282  1.00  0.00           C
ATOM    687  HZ2 TRP A  50      26.084  51.253  71.116  1.00  0.00           H
ATOM    688  CH2 TRP A  50      26.336  51.881  69.072  1.00  0.00           C
ATOM    689  HH2 TRP A  50      25.320  52.235  68.978  1.00  0.00           H
ATOM    690  C   TRP A  50      32.805  51.882  70.480  1.00  0.00           C
ATOM    691  O   TRP A  50      32.276  52.728  71.205  1.00  0.00           O
ATOM    692  N   ILE A  51      33.814  51.110  70.939  1.00  0.00           N
ATOM    693  HN  ILE A  51      34.218  50.426  70.337  1.00  0.00           H
ATOM    694  CA  ILE A  51      34.354  51.222  72.283  1.00  0.00           C
ATOM    695  HA  ILE A  51      33.508  51.127  72.948  1.00  0.00           H
ATOM    696  CB  ILE A  51      35.349  50.105  72.622  1.00  0.00           C
ATOM    697  HB  ILE A  51      36.170  50.148  71.874  1.00  0.00           H
ATOM    698  CG2 ILE A  51      35.972  50.300  74.027  1.00  0.00           C
ATOM    699 HG21 ILE A  51      35.178  50.387  74.800  1.00  0.00           H
ATOM    700 HG22 ILE A  51      36.605  51.213  74.069  1.00  0.00           H
ATOM    701 HG23 ILE A  51      36.617  49.429  74.271  1.00  0.00           H
ATOM    702  CG1 ILE A  51      34.700  48.700  72.498  1.00  0.00           C
ATOM    703 HG11 ILE A  51      35.510  47.941  72.522  1.00  0.00           H
ATOM    704 HG12 ILE A  51      34.206  48.602  71.508  1.00  0.00           H
ATOM    705  CD  ILE A  51      33.666  48.350  73.577  1.00  0.00           C
ATOM    706  HD1 ILE A  51      32.843  49.097  73.598  1.00  0.00           H
ATOM    707  HD2 ILE A  51      34.132  48.301  74.585  1.00  0.00           H
ATOM    708  HD3 ILE A  51      33.213  47.360  73.359  1.00  0.00           H
ATOM    709  C   ILE A  51      34.954  52.592  72.562  1.00  0.00           C
ATOM    710  O   ILE A  51      34.704  53.177  73.614  1.00  0.00           O
ATOM    711  N   PHE A  52      35.727  53.154  71.608  1.00  0.00           N
ATOM    712  HN  PHE A  52      35.918  52.659  70.764  1.00  0.00           H
ATOM    713  CA  PHE A  52      36.270  54.496  71.731  1.00  0.00           C
ATOM    714  HA  PHE A  52      36.871  54.533  72.628  1.00  0.00           H
ATOM    715  CB  PHE A  52      37.151  54.839  70.494  1.00  0.00           C
ATOM    716  HB1 PHE A  52      37.257  55.937  70.361  1.00  0.00           H
ATOM    717  HB2 PHE A  52      36.678  54.441  69.570  1.00  0.00           H
ATOM    718  CG  PHE A  52      38.553  54.296  70.616  1.00  0.00           C
ATOM    719  CD1 PHE A  52      39.476  54.945  71.452  1.00  0.00           C
ATOM    720  HD1 PHE A  52      39.144  55.782  72.049  1.00  0.00           H
ATOM    721  CE1 PHE A  52      40.821  54.561  71.486  1.00  0.00           C
ATOM    722  HE1 PHE A  52      41.518  55.109  72.102  1.00  0.00           H
ATOM    723  CZ  PHE A  52      41.257  53.495  70.692  1.00  0.00           C
ATOM    724  HZ  PHE A  52      42.293  53.191  70.704  1.00  0.00           H
ATOM    725  CD2 PHE A  52      39.015  53.249  69.801  1.00  0.00           C
ATOM    726  HD2 PHE A  52      38.337  52.779  69.104  1.00  0.00           H
ATOM    727  CE2 PHE A  52      40.353  52.836  69.849  1.00  0.00           C
ATOM    728  HE2 PHE A  52      40.691  52.031  69.213  1.00  0.00           H
ATOM    729  C   PHE A  52      35.230  55.596  71.907  1.00  0.00           C
ATOM    730  O   PHE A  52      35.287  56.362  72.864  1.00  0.00           O
ATOM    731  N   CYS A  53      34.236  55.679  71.004  1.00  0.00           N
ATOM    732  HN  CYS A  53      34.189  55.037  70.242  1.00  0.00           H
ATOM    733  CA  CYS A  53      33.235  56.737  71.036  1.00  0.00           C
ATOM    734  HA  CYS A  53      33.750  57.682  71.125  1.00  0.00           H
ATOM    735  CB  CYS A  53      32.413  56.751  69.718  1.00  0.00           C
ATOM    736  HB1 CYS A  53      31.751  57.644  69.722  1.00  0.00           H
ATOM    737  HB2 CYS A  53      31.752  55.858  69.672  1.00  0.00           H
ATOM    738  SG  CYS A  53      33.477  56.788  68.233  1.00  0.00           S
ATOM    739  HG1 CYS A  53      33.759  55.493  68.233  1.00  0.00           H
ATOM    740  C   CYS A  53      32.276  56.656  72.217  1.00  0.00           C
ATOM    741  O   CYS A  53      31.997  57.640  72.895  1.00  0.00           O
ATOM    742  N   PHE A  54      31.745  55.450  72.504  1.00  0.00           N
ATOM    743  HN  PHE A  54      31.977  54.657  71.945  1.00  0.00           H
ATOM    744  CA  PHE A  54      30.618  55.324  73.412  1.00  0.00           C
ATOM    745  HA  PHE A  54      30.182  56.290  73.617  1.00  0.00           H
ATOM    746  CB  PHE A  54      29.528  54.409  72.783  1.00  0.00           C
ATOM    747  HB1 PHE A  54      28.633  54.341  73.437  1.00  0.00           H
ATOM    748  HB2 PHE A  54      29.925  53.386  72.610  1.00  0.00           H
ATOM    749  CG  PHE A  54      29.076  54.958  71.456  1.00  0.00           C
ATOM    750  CD1 PHE A  54      28.304  56.127  71.397  1.00  0.00           C
ATOM    751  HD1 PHE A  54      28.023  56.636  72.307  1.00  0.00           H
ATOM    752  CE1 PHE A  54      27.882  56.634  70.164  1.00  0.00           C
ATOM    753  HE1 PHE A  54      27.279  57.529  70.120  1.00  0.00           H
ATOM    754  CZ  PHE A  54      28.216  55.985  68.975  1.00  0.00           C
ATOM    755  HZ  PHE A  54      27.888  56.387  68.027  1.00  0.00           H
ATOM    756  CD2 PHE A  54      29.376  54.290  70.257  1.00  0.00           C
ATOM    757  HD2 PHE A  54      29.944  53.372  70.285  1.00  0.00           H
ATOM    758  CE2 PHE A  54      28.959  54.804  69.022  1.00  0.00           C
ATOM    759  HE2 PHE A  54      29.205  54.286  68.107  1.00  0.00           H
ATOM    760  C   PHE A  54      30.999  54.728  74.753  1.00  0.00           C
ATOM    761  O   PHE A  54      30.346  54.977  75.766  1.00  0.00           O
ATOM    762  N   HSD A  55      32.080  53.922  74.817  1.00  0.00           N
ATOM    763  HN  HSD A  55      32.662  53.793  74.018  1.00  0.00           H
ATOM    764  CA  HSD A  55      32.399  53.157  76.016  1.00  0.00           C
ATOM    765  HA  HSD A  55      31.621  53.293  76.753  1.00  0.00           H
ATOM    766  CB  HSD A  55      32.451  51.626  75.762  1.00  0.00           C
ATOM    767  HB1 HSD A  55      32.893  51.102  76.636  1.00  0.00           H
ATOM    768  HB2 HSD A  55      33.095  51.414  74.882  1.00  0.00           H
ATOM    769  ND1 HSD A  55      30.219  51.317  74.544  1.00  0.00           N
ATOM    770  HD1 HSD A  55      30.385  51.946  73.785  1.00  0.00           H
ATOM    771  CG  HSD A  55      31.086  51.013  75.572  1.00  0.00           C
ATOM    772  CE1 HSD A  55      29.087  50.600  74.750  1.00  0.00           C
ATOM    773  HE1 HSD A  55      28.213  50.669  74.103  1.00  0.00           H
ATOM    774  NE2 HSD A  55      29.170  49.852  75.834  1.00  0.00           N
ATOM    775  CD2 HSD A  55      30.433  50.098  76.342  1.00  0.00           C
ATOM    776  HD2 HSD A  55      30.761  49.601  77.247  1.00  0.00           H
ATOM    777  C   HSD A  55      33.670  53.628  76.704  1.00  0.00           C
ATOM    778  O   HSD A  55      34.059  53.069  77.730  1.00  0.00           O
ATOM    779  N   LEU A  56      34.302  54.722  76.238  1.00  0.00           N
ATOM    780  HN  LEU A  56      34.028  55.145  75.378  1.00  0.00           H
ATOM    781  CA  LEU A  56      35.373  55.388  76.962  1.00  0.00           C
ATOM    782  HA  LEU A  56      35.717  54.757  77.768  1.00  0.00           H
ATOM    783  CB  LEU A  56      36.588  55.766  76.080  1.00  0.00           C
ATOM    784  HB1 LEU A  56      37.270  56.441  76.641  1.00  0.00           H
ATOM    785  HB2 LEU A  56      36.230  56.336  75.195  1.00  0.00           H
ATOM    786  CG  LEU A  56      37.446  54.582  75.596  1.00  0.00           C
ATOM    787  HG  LEU A  56      36.843  53.998  74.869  1.00  0.00           H
ATOM    788  CD1 LEU A  56      38.691  55.125  74.881  1.00  0.00           C
ATOM    789 HD11 LEU A  56      39.336  55.683  75.594  1.00  0.00           H
ATOM    790 HD12 LEU A  56      38.376  55.832  74.084  1.00  0.00           H
ATOM    791 HD13 LEU A  56      39.272  54.298  74.420  1.00  0.00           H
ATOM    792  CD2 LEU A  56      37.866  53.645  76.736  1.00  0.00           C
ATOM    793 HD21 LEU A  56      36.982  53.147  77.188  1.00  0.00           H
ATOM    794 HD22 LEU A  56      38.409  54.207  77.526  1.00  0.00           H
ATOM    795 HD23 LEU A  56      38.531  52.855  76.326  1.00  0.00           H
ATOM    796  C   LEU A  56      34.871  56.654  77.622  1.00  0.00           C
ATOM    797  O   LEU A  56      34.174  57.465  77.026  1.00  0.00           O
ATOM    798  N   LYS A  57      35.207  56.854  78.913  1.00  0.00           N
ATOM    799  HN  LYS A  57      35.696  56.153  79.426  1.00  0.00           H
ATOM    800  CA  LYS A  57      34.785  58.046  79.636  1.00  0.00           C
ATOM    801  HA  LYS A  57      33.921  58.494  79.167  1.00  0.00           H
ATOM    802  CB  LYS A  57      34.438  57.692  81.104  1.00  0.00           C
ATOM    803  HB1 LYS A  57      34.109  58.609  81.637  1.00  0.00           H
ATOM    804  HB2 LYS A  57      35.340  57.312  81.631  1.00  0.00           H
ATOM    805  CG  LYS A  57      33.313  56.660  81.232  1.00  0.00           C
ATOM    806  HG1 LYS A  57      33.573  55.729  80.685  1.00  0.00           H
ATOM    807  HG2 LYS A  57      32.399  57.078  80.758  1.00  0.00           H
ATOM    808  CD  LYS A  57      33.004  56.298  82.693  1.00  0.00           C
ATOM    809  HD1 LYS A  57      32.854  57.238  83.267  1.00  0.00           H
ATOM    810  HD2 LYS A  57      33.878  55.770  83.129  1.00  0.00           H
ATOM    811  CE  LYS A  57      31.742  55.437  82.805  1.00  0.00           C
ATOM    812  HE1 LYS A  57      31.814  54.545  82.146  1.00  0.00           H
ATOM    813  HE2 LYS A  57      30.860  56.040  82.500  1.00  0.00           H
ATOM    814  NZ  LYS A  57      31.523  54.965  84.188  1.00  0.00           N
ATOM    815  HZ1 LYS A  57      31.453  55.760  84.854  1.00  0.00           H
ATOM    816  HZ2 LYS A  57      32.282  54.313  84.474  1.00  0.00           H
ATOM    817  HZ3 LYS A  57      30.629  54.434  84.179  1.00  0.00           H
ATOM    818  C   LYS A  57      35.879  59.095  79.695  1.00  0.00           C
ATOM    819  O   LYS A  57      35.629  60.300  79.755  1.00  0.00           O
ATOM    820  N   SER A  58      37.143  58.647  79.693  1.00  0.00           N
ATOM    821  HN  SER A  58      37.318  57.677  79.544  1.00  0.00           H
ATOM    822  CA  SER A  58      38.302  59.502  79.852  1.00  0.00           C
ATOM    823  HA  SER A  58      38.008  60.541  79.871  1.00  0.00           H
ATOM    824  CB  SER A  58      39.099  59.217  81.155  1.00  0.00           C
ATOM    825  HB1 SER A  58      39.338  58.133  81.212  1.00  0.00           H
ATOM    826  HB2 SER A  58      38.440  59.457  82.017  1.00  0.00           H
ATOM    827  OG  SER A  58      40.305  59.984  81.264  1.00  0.00           O
ATOM    828  HG1 SER A  58      41.009  59.459  80.876  1.00  0.00           H
ATOM    829  C   SER A  58      39.193  59.318  78.661  1.00  0.00           C
ATOM    830  O   SER A  58      39.623  58.211  78.341  1.00  0.00           O
ATOM    831  N   TRP A  59      39.505  60.429  77.994  1.00  0.00           N
ATOM    832  HN  TRP A  59      39.175  61.322  78.292  1.00  0.00           H
ATOM    833  CA  TRP A  59      40.353  60.450  76.838  1.00  0.00           C
ATOM    834  HA  TRP A  59      40.711  59.457  76.608  1.00  0.00           H
ATOM    835  CB  TRP A  59      39.600  60.990  75.628  1.00  0.00           C
ATOM    836  HB1 TRP A  59      40.298  61.359  74.846  1.00  0.00           H
ATOM    837  HB2 TRP A  59      39.021  61.874  75.971  1.00  0.00           H
ATOM    838  CG  TRP A  59      38.668  60.018  74.971  1.00  0.00           C
ATOM    839  CD1 TRP A  59      37.341  59.783  75.239  1.00  0.00           C
ATOM    840  HD1 TRP A  59      36.790  60.203  76.067  1.00  0.00           H
ATOM    841  NE1 TRP A  59      36.780  59.078  74.200  1.00  0.00           N
ATOM    842  HE1 TRP A  59      35.832  59.014  73.977  1.00  0.00           H
ATOM    843  CE2 TRP A  59      37.727  58.837  73.258  1.00  0.00           C
ATOM    844  CD2 TRP A  59      38.952  59.353  73.731  1.00  0.00           C
ATOM    845  CE3 TRP A  59      40.111  59.194  72.966  1.00  0.00           C
ATOM    846  HE3 TRP A  59      41.051  59.622  73.284  1.00  0.00           H
ATOM    847  CZ3 TRP A  59      39.998  58.622  71.700  1.00  0.00           C
ATOM    848  HZ3 TRP A  59      40.866  58.566  71.060  1.00  0.00           H
ATOM    849  CZ2 TRP A  59      37.612  58.297  71.994  1.00  0.00           C
ATOM    850  HZ2 TRP A  59      36.649  58.019  71.592  1.00  0.00           H
ATOM    851  CH2 TRP A  59      38.760  58.218  71.212  1.00  0.00           C
ATOM    852  HH2 TRP A  59      38.668  57.844  70.203  1.00  0.00           H
ATOM    853  C   TRP A  59      41.564  61.296  77.135  1.00  0.00           C
ATOM    854  O   TRP A  59      41.499  62.314  77.820  1.00  0.00           O
ATOM    855  N   LYS A  60      42.716  60.833  76.646  1.00  0.00           N
ATOM    856  HN  LYS A  60      42.689  60.107  75.963  1.00  0.00           H
ATOM    857  CA  LYS A  60      44.032  61.359  76.920  1.00  0.00           C
ATOM    858  HA  LYS A  60      43.968  62.380  77.266  1.00  0.00           H
ATOM    859  CB  LYS A  60      44.816  60.457  77.917  1.00  0.00           C
ATOM    860  HB1 LYS A  60      45.900  60.699  77.896  1.00  0.00           H
ATOM    861  HB2 LYS A  60      44.705  59.409  77.566  1.00  0.00           H
ATOM    862  CG  LYS A  60      44.358  60.515  79.388  1.00  0.00           C
ATOM    863  HG1 LYS A  60      44.671  59.561  79.864  1.00  0.00           H
ATOM    864  HG2 LYS A  60      43.250  60.561  79.456  1.00  0.00           H
ATOM    865  CD  LYS A  60      44.990  61.671  80.197  1.00  0.00           C
ATOM    866  HD1 LYS A  60      44.425  62.608  80.005  1.00  0.00           H
ATOM    867  HD2 LYS A  60      46.031  61.829  79.845  1.00  0.00           H
ATOM    868  CE  LYS A  60      45.031  61.360  81.705  1.00  0.00           C
ATOM    869  HE1 LYS A  60      45.578  60.407  81.871  1.00  0.00           H
ATOM    870  HE2 LYS A  60      43.999  61.245  82.100  1.00  0.00           H
ATOM    871  NZ  LYS A  60      45.717  62.403  82.501  1.00  0.00           N
ATOM    872  HZ1 LYS A  60      45.113  63.231  82.677  1.00  0.00           H
ATOM    873  HZ2 LYS A  60      46.608  62.721  82.070  1.00  0.00           H
ATOM    874  HZ3 LYS A  60      45.933  61.990  83.430  1.00  0.00           H
ATOM    875  C   LYS A  60      44.764  61.361  75.596  1.00  0.00           C
ATOM    876  O   LYS A  60      44.311  60.727  74.642  1.00  0.00           O
ATOM    877  N   SER A  61      45.930  62.033  75.510  1.00  0.00           N
ATOM    878  HN  SER A  61      46.292  62.538  76.289  1.00  0.00           H
ATOM    879  CA  SER A  61      46.703  62.173  74.276  1.00  0.00           C
ATOM    880  HA  SER A  61      46.093  62.715  73.568  1.00  0.00           H
ATOM    881  CB  SER A  61      48.010  62.988  74.494  1.00  0.00           C
ATOM    882  HB1 SER A  61      47.737  63.982  74.908  1.00  0.00           H
ATOM    883  HB2 SER A  61      48.513  63.152  73.517  1.00  0.00           H
ATOM    884  OG  SER A  61      48.915  62.344  75.397  1.00  0.00           O
ATOM    885  HG1 SER A  61      49.754  62.804  75.318  1.00  0.00           H
ATOM    886  C   SER A  61      47.075  60.863  73.595  1.00  0.00           C
ATOM    887  O   SER A  61      46.901  60.701  72.393  1.00  0.00           O
ATOM    888  N   SER A  62      47.540  59.855  74.354  1.00  0.00           N
ATOM    889  HN  SER A  62      47.835  60.054  75.285  1.00  0.00           H
ATOM    890  CA  SER A  62      47.840  58.526  73.829  1.00  0.00           C
ATOM    891  HA  SER A  62      48.571  58.640  73.042  1.00  0.00           H
ATOM    892  CB  SER A  62      48.430  57.593  74.907  1.00  0.00           C
ATOM    893  HB1 SER A  62      48.688  56.603  74.474  1.00  0.00           H
ATOM    894  HB2 SER A  62      47.710  57.442  75.740  1.00  0.00           H
ATOM    895  OG  SER A  62      49.617  58.167  75.432  1.00  0.00           O
ATOM    896  HG1 SER A  62      50.293  58.012  74.768  1.00  0.00           H
ATOM    897  C   SER A  62      46.646  57.813  73.223  1.00  0.00           C
ATOM    898  O   SER A  62      46.738  57.142  72.198  1.00  0.00           O
ATOM    899  N   ARG A  63      45.463  57.945  73.855  1.00  0.00           N
ATOM    900  HN  ARG A  63      45.394  58.582  74.619  1.00  0.00           H
ATOM    901  CA  ARG A  63      44.217  57.415  73.330  1.00  0.00           C
ATOM    902  HA  ARG A  63      44.420  56.397  73.030  1.00  0.00           H
ATOM    903  CB  ARG A  63      43.108  57.338  74.414  1.00  0.00           C
ATOM    904  HB1 ARG A  63      42.110  57.216  73.941  1.00  0.00           H
ATOM    905  HB2 ARG A  63      43.095  58.306  74.959  1.00  0.00           H
ATOM    906  CG  ARG A  63      43.320  56.165  75.402  1.00  0.00           C
ATOM    907  HG1 ARG A  63      42.754  56.388  76.333  1.00  0.00           H
ATOM    908  HG2 ARG A  63      44.398  56.118  75.664  1.00  0.00           H
ATOM    909  CD  ARG A  63      42.851  54.802  74.850  1.00  0.00           C
ATOM    910  HD1 ARG A  63      43.158  54.707  73.786  1.00  0.00           H
ATOM    911  HD2 ARG A  63      41.745  54.703  74.891  1.00  0.00           H
ATOM    912  NE  ARG A  63      43.501  53.674  75.602  1.00  0.00           N
ATOM    913  HE  ARG A  63      44.167  53.098  75.128  1.00  0.00           H
ATOM    914  CZ  ARG A  63      43.285  53.341  76.870  1.00  0.00           C
ATOM    915  NH1 ARG A  63      42.478  54.005  77.665  1.00  0.00           N
ATOM    916 HH11 ARG A  63      41.975  54.787  77.298  1.00  0.00           H
ATOM    917 HH12 ARG A  63      42.510  53.799  78.643  1.00  0.00           H
ATOM    918  NH2 ARG A  63      43.907  52.293  77.375  1.00  0.00           N
ATOM    919 HH21 ARG A  63      44.418  51.666  76.787  1.00  0.00           H
ATOM    920 HH22 ARG A  63      43.783  52.077  78.344  1.00  0.00           H
ATOM    921  C   ARG A  63      43.749  58.073  72.041  1.00  0.00           C
ATOM    922  O   ARG A  63      43.219  57.392  71.168  1.00  0.00           O
ATOM    923  N   ILE A  64      43.984  59.394  71.875  1.00  0.00           N
ATOM    924  HN  ILE A  64      44.370  59.939  72.615  1.00  0.00           H
ATOM    925  CA  ILE A  64      43.730  60.122  70.632  1.00  0.00           C
ATOM    926  HA  ILE A  64      42.681  60.031  70.393  1.00  0.00           H
ATOM    927  CB  ILE A  64      44.065  61.614  70.798  1.00  0.00           C
ATOM    928  HB  ILE A  64      45.046  61.710  71.310  1.00  0.00           H
ATOM    929  CG2 ILE A  64      44.186  62.355  69.444  1.00  0.00           C
ATOM    930 HG21 ILE A  64      43.309  62.143  68.797  1.00  0.00           H
ATOM    931 HG22 ILE A  64      45.108  62.060  68.898  1.00  0.00           H
ATOM    932 HG23 ILE A  64      44.242  63.453  69.602  1.00  0.00           H
ATOM    933  CG1 ILE A  64      43.008  62.282  71.699  1.00  0.00           C
ATOM    934 HG11 ILE A  64      42.732  61.600  72.532  1.00  0.00           H
ATOM    935 HG12 ILE A  64      42.097  62.433  71.080  1.00  0.00           H
ATOM    936  CD  ILE A  64      43.430  63.620  72.309  1.00  0.00           C
ATOM    937  HD1 ILE A  64      43.544  64.397  71.523  1.00  0.00           H
ATOM    938  HD2 ILE A  64      44.389  63.516  72.860  1.00  0.00           H
ATOM    939  HD3 ILE A  64      42.664  63.967  73.035  1.00  0.00           H
ATOM    940  C   ILE A  64      44.492  59.550  69.447  1.00  0.00           C
ATOM    941  O   ILE A  64      43.919  59.253  68.399  1.00  0.00           O
ATOM    942  N   PHE A  65      45.810  59.311  69.598  1.00  0.00           N
ATOM    943  HN  PHE A  65      46.279  59.603  70.428  1.00  0.00           H
ATOM    944  CA  PHE A  65      46.633  58.710  68.558  1.00  0.00           C
ATOM    945  HA  PHE A  65      46.487  59.286  67.657  1.00  0.00           H
ATOM    946  CB  PHE A  65      48.136  58.741  68.946  1.00  0.00           C
ATOM    947  HB1 PHE A  65      48.763  58.346  68.118  1.00  0.00           H
ATOM    948  HB2 PHE A  65      48.305  58.119  69.852  1.00  0.00           H
ATOM    949  CG  PHE A  65      48.612  60.149  69.227  1.00  0.00           C
ATOM    950  CD1 PHE A  65      48.271  61.228  68.387  1.00  0.00           C
ATOM    951  HD1 PHE A  65      47.646  61.074  67.520  1.00  0.00           H
ATOM    952  CE1 PHE A  65      48.737  62.522  68.654  1.00  0.00           C
ATOM    953  HE1 PHE A  65      48.464  63.337  68.001  1.00  0.00           H
ATOM    954  CZ  PHE A  65      49.564  62.753  69.760  1.00  0.00           C
ATOM    955  HZ  PHE A  65      49.933  63.748  69.958  1.00  0.00           H
ATOM    956  CD2 PHE A  65      49.454  60.397  70.327  1.00  0.00           C
ATOM    957  HD2 PHE A  65      49.746  59.582  70.973  1.00  0.00           H
ATOM    958  CE2 PHE A  65      49.925  61.689  70.595  1.00  0.00           C
ATOM    959  HE2 PHE A  65      50.575  61.858  71.441  1.00  0.00           H
ATOM    960  C   PHE A  65      46.210  57.292  68.193  1.00  0.00           C
ATOM    961  O   PHE A  65      46.127  56.921  67.023  1.00  0.00           O
ATOM    962  N   LEU A  66      45.877  56.471  69.207  1.00  0.00           N
ATOM    963  HN  LEU A  66      45.990  56.787  70.146  1.00  0.00           H
ATOM    964  CA  LEU A  66      45.320  55.142  69.024  1.00  0.00           C
ATOM    965  HA  LEU A  66      46.003  54.593  68.393  1.00  0.00           H
ATOM    966  CB  LEU A  66      45.190  54.427  70.393  1.00  0.00           C
ATOM    967  HB1 LEU A  66      44.530  53.536  70.319  1.00  0.00           H
ATOM    968  HB2 LEU A  66      44.705  55.134  71.100  1.00  0.00           H
ATOM    969  CG  LEU A  66      46.536  53.961  70.991  1.00  0.00           C
ATOM    970  HG  LEU A  66      47.229  54.829  71.005  1.00  0.00           H
ATOM    971  CD1 LEU A  66      46.341  53.486  72.440  1.00  0.00           C
ATOM    972 HD11 LEU A  66      45.653  52.614  72.468  1.00  0.00           H
ATOM    973 HD12 LEU A  66      45.917  54.306  73.056  1.00  0.00           H
ATOM    974 HD13 LEU A  66      47.316  53.185  72.880  1.00  0.00           H
ATOM    975  CD2 LEU A  66      47.191  52.840  70.167  1.00  0.00           C
ATOM    976 HD21 LEU A  66      47.342  53.146  69.109  1.00  0.00           H
ATOM    977 HD22 LEU A  66      46.558  51.927  70.182  1.00  0.00           H
ATOM    978 HD23 LEU A  66      48.184  52.584  70.593  1.00  0.00           H
ATOM    979  C   LEU A  66      43.991  55.110  68.278  1.00  0.00           C
ATOM    980  O   LEU A  66      43.761  54.243  67.436  1.00  0.00           O
ATOM    981  N   PHE A  67      43.083  56.056  68.560  1.00  0.00           N
ATOM    982  HN  PHE A  67      43.236  56.705  69.301  1.00  0.00           H
ATOM    983  CA  PHE A  67      41.866  56.245  67.796  1.00  0.00           C
ATOM    984  HA  PHE A  67      41.353  55.295  67.766  1.00  0.00           H
ATOM    985  CB  PHE A  67      40.967  57.235  68.556  1.00  0.00           C
ATOM    986  HB1 PHE A  67      41.520  58.176  68.760  1.00  0.00           H
ATOM    987  HB2 PHE A  67      40.689  56.786  69.534  1.00  0.00           H
ATOM    988  CG  PHE A  67      39.702  57.564  67.820  1.00  0.00           C
ATOM    989  CD1 PHE A  67      38.638  56.648  67.780  1.00  0.00           C
ATOM    990  HD1 PHE A  67      38.764  55.663  68.204  1.00  0.00           H
ATOM    991  CE1 PHE A  67      37.399  57.022  67.243  1.00  0.00           C
ATOM    992  HE1 PHE A  67      36.572  56.328  67.244  1.00  0.00           H
ATOM    993  CZ  PHE A  67      37.226  58.312  66.730  1.00  0.00           C
ATOM    994  HZ  PHE A  67      36.266  58.616  66.341  1.00  0.00           H
ATOM    995  CD2 PHE A  67      39.535  58.833  67.259  1.00  0.00           C
ATOM    996  HD2 PHE A  67      40.348  59.543  67.289  1.00  0.00           H
ATOM    997  CE2 PHE A  67      38.297  59.213  66.740  1.00  0.00           C
ATOM    998  HE2 PHE A  67      38.165  60.224  66.382  1.00  0.00           H
ATOM    999  C   PHE A  67      42.079  56.638  66.334  1.00  0.00           C
ATOM   1000  O   PHE A  67      41.448  56.093  65.434  1.00  0.00           O
ATOM   1001  N   ASN A  68      43.020  57.562  66.051  1.00  0.00           N
ATOM   1002  HN  ASN A  68      43.497  58.018  66.799  1.00  0.00           H
ATOM   1003  CA  ASN A  68      43.384  57.934  64.689  1.00  0.00           C
ATOM   1004  HA  ASN A  68      42.479  58.232  64.180  1.00  0.00           H
ATOM   1005  CB  ASN A  68      44.389  59.110  64.665  1.00  0.00           C
ATOM   1006  HB1 ASN A  68      44.855  59.196  63.661  1.00  0.00           H
ATOM   1007  HB2 ASN A  68      45.197  58.977  65.416  1.00  0.00           H
ATOM   1008  CG  ASN A  68      43.652  60.425  64.881  1.00  0.00           C
ATOM   1009  OD1 ASN A  68      43.278  61.088  63.914  1.00  0.00           O
ATOM   1010  ND2 ASN A  68      43.455  60.854  66.144  1.00  0.00           N
ATOM   1011 HD21 ASN A  68      43.734  60.293  66.924  1.00  0.00           H
ATOM   1012 HD22 ASN A  68      43.023  61.749  66.258  1.00  0.00           H
ATOM   1013  C   ASN A  68      43.917  56.761  63.866  1.00  0.00           C
ATOM   1014  O   ASN A  68      43.592  56.606  62.690  1.00  0.00           O
ATOM   1015  N   LEU A  69      44.709  55.865  64.490  1.00  0.00           N
ATOM   1016  HN  LEU A  69      45.030  56.052  65.415  1.00  0.00           H
ATOM   1017  CA  LEU A  69      45.095  54.597  63.891  1.00  0.00           C
ATOM   1018  HA  LEU A  69      45.604  54.813  62.963  1.00  0.00           H
ATOM   1019  CB  LEU A  69      46.075  53.856  64.843  1.00  0.00           C
ATOM   1020  HB1 LEU A  69      45.607  53.796  65.849  1.00  0.00           H
ATOM   1021  HB2 LEU A  69      46.992  54.474  64.951  1.00  0.00           H
ATOM   1022  CG  LEU A  69      46.498  52.425  64.439  1.00  0.00           C
ATOM   1023  HG  LEU A  69      45.593  51.788  64.337  1.00  0.00           H
ATOM   1024  CD1 LEU A  69      47.242  52.407  63.098  1.00  0.00           C
ATOM   1025 HD11 LEU A  69      48.162  53.027  63.157  1.00  0.00           H
ATOM   1026 HD12 LEU A  69      46.596  52.800  62.284  1.00  0.00           H
ATOM   1027 HD13 LEU A  69      47.533  51.367  62.835  1.00  0.00           H
ATOM   1028  CD2 LEU A  69      47.370  51.793  65.538  1.00  0.00           C
ATOM   1029 HD21 LEU A  69      46.806  51.737  66.494  1.00  0.00           H
ATOM   1030 HD22 LEU A  69      48.290  52.395  65.696  1.00  0.00           H
ATOM   1031 HD23 LEU A  69      47.665  50.763  65.244  1.00  0.00           H
ATOM   1032  C   LEU A  69      43.906  53.701  63.525  1.00  0.00           C
ATOM   1033  O   LEU A  69      43.845  53.148  62.428  1.00  0.00           O
ATOM   1034  N   ALA A  70      42.902  53.585  64.423  1.00  0.00           N
ATOM   1035  HN  ALA A  70      42.955  54.075  65.290  1.00  0.00           H
ATOM   1036  CA  ALA A  70      41.686  52.819  64.205  1.00  0.00           C
ATOM   1037  HA  ALA A  70      41.976  51.810  63.956  1.00  0.00           H
ATOM   1038  CB  ALA A  70      40.824  52.789  65.487  1.00  0.00           C
ATOM   1039  HB1 ALA A  70      40.465  53.807  65.751  1.00  0.00           H
ATOM   1040  HB2 ALA A  70      41.419  52.399  66.340  1.00  0.00           H
ATOM   1041  HB3 ALA A  70      39.942  52.129  65.347  1.00  0.00           H
ATOM   1042  C   ALA A  70      40.853  53.337  63.041  1.00  0.00           C
ATOM   1043  O   ALA A  70      40.323  52.573  62.238  1.00  0.00           O
ATOM   1044  N   VAL A  71      40.744  54.672  62.907  1.00  0.00           N
ATOM   1045  HN  VAL A  71      41.118  55.269  63.613  1.00  0.00           H
ATOM   1046  CA  VAL A  71      40.104  55.320  61.773  1.00  0.00           C
ATOM   1047  HA  VAL A  71      39.083  54.973  61.709  1.00  0.00           H
ATOM   1048  CB  VAL A  71      40.115  56.828  61.980  1.00  0.00           C
ATOM   1049  HB  VAL A  71      41.140  57.150  62.263  1.00  0.00           H
ATOM   1050  CG1 VAL A  71      39.701  57.610  60.715  1.00  0.00           C
ATOM   1051 HG11 VAL A  71      38.688  57.302  60.377  1.00  0.00           H
ATOM   1052 HG12 VAL A  71      40.414  57.475  59.874  1.00  0.00           H
ATOM   1053 HG13 VAL A  71      39.683  58.698  60.941  1.00  0.00           H
ATOM   1054  CG2 VAL A  71      39.169  57.161  63.143  1.00  0.00           C
ATOM   1055 HG21 VAL A  71      39.385  56.567  64.057  1.00  0.00           H
ATOM   1056 HG22 VAL A  71      38.109  56.991  62.854  1.00  0.00           H
ATOM   1057 HG23 VAL A  71      39.309  58.232  63.401  1.00  0.00           H
ATOM   1058  C   VAL A  71      40.761  54.994  60.445  1.00  0.00           C
ATOM   1059  O   VAL A  71      40.103  54.560  59.501  1.00  0.00           O
ATOM   1060  N   ALA A  72      42.102  55.128  60.359  1.00  0.00           N
ATOM   1061  HN  ALA A  72      42.617  55.483  61.136  1.00  0.00           H
ATOM   1062  CA  ALA A  72      42.861  54.793  59.170  1.00  0.00           C
ATOM   1063  HA  ALA A  72      42.448  55.351  58.343  1.00  0.00           H
ATOM   1064  CB  ALA A  72      44.336  55.197  59.371  1.00  0.00           C
ATOM   1065  HB1 ALA A  72      44.790  54.633  60.214  1.00  0.00           H
ATOM   1066  HB2 ALA A  72      44.401  56.280  59.607  1.00  0.00           H
ATOM   1067  HB3 ALA A  72      44.923  55.008  58.447  1.00  0.00           H
ATOM   1068  C   ALA A  72      42.758  53.319  58.798  1.00  0.00           C
ATOM   1069  O   ALA A  72      42.574  52.954  57.636  1.00  0.00           O
ATOM   1070  N   ASP A  73      42.833  52.423  59.806  1.00  0.00           N
ATOM   1071  HN  ASP A  73      43.015  52.740  60.733  1.00  0.00           H
ATOM   1072  CA  ASP A  73      42.606  51.002  59.621  1.00  0.00           C
ATOM   1073  HA  ASP A  73      43.275  50.655  58.848  1.00  0.00           H
ATOM   1074  CB  ASP A  73      42.843  50.215  60.940  1.00  0.00           C
ATOM   1075  HB1 ASP A  73      42.493  49.165  60.834  1.00  0.00           H
ATOM   1076  HB2 ASP A  73      42.272  50.685  61.769  1.00  0.00           H
ATOM   1077  CG  ASP A  73      44.298  50.130  61.377  1.00  0.00           C
ATOM   1078  OD1 ASP A  73      44.691  49.984  62.519  1.00  0.00           O
ATOM   1079  OD2 ASP A  73      45.216  50.139  60.346  1.00  0.00           O
ATOM   1080  HD2 ASP A  73      46.070  50.009  60.765  1.00  0.00           H
ATOM   1081  C   ASP A  73      41.202  50.676  59.115  1.00  0.00           C
ATOM   1082  O   ASP A  73      41.049  49.876  58.195  1.00  0.00           O
ATOM   1083  N   PHE A  74      40.145  51.300  59.675  1.00  0.00           N
ATOM   1084  HN  PHE A  74      40.278  51.923  60.442  1.00  0.00           H
ATOM   1085  CA  PHE A  74      38.769  51.083  59.259  1.00  0.00           C
ATOM   1086  HA  PHE A  74      38.569  50.025  59.343  1.00  0.00           H
ATOM   1087  CB  PHE A  74      37.813  51.849  60.219  1.00  0.00           C
ATOM   1088  HB1 PHE A  74      38.041  52.936  60.188  1.00  0.00           H
ATOM   1089  HB2 PHE A  74      37.985  51.509  61.262  1.00  0.00           H
ATOM   1090  CG  PHE A  74      36.353  51.648  59.887  1.00  0.00           C
ATOM   1091  CD1 PHE A  74      35.681  50.492  60.318  1.00  0.00           C
ATOM   1092  HD1 PHE A  74      36.214  49.740  60.881  1.00  0.00           H
ATOM   1093  CE1 PHE A  74      34.320  50.314  60.042  1.00  0.00           C
ATOM   1094  HE1 PHE A  74      33.802  49.435  60.398  1.00  0.00           H
ATOM   1095  CZ  PHE A  74      33.620  51.283  59.314  1.00  0.00           C
ATOM   1096  HZ  PHE A  74      32.572  51.143  59.094  1.00  0.00           H
ATOM   1097  CD2 PHE A  74      35.634  52.627  59.178  1.00  0.00           C
ATOM   1098  HD2 PHE A  74      36.136  53.526  58.854  1.00  0.00           H
ATOM   1099  CE2 PHE A  74      34.277  52.442  58.881  1.00  0.00           C
ATOM   1100  HE2 PHE A  74      33.736  53.196  58.330  1.00  0.00           H
ATOM   1101  C   PHE A  74      38.498  51.449  57.801  1.00  0.00           C
ATOM   1102  O   PHE A  74      37.917  50.673  57.046  1.00  0.00           O
ATOM   1103  N   LEU A  75      38.975  52.623  57.347  1.00  0.00           N
ATOM   1104  HN  LEU A  75      39.441  53.247  57.969  1.00  0.00           H
ATOM   1105  CA  LEU A  75      38.802  53.070  55.975  1.00  0.00           C
ATOM   1106  HA  LEU A  75      37.751  53.004  55.736  1.00  0.00           H
ATOM   1107  CB  LEU A  75      39.271  54.528  55.804  1.00  0.00           C
ATOM   1108  HB1 LEU A  75      39.159  54.825  54.740  1.00  0.00           H
ATOM   1109  HB2 LEU A  75      40.343  54.589  56.089  1.00  0.00           H
ATOM   1110  CG  LEU A  75      38.512  55.573  56.642  1.00  0.00           C
ATOM   1111  HG  LEU A  75      38.679  55.358  57.719  1.00  0.00           H
ATOM   1112  CD1 LEU A  75      39.084  56.970  56.357  1.00  0.00           C
ATOM   1113 HD11 LEU A  75      38.838  57.293  55.323  1.00  0.00           H
ATOM   1114 HD12 LEU A  75      40.188  56.969  56.477  1.00  0.00           H
ATOM   1115 HD13 LEU A  75      38.668  57.710  57.074  1.00  0.00           H
ATOM   1116  CD2 LEU A  75      36.999  55.529  56.390  1.00  0.00           C
ATOM   1117 HD21 LEU A  75      36.573  54.545  56.678  1.00  0.00           H
ATOM   1118 HD22 LEU A  75      36.778  55.715  55.317  1.00  0.00           H
ATOM   1119 HD23 LEU A  75      36.488  56.308  56.995  1.00  0.00           H
ATOM   1120  C   LEU A  75      39.504  52.191  54.953  1.00  0.00           C
ATOM   1121  O   LEU A  75      39.040  51.999  53.828  1.00  0.00           O
ATOM   1122  N   LEU A  76      40.659  51.616  55.326  1.00  0.00           N
ATOM   1123  HN  LEU A  76      41.046  51.820  56.222  1.00  0.00           H
ATOM   1124  CA  LEU A  76      41.356  50.638  54.518  1.00  0.00           C
ATOM   1125  HA  LEU A  76      41.463  51.095  53.545  1.00  0.00           H
ATOM   1126  CB  LEU A  76      42.748  50.390  55.152  1.00  0.00           C
ATOM   1127  HB1 LEU A  76      42.667  49.700  56.019  1.00  0.00           H
ATOM   1128  HB2 LEU A  76      43.084  51.367  55.559  1.00  0.00           H
ATOM   1129  CG  LEU A  76      43.872  49.922  54.200  1.00  0.00           C
ATOM   1130  HG  LEU A  76      43.707  48.845  53.982  1.00  0.00           H
ATOM   1131  CD1 LEU A  76      43.899  50.685  52.869  1.00  0.00           C
ATOM   1132 HD11 LEU A  76      43.967  51.780  53.047  1.00  0.00           H
ATOM   1133 HD12 LEU A  76      42.979  50.470  52.284  1.00  0.00           H
ATOM   1134 HD13 LEU A  76      44.776  50.387  52.256  1.00  0.00           H
ATOM   1135  CD2 LEU A  76      45.232  50.097  54.890  1.00  0.00           C
ATOM   1136 HD21 LEU A  76      45.234  49.579  55.873  1.00  0.00           H
ATOM   1137 HD22 LEU A  76      45.432  51.175  55.075  1.00  0.00           H
ATOM   1138 HD23 LEU A  76      46.052  49.683  54.265  1.00  0.00           H
ATOM   1139  C   LEU A  76      40.543  49.355  54.299  1.00  0.00           C
ATOM   1140  O   LEU A  76      40.475  48.831  53.188  1.00  0.00           O
ATOM   1141  N   ILE A  77      39.840  48.863  55.348  1.00  0.00           N
ATOM   1142  HN  ILE A  77      39.924  49.298  56.241  1.00  0.00           H
ATOM   1143  CA  ILE A  77      38.895  47.748  55.266  1.00  0.00           C
ATOM   1144  HA  ILE A  77      39.425  46.918  54.822  1.00  0.00           H
ATOM   1145  CB  ILE A  77      38.411  47.282  56.644  1.00  0.00           C
ATOM   1146  HB  ILE A  77      37.898  48.127  57.152  1.00  0.00           H
ATOM   1147  CG2 ILE A  77      37.388  46.133  56.508  1.00  0.00           C
ATOM   1148 HG21 ILE A  77      37.823  45.292  55.926  1.00  0.00           H
ATOM   1149 HG22 ILE A  77      36.450  46.462  56.010  1.00  0.00           H
ATOM   1150 HG23 ILE A  77      37.111  45.748  57.513  1.00  0.00           H
ATOM   1151  CG1 ILE A  77      39.582  46.829  57.558  1.00  0.00           C
ATOM   1152 HG11 ILE A  77      39.143  46.392  58.481  1.00  0.00           H
ATOM   1153 HG12 ILE A  77      40.160  47.724  57.874  1.00  0.00           H
ATOM   1154  CD  ILE A  77      40.556  45.817  56.937  1.00  0.00           C
ATOM   1155  HD1 ILE A  77      41.099  46.265  56.077  1.00  0.00           H
ATOM   1156  HD2 ILE A  77      40.020  44.911  56.584  1.00  0.00           H
ATOM   1157  HD3 ILE A  77      41.312  45.497  57.686  1.00  0.00           H
ATOM   1158  C   ILE A  77      37.726  48.014  54.317  1.00  0.00           C
ATOM   1159  O   ILE A  77      37.338  47.155  53.528  1.00  0.00           O
ATOM   1160  N   ILE A  78      37.171  49.242  54.317  1.00  0.00           N
ATOM   1161  HN  ILE A  78      37.471  49.907  54.996  1.00  0.00           H
ATOM   1162  CA  ILE A  78      36.093  49.671  53.422  1.00  0.00           C
ATOM   1163  HA  ILE A  78      35.258  49.002  53.569  1.00  0.00           H
ATOM   1164  CB  ILE A  78      35.665  51.108  53.744  1.00  0.00           C
ATOM   1165  HB  ILE A  78      36.559  51.765  53.691  1.00  0.00           H
ATOM   1166  CG2 ILE A  78      34.656  51.660  52.712  1.00  0.00           C
ATOM   1167 HG21 ILE A  78      33.740  51.033  52.681  1.00  0.00           H
ATOM   1168 HG22 ILE A  78      35.087  51.722  51.690  1.00  0.00           H
ATOM   1169 HG23 ILE A  78      34.372  52.693  53.006  1.00  0.00           H
ATOM   1170  CG1 ILE A  78      35.085  51.238  55.178  1.00  0.00           C
ATOM   1171 HG11 ILE A  78      34.501  52.181  55.237  1.00  0.00           H
ATOM   1172 HG12 ILE A  78      35.923  51.348  55.900  1.00  0.00           H
ATOM   1173  CD  ILE A  78      34.208  50.068  55.639  1.00  0.00           C
ATOM   1174  HD1 ILE A  78      34.812  49.146  55.781  1.00  0.00           H
ATOM   1175  HD2 ILE A  78      33.407  49.858  54.899  1.00  0.00           H
ATOM   1176  HD3 ILE A  78      33.736  50.308  56.616  1.00  0.00           H
ATOM   1177  C   ILE A  78      36.431  49.523  51.943  1.00  0.00           C
ATOM   1178  O   ILE A  78      35.593  49.184  51.109  1.00  0.00           O
ATOM   1179  N   CYS A  79      37.702  49.749  51.574  1.00  0.00           N
ATOM   1180  HN  CYS A  79      38.371  50.006  52.268  1.00  0.00           H
ATOM   1181  CA  CYS A  79      38.168  49.634  50.206  1.00  0.00           C
ATOM   1182  HA  CYS A  79      37.440  50.094  49.555  1.00  0.00           H
ATOM   1183  CB  CYS A  79      39.516  50.378  50.046  1.00  0.00           C
ATOM   1184  HB1 CYS A  79      39.869  50.281  48.997  1.00  0.00           H
ATOM   1185  HB2 CYS A  79      40.273  49.895  50.700  1.00  0.00           H
ATOM   1186  SG  CYS A  79      39.378  52.146  50.473  1.00  0.00           S
ATOM   1187  HG1 CYS A  79      39.194  51.975  51.774  1.00  0.00           H
ATOM   1188  C   CYS A  79      38.345  48.192  49.729  1.00  0.00           C
ATOM   1189  O   CYS A  79      38.421  47.931  48.527  1.00  0.00           O
ATOM   1190  N   LEU A  80      38.406  47.208  50.651  1.00  0.00           N
ATOM   1191  HN  LEU A  80      38.307  47.417  51.621  1.00  0.00           H
ATOM   1192  CA  LEU A  80      38.588  45.803  50.317  1.00  0.00           C
ATOM   1193  HA  LEU A  80      39.485  45.765  49.716  1.00  0.00           H
ATOM   1194  CB  LEU A  80      38.847  44.900  51.550  1.00  0.00           C
ATOM   1195  HB1 LEU A  80      38.961  43.851  51.204  1.00  0.00           H
ATOM   1196  HB2 LEU A  80      37.970  44.934  52.232  1.00  0.00           H
ATOM   1197  CG  LEU A  80      40.121  45.230  52.362  1.00  0.00           C
ATOM   1198  HG  LEU A  80      39.921  46.148  52.955  1.00  0.00           H
ATOM   1199  CD1 LEU A  80      40.438  44.082  53.333  1.00  0.00           C
ATOM   1200 HD11 LEU A  80      40.616  43.138  52.774  1.00  0.00           H
ATOM   1201 HD12 LEU A  80      39.588  43.922  54.031  1.00  0.00           H
ATOM   1202 HD13 LEU A  80      41.344  44.313  53.932  1.00  0.00           H
ATOM   1203  CD2 LEU A  80      41.350  45.528  51.490  1.00  0.00           C
ATOM   1204 HD21 LEU A  80      41.212  46.486  50.944  1.00  0.00           H
ATOM   1205 HD22 LEU A  80      41.515  44.711  50.755  1.00  0.00           H
ATOM   1206 HD23 LEU A  80      42.257  45.628  52.124  1.00  0.00           H
ATOM   1207  C   LEU A  80      37.539  45.157  49.411  1.00  0.00           C
ATOM   1208  O   LEU A  80      37.976  44.435  48.516  1.00  0.00           O
ATOM   1209  N   PRO A  81      36.216  45.338  49.474  1.00  0.00           N
ATOM   1210  CD  PRO A  81      35.499  45.812  50.653  1.00  0.00           C
ATOM   1211  HD1 PRO A  81      35.938  46.732  51.096  1.00  0.00           H
ATOM   1212  HD2 PRO A  81      35.502  44.993  51.404  1.00  0.00           H
ATOM   1213  CA  PRO A  81      35.304  44.670  48.545  1.00  0.00           C
ATOM   1214  HA  PRO A  81      35.555  43.621  48.490  1.00  0.00           H
ATOM   1215  CB  PRO A  81      33.899  44.903  49.144  1.00  0.00           C
ATOM   1216  HB1 PRO A  81      33.596  43.990  49.699  1.00  0.00           H
ATOM   1217  HB2 PRO A  81      33.119  45.124  48.383  1.00  0.00           H
ATOM   1218  CG  PRO A  81      34.082  46.050  50.143  1.00  0.00           C
ATOM   1219  HG1 PRO A  81      34.037  47.029  49.619  1.00  0.00           H
ATOM   1220  HG2 PRO A  81      33.328  46.036  50.958  1.00  0.00           H
ATOM   1221  C   PRO A  81      35.445  45.219  47.140  1.00  0.00           C
ATOM   1222  O   PRO A  81      35.270  44.472  46.180  1.00  0.00           O
ATOM   1223  N   PHE A  82      35.763  46.514  46.985  1.00  0.00           N
ATOM   1224  HN  PHE A  82      35.825  47.100  47.789  1.00  0.00           H
ATOM   1225  CA  PHE A  82      36.113  47.108  45.706  1.00  0.00           C
ATOM   1226  HA  PHE A  82      35.334  46.837  45.007  1.00  0.00           H
ATOM   1227  CB  PHE A  82      36.172  48.650  45.804  1.00  0.00           C
ATOM   1228  HB1 PHE A  82      36.343  49.100  44.803  1.00  0.00           H
ATOM   1229  HB2 PHE A  82      36.986  48.969  46.489  1.00  0.00           H
ATOM   1230  CG  PHE A  82      34.855  49.172  46.316  1.00  0.00           C
ATOM   1231  CD1 PHE A  82      33.709  49.131  45.504  1.00  0.00           C
ATOM   1232  HD1 PHE A  82      33.772  48.706  44.513  1.00  0.00           H
ATOM   1233  CE1 PHE A  82      32.488  49.641  45.964  1.00  0.00           C
ATOM   1234  HE1 PHE A  82      31.613  49.611  45.331  1.00  0.00           H
ATOM   1235  CZ  PHE A  82      32.406  50.203  47.245  1.00  0.00           C
ATOM   1236  HZ  PHE A  82      31.473  50.612  47.602  1.00  0.00           H
ATOM   1237  CD2 PHE A  82      34.755  49.728  47.603  1.00  0.00           C
ATOM   1238  HD2 PHE A  82      35.622  49.761  48.246  1.00  0.00           H
ATOM   1239  CE2 PHE A  82      33.538  50.238  48.068  1.00  0.00           C
ATOM   1240  HE2 PHE A  82      33.475  50.660  49.061  1.00  0.00           H
ATOM   1241  C   PHE A  82      37.406  46.560  45.104  1.00  0.00           C
ATOM   1242  O   PHE A  82      37.481  46.284  43.907  1.00  0.00           O
ATOM   1243  N   LEU A  83      38.456  46.343  45.930  1.00  0.00           N
ATOM   1244  HN  LEU A  83      38.419  46.649  46.878  1.00  0.00           H
ATOM   1245  CA  LEU A  83      39.629  45.577  45.524  1.00  0.00           C
ATOM   1246  HA  LEU A  83      40.035  46.034  44.634  1.00  0.00           H
ATOM   1247  CB  LEU A  83      40.708  45.524  46.642  1.00  0.00           C
ATOM   1248  HB1 LEU A  83      41.347  44.622  46.532  1.00  0.00           H
ATOM   1249  HB2 LEU A  83      40.193  45.443  47.623  1.00  0.00           H
ATOM   1250  CG  LEU A  83      41.688  46.710  46.673  1.00  0.00           C
ATOM   1251  HG  LEU A  83      41.105  47.655  46.704  1.00  0.00           H
ATOM   1252  CD1 LEU A  83      42.548  46.622  47.944  1.00  0.00           C
ATOM   1253 HD11 LEU A  83      43.082  45.649  47.983  1.00  0.00           H
ATOM   1254 HD12 LEU A  83      41.904  46.707  48.845  1.00  0.00           H
ATOM   1255 HD13 LEU A  83      43.297  47.442  47.970  1.00  0.00           H
ATOM   1256  CD2 LEU A  83      42.593  46.716  45.428  1.00  0.00           C
ATOM   1257 HD21 LEU A  83      41.996  46.856  44.502  1.00  0.00           H
ATOM   1258 HD22 LEU A  83      43.146  45.757  45.345  1.00  0.00           H
ATOM   1259 HD23 LEU A  83      43.333  47.542  45.485  1.00  0.00           H
ATOM   1260  C   LEU A  83      39.303  44.143  45.135  1.00  0.00           C
ATOM   1261  O   LEU A  83      39.798  43.621  44.140  1.00  0.00           O
ATOM   1262  N   MET A  84      38.452  43.465  45.922  1.00  0.00           N
ATOM   1263  HN  MET A  84      38.096  43.892  46.750  1.00  0.00           H
ATOM   1264  CA  MET A  84      38.080  42.086  45.697  1.00  0.00           C
ATOM   1265  HA  MET A  84      38.994  41.513  45.660  1.00  0.00           H
ATOM   1266  CB  MET A  84      37.234  41.589  46.890  1.00  0.00           C
ATOM   1267  HB1 MET A  84      36.179  41.927  46.805  1.00  0.00           H
ATOM   1268  HB2 MET A  84      37.673  42.065  47.792  1.00  0.00           H
ATOM   1269  CG  MET A  84      37.317  40.065  47.088  1.00  0.00           C
ATOM   1270  HG1 MET A  84      38.392  39.813  47.213  1.00  0.00           H
ATOM   1271  HG2 MET A  84      36.972  39.560  46.161  1.00  0.00           H
ATOM   1272  SD  MET A  84      36.399  39.384  48.506  1.00  0.00           S
ATOM   1273  CE  MET A  84      36.307  40.804  49.639  1.00  0.00           C
ATOM   1274  HE1 MET A  84      35.711  41.630  49.196  1.00  0.00           H
ATOM   1275  HE2 MET A  84      37.318  41.189  49.893  1.00  0.00           H
ATOM   1276  HE3 MET A  84      35.805  40.518  50.588  1.00  0.00           H
ATOM   1277  C   MET A  84      37.360  41.855  44.370  1.00  0.00           C
ATOM   1278  O   MET A  84      37.755  40.965  43.620  1.00  0.00           O
ATOM   1279  N   ASP A  85      36.362  42.700  43.995  1.00  0.00           N
ATOM   1280  HN  ASP A  85      36.043  43.398  44.632  1.00  0.00           H
ATOM   1281  CA  ASP A  85      35.655  42.632  42.710  1.00  0.00           C
ATOM   1282  HA  ASP A  85      35.246  41.636  42.627  1.00  0.00           H
ATOM   1283  CB  ASP A  85      34.461  43.646  42.669  1.00  0.00           C
ATOM   1284  HB1 ASP A  85      34.864  44.680  42.711  1.00  0.00           H
ATOM   1285  HB2 ASP A  85      33.838  43.487  43.575  1.00  0.00           H
ATOM   1286  CG  ASP A  85      33.517  43.562  41.465  1.00  0.00           C
ATOM   1287  OD1 ASP A  85      33.582  42.635  40.618  1.00  0.00           O
ATOM   1288  OD2 ASP A  85      32.637  44.461  41.364  1.00  0.00           O
ATOM   1289  C   ASP A  85      36.611  42.791  41.523  1.00  0.00           C
ATOM   1290  O   ASP A  85      36.526  42.087  40.522  1.00  0.00           O
ATOM   1291  N   ASN A  86      37.628  43.673  41.635  1.00  0.00           N
ATOM   1292  HN  ASN A  86      37.700  44.233  42.457  1.00  0.00           H
ATOM   1293  CA  ASN A  86      38.670  43.829  40.628  1.00  0.00           C
ATOM   1294  HA  ASN A  86      38.180  44.100  39.704  1.00  0.00           H
ATOM   1295  CB  ASN A  86      39.607  45.007  41.039  1.00  0.00           C
ATOM   1296  HB1 ASN A  86      40.039  44.814  42.044  1.00  0.00           H
ATOM   1297  HB2 ASN A  86      38.996  45.932  41.112  1.00  0.00           H
ATOM   1298  CG  ASN A  86      40.741  45.285  40.052  1.00  0.00           C
ATOM   1299  OD1 ASN A  86      40.609  46.092  39.133  1.00  0.00           O
ATOM   1300  ND2 ASN A  86      41.918  44.656  40.282  1.00  0.00           N
ATOM   1301 HD21 ASN A  86      42.691  44.890  39.692  1.00  0.00           H
ATOM   1302 HD22 ASN A  86      42.006  44.020  41.049  1.00  0.00           H
ATOM   1303  C   ASN A  86      39.431  42.525  40.326  1.00  0.00           C
ATOM   1304  O   ASN A  86      39.834  42.255  39.192  1.00  0.00           O
ATOM   1305  N   TYR A  87      39.653  41.675  41.348  1.00  0.00           N
ATOM   1306  HN  TYR A  87      39.314  41.892  42.260  1.00  0.00           H
ATOM   1307  CA  TYR A  87      40.369  40.423  41.192  1.00  0.00           C
ATOM   1308  HA  TYR A  87      41.078  40.540  40.385  1.00  0.00           H
ATOM   1309  CB  TYR A  87      41.153  40.082  42.482  1.00  0.00           C
ATOM   1310  HB1 TYR A  87      41.692  39.116  42.375  1.00  0.00           H
ATOM   1311  HB2 TYR A  87      40.454  40.016  43.343  1.00  0.00           H
ATOM   1312  CG  TYR A  87      42.195  41.135  42.758  1.00  0.00           C
ATOM   1313  CD1 TYR A  87      43.109  41.521  41.762  1.00  0.00           C
ATOM   1314  HD1 TYR A  87      43.060  41.085  40.775  1.00  0.00           H
ATOM   1315  CE1 TYR A  87      44.107  42.461  42.032  1.00  0.00           C
ATOM   1316  HE1 TYR A  87      44.802  42.732  41.250  1.00  0.00           H
ATOM   1317  CZ  TYR A  87      44.205  43.035  43.300  1.00  0.00           C
ATOM   1318  OH  TYR A  87      45.219  43.976  43.557  1.00  0.00           O
ATOM   1319  HH  TYR A  87      45.723  44.065  42.745  1.00  0.00           H
ATOM   1320  CD2 TYR A  87      42.298  41.727  44.028  1.00  0.00           C
ATOM   1321  HD2 TYR A  87      41.589  41.455  44.795  1.00  0.00           H
ATOM   1322  CE2 TYR A  87      43.296  42.675  44.298  1.00  0.00           C
ATOM   1323  HE2 TYR A  87      43.366  43.137  45.272  1.00  0.00           H
ATOM   1324  C   TYR A  87      39.541  39.222  40.759  1.00  0.00           C
ATOM   1325  O   TYR A  87      40.075  38.338  40.092  1.00  0.00           O
ATOM   1326  N   VAL A  88      38.213  39.175  41.025  1.00  0.00           N
ATOM   1327  HN  VAL A  88      37.782  39.873  41.591  1.00  0.00           H
ATOM   1328  CA  VAL A  88      37.354  38.078  40.552  1.00  0.00           C
ATOM   1329  HA  VAL A  88      37.837  37.143  40.792  1.00  0.00           H
ATOM   1330  CB  VAL A  88      35.961  38.080  41.196  1.00  0.00           C
ATOM   1331  HB  VAL A  88      35.376  38.958  40.851  1.00  0.00           H
ATOM   1332  CG1 VAL A  88      35.198  36.788  40.832  1.00  0.00           C
ATOM   1333 HG11 VAL A  88      35.751  35.896  41.196  1.00  0.00           H
ATOM   1334 HG12 VAL A  88      35.030  36.690  39.738  1.00  0.00           H
ATOM   1335 HG13 VAL A  88      34.195  36.801  41.311  1.00  0.00           H
ATOM   1336  CG2 VAL A  88      36.073  38.145  42.730  1.00  0.00           C
ATOM   1337 HG21 VAL A  88      36.473  39.125  43.068  1.00  0.00           H
ATOM   1338 HG22 VAL A  88      36.721  37.329  43.113  1.00  0.00           H
ATOM   1339 HG23 VAL A  88      35.067  38.024  43.186  1.00  0.00           H
ATOM   1340  C   VAL A  88      37.203  38.142  39.031  1.00  0.00           C
ATOM   1341  O   VAL A  88      37.004  37.152  38.329  1.00  0.00           O
ATOM   1342  N   ARG A  89      37.391  39.349  38.474  1.00  0.00           N
ATOM   1343  HN  ARG A  89      37.510  40.139  39.071  1.00  0.00           H
ATOM   1344  CA  ARG A  89      37.306  39.617  37.058  1.00  0.00           C
ATOM   1345  HA  ARG A  89      36.580  38.969  36.589  1.00  0.00           H
ATOM   1346  CB  ARG A  89      36.937  41.094  36.879  1.00  0.00           C
ATOM   1347  HB1 ARG A  89      36.825  41.296  35.792  1.00  0.00           H
ATOM   1348  HB2 ARG A  89      37.720  41.761  37.298  1.00  0.00           H
ATOM   1349  CG  ARG A  89      35.606  41.409  37.533  1.00  0.00           C
ATOM   1350  HG1 ARG A  89      35.576  41.109  38.602  1.00  0.00           H
ATOM   1351  HG2 ARG A  89      34.908  40.729  37.000  1.00  0.00           H
ATOM   1352  CD  ARG A  89      35.240  42.895  37.433  1.00  0.00           C
ATOM   1353  HD1 ARG A  89      35.342  43.291  36.400  1.00  0.00           H
ATOM   1354  HD2 ARG A  89      35.887  43.493  38.110  1.00  0.00           H
ATOM   1355  NE  ARG A  89      33.830  42.988  37.903  1.00  0.00           N
ATOM   1356  HE  ARG A  89      33.768  42.932  38.900  1.00  0.00           H
ATOM   1357  CZ  ARG A  89      32.959  42.196  37.298  1.00  0.00           C
ATOM   1358  NH1 ARG A  89      32.909  42.128  35.984  1.00  0.00           N
ATOM   1359 HH11 ARG A  89      33.483  42.767  35.472  1.00  0.00           H
ATOM   1360 HH12 ARG A  89      32.701  41.259  35.534  1.00  0.00           H
ATOM   1361  NH2 ARG A  89      32.318  41.362  38.092  1.00  0.00           N
ATOM   1362 HH21 ARG A  89      32.211  40.420  37.775  1.00  0.00           H
ATOM   1363 HH22 ARG A  89      32.612  41.422  39.046  1.00  0.00           H
ATOM   1364  C   ARG A  89      38.617  39.480  36.332  1.00  0.00           C
ATOM   1365  O   ARG A  89      38.689  39.681  35.120  1.00  0.00           O
ATOM   1366  N   ARG A  90      39.694  39.161  37.075  1.00  0.00           N
ATOM   1367  HN  ARG A  90      39.555  38.931  38.035  1.00  0.00           H
ATOM   1368  CA  ARG A  90      41.048  39.089  36.568  1.00  0.00           C
ATOM   1369  HA  ARG A  90      41.684  38.866  37.412  1.00  0.00           H
ATOM   1370  CB  ARG A  90      41.155  37.932  35.534  1.00  0.00           C
ATOM   1371  HB1 ARG A  90      40.620  38.227  34.606  1.00  0.00           H
ATOM   1372  HB2 ARG A  90      40.602  37.066  35.955  1.00  0.00           H
ATOM   1373  CG  ARG A  90      42.583  37.467  35.177  1.00  0.00           C
ATOM   1374  HG1 ARG A  90      43.123  37.214  36.114  1.00  0.00           H
ATOM   1375  HG2 ARG A  90      43.141  38.290  34.681  1.00  0.00           H
ATOM   1376  CD  ARG A  90      42.607  36.224  34.272  1.00  0.00           C
ATOM   1377  HD1 ARG A  90      42.040  35.396  34.750  1.00  0.00           H
ATOM   1378  HD2 ARG A  90      43.641  35.856  34.100  1.00  0.00           H
ATOM   1379  NE  ARG A  90      41.920  36.574  32.986  1.00  0.00           N
ATOM   1380  HE  ARG A  90      40.921  36.558  32.970  1.00  0.00           H
ATOM   1381  CZ  ARG A  90      42.480  36.596  31.782  1.00  0.00           C
ATOM   1382  NH1 ARG A  90      43.774  36.617  31.571  1.00  0.00           N
ATOM   1383 HH11 ARG A  90      44.124  36.435  30.652  1.00  0.00           H
ATOM   1384 HH12 ARG A  90      44.400  36.595  32.350  1.00  0.00           H
ATOM   1385  NH2 ARG A  90      41.661  36.515  30.752  1.00  0.00           N
ATOM   1386 HH21 ARG A  90      40.807  36.034  30.951  1.00  0.00           H
ATOM   1387 HH22 ARG A  90      42.042  36.297  29.853  1.00  0.00           H
ATOM   1388  C   ARG A  90      41.511  40.427  35.988  1.00  0.00           C
ATOM   1389  O   ARG A  90      41.859  40.527  34.813  1.00  0.00           O
ATOM   1390  N   TRP A  91      41.517  41.503  36.806  1.00  0.00           N
ATOM   1391  HN  TRP A  91      41.136  41.449  37.725  1.00  0.00           H
ATOM   1392  CA  TRP A  91      42.033  42.802  36.398  1.00  0.00           C
ATOM   1393  HA  TRP A  91      42.004  43.399  37.297  1.00  0.00           H
ATOM   1394  CB  TRP A  91      43.514  42.818  35.917  1.00  0.00           C
ATOM   1395  HB1 TRP A  91      43.765  43.816  35.498  1.00  0.00           H
ATOM   1396  HB2 TRP A  91      43.657  42.090  35.091  1.00  0.00           H
ATOM   1397  CG  TRP A  91      44.524  42.545  36.976  1.00  0.00           C
ATOM   1398  CD1 TRP A  91      45.318  41.442  37.154  1.00  0.00           C
ATOM   1399  HD1 TRP A  91      45.285  40.560  36.532  1.00  0.00           H
ATOM   1400  NE1 TRP A  91      46.221  41.691  38.164  1.00  0.00           N
ATOM   1401  HE1 TRP A  91      47.102  41.278  38.245  1.00  0.00           H
ATOM   1402  CE2 TRP A  91      46.005  42.942  38.662  1.00  0.00           C
ATOM   1403  CD2 TRP A  91      44.930  43.514  37.948  1.00  0.00           C
ATOM   1404  CE3 TRP A  91      44.502  44.808  38.248  1.00  0.00           C
ATOM   1405  HE3 TRP A  91      43.695  45.272  37.700  1.00  0.00           H
ATOM   1406  CZ3 TRP A  91      45.143  45.498  39.277  1.00  0.00           C
ATOM   1407  HZ3 TRP A  91      44.809  46.491  39.539  1.00  0.00           H
ATOM   1408  CZ2 TRP A  91      46.665  43.644  39.655  1.00  0.00           C
ATOM   1409  HZ2 TRP A  91      47.508  43.212  40.172  1.00  0.00           H
ATOM   1410  CH2 TRP A  91      46.216  44.932  39.960  1.00  0.00           C
ATOM   1411  HH2 TRP A  91      46.717  45.510  40.723  1.00  0.00           H
ATOM   1412  C   TRP A  91      41.120  43.561  35.449  1.00  0.00           C
ATOM   1413  O   TRP A  91      41.566  44.093  34.432  1.00  0.00           O
ATOM   1414  N   ASP A  92      39.816  43.621  35.759  1.00  0.00           N
ATOM   1415  HN  ASP A  92      39.462  43.209  36.595  1.00  0.00           H
ATOM   1416  CA  ASP A  92      38.870  44.372  34.967  1.00  0.00           C
ATOM   1417  HA  ASP A  92      39.405  45.043  34.311  1.00  0.00           H
ATOM   1418  CB  ASP A  92      37.979  43.416  34.133  1.00  0.00           C
ATOM   1419  HB1 ASP A  92      37.179  42.977  34.766  1.00  0.00           H
ATOM   1420  HB2 ASP A  92      38.607  42.594  33.729  1.00  0.00           H
ATOM   1421  CG  ASP A  92      37.306  44.093  32.958  1.00  0.00           C
ATOM   1422  OD1 ASP A  92      37.507  45.317  32.753  1.00  0.00           O
ATOM   1423  OD2 ASP A  92      36.550  43.368  32.254  1.00  0.00           O
ATOM   1424  C   ASP A  92      38.058  45.248  35.907  1.00  0.00           C
ATOM   1425  O   ASP A  92      37.863  44.934  37.083  1.00  0.00           O
ATOM   1426  N   TRP A  93      37.588  46.397  35.402  1.00  0.00           N
ATOM   1427  HN  TRP A  93      37.638  46.518  34.414  1.00  0.00           H
ATOM   1428  CA  TRP A  93      37.007  47.426  36.227  1.00  0.00           C
ATOM   1429  HA  TRP A  93      36.662  46.986  37.151  1.00  0.00           H
ATOM   1430  CB  TRP A  93      38.085  48.488  36.570  1.00  0.00           C
ATOM   1431  HB1 TRP A  93      38.491  48.912  35.627  1.00  0.00           H
ATOM   1432  HB2 TRP A  93      38.931  47.965  37.065  1.00  0.00           H
ATOM   1433  CG  TRP A  93      37.624  49.597  37.458  1.00  0.00           C
ATOM   1434  CD1 TRP A  93      37.203  50.840  37.071  1.00  0.00           C
ATOM   1435  HD1 TRP A  93      37.214  51.188  36.049  1.00  0.00           H
ATOM   1436  NE1 TRP A  93      36.822  51.553  38.181  1.00  0.00           N
ATOM   1437  HE1 TRP A  93      36.635  52.511  38.194  1.00  0.00           H
ATOM   1438  CE2 TRP A  93      37.014  50.799  39.301  1.00  0.00           C
ATOM   1439  CD2 TRP A  93      37.481  49.533  38.883  1.00  0.00           C
ATOM   1440  CE3 TRP A  93      37.701  48.532  39.826  1.00  0.00           C
ATOM   1441  HE3 TRP A  93      38.066  47.559  39.532  1.00  0.00           H
ATOM   1442  CZ3 TRP A  93      37.452  48.818  41.171  1.00  0.00           C
ATOM   1443  HZ3 TRP A  93      37.608  48.050  41.914  1.00  0.00           H
ATOM   1444  CZ2 TRP A  93      36.826  51.103  40.638  1.00  0.00           C
ATOM   1445  HZ2 TRP A  93      36.491  52.078  40.960  1.00  0.00           H
ATOM   1446  CH2 TRP A  93      37.025  50.083  41.570  1.00  0.00           C
ATOM   1447  HH2 TRP A  93      36.844  50.276  42.617  1.00  0.00           H
ATOM   1448  C   TRP A  93      35.790  48.068  35.574  1.00  0.00           C
ATOM   1449  O   TRP A  93      35.872  48.712  34.529  1.00  0.00           O
ATOM   1450  N   LYS A  94      34.618  47.955  36.228  1.00  0.00           N
ATOM   1451  HN  LYS A  94      34.565  47.361  37.027  1.00  0.00           H
ATOM   1452  CA  LYS A  94      33.362  48.488  35.725  1.00  0.00           C
ATOM   1453  HA  LYS A  94      33.549  49.039  34.816  1.00  0.00           H
ATOM   1454  CB  LYS A  94      32.383  47.357  35.321  1.00  0.00           C
ATOM   1455  HB1 LYS A  94      32.807  46.947  34.379  1.00  0.00           H
ATOM   1456  HB2 LYS A  94      31.378  47.752  35.059  1.00  0.00           H
ATOM   1457  CG  LYS A  94      32.266  46.159  36.278  1.00  0.00           C
ATOM   1458  HG1 LYS A  94      33.276  45.773  36.533  1.00  0.00           H
ATOM   1459  HG2 LYS A  94      31.772  45.338  35.715  1.00  0.00           H
ATOM   1460  CD  LYS A  94      31.449  46.402  37.560  1.00  0.00           C
ATOM   1461  HD1 LYS A  94      30.398  46.622  37.278  1.00  0.00           H
ATOM   1462  HD2 LYS A  94      31.862  47.278  38.103  1.00  0.00           H
ATOM   1463  CE  LYS A  94      31.530  45.160  38.454  1.00  0.00           C
ATOM   1464  HE1 LYS A  94      32.599  45.014  38.718  1.00  0.00           H
ATOM   1465  HE2 LYS A  94      31.150  44.260  37.925  1.00  0.00           H
ATOM   1466  NZ  LYS A  94      30.809  45.289  39.728  1.00  0.00           N
ATOM   1467  HZ1 LYS A  94      29.877  44.828  39.713  1.00  0.00           H
ATOM   1468  HZ2 LYS A  94      30.769  46.282  40.034  1.00  0.00           H
ATOM   1469  HZ3 LYS A  94      31.414  44.815  40.428  1.00  0.00           H
ATOM   1470  C   LYS A  94      32.711  49.509  36.640  1.00  0.00           C
ATOM   1471  O   LYS A  94      31.548  49.876  36.480  1.00  0.00           O
ATOM   1472  N   PHE A  95      33.457  50.042  37.630  1.00  0.00           N
ATOM   1473  HN  PHE A  95      34.385  49.716  37.796  1.00  0.00           H
ATOM   1474  CA  PHE A  95      32.940  51.082  38.508  1.00  0.00           C
ATOM   1475  HA  PHE A  95      31.861  51.100  38.451  1.00  0.00           H
ATOM   1476  CB  PHE A  95      33.313  50.860  39.991  1.00  0.00           C
ATOM   1477  HB1 PHE A  95      32.951  51.695  40.630  1.00  0.00           H
ATOM   1478  HB2 PHE A  95      34.419  50.808  40.081  1.00  0.00           H
ATOM   1479  CG  PHE A  95      32.728  49.602  40.571  1.00  0.00           C
ATOM   1480  CD1 PHE A  95      31.347  49.338  40.509  1.00  0.00           C
ATOM   1481  HD1 PHE A  95      30.695  50.018  39.982  1.00  0.00           H
ATOM   1482  CE1 PHE A  95      30.799  48.242  41.190  1.00  0.00           C
ATOM   1483  HE1 PHE A  95      29.731  48.083  41.187  1.00  0.00           H
ATOM   1484  CZ  PHE A  95      31.631  47.398  41.935  1.00  0.00           C
ATOM   1485  HZ  PHE A  95      31.226  46.563  42.488  1.00  0.00           H
ATOM   1486  CD2 PHE A  95      33.549  48.733  41.308  1.00  0.00           C
ATOM   1487  HD2 PHE A  95      34.609  48.925  41.385  1.00  0.00           H
ATOM   1488  CE2 PHE A  95      33.009  47.633  41.979  1.00  0.00           C
ATOM   1489  HE2 PHE A  95      33.648  46.969  42.543  1.00  0.00           H
ATOM   1490  C   PHE A  95      33.382  52.477  38.087  1.00  0.00           C
ATOM   1491  O   PHE A  95      32.976  53.466  38.684  1.00  0.00           O
ATOM   1492  N   GLY A  96      34.139  52.603  36.978  1.00  0.00           N
ATOM   1493  HN  GLY A  96      34.524  51.777  36.574  1.00  0.00           H
ATOM   1494  CA  GLY A  96      34.335  53.859  36.251  1.00  0.00           C
ATOM   1495  HA1 GLY A  96      33.503  54.523  36.431  1.00  0.00           H
ATOM   1496  HA2 GLY A  96      34.424  53.576  35.212  1.00  0.00           H
ATOM   1497  C   GLY A  96      35.579  54.632  36.556  1.00  0.00           C
ATOM   1498  O   GLY A  96      36.410  54.222  37.360  1.00  0.00           O
ATOM   1499  N   ASP A  97      35.757  55.778  35.867  1.00  0.00           N
ATOM   1500  HN  ASP A  97      35.107  56.049  35.162  1.00  0.00           H
ATOM   1501  CA  ASP A  97      36.942  56.611  35.980  1.00  0.00           C
ATOM   1502  HA  ASP A  97      37.801  55.961  35.898  1.00  0.00           H
ATOM   1503  CB  ASP A  97      36.970  57.595  34.769  1.00  0.00           C
ATOM   1504  HB1 ASP A  97      36.134  58.324  34.838  1.00  0.00           H
ATOM   1505  HB2 ASP A  97      36.840  57.008  33.836  1.00  0.00           H
ATOM   1506  CG  ASP A  97      38.261  58.380  34.615  1.00  0.00           C
ATOM   1507  OD1 ASP A  97      39.154  58.312  35.493  1.00  0.00           O
ATOM   1508  OD2 ASP A  97      38.381  59.144  33.623  1.00  0.00           O
ATOM   1509  C   ASP A  97      37.129  57.266  37.346  1.00  0.00           C
ATOM   1510  O   ASP A  97      38.091  56.984  38.059  1.00  0.00           O
ATOM   1511  N   ILE A  98      36.176  58.105  37.798  1.00  0.00           N
ATOM   1512  HN  ILE A  98      35.401  58.357  37.224  1.00  0.00           H
ATOM   1513  CA  ILE A  98      36.276  58.747  39.103  1.00  0.00           C
ATOM   1514  HA  ILE A  98      37.248  59.217  39.126  1.00  0.00           H
ATOM   1515  CB  ILE A  98      35.273  59.886  39.289  1.00  0.00           C
ATOM   1516  HB  ILE A  98      34.233  59.505  39.202  1.00  0.00           H
ATOM   1517  CG2 ILE A  98      35.413  60.498  40.702  1.00  0.00           C
ATOM   1518 HG21 ILE A  98      36.467  60.770  40.922  1.00  0.00           H
ATOM   1519 HG22 ILE A  98      35.055  59.794  41.483  1.00  0.00           H
ATOM   1520 HG23 ILE A  98      34.793  61.416  40.783  1.00  0.00           H
ATOM   1521  CG1 ILE A  98      35.418  60.971  38.186  1.00  0.00           C
ATOM   1522 HG11 ILE A  98      34.655  61.750  38.395  1.00  0.00           H
ATOM   1523 HG12 ILE A  98      35.166  60.538  37.194  1.00  0.00           H
ATOM   1524  CD  ILE A  98      36.794  61.646  38.107  1.00  0.00           C
ATOM   1525  HD1 ILE A  98      37.578  60.913  37.821  1.00  0.00           H
ATOM   1526  HD2 ILE A  98      37.064  62.097  39.086  1.00  0.00           H
ATOM   1527  HD3 ILE A  98      36.774  62.447  37.337  1.00  0.00           H
ATOM   1528  C   ILE A  98      36.345  57.770  40.284  1.00  0.00           C
ATOM   1529  O   ILE A  98      37.233  57.951  41.120  1.00  0.00           O
ATOM   1530  N   PRO A  99      35.572  56.682  40.396  1.00  0.00           N
ATOM   1531  CD  PRO A  99      34.235  56.547  39.804  1.00  0.00           C
ATOM   1532  HD1 PRO A  99      34.320  55.952  38.870  1.00  0.00           H
ATOM   1533  HD2 PRO A  99      33.745  57.522  39.597  1.00  0.00           H
ATOM   1534  CA  PRO A  99      35.741  55.749  41.508  1.00  0.00           C
ATOM   1535  HA  PRO A  99      35.744  56.323  42.423  1.00  0.00           H
ATOM   1536  CB  PRO A  99      34.510  54.837  41.426  1.00  0.00           C
ATOM   1537  HB1 PRO A  99      34.229  54.428  42.420  1.00  0.00           H
ATOM   1538  HB2 PRO A  99      34.675  53.999  40.716  1.00  0.00           H
ATOM   1539  CG  PRO A  99      33.444  55.772  40.856  1.00  0.00           C
ATOM   1540  HG1 PRO A  99      32.567  55.233  40.438  1.00  0.00           H
ATOM   1541  HG2 PRO A  99      33.094  56.469  41.648  1.00  0.00           H
ATOM   1542  C   PRO A  99      37.047  54.979  41.472  1.00  0.00           C
ATOM   1543  O   PRO A  99      37.553  54.646  42.542  1.00  0.00           O
ATOM   1544  N   CYS A 100      37.630  54.689  40.281  1.00  0.00           N
ATOM   1545  HN  CYS A 100      37.184  54.942  39.425  1.00  0.00           H
ATOM   1546  CA  CYS A 100      38.987  54.147  40.188  1.00  0.00           C
ATOM   1547  HA  CYS A 100      39.029  53.221  40.743  1.00  0.00           H
ATOM   1548  CB  CYS A 100      39.402  53.887  38.702  1.00  0.00           C
ATOM   1549  HB1 CYS A 100      39.156  54.789  38.101  1.00  0.00           H
ATOM   1550  HB2 CYS A 100      38.778  53.060  38.301  1.00  0.00           H
ATOM   1551  SG  CYS A 100      41.155  53.464  38.400  1.00  0.00           S
ATOM   1552  C   CYS A 100      40.010  55.086  40.810  1.00  0.00           C
ATOM   1553  O   CYS A 100      40.847  54.680  41.613  1.00  0.00           O
ATOM   1554  N   ARG A 101      39.940  56.391  40.482  1.00  0.00           N
ATOM   1555  HN  ARG A 101      39.257  56.706  39.828  1.00  0.00           H
ATOM   1556  CA  ARG A 101      40.809  57.387  41.078  1.00  0.00           C
ATOM   1557  HA  ARG A 101      41.828  57.069  40.920  1.00  0.00           H
ATOM   1558  CB  ARG A 101      40.615  58.773  40.418  1.00  0.00           C
ATOM   1559  HB1 ARG A 101      41.298  59.499  40.909  1.00  0.00           H
ATOM   1560  HB2 ARG A 101      39.573  59.117  40.592  1.00  0.00           H
ATOM   1561  CG  ARG A 101      40.893  58.805  38.902  1.00  0.00           C
ATOM   1562  HG1 ARG A 101      40.122  58.190  38.391  1.00  0.00           H
ATOM   1563  HG2 ARG A 101      41.881  58.349  38.678  1.00  0.00           H
ATOM   1564  CD  ARG A 101      40.879  60.241  38.365  1.00  0.00           C
ATOM   1565  HD1 ARG A 101      41.898  60.676  38.443  1.00  0.00           H
ATOM   1566  HD2 ARG A 101      40.163  60.857  38.951  1.00  0.00           H
ATOM   1567  NE  ARG A 101      40.432  60.228  36.940  1.00  0.00           N
ATOM   1568  HE  ARG A 101      40.007  59.414  36.543  1.00  0.00           H
ATOM   1569  CZ  ARG A 101      40.332  61.310  36.186  1.00  0.00           C
ATOM   1570  NH1 ARG A 101      40.818  62.472  36.564  1.00  0.00           N
ATOM   1571 HH11 ARG A 101      41.395  62.451  37.381  1.00  0.00           H
ATOM   1572 HH12 ARG A 101      40.958  63.159  35.851  1.00  0.00           H
ATOM   1573  NH2 ARG A 101      39.733  61.213  35.019  1.00  0.00           N
ATOM   1574 HH21 ARG A 101      39.382  62.023  34.549  1.00  0.00           H
ATOM   1575 HH22 ARG A 101      39.361  60.320  34.767  1.00  0.00           H
ATOM   1576  C   ARG A 101      40.637  57.540  42.584  1.00  0.00           C
ATOM   1577  O   ARG A 101      41.615  57.643  43.325  1.00  0.00           O
ATOM   1578  N   LEU A 102      39.376  57.562  43.069  1.00  0.00           N
ATOM   1579  HN  LEU A 102      38.598  57.519  42.446  1.00  0.00           H
ATOM   1580  CA  LEU A 102      39.072  57.687  44.483  1.00  0.00           C
ATOM   1581  HA  LEU A 102      39.544  58.586  44.850  1.00  0.00           H
ATOM   1582  CB  LEU A 102      37.539  57.772  44.719  1.00  0.00           C
ATOM   1583  HB1 LEU A 102      37.306  57.680  45.801  1.00  0.00           H
ATOM   1584  HB2 LEU A 102      37.057  56.916  44.201  1.00  0.00           H
ATOM   1585  CG  LEU A 102      36.870  59.078  44.238  1.00  0.00           C
ATOM   1586  HG  LEU A 102      37.184  59.286  43.193  1.00  0.00           H
ATOM   1587  CD1 LEU A 102      35.340  58.928  44.249  1.00  0.00           C
ATOM   1588 HD11 LEU A 102      34.980  58.707  45.276  1.00  0.00           H
ATOM   1589 HD12 LEU A 102      35.017  58.105  43.577  1.00  0.00           H
ATOM   1590 HD13 LEU A 102      34.855  59.868  43.907  1.00  0.00           H
ATOM   1591  CD2 LEU A 102      37.281  60.280  45.102  1.00  0.00           C
ATOM   1592 HD21 LEU A 102      38.378  60.448  45.061  1.00  0.00           H
ATOM   1593 HD22 LEU A 102      36.988  60.112  46.160  1.00  0.00           H
ATOM   1594 HD23 LEU A 102      36.772  61.201  44.746  1.00  0.00           H
ATOM   1595  C   LEU A 102      39.615  56.555  45.336  1.00  0.00           C
ATOM   1596  O   LEU A 102      40.324  56.787  46.310  1.00  0.00           O
ATOM   1597  N   MET A 103      39.349  55.288  44.969  1.00  0.00           N
ATOM   1598  HN  MET A 103      38.809  55.092  44.154  1.00  0.00           H
ATOM   1599  CA  MET A 103      39.774  54.156  45.771  1.00  0.00           C
ATOM   1600  HA  MET A 103      39.503  54.385  46.791  1.00  0.00           H
ATOM   1601  CB  MET A 103      38.956  52.886  45.433  1.00  0.00           C
ATOM   1602  HB1 MET A 103      38.974  52.741  44.331  1.00  0.00           H
ATOM   1603  HB2 MET A 103      37.900  53.100  45.706  1.00  0.00           H
ATOM   1604  CG  MET A 103      39.393  51.592  46.154  1.00  0.00           C
ATOM   1605  HG1 MET A 103      38.484  50.985  46.352  1.00  0.00           H
ATOM   1606  HG2 MET A 103      39.803  51.858  47.151  1.00  0.00           H
ATOM   1607  SD  MET A 103      40.582  50.555  45.249  1.00  0.00           S
ATOM   1608  CE  MET A 103      39.430  50.022  43.955  1.00  0.00           C
ATOM   1609  HE1 MET A 103      39.254  50.830  43.213  1.00  0.00           H
ATOM   1610  HE2 MET A 103      38.450  49.727  44.388  1.00  0.00           H
ATOM   1611  HE3 MET A 103      39.829  49.144  43.404  1.00  0.00           H
ATOM   1612  C   MET A 103      41.282  53.966  45.842  1.00  0.00           C
ATOM   1613  O   MET A 103      41.828  53.638  46.890  1.00  0.00           O
ATOM   1614  N   LEU A 104      42.024  54.259  44.753  1.00  0.00           N
ATOM   1615  HN  LEU A 104      41.587  54.490  43.887  1.00  0.00           H
ATOM   1616  CA  LEU A 104      43.479  54.314  44.800  1.00  0.00           C
ATOM   1617  HA  LEU A 104      43.823  53.358  45.168  1.00  0.00           H
ATOM   1618  CB  LEU A 104      44.093  54.569  43.401  1.00  0.00           C
ATOM   1619  HB1 LEU A 104      45.188  54.729  43.498  1.00  0.00           H
ATOM   1620  HB2 LEU A 104      43.647  55.494  42.977  1.00  0.00           H
ATOM   1621  CG  LEU A 104      43.901  53.418  42.389  1.00  0.00           C
ATOM   1622  HG  LEU A 104      42.813  53.265  42.225  1.00  0.00           H
ATOM   1623  CD1 LEU A 104      44.533  53.799  41.045  1.00  0.00           C
ATOM   1624 HD11 LEU A 104      45.627  53.960  41.156  1.00  0.00           H
ATOM   1625 HD12 LEU A 104      44.068  54.731  40.657  1.00  0.00           H
ATOM   1626 HD13 LEU A 104      44.367  52.986  40.306  1.00  0.00           H
ATOM   1627  CD2 LEU A 104      44.487  52.084  42.879  1.00  0.00           C
ATOM   1628 HD21 LEU A 104      43.946  51.725  43.780  1.00  0.00           H
ATOM   1629 HD22 LEU A 104      45.564  52.197  43.127  1.00  0.00           H
ATOM   1630 HD23 LEU A 104      44.378  51.309  42.091  1.00  0.00           H
ATOM   1631  C   LEU A 104      44.036  55.339  45.785  1.00  0.00           C
ATOM   1632  O   LEU A 104      44.987  55.055  46.515  1.00  0.00           O
ATOM   1633  N   PHE A 105      43.438  56.548  45.861  1.00  0.00           N
ATOM   1634  HN  PHE A 105      42.679  56.779  45.257  1.00  0.00           H
ATOM   1635  CA  PHE A 105      43.753  57.502  46.912  1.00  0.00           C
ATOM   1636  HA  PHE A 105      44.817  57.684  46.891  1.00  0.00           H
ATOM   1637  CB  PHE A 105      43.021  58.844  46.648  1.00  0.00           C
ATOM   1638  HB1 PHE A 105      41.936  58.661  46.497  1.00  0.00           H
ATOM   1639  HB2 PHE A 105      43.424  59.292  45.715  1.00  0.00           H
ATOM   1640  CG  PHE A 105      43.185  59.850  47.764  1.00  0.00           C
ATOM   1641  CD1 PHE A 105      44.428  60.471  47.968  1.00  0.00           C
ATOM   1642  HD1 PHE A 105      45.275  60.181  47.365  1.00  0.00           H
ATOM   1643  CE1 PHE A 105      44.570  61.489  48.919  1.00  0.00           C
ATOM   1644  HE1 PHE A 105      45.527  61.967  49.065  1.00  0.00           H
ATOM   1645  CZ  PHE A 105      43.477  61.861  49.708  1.00  0.00           C
ATOM   1646  HZ  PHE A 105      43.590  62.626  50.462  1.00  0.00           H
ATOM   1647  CD2 PHE A 105      42.095  60.231  48.565  1.00  0.00           C
ATOM   1648  HD2 PHE A 105      41.134  59.758  48.423  1.00  0.00           H
ATOM   1649  CE2 PHE A 105      42.241  61.224  49.541  1.00  0.00           C
ATOM   1650  HE2 PHE A 105      41.403  61.502  50.163  1.00  0.00           H
ATOM   1651  C   PHE A 105      43.449  56.985  48.311  1.00  0.00           C
ATOM   1652  O   PHE A 105      44.291  57.040  49.204  1.00  0.00           O
ATOM   1653  N   MET A 106      42.252  56.401  48.507  1.00  0.00           N
ATOM   1654  HN  MET A 106      41.581  56.380  47.770  1.00  0.00           H
ATOM   1655  CA  MET A 106      41.847  55.846  49.781  1.00  0.00           C
ATOM   1656  HA  MET A 106      42.019  56.610  50.524  1.00  0.00           H
ATOM   1657  CB  MET A 106      40.337  55.498  49.823  1.00  0.00           C
ATOM   1658  HB1 MET A 106      40.086  55.085  50.823  1.00  0.00           H
ATOM   1659  HB2 MET A 106      40.136  54.702  49.074  1.00  0.00           H
ATOM   1660  CG  MET A 106      39.374  56.678  49.539  1.00  0.00           C
ATOM   1661  HG1 MET A 106      38.335  56.299  49.643  1.00  0.00           H
ATOM   1662  HG2 MET A 106      39.482  56.979  48.475  1.00  0.00           H
ATOM   1663  SD  MET A 106      39.560  58.178  50.555  1.00  0.00           S
ATOM   1664  CE  MET A 106      39.154  57.451  52.162  1.00  0.00           C
ATOM   1665  HE1 MET A 106      40.004  56.838  52.530  1.00  0.00           H
ATOM   1666  HE2 MET A 106      38.253  56.803  52.101  1.00  0.00           H
ATOM   1667  HE3 MET A 106      38.958  58.244  52.915  1.00  0.00           H
ATOM   1668  C   MET A 106      42.704  54.658  50.215  1.00  0.00           C
ATOM   1669  O   MET A 106      42.936  54.449  51.399  1.00  0.00           O
ATOM   1670  N   LEU A 107      43.222  53.831  49.291  1.00  0.00           N
ATOM   1671  HN  LEU A 107      42.925  53.893  48.341  1.00  0.00           H
ATOM   1672  CA  LEU A 107      44.237  52.848  49.627  1.00  0.00           C
ATOM   1673  HA  LEU A 107      43.892  52.296  50.488  1.00  0.00           H
ATOM   1674  CB  LEU A 107      44.462  51.863  48.455  1.00  0.00           C
ATOM   1675  HB1 LEU A 107      45.342  51.217  48.659  1.00  0.00           H
ATOM   1676  HB2 LEU A 107      44.666  52.446  47.532  1.00  0.00           H
ATOM   1677  CG  LEU A 107      43.286  50.909  48.178  1.00  0.00           C
ATOM   1678  HG  LEU A 107      42.370  51.503  47.976  1.00  0.00           H
ATOM   1679  CD1 LEU A 107      43.594  50.081  46.926  1.00  0.00           C
ATOM   1680 HD11 LEU A 107      44.514  49.474  47.069  1.00  0.00           H
ATOM   1681 HD12 LEU A 107      43.728  50.744  46.044  1.00  0.00           H
ATOM   1682 HD13 LEU A 107      42.748  49.392  46.715  1.00  0.00           H
ATOM   1683  CD2 LEU A 107      42.986  49.991  49.370  1.00  0.00           C
ATOM   1684 HD21 LEU A 107      42.600  50.588  50.224  1.00  0.00           H
ATOM   1685 HD22 LEU A 107      43.895  49.440  49.692  1.00  0.00           H
ATOM   1686 HD23 LEU A 107      42.202  49.252  49.098  1.00  0.00           H
ATOM   1687  C   LEU A 107      45.599  53.408  50.022  1.00  0.00           C
ATOM   1688  O   LEU A 107      46.176  53.012  51.033  1.00  0.00           O
ATOM   1689  N   ALA A 108      46.175  54.328  49.220  1.00  0.00           N
ATOM   1690  HN  ALA A 108      45.696  54.667  48.414  1.00  0.00           H
ATOM   1691  CA  ALA A 108      47.487  54.883  49.496  1.00  0.00           C
ATOM   1692  HA  ALA A 108      48.161  54.061  49.682  1.00  0.00           H
ATOM   1693  CB  ALA A 108      47.988  55.666  48.269  1.00  0.00           C
ATOM   1694  HB1 ALA A 108      47.327  56.537  48.070  1.00  0.00           H
ATOM   1695  HB2 ALA A 108      47.974  55.017  47.368  1.00  0.00           H
ATOM   1696  HB3 ALA A 108      49.023  56.039  48.424  1.00  0.00           H
ATOM   1697  C   ALA A 108      47.552  55.757  50.738  1.00  0.00           C
ATOM   1698  O   ALA A 108      48.442  55.598  51.574  1.00  0.00           O
ATOM   1699  N   MET A 109      46.579  56.677  50.893  1.00  0.00           N
ATOM   1700  HN  MET A 109      45.866  56.792  50.205  1.00  0.00           H
ATOM   1701  CA  MET A 109      46.480  57.562  52.033  1.00  0.00           C
ATOM   1702  HA  MET A 109      47.411  58.100  52.132  1.00  0.00           H
ATOM   1703  CB  MET A 109      45.327  58.566  51.797  1.00  0.00           C
ATOM   1704  HB1 MET A 109      44.404  57.976  51.609  1.00  0.00           H
ATOM   1705  HB2 MET A 109      45.518  59.122  50.854  1.00  0.00           H
ATOM   1706  CG  MET A 109      45.090  59.594  52.926  1.00  0.00           C
ATOM   1707  HG1 MET A 109      45.804  60.432  52.779  1.00  0.00           H
ATOM   1708  HG2 MET A 109      45.320  59.162  53.923  1.00  0.00           H
ATOM   1709  SD  MET A 109      43.391  60.236  52.988  1.00  0.00           S
ATOM   1710  CE  MET A 109      42.563  58.682  53.425  1.00  0.00           C
ATOM   1711  HE1 MET A 109      43.130  58.138  54.211  1.00  0.00           H
ATOM   1712  HE2 MET A 109      42.456  58.014  52.544  1.00  0.00           H
ATOM   1713  HE3 MET A 109      41.544  58.878  53.824  1.00  0.00           H
ATOM   1714  C   MET A 109      46.235  56.829  53.341  1.00  0.00           C
ATOM   1715  O   MET A 109      46.937  57.032  54.324  1.00  0.00           O
ATOM   1716  N   ASN A 110      45.255  55.902  53.393  1.00  0.00           N
ATOM   1717  HN  ASN A 110      44.673  55.732  52.601  1.00  0.00           H
ATOM   1718  CA  ASN A 110      44.991  55.138  54.604  1.00  0.00           C
ATOM   1719  HA  ASN A 110      44.924  55.836  55.426  1.00  0.00           H
ATOM   1720  CB  ASN A 110      43.686  54.327  54.527  1.00  0.00           C
ATOM   1721  HB1 ASN A 110      43.592  53.635  55.391  1.00  0.00           H
ATOM   1722  HB2 ASN A 110      43.647  53.734  53.588  1.00  0.00           H
ATOM   1723  CG  ASN A 110      42.520  55.290  54.628  1.00  0.00           C
ATOM   1724  OD1 ASN A 110      42.436  56.094  55.555  1.00  0.00           O
ATOM   1725  ND2 ASN A 110      41.588  55.231  53.659  1.00  0.00           N
ATOM   1726 HD21 ASN A 110      41.786  54.695  52.838  1.00  0.00           H
ATOM   1727 HD22 ASN A 110      40.794  55.830  53.760  1.00  0.00           H
ATOM   1728  C   ASN A 110      46.117  54.207  54.985  1.00  0.00           C
ATOM   1729  O   ASN A 110      46.424  54.034  56.162  1.00  0.00           O
ATOM   1730  N   ARG A 111      46.791  53.582  54.000  1.00  0.00           N
ATOM   1731  HN  ARG A 111      46.523  53.679  53.045  1.00  0.00           H
ATOM   1732  CA  ARG A 111      47.966  52.794  54.291  1.00  0.00           C
ATOM   1733  HA  ARG A 111      47.691  52.031  55.004  1.00  0.00           H
ATOM   1734  CB  ARG A 111      48.457  52.102  53.003  1.00  0.00           C
ATOM   1735  HB1 ARG A 111      48.532  52.864  52.198  1.00  0.00           H
ATOM   1736  HB2 ARG A 111      47.666  51.384  52.699  1.00  0.00           H
ATOM   1737  CG  ARG A 111      49.810  51.374  53.127  1.00  0.00           C
ATOM   1738  HG1 ARG A 111      49.814  50.797  54.077  1.00  0.00           H
ATOM   1739  HG2 ARG A 111      50.643  52.106  53.185  1.00  0.00           H
ATOM   1740  CD  ARG A 111      50.049  50.386  51.983  1.00  0.00           C
ATOM   1741  HD1 ARG A 111      49.168  49.709  51.963  1.00  0.00           H
ATOM   1742  HD2 ARG A 111      50.984  49.804  52.129  1.00  0.00           H
ATOM   1743  NE  ARG A 111      50.140  51.163  50.708  1.00  0.00           N
ATOM   1744  HE  ARG A 111      50.714  51.982  50.724  1.00  0.00           H
ATOM   1745  CZ  ARG A 111      49.399  50.930  49.630  1.00  0.00           C
ATOM   1746  NH1 ARG A 111      48.607  49.883  49.514  1.00  0.00           N
ATOM   1747 HH11 ARG A 111      48.578  49.220  50.262  1.00  0.00           H
ATOM   1748 HH12 ARG A 111      47.996  49.771  48.731  1.00  0.00           H
ATOM   1749  NH2 ARG A 111      49.452  51.790  48.632  1.00  0.00           N
ATOM   1750 HH21 ARG A 111      50.018  52.606  48.746  1.00  0.00           H
ATOM   1751 HH22 ARG A 111      48.832  51.673  47.856  1.00  0.00           H
ATOM   1752  C   ARG A 111      49.097  53.578  54.927  1.00  0.00           C
ATOM   1753  O   ARG A 111      49.600  53.207  55.983  1.00  0.00           O
ATOM   1754  N   GLN A 112      49.470  54.732  54.345  1.00  0.00           N
ATOM   1755  HN  GLN A 112      49.044  55.051  53.502  1.00  0.00           H
ATOM   1756  CA  GLN A 112      50.486  55.584  54.921  1.00  0.00           C
ATOM   1757  HA  GLN A 112      51.335  54.959  55.159  1.00  0.00           H
ATOM   1758  CB  GLN A 112      50.957  56.626  53.891  1.00  0.00           C
ATOM   1759  HB1 GLN A 112      50.132  57.334  53.664  1.00  0.00           H
ATOM   1760  HB2 GLN A 112      51.188  56.086  52.948  1.00  0.00           H
ATOM   1761  CG  GLN A 112      52.218  57.383  54.358  1.00  0.00           C
ATOM   1762  HG1 GLN A 112      53.009  56.648  54.623  1.00  0.00           H
ATOM   1763  HG2 GLN A 112      51.993  58.000  55.254  1.00  0.00           H
ATOM   1764  CD  GLN A 112      52.708  58.317  53.260  1.00  0.00           C
ATOM   1765  OE1 GLN A 112      51.932  59.044  52.641  1.00  0.00           O
ATOM   1766  NE2 GLN A 112      54.035  58.311  53.000  1.00  0.00           N
ATOM   1767 HE21 GLN A 112      54.341  58.917  52.265  1.00  0.00           H
ATOM   1768 HE22 GLN A 112      54.654  57.743  53.542  1.00  0.00           H
ATOM   1769  C   GLN A 112      50.056  56.225  56.235  1.00  0.00           C
ATOM   1770  O   GLN A 112      50.838  56.317  57.178  1.00  0.00           O
ATOM   1771  N   GLY A 113      48.773  56.627  56.352  1.00  0.00           N
ATOM   1772  HN  GLY A 113      48.176  56.612  55.553  1.00  0.00           H
ATOM   1773  CA  GLY A 113      48.184  57.155  57.578  1.00  0.00           C
ATOM   1774  HA1 GLY A 113      47.152  57.397  57.369  1.00  0.00           H
ATOM   1775  HA2 GLY A 113      48.759  58.015  57.888  1.00  0.00           H
ATOM   1776  C   GLY A 113      48.196  56.167  58.709  1.00  0.00           C
ATOM   1777  O   GLY A 113      48.555  56.495  59.836  1.00  0.00           O
ATOM   1778  N   SER A 114      47.847  54.892  58.437  1.00  0.00           N
ATOM   1779  HN  SER A 114      47.499  54.653  57.534  1.00  0.00           H
ATOM   1780  CA  SER A 114      47.943  53.826  59.428  1.00  0.00           C
ATOM   1781  HA  SER A 114      47.368  54.143  60.286  1.00  0.00           H
ATOM   1782  CB  SER A 114      47.341  52.471  58.938  1.00  0.00           C
ATOM   1783  HB1 SER A 114      46.325  52.656  58.528  1.00  0.00           H
ATOM   1784  HB2 SER A 114      47.230  51.801  59.817  1.00  0.00           H
ATOM   1785  OG  SER A 114      48.131  51.786  57.961  1.00  0.00           O
ATOM   1786  HG1 SER A 114      48.311  52.399  57.244  1.00  0.00           H
ATOM   1787  C   SER A 114      49.366  53.614  59.922  1.00  0.00           C
ATOM   1788  O   SER A 114      49.607  53.538  61.125  1.00  0.00           O
ATOM   1789  N   ILE A 115      50.355  53.586  59.001  1.00  0.00           N
ATOM   1790  HN  ILE A 115      50.129  53.628  58.031  1.00  0.00           H
ATOM   1791  CA  ILE A 115      51.768  53.490  59.326  1.00  0.00           C
ATOM   1792  HA  ILE A 115      51.902  52.614  59.943  1.00  0.00           H
ATOM   1793  CB  ILE A 115      52.622  53.299  58.073  1.00  0.00           C
ATOM   1794  HB  ILE A 115      52.390  54.113  57.353  1.00  0.00           H
ATOM   1795  CG2 ILE A 115      54.119  53.382  58.439  1.00  0.00           C
ATOM   1796 HG21 ILE A 115      54.374  52.653  59.237  1.00  0.00           H
ATOM   1797 HG22 ILE A 115      54.416  54.398  58.775  1.00  0.00           H
ATOM   1798 HG23 ILE A 115      54.746  53.149  57.551  1.00  0.00           H
ATOM   1799  CG1 ILE A 115      52.292  51.949  57.385  1.00  0.00           C
ATOM   1800 HG11 ILE A 115      51.196  51.864  57.223  1.00  0.00           H
ATOM   1801 HG12 ILE A 115      52.569  51.116  58.066  1.00  0.00           H
ATOM   1802  CD  ILE A 115      52.993  51.768  56.032  1.00  0.00           C
ATOM   1803  HD1 ILE A 115      54.091  51.659  56.164  1.00  0.00           H
ATOM   1804  HD2 ILE A 115      52.796  52.643  55.376  1.00  0.00           H
ATOM   1805  HD3 ILE A 115      52.618  50.855  55.522  1.00  0.00           H
ATOM   1806  C   ILE A 115      52.269  54.670  60.151  1.00  0.00           C
ATOM   1807  O   ILE A 115      52.963  54.505  61.157  1.00  0.00           O
ATOM   1808  N   ILE A 116      51.899  55.910  59.776  1.00  0.00           N
ATOM   1809  HN  ILE A 116      51.371  56.048  58.941  1.00  0.00           H
ATOM   1810  CA  ILE A 116      52.256  57.103  60.527  1.00  0.00           C
ATOM   1811  HA  ILE A 116      53.331  57.115  60.631  1.00  0.00           H
ATOM   1812  CB  ILE A 116      51.858  58.376  59.767  1.00  0.00           C
ATOM   1813  HB  ILE A 116      50.849  58.221  59.328  1.00  0.00           H
ATOM   1814  CG2 ILE A 116      51.781  59.616  60.694  1.00  0.00           C
ATOM   1815 HG21 ILE A 116      52.746  59.772  61.223  1.00  0.00           H
ATOM   1816 HG22 ILE A 116      50.965  59.523  61.441  1.00  0.00           H
ATOM   1817 HG23 ILE A 116      51.559  60.528  60.099  1.00  0.00           H
ATOM   1818  CG1 ILE A 116      52.860  58.603  58.604  1.00  0.00           C
ATOM   1819 HG11 ILE A 116      52.974  57.654  58.037  1.00  0.00           H
ATOM   1820 HG12 ILE A 116      53.853  58.858  59.032  1.00  0.00           H
ATOM   1821  CD  ILE A 116      52.433  59.695  57.616  1.00  0.00           C
ATOM   1822  HD1 ILE A 116      52.363  60.689  58.108  1.00  0.00           H
ATOM   1823  HD2 ILE A 116      51.439  59.451  57.183  1.00  0.00           H
ATOM   1824  HD3 ILE A 116      53.162  59.776  56.782  1.00  0.00           H
ATOM   1825  C   ILE A 116      51.719  57.087  61.948  1.00  0.00           C
ATOM   1826  O   ILE A 116      52.467  57.285  62.905  1.00  0.00           O
ATOM   1827  N   PHE A 117      50.424  56.767  62.148  1.00  0.00           N
ATOM   1828  HN  PHE A 117      49.816  56.615  61.373  1.00  0.00           H
ATOM   1829  CA  PHE A 117      49.837  56.705  63.476  1.00  0.00           C
ATOM   1830  HA  PHE A 117      50.132  57.623  63.962  1.00  0.00           H
ATOM   1831  CB  PHE A 117      48.285  56.675  63.456  1.00  0.00           C
ATOM   1832  HB1 PHE A 117      47.872  56.487  64.470  1.00  0.00           H
ATOM   1833  HB2 PHE A 117      47.923  55.888  62.761  1.00  0.00           H
ATOM   1834  CG  PHE A 117      47.759  58.024  63.031  1.00  0.00           C
ATOM   1835  CD1 PHE A 117      48.048  59.170  63.796  1.00  0.00           C
ATOM   1836  HD1 PHE A 117      48.635  59.080  64.698  1.00  0.00           H
ATOM   1837  CE1 PHE A 117      47.599  60.434  63.394  1.00  0.00           C
ATOM   1838  HE1 PHE A 117      47.836  61.308  63.982  1.00  0.00           H
ATOM   1839  CZ  PHE A 117      46.846  60.565  62.221  1.00  0.00           C
ATOM   1840  HZ  PHE A 117      46.505  61.537  61.899  1.00  0.00           H
ATOM   1841  CD2 PHE A 117      46.959  58.165  61.886  1.00  0.00           C
ATOM   1842  HD2 PHE A 117      46.696  57.295  61.302  1.00  0.00           H
ATOM   1843  CE2 PHE A 117      46.526  59.428  61.468  1.00  0.00           C
ATOM   1844  HE2 PHE A 117      45.947  59.525  60.562  1.00  0.00           H
ATOM   1845  C   PHE A 117      50.419  55.654  64.408  1.00  0.00           C
ATOM   1846  O   PHE A 117      50.618  55.916  65.594  1.00  0.00           O
ATOM   1847  N   LEU A 118      50.762  54.444  63.918  1.00  0.00           N
ATOM   1848  HN  LEU A 118      50.563  54.198  62.972  1.00  0.00           H
ATOM   1849  CA  LEU A 118      51.478  53.478  64.742  1.00  0.00           C
ATOM   1850  HA  LEU A 118      50.990  53.468  65.706  1.00  0.00           H
ATOM   1851  CB  LEU A 118      51.352  52.018  64.222  1.00  0.00           C
ATOM   1852  HB1 LEU A 118      50.268  51.784  64.272  1.00  0.00           H
ATOM   1853  HB2 LEU A 118      51.870  51.322  64.917  1.00  0.00           H
ATOM   1854  CG  LEU A 118      51.804  51.716  62.777  1.00  0.00           C
ATOM   1855  HG  LEU A 118      51.627  52.622  62.159  1.00  0.00           H
ATOM   1856  CD1 LEU A 118      53.292  51.358  62.674  1.00  0.00           C
ATOM   1857 HD11 LEU A 118      53.523  50.447  63.266  1.00  0.00           H
ATOM   1858 HD12 LEU A 118      53.929  52.191  63.041  1.00  0.00           H
ATOM   1859 HD13 LEU A 118      53.569  51.165  61.615  1.00  0.00           H
ATOM   1860  CD2 LEU A 118      50.957  50.582  62.172  1.00  0.00           C
ATOM   1861 HD21 LEU A 118      49.883  50.864  62.165  1.00  0.00           H
ATOM   1862 HD22 LEU A 118      51.078  49.646  62.758  1.00  0.00           H
ATOM   1863 HD23 LEU A 118      51.266  50.388  61.123  1.00  0.00           H
ATOM   1864  C   LEU A 118      52.922  53.883  65.050  1.00  0.00           C
ATOM   1865  O   LEU A 118      53.452  53.581  66.120  1.00  0.00           O
ATOM   1866  N   THR A 119      53.583  54.634  64.145  1.00  0.00           N
ATOM   1867  HN  THR A 119      53.152  54.826  63.266  1.00  0.00           H
ATOM   1868  CA  THR A 119      54.891  55.246  64.398  1.00  0.00           C
ATOM   1869  HA  THR A 119      55.547  54.457  64.736  1.00  0.00           H
ATOM   1870  CB  THR A 119      55.532  55.859  63.158  1.00  0.00           C
ATOM   1871  HB  THR A 119      55.011  56.790  62.847  1.00  0.00           H
ATOM   1872  OG1 THR A 119      55.494  54.944  62.073  1.00  0.00           O
ATOM   1873  HG1 THR A 119      54.578  54.821  61.811  1.00  0.00           H
ATOM   1874  CG2 THR A 119      57.022  56.148  63.410  1.00  0.00           C
ATOM   1875 HG21 THR A 119      57.552  55.216  63.699  1.00  0.00           H
ATOM   1876 HG22 THR A 119      57.164  56.904  64.212  1.00  0.00           H
ATOM   1877 HG23 THR A 119      57.496  56.535  62.483  1.00  0.00           H
ATOM   1878  C   THR A 119      54.845  56.288  65.509  1.00  0.00           C
ATOM   1879  O   THR A 119      55.688  56.315  66.403  1.00  0.00           O
ATOM   1880  N   VAL A 120      53.807  57.153  65.520  1.00  0.00           N
ATOM   1881  HN  VAL A 120      53.168  57.160  64.755  1.00  0.00           H
ATOM   1882  CA  VAL A 120      53.552  58.117  66.588  1.00  0.00           C
ATOM   1883  HA  VAL A 120      54.439  58.723  66.702  1.00  0.00           H
ATOM   1884  CB  VAL A 120      52.388  59.041  66.244  1.00  0.00           C
ATOM   1885  HB  VAL A 120      51.492  58.436  65.987  1.00  0.00           H
ATOM   1886  CG1 VAL A 120      52.032  59.992  67.409  1.00  0.00           C
ATOM   1887 HG11 VAL A 120      52.929  60.563  67.733  1.00  0.00           H
ATOM   1888 HG12 VAL A 120      51.623  59.445  68.285  1.00  0.00           H
ATOM   1889 HG13 VAL A 120      51.260  60.721  67.083  1.00  0.00           H
ATOM   1890  CG2 VAL A 120      52.788  59.882  65.021  1.00  0.00           C
ATOM   1891 HG21 VAL A 120      53.056  59.258  64.141  1.00  0.00           H
ATOM   1892 HG22 VAL A 120      53.652  60.538  65.261  1.00  0.00           H
ATOM   1893 HG23 VAL A 120      51.928  60.525  64.735  1.00  0.00           H
ATOM   1894  C   VAL A 120      53.320  57.454  67.936  1.00  0.00           C
ATOM   1895  O   VAL A 120      53.860  57.872  68.958  1.00  0.00           O
ATOM   1896  N   VAL A 121      52.545  56.353  67.965  1.00  0.00           N
ATOM   1897  HN  VAL A 121      52.072  56.067  67.135  1.00  0.00           H
ATOM   1898  CA  VAL A 121      52.345  55.535  69.154  1.00  0.00           C
ATOM   1899  HA  VAL A 121      51.970  56.183  69.931  1.00  0.00           H
ATOM   1900  CB  VAL A 121      51.291  54.456  68.898  1.00  0.00           C
ATOM   1901  HB  VAL A 121      51.531  53.931  67.949  1.00  0.00           H
ATOM   1902  CG1 VAL A 121      51.231  53.418  70.037  1.00  0.00           C
ATOM   1903 HG11 VAL A 121      51.120  53.932  71.015  1.00  0.00           H
ATOM   1904 HG12 VAL A 121      52.145  52.787  70.052  1.00  0.00           H
ATOM   1905 HG13 VAL A 121      50.354  52.753  69.882  1.00  0.00           H
ATOM   1906  CG2 VAL A 121      49.915  55.139  68.756  1.00  0.00           C
ATOM   1907 HG21 VAL A 121      49.927  55.920  67.966  1.00  0.00           H
ATOM   1908 HG22 VAL A 121      49.617  55.620  69.712  1.00  0.00           H
ATOM   1909 HG23 VAL A 121      49.142  54.392  68.477  1.00  0.00           H
ATOM   1910  C   VAL A 121      53.644  54.946  69.706  1.00  0.00           C
ATOM   1911  O   VAL A 121      53.880  54.939  70.915  1.00  0.00           O
ATOM   1912  N   ALA A 122      54.550  54.451  68.836  1.00  0.00           N
ATOM   1913  HN  ALA A 122      54.342  54.414  67.861  1.00  0.00           H
ATOM   1914  CA  ALA A 122      55.877  54.020  69.237  1.00  0.00           C
ATOM   1915  HA  ALA A 122      55.762  53.261  69.996  1.00  0.00           H
ATOM   1916  CB  ALA A 122      56.609  53.400  68.027  1.00  0.00           C
ATOM   1917  HB1 ALA A 122      56.773  54.158  67.231  1.00  0.00           H
ATOM   1918  HB2 ALA A 122      55.999  52.579  67.594  1.00  0.00           H
ATOM   1919  HB3 ALA A 122      57.595  52.985  68.326  1.00  0.00           H
ATOM   1920  C   ALA A 122      56.728  55.130  69.859  1.00  0.00           C
ATOM   1921  O   ALA A 122      57.338  54.943  70.914  1.00  0.00           O
ATOM   1922  N   VAL A 123      56.736  56.332  69.247  1.00  0.00           N
ATOM   1923  HN  VAL A 123      56.273  56.443  68.371  1.00  0.00           H
ATOM   1924  CA  VAL A 123      57.380  57.524  69.787  1.00  0.00           C
ATOM   1925  HA  VAL A 123      58.404  57.257  70.006  1.00  0.00           H
ATOM   1926  CB  VAL A 123      57.429  58.648  68.752  1.00  0.00           C
ATOM   1927  HB  VAL A 123      56.403  58.854  68.379  1.00  0.00           H
ATOM   1928  CG1 VAL A 123      58.015  59.946  69.349  1.00  0.00           C
ATOM   1929 HG11 VAL A 123      59.009  59.749  69.804  1.00  0.00           H
ATOM   1930 HG12 VAL A 123      57.347  60.386  70.120  1.00  0.00           H
ATOM   1931 HG13 VAL A 123      58.148  60.704  68.547  1.00  0.00           H
ATOM   1932  CG2 VAL A 123      58.310  58.191  67.571  1.00  0.00           C
ATOM   1933 HG21 VAL A 123      57.904  57.280  67.081  1.00  0.00           H
ATOM   1934 HG22 VAL A 123      59.341  57.969  67.919  1.00  0.00           H
ATOM   1935 HG23 VAL A 123      58.369  58.993  66.804  1.00  0.00           H
ATOM   1936  C   VAL A 123      56.791  57.994  71.121  1.00  0.00           C
ATOM   1937  O   VAL A 123      57.523  58.277  72.069  1.00  0.00           O
ATOM   1938  N   ASP A 124      55.445  58.022  71.272  1.00  0.00           N
ATOM   1939  HN  ASP A 124      54.857  57.850  70.485  1.00  0.00           H
ATOM   1940  CA  ASP A 124      54.760  58.347  72.522  1.00  0.00           C
ATOM   1941  HA  ASP A 124      55.057  59.339  72.830  1.00  0.00           H
ATOM   1942  CB  ASP A 124      53.213  58.327  72.273  1.00  0.00           C
ATOM   1943  HB1 ASP A 124      52.951  57.410  71.702  1.00  0.00           H
ATOM   1944  HB2 ASP A 124      52.946  59.204  71.646  1.00  0.00           H
ATOM   1945  CG  ASP A 124      52.332  58.359  73.517  1.00  0.00           C
ATOM   1946  OD1 ASP A 124      52.571  59.176  74.442  1.00  0.00           O
ATOM   1947  OD2 ASP A 124      51.335  57.592  73.558  1.00  0.00           O
ATOM   1948  C   ASP A 124      55.171  57.402  73.654  1.00  0.00           C
ATOM   1949  O   ASP A 124      55.546  57.804  74.756  1.00  0.00           O
ATOM   1950  N   ARG A 125      55.202  56.090  73.362  1.00  0.00           N
ATOM   1951  HN  ARG A 125      54.884  55.793  72.465  1.00  0.00           H
ATOM   1952  CA  ARG A 125      55.693  55.077  74.270  1.00  0.00           C
ATOM   1953  HA  ARG A 125      55.128  55.177  75.186  1.00  0.00           H
ATOM   1954  CB  ARG A 125      55.425  53.665  73.706  1.00  0.00           C
ATOM   1955  HB1 ARG A 125      55.954  52.899  74.312  1.00  0.00           H
ATOM   1956  HB2 ARG A 125      55.837  53.629  72.675  1.00  0.00           H
ATOM   1957  CG  ARG A 125      53.926  53.297  73.679  1.00  0.00           C
ATOM   1958  HG1 ARG A 125      53.343  54.155  73.281  1.00  0.00           H
ATOM   1959  HG2 ARG A 125      53.585  53.116  74.721  1.00  0.00           H
ATOM   1960  CD  ARG A 125      53.664  52.075  72.795  1.00  0.00           C
ATOM   1961  HD1 ARG A 125      54.284  51.224  73.148  1.00  0.00           H
ATOM   1962  HD2 ARG A 125      53.912  52.311  71.738  1.00  0.00           H
ATOM   1963  NE  ARG A 125      52.212  51.727  72.907  1.00  0.00           N
ATOM   1964  HE  ARG A 125      51.600  52.404  73.315  1.00  0.00           H
ATOM   1965  CZ  ARG A 125      51.674  50.622  72.403  1.00  0.00           C
ATOM   1966  NH1 ARG A 125      52.391  49.723  71.761  1.00  0.00           N
ATOM   1967 HH11 ARG A 125      53.354  49.923  71.580  1.00  0.00           H
ATOM   1968 HH12 ARG A 125      51.953  48.933  71.332  1.00  0.00           H
ATOM   1969  NH2 ARG A 125      50.381  50.410  72.541  1.00  0.00           N
ATOM   1970 HH21 ARG A 125      49.824  51.084  73.027  1.00  0.00           H
ATOM   1971 HH22 ARG A 125      49.981  49.570  72.173  1.00  0.00           H
ATOM   1972  C   ARG A 125      57.153  55.236  74.679  1.00  0.00           C
ATOM   1973  O   ARG A 125      57.493  55.035  75.845  1.00  0.00           O
ATOM   1974  N   TYR A 126      58.042  55.629  73.736  1.00  0.00           N
ATOM   1975  HN  TYR A 126      57.739  55.745  72.793  1.00  0.00           H
ATOM   1976  CA  TYR A 126      59.447  55.923  73.991  1.00  0.00           C
ATOM   1977  HA  TYR A 126      59.894  55.044  74.431  1.00  0.00           H
ATOM   1978  CB  TYR A 126      60.181  56.223  72.644  1.00  0.00           C
ATOM   1979  HB1 TYR A 126      59.620  56.993  72.073  1.00  0.00           H
ATOM   1980  HB2 TYR A 126      60.185  55.298  72.027  1.00  0.00           H
ATOM   1981  CG  TYR A 126      61.610  56.705  72.786  1.00  0.00           C
ATOM   1982  CD1 TYR A 126      62.633  55.782  73.044  1.00  0.00           C
ATOM   1983  HD1 TYR A 126      62.393  54.734  73.155  1.00  0.00           H
ATOM   1984  CE1 TYR A 126      63.961  56.212  73.164  1.00  0.00           C
ATOM   1985  HE1 TYR A 126      64.747  55.503  73.377  1.00  0.00           H
ATOM   1986  CZ  TYR A 126      64.298  57.559  73.024  1.00  0.00           C
ATOM   1987  OH  TYR A 126      65.662  57.908  73.208  1.00  0.00           O
ATOM   1988  HH  TYR A 126      65.762  58.862  73.249  1.00  0.00           H
ATOM   1989  CD2 TYR A 126      61.953  58.060  72.605  1.00  0.00           C
ATOM   1990  HD2 TYR A 126      61.182  58.778  72.372  1.00  0.00           H
ATOM   1991  CE2 TYR A 126      63.290  58.486  72.718  1.00  0.00           C
ATOM   1992  HE2 TYR A 126      63.537  59.527  72.571  1.00  0.00           H
ATOM   1993  C   TYR A 126      59.634  57.038  75.014  1.00  0.00           C
ATOM   1994  O   TYR A 126      60.369  56.906  75.995  1.00  0.00           O
ATOM   1995  N   PHE A 127      58.863  58.131  74.870  1.00  0.00           N
ATOM   1996  HN  PHE A 127      58.276  58.221  74.070  1.00  0.00           H
ATOM   1997  CA  PHE A 127      58.882  59.232  75.811  1.00  0.00           C
ATOM   1998  HA  PHE A 127      59.915  59.449  76.036  1.00  0.00           H
ATOM   1999  CB  PHE A 127      58.218  60.505  75.220  1.00  0.00           C
ATOM   2000  HB1 PHE A 127      57.878  61.213  76.006  1.00  0.00           H
ATOM   2001  HB2 PHE A 127      57.343  60.236  74.590  1.00  0.00           H
ATOM   2002  CG  PHE A 127      59.238  61.229  74.388  1.00  0.00           C
ATOM   2003  CD1 PHE A 127      60.120  62.132  75.007  1.00  0.00           C
ATOM   2004  HD1 PHE A 127      60.036  62.322  76.067  1.00  0.00           H
ATOM   2005  CE1 PHE A 127      61.123  62.765  74.266  1.00  0.00           C
ATOM   2006  HE1 PHE A 127      61.806  63.458  74.735  1.00  0.00           H
ATOM   2007  CZ  PHE A 127      61.241  62.514  72.893  1.00  0.00           C
ATOM   2008  HZ  PHE A 127      62.020  63.002  72.326  1.00  0.00           H
ATOM   2009  CD2 PHE A 127      59.339  61.020  73.004  1.00  0.00           C
ATOM   2010  HD2 PHE A 127      58.649  60.353  72.509  1.00  0.00           H
ATOM   2011  CE2 PHE A 127      60.339  61.654  72.258  1.00  0.00           C
ATOM   2012  HE2 PHE A 127      60.419  61.479  71.195  1.00  0.00           H
ATOM   2013  C   PHE A 127      58.270  58.904  77.159  1.00  0.00           C
ATOM   2014  O   PHE A 127      58.552  59.570  78.146  1.00  0.00           O
ATOM   2015  N   ARG A 128      57.440  57.857  77.278  1.00  0.00           N
ATOM   2016  HN  ARG A 128      57.169  57.349  76.464  1.00  0.00           H
ATOM   2017  CA  ARG A 128      56.831  57.496  78.547  1.00  0.00           C
ATOM   2018  HA  ARG A 128      56.714  58.375  79.163  1.00  0.00           H
ATOM   2019  CB  ARG A 128      55.429  56.891  78.312  1.00  0.00           C
ATOM   2020  HB1 ARG A 128      55.035  56.414  79.235  1.00  0.00           H
ATOM   2021  HB2 ARG A 128      55.500  56.112  77.524  1.00  0.00           H
ATOM   2022  CG  ARG A 128      54.420  57.965  77.889  1.00  0.00           C
ATOM   2023  HG1 ARG A 128      54.803  58.483  76.984  1.00  0.00           H
ATOM   2024  HG2 ARG A 128      54.345  58.720  78.701  1.00  0.00           H
ATOM   2025  CD  ARG A 128      53.038  57.399  77.585  1.00  0.00           C
ATOM   2026  HD1 ARG A 128      52.562  56.940  78.477  1.00  0.00           H
ATOM   2027  HD2 ARG A 128      53.093  56.640  76.775  1.00  0.00           H
ATOM   2028  NE  ARG A 128      52.237  58.545  77.082  1.00  0.00           N
ATOM   2029  HE  ARG A 128      52.272  58.740  76.102  1.00  0.00           H
ATOM   2030  CZ  ARG A 128      51.517  59.380  77.810  1.00  0.00           C
ATOM   2031  NH1 ARG A 128      51.503  59.385  79.124  1.00  0.00           N
ATOM   2032 HH11 ARG A 128      52.136  58.776  79.603  1.00  0.00           H
ATOM   2033 HH12 ARG A 128      51.016  60.136  79.569  1.00  0.00           H
ATOM   2034  NH2 ARG A 128      50.770  60.252  77.172  1.00  0.00           N
ATOM   2035 HH21 ARG A 128      50.687  60.060  76.194  1.00  0.00           H
ATOM   2036 HH22 ARG A 128      49.985  60.640  77.655  1.00  0.00           H
ATOM   2037  C   ARG A 128      57.638  56.522  79.377  1.00  0.00           C
ATOM   2038  O   ARG A 128      57.258  56.204  80.503  1.00  0.00           O
ATOM   2039  N   VAL A 129      58.765  56.030  78.845  1.00  0.00           N
ATOM   2040  HN  VAL A 129      59.008  56.278  77.910  1.00  0.00           H
ATOM   2041  CA  VAL A 129      59.613  55.081  79.547  1.00  0.00           C
ATOM   2042  HA  VAL A 129      59.258  54.908  80.552  1.00  0.00           H
ATOM   2043  CB  VAL A 129      59.679  53.750  78.799  1.00  0.00           C
ATOM   2044  HB  VAL A 129      60.016  53.917  77.754  1.00  0.00           H
ATOM   2045  CG1 VAL A 129      60.652  52.769  79.483  1.00  0.00           C
ATOM   2046 HG11 VAL A 129      60.345  52.581  80.534  1.00  0.00           H
ATOM   2047 HG12 VAL A 129      61.699  53.141  79.479  1.00  0.00           H
ATOM   2048 HG13 VAL A 129      60.646  51.801  78.938  1.00  0.00           H
ATOM   2049  CG2 VAL A 129      58.265  53.137  78.757  1.00  0.00           C
ATOM   2050 HG21 VAL A 129      57.584  53.778  78.156  1.00  0.00           H
ATOM   2051 HG22 VAL A 129      57.859  53.038  79.786  1.00  0.00           H
ATOM   2052 HG23 VAL A 129      58.300  52.128  78.292  1.00  0.00           H
ATOM   2053  C   VAL A 129      61.004  55.647  79.680  1.00  0.00           C
ATOM   2054  O   VAL A 129      61.597  55.673  80.756  1.00  0.00           O
ATOM   2055  N   VAL A 130      61.583  56.128  78.566  1.00  0.00           N
ATOM   2056  HN  VAL A 130      61.125  56.147  77.681  1.00  0.00           H
ATOM   2057  CA  VAL A 130      62.972  56.530  78.554  1.00  0.00           C
ATOM   2058  HA  VAL A 130      63.537  55.859  79.184  1.00  0.00           H
ATOM   2059  CB  VAL A 130      63.527  56.418  77.137  1.00  0.00           C
ATOM   2060  HB  VAL A 130      63.126  57.227  76.489  1.00  0.00           H
ATOM   2061  CG1 VAL A 130      65.060  56.493  77.167  1.00  0.00           C
ATOM   2062 HG11 VAL A 130      65.466  55.590  77.670  1.00  0.00           H
ATOM   2063 HG12 VAL A 130      65.421  57.400  77.697  1.00  0.00           H
ATOM   2064 HG13 VAL A 130      65.441  56.528  76.124  1.00  0.00           H
ATOM   2065  CG2 VAL A 130      63.128  55.050  76.535  1.00  0.00           C
ATOM   2066 HG21 VAL A 130      62.045  54.999  76.294  1.00  0.00           H
ATOM   2067 HG22 VAL A 130      63.383  54.224  77.234  1.00  0.00           H
ATOM   2068 HG23 VAL A 130      63.685  54.877  75.590  1.00  0.00           H
ATOM   2069  C   VAL A 130      63.114  57.931  79.138  1.00  0.00           C
ATOM   2070  O   VAL A 130      64.098  58.252  79.805  1.00  0.00           O
ATOM   2071  N   HSD A 131      62.071  58.776  78.978  1.00  0.00           N
ATOM   2072  HN  HSD A 131      61.273  58.462  78.471  1.00  0.00           H
ATOM   2073  CA  HSD A 131      62.077  60.173  79.393  1.00  0.00           C
ATOM   2074  HA  HSD A 131      62.949  60.384  79.994  1.00  0.00           H
ATOM   2075  CB  HSD A 131      62.082  61.092  78.144  1.00  0.00           C
ATOM   2076  HB1 HSD A 131      62.207  62.159  78.427  1.00  0.00           H
ATOM   2077  HB2 HSD A 131      61.122  60.980  77.596  1.00  0.00           H
ATOM   2078  ND1 HSD A 131      63.051  60.528  75.858  1.00  0.00           N
ATOM   2079  HD1 HSD A 131      62.325  60.876  75.264  1.00  0.00           H
ATOM   2080  CG  HSD A 131      63.180  60.686  77.218  1.00  0.00           C
ATOM   2081  CE1 HSD A 131      64.172  59.901  75.434  1.00  0.00           C
ATOM   2082  HE1 HSD A 131      64.390  59.709  74.384  1.00  0.00           H
ATOM   2083  NE2 HSD A 131      65.003  59.647  76.424  1.00  0.00           N
ATOM   2084  CD2 HSD A 131      64.384  60.150  77.536  1.00  0.00           C
ATOM   2085  HD2 HSD A 131      64.862  60.026  78.500  1.00  0.00           H
ATOM   2086  C   HSD A 131      60.852  60.518  80.221  1.00  0.00           C
ATOM   2087  O   HSD A 131      60.061  61.354  79.795  1.00  0.00           O
ATOM   2088  N   PRO A 132      60.612  59.946  81.397  1.00  0.00           N
ATOM   2089  CD  PRO A 132      61.572  59.120  82.135  1.00  0.00           C
ATOM   2090  HD1 PRO A 132      62.568  59.610  82.197  1.00  0.00           H
ATOM   2091  HD2 PRO A 132      61.660  58.135  81.628  1.00  0.00           H
ATOM   2092  CA  PRO A 132      59.320  60.039  82.075  1.00  0.00           C
ATOM   2093  HA  PRO A 132      58.533  59.832  81.365  1.00  0.00           H
ATOM   2094  CB  PRO A 132      59.436  58.984  83.191  1.00  0.00           C
ATOM   2095  HB1 PRO A 132      59.120  58.000  82.782  1.00  0.00           H
ATOM   2096  HB2 PRO A 132      58.815  59.215  84.084  1.00  0.00           H
ATOM   2097  CG  PRO A 132      60.936  58.930  83.510  1.00  0.00           C
ATOM   2098  HG1 PRO A 132      61.208  59.772  84.182  1.00  0.00           H
ATOM   2099  HG2 PRO A 132      61.236  57.971  83.984  1.00  0.00           H
ATOM   2100  C   PRO A 132      59.063  61.432  82.624  1.00  0.00           C
ATOM   2101  O   PRO A 132      57.911  61.792  82.871  1.00  0.00           O
ATOM   2102  N   HSD A 133      60.122  62.230  82.844  1.00  0.00           N
ATOM   2103  HN  HSD A 133      61.031  61.906  82.592  1.00  0.00           H
ATOM   2104  CA  HSD A 133      60.025  63.581  83.350  1.00  0.00           C
ATOM   2105  HA  HSD A 133      59.061  63.729  83.812  1.00  0.00           H
ATOM   2106  CB  HSD A 133      61.131  63.867  84.389  1.00  0.00           C
ATOM   2107  HB1 HSD A 133      61.002  64.876  84.837  1.00  0.00           H
ATOM   2108  HB2 HSD A 133      62.130  63.829  83.903  1.00  0.00           H
ATOM   2109  ND1 HSD A 133      60.075  62.632  86.337  1.00  0.00           N
ATOM   2110  HD1 HSD A 133      59.247  63.189  86.394  1.00  0.00           H
ATOM   2111  CG  HSD A 133      61.132  62.840  85.481  1.00  0.00           C
ATOM   2112  CE1 HSD A 133      60.436  61.635  87.177  1.00  0.00           C
ATOM   2113  HE1 HSD A 133      59.791  61.284  87.982  1.00  0.00           H
ATOM   2114  NE2 HSD A 133      61.653  61.190  86.922  1.00  0.00           N
ATOM   2115  CD2 HSD A 133      62.096  61.959  85.859  1.00  0.00           C
ATOM   2116  HD2 HSD A 133      63.090  61.818  85.453  1.00  0.00           H
ATOM   2117  C   HSD A 133      60.135  64.538  82.184  1.00  0.00           C
ATOM   2118  O   HSD A 133      61.060  65.348  82.081  1.00  0.00           O
ATOM   2119  N   HSD A 134      59.182  64.438  81.240  1.00  0.00           N
ATOM   2120  HN  HSD A 134      58.479  63.734  81.298  1.00  0.00           H
ATOM   2121  CA  HSD A 134      59.185  65.232  80.038  1.00  0.00           C
ATOM   2122  HA  HSD A 134      59.951  65.990  80.112  1.00  0.00           H
ATOM   2123  CB  HSD A 134      59.443  64.362  78.789  1.00  0.00           C
ATOM   2124  HB1 HSD A 134      58.538  63.857  78.388  1.00  0.00           H
ATOM   2125  HB2 HSD A 134      60.163  63.568  79.083  1.00  0.00           H
ATOM   2126  ND1 HSD A 134      59.758  65.443  76.476  1.00  0.00           N
ATOM   2127  HD1 HSD A 134      59.041  65.004  75.934  1.00  0.00           H
ATOM   2128  CG  HSD A 134      60.159  65.141  77.757  1.00  0.00           C
ATOM   2129  CE1 HSD A 134      60.741  66.202  75.933  1.00  0.00           C
ATOM   2130  HE1 HSD A 134      60.702  66.588  74.914  1.00  0.00           H
ATOM   2131  NE2 HSD A 134      61.740  66.377  76.789  1.00  0.00           N
ATOM   2132  CD2 HSD A 134      61.375  65.703  77.917  1.00  0.00           C
ATOM   2133  HD2 HSD A 134      62.030  65.675  78.779  1.00  0.00           H
ATOM   2134  C   HSD A 134      57.874  65.962  79.882  1.00  0.00           C
ATOM   2135  O   HSD A 134      56.830  65.555  80.387  1.00  0.00           O
ATOM   2136  N   ALA A 135      57.898  67.101  79.163  1.00  0.00           N
ATOM   2137  HN  ALA A 135      58.740  67.430  78.744  1.00  0.00           H
ATOM   2138  CA  ALA A 135      56.713  67.901  78.929  1.00  0.00           C
ATOM   2139  HA  ALA A 135      56.136  67.964  79.840  1.00  0.00           H
ATOM   2140  CB  ALA A 135      57.129  69.322  78.497  1.00  0.00           C
ATOM   2141  HB1 ALA A 135      57.712  69.299  77.551  1.00  0.00           H
ATOM   2142  HB2 ALA A 135      57.746  69.795  79.290  1.00  0.00           H
ATOM   2143  HB3 ALA A 135      56.230  69.956  78.344  1.00  0.00           H
ATOM   2144  C   ALA A 135      55.812  67.275  77.874  1.00  0.00           C
ATOM   2145  O   ALA A 135      54.608  67.506  77.833  1.00  0.00           O
ATOM   2146  N   LEU A 136      56.375  66.386  77.032  1.00  0.00           N
ATOM   2147  HN  LEU A 136      57.357  66.222  77.078  1.00  0.00           H
ATOM   2148  CA  LEU A 136      55.666  65.751  75.938  1.00  0.00           C
ATOM   2149  HA  LEU A 136      55.109  66.516  75.418  1.00  0.00           H
ATOM   2150  CB  LEU A 136      56.694  65.112  74.971  1.00  0.00           C
ATOM   2151  HB1 LEU A 136      56.935  64.067  75.265  1.00  0.00           H
ATOM   2152  HB2 LEU A 136      57.630  65.707  75.020  1.00  0.00           H
ATOM   2153  CG  LEU A 136      56.300  65.166  73.482  1.00  0.00           C
ATOM   2154  HG  LEU A 136      55.264  64.781  73.365  1.00  0.00           H
ATOM   2155  CD1 LEU A 136      56.363  66.609  72.953  1.00  0.00           C
ATOM   2156 HD11 LEU A 136      57.390  67.018  73.065  1.00  0.00           H
ATOM   2157 HD12 LEU A 136      55.658  67.276  73.493  1.00  0.00           H
ATOM   2158 HD13 LEU A 136      56.105  66.635  71.873  1.00  0.00           H
ATOM   2159  CD2 LEU A 136      57.241  64.278  72.652  1.00  0.00           C
ATOM   2160 HD21 LEU A 136      57.176  63.218  72.976  1.00  0.00           H
ATOM   2161 HD22 LEU A 136      58.293  64.617  72.760  1.00  0.00           H
ATOM   2162 HD23 LEU A 136      56.972  64.332  71.575  1.00  0.00           H
ATOM   2163  C   LEU A 136      54.657  64.713  76.426  1.00  0.00           C
ATOM   2164  O   LEU A 136      53.702  64.367  75.741  1.00  0.00           O
ATOM   2165  N   ASN A 137      54.792  64.231  77.680  1.00  0.00           N
ATOM   2166  HN  ASN A 137      55.562  64.509  78.248  1.00  0.00           H
ATOM   2167  CA  ASN A 137      53.845  63.285  78.249  1.00  0.00           C
ATOM   2168  HA  ASN A 137      53.478  62.626  77.476  1.00  0.00           H
ATOM   2169  CB  ASN A 137      54.482  62.464  79.397  1.00  0.00           C
ATOM   2170  HB1 ASN A 137      53.855  61.577  79.630  1.00  0.00           H
ATOM   2171  HB2 ASN A 137      54.574  63.085  80.314  1.00  0.00           H
ATOM   2172  CG  ASN A 137      55.897  62.027  79.068  1.00  0.00           C
ATOM   2173  OD1 ASN A 137      56.848  62.625  79.568  1.00  0.00           O
ATOM   2174  ND2 ASN A 137      56.056  60.957  78.270  1.00  0.00           N
ATOM   2175 HD21 ASN A 137      56.989  60.607  78.184  1.00  0.00           H
ATOM   2176 HD22 ASN A 137      55.283  60.564  77.772  1.00  0.00           H
ATOM   2177  C   ASN A 137      52.654  63.992  78.876  1.00  0.00           C
ATOM   2178  O   ASN A 137      51.712  63.351  79.341  1.00  0.00           O
ATOM   2179  N   LYS A 138      52.702  65.335  78.933  1.00  0.00           N
ATOM   2180  HN  LYS A 138      53.455  65.839  78.517  1.00  0.00           H
ATOM   2181  CA  LYS A 138      51.738  66.139  79.645  1.00  0.00           C
ATOM   2182  HA  LYS A 138      51.017  65.510  80.146  1.00  0.00           H
ATOM   2183  CB  LYS A 138      52.449  67.036  80.686  1.00  0.00           C
ATOM   2184  HB1 LYS A 138      51.684  67.513  81.335  1.00  0.00           H
ATOM   2185  HB2 LYS A 138      53.004  67.850  80.173  1.00  0.00           H
ATOM   2186  CG  LYS A 138      53.446  66.262  81.562  1.00  0.00           C
ATOM   2187  HG1 LYS A 138      54.299  65.939  80.927  1.00  0.00           H
ATOM   2188  HG2 LYS A 138      52.943  65.358  81.968  1.00  0.00           H
ATOM   2189  CD  LYS A 138      53.975  67.131  82.711  1.00  0.00           C
ATOM   2190  HD1 LYS A 138      53.182  67.231  83.482  1.00  0.00           H
ATOM   2191  HD2 LYS A 138      54.168  68.154  82.322  1.00  0.00           H
ATOM   2192  CE  LYS A 138      55.272  66.632  83.350  1.00  0.00           C
ATOM   2193  HE1 LYS A 138      55.507  67.232  84.255  1.00  0.00           H
ATOM   2194  HE2 LYS A 138      56.116  66.724  82.633  1.00  0.00           H
ATOM   2195  NZ  LYS A 138      55.170  65.212  83.747  1.00  0.00           N
ATOM   2196  HZ1 LYS A 138      55.073  64.617  82.899  1.00  0.00           H
ATOM   2197  HZ2 LYS A 138      54.356  65.050  84.374  1.00  0.00           H
ATOM   2198  HZ3 LYS A 138      56.049  64.973  84.248  1.00  0.00           H
ATOM   2199  C   LYS A 138      50.987  67.020  78.675  1.00  0.00           C
ATOM   2200  O   LYS A 138      50.264  67.920  79.095  1.00  0.00           O
ATOM   2201  N   ILE A 139      51.115  66.765  77.356  1.00  0.00           N
ATOM   2202  HN  ILE A 139      51.707  66.032  77.031  1.00  0.00           H
ATOM   2203  CA  ILE A 139      50.390  67.496  76.335  1.00  0.00           C
ATOM   2204  HA  ILE A 139      50.618  68.540  76.488  1.00  0.00           H
ATOM   2205  CB  ILE A 139      50.816  67.151  74.906  1.00  0.00           C
ATOM   2206  HB  ILE A 139      50.202  67.750  74.200  1.00  0.00           H
ATOM   2207  CG2 ILE A 139      52.280  67.605  74.715  1.00  0.00           C
ATOM   2208 HG21 ILE A 139      52.959  67.044  75.393  1.00  0.00           H
ATOM   2209 HG22 ILE A 139      52.382  68.689  74.932  1.00  0.00           H
ATOM   2210 HG23 ILE A 139      52.609  67.429  73.669  1.00  0.00           H
ATOM   2211  CG1 ILE A 139      50.615  65.657  74.548  1.00  0.00           C
ATOM   2212 HG11 ILE A 139      49.668  65.287  74.996  1.00  0.00           H
ATOM   2213 HG12 ILE A 139      51.444  65.062  74.989  1.00  0.00           H
ATOM   2214  CD  ILE A 139      50.546  65.413  73.035  1.00  0.00           C
ATOM   2215  HD1 ILE A 139      51.476  65.764  72.539  1.00  0.00           H
ATOM   2216  HD2 ILE A 139      49.688  65.961  72.591  1.00  0.00           H
ATOM   2217  HD3 ILE A 139      50.428  64.330  72.814  1.00  0.00           H
ATOM   2218  C   ILE A 139      48.880  67.370  76.476  1.00  0.00           C
ATOM   2219  O   ILE A 139      48.331  66.326  76.832  1.00  0.00           O
ATOM   2220  N   SER A 140      48.169  68.472  76.208  1.00  0.00           N
ATOM   2221  HN  SER A 140      48.629  69.315  75.941  1.00  0.00           H
ATOM   2222  CA  SER A 140      46.726  68.528  76.295  1.00  0.00           C
ATOM   2223  HA  SER A 140      46.442  68.055  77.224  1.00  0.00           H
ATOM   2224  CB  SER A 140      46.197  69.988  76.344  1.00  0.00           C
ATOM   2225  HB1 SER A 140      46.551  70.434  77.298  1.00  0.00           H
ATOM   2226  HB2 SER A 140      45.087  70.029  76.362  1.00  0.00           H
ATOM   2227  OG  SER A 140      46.706  70.777  75.264  1.00  0.00           O
ATOM   2228  HG1 SER A 140      47.276  71.432  75.673  1.00  0.00           H
ATOM   2229  C   SER A 140      46.026  67.760  75.190  1.00  0.00           C
ATOM   2230  O   SER A 140      46.582  67.461  74.132  1.00  0.00           O
ATOM   2231  N   ASN A 141      44.738  67.423  75.403  1.00  0.00           N
ATOM   2232  HN  ASN A 141      44.321  67.557  76.298  1.00  0.00           H
ATOM   2233  CA  ASN A 141      43.901  66.804  74.388  1.00  0.00           C
ATOM   2234  HA  ASN A 141      44.409  65.913  74.050  1.00  0.00           H
ATOM   2235  CB  ASN A 141      42.505  66.409  74.930  1.00  0.00           C
ATOM   2236  HB1 ASN A 141      41.909  66.005  74.085  1.00  0.00           H
ATOM   2237  HB2 ASN A 141      41.982  67.293  75.353  1.00  0.00           H
ATOM   2238  CG  ASN A 141      42.592  65.319  75.997  1.00  0.00           C
ATOM   2239  OD1 ASN A 141      43.640  64.960  76.535  1.00  0.00           O
ATOM   2240  ND2 ASN A 141      41.419  64.716  76.297  1.00  0.00           N
ATOM   2241 HD21 ASN A 141      41.454  63.945  76.933  1.00  0.00           H
ATOM   2242 HD22 ASN A 141      40.584  64.976  75.812  1.00  0.00           H
ATOM   2243  C   ASN A 141      43.749  67.686  73.150  1.00  0.00           C
ATOM   2244  O   ASN A 141      43.694  67.190  72.027  1.00  0.00           O
ATOM   2245  N   ARG A 142      43.732  69.024  73.342  1.00  0.00           N
ATOM   2246  HN  ARG A 142      43.705  69.392  74.268  1.00  0.00           H
ATOM   2247  CA  ARG A 142      43.778  70.005  72.273  1.00  0.00           C
ATOM   2248  HA  ARG A 142      42.908  69.864  71.648  1.00  0.00           H
ATOM   2249  CB  ARG A 142      43.819  71.432  72.898  1.00  0.00           C
ATOM   2250  HB1 ARG A 142      44.779  71.591  73.433  1.00  0.00           H
ATOM   2251  HB2 ARG A 142      43.016  71.505  73.663  1.00  0.00           H
ATOM   2252  CG  ARG A 142      43.604  72.571  71.875  1.00  0.00           C
ATOM   2253  HG1 ARG A 142      42.520  72.809  71.919  1.00  0.00           H
ATOM   2254  HG2 ARG A 142      43.824  72.210  70.848  1.00  0.00           H
ATOM   2255  CD  ARG A 142      44.418  73.866  72.059  1.00  0.00           C
ATOM   2256  HD1 ARG A 142      44.206  74.598  71.250  1.00  0.00           H
ATOM   2257  HD2 ARG A 142      45.506  73.641  72.018  1.00  0.00           H
ATOM   2258  NE  ARG A 142      44.103  74.445  73.404  1.00  0.00           N
ATOM   2259  HE  ARG A 142      44.792  74.318  74.117  1.00  0.00           H
ATOM   2260  CZ  ARG A 142      43.370  75.522  73.654  1.00  0.00           C
ATOM   2261  NH1 ARG A 142      42.894  76.343  72.751  1.00  0.00           N
ATOM   2262 HH11 ARG A 142      43.017  76.072  71.796  1.00  0.00           H
ATOM   2263 HH12 ARG A 142      43.226  77.273  72.910  1.00  0.00           H
ATOM   2264  NH2 ARG A 142      43.164  75.852  74.913  1.00  0.00           N
ATOM   2265 HH21 ARG A 142      43.510  75.271  75.650  1.00  0.00           H
ATOM   2266 HH22 ARG A 142      42.711  76.727  75.084  1.00  0.00           H
ATOM   2267  C   ARG A 142      45.024  69.874  71.403  1.00  0.00           C
ATOM   2268  O   ARG A 142      44.957  69.833  70.178  1.00  0.00           O
ATOM   2269  N   THR A 143      46.201  69.759  72.049  1.00  0.00           N
ATOM   2270  HN  THR A 143      46.205  69.763  73.046  1.00  0.00           H
ATOM   2271  CA  THR A 143      47.496  69.612  71.388  1.00  0.00           C
ATOM   2272  HA  THR A 143      47.629  70.443  70.710  1.00  0.00           H
ATOM   2273  CB  THR A 143      48.642  69.604  72.394  1.00  0.00           C
ATOM   2274  HB  THR A 143      48.560  68.725  73.070  1.00  0.00           H
ATOM   2275  OG1 THR A 143      48.608  70.770  73.202  1.00  0.00           O
ATOM   2276  HG1 THR A 143      47.813  70.726  73.740  1.00  0.00           H
ATOM   2277  CG2 THR A 143      50.011  69.588  71.699  1.00  0.00           C
ATOM   2278 HG21 THR A 143      50.088  70.437  70.986  1.00  0.00           H
ATOM   2279 HG22 THR A 143      50.178  68.640  71.145  1.00  0.00           H
ATOM   2280 HG23 THR A 143      50.823  69.696  72.450  1.00  0.00           H
ATOM   2281  C   THR A 143      47.578  68.336  70.574  1.00  0.00           C
ATOM   2282  O   THR A 143      47.989  68.320  69.416  1.00  0.00           O
ATOM   2283  N   ALA A 144      47.132  67.211  71.164  1.00  0.00           N
ATOM   2284  HN  ALA A 144      46.804  67.247  72.105  1.00  0.00           H
ATOM   2285  CA  ALA A 144      47.072  65.924  70.504  1.00  0.00           C
ATOM   2286  HA  ALA A 144      48.062  65.693  70.137  1.00  0.00           H
ATOM   2287  CB  ALA A 144      46.660  64.870  71.544  1.00  0.00           C
ATOM   2288  HB1 ALA A 144      45.670  65.132  71.974  1.00  0.00           H
ATOM   2289  HB2 ALA A 144      47.400  64.860  72.373  1.00  0.00           H
ATOM   2290  HB3 ALA A 144      46.613  63.855  71.095  1.00  0.00           H
ATOM   2291  C   ALA A 144      46.144  65.883  69.292  1.00  0.00           C
ATOM   2292  O   ALA A 144      46.480  65.325  68.245  1.00  0.00           O
ATOM   2293  N   ALA A 145      44.952  66.503  69.400  1.00  0.00           N
ATOM   2294  HN  ALA A 145      44.663  66.911  70.262  1.00  0.00           H
ATOM   2295  CA  ALA A 145      44.035  66.676  68.294  1.00  0.00           C
ATOM   2296  HA  ALA A 145      43.814  65.700  67.887  1.00  0.00           H
ATOM   2297  CB  ALA A 145      42.731  67.300  68.817  1.00  0.00           C
ATOM   2298  HB1 ALA A 145      42.936  68.286  69.287  1.00  0.00           H
ATOM   2299  HB2 ALA A 145      42.275  66.643  69.589  1.00  0.00           H
ATOM   2300  HB3 ALA A 145      41.991  67.434  68.000  1.00  0.00           H
ATOM   2301  C   ALA A 145      44.606  67.507  67.150  1.00  0.00           C
ATOM   2302  O   ALA A 145      44.486  67.133  65.983  1.00  0.00           O
ATOM   2303  N   ILE A 146      45.293  68.633  67.446  1.00  0.00           N
ATOM   2304  HN  ILE A 146      45.349  68.972  68.382  1.00  0.00           H
ATOM   2305  CA  ILE A 146      45.968  69.409  66.414  1.00  0.00           C
ATOM   2306  HA  ILE A 146      45.234  69.621  65.650  1.00  0.00           H
ATOM   2307  CB  ILE A 146      46.470  70.765  66.907  1.00  0.00           C
ATOM   2308  HB  ILE A 146      47.146  70.618  67.776  1.00  0.00           H
ATOM   2309  CG2 ILE A 146      47.245  71.465  65.767  1.00  0.00           C
ATOM   2310 HG21 ILE A 146      46.666  71.428  64.820  1.00  0.00           H
ATOM   2311 HG22 ILE A 146      48.236  70.990  65.605  1.00  0.00           H
ATOM   2312 HG23 ILE A 146      47.427  72.536  66.002  1.00  0.00           H
ATOM   2313  CG1 ILE A 146      45.283  71.648  67.364  1.00  0.00           C
ATOM   2314 HG11 ILE A 146      44.614  71.069  68.036  1.00  0.00           H
ATOM   2315 HG12 ILE A 146      44.682  71.929  66.472  1.00  0.00           H
ATOM   2316  CD  ILE A 146      45.719  72.914  68.109  1.00  0.00           C
ATOM   2317  HD1 ILE A 146      46.290  73.601  67.449  1.00  0.00           H
ATOM   2318  HD2 ILE A 146      46.361  72.652  68.977  1.00  0.00           H
ATOM   2319  HD3 ILE A 146      44.829  73.465  68.482  1.00  0.00           H
ATOM   2320  C   ILE A 146      47.067  68.632  65.702  1.00  0.00           C
ATOM   2321  O   ILE A 146      47.085  68.566  64.476  1.00  0.00           O
ATOM   2322  N   ILE A 147      47.957  67.928  66.440  1.00  0.00           N
ATOM   2323  HN  ILE A 147      47.929  67.990  67.434  1.00  0.00           H
ATOM   2324  CA  ILE A 147      49.022  67.111  65.855  1.00  0.00           C
ATOM   2325  HA  ILE A 147      49.620  67.754  65.227  1.00  0.00           H
ATOM   2326  CB  ILE A 147      49.940  66.519  66.932  1.00  0.00           C
ATOM   2327  HB  ILE A 147      49.307  66.003  67.685  1.00  0.00           H
ATOM   2328  CG2 ILE A 147      50.925  65.487  66.328  1.00  0.00           C
ATOM   2329 HG21 ILE A 147      51.507  65.946  65.500  1.00  0.00           H
ATOM   2330 HG22 ILE A 147      50.396  64.592  65.938  1.00  0.00           H
ATOM   2331 HG23 ILE A 147      51.642  65.128  67.098  1.00  0.00           H
ATOM   2332  CG1 ILE A 147      50.714  67.651  67.656  1.00  0.00           C
ATOM   2333 HG11 ILE A 147      50.021  68.480  67.916  1.00  0.00           H
ATOM   2334 HG12 ILE A 147      51.471  68.071  66.961  1.00  0.00           H
ATOM   2335  CD  ILE A 147      51.398  67.189  68.950  1.00  0.00           C
ATOM   2336  HD1 ILE A 147      52.189  66.437  68.742  1.00  0.00           H
ATOM   2337  HD2 ILE A 147      50.654  66.742  69.643  1.00  0.00           H
ATOM   2338  HD3 ILE A 147      51.875  68.054  69.459  1.00  0.00           H
ATOM   2339  C   ILE A 147      48.473  66.027  64.934  1.00  0.00           C
ATOM   2340  O   ILE A 147      48.973  65.790  63.835  1.00  0.00           O
ATOM   2341  N   SER A 148      47.365  65.385  65.345  1.00  0.00           N
ATOM   2342  HN  SER A 148      46.985  65.605  66.240  1.00  0.00           H
ATOM   2343  CA  SER A 148      46.641  64.416  64.534  1.00  0.00           C
ATOM   2344  HA  SER A 148      47.334  63.628  64.274  1.00  0.00           H
ATOM   2345  CB  SER A 148      45.455  63.783  65.303  1.00  0.00           C
ATOM   2346  HB1 SER A 148      44.986  62.994  64.677  1.00  0.00           H
ATOM   2347  HB2 SER A 148      44.682  64.547  65.532  1.00  0.00           H
ATOM   2348  OG  SER A 148      45.907  63.189  66.522  1.00  0.00           O
ATOM   2349  HG1 SER A 148      46.115  63.906  67.125  1.00  0.00           H
ATOM   2350  C   SER A 148      46.123  64.990  63.221  1.00  0.00           C
ATOM   2351  O   SER A 148      46.219  64.354  62.173  1.00  0.00           O
ATOM   2352  N   CYS A 149      45.591  66.231  63.235  1.00  0.00           N
ATOM   2353  HN  CYS A 149      45.499  66.726  64.096  1.00  0.00           H
ATOM   2354  CA  CYS A 149      45.204  66.960  62.033  1.00  0.00           C
ATOM   2355  HA  CYS A 149      44.520  66.329  61.485  1.00  0.00           H
ATOM   2356  CB  CYS A 149      44.462  68.282  62.368  1.00  0.00           C
ATOM   2357  HB1 CYS A 149      44.225  68.811  61.420  1.00  0.00           H
ATOM   2358  HB2 CYS A 149      45.127  68.949  62.957  1.00  0.00           H
ATOM   2359  SG  CYS A 149      42.902  67.993  63.268  1.00  0.00           S
ATOM   2360  HG1 CYS A 149      43.462  67.630  64.413  1.00  0.00           H
ATOM   2361  C   CYS A 149      46.353  67.253  61.071  1.00  0.00           C
ATOM   2362  O   CYS A 149      46.227  67.047  59.864  1.00  0.00           O
ATOM   2363  N   LEU A 150      47.529  67.696  61.577  1.00  0.00           N
ATOM   2364  HN  LEU A 150      47.607  67.892  62.551  1.00  0.00           H
ATOM   2365  CA  LEU A 150      48.724  67.884  60.758  1.00  0.00           C
ATOM   2366  HA  LEU A 150      48.495  68.588  59.971  1.00  0.00           H
ATOM   2367  CB  LEU A 150      49.927  68.404  61.594  1.00  0.00           C
ATOM   2368  HB1 LEU A 150      50.878  68.213  61.051  1.00  0.00           H
ATOM   2369  HB2 LEU A 150      49.989  67.840  62.549  1.00  0.00           H
ATOM   2370  CG  LEU A 150      49.910  69.916  61.878  1.00  0.00           C
ATOM   2371  HG  LEU A 150      49.046  70.354  61.334  1.00  0.00           H
ATOM   2372  CD1 LEU A 150      49.701  70.228  63.354  1.00  0.00           C
ATOM   2373 HD11 LEU A 150      50.442  69.689  63.982  1.00  0.00           H
ATOM   2374 HD12 LEU A 150      48.676  69.926  63.658  1.00  0.00           H
ATOM   2375 HD13 LEU A 150      49.792  71.320  63.536  1.00  0.00           H
ATOM   2376  CD2 LEU A 150      51.215  70.570  61.396  1.00  0.00           C
ATOM   2377 HD21 LEU A 150      51.357  70.406  60.306  1.00  0.00           H
ATOM   2378 HD22 LEU A 150      52.085  70.135  61.933  1.00  0.00           H
ATOM   2379 HD23 LEU A 150      51.205  71.664  61.590  1.00  0.00           H
ATOM   2380  C   LEU A 150      49.203  66.618  60.073  1.00  0.00           C
ATOM   2381  O   LEU A 150      49.504  66.608  58.884  1.00  0.00           O
ATOM   2382  N   LEU A 151      49.271  65.503  60.818  1.00  0.00           N
ATOM   2383  HN  LEU A 151      49.052  65.546  61.790  1.00  0.00           H
ATOM   2384  CA  LEU A 151      49.666  64.208  60.300  1.00  0.00           C
ATOM   2385  HA  LEU A 151      50.612  64.336  59.794  1.00  0.00           H
ATOM   2386  CB  LEU A 151      49.860  63.215  61.460  1.00  0.00           C
ATOM   2387  HB1 LEU A 151      50.054  62.192  61.072  1.00  0.00           H
ATOM   2388  HB2 LEU A 151      48.921  63.179  62.053  1.00  0.00           H
ATOM   2389  CG  LEU A 151      51.025  63.594  62.401  1.00  0.00           C
ATOM   2390  HG  LEU A 151      50.930  64.660  62.701  1.00  0.00           H
ATOM   2391  CD1 LEU A 151      50.929  62.749  63.672  1.00  0.00           C
ATOM   2392 HD11 LEU A 151      50.910  61.674  63.391  1.00  0.00           H
ATOM   2393 HD12 LEU A 151      49.993  62.983  64.223  1.00  0.00           H
ATOM   2394 HD13 LEU A 151      51.795  62.942  64.340  1.00  0.00           H
ATOM   2395  CD2 LEU A 151      52.398  63.419  61.731  1.00  0.00           C
ATOM   2396 HD21 LEU A 151      52.494  64.077  60.841  1.00  0.00           H
ATOM   2397 HD22 LEU A 151      52.542  62.365  61.408  1.00  0.00           H
ATOM   2398 HD23 LEU A 151      53.209  63.681  62.442  1.00  0.00           H
ATOM   2399  C   LEU A 151      48.724  63.645  59.249  1.00  0.00           C
ATOM   2400  O   LEU A 151      49.157  63.119  58.220  1.00  0.00           O
ATOM   2401  N   TRP A 152      47.396  63.793  59.449  1.00  0.00           N
ATOM   2402  HN  TRP A 152      47.047  64.145  60.314  1.00  0.00           H
ATOM   2403  CA  TRP A 152      46.413  63.525  58.412  1.00  0.00           C
ATOM   2404  HA  TRP A 152      46.556  62.506  58.081  1.00  0.00           H
ATOM   2405  CB  TRP A 152      44.960  63.703  58.931  1.00  0.00           C
ATOM   2406  HB1 TRP A 152      44.274  63.992  58.106  1.00  0.00           H
ATOM   2407  HB2 TRP A 152      44.940  64.531  59.672  1.00  0.00           H
ATOM   2408  CG  TRP A 152      44.383  62.465  59.533  1.00  0.00           C
ATOM   2409  CD1 TRP A 152      43.977  62.266  60.824  1.00  0.00           C
ATOM   2410  HD1 TRP A 152      44.045  63.004  61.610  1.00  0.00           H
ATOM   2411  NE1 TRP A 152      43.478  60.993  60.957  1.00  0.00           N
ATOM   2412  HE1 TRP A 152      43.149  60.614  61.794  1.00  0.00           H
ATOM   2413  CE2 TRP A 152      43.550  60.343  59.756  1.00  0.00           C
ATOM   2414  CD2 TRP A 152      44.122  61.240  58.824  1.00  0.00           C
ATOM   2415  CE3 TRP A 152      44.314  60.833  57.501  1.00  0.00           C
ATOM   2416  HE3 TRP A 152      44.732  61.502  56.763  1.00  0.00           H
ATOM   2417  CZ3 TRP A 152      43.937  59.537  57.139  1.00  0.00           C
ATOM   2418  HZ3 TRP A 152      44.065  59.208  56.119  1.00  0.00           H
ATOM   2419  CZ2 TRP A 152      43.185  59.053  59.398  1.00  0.00           C
ATOM   2420  HZ2 TRP A 152      42.754  58.372  60.117  1.00  0.00           H
ATOM   2421  CH2 TRP A 152      43.380  58.663  58.069  1.00  0.00           C
ATOM   2422  HH2 TRP A 152      43.082  57.675  57.749  1.00  0.00           H
ATOM   2423  C   TRP A 152      46.606  64.378  57.172  1.00  0.00           C
ATOM   2424  O   TRP A 152      46.603  63.875  56.051  1.00  0.00           O
ATOM   2425  N   GLY A 153      46.854  65.687  57.361  1.00  0.00           N
ATOM   2426  HN  GLY A 153      46.800  66.066  58.282  1.00  0.00           H
ATOM   2427  CA  GLY A 153      47.200  66.615  56.296  1.00  0.00           C
ATOM   2428  HA1 GLY A 153      47.439  67.549  56.783  1.00  0.00           H
ATOM   2429  HA2 GLY A 153      46.368  66.678  55.610  1.00  0.00           H
ATOM   2430  C   GLY A 153      48.417  66.242  55.501  1.00  0.00           C
ATOM   2431  O   GLY A 153      48.395  66.271  54.273  1.00  0.00           O
ATOM   2432  N   ILE A 154      49.508  65.849  56.193  1.00  0.00           N
ATOM   2433  HN  ILE A 154      49.492  65.917  57.187  1.00  0.00           H
ATOM   2434  CA  ILE A 154      50.758  65.393  55.594  1.00  0.00           C
ATOM   2435  HA  ILE A 154      51.139  66.173  54.951  1.00  0.00           H
ATOM   2436  CB  ILE A 154      51.828  65.119  56.667  1.00  0.00           C
ATOM   2437  HB  ILE A 154      51.336  64.609  57.523  1.00  0.00           H
ATOM   2438  CG2 ILE A 154      52.955  64.188  56.151  1.00  0.00           C
ATOM   2439 HG21 ILE A 154      53.418  64.609  55.233  1.00  0.00           H
ATOM   2440 HG22 ILE A 154      52.576  63.168  55.928  1.00  0.00           H
ATOM   2441 HG23 ILE A 154      53.749  64.070  56.919  1.00  0.00           H
ATOM   2442  CG1 ILE A 154      52.406  66.464  57.181  1.00  0.00           C
ATOM   2443 HG11 ILE A 154      51.563  67.139  57.441  1.00  0.00           H
ATOM   2444 HG12 ILE A 154      52.978  66.945  56.359  1.00  0.00           H
ATOM   2445  CD  ILE A 154      53.292  66.345  58.427  1.00  0.00           C
ATOM   2446  HD1 ILE A 154      54.197  65.734  58.223  1.00  0.00           H
ATOM   2447  HD2 ILE A 154      52.725  65.877  59.260  1.00  0.00           H
ATOM   2448  HD3 ILE A 154      53.627  67.351  58.757  1.00  0.00           H
ATOM   2449  C   ILE A 154      50.530  64.190  54.704  1.00  0.00           C
ATOM   2450  O   ILE A 154      50.944  64.152  53.547  1.00  0.00           O
ATOM   2451  N   THR A 155      49.774  63.209  55.223  1.00  0.00           N
ATOM   2452  HN  THR A 155      49.452  63.309  56.161  1.00  0.00           H
ATOM   2453  CA  THR A 155      49.386  61.997  54.514  1.00  0.00           C
ATOM   2454  HA  THR A 155      50.288  61.509  54.175  1.00  0.00           H
ATOM   2455  CB  THR A 155      48.630  61.040  55.424  1.00  0.00           C
ATOM   2456  HB  THR A 155      47.619  61.426  55.673  1.00  0.00           H
ATOM   2457  OG1 THR A 155      49.329  60.824  56.644  1.00  0.00           O
ATOM   2458  HG1 THR A 155      49.251  61.620  57.174  1.00  0.00           H
ATOM   2459  CG2 THR A 155      48.518  59.674  54.749  1.00  0.00           C
ATOM   2460 HG21 THR A 155      49.530  59.264  54.544  1.00  0.00           H
ATOM   2461 HG22 THR A 155      47.951  59.720  53.794  1.00  0.00           H
ATOM   2462 HG23 THR A 155      47.981  58.978  55.429  1.00  0.00           H
ATOM   2463  C   THR A 155      48.525  62.264  53.287  1.00  0.00           C
ATOM   2464  O   THR A 155      48.730  61.710  52.204  1.00  0.00           O
ATOM   2465  N   ILE A 156      47.522  63.155  53.423  1.00  0.00           N
ATOM   2466  HN  ILE A 156      47.328  63.560  54.313  1.00  0.00           H
ATOM   2467  CA  ILE A 156      46.669  63.593  52.327  1.00  0.00           C
ATOM   2468  HA  ILE A 156      46.242  62.715  51.865  1.00  0.00           H
ATOM   2469  CB  ILE A 156      45.525  64.469  52.834  1.00  0.00           C
ATOM   2470  HB  ILE A 156      45.927  65.178  53.589  1.00  0.00           H
ATOM   2471  CG2 ILE A 156      44.855  65.297  51.706  1.00  0.00           C
ATOM   2472 HG21 ILE A 156      44.547  64.639  50.866  1.00  0.00           H
ATOM   2473 HG22 ILE A 156      45.536  66.083  51.315  1.00  0.00           H
ATOM   2474 HG23 ILE A 156      43.950  65.815  52.090  1.00  0.00           H
ATOM   2475  CG1 ILE A 156      44.502  63.549  53.528  1.00  0.00           C
ATOM   2476 HG11 ILE A 156      45.027  62.851  54.215  1.00  0.00           H
ATOM   2477 HG12 ILE A 156      44.002  62.937  52.748  1.00  0.00           H
ATOM   2478  CD  ILE A 156      43.448  64.301  54.334  1.00  0.00           C
ATOM   2479  HD1 ILE A 156      42.774  64.885  53.672  1.00  0.00           H
ATOM   2480  HD2 ILE A 156      43.925  64.993  55.060  1.00  0.00           H
ATOM   2481  HD3 ILE A 156      42.832  63.571  54.903  1.00  0.00           H
ATOM   2482  C   ILE A 156      47.426  64.293  51.234  1.00  0.00           C
ATOM   2483  O   ILE A 156      47.284  63.959  50.059  1.00  0.00           O
ATOM   2484  N   GLY A 157      48.313  65.243  51.602  1.00  0.00           N
ATOM   2485  HN  GLY A 157      48.396  65.488  52.565  1.00  0.00           H
ATOM   2486  CA  GLY A 157      49.147  65.965  50.653  1.00  0.00           C
ATOM   2487  HA1 GLY A 157      49.823  66.592  51.216  1.00  0.00           H
ATOM   2488  HA2 GLY A 157      48.512  66.507  49.969  1.00  0.00           H
ATOM   2489  C   GLY A 157      50.002  65.043  49.855  1.00  0.00           C
ATOM   2490  O   GLY A 157      50.010  65.110  48.631  1.00  0.00           O
ATOM   2491  N   LEU A 158      50.642  64.089  50.552  1.00  0.00           N
ATOM   2492  HN  LEU A 158      50.560  64.084  51.546  1.00  0.00           H
ATOM   2493  CA  LEU A 158      51.530  63.075  50.027  1.00  0.00           C
ATOM   2494  HA  LEU A 158      52.381  63.594  49.612  1.00  0.00           H
ATOM   2495  CB  LEU A 158      51.974  62.149  51.189  1.00  0.00           C
ATOM   2496  HB1 LEU A 158      52.147  61.103  50.857  1.00  0.00           H
ATOM   2497  HB2 LEU A 158      51.168  62.102  51.952  1.00  0.00           H
ATOM   2498  CG  LEU A 158      53.268  62.640  51.852  1.00  0.00           C
ATOM   2499  HG  LEU A 158      53.173  63.719  52.101  1.00  0.00           H
ATOM   2500  CD1 LEU A 158      53.604  61.872  53.131  1.00  0.00           C
ATOM   2501 HD11 LEU A 158      53.900  60.834  52.868  1.00  0.00           H
ATOM   2502 HD12 LEU A 158      52.724  61.828  53.807  1.00  0.00           H
ATOM   2503 HD13 LEU A 158      54.450  62.350  53.670  1.00  0.00           H
ATOM   2504  CD2 LEU A 158      54.385  62.405  50.853  1.00  0.00           C
ATOM   2505 HD21 LEU A 158      54.325  63.095  49.985  1.00  0.00           H
ATOM   2506 HD22 LEU A 158      54.284  61.369  50.466  1.00  0.00           H
ATOM   2507 HD23 LEU A 158      55.381  62.518  51.333  1.00  0.00           H
ATOM   2508  C   LEU A 158      50.980  62.233  48.898  1.00  0.00           C
ATOM   2509  O   LEU A 158      51.696  61.869  47.965  1.00  0.00           O
ATOM   2510  N   THR A 159      49.683  61.907  48.968  1.00  0.00           N
ATOM   2511  HN  THR A 159      49.138  62.263  49.723  1.00  0.00           H
ATOM   2512  CA  THR A 159      49.038  60.972  48.064  1.00  0.00           C
ATOM   2513  HA  THR A 159      49.774  60.512  47.420  1.00  0.00           H
ATOM   2514  CB  THR A 159      48.346  59.849  48.829  1.00  0.00           C
ATOM   2515  HB  THR A 159      47.734  59.213  48.154  1.00  0.00           H
ATOM   2516  OG1 THR A 159      47.520  60.345  49.871  1.00  0.00           O
ATOM   2517  HG1 THR A 159      48.100  60.689  50.554  1.00  0.00           H
ATOM   2518  CG2 THR A 159      49.407  58.967  49.502  1.00  0.00           C
ATOM   2519 HG21 THR A 159      50.040  59.551  50.203  1.00  0.00           H
ATOM   2520 HG22 THR A 159      50.068  58.505  48.737  1.00  0.00           H
ATOM   2521 HG23 THR A 159      48.925  58.154  50.084  1.00  0.00           H
ATOM   2522  C   THR A 159      48.049  61.662  47.139  1.00  0.00           C
ATOM   2523  O   THR A 159      47.382  61.022  46.323  1.00  0.00           O
ATOM   2524  N   VAL A 160      47.976  63.015  47.158  1.00  0.00           N
ATOM   2525  HN  VAL A 160      48.516  63.523  47.824  1.00  0.00           H
ATOM   2526  CA  VAL A 160      46.973  63.790  46.423  1.00  0.00           C
ATOM   2527  HA  VAL A 160      46.016  63.329  46.618  1.00  0.00           H
ATOM   2528  CB  VAL A 160      46.918  65.239  46.924  1.00  0.00           C
ATOM   2529  HB  VAL A 160      47.123  65.230  48.016  1.00  0.00           H
ATOM   2530  CG1 VAL A 160      47.967  66.161  46.263  1.00  0.00           C
ATOM   2531 HG11 VAL A 160      47.731  66.345  45.193  1.00  0.00           H
ATOM   2532 HG12 VAL A 160      48.985  65.726  46.350  1.00  0.00           H
ATOM   2533 HG13 VAL A 160      47.974  67.143  46.783  1.00  0.00           H
ATOM   2534  CG2 VAL A 160      45.491  65.790  46.741  1.00  0.00           C
ATOM   2535 HG21 VAL A 160      44.754  65.147  47.267  1.00  0.00           H
ATOM   2536 HG22 VAL A 160      45.224  65.833  45.663  1.00  0.00           H
ATOM   2537 HG23 VAL A 160      45.418  66.814  47.164  1.00  0.00           H
ATOM   2538  C   VAL A 160      47.199  63.749  44.912  1.00  0.00           C
ATOM   2539  O   VAL A 160      46.331  64.042  44.086  1.00  0.00           O
ATOM   2540  N   HSD A 161      48.401  63.313  44.492  1.00  0.00           N
ATOM   2541  HN  HSD A 161      49.063  63.057  45.192  1.00  0.00           H
ATOM   2542  CA  HSD A 161      48.785  63.170  43.104  1.00  0.00           C
ATOM   2543  HA  HSD A 161      48.539  64.088  42.590  1.00  0.00           H
ATOM   2544  CB  HSD A 161      50.306  62.909  42.996  1.00  0.00           C
ATOM   2545  HB1 HSD A 161      50.830  63.684  43.596  1.00  0.00           H
ATOM   2546  HB2 HSD A 161      50.649  62.990  41.942  1.00  0.00           H
ATOM   2547  ND1 HSD A 161      50.705  60.403  42.883  1.00  0.00           N
ATOM   2548  HD1 HSD A 161      50.261  60.255  42.000  1.00  0.00           H
ATOM   2549  CG  HSD A 161      50.787  61.605  43.553  1.00  0.00           C
ATOM   2550  CE1 HSD A 161      51.321  59.479  43.655  1.00  0.00           C
ATOM   2551  HE1 HSD A 161      51.352  58.414  43.424  1.00  0.00           H
ATOM   2552  NE2 HSD A 161      51.819  60.011  44.745  1.00  0.00           N
ATOM   2553  CD2 HSD A 161      51.490  61.351  44.687  1.00  0.00           C
ATOM   2554  HD2 HSD A 161      51.803  62.026  45.474  1.00  0.00           H
ATOM   2555  C   HSD A 161      48.073  62.040  42.382  1.00  0.00           C
ATOM   2556  O   HSD A 161      48.037  62.005  41.155  1.00  0.00           O
ATOM   2557  N   LEU A 162      47.487  61.068  43.108  1.00  0.00           N
ATOM   2558  HN  LEU A 162      47.525  61.079  44.104  1.00  0.00           H
ATOM   2559  CA  LEU A 162      46.831  59.932  42.487  1.00  0.00           C
ATOM   2560  HA  LEU A 162      47.489  59.542  41.724  1.00  0.00           H
ATOM   2561  CB  LEU A 162      46.548  58.812  43.517  1.00  0.00           C
ATOM   2562  HB1 LEU A 162      45.892  58.034  43.072  1.00  0.00           H
ATOM   2563  HB2 LEU A 162      46.009  59.244  44.388  1.00  0.00           H
ATOM   2564  CG  LEU A 162      47.815  58.090  44.027  1.00  0.00           C
ATOM   2565  HG  LEU A 162      48.481  58.835  44.513  1.00  0.00           H
ATOM   2566  CD1 LEU A 162      47.434  57.048  45.085  1.00  0.00           C
ATOM   2567 HD11 LEU A 162      46.765  56.272  44.654  1.00  0.00           H
ATOM   2568 HD12 LEU A 162      46.909  57.532  45.936  1.00  0.00           H
ATOM   2569 HD13 LEU A 162      48.348  56.549  45.474  1.00  0.00           H
ATOM   2570  CD2 LEU A 162      48.599  57.397  42.898  1.00  0.00           C
ATOM   2571 HD21 LEU A 162      48.997  58.136  42.170  1.00  0.00           H
ATOM   2572 HD22 LEU A 162      47.944  56.673  42.367  1.00  0.00           H
ATOM   2573 HD23 LEU A 162      49.457  56.840  43.330  1.00  0.00           H
ATOM   2574  C   LEU A 162      45.556  60.287  41.751  1.00  0.00           C
ATOM   2575  O   LEU A 162      45.182  59.651  40.770  1.00  0.00           O
ATOM   2576  N   LEU A 163      44.867  61.354  42.166  1.00  0.00           N
ATOM   2577  HN  LEU A 163      45.175  61.881  42.954  1.00  0.00           H
ATOM   2578  CA  LEU A 163      43.546  61.641  41.655  1.00  0.00           C
ATOM   2579  HA  LEU A 163      43.030  60.726  41.404  1.00  0.00           H
ATOM   2580  CB  LEU A 163      42.795  62.368  42.770  1.00  0.00           C
ATOM   2581  HB1 LEU A 163      41.792  62.713  42.439  1.00  0.00           H
ATOM   2582  HB2 LEU A 163      43.427  63.256  42.986  1.00  0.00           H
ATOM   2583  CG  LEU A 163      42.650  61.573  44.087  1.00  0.00           C
ATOM   2584  HG  LEU A 163      43.294  60.669  44.038  1.00  0.00           H
ATOM   2585  CD1 LEU A 163      43.115  62.401  45.294  1.00  0.00           C
ATOM   2586 HD11 LEU A 163      42.336  63.132  45.599  1.00  0.00           H
ATOM   2587 HD12 LEU A 163      44.069  62.933  45.090  1.00  0.00           H
ATOM   2588 HD13 LEU A 163      43.271  61.743  46.175  1.00  0.00           H
ATOM   2589  CD2 LEU A 163      41.208  61.089  44.297  1.00  0.00           C
ATOM   2590 HD21 LEU A 163      40.892  60.423  43.466  1.00  0.00           H
ATOM   2591 HD22 LEU A 163      40.509  61.950  44.353  1.00  0.00           H
ATOM   2592 HD23 LEU A 163      41.129  60.519  45.247  1.00  0.00           H
ATOM   2593  C   LEU A 163      43.564  62.532  40.418  1.00  0.00           C
ATOM   2594  O   LEU A 163      42.551  62.705  39.738  1.00  0.00           O
ATOM   2595  N   LYS A 164      44.746  63.074  40.052  1.00  0.00           N
ATOM   2596  HN  LYS A 164      45.555  62.919  40.614  1.00  0.00           H
ATOM   2597  CA  LYS A 164      44.917  63.844  38.828  1.00  0.00           C
ATOM   2598  HA  LYS A 164      43.958  64.205  38.487  1.00  0.00           H
ATOM   2599  CB  LYS A 164      45.830  65.085  39.039  1.00  0.00           C
ATOM   2600  HB1 LYS A 164      45.356  65.668  39.857  1.00  0.00           H
ATOM   2601  HB2 LYS A 164      45.798  65.709  38.121  1.00  0.00           H
ATOM   2602  CG  LYS A 164      47.303  64.818  39.400  1.00  0.00           C
ATOM   2603  HG1 LYS A 164      47.786  64.257  38.571  1.00  0.00           H
ATOM   2604  HG2 LYS A 164      47.352  64.184  40.311  1.00  0.00           H
ATOM   2605  CD  LYS A 164      48.122  66.112  39.641  1.00  0.00           C
ATOM   2606  HD1 LYS A 164      48.088  66.719  38.710  1.00  0.00           H
ATOM   2607  HD2 LYS A 164      49.180  65.813  39.797  1.00  0.00           H
ATOM   2608  CE  LYS A 164      47.626  66.956  40.832  1.00  0.00           C
ATOM   2609  HE1 LYS A 164      47.624  66.339  41.757  1.00  0.00           H
ATOM   2610  HE2 LYS A 164      46.592  67.314  40.643  1.00  0.00           H
ATOM   2611  NZ  LYS A 164      48.461  68.158  41.084  1.00  0.00           N
ATOM   2612  HZ1 LYS A 164      48.444  68.806  40.271  1.00  0.00           H
ATOM   2613  HZ2 LYS A 164      49.441  67.875  41.290  1.00  0.00           H
ATOM   2614  HZ3 LYS A 164      48.095  68.692  41.898  1.00  0.00           H
ATOM   2615  C   LYS A 164      45.464  62.961  37.718  1.00  0.00           C
ATOM   2616  O   LYS A 164      45.727  63.403  36.603  1.00  0.00           O
ATOM   2617  N   LYS A 165      45.610  61.652  37.982  1.00  0.00           N
ATOM   2618  HN  LYS A 165      45.407  61.295  38.891  1.00  0.00           H
ATOM   2619  CA  LYS A 165      45.912  60.671  36.967  1.00  0.00           C
ATOM   2620  HA  LYS A 165      46.520  61.120  36.195  1.00  0.00           H
ATOM   2621  CB  LYS A 165      46.699  59.473  37.556  1.00  0.00           C
ATOM   2622  HB1 LYS A 165      46.537  58.558  36.947  1.00  0.00           H
ATOM   2623  HB2 LYS A 165      46.284  59.278  38.568  1.00  0.00           H
ATOM   2624  CG  LYS A 165      48.212  59.718  37.642  1.00  0.00           C
ATOM   2625  HG1 LYS A 165      48.402  60.791  37.861  1.00  0.00           H
ATOM   2626  HG2 LYS A 165      48.664  59.513  36.648  1.00  0.00           H
ATOM   2627  CD  LYS A 165      48.910  58.877  38.728  1.00  0.00           C
ATOM   2628  HD1 LYS A 165      48.672  59.340  39.709  1.00  0.00           H
ATOM   2629  HD2 LYS A 165      50.009  58.958  38.589  1.00  0.00           H
ATOM   2630  CE  LYS A 165      48.493  57.396  38.797  1.00  0.00           C
ATOM   2631  HE1 LYS A 165      47.413  57.298  39.039  1.00  0.00           H
ATOM   2632  HE2 LYS A 165      49.076  56.880  39.589  1.00  0.00           H
ATOM   2633  NZ  LYS A 165      48.751  56.702  37.513  1.00  0.00           N
ATOM   2634  HZ1 LYS A 165      49.776  56.700  37.337  1.00  0.00           H
ATOM   2635  HZ2 LYS A 165      48.284  57.196  36.727  1.00  0.00           H
ATOM   2636  HZ3 LYS A 165      48.421  55.716  37.541  1.00  0.00           H
ATOM   2637  C   LYS A 165      44.658  60.157  36.297  1.00  0.00           C
ATOM   2638  O   LYS A 165      43.742  59.668  36.957  1.00  0.00           O
ATOM   2639  N   LYS A 166      44.599  60.211  34.953  1.00  0.00           N
ATOM   2640  HN  LYS A 166      45.309  60.663  34.417  1.00  0.00           H
ATOM   2641  CA  LYS A 166      43.547  59.570  34.190  1.00  0.00           C
ATOM   2642  HA  LYS A 166      42.606  59.695  34.705  1.00  0.00           H
ATOM   2643  CB  LYS A 166      43.445  60.209  32.786  1.00  0.00           C
ATOM   2644  HB1 LYS A 166      44.308  59.926  32.146  1.00  0.00           H
ATOM   2645  HB2 LYS A 166      43.524  61.306  32.943  1.00  0.00           H
ATOM   2646  CG  LYS A 166      42.124  59.892  32.061  1.00  0.00           C
ATOM   2647  HG1 LYS A 166      41.280  59.911  32.783  1.00  0.00           H
ATOM   2648  HG2 LYS A 166      42.188  58.859  31.656  1.00  0.00           H
ATOM   2649  CD  LYS A 166      41.810  60.866  30.906  1.00  0.00           C
ATOM   2650  HD1 LYS A 166      40.936  60.476  30.341  1.00  0.00           H
ATOM   2651  HD2 LYS A 166      42.675  60.845  30.209  1.00  0.00           H
ATOM   2652  CE  LYS A 166      41.588  62.326  31.349  1.00  0.00           C
ATOM   2653  HE1 LYS A 166      42.252  63.004  30.771  1.00  0.00           H
ATOM   2654  HE2 LYS A 166      41.812  62.445  32.431  1.00  0.00           H
ATOM   2655  NZ  LYS A 166      40.196  62.784  31.154  1.00  0.00           N
ATOM   2656  HZ1 LYS A 166      39.508  62.249  31.722  1.00  0.00           H
ATOM   2657  HZ2 LYS A 166      39.885  62.692  30.166  1.00  0.00           H
ATOM   2658  HZ3 LYS A 166      40.131  63.797  31.381  1.00  0.00           H
ATOM   2659  C   LYS A 166      43.879  58.087  34.132  1.00  0.00           C
ATOM   2660  O   LYS A 166      44.655  57.612  33.304  1.00  0.00           O
ATOM   2661  N   MET A 167      43.396  57.350  35.146  1.00  0.00           N
ATOM   2662  HN  MET A 167      42.809  57.780  35.828  1.00  0.00           H
ATOM   2663  CA  MET A 167      43.867  56.014  35.424  1.00  0.00           C
ATOM   2664  HA  MET A 167      44.925  56.001  35.209  1.00  0.00           H
ATOM   2665  CB  MET A 167      43.751  55.702  36.937  1.00  0.00           C
ATOM   2666  HB1 MET A 167      42.685  55.759  37.243  1.00  0.00           H
ATOM   2667  HB2 MET A 167      44.286  56.499  37.497  1.00  0.00           H
ATOM   2668  CG  MET A 167      44.310  54.327  37.356  1.00  0.00           C
ATOM   2669  HG1 MET A 167      43.787  53.523  36.795  1.00  0.00           H
ATOM   2670  HG2 MET A 167      44.033  54.174  38.421  1.00  0.00           H
ATOM   2671  SD  MET A 167      46.119  54.169  37.191  1.00  0.00           S
ATOM   2672  CE  MET A 167      46.185  52.809  35.979  1.00  0.00           C
ATOM   2673  HE1 MET A 167      45.272  52.176  36.002  1.00  0.00           H
ATOM   2674  HE2 MET A 167      47.059  52.146  36.152  1.00  0.00           H
ATOM   2675  HE3 MET A 167      46.281  53.204  34.945  1.00  0.00           H
ATOM   2676  C   MET A 167      43.303  54.899  34.552  1.00  0.00           C
ATOM   2677  O   MET A 167      44.120  54.051  34.207  1.00  0.00           O
ATOM   2678  N   PRO A 168      42.046  54.788  34.093  1.00  0.00           N
ATOM   2679  CD  PRO A 168      40.893  55.433  34.742  1.00  0.00           C
ATOM   2680  HD1 PRO A 168      40.530  56.254  34.088  1.00  0.00           H
ATOM   2681  HD2 PRO A 168      41.121  55.852  35.746  1.00  0.00           H
ATOM   2682  CA  PRO A 168      41.644  53.524  33.470  1.00  0.00           C
ATOM   2683  HA  PRO A 168      42.078  52.683  33.991  1.00  0.00           H
ATOM   2684  CB  PRO A 168      40.115  53.472  33.620  1.00  0.00           C
ATOM   2685  HB1 PRO A 168      39.753  52.428  33.732  1.00  0.00           H
ATOM   2686  HB2 PRO A 168      39.582  53.946  32.769  1.00  0.00           H
ATOM   2687  CG  PRO A 168      39.848  54.322  34.853  1.00  0.00           C
ATOM   2688  HG1 PRO A 168      38.802  54.695  34.834  1.00  0.00           H
ATOM   2689  HG2 PRO A 168      40.021  53.722  35.772  1.00  0.00           H
ATOM   2690  C   PRO A 168      42.041  53.439  32.010  1.00  0.00           C
ATOM   2691  O   PRO A 168      41.243  53.733  31.116  1.00  0.00           O
ATOM   2692  N   ILE A 169      43.302  53.047  31.771  1.00  0.00           N
ATOM   2693  HN  ILE A 169      43.906  52.948  32.557  1.00  0.00           H
ATOM   2694  CA  ILE A 169      43.864  52.714  30.481  1.00  0.00           C
ATOM   2695  HA  ILE A 169      43.602  53.521  29.814  1.00  0.00           H
ATOM   2696  CB  ILE A 169      45.394  52.579  30.493  1.00  0.00           C
ATOM   2697  HB  ILE A 169      45.672  51.567  30.856  1.00  0.00           H
ATOM   2698  CG2 ILE A 169      45.939  52.738  29.053  1.00  0.00           C
ATOM   2699 HG21 ILE A 169      45.603  53.696  28.601  1.00  0.00           H
ATOM   2700 HG22 ILE A 169      45.612  51.903  28.397  1.00  0.00           H
ATOM   2701 HG23 ILE A 169      47.050  52.731  29.060  1.00  0.00           H
ATOM   2702  CG1 ILE A 169      46.100  53.578  31.454  1.00  0.00           C
ATOM   2703 HG11 ILE A 169      47.195  53.429  31.340  1.00  0.00           H
ATOM   2704 HG12 ILE A 169      45.854  53.308  32.504  1.00  0.00           H
ATOM   2705  CD  ILE A 169      45.791  55.064  31.227  1.00  0.00           C
ATOM   2706  HD1 ILE A 169      44.712  55.278  31.384  1.00  0.00           H
ATOM   2707  HD2 ILE A 169      46.066  55.375  30.196  1.00  0.00           H
ATOM   2708  HD3 ILE A 169      46.362  55.689  31.946  1.00  0.00           H
ATOM   2709  C   ILE A 169      43.198  51.443  29.964  1.00  0.00           C
ATOM   2710  O   ILE A 169      42.817  50.559  30.736  1.00  0.00           O
ATOM   2711  N   GLN A 170      43.032  51.322  28.633  1.00  0.00           N
ATOM   2712  HN  GLN A 170      43.486  51.928  27.985  1.00  0.00           H
ATOM   2713  CA  GLN A 170      42.368  50.185  28.039  1.00  0.00           C
ATOM   2714  HA  GLN A 170      41.585  49.830  28.692  1.00  0.00           H
ATOM   2715  CB  GLN A 170      41.803  50.571  26.642  1.00  0.00           C
ATOM   2716  HB1 GLN A 170      42.591  50.509  25.861  1.00  0.00           H
ATOM   2717  HB2 GLN A 170      41.494  51.638  26.678  1.00  0.00           H
ATOM   2718  CG  GLN A 170      40.583  49.742  26.180  1.00  0.00           C
ATOM   2719  HG1 GLN A 170      40.854  48.665  26.188  1.00  0.00           H
ATOM   2720  HG2 GLN A 170      40.306  50.025  25.142  1.00  0.00           H
ATOM   2721  CD  GLN A 170      39.364  49.988  27.071  1.00  0.00           C
ATOM   2722  OE1 GLN A 170      39.146  51.103  27.555  1.00  0.00           O
ATOM   2723  NE2 GLN A 170      38.524  48.950  27.261  1.00  0.00           N
ATOM   2724 HE21 GLN A 170      37.765  49.095  27.895  1.00  0.00           H
ATOM   2725 HE22 GLN A 170      38.679  48.091  26.773  1.00  0.00           H
ATOM   2726  C   GLN A 170      43.426  49.105  27.866  1.00  0.00           C
ATOM   2727  O   GLN A 170      44.494  49.358  27.309  1.00  0.00           O
ATOM   2728  N   ASN A 171      43.167  47.878  28.346  1.00  0.00           N
ATOM   2729  HN  ASN A 171      42.332  47.691  28.857  1.00  0.00           H
ATOM   2730  CA  ASN A 171      44.078  46.764  28.174  1.00  0.00           C
ATOM   2731  HA  ASN A 171      44.876  47.039  27.500  1.00  0.00           H
ATOM   2732  CB  ASN A 171      44.677  46.347  29.546  1.00  0.00           C
ATOM   2733  HB1 ASN A 171      43.906  45.861  30.182  1.00  0.00           H
ATOM   2734  HB2 ASN A 171      45.039  47.263  30.059  1.00  0.00           H
ATOM   2735  CG  ASN A 171      45.870  45.417  29.361  1.00  0.00           C
ATOM   2736  OD1 ASN A 171      46.314  45.153  28.245  1.00  0.00           O
ATOM   2737  ND2 ASN A 171      46.427  44.909  30.484  1.00  0.00           N
ATOM   2738 HD21 ASN A 171      47.236  44.334  30.361  1.00  0.00           H
ATOM   2739 HD22 ASN A 171      46.013  45.094  31.375  1.00  0.00           H
ATOM   2740  C   ASN A 171      43.297  45.643  27.498  1.00  0.00           C
ATOM   2741  O   ASN A 171      42.762  44.740  28.142  1.00  0.00           O
ATOM   2742  N   GLY A 172      43.160  45.706  26.155  1.00  0.00           N
ATOM   2743  HN  GLY A 172      43.656  46.394  25.630  1.00  0.00           H
ATOM   2744  CA  GLY A 172      42.195  44.900  25.408  1.00  0.00           C
ATOM   2745  HA1 GLY A 172      42.412  43.857  25.583  1.00  0.00           H
ATOM   2746  HA2 GLY A 172      42.279  45.171  24.366  1.00  0.00           H
ATOM   2747  C   GLY A 172      40.769  45.174  25.829  1.00  0.00           C
ATOM   2748  O   GLY A 172      40.333  46.317  25.940  1.00  0.00           O
ATOM   2749  N   GLY A 173      39.978  44.123  26.105  1.00  0.00           N
ATOM   2750  HN  GLY A 173      40.317  43.191  25.999  1.00  0.00           H
ATOM   2751  CA  GLY A 173      38.636  44.270  26.663  1.00  0.00           C
ATOM   2752  HA1 GLY A 173      38.061  43.409  26.356  1.00  0.00           H
ATOM   2753  HA2 GLY A 173      38.189  45.194  26.327  1.00  0.00           H
ATOM   2754  C   GLY A 173      38.617  44.289  28.168  1.00  0.00           C
ATOM   2755  O   GLY A 173      37.796  43.611  28.785  1.00  0.00           O
ATOM   2756  N   ALA A 174      39.521  45.059  28.799  1.00  0.00           N
ATOM   2757  HN  ALA A 174      40.206  45.562  28.278  1.00  0.00           H
ATOM   2758  CA  ALA A 174      39.570  45.195  30.235  1.00  0.00           C
ATOM   2759  HA  ALA A 174      38.570  45.085  30.628  1.00  0.00           H
ATOM   2760  CB  ALA A 174      40.495  44.125  30.855  1.00  0.00           C
ATOM   2761  HB1 ALA A 174      41.530  44.224  30.463  1.00  0.00           H
ATOM   2762  HB2 ALA A 174      40.118  43.113  30.595  1.00  0.00           H
ATOM   2763  HB3 ALA A 174      40.514  44.210  31.963  1.00  0.00           H
ATOM   2764  C   ALA A 174      40.054  46.580  30.635  1.00  0.00           C
ATOM   2765  O   ALA A 174      40.986  47.135  30.050  1.00  0.00           O
ATOM   2766  N   ASN A 175      39.436  47.171  31.674  1.00  0.00           N
ATOM   2767  HN  ASN A 175      38.689  46.684  32.120  1.00  0.00           H
ATOM   2768  CA  ASN A 175      39.875  48.446  32.219  1.00  0.00           C
ATOM   2769  HA  ASN A 175      40.344  49.033  31.444  1.00  0.00           H
ATOM   2770  CB  ASN A 175      38.707  49.249  32.849  1.00  0.00           C
ATOM   2771  HB1 ASN A 175      39.087  50.023  33.550  1.00  0.00           H
ATOM   2772  HB2 ASN A 175      38.056  48.539  33.403  1.00  0.00           H
ATOM   2773  CG  ASN A 175      37.882  49.969  31.794  1.00  0.00           C
ATOM   2774  OD1 ASN A 175      38.154  49.972  30.598  1.00  0.00           O
ATOM   2775  ND2 ASN A 175      36.802  50.645  32.256  1.00  0.00           N
ATOM   2776 HD21 ASN A 175      36.227  51.050  31.546  1.00  0.00           H
ATOM   2777 HD22 ASN A 175      36.438  50.375  33.148  1.00  0.00           H
ATOM   2778  C   ASN A 175      40.920  48.221  33.299  1.00  0.00           C
ATOM   2779  O   ASN A 175      40.651  47.634  34.345  1.00  0.00           O
ATOM   2780  N   LEU A 176      42.150  48.723  33.090  1.00  0.00           N
ATOM   2781  HN  LEU A 176      42.371  49.215  32.252  1.00  0.00           H
ATOM   2782  CA  LEU A 176      43.204  48.604  34.076  1.00  0.00           C
ATOM   2783  HA  LEU A 176      43.104  47.661  34.593  1.00  0.00           H
ATOM   2784  CB  LEU A 176      44.590  48.632  33.382  1.00  0.00           C
ATOM   2785  HB1 LEU A 176      44.624  49.524  32.720  1.00  0.00           H
ATOM   2786  HB2 LEU A 176      44.671  47.737  32.729  1.00  0.00           H
ATOM   2787  CG  LEU A 176      45.823  48.681  34.314  1.00  0.00           C
ATOM   2788  HG  LEU A 176      45.757  49.575  34.971  1.00  0.00           H
ATOM   2789  CD1 LEU A 176      45.919  47.433  35.205  1.00  0.00           C
ATOM   2790 HD11 LEU A 176      45.942  46.516  34.578  1.00  0.00           H
ATOM   2791 HD12 LEU A 176      45.049  47.360  35.892  1.00  0.00           H
ATOM   2792 HD13 LEU A 176      46.846  47.459  35.817  1.00  0.00           H
ATOM   2793  CD2 LEU A 176      47.100  48.851  33.480  1.00  0.00           C
ATOM   2794 HD21 LEU A 176      47.034  49.760  32.845  1.00  0.00           H
ATOM   2795 HD22 LEU A 176      47.245  47.970  32.819  1.00  0.00           H
ATOM   2796 HD23 LEU A 176      47.986  48.947  34.143  1.00  0.00           H
ATOM   2797  C   LEU A 176      43.132  49.716  35.112  1.00  0.00           C
ATOM   2798  O   LEU A 176      43.374  50.883  34.814  1.00  0.00           O
ATOM   2799  N   CYS A 177      42.831  49.387  36.383  1.00  0.00           N
ATOM   2800  HN  CYS A 177      42.561  48.455  36.614  1.00  0.00           H
ATOM   2801  CA  CYS A 177      42.905  50.345  37.472  1.00  0.00           C
ATOM   2802  HA  CYS A 177      43.190  51.321  37.110  1.00  0.00           H
ATOM   2803  CB  CYS A 177      41.530  50.459  38.197  1.00  0.00           C
ATOM   2804  HB1 CYS A 177      41.272  49.481  38.656  1.00  0.00           H
ATOM   2805  HB2 CYS A 177      40.755  50.661  37.427  1.00  0.00           H
ATOM   2806  SG  CYS A 177      41.474  51.772  39.463  1.00  0.00           S
ATOM   2807  C   CYS A 177      43.977  49.876  38.445  1.00  0.00           C
ATOM   2808  O   CYS A 177      43.776  48.947  39.220  1.00  0.00           O
ATOM   2809  N   SER A 178      45.169  50.505  38.435  1.00  0.00           N
ATOM   2810  HN  SER A 178      45.367  51.245  37.797  1.00  0.00           H
ATOM   2811  CA  SER A 178      46.235  50.107  39.345  1.00  0.00           C
ATOM   2812  HA  SER A 178      45.810  49.948  40.325  1.00  0.00           H
ATOM   2813  CB  SER A 178      47.001  48.822  38.916  1.00  0.00           C
ATOM   2814  HB1 SER A 178      47.494  48.985  37.934  1.00  0.00           H
ATOM   2815  HB2 SER A 178      46.271  47.995  38.789  1.00  0.00           H
ATOM   2816  OG  SER A 178      47.972  48.447  39.903  1.00  0.00           O
ATOM   2817  HG1 SER A 178      48.633  47.900  39.472  1.00  0.00           H
ATOM   2818  C   SER A 178      47.264  51.206  39.466  1.00  0.00           C
ATOM   2819  O   SER A 178      47.774  51.722  38.477  1.00  0.00           O
ATOM   2820  N   SER A 179      47.647  51.577  40.700  1.00  0.00           N
ATOM   2821  HN  SER A 179      47.214  51.196  41.513  1.00  0.00           H
ATOM   2822  CA  SER A 179      48.762  52.483  40.930  1.00  0.00           C
ATOM   2823  HA  SER A 179      48.779  53.236  40.155  1.00  0.00           H
ATOM   2824  CB  SER A 179      48.650  53.186  42.309  1.00  0.00           C
ATOM   2825  HB1 SER A 179      47.724  53.799  42.316  1.00  0.00           H
ATOM   2826  HB2 SER A 179      49.505  53.876  42.475  1.00  0.00           H
ATOM   2827  OG  SER A 179      48.563  52.238  43.378  1.00  0.00           O
ATOM   2828  HG1 SER A 179      49.368  51.717  43.348  1.00  0.00           H
ATOM   2829  C   SER A 179      50.105  51.780  40.888  1.00  0.00           C
ATOM   2830  O   SER A 179      51.141  52.431  40.819  1.00  0.00           O
ATOM   2831  N   PHE A 180      50.112  50.436  40.942  1.00  0.00           N
ATOM   2832  HN  PHE A 180      49.261  49.919  40.896  1.00  0.00           H
ATOM   2833  CA  PHE A 180      51.322  49.647  40.940  1.00  0.00           C
ATOM   2834  HA  PHE A 180      52.191  50.283  41.019  1.00  0.00           H
ATOM   2835  CB  PHE A 180      51.340  48.610  42.093  1.00  0.00           C
ATOM   2836  HB1 PHE A 180      52.220  47.940  41.994  1.00  0.00           H
ATOM   2837  HB2 PHE A 180      50.422  47.986  42.069  1.00  0.00           H
ATOM   2838  CG  PHE A 180      51.447  49.297  43.429  1.00  0.00           C
ATOM   2839  CD1 PHE A 180      52.648  49.926  43.787  1.00  0.00           C
ATOM   2840  HD1 PHE A 180      53.466  49.954  43.082  1.00  0.00           H
ATOM   2841  CE1 PHE A 180      52.808  50.507  45.050  1.00  0.00           C
ATOM   2842  HE1 PHE A 180      53.744  50.985  45.301  1.00  0.00           H
ATOM   2843  CZ  PHE A 180      51.760  50.456  45.976  1.00  0.00           C
ATOM   2844  HZ  PHE A 180      51.893  50.888  46.957  1.00  0.00           H
ATOM   2845  CD2 PHE A 180      50.402  49.250  44.367  1.00  0.00           C
ATOM   2846  HD2 PHE A 180      49.484  48.740  44.113  1.00  0.00           H
ATOM   2847  CE2 PHE A 180      50.556  49.826  45.636  1.00  0.00           C
ATOM   2848  HE2 PHE A 180      49.755  49.756  46.358  1.00  0.00           H
ATOM   2849  C   PHE A 180      51.421  48.916  39.621  1.00  0.00           C
ATOM   2850  O   PHE A 180      50.674  47.984  39.336  1.00  0.00           O
ATOM   2851  N   SER A 181      52.364  49.325  38.767  1.00  0.00           N
ATOM   2852  HN  SER A 181      52.975  50.082  38.987  1.00  0.00           H
ATOM   2853  CA  SER A 181      52.584  48.666  37.496  1.00  0.00           C
ATOM   2854  HA  SER A 181      52.259  47.637  37.545  1.00  0.00           H
ATOM   2855  CB  SER A 181      51.942  49.371  36.267  1.00  0.00           C
ATOM   2856  HB1 SER A 181      52.147  48.798  35.337  1.00  0.00           H
ATOM   2857  HB2 SER A 181      52.372  50.388  36.144  1.00  0.00           H
ATOM   2858  OG  SER A 181      50.531  49.503  36.428  1.00  0.00           O
ATOM   2859  HG1 SER A 181      50.191  48.623  36.608  1.00  0.00           H
ATOM   2860  C   SER A 181      54.067  48.657  37.306  1.00  0.00           C
ATOM   2861  O   SER A 181      54.781  49.495  37.857  1.00  0.00           O
ATOM   2862  N   ILE A 182      54.587  47.686  36.546  1.00  0.00           N
ATOM   2863  HN  ILE A 182      54.034  46.978  36.112  1.00  0.00           H
ATOM   2864  CA  ILE A 182      56.008  47.576  36.303  1.00  0.00           C
ATOM   2865  HA  ILE A 182      56.552  47.940  37.162  1.00  0.00           H
ATOM   2866  CB  ILE A 182      56.434  46.130  36.084  1.00  0.00           C
ATOM   2867  HB  ILE A 182      55.951  45.729  35.167  1.00  0.00           H
ATOM   2868  CG2 ILE A 182      57.967  46.082  35.896  1.00  0.00           C
ATOM   2869 HG21 ILE A 182      58.493  46.490  36.786  1.00  0.00           H
ATOM   2870 HG22 ILE A 182      58.283  46.657  34.999  1.00  0.00           H
ATOM   2871 HG23 ILE A 182      58.302  45.035  35.734  1.00  0.00           H
ATOM   2872  CG1 ILE A 182      55.955  45.261  37.280  1.00  0.00           C
ATOM   2873 HG11 ILE A 182      54.847  45.296  37.359  1.00  0.00           H
ATOM   2874 HG12 ILE A 182      56.379  45.670  38.222  1.00  0.00           H
ATOM   2875  CD  ILE A 182      56.327  43.782  37.168  1.00  0.00           C
ATOM   2876  HD1 ILE A 182      57.427  43.635  37.227  1.00  0.00           H
ATOM   2877  HD2 ILE A 182      55.956  43.362  36.209  1.00  0.00           H
ATOM   2878  HD3 ILE A 182      55.856  43.207  37.993  1.00  0.00           H
ATOM   2879  C   ILE A 182      56.348  48.470  35.129  1.00  0.00           C
ATOM   2880  O   ILE A 182      56.132  48.129  33.971  1.00  0.00           O
ATOM   2881  N   CYS A 183      56.834  49.685  35.433  1.00  0.00           N
ATOM   2882  HN  CYS A 183      56.984  49.945  36.384  1.00  0.00           H
ATOM   2883  CA  CYS A 183      57.129  50.699  34.447  1.00  0.00           C
ATOM   2884  HA  CYS A 183      56.996  50.301  33.452  1.00  0.00           H
ATOM   2885  CB  CYS A 183      56.251  51.961  34.627  1.00  0.00           C
ATOM   2886  HB1 CYS A 183      56.612  52.765  33.950  1.00  0.00           H
ATOM   2887  HB2 CYS A 183      56.356  52.323  35.672  1.00  0.00           H
ATOM   2888  SG  CYS A 183      54.493  51.664  34.266  1.00  0.00           S
ATOM   2889  C   CYS A 183      58.575  51.101  34.589  1.00  0.00           C
ATOM   2890  O   CYS A 183      59.072  51.300  35.697  1.00  0.00           O
ATOM   2891  N   HSD A 184      59.294  51.236  33.462  1.00  0.00           N
ATOM   2892  HN  HSD A 184      58.865  51.058  32.580  1.00  0.00           H
ATOM   2893  CA  HSD A 184      60.696  51.615  33.447  1.00  0.00           C
ATOM   2894  HA  HSD A 184      61.182  51.112  34.270  1.00  0.00           H
ATOM   2895  CB  HSD A 184      61.373  51.171  32.132  1.00  0.00           C
ATOM   2896  HB1 HSD A 184      61.090  51.829  31.283  1.00  0.00           H
ATOM   2897  HB2 HSD A 184      60.985  50.156  31.900  1.00  0.00           H
ATOM   2898  ND1 HSD A 184      63.686  50.828  31.127  1.00  0.00           N
ATOM   2899  HD1 HSD A 184      63.427  50.832  30.161  1.00  0.00           H
ATOM   2900  CG  HSD A 184      62.871  51.055  32.215  1.00  0.00           C
ATOM   2901  CE1 HSD A 184      64.960  50.782  31.590  1.00  0.00           C
ATOM   2902  HE1 HSD A 184      65.821  50.644  30.936  1.00  0.00           H
ATOM   2903  NE2 HSD A 184      65.018  50.972  32.896  1.00  0.00           N
ATOM   2904  CD2 HSD A 184      63.704  51.139  33.288  1.00  0.00           C
ATOM   2905  HD2 HSD A 184      63.477  51.319  34.331  1.00  0.00           H
ATOM   2906  C   HSD A 184      60.875  53.110  33.647  1.00  0.00           C
ATOM   2907  O   HSD A 184      61.208  53.859  32.736  1.00  0.00           O
ATOM   2908  N   THR A 185      60.618  53.601  34.867  1.00  0.00           N
ATOM   2909  HN  THR A 185      60.303  53.006  35.602  1.00  0.00           H
ATOM   2910  CA  THR A 185      60.745  55.014  35.158  1.00  0.00           C
ATOM   2911  HA  THR A 185      61.681  55.357  34.742  1.00  0.00           H
ATOM   2912  CB  THR A 185      59.598  55.861  34.593  1.00  0.00           C
ATOM   2913  HB  THR A 185      59.389  55.514  33.559  1.00  0.00           H
ATOM   2914  OG1 THR A 185      59.952  57.235  34.502  1.00  0.00           O
ATOM   2915  HG1 THR A 185      60.139  57.374  33.571  1.00  0.00           H
ATOM   2916  CG2 THR A 185      58.298  55.750  35.408  1.00  0.00           C
ATOM   2917 HG21 THR A 185      58.425  56.132  36.444  1.00  0.00           H
ATOM   2918 HG22 THR A 185      57.950  54.696  35.447  1.00  0.00           H
ATOM   2919 HG23 THR A 185      57.523  56.383  34.925  1.00  0.00           H
ATOM   2920  C   THR A 185      60.826  55.175  36.655  1.00  0.00           C
ATOM   2921  O   THR A 185      60.501  54.271  37.424  1.00  0.00           O
ATOM   2922  N   PHE A 186      61.261  56.357  37.112  1.00  0.00           N
ATOM   2923  HN  PHE A 186      61.460  57.071  36.444  1.00  0.00           H
ATOM   2924  CA  PHE A 186      61.245  56.743  38.504  1.00  0.00           C
ATOM   2925  HA  PHE A 186      61.142  55.862  39.120  1.00  0.00           H
ATOM   2926  CB  PHE A 186      62.585  57.434  38.900  1.00  0.00           C
ATOM   2927  HB1 PHE A 186      62.858  58.149  38.096  1.00  0.00           H
ATOM   2928  HB2 PHE A 186      63.392  56.673  38.971  1.00  0.00           H
ATOM   2929  CG  PHE A 186      62.520  58.191  40.206  1.00  0.00           C
ATOM   2930  CD1 PHE A 186      62.445  57.503  41.427  1.00  0.00           C
ATOM   2931  HD1 PHE A 186      62.460  56.423  41.437  1.00  0.00           H
ATOM   2932  CE1 PHE A 186      62.369  58.207  42.635  1.00  0.00           C
ATOM   2933  HE1 PHE A 186      62.360  57.669  43.571  1.00  0.00           H
ATOM   2934  CZ  PHE A 186      62.367  59.606  42.633  1.00  0.00           C
ATOM   2935  HZ  PHE A 186      62.334  60.148  43.567  1.00  0.00           H
ATOM   2936  CD2 PHE A 186      62.527  59.597  40.214  1.00  0.00           C
ATOM   2937  HD2 PHE A 186      62.589  60.136  39.281  1.00  0.00           H
ATOM   2938  CE2 PHE A 186      62.447  60.301  41.422  1.00  0.00           C
ATOM   2939  HE2 PHE A 186      62.468  61.381  41.432  1.00  0.00           H
ATOM   2940  C   PHE A 186      60.020  57.606  38.770  1.00  0.00           C
ATOM   2941  O   PHE A 186      59.782  58.609  38.099  1.00  0.00           O
ATOM   2942  N   GLN A 187      59.211  57.232  39.775  1.00  0.00           N
ATOM   2943  HN  GLN A 187      59.425  56.436  40.337  1.00  0.00           H
ATOM   2944  CA  GLN A 187      58.009  57.951  40.117  1.00  0.00           C
ATOM   2945  HA  GLN A 187      58.132  58.982  39.817  1.00  0.00           H
ATOM   2946  CB  GLN A 187      56.738  57.400  39.389  1.00  0.00           C
ATOM   2947  HB1 GLN A 187      56.839  57.717  38.329  1.00  0.00           H
ATOM   2948  HB2 GLN A 187      55.822  57.887  39.788  1.00  0.00           H
ATOM   2949  CG  GLN A 187      56.570  55.855  39.392  1.00  0.00           C
ATOM   2950  HG1 GLN A 187      56.425  55.491  40.432  1.00  0.00           H
ATOM   2951  HG2 GLN A 187      57.487  55.378  38.984  1.00  0.00           H
ATOM   2952  CD  GLN A 187      55.395  55.353  38.530  1.00  0.00           C
ATOM   2953  OE1 GLN A 187      54.749  56.060  37.745  1.00  0.00           O
ATOM   2954  NE2 GLN A 187      55.087  54.045  38.681  1.00  0.00           N
ATOM   2955 HE21 GLN A 187      55.386  53.559  39.502  1.00  0.00           H
ATOM   2956 HE22 GLN A 187      54.364  53.641  38.120  1.00  0.00           H
ATOM   2957  C   GLN A 187      57.865  57.998  41.625  1.00  0.00           C
ATOM   2958  O   GLN A 187      58.251  57.069  42.335  1.00  0.00           O
ATOM   2959  N   TRP A 188      57.316  59.113  42.160  1.00  0.00           N
ATOM   2960  HN  TRP A 188      57.052  59.871  41.568  1.00  0.00           H
ATOM   2961  CA  TRP A 188      57.187  59.358  43.590  1.00  0.00           C
ATOM   2962  HA  TRP A 188      58.182  59.310  44.008  1.00  0.00           H
ATOM   2963  CB  TRP A 188      56.633  60.791  43.875  1.00  0.00           C
ATOM   2964  HB1 TRP A 188      55.752  60.963  43.220  1.00  0.00           H
ATOM   2965  HB2 TRP A 188      57.412  61.528  43.585  1.00  0.00           H
ATOM   2966  CG  TRP A 188      56.227  61.062  45.296  1.00  0.00           C
ATOM   2967  CD1 TRP A 188      54.949  61.258  45.751  1.00  0.00           C
ATOM   2968  HD1 TRP A 188      54.082  61.349  45.113  1.00  0.00           H
ATOM   2969  NE1 TRP A 188      54.941  61.253  47.126  1.00  0.00           N
ATOM   2970  HE1 TRP A 188      54.149  61.294  47.695  1.00  0.00           H
ATOM   2971  CE2 TRP A 188      56.212  61.050  47.584  1.00  0.00           C
ATOM   2972  CD2 TRP A 188      57.062  60.939  46.461  1.00  0.00           C
ATOM   2973  CE3 TRP A 188      58.430  60.721  46.650  1.00  0.00           C
ATOM   2974  HE3 TRP A 188      59.109  60.649  45.813  1.00  0.00           H
ATOM   2975  CZ3 TRP A 188      58.926  60.650  47.955  1.00  0.00           C
ATOM   2976  HZ3 TRP A 188      59.985  60.519  48.121  1.00  0.00           H
ATOM   2977  CZ2 TRP A 188      56.703  60.898  48.869  1.00  0.00           C
ATOM   2978  HZ2 TRP A 188      56.066  60.881  49.741  1.00  0.00           H
ATOM   2979  CH2 TRP A 188      58.074  60.728  49.048  1.00  0.00           C
ATOM   2980  HH2 TRP A 188      58.478  60.650  50.046  1.00  0.00           H
ATOM   2981  C   TRP A 188      56.405  58.282  44.335  1.00  0.00           C
ATOM   2982  O   TRP A 188      56.774  57.884  45.431  1.00  0.00           O
ATOM   2983  N   HSE A 189      55.330  57.744  43.729  1.00  0.00           N
ATOM   2984  HN  HSE A 189      55.033  58.110  42.851  1.00  0.00           H
ATOM   2985  CA  HSE A 189      54.537  56.675  44.319  1.00  0.00           C
ATOM   2986  HA  HSE A 189      54.121  57.041  45.245  1.00  0.00           H
ATOM   2987  CB  HSE A 189      53.387  56.296  43.357  1.00  0.00           C
ATOM   2988  HB1 HSE A 189      53.796  55.883  42.411  1.00  0.00           H
ATOM   2989  HB2 HSE A 189      52.805  57.211  43.115  1.00  0.00           H
ATOM   2990  ND1 HSE A 189      51.571  55.677  44.924  1.00  0.00           N
ATOM   2991  CG  HSE A 189      52.451  55.288  43.936  1.00  0.00           C
ATOM   2992  CE1 HSE A 189      50.929  54.578  45.259  1.00  0.00           C
ATOM   2993  HE1 HSE A 189      50.169  54.524  46.038  1.00  0.00           H
ATOM   2994  NE2 HSE A 189      51.335  53.514  44.526  1.00  0.00           N
ATOM   2995  HE2 HSE A 189      51.104  52.551  44.664  1.00  0.00           H
ATOM   2996  CD2 HSE A 189      52.303  53.969  43.658  1.00  0.00           C
ATOM   2997  HD2 HSE A 189      52.843  53.345  42.957  1.00  0.00           H
ATOM   2998  C   HSE A 189      55.341  55.413  44.656  1.00  0.00           C
ATOM   2999  O   HSE A 189      55.218  54.842  45.737  1.00  0.00           O
ATOM   3000  N   GLU A 190      56.234  54.981  43.741  1.00  0.00           N
ATOM   3001  HN  GLU A 190      56.307  55.425  42.851  1.00  0.00           H
ATOM   3002  CA  GLU A 190      57.198  53.917  43.977  1.00  0.00           C
ATOM   3003  HA  GLU A 190      56.653  53.043  44.301  1.00  0.00           H
ATOM   3004  CB  GLU A 190      57.967  53.581  42.666  1.00  0.00           C
ATOM   3005  HB1 GLU A 190      59.066  53.540  42.819  1.00  0.00           H
ATOM   3006  HB2 GLU A 190      57.785  54.401  41.938  1.00  0.00           H
ATOM   3007  CG  GLU A 190      57.551  52.243  42.010  1.00  0.00           C
ATOM   3008  HG1 GLU A 190      57.916  51.404  42.640  1.00  0.00           H
ATOM   3009  HG2 GLU A 190      58.011  52.154  41.003  1.00  0.00           H
ATOM   3010  CD  GLU A 190      56.054  52.053  41.859  1.00  0.00           C
ATOM   3011  OE1 GLU A 190      55.433  52.809  41.075  1.00  0.00           O
ATOM   3012  OE2 GLU A 190      55.536  51.090  42.484  1.00  0.00           O
ATOM   3013  C   GLU A 190      58.196  54.219  45.086  1.00  0.00           C
ATOM   3014  O   GLU A 190      58.476  53.380  45.942  1.00  0.00           O
ATOM   3015  N   ALA A 191      58.751  55.448  45.105  1.00  0.00           N
ATOM   3016  HN  ALA A 191      58.519  56.105  44.392  1.00  0.00           H
ATOM   3017  CA  ALA A 191      59.644  55.912  46.150  1.00  0.00           C
ATOM   3018  HA  ALA A 191      60.463  55.212  46.221  1.00  0.00           H
ATOM   3019  CB  ALA A 191      60.196  57.301  45.780  1.00  0.00           C
ATOM   3020  HB1 ALA A 191      59.389  58.064  45.781  1.00  0.00           H
ATOM   3021  HB2 ALA A 191      60.636  57.265  44.760  1.00  0.00           H
ATOM   3022  HB3 ALA A 191      60.985  57.617  46.495  1.00  0.00           H
ATOM   3023  C   ALA A 191      58.988  55.962  47.523  1.00  0.00           C
ATOM   3024  O   ALA A 191      59.554  55.524  48.522  1.00  0.00           O
ATOM   3025  N   MET A 192      57.734  56.452  47.582  1.00  0.00           N
ATOM   3026  HN  MET A 192      57.334  56.849  46.760  1.00  0.00           H
ATOM   3027  CA  MET A 192      56.907  56.524  48.768  1.00  0.00           C
ATOM   3028  HA  MET A 192      57.431  57.119  49.501  1.00  0.00           H
ATOM   3029  CB  MET A 192      55.541  57.175  48.437  1.00  0.00           C
ATOM   3030  HB1 MET A 192      54.931  56.473  47.829  1.00  0.00           H
ATOM   3031  HB2 MET A 192      55.740  58.070  47.809  1.00  0.00           H
ATOM   3032  CG  MET A 192      54.763  57.642  49.688  1.00  0.00           C
ATOM   3033  HG1 MET A 192      55.254  58.567  50.057  1.00  0.00           H
ATOM   3034  HG2 MET A 192      54.875  56.884  50.492  1.00  0.00           H
ATOM   3035  SD  MET A 192      52.978  57.946  49.474  1.00  0.00           S
ATOM   3036  CE  MET A 192      52.880  58.347  47.707  1.00  0.00           C
ATOM   3037  HE1 MET A 192      52.913  57.428  47.085  1.00  0.00           H
ATOM   3038  HE2 MET A 192      53.715  59.007  47.387  1.00  0.00           H
ATOM   3039  HE3 MET A 192      51.934  58.878  47.467  1.00  0.00           H
ATOM   3040  C   MET A 192      56.659  55.149  49.368  1.00  0.00           C
ATOM   3041  O   MET A 192      56.664  54.983  50.585  1.00  0.00           O
ATOM   3042  N   PHE A 193      56.455  54.117  48.521  1.00  0.00           N
ATOM   3043  HN  PHE A 193      56.414  54.290  47.540  1.00  0.00           H
ATOM   3044  CA  PHE A 193      56.263  52.746  48.955  1.00  0.00           C
ATOM   3045  HA  PHE A 193      55.416  52.747  49.625  1.00  0.00           H
ATOM   3046  CB  PHE A 193      55.943  51.852  47.725  1.00  0.00           C
ATOM   3047  HB1 PHE A 193      56.839  51.728  47.079  1.00  0.00           H
ATOM   3048  HB2 PHE A 193      55.154  52.340  47.113  1.00  0.00           H
ATOM   3049  CG  PHE A 193      55.431  50.499  48.146  1.00  0.00           C
ATOM   3050  CD1 PHE A 193      54.138  50.395  48.687  1.00  0.00           C
ATOM   3051  HD1 PHE A 193      53.544  51.288  48.810  1.00  0.00           H
ATOM   3052  CE1 PHE A 193      53.619  49.151  49.063  1.00  0.00           C
ATOM   3053  HE1 PHE A 193      52.625  49.078  49.480  1.00  0.00           H
ATOM   3054  CZ  PHE A 193      54.395  47.998  48.905  1.00  0.00           C
ATOM   3055  HZ  PHE A 193      53.987  47.042  49.201  1.00  0.00           H
ATOM   3056  CD2 PHE A 193      56.203  49.333  47.994  1.00  0.00           C
ATOM   3057  HD2 PHE A 193      57.202  49.403  47.591  1.00  0.00           H
ATOM   3058  CE2 PHE A 193      55.690  48.086  48.378  1.00  0.00           C
ATOM   3059  HE2 PHE A 193      56.295  47.198  48.272  1.00  0.00           H
ATOM   3060  C   PHE A 193      57.453  52.190  49.748  1.00  0.00           C
ATOM   3061  O   PHE A 193      57.282  51.575  50.799  1.00  0.00           O
ATOM   3062  N   LEU A 194      58.700  52.427  49.289  1.00  0.00           N
ATOM   3063  HN  LEU A 194      58.840  52.895  48.420  1.00  0.00           H
ATOM   3064  CA  LEU A 194      59.881  52.130  50.086  1.00  0.00           C
ATOM   3065  HA  LEU A 194      59.778  51.126  50.469  1.00  0.00           H
ATOM   3066  CB  LEU A 194      61.182  52.207  49.248  1.00  0.00           C
ATOM   3067  HB1 LEU A 194      62.038  51.991  49.923  1.00  0.00           H
ATOM   3068  HB2 LEU A 194      61.323  53.236  48.854  1.00  0.00           H
ATOM   3069  CG  LEU A 194      61.293  51.208  48.072  1.00  0.00           C
ATOM   3070  HG  LEU A 194      60.713  51.615  47.216  1.00  0.00           H
ATOM   3071  CD1 LEU A 194      62.771  51.082  47.661  1.00  0.00           C
ATOM   3072 HD11 LEU A 194      63.386  50.756  48.527  1.00  0.00           H
ATOM   3073 HD12 LEU A 194      63.163  52.059  47.305  1.00  0.00           H
ATOM   3074 HD13 LEU A 194      62.904  50.327  46.858  1.00  0.00           H
ATOM   3075  CD2 LEU A 194      60.732  49.813  48.395  1.00  0.00           C
ATOM   3076 HD21 LEU A 194      59.641  49.855  48.601  1.00  0.00           H
ATOM   3077 HD22 LEU A 194      61.248  49.399  49.288  1.00  0.00           H
ATOM   3078 HD23 LEU A 194      60.897  49.119  47.543  1.00  0.00           H
ATOM   3079  C   LEU A 194      60.032  53.007  51.327  1.00  0.00           C
ATOM   3080  O   LEU A 194      60.340  52.531  52.421  1.00  0.00           O
ATOM   3081  N   LEU A 195      59.802  54.327  51.188  1.00  0.00           N
ATOM   3082  HN  LEU A 195      59.576  54.693  50.289  1.00  0.00           H
ATOM   3083  CA  LEU A 195      59.972  55.304  52.251  1.00  0.00           C
ATOM   3084  HA  LEU A 195      60.957  55.129  52.657  1.00  0.00           H
ATOM   3085  CB  LEU A 195      59.893  56.743  51.676  1.00  0.00           C
ATOM   3086  HB1 LEU A 195      58.891  57.196  51.836  1.00  0.00           H
ATOM   3087  HB2 LEU A 195      60.036  56.677  50.576  1.00  0.00           H
ATOM   3088  CG  LEU A 195      61.000  57.706  52.163  1.00  0.00           C
ATOM   3089  HG  LEU A 195      60.878  57.865  53.255  1.00  0.00           H
ATOM   3090  CD1 LEU A 195      62.414  57.155  51.908  1.00  0.00           C
ATOM   3091 HD11 LEU A 195      62.518  56.844  50.847  1.00  0.00           H
ATOM   3092 HD12 LEU A 195      62.641  56.281  52.556  1.00  0.00           H
ATOM   3093 HD13 LEU A 195      63.176  57.935  52.119  1.00  0.00           H
ATOM   3094  CD2 LEU A 195      60.857  59.062  51.454  1.00  0.00           C
ATOM   3095 HD21 LEU A 195      59.864  59.513  51.666  1.00  0.00           H
ATOM   3096 HD22 LEU A 195      60.961  58.936  50.355  1.00  0.00           H
ATOM   3097 HD23 LEU A 195      61.644  59.766  51.799  1.00  0.00           H
ATOM   3098  C   LEU A 195      59.025  55.114  53.429  1.00  0.00           C
ATOM   3099  O   LEU A 195      59.408  55.284  54.586  1.00  0.00           O
ATOM   3100  N   GLU A 196      57.766  54.697  53.164  1.00  0.00           N
ATOM   3101  HN  GLU A 196      57.467  54.610  52.217  1.00  0.00           H
ATOM   3102  CA  GLU A 196      56.769  54.429  54.188  1.00  0.00           C
ATOM   3103  HA  GLU A 196      56.787  55.252  54.887  1.00  0.00           H
ATOM   3104  CB  GLU A 196      55.328  54.305  53.597  1.00  0.00           C
ATOM   3105  HB1 GLU A 196      55.134  55.199  52.965  1.00  0.00           H
ATOM   3106  HB2 GLU A 196      54.612  54.333  54.445  1.00  0.00           H
ATOM   3107  CG  GLU A 196      55.072  53.020  52.764  1.00  0.00           C
ATOM   3108  HG1 GLU A 196      55.374  52.118  53.338  1.00  0.00           H
ATOM   3109  HG2 GLU A 196      55.704  53.069  51.851  1.00  0.00           H
ATOM   3110  CD  GLU A 196      53.625  52.856  52.293  1.00  0.00           C
ATOM   3111  OE1 GLU A 196      52.917  53.702  51.783  1.00  0.00           O
ATOM   3112  OE2 GLU A 196      53.168  51.565  52.471  1.00  0.00           O
ATOM   3113  HE2 GLU A 196      53.850  51.013  52.862  1.00  0.00           H
ATOM   3114  C   GLU A 196      57.077  53.169  54.987  1.00  0.00           C
ATOM   3115  O   GLU A 196      56.455  52.921  56.010  1.00  0.00           O
ATOM   3116  N   PHE A 197      58.029  52.327  54.548  1.00  0.00           N
ATOM   3117  HN  PHE A 197      58.512  52.514  53.697  1.00  0.00           H
ATOM   3118  CA  PHE A 197      58.458  51.178  55.318  1.00  0.00           C
ATOM   3119  HA  PHE A 197      57.754  50.974  56.111  1.00  0.00           H
ATOM   3120  CB  PHE A 197      58.505  49.921  54.408  1.00  0.00           C
ATOM   3121  HB1 PHE A 197      59.116  50.131  53.504  1.00  0.00           H
ATOM   3122  HB2 PHE A 197      57.478  49.666  54.071  1.00  0.00           H
ATOM   3123  CG  PHE A 197      59.076  48.722  55.122  1.00  0.00           C
ATOM   3124  CD1 PHE A 197      58.347  48.074  56.133  1.00  0.00           C
ATOM   3125  HD1 PHE A 197      57.371  48.443  56.409  1.00  0.00           H
ATOM   3126  CE1 PHE A 197      58.884  46.963  56.799  1.00  0.00           C
ATOM   3127  HE1 PHE A 197      58.315  46.474  57.576  1.00  0.00           H
ATOM   3128  CZ  PHE A 197      60.161  46.498  56.460  1.00  0.00           C
ATOM   3129  HZ  PHE A 197      60.585  45.649  56.976  1.00  0.00           H
ATOM   3130  CD2 PHE A 197      60.355  48.248  54.793  1.00  0.00           C
ATOM   3131  HD2 PHE A 197      60.932  48.746  54.028  1.00  0.00           H
ATOM   3132  CE2 PHE A 197      60.895  47.144  55.458  1.00  0.00           C
ATOM   3133  HE2 PHE A 197      61.882  46.797  55.186  1.00  0.00           H
ATOM   3134  C   PHE A 197      59.783  51.452  56.021  1.00  0.00           C
ATOM   3135  O   PHE A 197      59.881  51.344  57.242  1.00  0.00           O
ATOM   3136  N   PHE A 198      60.842  51.811  55.267  1.00  0.00           N
ATOM   3137  HN  PHE A 198      60.752  51.918  54.280  1.00  0.00           H
ATOM   3138  CA  PHE A 198      62.180  51.968  55.815  1.00  0.00           C
ATOM   3139  HA  PHE A 198      62.413  51.045  56.325  1.00  0.00           H
ATOM   3140  CB  PHE A 198      63.210  52.212  54.679  1.00  0.00           C
ATOM   3141  HB1 PHE A 198      64.206  52.490  55.087  1.00  0.00           H
ATOM   3142  HB2 PHE A 198      62.860  53.030  54.014  1.00  0.00           H
ATOM   3143  CG  PHE A 198      63.429  50.963  53.872  1.00  0.00           C
ATOM   3144  CD1 PHE A 198      63.302  50.961  52.473  1.00  0.00           C
ATOM   3145  HD1 PHE A 198      62.990  51.864  51.970  1.00  0.00           H
ATOM   3146  CE1 PHE A 198      63.606  49.813  51.728  1.00  0.00           C
ATOM   3147  HE1 PHE A 198      63.515  49.825  50.651  1.00  0.00           H
ATOM   3148  CZ  PHE A 198      64.057  48.658  52.378  1.00  0.00           C
ATOM   3149  HZ  PHE A 198      64.321  47.778  51.810  1.00  0.00           H
ATOM   3150  CD2 PHE A 198      63.869  49.793  54.510  1.00  0.00           C
ATOM   3151  HD2 PHE A 198      64.005  49.782  55.581  1.00  0.00           H
ATOM   3152  CE2 PHE A 198      64.184  48.652  53.769  1.00  0.00           C
ATOM   3153  HE2 PHE A 198      64.563  47.776  54.275  1.00  0.00           H
ATOM   3154  C   PHE A 198      62.370  53.031  56.887  1.00  0.00           C
ATOM   3155  O   PHE A 198      62.964  52.768  57.931  1.00  0.00           O
ATOM   3156  N   LEU A 199      61.847  54.260  56.688  1.00  0.00           N
ATOM   3157  HN  LEU A 199      61.343  54.482  55.857  1.00  0.00           H
ATOM   3158  CA  LEU A 199      61.906  55.285  57.723  1.00  0.00           C
ATOM   3159  HA  LEU A 199      62.928  55.299  58.072  1.00  0.00           H
ATOM   3160  CB  LEU A 199      61.605  56.716  57.199  1.00  0.00           C
ATOM   3161  HB1 LEU A 199      61.486  57.401  58.066  1.00  0.00           H
ATOM   3162  HB2 LEU A 199      60.654  56.723  56.624  1.00  0.00           H
ATOM   3163  CG  LEU A 199      62.698  57.337  56.298  1.00  0.00           C
ATOM   3164  HG  LEU A 199      62.765  56.739  55.364  1.00  0.00           H
ATOM   3165  CD1 LEU A 199      62.303  58.774  55.920  1.00  0.00           C
ATOM   3166 HD11 LEU A 199      62.243  59.408  56.831  1.00  0.00           H
ATOM   3167 HD12 LEU A 199      61.315  58.790  55.413  1.00  0.00           H
ATOM   3168 HD13 LEU A 199      63.059  59.217  55.237  1.00  0.00           H
ATOM   3169  CD2 LEU A 199      64.086  57.349  56.960  1.00  0.00           C
ATOM   3170 HD21 LEU A 199      64.473  56.318  57.108  1.00  0.00           H
ATOM   3171 HD22 LEU A 199      64.043  57.859  57.946  1.00  0.00           H
ATOM   3172 HD23 LEU A 199      64.813  57.893  56.320  1.00  0.00           H
ATOM   3173  C   LEU A 199      61.133  54.950  59.000  1.00  0.00           C
ATOM   3174  O   LEU A 199      61.695  55.123  60.082  1.00  0.00           O
ATOM   3175  N   PRO A 200      59.915  54.403  58.979  1.00  0.00           N
ATOM   3176  CD  PRO A 200      58.922  54.662  57.929  1.00  0.00           C
ATOM   3177  HD1 PRO A 200      58.967  53.839  57.184  1.00  0.00           H
ATOM   3178  HD2 PRO A 200      59.067  55.639  57.420  1.00  0.00           H
ATOM   3179  CA  PRO A 200      59.263  53.957  60.205  1.00  0.00           C
ATOM   3180  HA  PRO A 200      59.285  54.766  60.919  1.00  0.00           H
ATOM   3181  CB  PRO A 200      57.840  53.610  59.755  1.00  0.00           C
ATOM   3182  HB1 PRO A 200      57.111  53.666  60.591  1.00  0.00           H
ATOM   3183  HB2 PRO A 200      57.797  52.598  59.299  1.00  0.00           H
ATOM   3184  CG  PRO A 200      57.585  54.647  58.667  1.00  0.00           C
ATOM   3185  HG1 PRO A 200      56.734  54.384  58.004  1.00  0.00           H
ATOM   3186  HG2 PRO A 200      57.397  55.638  59.133  1.00  0.00           H
ATOM   3187  C   PRO A 200      59.947  52.772  60.841  1.00  0.00           C
ATOM   3188  O   PRO A 200      59.937  52.680  62.065  1.00  0.00           O
ATOM   3189  N   LEU A 201      60.558  51.858  60.062  1.00  0.00           N
ATOM   3190  HN  LEU A 201      60.492  51.918  59.069  1.00  0.00           H
ATOM   3191  CA  LEU A 201      61.314  50.735  60.594  1.00  0.00           C
ATOM   3192  HA  LEU A 201      60.644  50.133  61.190  1.00  0.00           H
ATOM   3193  CB  LEU A 201      61.879  49.888  59.428  1.00  0.00           C
ATOM   3194  HB1 LEU A 201      62.602  50.507  58.855  1.00  0.00           H
ATOM   3195  HB2 LEU A 201      61.055  49.632  58.727  1.00  0.00           H
ATOM   3196  CG  LEU A 201      62.582  48.581  59.844  1.00  0.00           C
ATOM   3197  HG  LEU A 201      63.124  48.726  60.803  1.00  0.00           H
ATOM   3198  CD1 LEU A 201      61.557  47.461  60.038  1.00  0.00           C
ATOM   3199 HD11 LEU A 201      61.026  47.258  59.084  1.00  0.00           H
ATOM   3200 HD12 LEU A 201      60.808  47.741  60.810  1.00  0.00           H
ATOM   3201 HD13 LEU A 201      62.068  46.530  60.363  1.00  0.00           H
ATOM   3202  CD2 LEU A 201      63.636  48.181  58.803  1.00  0.00           C
ATOM   3203 HD21 LEU A 201      64.372  49.002  58.667  1.00  0.00           H
ATOM   3204 HD22 LEU A 201      63.158  47.964  57.823  1.00  0.00           H
ATOM   3205 HD23 LEU A 201      64.189  47.278  59.139  1.00  0.00           H
ATOM   3206  C   LEU A 201      62.464  51.170  61.498  1.00  0.00           C
ATOM   3207  O   LEU A 201      62.638  50.653  62.603  1.00  0.00           O
ATOM   3208  N   GLY A 202      63.228  52.201  61.074  1.00  0.00           N
ATOM   3209  HN  GLY A 202      63.061  52.579  60.166  1.00  0.00           H
ATOM   3210  CA  GLY A 202      64.312  52.790  61.858  1.00  0.00           C
ATOM   3211  HA1 GLY A 202      64.771  53.558  61.254  1.00  0.00           H
ATOM   3212  HA2 GLY A 202      65.002  52.004  62.130  1.00  0.00           H
ATOM   3213  C   GLY A 202      63.859  53.446  63.138  1.00  0.00           C
ATOM   3214  O   GLY A 202      64.591  53.501  64.121  1.00  0.00           O
ATOM   3215  N   ILE A 203      62.618  53.961  63.166  1.00  0.00           N
ATOM   3216  HN  ILE A 203      62.061  53.932  62.340  1.00  0.00           H
ATOM   3217  CA  ILE A 203      62.048  54.601  64.339  1.00  0.00           C
ATOM   3218  HA  ILE A 203      62.839  55.083  64.894  1.00  0.00           H
ATOM   3219  CB  ILE A 203      61.038  55.682  63.941  1.00  0.00           C
ATOM   3220  HB  ILE A 203      60.244  55.223  63.314  1.00  0.00           H
ATOM   3221  CG2 ILE A 203      60.381  56.302  65.199  1.00  0.00           C
ATOM   3222 HG21 ILE A 203      61.158  56.736  65.865  1.00  0.00           H
ATOM   3223 HG22 ILE A 203      59.792  55.556  65.774  1.00  0.00           H
ATOM   3224 HG23 ILE A 203      59.680  57.115  64.912  1.00  0.00           H
ATOM   3225  CG1 ILE A 203      61.740  56.771  63.086  1.00  0.00           C
ATOM   3226 HG11 ILE A 203      62.278  56.299  62.237  1.00  0.00           H
ATOM   3227 HG12 ILE A 203      62.506  57.280  63.710  1.00  0.00           H
ATOM   3228  CD  ILE A 203      60.784  57.815  62.495  1.00  0.00           C
ATOM   3229  HD1 ILE A 203      60.322  58.436  63.292  1.00  0.00           H
ATOM   3230  HD2 ILE A 203      59.978  57.318  61.914  1.00  0.00           H
ATOM   3231  HD3 ILE A 203      61.337  58.493  61.810  1.00  0.00           H
ATOM   3232  C   ILE A 203      61.420  53.580  65.280  1.00  0.00           C
ATOM   3233  O   ILE A 203      61.673  53.588  66.486  1.00  0.00           O
ATOM   3234  N   ILE A 204      60.587  52.651  64.765  1.00  0.00           N
ATOM   3235  HN  ILE A 204      60.393  52.648  63.787  1.00  0.00           H
ATOM   3236  CA  ILE A 204      59.918  51.623  65.554  1.00  0.00           C
ATOM   3237  HA  ILE A 204      59.386  52.125  66.348  1.00  0.00           H
ATOM   3238  CB  ILE A 204      58.883  50.848  64.726  1.00  0.00           C
ATOM   3239  HB  ILE A 204      59.385  50.471  63.809  1.00  0.00           H
ATOM   3240  CG2 ILE A 204      58.316  49.632  65.505  1.00  0.00           C
ATOM   3241 HG21 ILE A 204      57.874  49.960  66.470  1.00  0.00           H
ATOM   3242 HG22 ILE A 204      59.096  48.868  65.707  1.00  0.00           H
ATOM   3243 HG23 ILE A 204      57.522  49.130  64.913  1.00  0.00           H
ATOM   3244  CG1 ILE A 204      57.737  51.792  64.279  1.00  0.00           C
ATOM   3245 HG11 ILE A 204      58.161  52.736  63.875  1.00  0.00           H
ATOM   3246 HG12 ILE A 204      57.116  52.064  65.159  1.00  0.00           H
ATOM   3247  CD  ILE A 204      56.849  51.189  63.183  1.00  0.00           C
ATOM   3248  HD1 ILE A 204      56.249  50.336  63.566  1.00  0.00           H
ATOM   3249  HD2 ILE A 204      57.470  50.831  62.334  1.00  0.00           H
ATOM   3250  HD3 ILE A 204      56.154  51.961  62.788  1.00  0.00           H
ATOM   3251  C   ILE A 204      60.884  50.673  66.242  1.00  0.00           C
ATOM   3252  O   ILE A 204      60.752  50.407  67.439  1.00  0.00           O
ATOM   3253  N   LEU A 205      61.908  50.162  65.521  1.00  0.00           N
ATOM   3254  HN  LEU A 205      62.017  50.370  64.552  1.00  0.00           H
ATOM   3255  CA  LEU A 205      62.932  49.315  66.111  1.00  0.00           C
ATOM   3256  HA  LEU A 205      62.425  48.536  66.661  1.00  0.00           H
ATOM   3257  CB  LEU A 205      63.829  48.637  65.046  1.00  0.00           C
ATOM   3258  HB1 LEU A 205      64.628  48.060  65.559  1.00  0.00           H
ATOM   3259  HB2 LEU A 205      64.322  49.414  64.423  1.00  0.00           H
ATOM   3260  CG  LEU A 205      63.097  47.646  64.109  1.00  0.00           C
ATOM   3261  HG  LEU A 205      62.397  48.222  63.467  1.00  0.00           H
ATOM   3262  CD1 LEU A 205      64.111  46.947  63.191  1.00  0.00           C
ATOM   3263 HD11 LEU A 205      64.810  46.322  63.787  1.00  0.00           H
ATOM   3264 HD12 LEU A 205      64.704  47.696  62.624  1.00  0.00           H
ATOM   3265 HD13 LEU A 205      63.587  46.293  62.462  1.00  0.00           H
ATOM   3266  CD2 LEU A 205      62.277  46.590  64.871  1.00  0.00           C
ATOM   3267 HD21 LEU A 205      61.446  47.064  65.436  1.00  0.00           H
ATOM   3268 HD22 LEU A 205      62.928  46.035  65.581  1.00  0.00           H
ATOM   3269 HD23 LEU A 205      61.837  45.861  64.158  1.00  0.00           H
ATOM   3270  C   LEU A 205      63.780  50.018  67.157  1.00  0.00           C
ATOM   3271  O   LEU A 205      64.010  49.474  68.237  1.00  0.00           O
ATOM   3272  N   PHE A 206      64.212  51.273  66.896  1.00  0.00           N
ATOM   3273  HN  PHE A 206      64.049  51.697  66.009  1.00  0.00           H
ATOM   3274  CA  PHE A 206      64.928  52.075  67.876  1.00  0.00           C
ATOM   3275  HA  PHE A 206      65.800  51.518  68.186  1.00  0.00           H
ATOM   3276  CB  PHE A 206      65.399  53.409  67.216  1.00  0.00           C
ATOM   3277  HB1 PHE A 206      64.536  53.901  66.719  1.00  0.00           H
ATOM   3278  HB2 PHE A 206      66.151  53.189  66.428  1.00  0.00           H
ATOM   3279  CG  PHE A 206      66.002  54.393  68.195  1.00  0.00           C
ATOM   3280  CD1 PHE A 206      67.339  54.259  68.602  1.00  0.00           C
ATOM   3281  HD1 PHE A 206      67.937  53.451  68.207  1.00  0.00           H
ATOM   3282  CE1 PHE A 206      67.905  55.172  69.500  1.00  0.00           C
ATOM   3283  HE1 PHE A 206      68.942  55.069  69.784  1.00  0.00           H
ATOM   3284  CZ  PHE A 206      67.132  56.223  70.012  1.00  0.00           C
ATOM   3285  HZ  PHE A 206      67.566  56.938  70.694  1.00  0.00           H
ATOM   3286  CD2 PHE A 206      65.239  55.460  68.704  1.00  0.00           C
ATOM   3287  HD2 PHE A 206      64.211  55.577  68.393  1.00  0.00           H
ATOM   3288  CE2 PHE A 206      65.796  56.365  69.616  1.00  0.00           C
ATOM   3289  HE2 PHE A 206      65.202  57.181  70.001  1.00  0.00           H
ATOM   3290  C   PHE A 206      64.121  52.338  69.145  1.00  0.00           C
ATOM   3291  O   PHE A 206      64.582  52.107  70.263  1.00  0.00           O
ATOM   3292  N   CYS A 207      62.853  52.775  68.993  1.00  0.00           N
ATOM   3293  HN  CYS A 207      62.500  52.966  68.080  1.00  0.00           H
ATOM   3294  CA  CYS A 207      61.963  53.014  70.113  1.00  0.00           C
ATOM   3295  HA  CYS A 207      62.455  53.704  70.782  1.00  0.00           H
ATOM   3296  CB  CYS A 207      60.618  53.638  69.651  1.00  0.00           C
ATOM   3297  HB1 CYS A 207      59.904  53.662  70.502  1.00  0.00           H
ATOM   3298  HB2 CYS A 207      60.172  52.994  68.863  1.00  0.00           H
ATOM   3299  SG  CYS A 207      60.830  55.336  69.023  1.00  0.00           S
ATOM   3300  HG1 CYS A 207      61.355  54.966  67.864  1.00  0.00           H
ATOM   3301  C   CYS A 207      61.687  51.764  70.925  1.00  0.00           C
ATOM   3302  O   CYS A 207      61.752  51.778  72.152  1.00  0.00           O
ATOM   3303  N   SER A 208      61.408  50.635  70.247  1.00  0.00           N
ATOM   3304  HN  SER A 208      61.381  50.645  69.251  1.00  0.00           H
ATOM   3305  CA  SER A 208      61.153  49.357  70.897  1.00  0.00           C
ATOM   3306  HA  SER A 208      60.347  49.505  71.601  1.00  0.00           H
ATOM   3307  CB  SER A 208      60.714  48.265  69.889  1.00  0.00           C
ATOM   3308  HB1 SER A 208      60.516  47.305  70.411  1.00  0.00           H
ATOM   3309  HB2 SER A 208      61.510  48.090  69.134  1.00  0.00           H
ATOM   3310  OG  SER A 208      59.516  48.667  69.224  1.00  0.00           O
ATOM   3311  HG1 SER A 208      59.789  49.293  68.549  1.00  0.00           H
ATOM   3312  C   SER A 208      62.325  48.825  71.696  1.00  0.00           C
ATOM   3313  O   SER A 208      62.173  48.474  72.865  1.00  0.00           O
ATOM   3314  N   ALA A 209      63.541  48.817  71.108  1.00  0.00           N
ATOM   3315  HN  ALA A 209      63.664  49.109  70.163  1.00  0.00           H
ATOM   3316  CA  ALA A 209      64.750  48.390  71.788  1.00  0.00           C
ATOM   3317  HA  ALA A 209      64.590  47.391  72.166  1.00  0.00           H
ATOM   3318  CB  ALA A 209      65.910  48.371  70.772  1.00  0.00           C
ATOM   3319  HB1 ALA A 209      66.091  49.383  70.351  1.00  0.00           H
ATOM   3320  HB2 ALA A 209      65.662  47.690  69.929  1.00  0.00           H
ATOM   3321  HB3 ALA A 209      66.848  48.005  71.243  1.00  0.00           H
ATOM   3322  C   ALA A 209      65.119  49.263  72.983  1.00  0.00           C
ATOM   3323  O   ALA A 209      65.428  48.788  74.077  1.00  0.00           O
ATOM   3324  N   ARG A 210      65.050  50.598  72.818  1.00  0.00           N
ATOM   3325  HN  ARG A 210      64.826  50.978  71.923  1.00  0.00           H
ATOM   3326  CA  ARG A 210      65.316  51.540  73.885  1.00  0.00           C
ATOM   3327  HA  ARG A 210      66.270  51.264  74.309  1.00  0.00           H
ATOM   3328  CB  ARG A 210      65.472  52.975  73.342  1.00  0.00           C
ATOM   3329  HB1 ARG A 210      65.554  53.681  74.196  1.00  0.00           H
ATOM   3330  HB2 ARG A 210      64.561  53.235  72.762  1.00  0.00           H
ATOM   3331  CG  ARG A 210      66.718  53.149  72.439  1.00  0.00           C
ATOM   3332  HG1 ARG A 210      66.366  53.428  71.423  1.00  0.00           H
ATOM   3333  HG2 ARG A 210      67.248  52.179  72.325  1.00  0.00           H
ATOM   3334  CD  ARG A 210      67.726  54.226  72.872  1.00  0.00           C
ATOM   3335  HD1 ARG A 210      67.214  55.210  72.922  1.00  0.00           H
ATOM   3336  HD2 ARG A 210      68.548  54.290  72.126  1.00  0.00           H
ATOM   3337  NE  ARG A 210      68.329  53.818  74.184  1.00  0.00           N
ATOM   3338  HE  ARG A 210      68.893  52.992  74.187  1.00  0.00           H
ATOM   3339  CZ  ARG A 210      68.366  54.568  75.277  1.00  0.00           C
ATOM   3340  NH1 ARG A 210      67.939  55.812  75.312  1.00  0.00           N
ATOM   3341 HH11 ARG A 210      67.496  56.175  74.492  1.00  0.00           H
ATOM   3342 HH12 ARG A 210      67.805  56.235  76.208  1.00  0.00           H
ATOM   3343  NH2 ARG A 210      68.822  54.046  76.396  1.00  0.00           N
ATOM   3344 HH21 ARG A 210      69.149  53.102  76.372  1.00  0.00           H
ATOM   3345 HH22 ARG A 210      68.612  54.513  77.255  1.00  0.00           H
ATOM   3346  C   ARG A 210      64.339  51.495  75.051  1.00  0.00           C
ATOM   3347  O   ARG A 210      64.741  51.643  76.210  1.00  0.00           O
ATOM   3348  N   ILE A 211      63.028  51.284  74.780  1.00  0.00           N
ATOM   3349  HN  ILE A 211      62.716  51.218  73.835  1.00  0.00           H
ATOM   3350  CA  ILE A 211      62.022  51.068  75.814  1.00  0.00           C
ATOM   3351  HA  ILE A 211      62.026  51.920  76.478  1.00  0.00           H
ATOM   3352  CB  ILE A 211      60.610  50.908  75.218  1.00  0.00           C
ATOM   3353  HB  ILE A 211      60.698  50.257  74.322  1.00  0.00           H
ATOM   3354  CG2 ILE A 211      59.610  50.229  76.193  1.00  0.00           C
ATOM   3355 HG21 ILE A 211      59.606  50.754  77.172  1.00  0.00           H
ATOM   3356 HG22 ILE A 211      59.864  49.160  76.359  1.00  0.00           H
ATOM   3357 HG23 ILE A 211      58.581  50.250  75.774  1.00  0.00           H
ATOM   3358  CG1 ILE A 211      60.060  52.275  74.749  1.00  0.00           C
ATOM   3359 HG11 ILE A 211      60.867  52.827  74.221  1.00  0.00           H
ATOM   3360 HG12 ILE A 211      59.765  52.885  75.630  1.00  0.00           H
ATOM   3361  CD  ILE A 211      58.873  52.125  73.789  1.00  0.00           C
ATOM   3362  HD1 ILE A 211      57.970  51.757  74.322  1.00  0.00           H
ATOM   3363  HD2 ILE A 211      59.125  51.405  72.981  1.00  0.00           H
ATOM   3364  HD3 ILE A 211      58.632  53.096  73.306  1.00  0.00           H
ATOM   3365  C   ILE A 211      62.338  49.863  76.667  1.00  0.00           C
ATOM   3366  O   ILE A 211      62.377  49.947  77.894  1.00  0.00           O
ATOM   3367  N   ILE A 212      62.625  48.708  76.045  1.00  0.00           N
ATOM   3368  HN  ILE A 212      62.647  48.616  75.053  1.00  0.00           H
ATOM   3369  CA  ILE A 212      62.759  47.504  76.829  1.00  0.00           C
ATOM   3370  HA  ILE A 212      62.033  47.538  77.628  1.00  0.00           H
ATOM   3371  CB  ILE A 212      62.449  46.251  76.051  1.00  0.00           C
ATOM   3372  HB  ILE A 212      63.246  46.092  75.294  1.00  0.00           H
ATOM   3373  CG2 ILE A 212      62.439  45.112  77.090  1.00  0.00           C
ATOM   3374 HG21 ILE A 212      61.864  45.393  77.998  1.00  0.00           H
ATOM   3375 HG22 ILE A 212      63.468  44.827  77.395  1.00  0.00           H
ATOM   3376 HG23 ILE A 212      61.962  44.207  76.657  1.00  0.00           H
ATOM   3377  CG1 ILE A 212      61.102  46.315  75.281  1.00  0.00           C
ATOM   3378 HG11 ILE A 212      60.965  47.305  74.795  1.00  0.00           H
ATOM   3379 HG12 ILE A 212      60.266  46.173  75.999  1.00  0.00           H
ATOM   3380  CD  ILE A 212      61.021  45.260  74.167  1.00  0.00           C
ATOM   3381  HD1 ILE A 212      61.160  44.236  74.574  1.00  0.00           H
ATOM   3382  HD2 ILE A 212      61.827  45.429  73.421  1.00  0.00           H
ATOM   3383  HD3 ILE A 212      60.040  45.298  73.647  1.00  0.00           H
ATOM   3384  C   ILE A 212      64.117  47.411  77.499  1.00  0.00           C
ATOM   3385  O   ILE A 212      64.224  46.990  78.650  1.00  0.00           O
ATOM   3386  N   TRP A 213      65.197  47.907  76.858  1.00  0.00           N
ATOM   3387  HN  TRP A 213      65.148  48.189  75.903  1.00  0.00           H
ATOM   3388  CA  TRP A 213      66.481  48.007  77.528  1.00  0.00           C
ATOM   3389  HA  TRP A 213      66.721  47.020  77.893  1.00  0.00           H
ATOM   3390  CB  TRP A 213      67.620  48.435  76.555  1.00  0.00           C
ATOM   3391  HB1 TRP A 213      67.404  49.439  76.132  1.00  0.00           H
ATOM   3392  HB2 TRP A 213      67.635  47.723  75.702  1.00  0.00           H
ATOM   3393  CG  TRP A 213      68.967  48.446  77.216  1.00  0.00           C
ATOM   3394  CD1 TRP A 213      69.820  47.377  77.324  1.00  0.00           C
ATOM   3395  HD1 TRP A 213      69.758  46.495  76.704  1.00  0.00           H
ATOM   3396  NE1 TRP A 213      70.757  47.637  78.302  1.00  0.00           N
ATOM   3397  HE1 TRP A 213      71.606  47.182  78.454  1.00  0.00           H
ATOM   3398  CE2 TRP A 213      70.534  48.878  78.818  1.00  0.00           C
ATOM   3399  CD2 TRP A 213      69.463  49.460  78.105  1.00  0.00           C
ATOM   3400  CE3 TRP A 213      69.091  50.783  78.370  1.00  0.00           C
ATOM   3401  HE3 TRP A 213      68.257  51.234  77.852  1.00  0.00           H
ATOM   3402  CZ3 TRP A 213      69.822  51.510  79.312  1.00  0.00           C
ATOM   3403  HZ3 TRP A 213      69.558  52.536  79.524  1.00  0.00           H
ATOM   3404  CZ2 TRP A 213      71.195  49.566  79.817  1.00  0.00           C
ATOM   3405  HZ2 TRP A 213      72.000  49.107  80.372  1.00  0.00           H
ATOM   3406  CH2 TRP A 213      70.859  50.911  80.023  1.00  0.00           C
ATOM   3407  HH2 TRP A 213      71.408  51.483  80.756  1.00  0.00           H
ATOM   3408  C   TRP A 213      66.414  48.904  78.768  1.00  0.00           C
ATOM   3409  O   TRP A 213      66.919  48.561  79.836  1.00  0.00           O
ATOM   3410  N   SER A 214      65.721  50.058  78.671  1.00  0.00           N
ATOM   3411  HN  SER A 214      65.301  50.302  77.800  1.00  0.00           H
ATOM   3412  CA  SER A 214      65.493  50.954  79.801  1.00  0.00           C
ATOM   3413  HA  SER A 214      66.461  51.182  80.223  1.00  0.00           H
ATOM   3414  CB  SER A 214      64.835  52.302  79.406  1.00  0.00           C
ATOM   3415  HB1 SER A 214      64.706  52.938  80.307  1.00  0.00           H
ATOM   3416  HB2 SER A 214      63.833  52.117  78.961  1.00  0.00           H
ATOM   3417  OG  SER A 214      65.648  53.012  78.466  1.00  0.00           O
ATOM   3418  HG1 SER A 214      65.465  52.594  77.622  1.00  0.00           H
ATOM   3419  C   SER A 214      64.690  50.317  80.927  1.00  0.00           C
ATOM   3420  O   SER A 214      64.962  50.545  82.102  1.00  0.00           O
ATOM   3421  N   LEU A 215      63.698  49.466  80.595  1.00  0.00           N
ATOM   3422  HN  LEU A 215      63.466  49.311  79.638  1.00  0.00           H
ATOM   3423  CA  LEU A 215      62.907  48.723  81.566  1.00  0.00           C
ATOM   3424  HA  LEU A 215      62.613  49.403  82.352  1.00  0.00           H
ATOM   3425  CB  LEU A 215      61.635  48.117  80.911  1.00  0.00           C
ATOM   3426  HB1 LEU A 215      61.156  47.380  81.591  1.00  0.00           H
ATOM   3427  HB2 LEU A 215      61.946  47.570  79.995  1.00  0.00           H
ATOM   3428  CG  LEU A 215      60.553  49.152  80.542  1.00  0.00           C
ATOM   3429  HG  LEU A 215      61.049  49.979  79.990  1.00  0.00           H
ATOM   3430  CD1 LEU A 215      59.499  48.531  79.613  1.00  0.00           C
ATOM   3431 HD11 LEU A 215      58.987  47.686  80.122  1.00  0.00           H
ATOM   3432 HD12 LEU A 215      59.984  48.145  78.691  1.00  0.00           H
ATOM   3433 HD13 LEU A 215      58.743  49.291  79.320  1.00  0.00           H
ATOM   3434  CD2 LEU A 215      59.885  49.744  81.792  1.00  0.00           C
ATOM   3435 HD21 LEU A 215      60.626  50.280  82.421  1.00  0.00           H
ATOM   3436 HD22 LEU A 215      59.434  48.931  82.400  1.00  0.00           H
ATOM   3437 HD23 LEU A 215      59.091  50.467  81.506  1.00  0.00           H
ATOM   3438  C   LEU A 215      63.657  47.597  82.269  1.00  0.00           C
ATOM   3439  O   LEU A 215      63.196  47.111  83.300  1.00  0.00           O
ATOM   3440  N   ARG A 216      64.815  47.151  81.741  1.00  0.00           N
ATOM   3441  HN  ARG A 216      65.119  47.475  80.848  1.00  0.00           H
ATOM   3442  CA  ARG A 216      65.631  46.161  82.422  1.00  0.00           C
ATOM   3443  HA  ARG A 216      65.083  45.693  83.227  1.00  0.00           H
ATOM   3444  CB  ARG A 216      66.089  45.068  81.442  1.00  0.00           C
ATOM   3445  HB1 ARG A 216      66.679  44.324  82.019  1.00  0.00           H
ATOM   3446  HB2 ARG A 216      66.743  45.547  80.682  1.00  0.00           H
ATOM   3447  CG  ARG A 216      64.979  44.297  80.698  1.00  0.00           C
ATOM   3448  HG1 ARG A 216      64.548  44.945  79.905  1.00  0.00           H
ATOM   3449  HG2 ARG A 216      64.160  44.057  81.409  1.00  0.00           H
ATOM   3450  CD  ARG A 216      65.463  42.981  80.064  1.00  0.00           C
ATOM   3451  HD1 ARG A 216      64.828  42.697  79.198  1.00  0.00           H
ATOM   3452  HD2 ARG A 216      65.425  42.170  80.824  1.00  0.00           H
ATOM   3453  NE  ARG A 216      66.868  43.224  79.593  1.00  0.00           N
ATOM   3454  HE  ARG A 216      67.043  44.129  79.204  1.00  0.00           H
ATOM   3455  CZ  ARG A 216      67.952  42.606  80.053  1.00  0.00           C
ATOM   3456  NH1 ARG A 216      67.940  41.523  80.793  1.00  0.00           N
ATOM   3457 HH11 ARG A 216      67.091  41.242  81.242  1.00  0.00           H
ATOM   3458 HH12 ARG A 216      68.770  41.289  81.298  1.00  0.00           H
ATOM   3459  NH2 ARG A 216      69.121  43.160  79.796  1.00  0.00           N
ATOM   3460 HH21 ARG A 216      69.122  44.158  79.741  1.00  0.00           H
ATOM   3461 HH22 ARG A 216      69.911  42.814  80.303  1.00  0.00           H
ATOM   3462  C   ARG A 216      66.920  46.714  83.023  1.00  0.00           C
ATOM   3463  O   ARG A 216      67.531  46.070  83.870  1.00  0.00           O
ATOM   3464  N   GLN A 217      67.379  47.918  82.613  1.00  0.00           N
ATOM   3465  HN  GLN A 217      66.939  48.371  81.842  1.00  0.00           H
ATOM   3466  CA  GLN A 217      68.528  48.608  83.199  1.00  0.00           C
ATOM   3467  HA  GLN A 217      69.410  47.994  83.094  1.00  0.00           H
ATOM   3468  CB  GLN A 217      68.715  49.969  82.479  1.00  0.00           C
ATOM   3469  HB1 GLN A 217      67.719  50.453  82.391  1.00  0.00           H
ATOM   3470  HB2 GLN A 217      69.040  49.738  81.442  1.00  0.00           H
ATOM   3471  CG  GLN A 217      69.666  51.011  83.143  1.00  0.00           C
ATOM   3472  HG1 GLN A 217      69.265  51.297  84.138  1.00  0.00           H
ATOM   3473  HG2 GLN A 217      69.682  51.920  82.504  1.00  0.00           H
ATOM   3474  CD  GLN A 217      71.114  50.538  83.318  1.00  0.00           C
ATOM   3475  OE1 GLN A 217      71.553  49.521  82.791  1.00  0.00           O
ATOM   3476  NE2 GLN A 217      71.929  51.331  84.054  1.00  0.00           N
ATOM   3477 HE21 GLN A 217      72.854  50.977  84.196  1.00  0.00           H
ATOM   3478 HE22 GLN A 217      71.576  52.109  84.573  1.00  0.00           H
ATOM   3479  C   GLN A 217      68.356  48.889  84.673  1.00  0.00           C
ATOM   3480  O   GLN A 217      69.237  48.712  85.508  1.00  0.00           O
ATOM   3481  N   ARG A 218      67.144  49.332  85.002  1.00  0.00           N
ATOM   3482  HN  ARG A 218      66.463  49.431  84.281  1.00  0.00           H
ATOM   3483  CA  ARG A 218      66.643  49.424  86.341  1.00  0.00           C
ATOM   3484  HA  ARG A 218      67.438  49.268  87.056  1.00  0.00           H
ATOM   3485  CB  ARG A 218      65.978  50.805  86.574  1.00  0.00           C
ATOM   3486  HB1 ARG A 218      66.798  51.551  86.508  1.00  0.00           H
ATOM   3487  HB2 ARG A 218      65.570  50.850  87.607  1.00  0.00           H
ATOM   3488  CG  ARG A 218      64.887  51.186  85.546  1.00  0.00           C
ATOM   3489  HG1 ARG A 218      63.935  50.687  85.829  1.00  0.00           H
ATOM   3490  HG2 ARG A 218      65.152  50.788  84.543  1.00  0.00           H
ATOM   3491  CD  ARG A 218      64.692  52.692  85.343  1.00  0.00           C
ATOM   3492  HD1 ARG A 218      63.875  52.892  84.617  1.00  0.00           H
ATOM   3493  HD2 ARG A 218      65.643  53.127  84.968  1.00  0.00           H
ATOM   3494  NE  ARG A 218      64.355  53.288  86.674  1.00  0.00           N
ATOM   3495  HE  ARG A 218      64.265  52.668  87.454  1.00  0.00           H
ATOM   3496  CZ  ARG A 218      64.558  54.563  86.980  1.00  0.00           C
ATOM   3497  NH1 ARG A 218      64.822  55.487  86.087  1.00  0.00           N
ATOM   3498 HH11 ARG A 218      64.828  55.278  85.109  1.00  0.00           H
ATOM   3499 HH12 ARG A 218      64.771  56.450  86.355  1.00  0.00           H
ATOM   3500  NH2 ARG A 218      64.410  54.946  88.230  1.00  0.00           N
ATOM   3501 HH21 ARG A 218      64.037  54.309  88.904  1.00  0.00           H
ATOM   3502 HH22 ARG A 218      64.487  55.912  88.474  1.00  0.00           H
ATOM   3503  C   ARG A 218      65.683  48.266  86.451  1.00  0.00           C
ATOM   3504  O   ARG A 218      64.889  48.033  85.543  1.00  0.00           O
ATOM   3505  N   GLN A 219      65.790  47.466  87.528  1.00  0.00           N
ATOM   3506  HN  GLN A 219      66.486  47.650  88.218  1.00  0.00           H
ATOM   3507  CA  GLN A 219      65.164  46.165  87.670  1.00  0.00           C
ATOM   3508  HA  GLN A 219      65.348  45.617  86.757  1.00  0.00           H
ATOM   3509  CB  GLN A 219      65.802  45.351  88.836  1.00  0.00           C
ATOM   3510  HB1 GLN A 219      65.222  44.411  88.964  1.00  0.00           H
ATOM   3511  HB2 GLN A 219      65.708  45.925  89.782  1.00  0.00           H
ATOM   3512  CG  GLN A 219      67.277  44.908  88.626  1.00  0.00           C
ATOM   3513  HG1 GLN A 219      67.366  44.410  87.637  1.00  0.00           H
ATOM   3514  HG2 GLN A 219      67.538  44.165  89.409  1.00  0.00           H
ATOM   3515  CD  GLN A 219      68.313  46.036  88.707  1.00  0.00           C
ATOM   3516  OE1 GLN A 219      68.047  47.177  89.089  1.00  0.00           O
ATOM   3517  NE2 GLN A 219      69.571  45.695  88.348  1.00  0.00           N
ATOM   3518 HE21 GLN A 219      70.223  46.439  88.200  1.00  0.00           H
ATOM   3519 HE22 GLN A 219      69.725  44.802  87.925  1.00  0.00           H
ATOM   3520  C   GLN A 219      63.650  46.205  87.841  1.00  0.00           C
ATOM   3521  O   GLN A 219      63.100  45.867  88.885  1.00  0.00           O
ATOM   3522  N   MET A 220      62.931  46.610  86.783  1.00  0.00           N
ATOM   3523  HN  MET A 220      63.418  46.960  85.987  1.00  0.00           H
ATOM   3524  CA  MET A 220      61.497  46.755  86.802  1.00  0.00           C
ATOM   3525  HA  MET A 220      61.135  46.792  87.819  1.00  0.00           H
ATOM   3526  CB  MET A 220      61.096  48.060  86.067  1.00  0.00           C
ATOM   3527  HB1 MET A 220      59.990  48.089  85.961  1.00  0.00           H
ATOM   3528  HB2 MET A 220      61.539  48.053  85.049  1.00  0.00           H
ATOM   3529  CG  MET A 220      61.551  49.333  86.805  1.00  0.00           C
ATOM   3530  HG1 MET A 220      62.644  49.264  86.990  1.00  0.00           H
ATOM   3531  HG2 MET A 220      61.069  49.344  87.806  1.00  0.00           H
ATOM   3532  SD  MET A 220      61.189  50.891  85.931  1.00  0.00           S
ATOM   3533  CE  MET A 220      59.403  50.691  85.710  1.00  0.00           C
ATOM   3534  HE1 MET A 220      58.912  50.385  86.658  1.00  0.00           H
ATOM   3535  HE2 MET A 220      59.189  49.916  84.942  1.00  0.00           H
ATOM   3536  HE3 MET A 220      58.936  51.638  85.365  1.00  0.00           H
ATOM   3537  C   MET A 220      60.803  45.596  86.125  1.00  0.00           C
ATOM   3538  O   MET A 220      59.583  45.462  86.230  1.00  0.00           O
ATOM   3539  N   ASP A 221      61.571  44.713  85.452  1.00  0.00           N
ATOM   3540  HN  ASP A 221      62.563  44.816  85.455  1.00  0.00           H
ATOM   3541  CA  ASP A 221      61.080  43.652  84.594  1.00  0.00           C
ATOM   3542  HA  ASP A 221      60.267  44.058  84.011  1.00  0.00           H
ATOM   3543  CB  ASP A 221      62.190  43.243  83.584  1.00  0.00           C
ATOM   3544  HB1 ASP A 221      62.561  44.165  83.088  1.00  0.00           H
ATOM   3545  HB2 ASP A 221      61.749  42.583  82.806  1.00  0.00           H
ATOM   3546  CG  ASP A 221      63.402  42.512  84.150  1.00  0.00           C
ATOM   3547  OD1 ASP A 221      63.410  42.092  85.332  1.00  0.00           O
ATOM   3548  OD2 ASP A 221      64.331  42.296  83.328  1.00  0.00           O
ATOM   3549  C   ASP A 221      60.496  42.474  85.365  1.00  0.00           C
ATOM   3550  O   ASP A 221      59.772  41.640  84.822  1.00  0.00           O
ATOM   3551  N   ARG A 222      60.777  42.407  86.677  1.00  0.00           N
ATOM   3552  HN  ARG A 222      61.452  43.046  87.036  1.00  0.00           H
ATOM   3553  CA  ARG A 222      60.277  41.402  87.585  1.00  0.00           C
ATOM   3554  HA  ARG A 222      60.532  40.436  87.176  1.00  0.00           H
ATOM   3555  CB  ARG A 222      60.935  41.561  88.974  1.00  0.00           C
ATOM   3556  HB1 ARG A 222      60.724  40.635  89.550  1.00  0.00           H
ATOM   3557  HB2 ARG A 222      60.463  42.411  89.512  1.00  0.00           H
ATOM   3558  CG  ARG A 222      62.454  41.835  88.956  1.00  0.00           C
ATOM   3559  HG1 ARG A 222      62.599  42.936  88.928  1.00  0.00           H
ATOM   3560  HG2 ARG A 222      62.920  41.444  88.025  1.00  0.00           H
ATOM   3561  CD  ARG A 222      63.184  41.186  90.145  1.00  0.00           C
ATOM   3562  HD1 ARG A 222      63.714  40.268  89.811  1.00  0.00           H
ATOM   3563  HD2 ARG A 222      62.479  40.892  90.952  1.00  0.00           H
ATOM   3564  NE  ARG A 222      64.193  42.146  90.691  1.00  0.00           N
ATOM   3565  HE  ARG A 222      65.169  41.960  90.578  1.00  0.00           H
ATOM   3566  CZ  ARG A 222      63.893  43.134  91.527  1.00  0.00           C
ATOM   3567  NH1 ARG A 222      62.653  43.459  91.809  1.00  0.00           N
ATOM   3568 HH11 ARG A 222      61.927  42.941  91.356  1.00  0.00           H
ATOM   3569 HH12 ARG A 222      62.451  43.916  92.675  1.00  0.00           H
ATOM   3570  NH2 ARG A 222      64.880  43.778  92.108  1.00  0.00           N
ATOM   3571 HH21 ARG A 222      65.818  43.500  91.901  1.00  0.00           H
ATOM   3572 HH22 ARG A 222      64.692  44.590  92.660  1.00  0.00           H
ATOM   3573  C   ARG A 222      58.758  41.440  87.721  1.00  0.00           C
ATOM   3574  O   ARG A 222      58.101  40.413  87.886  1.00  0.00           O
ATOM   3575  N   HSD A 223      58.155  42.642  87.642  1.00  0.00           N
ATOM   3576  HN  HSD A 223      58.718  43.457  87.527  1.00  0.00           H
ATOM   3577  CA  HSD A 223      56.717  42.810  87.698  1.00  0.00           C
ATOM   3578  HA  HSD A 223      56.381  42.321  88.600  1.00  0.00           H
ATOM   3579  CB  HSD A 223      56.364  44.317  87.805  1.00  0.00           C
ATOM   3580  HB1 HSD A 223      56.618  44.828  86.852  1.00  0.00           H
ATOM   3581  HB2 HSD A 223      57.026  44.744  88.588  1.00  0.00           H
ATOM   3582  ND1 HSD A 223      53.863  43.817  88.209  1.00  0.00           N
ATOM   3583  HD1 HSD A 223      53.907  42.824  88.106  1.00  0.00           H
ATOM   3584  CG  HSD A 223      54.951  44.669  88.212  1.00  0.00           C
ATOM   3585  CE1 HSD A 223      52.817  44.498  88.733  1.00  0.00           C
ATOM   3586  HE1 HSD A 223      51.837  44.051  88.902  1.00  0.00           H
ATOM   3587  NE2 HSD A 223      53.155  45.726  89.067  1.00  0.00           N
ATOM   3588  CD2 HSD A 223      54.503  45.827  88.766  1.00  0.00           C
ATOM   3589  HD2 HSD A 223      55.050  46.733  88.999  1.00  0.00           H
ATOM   3590  C   HSD A 223      55.985  42.173  86.512  1.00  0.00           C
ATOM   3591  O   HSD A 223      56.194  42.509  85.348  1.00  0.00           O
ATOM   3592  N   ALA A 224      55.041  41.246  86.784  1.00  0.00           N
ATOM   3593  HN  ALA A 224      54.970  40.888  87.712  1.00  0.00           H
ATOM   3594  CA  ALA A 224      54.296  40.520  85.767  1.00  0.00           C
ATOM   3595  HA  ALA A 224      55.014  39.964  85.183  1.00  0.00           H
ATOM   3596  CB  ALA A 224      53.351  39.523  86.456  1.00  0.00           C
ATOM   3597  HB1 ALA A 224      52.532  40.043  86.997  1.00  0.00           H
ATOM   3598  HB2 ALA A 224      53.916  38.902  87.183  1.00  0.00           H
ATOM   3599  HB3 ALA A 224      52.889  38.837  85.714  1.00  0.00           H
ATOM   3600  C   ALA A 224      53.506  41.383  84.777  1.00  0.00           C
ATOM   3601  O   ALA A 224      53.489  41.134  83.571  1.00  0.00           O
ATOM   3602  N   LYS A 225      52.869  42.478  85.249  1.00  0.00           N
ATOM   3603  HN  LYS A 225      52.817  42.637  86.231  1.00  0.00           H
ATOM   3604  CA  LYS A 225      52.168  43.419  84.390  1.00  0.00           C
ATOM   3605  HA  LYS A 225      51.470  42.853  83.791  1.00  0.00           H
ATOM   3606  CB  LYS A 225      51.375  44.459  85.234  1.00  0.00           C
ATOM   3607  HB1 LYS A 225      52.080  45.119  85.784  1.00  0.00           H
ATOM   3608  HB2 LYS A 225      50.796  43.898  85.998  1.00  0.00           H
ATOM   3609  CG  LYS A 225      50.378  45.294  84.401  1.00  0.00           C
ATOM   3610  HG1 LYS A 225      49.669  44.572  83.943  1.00  0.00           H
ATOM   3611  HG2 LYS A 225      50.886  45.816  83.563  1.00  0.00           H
ATOM   3612  CD  LYS A 225      49.551  46.310  85.216  1.00  0.00           C
ATOM   3613  HD1 LYS A 225      49.630  46.087  86.302  1.00  0.00           H
ATOM   3614  HD2 LYS A 225      48.482  46.151  84.957  1.00  0.00           H
ATOM   3615  CE  LYS A 225      49.851  47.792  84.927  1.00  0.00           C
ATOM   3616  HE1 LYS A 225      49.075  48.432  85.400  1.00  0.00           H
ATOM   3617  HE2 LYS A 225      49.856  47.987  83.833  1.00  0.00           H
ATOM   3618  NZ  LYS A 225      51.158  48.188  85.489  1.00  0.00           N
ATOM   3619  HZ1 LYS A 225      51.932  47.660  85.037  1.00  0.00           H
ATOM   3620  HZ2 LYS A 225      51.154  47.950  86.501  1.00  0.00           H
ATOM   3621  HZ3 LYS A 225      51.302  49.214  85.397  1.00  0.00           H
ATOM   3622  C   LYS A 225      53.105  44.150  83.423  1.00  0.00           C
ATOM   3623  O   LYS A 225      52.697  44.587  82.345  1.00  0.00           O
ATOM   3624  N   ILE A 226      54.402  44.299  83.770  1.00  0.00           N
ATOM   3625  HN  ILE A 226      54.765  43.898  84.607  1.00  0.00           H
ATOM   3626  CA  ILE A 226      55.377  44.889  82.868  1.00  0.00           C
ATOM   3627  HA  ILE A 226      54.860  45.601  82.242  1.00  0.00           H
ATOM   3628  CB  ILE A 226      56.455  45.673  83.620  1.00  0.00           C
ATOM   3629  HB  ILE A 226      56.141  45.758  84.682  1.00  0.00           H
ATOM   3630  CG2 ILE A 226      57.836  44.987  83.590  1.00  0.00           C
ATOM   3631 HG21 ILE A 226      58.235  44.889  82.558  1.00  0.00           H
ATOM   3632 HG22 ILE A 226      57.808  43.984  84.068  1.00  0.00           H
ATOM   3633 HG23 ILE A 226      58.574  45.605  84.145  1.00  0.00           H
ATOM   3634  CG1 ILE A 226      56.544  47.113  83.058  1.00  0.00           C
ATOM   3635 HG11 ILE A 226      55.517  47.513  82.921  1.00  0.00           H
ATOM   3636 HG12 ILE A 226      57.036  47.075  82.062  1.00  0.00           H
ATOM   3637  CD  ILE A 226      57.303  48.070  83.982  1.00  0.00           C
ATOM   3638  HD1 ILE A 226      58.362  47.755  84.098  1.00  0.00           H
ATOM   3639  HD2 ILE A 226      56.842  48.090  84.993  1.00  0.00           H
ATOM   3640  HD3 ILE A 226      57.296  49.103  83.574  1.00  0.00           H
ATOM   3641  C   ILE A 226      55.957  43.862  81.904  1.00  0.00           C
ATOM   3642  O   ILE A 226      56.294  44.210  80.776  1.00  0.00           O
ATOM   3643  N   LYS A 227      56.020  42.559  82.266  1.00  0.00           N
ATOM   3644  HN  LYS A 227      55.837  42.287  83.207  1.00  0.00           H
ATOM   3645  CA  LYS A 227      56.426  41.504  81.344  1.00  0.00           C
ATOM   3646  HA  LYS A 227      57.410  41.756  80.977  1.00  0.00           H
ATOM   3647  CB  LYS A 227      56.515  40.111  82.029  1.00  0.00           C
ATOM   3648  HB1 LYS A 227      56.581  39.316  81.256  1.00  0.00           H
ATOM   3649  HB2 LYS A 227      55.581  39.920  82.600  1.00  0.00           H
ATOM   3650  CG  LYS A 227      57.729  39.913  82.956  1.00  0.00           C
ATOM   3651  HG1 LYS A 227      57.637  40.589  83.832  1.00  0.00           H
ATOM   3652  HG2 LYS A 227      58.663  40.186  82.420  1.00  0.00           H
ATOM   3653  CD  LYS A 227      57.831  38.448  83.438  1.00  0.00           C
ATOM   3654  HD1 LYS A 227      57.957  37.793  82.549  1.00  0.00           H
ATOM   3655  HD2 LYS A 227      56.861  38.182  83.910  1.00  0.00           H
ATOM   3656  CE  LYS A 227      58.973  38.170  84.432  1.00  0.00           C
ATOM   3657  HE1 LYS A 227      58.909  38.857  85.304  1.00  0.00           H
ATOM   3658  HE2 LYS A 227      59.957  38.309  83.935  1.00  0.00           H
ATOM   3659  NZ  LYS A 227      58.899  36.777  84.936  1.00  0.00           N
ATOM   3660  HZ1 LYS A 227      58.797  36.103  84.150  1.00  0.00           H
ATOM   3661  HZ2 LYS A 227      58.087  36.646  85.574  1.00  0.00           H
ATOM   3662  HZ3 LYS A 227      59.760  36.496  85.447  1.00  0.00           H
ATOM   3663  C   LYS A 227      55.537  41.395  80.110  1.00  0.00           C
ATOM   3664  O   LYS A 227      56.005  41.316  78.973  1.00  0.00           O
ATOM   3665  N   ARG A 228      54.200  41.454  80.290  1.00  0.00           N
ATOM   3666  HN  ARG A 228      53.822  41.420  81.212  1.00  0.00           H
ATOM   3667  CA  ARG A 228      53.286  41.594  79.169  1.00  0.00           C
ATOM   3668  HA  ARG A 228      53.572  40.853  78.437  1.00  0.00           H
ATOM   3669  CB  ARG A 228      51.806  41.298  79.497  1.00  0.00           C
ATOM   3670  HB1 ARG A 228      51.708  40.211  79.704  1.00  0.00           H
ATOM   3671  HB2 ARG A 228      51.199  41.484  78.585  1.00  0.00           H
ATOM   3672  CG  ARG A 228      51.216  42.062  80.697  1.00  0.00           C
ATOM   3673  HG1 ARG A 228      51.595  43.106  80.714  1.00  0.00           H
ATOM   3674  HG2 ARG A 228      51.557  41.569  81.633  1.00  0.00           H
ATOM   3675  CD  ARG A 228      49.681  42.087  80.678  1.00  0.00           C
ATOM   3676  HD1 ARG A 228      49.276  42.478  81.635  1.00  0.00           H
ATOM   3677  HD2 ARG A 228      49.298  41.057  80.510  1.00  0.00           H
ATOM   3678  NE  ARG A 228      49.290  43.022  79.569  1.00  0.00           N
ATOM   3679  HE  ARG A 228      49.759  43.901  79.488  1.00  0.00           H
ATOM   3680  CZ  ARG A 228      48.513  42.740  78.530  1.00  0.00           C
ATOM   3681  NH1 ARG A 228      47.774  41.665  78.430  1.00  0.00           N
ATOM   3682 HH11 ARG A 228      47.571  41.188  79.284  1.00  0.00           H
ATOM   3683 HH12 ARG A 228      46.980  41.728  77.825  1.00  0.00           H
ATOM   3684  NH2 ARG A 228      48.472  43.638  77.564  1.00  0.00           N
ATOM   3685 HH21 ARG A 228      49.097  44.417  77.623  1.00  0.00           H
ATOM   3686 HH22 ARG A 228      47.924  43.485  76.742  1.00  0.00           H
ATOM   3687  C   ARG A 228      53.394  42.920  78.432  1.00  0.00           C
ATOM   3688  O   ARG A 228      53.228  42.978  77.218  1.00  0.00           O
ATOM   3689  N   ALA A 229      53.696  44.031  79.136  1.00  0.00           N
ATOM   3690  HN  ALA A 229      53.853  43.977  80.119  1.00  0.00           H
ATOM   3691  CA  ALA A 229      53.953  45.307  78.496  1.00  0.00           C
ATOM   3692  HA  ALA A 229      53.094  45.540  77.882  1.00  0.00           H
ATOM   3693  CB  ALA A 229      54.128  46.417  79.552  1.00  0.00           C
ATOM   3694  HB1 ALA A 229      55.069  46.277  80.126  1.00  0.00           H
ATOM   3695  HB2 ALA A 229      53.276  46.400  80.265  1.00  0.00           H
ATOM   3696  HB3 ALA A 229      54.170  47.414  79.063  1.00  0.00           H
ATOM   3697  C   ALA A 229      55.154  45.279  77.556  1.00  0.00           C
ATOM   3698  O   ALA A 229      55.073  45.752  76.428  1.00  0.00           O
ATOM   3699  N   ILE A 230      56.267  44.654  77.990  1.00  0.00           N
ATOM   3700  HN  ILE A 230      56.318  44.347  78.937  1.00  0.00           H
ATOM   3701  CA  ILE A 230      57.444  44.365  77.183  1.00  0.00           C
ATOM   3702  HA  ILE A 230      57.816  45.292  76.772  1.00  0.00           H
ATOM   3703  CB  ILE A 230      58.536  43.753  78.067  1.00  0.00           C
ATOM   3704  HB  ILE A 230      58.076  42.992  78.732  1.00  0.00           H
ATOM   3705  CG2 ILE A 230      59.604  43.030  77.216  1.00  0.00           C
ATOM   3706 HG21 ILE A 230      59.953  43.684  76.388  1.00  0.00           H
ATOM   3707 HG22 ILE A 230      59.213  42.092  76.768  1.00  0.00           H
ATOM   3708 HG23 ILE A 230      60.488  42.749  77.827  1.00  0.00           H
ATOM   3709  CG1 ILE A 230      59.141  44.858  78.972  1.00  0.00           C
ATOM   3710 HG11 ILE A 230      58.319  45.418  79.467  1.00  0.00           H
ATOM   3711 HG12 ILE A 230      59.692  45.579  78.331  1.00  0.00           H
ATOM   3712  CD  ILE A 230      60.071  44.327  80.072  1.00  0.00           C
ATOM   3713  HD1 ILE A 230      60.964  43.832  79.635  1.00  0.00           H
ATOM   3714  HD2 ILE A 230      59.540  43.589  80.711  1.00  0.00           H
ATOM   3715  HD3 ILE A 230      60.427  45.159  80.717  1.00  0.00           H
ATOM   3716  C   ILE A 230      57.126  43.482  75.986  1.00  0.00           C
ATOM   3717  O   ILE A 230      57.519  43.751  74.854  1.00  0.00           O
ATOM   3718  N   THR A 231      56.319  42.427  76.206  1.00  0.00           N
ATOM   3719  HN  THR A 231      56.027  42.249  77.143  1.00  0.00           H
ATOM   3720  CA  THR A 231      55.911  41.490  75.158  1.00  0.00           C
ATOM   3721  HA  THR A 231      56.802  41.043  74.742  1.00  0.00           H
ATOM   3722  CB  THR A 231      55.000  40.398  75.697  1.00  0.00           C
ATOM   3723  HB  THR A 231      54.063  40.831  76.109  1.00  0.00           H
ATOM   3724  OG1 THR A 231      55.650  39.694  76.742  1.00  0.00           O
ATOM   3725  HG1 THR A 231      56.004  40.342  77.356  1.00  0.00           H
ATOM   3726  CG2 THR A 231      54.635  39.366  74.615  1.00  0.00           C
ATOM   3727 HG21 THR A 231      55.552  38.998  74.107  1.00  0.00           H
ATOM   3728 HG22 THR A 231      53.963  39.802  73.844  1.00  0.00           H
ATOM   3729 HG23 THR A 231      54.107  38.500  75.066  1.00  0.00           H
ATOM   3730  C   THR A 231      55.171  42.154  74.021  1.00  0.00           C
ATOM   3731  O   THR A 231      55.466  41.947  72.849  1.00  0.00           O
ATOM   3732  N   PHE A 232      54.205  43.036  74.333  1.00  0.00           N
ATOM   3733  HN  PHE A 232      53.957  43.208  75.283  1.00  0.00           H
ATOM   3734  CA  PHE A 232      53.447  43.721  73.305  1.00  0.00           C
ATOM   3735  HA  PHE A 232      53.255  43.007  72.518  1.00  0.00           H
ATOM   3736  CB  PHE A 232      52.070  44.213  73.828  1.00  0.00           C
ATOM   3737  HB1 PHE A 232      51.609  44.942  73.128  1.00  0.00           H
ATOM   3738  HB2 PHE A 232      52.180  44.690  74.825  1.00  0.00           H
ATOM   3739  CG  PHE A 232      51.120  43.042  73.918  1.00  0.00           C
ATOM   3740  CD1 PHE A 232      50.575  42.502  72.740  1.00  0.00           C
ATOM   3741  HD1 PHE A 232      50.849  42.922  71.784  1.00  0.00           H
ATOM   3742  CE1 PHE A 232      49.691  41.417  72.789  1.00  0.00           C
ATOM   3743  HE1 PHE A 232      49.277  41.009  71.879  1.00  0.00           H
ATOM   3744  CZ  PHE A 232      49.347  40.853  74.024  1.00  0.00           C
ATOM   3745  HZ  PHE A 232      48.665  40.016  74.053  1.00  0.00           H
ATOM   3746  CD2 PHE A 232      50.736  42.489  75.151  1.00  0.00           C
ATOM   3747  HD2 PHE A 232      51.121  42.910  76.068  1.00  0.00           H
ATOM   3748  CE2 PHE A 232      49.865  41.393  75.207  1.00  0.00           C
ATOM   3749  HE2 PHE A 232      49.588  40.966  76.160  1.00  0.00           H
ATOM   3750  C   PHE A 232      54.211  44.835  72.601  1.00  0.00           C
ATOM   3751  O   PHE A 232      53.844  45.227  71.496  1.00  0.00           O
ATOM   3752  N   ILE A 233      55.315  45.354  73.187  1.00  0.00           N
ATOM   3753  HN  ILE A 233      55.582  45.071  74.105  1.00  0.00           H
ATOM   3754  CA  ILE A 233      56.294  46.156  72.452  1.00  0.00           C
ATOM   3755  HA  ILE A 233      55.758  46.933  71.928  1.00  0.00           H
ATOM   3756  CB  ILE A 233      57.307  46.835  73.385  1.00  0.00           C
ATOM   3757  HB  ILE A 233      57.758  46.055  74.036  1.00  0.00           H
ATOM   3758  CG2 ILE A 233      58.467  47.486  72.598  1.00  0.00           C
ATOM   3759 HG21 ILE A 233      58.087  48.164  71.803  1.00  0.00           H
ATOM   3760 HG22 ILE A 233      59.109  46.719  72.115  1.00  0.00           H
ATOM   3761 HG23 ILE A 233      59.117  48.071  73.283  1.00  0.00           H
ATOM   3762  CG1 ILE A 233      56.629  47.871  74.319  1.00  0.00           C
ATOM   3763 HG11 ILE A 233      57.376  48.164  75.088  1.00  0.00           H
ATOM   3764 HG12 ILE A 233      55.782  47.388  74.852  1.00  0.00           H
ATOM   3765  CD  ILE A 233      56.117  49.136  73.619  1.00  0.00           C
ATOM   3766  HD1 ILE A 233      55.377  48.874  72.833  1.00  0.00           H
ATOM   3767  HD2 ILE A 233      56.956  49.691  73.146  1.00  0.00           H
ATOM   3768  HD3 ILE A 233      55.634  49.807  74.361  1.00  0.00           H
ATOM   3769  C   ILE A 233      56.987  45.355  71.352  1.00  0.00           C
ATOM   3770  O   ILE A 233      57.075  45.793  70.207  1.00  0.00           O
ATOM   3771  N   MET A 234      57.430  44.117  71.653  1.00  0.00           N
ATOM   3772  HN  MET A 234      57.395  43.779  72.590  1.00  0.00           H
ATOM   3773  CA  MET A 234      57.968  43.200  70.659  1.00  0.00           C
ATOM   3774  HA  MET A 234      58.788  43.695  70.159  1.00  0.00           H
ATOM   3775  CB  MET A 234      58.509  41.919  71.343  1.00  0.00           C
ATOM   3776  HB1 MET A 234      58.816  41.184  70.568  1.00  0.00           H
ATOM   3777  HB2 MET A 234      57.690  41.459  71.936  1.00  0.00           H
ATOM   3778  CG  MET A 234      59.726  42.164  72.261  1.00  0.00           C
ATOM   3779  HG1 MET A 234      59.605  43.139  72.779  1.00  0.00           H
ATOM   3780  HG2 MET A 234      60.635  42.263  71.630  1.00  0.00           H
ATOM   3781  SD  MET A 234      59.984  40.896  73.547  1.00  0.00           S
ATOM   3782  CE  MET A 234      59.710  39.386  72.568  1.00  0.00           C
ATOM   3783  HE1 MET A 234      60.220  39.427  71.582  1.00  0.00           H
ATOM   3784  HE2 MET A 234      58.628  39.224  72.376  1.00  0.00           H
ATOM   3785  HE3 MET A 234      60.095  38.492  73.103  1.00  0.00           H
ATOM   3786  C   MET A 234      56.972  42.815  69.569  1.00  0.00           C
ATOM   3787  O   MET A 234      57.285  42.827  68.382  1.00  0.00           O
ATOM   3788  N   VAL A 235      55.715  42.501  69.951  1.00  0.00           N
ATOM   3789  HN  VAL A 235      55.508  42.448  70.925  1.00  0.00           H
ATOM   3790  CA  VAL A 235      54.667  42.095  69.020  1.00  0.00           C
ATOM   3791  HA  VAL A 235      55.026  41.229  68.484  1.00  0.00           H
ATOM   3792  CB  VAL A 235      53.383  41.697  69.757  1.00  0.00           C
ATOM   3793  HB  VAL A 235      53.115  42.503  70.473  1.00  0.00           H
ATOM   3794  CG1 VAL A 235      52.186  41.482  68.803  1.00  0.00           C
ATOM   3795 HG11 VAL A 235      52.445  40.734  68.023  1.00  0.00           H
ATOM   3796 HG12 VAL A 235      51.872  42.422  68.303  1.00  0.00           H
ATOM   3797 HG13 VAL A 235      51.313  41.094  69.371  1.00  0.00           H
ATOM   3798  CG2 VAL A 235      53.637  40.388  70.530  1.00  0.00           C
ATOM   3799 HG21 VAL A 235      54.511  40.467  71.212  1.00  0.00           H
ATOM   3800 HG22 VAL A 235      53.834  39.557  69.820  1.00  0.00           H
ATOM   3801 HG23 VAL A 235      52.745  40.118  71.135  1.00  0.00           H
ATOM   3802  C   VAL A 235      54.359  43.136  67.954  1.00  0.00           C
ATOM   3803  O   VAL A 235      54.278  42.815  66.772  1.00  0.00           O
ATOM   3804  N   VAL A 236      54.219  44.429  68.322  1.00  0.00           N
ATOM   3805  HN  VAL A 236      54.308  44.700  69.277  1.00  0.00           H
ATOM   3806  CA  VAL A 236      53.970  45.488  67.349  1.00  0.00           C
ATOM   3807  HA  VAL A 236      53.135  45.157  66.749  1.00  0.00           H
ATOM   3808  CB  VAL A 236      53.541  46.821  67.964  1.00  0.00           C
ATOM   3809  HB  VAL A 236      53.345  47.542  67.142  1.00  0.00           H
ATOM   3810  CG1 VAL A 236      52.217  46.607  68.723  1.00  0.00           C
ATOM   3811 HG11 VAL A 236      52.339  45.876  69.550  1.00  0.00           H
ATOM   3812 HG12 VAL A 236      51.436  46.230  68.028  1.00  0.00           H
ATOM   3813 HG13 VAL A 236      51.863  47.569  69.151  1.00  0.00           H
ATOM   3814  CG2 VAL A 236      54.612  47.433  68.886  1.00  0.00           C
ATOM   3815 HG21 VAL A 236      55.564  47.617  68.344  1.00  0.00           H
ATOM   3816 HG22 VAL A 236      54.821  46.760  69.745  1.00  0.00           H
ATOM   3817 HG23 VAL A 236      54.258  48.409  69.282  1.00  0.00           H
ATOM   3818  C   VAL A 236      55.102  45.682  66.349  1.00  0.00           C
ATOM   3819  O   VAL A 236      54.863  45.892  65.160  1.00  0.00           O
ATOM   3820  N   ALA A 237      56.365  45.584  66.813  1.00  0.00           N
ATOM   3821  HN  ALA A 237      56.532  45.430  67.784  1.00  0.00           H
ATOM   3822  CA  ALA A 237      57.547  45.608  65.981  1.00  0.00           C
ATOM   3823  HA  ALA A 237      57.515  46.509  65.386  1.00  0.00           H
ATOM   3824  CB  ALA A 237      58.800  45.645  66.878  1.00  0.00           C
ATOM   3825  HB1 ALA A 237      58.866  44.731  67.505  1.00  0.00           H
ATOM   3826  HB2 ALA A 237      58.756  46.524  67.556  1.00  0.00           H
ATOM   3827  HB3 ALA A 237      59.723  45.721  66.265  1.00  0.00           H
ATOM   3828  C   ALA A 237      57.616  44.446  64.999  1.00  0.00           C
ATOM   3829  O   ALA A 237      57.998  44.608  63.843  1.00  0.00           O
ATOM   3830  N   ILE A 238      57.233  43.232  65.431  1.00  0.00           N
ATOM   3831  HN  ILE A 238      57.004  43.084  66.389  1.00  0.00           H
ATOM   3832  CA  ILE A 238      57.233  42.078  64.553  1.00  0.00           C
ATOM   3833  HA  ILE A 238      58.110  42.134  63.926  1.00  0.00           H
ATOM   3834  CB  ILE A 238      57.364  40.788  65.337  1.00  0.00           C
ATOM   3835  HB  ILE A 238      56.556  40.724  66.097  1.00  0.00           H
ATOM   3836  CG2 ILE A 238      57.253  39.617  64.341  1.00  0.00           C
ATOM   3837 HG21 ILE A 238      57.815  39.838  63.408  1.00  0.00           H
ATOM   3838 HG22 ILE A 238      56.195  39.403  64.076  1.00  0.00           H
ATOM   3839 HG23 ILE A 238      57.710  38.699  64.766  1.00  0.00           H
ATOM   3840  CG1 ILE A 238      58.730  40.751  66.065  1.00  0.00           C
ATOM   3841 HG11 ILE A 238      59.107  41.773  66.283  1.00  0.00           H
ATOM   3842 HG12 ILE A 238      59.454  40.286  65.362  1.00  0.00           H
ATOM   3843  CD  ILE A 238      58.717  39.972  67.382  1.00  0.00           C
ATOM   3844  HD1 ILE A 238      58.244  38.977  67.239  1.00  0.00           H
ATOM   3845  HD2 ILE A 238      58.135  40.516  68.157  1.00  0.00           H
ATOM   3846  HD3 ILE A 238      59.751  39.822  67.761  1.00  0.00           H
ATOM   3847  C   ILE A 238      56.055  42.024  63.591  1.00  0.00           C
ATOM   3848  O   ILE A 238      56.233  41.780  62.399  1.00  0.00           O
ATOM   3849  N   VAL A 239      54.819  42.310  64.057  1.00  0.00           N
ATOM   3850  HN  VAL A 239      54.684  42.499  65.026  1.00  0.00           H
ATOM   3851  CA  VAL A 239      53.624  42.330  63.218  1.00  0.00           C
ATOM   3852  HA  VAL A 239      53.546  41.364  62.741  1.00  0.00           H
ATOM   3853  CB  VAL A 239      52.340  42.541  64.027  1.00  0.00           C
ATOM   3854  HB  VAL A 239      52.472  43.409  64.708  1.00  0.00           H
ATOM   3855  CG1 VAL A 239      51.114  42.798  63.120  1.00  0.00           C
ATOM   3856 HG11 VAL A 239      51.018  41.991  62.363  1.00  0.00           H
ATOM   3857 HG12 VAL A 239      51.184  43.774  62.594  1.00  0.00           H
ATOM   3858 HG13 VAL A 239      50.185  42.809  63.730  1.00  0.00           H
ATOM   3859  CG2 VAL A 239      52.081  41.276  64.870  1.00  0.00           C
ATOM   3860 HG21 VAL A 239      52.935  41.057  65.547  1.00  0.00           H
ATOM   3861 HG22 VAL A 239      51.928  40.396  64.209  1.00  0.00           H
ATOM   3862 HG23 VAL A 239      51.170  41.406  65.491  1.00  0.00           H
ATOM   3863  C   VAL A 239      53.744  43.340  62.092  1.00  0.00           C
ATOM   3864  O   VAL A 239      53.389  43.072  60.948  1.00  0.00           O
ATOM   3865  N   PHE A 240      54.309  44.533  62.372  1.00  0.00           N
ATOM   3866  HN  PHE A 240      54.595  44.755  63.301  1.00  0.00           H
ATOM   3867  CA  PHE A 240      54.611  45.507  61.342  1.00  0.00           C
ATOM   3868  HA  PHE A 240      53.691  45.758  60.835  1.00  0.00           H
ATOM   3869  CB  PHE A 240      55.191  46.788  62.020  1.00  0.00           C
ATOM   3870  HB1 PHE A 240      56.064  46.509  62.648  1.00  0.00           H
ATOM   3871  HB2 PHE A 240      54.425  47.233  62.692  1.00  0.00           H
ATOM   3872  CG  PHE A 240      55.626  47.847  61.033  1.00  0.00           C
ATOM   3873  CD1 PHE A 240      54.663  48.605  60.350  1.00  0.00           C
ATOM   3874  HD1 PHE A 240      53.613  48.431  60.534  1.00  0.00           H
ATOM   3875  CE1 PHE A 240      55.052  49.571  59.413  1.00  0.00           C
ATOM   3876  HE1 PHE A 240      54.306  50.138  58.876  1.00  0.00           H
ATOM   3877  CZ  PHE A 240      56.410  49.798  59.160  1.00  0.00           C
ATOM   3878  HZ  PHE A 240      56.708  50.542  58.436  1.00  0.00           H
ATOM   3879  CD2 PHE A 240      56.989  48.092  60.782  1.00  0.00           C
ATOM   3880  HD2 PHE A 240      57.741  47.519  61.305  1.00  0.00           H
ATOM   3881  CE2 PHE A 240      57.381  49.059  59.846  1.00  0.00           C
ATOM   3882  HE2 PHE A 240      58.428  49.234  59.650  1.00  0.00           H
ATOM   3883  C   PHE A 240      55.556  44.973  60.267  1.00  0.00           C
ATOM   3884  O   PHE A 240      55.311  45.088  59.070  1.00  0.00           O
ATOM   3885  N   VAL A 241      56.658  44.327  60.660  1.00  0.00           N
ATOM   3886  HN  VAL A 241      56.870  44.178  61.622  1.00  0.00           H
ATOM   3887  CA  VAL A 241      57.617  43.851  59.687  1.00  0.00           C
ATOM   3888  HA  VAL A 241      57.816  44.671  59.013  1.00  0.00           H
ATOM   3889  CB  VAL A 241      58.936  43.525  60.336  1.00  0.00           C
ATOM   3890  HB  VAL A 241      58.800  42.806  61.172  1.00  0.00           H
ATOM   3891  CG1 VAL A 241      59.870  42.924  59.263  1.00  0.00           C
ATOM   3892 HG11 VAL A 241      59.833  43.540  58.339  1.00  0.00           H
ATOM   3893 HG12 VAL A 241      59.592  41.878  59.011  1.00  0.00           H
ATOM   3894 HG13 VAL A 241      60.932  42.921  59.591  1.00  0.00           H
ATOM   3895  CG2 VAL A 241      59.441  44.877  60.884  1.00  0.00           C
ATOM   3896 HG21 VAL A 241      58.706  45.366  61.559  1.00  0.00           H
ATOM   3897 HG22 VAL A 241      59.647  45.568  60.039  1.00  0.00           H
ATOM   3898 HG23 VAL A 241      60.365  44.764  61.490  1.00  0.00           H
ATOM   3899  C   VAL A 241      57.117  42.746  58.789  1.00  0.00           C
ATOM   3900  O   VAL A 241      57.261  42.806  57.569  1.00  0.00           O
ATOM   3901  N   ILE A 242      56.434  41.741  59.353  1.00  0.00           N
ATOM   3902  HN  ILE A 242      56.290  41.715  60.339  1.00  0.00           H
ATOM   3903  CA  ILE A 242      56.006  40.575  58.601  1.00  0.00           C
ATOM   3904  HA  ILE A 242      56.831  40.247  57.986  1.00  0.00           H
ATOM   3905  CB  ILE A 242      55.643  39.429  59.538  1.00  0.00           C
ATOM   3906  HB  ILE A 242      55.422  38.524  58.933  1.00  0.00           H
ATOM   3907  CG2 ILE A 242      56.901  39.121  60.385  1.00  0.00           C
ATOM   3908 HG21 ILE A 242      57.170  39.967  61.053  1.00  0.00           H
ATOM   3909 HG22 ILE A 242      57.770  38.902  59.728  1.00  0.00           H
ATOM   3910 HG23 ILE A 242      56.730  38.236  61.035  1.00  0.00           H
ATOM   3911  CG1 ILE A 242      54.381  39.717  60.389  1.00  0.00           C
ATOM   3912 HG11 ILE A 242      53.501  39.805  59.717  1.00  0.00           H
ATOM   3913 HG12 ILE A 242      54.508  40.692  60.905  1.00  0.00           H
ATOM   3914  CD  ILE A 242      54.078  38.639  61.435  1.00  0.00           C
ATOM   3915  HD1 ILE A 242      54.894  38.563  62.184  1.00  0.00           H
ATOM   3916  HD2 ILE A 242      53.950  37.647  60.951  1.00  0.00           H
ATOM   3917  HD3 ILE A 242      53.145  38.893  61.983  1.00  0.00           H
ATOM   3918  C   ILE A 242      54.865  40.898  57.647  1.00  0.00           C
ATOM   3919  O   ILE A 242      54.616  40.180  56.686  1.00  0.00           O
ATOM   3920  N   CYS A 243      54.173  42.035  57.861  1.00  0.00           N
ATOM   3921  HN  CYS A 243      54.373  42.591  58.664  1.00  0.00           H
ATOM   3922  CA  CYS A 243      53.079  42.461  57.007  1.00  0.00           C
ATOM   3923  HA  CYS A 243      52.672  41.618  56.468  1.00  0.00           H
ATOM   3924  CB  CYS A 243      51.953  43.078  57.876  1.00  0.00           C
ATOM   3925  HB1 CYS A 243      51.134  43.429  57.212  1.00  0.00           H
ATOM   3926  HB2 CYS A 243      52.360  43.964  58.408  1.00  0.00           H
ATOM   3927  SG  CYS A 243      51.271  41.889  59.083  1.00  0.00           S
ATOM   3928  HG1 CYS A 243      52.324  41.932  59.886  1.00  0.00           H
ATOM   3929  C   CYS A 243      53.488  43.497  55.965  1.00  0.00           C
ATOM   3930  O   CYS A 243      52.732  43.784  55.043  1.00  0.00           O
ATOM   3931  N   PHE A 244      54.702  44.076  56.043  1.00  0.00           N
ATOM   3932  HN  PHE A 244      55.299  43.865  56.814  1.00  0.00           H
ATOM   3933  CA  PHE A 244      55.111  45.120  55.107  1.00  0.00           C
ATOM   3934  HA  PHE A 244      54.389  45.217  54.309  1.00  0.00           H
ATOM   3935  CB  PHE A 244      55.246  46.492  55.822  1.00  0.00           C
ATOM   3936  HB1 PHE A 244      55.781  47.223  55.178  1.00  0.00           H
ATOM   3937  HB2 PHE A 244      55.807  46.379  56.774  1.00  0.00           H
ATOM   3938  CG  PHE A 244      53.890  47.087  56.109  1.00  0.00           C
ATOM   3939  CD1 PHE A 244      53.156  47.667  55.062  1.00  0.00           C
ATOM   3940  HD1 PHE A 244      53.545  47.626  54.055  1.00  0.00           H
ATOM   3941  CE1 PHE A 244      51.931  48.293  55.311  1.00  0.00           C
ATOM   3942  HE1 PHE A 244      51.386  48.744  54.494  1.00  0.00           H
ATOM   3943  CZ  PHE A 244      51.412  48.337  56.611  1.00  0.00           C
ATOM   3944  HZ  PHE A 244      50.464  48.817  56.805  1.00  0.00           H
ATOM   3945  CD2 PHE A 244      53.369  47.160  57.412  1.00  0.00           C
ATOM   3946  HD2 PHE A 244      53.937  46.760  58.239  1.00  0.00           H
ATOM   3947  CE2 PHE A 244      52.135  47.769  57.665  1.00  0.00           C
ATOM   3948  HE2 PHE A 244      51.750  47.821  58.673  1.00  0.00           H
ATOM   3949  C   PHE A 244      56.405  44.802  54.383  1.00  0.00           C
ATOM   3950  O   PHE A 244      56.595  45.182  53.227  1.00  0.00           O
ATOM   3951  N   LEU A 245      57.318  44.040  55.014  1.00  0.00           N
ATOM   3952  HN  LEU A 245      57.173  43.721  55.947  1.00  0.00           H
ATOM   3953  CA  LEU A 245      58.536  43.565  54.386  1.00  0.00           C
ATOM   3954  HA  LEU A 245      59.059  44.446  54.044  1.00  0.00           H
ATOM   3955  CB  LEU A 245      59.452  42.859  55.416  1.00  0.00           C
ATOM   3956  HB1 LEU A 245      58.915  42.000  55.872  1.00  0.00           H
ATOM   3957  HB2 LEU A 245      59.658  43.585  56.231  1.00  0.00           H
ATOM   3958  CG  LEU A 245      60.799  42.337  54.883  1.00  0.00           C
ATOM   3959  HG  LEU A 245      60.618  41.645  54.033  1.00  0.00           H
ATOM   3960  CD1 LEU A 245      61.681  43.489  54.391  1.00  0.00           C
ATOM   3961 HD11 LEU A 245      61.846  44.214  55.216  1.00  0.00           H
ATOM   3962 HD12 LEU A 245      61.207  44.021  53.538  1.00  0.00           H
ATOM   3963 HD13 LEU A 245      62.665  43.098  54.053  1.00  0.00           H
ATOM   3964  CD2 LEU A 245      61.524  41.526  55.966  1.00  0.00           C
ATOM   3965 HD21 LEU A 245      60.880  40.699  56.333  1.00  0.00           H
ATOM   3966 HD22 LEU A 245      61.797  42.173  56.827  1.00  0.00           H
ATOM   3967 HD23 LEU A 245      62.452  41.079  55.549  1.00  0.00           H
ATOM   3968  C   LEU A 245      58.345  42.696  53.143  1.00  0.00           C
ATOM   3969  O   LEU A 245      59.077  42.937  52.180  1.00  0.00           O
ATOM   3970  N   PRO A 246      57.407  41.736  53.014  1.00  0.00           N
ATOM   3971  CD  PRO A 246      56.583  41.199  54.109  1.00  0.00           C
ATOM   3972  HD1 PRO A 246      55.657  41.808  54.186  1.00  0.00           H
ATOM   3973  HD2 PRO A 246      57.108  41.206  55.088  1.00  0.00           H
ATOM   3974  CA  PRO A 246      57.392  40.848  51.855  1.00  0.00           C
ATOM   3975  HA  PRO A 246      58.368  40.399  51.749  1.00  0.00           H
ATOM   3976  CB  PRO A 246      56.286  39.819  52.175  1.00  0.00           C
ATOM   3977  HB1 PRO A 246      56.507  38.827  51.727  1.00  0.00           H
ATOM   3978  HB2 PRO A 246      55.293  40.165  51.818  1.00  0.00           H
ATOM   3979  CG  PRO A 246      56.235  39.768  53.704  1.00  0.00           C
ATOM   3980  HG1 PRO A 246      55.242  39.456  54.092  1.00  0.00           H
ATOM   3981  HG2 PRO A 246      57.004  39.071  54.100  1.00  0.00           H
ATOM   3982  C   PRO A 246      57.089  41.602  50.578  1.00  0.00           C
ATOM   3983  O   PRO A 246      57.688  41.316  49.548  1.00  0.00           O
ATOM   3984  N   SER A 247      56.177  42.590  50.627  1.00  0.00           N
ATOM   3985  HN  SER A 247      55.687  42.788  51.473  1.00  0.00           H
ATOM   3986  CA  SER A 247      55.855  43.460  49.508  1.00  0.00           C
ATOM   3987  HA  SER A 247      55.572  42.833  48.675  1.00  0.00           H
ATOM   3988  CB  SER A 247      54.686  44.428  49.855  1.00  0.00           C
ATOM   3989  HB1 SER A 247      54.134  44.695  48.929  1.00  0.00           H
ATOM   3990  HB2 SER A 247      55.075  45.363  50.313  1.00  0.00           H
ATOM   3991  OG  SER A 247      53.788  43.887  50.828  1.00  0.00           O
ATOM   3992  HG1 SER A 247      53.329  43.126  50.464  1.00  0.00           H
ATOM   3993  C   SER A 247      57.047  44.309  49.074  1.00  0.00           C
ATOM   3994  O   SER A 247      57.288  44.538  47.888  1.00  0.00           O
ATOM   3995  N   VAL A 248      57.814  44.831  50.055  1.00  0.00           N
ATOM   3996  HN  VAL A 248      57.600  44.636  51.009  1.00  0.00           H
ATOM   3997  CA  VAL A 248      58.996  45.649  49.828  1.00  0.00           C
ATOM   3998  HA  VAL A 248      58.708  46.467  49.185  1.00  0.00           H
ATOM   3999  CB  VAL A 248      59.482  46.253  51.150  1.00  0.00           C
ATOM   4000  HB  VAL A 248      59.446  45.475  51.942  1.00  0.00           H
ATOM   4001  CG1 VAL A 248      60.927  46.792  51.085  1.00  0.00           C
ATOM   4002 HG11 VAL A 248      61.054  47.475  50.218  1.00  0.00           H
ATOM   4003 HG12 VAL A 248      61.665  45.965  51.001  1.00  0.00           H
ATOM   4004 HG13 VAL A 248      61.165  47.356  52.012  1.00  0.00           H
ATOM   4005  CG2 VAL A 248      58.509  47.385  51.533  1.00  0.00           C
ATOM   4006 HG21 VAL A 248      57.466  47.011  51.611  1.00  0.00           H
ATOM   4007 HG22 VAL A 248      58.539  48.204  50.783  1.00  0.00           H
ATOM   4008 HG23 VAL A 248      58.793  47.805  52.522  1.00  0.00           H
ATOM   4009  C   VAL A 248      60.118  44.943  49.085  1.00  0.00           C
ATOM   4010  O   VAL A 248      60.626  45.460  48.090  1.00  0.00           O
ATOM   4011  N   VAL A 249      60.504  43.718  49.503  1.00  0.00           N
ATOM   4012  HN  VAL A 249      60.077  43.302  50.301  1.00  0.00           H
ATOM   4013  CA  VAL A 249      61.596  42.984  48.869  1.00  0.00           C
ATOM   4014  HA  VAL A 249      62.440  43.658  48.824  1.00  0.00           H
ATOM   4015  CB  VAL A 249      62.052  41.767  49.664  1.00  0.00           C
ATOM   4016  HB  VAL A 249      61.280  40.969  49.629  1.00  0.00           H
ATOM   4017  CG1 VAL A 249      63.380  41.243  49.075  1.00  0.00           C
ATOM   4018 HG11 VAL A 249      64.139  42.054  49.044  1.00  0.00           H
ATOM   4019 HG12 VAL A 249      63.247  40.842  48.047  1.00  0.00           H
ATOM   4020 HG13 VAL A 249      63.789  40.424  49.705  1.00  0.00           H
ATOM   4021  CG2 VAL A 249      62.281  42.167  51.134  1.00  0.00           C
ATOM   4022 HG21 VAL A 249      61.324  42.399  51.647  1.00  0.00           H
ATOM   4023 HG22 VAL A 249      62.949  43.053  51.202  1.00  0.00           H
ATOM   4024 HG23 VAL A 249      62.759  41.332  51.689  1.00  0.00           H
ATOM   4025  C   VAL A 249      61.293  42.600  47.426  1.00  0.00           C
ATOM   4026  O   VAL A 249      62.132  42.714  46.532  1.00  0.00           O
ATOM   4027  N   VAL A 250      60.045  42.174  47.144  1.00  0.00           N
ATOM   4028  HN  VAL A 250      59.378  42.047  47.874  1.00  0.00           H
ATOM   4029  CA  VAL A 250      59.598  41.870  45.794  1.00  0.00           C
ATOM   4030  HA  VAL A 250      60.269  41.128  45.386  1.00  0.00           H
ATOM   4031  CB  VAL A 250      58.190  41.281  45.800  1.00  0.00           C
ATOM   4032  HB  VAL A 250      57.477  41.994  46.266  1.00  0.00           H
ATOM   4033  CG1 VAL A 250      57.743  40.957  44.364  1.00  0.00           C
ATOM   4034 HG11 VAL A 250      58.485  40.291  43.875  1.00  0.00           H
ATOM   4035 HG12 VAL A 250      57.619  41.869  43.741  1.00  0.00           H
ATOM   4036 HG13 VAL A 250      56.772  40.417  44.384  1.00  0.00           H
ATOM   4037  CG2 VAL A 250      58.178  39.974  46.617  1.00  0.00           C
ATOM   4038 HG21 VAL A 250      58.528  40.125  47.661  1.00  0.00           H
ATOM   4039 HG22 VAL A 250      58.837  39.213  46.146  1.00  0.00           H
ATOM   4040 HG23 VAL A 250      57.148  39.562  46.663  1.00  0.00           H
ATOM   4041  C   VAL A 250      59.680  43.081  44.864  1.00  0.00           C
ATOM   4042  O   VAL A 250      60.177  43.002  43.740  1.00  0.00           O
ATOM   4043  N   ARG A 251      59.246  44.270  45.339  1.00  0.00           N
ATOM   4044  HN  ARG A 251      58.855  44.323  46.255  1.00  0.00           H
ATOM   4045  CA  ARG A 251      59.388  45.514  44.601  1.00  0.00           C
ATOM   4046  HA  ARG A 251      58.996  45.334  43.611  1.00  0.00           H
ATOM   4047  CB  ARG A 251      58.524  46.640  45.220  1.00  0.00           C
ATOM   4048  HB1 ARG A 251      58.925  46.911  46.220  1.00  0.00           H
ATOM   4049  HB2 ARG A 251      57.513  46.211  45.388  1.00  0.00           H
ATOM   4050  CG  ARG A 251      58.400  47.902  44.330  1.00  0.00           C
ATOM   4051  HG1 ARG A 251      58.877  47.725  43.342  1.00  0.00           H
ATOM   4052  HG2 ARG A 251      58.981  48.714  44.817  1.00  0.00           H
ATOM   4053  CD  ARG A 251      56.965  48.415  44.087  1.00  0.00           C
ATOM   4054  HD1 ARG A 251      56.998  49.430  43.638  1.00  0.00           H
ATOM   4055  HD2 ARG A 251      56.413  48.487  45.048  1.00  0.00           H
ATOM   4056  NE  ARG A 251      56.246  47.443  43.189  1.00  0.00           N
ATOM   4057  HE  ARG A 251      55.932  46.577  43.579  1.00  0.00           H
ATOM   4058  CZ  ARG A 251      55.982  47.630  41.899  1.00  0.00           C
ATOM   4059  NH1 ARG A 251      56.213  48.757  41.266  1.00  0.00           N
ATOM   4060 HH11 ARG A 251      56.140  49.583  41.824  1.00  0.00           H
ATOM   4061 HH12 ARG A 251      55.884  48.867  40.327  1.00  0.00           H
ATOM   4062  NH2 ARG A 251      55.404  46.655  41.220  1.00  0.00           N
ATOM   4063 HH21 ARG A 251      55.169  45.798  41.679  1.00  0.00           H
ATOM   4064 HH22 ARG A 251      55.222  46.759  40.242  1.00  0.00           H
ATOM   4065  C   ARG A 251      60.844  45.943  44.400  1.00  0.00           C
ATOM   4066  O   ARG A 251      61.209  46.456  43.345  1.00  0.00           O
ATOM   4067  N   ILE A 252      61.734  45.704  45.386  1.00  0.00           N
ATOM   4068  HN  ILE A 252      61.424  45.358  46.268  1.00  0.00           H
ATOM   4069  CA  ILE A 252      63.178  45.878  45.231  1.00  0.00           C
ATOM   4070  HA  ILE A 252      63.346  46.893  44.905  1.00  0.00           H
ATOM   4071  CB  ILE A 252      63.924  45.702  46.558  1.00  0.00           C
ATOM   4072  HB  ILE A 252      63.577  44.759  47.033  1.00  0.00           H
ATOM   4073  CG2 ILE A 252      65.456  45.595  46.353  1.00  0.00           C
ATOM   4074 HG21 ILE A 252      65.840  46.476  45.796  1.00  0.00           H
ATOM   4075 HG22 ILE A 252      65.736  44.673  45.801  1.00  0.00           H
ATOM   4076 HG23 ILE A 252      65.979  45.552  47.332  1.00  0.00           H
ATOM   4077  CG1 ILE A 252      63.579  46.872  47.514  1.00  0.00           C
ATOM   4078 HG11 ILE A 252      62.489  47.083  47.474  1.00  0.00           H
ATOM   4079 HG12 ILE A 252      64.102  47.788  47.164  1.00  0.00           H
ATOM   4080  CD  ILE A 252      63.947  46.591  48.975  1.00  0.00           C
ATOM   4081  HD1 ILE A 252      65.043  46.458  49.096  1.00  0.00           H
ATOM   4082  HD2 ILE A 252      63.439  45.671  49.334  1.00  0.00           H
ATOM   4083  HD3 ILE A 252      63.628  47.439  49.619  1.00  0.00           H
ATOM   4084  C   ILE A 252      63.766  45.003  44.130  1.00  0.00           C
ATOM   4085  O   ILE A 252      64.546  45.468  43.300  1.00  0.00           O
ATOM   4086  N   ARG A 253      63.366  43.717  44.032  1.00  0.00           N
ATOM   4087  HN  ARG A 253      62.788  43.312  44.736  1.00  0.00           H
ATOM   4088  CA  ARG A 253      63.731  42.913  42.878  1.00  0.00           C
ATOM   4089  HA  ARG A 253      64.805  42.979  42.788  1.00  0.00           H
ATOM   4090  CB  ARG A 253      63.409  41.412  43.005  1.00  0.00           C
ATOM   4091  HB1 ARG A 253      62.329  41.272  43.224  1.00  0.00           H
ATOM   4092  HB2 ARG A 253      63.986  41.008  43.864  1.00  0.00           H
ATOM   4093  CG  ARG A 253      63.786  40.663  41.705  1.00  0.00           C
ATOM   4094  HG1 ARG A 253      64.782  41.021  41.367  1.00  0.00           H
ATOM   4095  HG2 ARG A 253      63.055  40.897  40.902  1.00  0.00           H
ATOM   4096  CD  ARG A 253      63.828  39.161  41.864  1.00  0.00           C
ATOM   4097  HD1 ARG A 253      62.782  38.824  42.033  1.00  0.00           H
ATOM   4098  HD2 ARG A 253      64.484  38.847  42.704  1.00  0.00           H
ATOM   4099  NE  ARG A 253      64.257  38.521  40.593  1.00  0.00           N
ATOM   4100  HE  ARG A 253      63.615  37.935  40.099  1.00  0.00           H
ATOM   4101  CZ  ARG A 253      65.505  38.290  40.222  1.00  0.00           C
ATOM   4102  NH1 ARG A 253      66.545  38.877  40.760  1.00  0.00           N
ATOM   4103 HH11 ARG A 253      66.385  39.614  41.417  1.00  0.00           H
ATOM   4104 HH12 ARG A 253      67.455  38.732  40.370  1.00  0.00           H
ATOM   4105  NH2 ARG A 253      65.657  37.416  39.250  1.00  0.00           N
ATOM   4106 HH21 ARG A 253      64.804  37.011  38.921  1.00  0.00           H
ATOM   4107 HH22 ARG A 253      66.551  37.210  38.850  1.00  0.00           H
ATOM   4108  C   ARG A 253      63.196  43.422  41.551  1.00  0.00           C
ATOM   4109  O   ARG A 253      63.908  43.421  40.550  1.00  0.00           O
ATOM   4110  N   ILE A 254      61.938  43.905  41.510  1.00  0.00           N
ATOM   4111  HN  ILE A 254      61.353  43.823  42.313  1.00  0.00           H
ATOM   4112  CA  ILE A 254      61.371  44.563  40.337  1.00  0.00           C
ATOM   4113  HA  ILE A 254      61.406  43.866  39.512  1.00  0.00           H
ATOM   4114  CB  ILE A 254      59.907  44.951  40.579  1.00  0.00           C
ATOM   4115  HB  ILE A 254      59.824  45.364  41.607  1.00  0.00           H
ATOM   4116  CG2 ILE A 254      59.403  46.035  39.597  1.00  0.00           C
ATOM   4117 HG21 ILE A 254      59.592  45.718  38.549  1.00  0.00           H
ATOM   4118 HG22 ILE A 254      59.903  47.011  39.774  1.00  0.00           H
ATOM   4119 HG23 ILE A 254      58.310  46.190  39.724  1.00  0.00           H
ATOM   4120  CG1 ILE A 254      59.024  43.685  40.505  1.00  0.00           C
ATOM   4121 HG11 ILE A 254      59.582  42.819  40.920  1.00  0.00           H
ATOM   4122 HG12 ILE A 254      58.822  43.468  39.434  1.00  0.00           H
ATOM   4123  CD  ILE A 254      57.699  43.794  41.269  1.00  0.00           C
ATOM   4124  HD1 ILE A 254      57.102  44.652  40.894  1.00  0.00           H
ATOM   4125  HD2 ILE A 254      57.884  43.920  42.358  1.00  0.00           H
ATOM   4126  HD3 ILE A 254      57.102  42.868  41.128  1.00  0.00           H
ATOM   4127  C   ILE A 254      62.210  45.754  39.907  1.00  0.00           C
ATOM   4128  O   ILE A 254      62.538  45.916  38.732  1.00  0.00           O
ATOM   4129  N   PHE A 255      62.659  46.583  40.869  1.00  0.00           N
ATOM   4130  HN  PHE A 255      62.341  46.479  41.808  1.00  0.00           H
ATOM   4131  CA  PHE A 255      63.633  47.621  40.604  1.00  0.00           C
ATOM   4132  HA  PHE A 255      63.243  48.231  39.803  1.00  0.00           H
ATOM   4133  CB  PHE A 255      63.913  48.502  41.852  1.00  0.00           C
ATOM   4134  HB1 PHE A 255      64.669  49.283  41.624  1.00  0.00           H
ATOM   4135  HB2 PHE A 255      64.302  47.864  42.674  1.00  0.00           H
ATOM   4136  CG  PHE A 255      62.695  49.225  42.359  1.00  0.00           C
ATOM   4137  CD1 PHE A 255      61.632  49.612  41.519  1.00  0.00           C
ATOM   4138  HD1 PHE A 255      61.638  49.372  40.466  1.00  0.00           H
ATOM   4139  CE1 PHE A 255      60.540  50.320  42.030  1.00  0.00           C
ATOM   4140  HE1 PHE A 255      59.735  50.607  41.369  1.00  0.00           H
ATOM   4141  CZ  PHE A 255      60.502  50.660  43.387  1.00  0.00           C
ATOM   4142  HZ  PHE A 255      59.676  51.220  43.800  1.00  0.00           H
ATOM   4143  CD2 PHE A 255      62.636  49.569  43.720  1.00  0.00           C
ATOM   4144  HD2 PHE A 255      63.445  49.285  44.378  1.00  0.00           H
ATOM   4145  CE2 PHE A 255      61.544  50.276  44.230  1.00  0.00           C
ATOM   4146  HE2 PHE A 255      61.497  50.537  45.277  1.00  0.00           H
ATOM   4147  C   PHE A 255      64.961  47.111  40.080  1.00  0.00           C
ATOM   4148  O   PHE A 255      65.477  47.652  39.107  1.00  0.00           O
ATOM   4149  N   TRP A 256      65.550  46.053  40.666  1.00  0.00           N
ATOM   4150  HN  TRP A 256      65.150  45.639  41.480  1.00  0.00           H
ATOM   4151  CA  TRP A 256      66.778  45.476  40.147  1.00  0.00           C
ATOM   4152  HA  TRP A 256      67.488  46.286  40.064  1.00  0.00           H
ATOM   4153  CB  TRP A 256      67.391  44.468  41.165  1.00  0.00           C
ATOM   4154  HB1 TRP A 256      66.613  43.706  41.384  1.00  0.00           H
ATOM   4155  HB2 TRP A 256      67.614  44.995  42.117  1.00  0.00           H
ATOM   4156  CG  TRP A 256      68.626  43.753  40.704  1.00  0.00           C
ATOM   4157  CD1 TRP A 256      69.512  44.196  39.753  1.00  0.00           C
ATOM   4158  HD1 TRP A 256      69.533  45.194  39.340  1.00  0.00           H
ATOM   4159  NE1 TRP A 256      70.303  43.155  39.347  1.00  0.00           N
ATOM   4160  HE1 TRP A 256      71.029  43.172  38.694  1.00  0.00           H
ATOM   4161  CE2 TRP A 256      70.026  42.055  40.098  1.00  0.00           C
ATOM   4162  CD2 TRP A 256      69.007  42.403  41.014  1.00  0.00           C
ATOM   4163  CE3 TRP A 256      68.589  41.474  41.969  1.00  0.00           C
ATOM   4164  HE3 TRP A 256      67.863  41.743  42.722  1.00  0.00           H
ATOM   4165  CZ3 TRP A 256      69.254  40.244  42.035  1.00  0.00           C
ATOM   4166  HZ3 TRP A 256      69.028  39.551  42.831  1.00  0.00           H
ATOM   4167  CZ2 TRP A 256      70.613  40.804  40.103  1.00  0.00           C
ATOM   4168  HZ2 TRP A 256      71.407  40.555  39.415  1.00  0.00           H
ATOM   4169  CH2 TRP A 256      70.242  39.912  41.112  1.00  0.00           C
ATOM   4170  HH2 TRP A 256      70.756  38.966  41.194  1.00  0.00           H
ATOM   4171  C   TRP A 256      66.651  44.915  38.719  1.00  0.00           C
ATOM   4172  O   TRP A 256      67.468  45.220  37.847  1.00  0.00           O
ATOM   4173  N   LEU A 257      65.570  44.164  38.423  1.00  0.00           N
ATOM   4174  HN  LEU A 257      64.919  43.929  39.140  1.00  0.00           H
ATOM   4175  CA  LEU A 257      65.279  43.634  37.099  1.00  0.00           C
ATOM   4176  HA  LEU A 257      66.109  43.013  36.798  1.00  0.00           H
ATOM   4177  CB  LEU A 257      63.984  42.784  37.112  1.00  0.00           C
ATOM   4178  HB1 LEU A 257      63.632  42.601  36.074  1.00  0.00           H
ATOM   4179  HB2 LEU A 257      63.198  43.363  37.642  1.00  0.00           H
ATOM   4180  CG  LEU A 257      64.114  41.398  37.778  1.00  0.00           C
ATOM   4181  HG  LEU A 257      64.638  41.513  38.752  1.00  0.00           H
ATOM   4182  CD1 LEU A 257      62.720  40.814  38.055  1.00  0.00           C
ATOM   4183 HD11 LEU A 257      62.153  40.707  37.105  1.00  0.00           H
ATOM   4184 HD12 LEU A 257      62.148  41.479  38.736  1.00  0.00           H
ATOM   4185 HD13 LEU A 257      62.801  39.809  38.522  1.00  0.00           H
ATOM   4186  CD2 LEU A 257      64.918  40.428  36.898  1.00  0.00           C
ATOM   4187 HD21 LEU A 257      65.951  40.799  36.729  1.00  0.00           H
ATOM   4188 HD22 LEU A 257      64.426  40.307  35.910  1.00  0.00           H
ATOM   4189 HD23 LEU A 257      64.977  39.427  37.377  1.00  0.00           H
ATOM   4190  C   LEU A 257      65.165  44.720  36.039  1.00  0.00           C
ATOM   4191  O   LEU A 257      65.717  44.600  34.946  1.00  0.00           O
ATOM   4192  N   LEU A 258      64.513  45.857  36.366  1.00  0.00           N
ATOM   4193  HN  LEU A 258      64.027  45.921  37.234  1.00  0.00           H
ATOM   4194  CA  LEU A 258      64.418  46.993  35.464  1.00  0.00           C
ATOM   4195  HA  LEU A 258      63.953  46.655  34.550  1.00  0.00           H
ATOM   4196  CB  LEU A 258      63.540  48.124  36.069  1.00  0.00           C
ATOM   4197  HB1 LEU A 258      63.703  49.073  35.514  1.00  0.00           H
ATOM   4198  HB2 LEU A 258      63.857  48.270  37.124  1.00  0.00           H
ATOM   4199  CG  LEU A 258      62.018  47.849  36.049  1.00  0.00           C
ATOM   4200  HG  LEU A 258      61.837  46.837  36.470  1.00  0.00           H
ATOM   4201  CD1 LEU A 258      61.267  48.870  36.919  1.00  0.00           C
ATOM   4202 HD11 LEU A 258      61.425  49.900  36.533  1.00  0.00           H
ATOM   4203 HD12 LEU A 258      61.619  48.815  37.971  1.00  0.00           H
ATOM   4204 HD13 LEU A 258      60.177  48.657  36.899  1.00  0.00           H
ATOM   4205  CD2 LEU A 258      61.448  47.871  34.621  1.00  0.00           C
ATOM   4206 HD21 LEU A 258      61.915  47.082  33.994  1.00  0.00           H
ATOM   4207 HD22 LEU A 258      61.640  48.853  34.138  1.00  0.00           H
ATOM   4208 HD23 LEU A 258      60.351  47.693  34.636  1.00  0.00           H
ATOM   4209  C   LEU A 258      65.768  47.545  35.012  1.00  0.00           C
ATOM   4210  O   LEU A 258      65.949  47.856  33.842  1.00  0.00           O
ATOM   4211  N   HSD A 259      66.769  47.663  35.910  1.00  0.00           N
ATOM   4212  HN  HSD A 259      66.633  47.322  36.837  1.00  0.00           H
ATOM   4213  CA  HSD A 259      68.106  48.106  35.513  1.00  0.00           C
ATOM   4214  HA  HSD A 259      68.025  49.020  34.943  1.00  0.00           H
ATOM   4215  CB  HSD A 259      69.009  48.330  36.745  1.00  0.00           C
ATOM   4216  HB1 HSD A 259      69.041  47.419  37.380  1.00  0.00           H
ATOM   4217  HB2 HSD A 259      68.566  49.154  37.344  1.00  0.00           H
ATOM   4218  ND1 HSD A 259      70.723  50.052  35.997  1.00  0.00           N
ATOM   4219  HD1 HSD A 259      70.124  50.699  35.526  1.00  0.00           H
ATOM   4220  CG  HSD A 259      70.403  48.826  36.536  1.00  0.00           C
ATOM   4221  CE1 HSD A 259      72.045  50.248  36.219  1.00  0.00           C
ATOM   4222  HE1 HSD A 259      72.572  51.144  35.891  1.00  0.00           H
ATOM   4223  NE2 HSD A 259      72.587  49.236  36.873  1.00  0.00           N
ATOM   4224  CD2 HSD A 259      71.554  48.341  37.065  1.00  0.00           C
ATOM   4225  HD2 HSD A 259      71.713  47.430  37.629  1.00  0.00           H
ATOM   4226  C   HSD A 259      68.866  47.139  34.663  1.00  0.00           C
ATOM   4227  O   HSD A 259      69.451  47.492  33.647  1.00  0.00           O
ATOM   4228  N   THR A 260      68.886  45.870  35.102  1.00  0.00           N
ATOM   4229  HN  THR A 260      68.343  45.591  35.890  1.00  0.00           H
ATOM   4230  CA  THR A 260      69.874  44.935  34.595  1.00  0.00           C
ATOM   4231  HA  THR A 260      70.749  45.485  34.281  1.00  0.00           H
ATOM   4232  CB  THR A 260      70.304  43.966  35.696  1.00  0.00           C
ATOM   4233  HB  THR A 260      70.281  44.530  36.653  1.00  0.00           H
ATOM   4234  OG1 THR A 260      71.651  43.551  35.538  1.00  0.00           O
ATOM   4235  HG1 THR A 260      71.671  42.869  34.864  1.00  0.00           H
ATOM   4236  CG2 THR A 260      69.408  42.728  35.856  1.00  0.00           C
ATOM   4237 HG21 THR A 260      69.482  42.055  34.975  1.00  0.00           H
ATOM   4238 HG22 THR A 260      68.346  43.024  35.995  1.00  0.00           H
ATOM   4239 HG23 THR A 260      69.725  42.145  36.747  1.00  0.00           H
ATOM   4240  C   THR A 260      69.345  44.219  33.376  1.00  0.00           C
ATOM   4241  O   THR A 260      70.114  43.723  32.553  1.00  0.00           O
ATOM   4242  N   SER A 261      68.008  44.195  33.190  1.00  0.00           N
ATOM   4243  HN  SER A 261      67.400  44.549  33.897  1.00  0.00           H
ATOM   4244  CA  SER A 261      67.379  43.566  32.039  1.00  0.00           C
ATOM   4245  HA  SER A 261      68.129  43.124  31.401  1.00  0.00           H
ATOM   4246  CB  SER A 261      66.369  42.456  32.438  1.00  0.00           C
ATOM   4247  HB1 SER A 261      65.920  41.995  31.532  1.00  0.00           H
ATOM   4248  HB2 SER A 261      65.544  42.884  33.047  1.00  0.00           H
ATOM   4249  OG  SER A 261      67.004  41.434  33.207  1.00  0.00           O
ATOM   4250  HG1 SER A 261      67.869  41.265  32.826  1.00  0.00           H
ATOM   4251  C   SER A 261      66.638  44.564  31.176  1.00  0.00           C
ATOM   4252  O   SER A 261      66.667  44.472  29.949  1.00  0.00           O
ATOM   4253  N   GLY A 262      65.966  45.568  31.776  1.00  0.00           N
ATOM   4254  HN  GLY A 262      66.000  45.683  32.766  1.00  0.00           H
ATOM   4255  CA  GLY A 262      65.124  46.508  31.041  1.00  0.00           C
ATOM   4256  HA1 GLY A 262      65.638  46.803  30.138  1.00  0.00           H
ATOM   4257  HA2 GLY A 262      64.930  47.351  31.687  1.00  0.00           H
ATOM   4258  C   GLY A 262      63.781  45.946  30.650  1.00  0.00           C
ATOM   4259  O   GLY A 262      63.296  44.962  31.210  1.00  0.00           O
ATOM   4260  N   THR A 263      63.106  46.609  29.693  1.00  0.00           N
ATOM   4261  HN  THR A 263      63.481  47.455  29.321  1.00  0.00           H
ATOM   4262  CA  THR A 263      61.743  46.256  29.275  1.00  0.00           C
ATOM   4263  HA  THR A 263      61.388  45.421  29.861  1.00  0.00           H
ATOM   4264  CB  THR A 263      60.748  47.407  29.448  1.00  0.00           C
ATOM   4265  HB  THR A 263      60.787  48.112  28.591  1.00  0.00           H
ATOM   4266  OG1 THR A 263      61.070  48.152  30.608  1.00  0.00           O
ATOM   4267  HG1 THR A 263      61.216  47.502  31.299  1.00  0.00           H
ATOM   4268  CG2 THR A 263      59.310  46.905  29.661  1.00  0.00           C
ATOM   4269 HG21 THR A 263      59.248  46.224  30.536  1.00  0.00           H
ATOM   4270 HG22 THR A 263      58.934  46.363  28.767  1.00  0.00           H
ATOM   4271 HG23 THR A 263      58.627  47.763  29.843  1.00  0.00           H
ATOM   4272  C   THR A 263      61.730  45.806  27.827  1.00  0.00           C
ATOM   4273  O   THR A 263      60.680  45.696  27.208  1.00  0.00           O
ATOM   4274  N   GLN A 264      62.905  45.509  27.234  1.00  0.00           N
ATOM   4275  HN  GLN A 264      63.762  45.653  27.723  1.00  0.00           H
ATOM   4276  CA  GLN A 264      63.008  44.975  25.880  1.00  0.00           C
ATOM   4277  HA  GLN A 264      62.510  45.657  25.207  1.00  0.00           H
ATOM   4278  CB  GLN A 264      64.495  44.870  25.461  1.00  0.00           C
ATOM   4279  HB1 GLN A 264      64.564  44.340  24.487  1.00  0.00           H
ATOM   4280  HB2 GLN A 264      65.031  44.259  26.218  1.00  0.00           H
ATOM   4281  CG  GLN A 264      65.186  46.247  25.292  1.00  0.00           C
ATOM   4282  HG1 GLN A 264      65.080  46.865  26.209  1.00  0.00           H
ATOM   4283  HG2 GLN A 264      64.712  46.791  24.447  1.00  0.00           H
ATOM   4284  CD  GLN A 264      66.680  46.076  25.013  1.00  0.00           C
ATOM   4285  OE1 GLN A 264      67.280  45.069  25.406  1.00  0.00           O
ATOM   4286  NE2 GLN A 264      67.314  47.069  24.356  1.00  0.00           N
ATOM   4287 HE21 GLN A 264      68.271  46.943  24.097  1.00  0.00           H
ATOM   4288 HE22 GLN A 264      66.875  47.953  24.196  1.00  0.00           H
ATOM   4289  C   GLN A 264      62.321  43.627  25.676  1.00  0.00           C
ATOM   4290  O   GLN A 264      61.599  43.404  24.711  1.00  0.00           O
ATOM   4291  N   ASN A 265      62.516  42.704  26.633  1.00  0.00           N
ATOM   4292  HN  ASN A 265      63.137  42.903  27.387  1.00  0.00           H
ATOM   4293  CA  ASN A 265      61.748  41.485  26.738  1.00  0.00           C
ATOM   4294  HA  ASN A 265      60.842  41.557  26.155  1.00  0.00           H
ATOM   4295  CB  ASN A 265      62.581  40.250  26.269  1.00  0.00           C
ATOM   4296  HB1 ASN A 265      63.602  40.334  26.700  1.00  0.00           H
ATOM   4297  HB2 ASN A 265      62.662  40.278  25.161  1.00  0.00           H
ATOM   4298  CG  ASN A 265      61.967  38.909  26.681  1.00  0.00           C
ATOM   4299  OD1 ASN A 265      60.764  38.785  26.909  1.00  0.00           O
ATOM   4300  ND2 ASN A 265      62.827  37.884  26.879  1.00  0.00           N
ATOM   4301 HD21 ASN A 265      62.426  37.003  27.132  1.00  0.00           H
ATOM   4302 HD22 ASN A 265      63.811  38.015  26.758  1.00  0.00           H
ATOM   4303  C   ASN A 265      61.344  41.387  28.195  1.00  0.00           C
ATOM   4304  O   ASN A 265      62.179  41.130  29.061  1.00  0.00           O
ATOM   4305  N   CYS A 266      60.053  41.580  28.509  1.00  0.00           N
ATOM   4306  HN  CYS A 266      59.378  41.781  27.803  1.00  0.00           H
ATOM   4307  CA  CYS A 266      59.612  41.624  29.886  1.00  0.00           C
ATOM   4308  HA  CYS A 266      60.477  41.608  30.532  1.00  0.00           H
ATOM   4309  CB  CYS A 266      58.921  42.964  30.247  1.00  0.00           C
ATOM   4310  HB1 CYS A 266      59.612  43.786  29.960  1.00  0.00           H
ATOM   4311  HB2 CYS A 266      58.793  43.025  31.349  1.00  0.00           H
ATOM   4312  SG  CYS A 266      57.308  43.288  29.505  1.00  0.00           S
ATOM   4313  C   CYS A 266      58.834  40.391  30.310  1.00  0.00           C
ATOM   4314  O   CYS A 266      58.118  40.416  31.303  1.00  0.00           O
ATOM   4315  N   GLU A 267      59.038  39.229  29.651  1.00  0.00           N
ATOM   4316  HN  GLU A 267      59.560  39.204  28.802  1.00  0.00           H
ATOM   4317  CA  GLU A 267      58.514  37.943  30.120  1.00  0.00           C
ATOM   4318  HA  GLU A 267      57.446  38.039  30.256  1.00  0.00           H
ATOM   4319  CB  GLU A 267      58.773  36.857  29.038  1.00  0.00           C
ATOM   4320  HB1 GLU A 267      59.863  36.841  28.821  1.00  0.00           H
ATOM   4321  HB2 GLU A 267      58.268  37.177  28.102  1.00  0.00           H
ATOM   4322  CG  GLU A 267      58.332  35.404  29.373  1.00  0.00           C
ATOM   4323  HG1 GLU A 267      58.808  35.047  30.311  1.00  0.00           H
ATOM   4324  HG2 GLU A 267      58.667  34.739  28.548  1.00  0.00           H
ATOM   4325  CD  GLU A 267      56.826  35.211  29.517  1.00  0.00           C
ATOM   4326  OE1 GLU A 267      56.222  35.767  30.467  1.00  0.00           O
ATOM   4327  OE2 GLU A 267      56.222  34.440  28.725  1.00  0.00           O
ATOM   4328  C   GLU A 267      59.093  37.536  31.485  1.00  0.00           C
ATOM   4329  O   GLU A 267      58.503  36.823  32.296  1.00  0.00           O
ATOM   4330  N   VAL A 268      60.280  38.082  31.832  1.00  0.00           N
ATOM   4331  HN  VAL A 268      60.753  38.667  31.179  1.00  0.00           H
ATOM   4332  CA  VAL A 268      60.957  37.830  33.093  1.00  0.00           C
ATOM   4333  HA  VAL A 268      61.010  36.758  33.212  1.00  0.00           H
ATOM   4334  CB  VAL A 268      62.394  38.371  33.108  1.00  0.00           C
ATOM   4335  HB  VAL A 268      62.921  37.949  33.990  1.00  0.00           H
ATOM   4336  CG1 VAL A 268      63.143  37.903  31.844  1.00  0.00           C
ATOM   4337 HG11 VAL A 268      62.744  38.393  30.930  1.00  0.00           H
ATOM   4338 HG12 VAL A 268      63.068  36.801  31.726  1.00  0.00           H
ATOM   4339 HG13 VAL A 268      64.218  38.170  31.929  1.00  0.00           H
ATOM   4340  CG2 VAL A 268      62.455  39.909  33.216  1.00  0.00           C
ATOM   4341 HG21 VAL A 268      62.039  40.272  34.179  1.00  0.00           H
ATOM   4342 HG22 VAL A 268      61.904  40.387  32.378  1.00  0.00           H
ATOM   4343 HG23 VAL A 268      63.512  40.248  33.168  1.00  0.00           H
ATOM   4344  C   VAL A 268      60.205  38.367  34.308  1.00  0.00           C
ATOM   4345  O   VAL A 268      60.483  37.973  35.437  1.00  0.00           O
ATOM   4346  N   TYR A 269      59.209  39.258  34.125  1.00  0.00           N
ATOM   4347  HN  TYR A 269      58.946  39.550  33.208  1.00  0.00           H
ATOM   4348  CA  TYR A 269      58.502  39.852  35.242  1.00  0.00           C
ATOM   4349  HA  TYR A 269      59.119  39.782  36.125  1.00  0.00           H
ATOM   4350  CB  TYR A 269      58.171  41.348  35.012  1.00  0.00           C
ATOM   4351  HB1 TYR A 269      57.617  41.759  35.882  1.00  0.00           H
ATOM   4352  HB2 TYR A 269      57.535  41.471  34.109  1.00  0.00           H
ATOM   4353  CG  TYR A 269      59.413  42.173  34.827  1.00  0.00           C
ATOM   4354  CD1 TYR A 269      59.970  42.259  33.549  1.00  0.00           C
ATOM   4355  HD1 TYR A 269      59.544  41.657  32.760  1.00  0.00           H
ATOM   4356  CE1 TYR A 269      61.058  43.088  33.278  1.00  0.00           C
ATOM   4357  HE1 TYR A 269      61.473  43.131  32.282  1.00  0.00           H
ATOM   4358  CZ  TYR A 269      61.607  43.846  34.306  1.00  0.00           C
ATOM   4359  OH  TYR A 269      62.702  44.662  34.000  1.00  0.00           O
ATOM   4360  HH  TYR A 269      62.898  44.567  33.065  1.00  0.00           H
ATOM   4361  CD2 TYR A 269      59.983  42.933  35.864  1.00  0.00           C
ATOM   4362  HD2 TYR A 269      59.562  42.888  36.858  1.00  0.00           H
ATOM   4363  CE2 TYR A 269      61.074  43.779  35.602  1.00  0.00           C
ATOM   4364  HE2 TYR A 269      61.508  44.379  36.388  1.00  0.00           H
ATOM   4365  C   TYR A 269      57.193  39.147  35.556  1.00  0.00           C
ATOM   4366  O   TYR A 269      56.514  39.508  36.513  1.00  0.00           O
ATOM   4367  N   ARG A 270      56.800  38.101  34.801  1.00  0.00           N
ATOM   4368  HN  ARG A 270      57.331  37.807  34.010  1.00  0.00           H
ATOM   4369  CA  ARG A 270      55.517  37.446  35.013  1.00  0.00           C
ATOM   4370  HA  ARG A 270      54.740  38.187  34.891  1.00  0.00           H
ATOM   4371  CB  ARG A 270      55.340  36.333  33.951  1.00  0.00           C
ATOM   4372  HB1 ARG A 270      56.148  35.581  34.083  1.00  0.00           H
ATOM   4373  HB2 ARG A 270      55.491  36.777  32.944  1.00  0.00           H
ATOM   4374  CG  ARG A 270      53.970  35.624  33.983  1.00  0.00           C
ATOM   4375  HG1 ARG A 270      53.197  36.294  33.551  1.00  0.00           H
ATOM   4376  HG2 ARG A 270      53.661  35.419  35.031  1.00  0.00           H
ATOM   4377  CD  ARG A 270      53.970  34.267  33.276  1.00  0.00           C
ATOM   4378  HD1 ARG A 270      53.017  33.726  33.460  1.00  0.00           H
ATOM   4379  HD2 ARG A 270      54.798  33.636  33.665  1.00  0.00           H
ATOM   4380  NE  ARG A 270      54.193  34.486  31.810  1.00  0.00           N
ATOM   4381  HE  ARG A 270      55.069  34.827  31.468  1.00  0.00           H
ATOM   4382  CZ  ARG A 270      53.237  34.628  30.904  1.00  0.00           C
ATOM   4383  NH1 ARG A 270      51.966  34.663  31.232  1.00  0.00           N
ATOM   4384 HH11 ARG A 270      51.736  34.592  32.203  1.00  0.00           H
ATOM   4385 HH12 ARG A 270      51.271  34.554  30.521  1.00  0.00           H
ATOM   4386  NH2 ARG A 270      53.583  34.711  29.638  1.00  0.00           N
ATOM   4387 HH21 ARG A 270      52.947  35.080  28.960  1.00  0.00           H
ATOM   4388 HH22 ARG A 270      54.562  34.765  29.438  1.00  0.00           H
ATOM   4389  C   ARG A 270      55.350  36.844  36.410  1.00  0.00           C
ATOM   4390  O   ARG A 270      54.344  37.035  37.096  1.00  0.00           O
ATOM   4391  N   SER A 271      56.373  36.116  36.886  1.00  0.00           N
ATOM   4392  HN  SER A 271      57.140  35.888  36.291  1.00  0.00           H
ATOM   4393  CA  SER A 271      56.424  35.556  38.226  1.00  0.00           C
ATOM   4394  HA  SER A 271      55.513  34.998  38.385  1.00  0.00           H
ATOM   4395  CB  SER A 271      57.627  34.604  38.381  1.00  0.00           C
ATOM   4396  HB1 SER A 271      57.600  34.066  39.352  1.00  0.00           H
ATOM   4397  HB2 SER A 271      58.561  35.205  38.402  1.00  0.00           H
ATOM   4398  OG  SER A 271      57.700  33.701  37.267  1.00  0.00           O
ATOM   4399  HG1 SER A 271      57.050  32.998  37.336  1.00  0.00           H
ATOM   4400  C   SER A 271      56.507  36.606  39.320  1.00  0.00           C
ATOM   4401  O   SER A 271      55.862  36.489  40.361  1.00  0.00           O
ATOM   4402  N   VAL A 272      57.307  37.674  39.108  1.00  0.00           N
ATOM   4403  HN  VAL A 272      57.820  37.765  38.258  1.00  0.00           H
ATOM   4404  CA  VAL A 272      57.536  38.695  40.118  1.00  0.00           C
ATOM   4405  HA  VAL A 272      57.620  38.182  41.065  1.00  0.00           H
ATOM   4406  CB  VAL A 272      58.877  39.407  39.894  1.00  0.00           C
ATOM   4407  HB  VAL A 272      59.598  38.652  39.513  1.00  0.00           H
ATOM   4408  CG1 VAL A 272      58.777  40.555  38.876  1.00  0.00           C
ATOM   4409 HG11 VAL A 272      58.145  41.381  39.268  1.00  0.00           H
ATOM   4410 HG12 VAL A 272      58.316  40.194  37.932  1.00  0.00           H
ATOM   4411 HG13 VAL A 272      59.785  40.961  38.648  1.00  0.00           H
ATOM   4412  CG2 VAL A 272      59.423  39.932  41.234  1.00  0.00           C
ATOM   4413 HG21 VAL A 272      59.511  39.103  41.968  1.00  0.00           H
ATOM   4414 HG22 VAL A 272      58.746  40.709  41.649  1.00  0.00           H
ATOM   4415 HG23 VAL A 272      60.428  40.384  41.089  1.00  0.00           H
ATOM   4416  C   VAL A 272      56.359  39.665  40.258  1.00  0.00           C
ATOM   4417  O   VAL A 272      56.098  40.171  41.350  1.00  0.00           O
ATOM   4418  N   ASP A 273      55.572  39.929  39.183  1.00  0.00           N
ATOM   4419  HN  ASP A 273      55.814  39.609  38.270  1.00  0.00           H
ATOM   4420  CA  ASP A 273      54.333  40.691  39.281  1.00  0.00           C
ATOM   4421  HA  ASP A 273      54.571  41.598  39.816  1.00  0.00           H
ATOM   4422  CB  ASP A 273      53.784  41.056  37.871  1.00  0.00           C
ATOM   4423  HB1 ASP A 273      53.274  40.202  37.378  1.00  0.00           H
ATOM   4424  HB2 ASP A 273      54.632  41.365  37.222  1.00  0.00           H
ATOM   4425  CG  ASP A 273      52.835  42.249  37.936  1.00  0.00           C
ATOM   4426  OD1 ASP A 273      53.103  43.166  38.758  1.00  0.00           O
ATOM   4427  OD2 ASP A 273      51.901  42.316  37.096  1.00  0.00           O
ATOM   4428  C   ASP A 273      53.266  39.964  40.104  1.00  0.00           C
ATOM   4429  O   ASP A 273      52.653  40.508  41.023  1.00  0.00           O
ATOM   4430  N   LEU A 274      53.080  38.650  39.845  1.00  0.00           N
ATOM   4431  HN  LEU A 274      53.564  38.230  39.082  1.00  0.00           H
ATOM   4432  CA  LEU A 274      52.175  37.809  40.612  1.00  0.00           C
ATOM   4433  HA  LEU A 274      51.195  38.261  40.567  1.00  0.00           H
ATOM   4434  CB  LEU A 274      52.109  36.396  39.988  1.00  0.00           C
ATOM   4435  HB1 LEU A 274      53.145  36.018  39.856  1.00  0.00           H
ATOM   4436  HB2 LEU A 274      51.666  36.493  38.974  1.00  0.00           H
ATOM   4437  CG  LEU A 274      51.299  35.344  40.776  1.00  0.00           C
ATOM   4438  HG  LEU A 274      51.786  35.167  41.759  1.00  0.00           H
ATOM   4439  CD1 LEU A 274      49.844  35.772  41.013  1.00  0.00           C
ATOM   4440 HD11 LEU A 274      49.343  35.983  40.044  1.00  0.00           H
ATOM   4441 HD12 LEU A 274      49.803  36.688  41.641  1.00  0.00           H
ATOM   4442 HD13 LEU A 274      49.283  34.971  41.541  1.00  0.00           H
ATOM   4443  CD2 LEU A 274      51.312  34.029  40.004  1.00  0.00           C
ATOM   4444 HD21 LEU A 274      52.351  33.762  39.715  1.00  0.00           H
ATOM   4445 HD22 LEU A 274      50.723  34.147  39.069  1.00  0.00           H
ATOM   4446 HD23 LEU A 274      50.875  33.208  40.612  1.00  0.00           H
ATOM   4447  C   LEU A 274      52.544  37.723  42.085  1.00  0.00           C
ATOM   4448  O   LEU A 274      51.704  37.847  42.978  1.00  0.00           O
ATOM   4449  N   ALA A 275      53.848  37.567  42.370  1.00  0.00           N
ATOM   4450  HN  ALA A 275      54.506  37.422  41.635  1.00  0.00           H
ATOM   4451  CA  ALA A 275      54.386  37.616  43.707  1.00  0.00           C
ATOM   4452  HA  ALA A 275      53.931  36.831  44.293  1.00  0.00           H
ATOM   4453  CB  ALA A 275      55.901  37.408  43.623  1.00  0.00           C
ATOM   4454  HB1 ALA A 275      56.364  38.131  42.917  1.00  0.00           H
ATOM   4455  HB2 ALA A 275      56.138  36.381  43.272  1.00  0.00           H
ATOM   4456  HB3 ALA A 275      56.353  37.571  44.625  1.00  0.00           H
ATOM   4457  C   ALA A 275      54.130  38.930  44.432  1.00  0.00           C
ATOM   4458  O   ALA A 275      53.789  38.953  45.618  1.00  0.00           O
ATOM   4459  N   PHE A 276      54.290  40.072  43.730  1.00  0.00           N
ATOM   4460  HN  PHE A 276      54.596  40.040  42.782  1.00  0.00           H
ATOM   4461  CA  PHE A 276      54.047  41.385  44.289  1.00  0.00           C
ATOM   4462  HA  PHE A 276      54.647  41.472  45.183  1.00  0.00           H
ATOM   4463  CB  PHE A 276      54.494  42.491  43.285  1.00  0.00           C
ATOM   4464  HB1 PHE A 276      53.916  42.403  42.340  1.00  0.00           H
ATOM   4465  HB2 PHE A 276      55.568  42.358  43.033  1.00  0.00           H
ATOM   4466  CG  PHE A 276      54.300  43.870  43.864  1.00  0.00           C
ATOM   4467  CD1 PHE A 276      55.122  44.317  44.913  1.00  0.00           C
ATOM   4468  HD1 PHE A 276      55.916  43.682  45.277  1.00  0.00           H
ATOM   4469  CE1 PHE A 276      54.868  45.543  45.542  1.00  0.00           C
ATOM   4470  HE1 PHE A 276      55.477  45.853  46.379  1.00  0.00           H
ATOM   4471  CZ  PHE A 276      53.806  46.346  45.109  1.00  0.00           C
ATOM   4472  HZ  PHE A 276      53.598  47.284  45.602  1.00  0.00           H
ATOM   4473  CD2 PHE A 276      53.246  44.688  43.426  1.00  0.00           C
ATOM   4474  HD2 PHE A 276      52.592  44.338  42.642  1.00  0.00           H
ATOM   4475  CE2 PHE A 276      52.997  45.916  44.051  1.00  0.00           C
ATOM   4476  HE2 PHE A 276      52.152  46.511  43.737  1.00  0.00           H
ATOM   4477  C   PHE A 276      52.599  41.584  44.727  1.00  0.00           C
ATOM   4478  O   PHE A 276      52.327  42.014  45.842  1.00  0.00           O
ATOM   4479  N   PHE A 277      51.619  41.230  43.878  1.00  0.00           N
ATOM   4480  HN  PHE A 277      51.845  40.910  42.961  1.00  0.00           H
ATOM   4481  CA  PHE A 277      50.213  41.337  44.232  1.00  0.00           C
ATOM   4482  HA  PHE A 277      50.094  42.315  44.673  1.00  0.00           H
ATOM   4483  CB  PHE A 277      49.290  41.275  42.994  1.00  0.00           C
ATOM   4484  HB1 PHE A 277      48.221  41.168  43.277  1.00  0.00           H
ATOM   4485  HB2 PHE A 277      49.578  40.431  42.331  1.00  0.00           H
ATOM   4486  CG  PHE A 277      49.431  42.581  42.256  1.00  0.00           C
ATOM   4487  CD1 PHE A 277      48.885  43.755  42.809  1.00  0.00           C
ATOM   4488  HD1 PHE A 277      48.358  43.701  43.750  1.00  0.00           H
ATOM   4489  CE1 PHE A 277      49.043  44.989  42.166  1.00  0.00           C
ATOM   4490  HE1 PHE A 277      48.629  45.887  42.600  1.00  0.00           H
ATOM   4491  CZ  PHE A 277      49.730  45.052  40.948  1.00  0.00           C
ATOM   4492  HZ  PHE A 277      49.845  45.995  40.434  1.00  0.00           H
ATOM   4493  CD2 PHE A 277      50.111  42.661  41.031  1.00  0.00           C
ATOM   4494  HD2 PHE A 277      50.538  41.777  40.581  1.00  0.00           H
ATOM   4495  CE2 PHE A 277      50.262  43.890  40.379  1.00  0.00           C
ATOM   4496  HE2 PHE A 277      50.792  43.931  39.439  1.00  0.00           H
ATOM   4497  C   PHE A 277      49.747  40.424  45.351  1.00  0.00           C
ATOM   4498  O   PHE A 277      48.967  40.838  46.208  1.00  0.00           O
ATOM   4499  N   ILE A 278      50.249  39.174  45.416  1.00  0.00           N
ATOM   4500  HN  ILE A 278      50.834  38.825  44.688  1.00  0.00           H
ATOM   4501  CA  ILE A 278      50.026  38.303  46.566  1.00  0.00           C
ATOM   4502  HA  ILE A 278      48.961  38.221  46.722  1.00  0.00           H
ATOM   4503  CB  ILE A 278      50.567  36.895  46.292  1.00  0.00           C
ATOM   4504  HB  ILE A 278      51.565  36.991  45.815  1.00  0.00           H
ATOM   4505  CG2 ILE A 278      50.737  36.069  47.593  1.00  0.00           C
ATOM   4506 HG21 ILE A 278      49.783  36.030  48.161  1.00  0.00           H
ATOM   4507 HG22 ILE A 278      51.527  36.490  48.250  1.00  0.00           H
ATOM   4508 HG23 ILE A 278      51.040  35.027  47.355  1.00  0.00           H
ATOM   4509  CG1 ILE A 278      49.623  36.184  45.289  1.00  0.00           C
ATOM   4510 HG11 ILE A 278      49.371  36.882  44.462  1.00  0.00           H
ATOM   4511 HG12 ILE A 278      48.674  35.936  45.810  1.00  0.00           H
ATOM   4512  CD  ILE A 278      50.222  34.920  44.660  1.00  0.00           C
ATOM   4513  HD1 ILE A 278      50.467  34.161  45.434  1.00  0.00           H
ATOM   4514  HD2 ILE A 278      51.151  35.172  44.106  1.00  0.00           H
ATOM   4515  HD3 ILE A 278      49.502  34.466  43.947  1.00  0.00           H
ATOM   4516  C   ILE A 278      50.584  38.890  47.857  1.00  0.00           C
ATOM   4517  O   ILE A 278      49.891  38.996  48.869  1.00  0.00           O
ATOM   4518  N   THR A 279      51.830  39.397  47.829  1.00  0.00           N
ATOM   4519  HN  THR A 279      52.371  39.343  46.993  1.00  0.00           H
ATOM   4520  CA  THR A 279      52.464  39.985  49.006  1.00  0.00           C
ATOM   4521  HA  THR A 279      52.239  39.352  49.851  1.00  0.00           H
ATOM   4522  CB  THR A 279      53.985  40.079  48.920  1.00  0.00           C
ATOM   4523  HB  THR A 279      54.391  40.669  49.769  1.00  0.00           H
ATOM   4524  OG1 THR A 279      54.427  40.669  47.707  1.00  0.00           O
ATOM   4525  HG1 THR A 279      54.250  40.027  47.016  1.00  0.00           H
ATOM   4526  CG2 THR A 279      54.599  38.674  48.992  1.00  0.00           C
ATOM   4527 HG21 THR A 279      54.252  38.040  48.148  1.00  0.00           H
ATOM   4528 HG22 THR A 279      54.319  38.175  49.944  1.00  0.00           H
ATOM   4529 HG23 THR A 279      55.707  38.740  48.946  1.00  0.00           H
ATOM   4530  C   THR A 279      51.914  41.353  49.365  1.00  0.00           C
ATOM   4531  O   THR A 279      51.997  41.788  50.510  1.00  0.00           O
ATOM   4532  N   LEU A 280      51.292  42.076  48.418  1.00  0.00           N
ATOM   4533  HN  LEU A 280      51.370  41.794  47.465  1.00  0.00           H
ATOM   4534  CA  LEU A 280      50.630  43.342  48.669  1.00  0.00           C
ATOM   4535  HA  LEU A 280      51.274  43.934  49.303  1.00  0.00           H
ATOM   4536  CB  LEU A 280      50.404  44.090  47.330  1.00  0.00           C
ATOM   4537  HB1 LEU A 280      49.730  43.483  46.688  1.00  0.00           H
ATOM   4538  HB2 LEU A 280      51.382  44.151  46.808  1.00  0.00           H
ATOM   4539  CG  LEU A 280      49.847  45.527  47.438  1.00  0.00           C
ATOM   4540  HG  LEU A 280      48.861  45.494  47.949  1.00  0.00           H
ATOM   4541  CD1 LEU A 280      50.784  46.444  48.243  1.00  0.00           C
ATOM   4542 HD11 LEU A 280      51.798  46.444  47.789  1.00  0.00           H
ATOM   4543 HD12 LEU A 280      50.868  46.097  49.295  1.00  0.00           H
ATOM   4544 HD13 LEU A 280      50.400  47.486  48.248  1.00  0.00           H
ATOM   4545  CD2 LEU A 280      49.621  46.105  46.033  1.00  0.00           C
ATOM   4546 HD21 LEU A 280      48.931  45.456  45.453  1.00  0.00           H
ATOM   4547 HD22 LEU A 280      50.587  46.164  45.486  1.00  0.00           H
ATOM   4548 HD23 LEU A 280      49.184  47.125  46.095  1.00  0.00           H
ATOM   4549  C   LEU A 280      49.311  43.167  49.412  1.00  0.00           C
ATOM   4550  O   LEU A 280      48.855  44.052  50.131  1.00  0.00           O
ATOM   4551  N   SER A 281      48.681  41.978  49.332  1.00  0.00           N
ATOM   4552  HN  SER A 281      49.030  41.269  48.725  1.00  0.00           H
ATOM   4553  CA  SER A 281      47.486  41.682  50.119  1.00  0.00           C
ATOM   4554  HA  SER A 281      46.832  42.540  50.071  1.00  0.00           H
ATOM   4555  CB  SER A 281      46.699  40.464  49.567  1.00  0.00           C
ATOM   4556  HB1 SER A 281      46.541  40.627  48.480  1.00  0.00           H
ATOM   4557  HB2 SER A 281      45.701  40.414  50.052  1.00  0.00           H
ATOM   4558  OG  SER A 281      47.349  39.210  49.775  1.00  0.00           O
ATOM   4559  HG1 SER A 281      48.215  39.205  49.361  1.00  0.00           H
ATOM   4560  C   SER A 281      47.810  41.455  51.587  1.00  0.00           C
ATOM   4561  O   SER A 281      46.964  41.649  52.460  1.00  0.00           O
ATOM   4562  N   PHE A 282      49.084  41.123  51.890  1.00  0.00           N
ATOM   4563  HN  PHE A 282      49.734  40.935  51.159  1.00  0.00           H
ATOM   4564  CA  PHE A 282      49.588  40.925  53.236  1.00  0.00           C
ATOM   4565  HA  PHE A 282      48.817  40.453  53.826  1.00  0.00           H
ATOM   4566  CB  PHE A 282      50.862  40.036  53.267  1.00  0.00           C
ATOM   4567  HB1 PHE A 282      51.215  39.914  54.314  1.00  0.00           H
ATOM   4568  HB2 PHE A 282      51.673  40.518  52.680  1.00  0.00           H
ATOM   4569  CG  PHE A 282      50.649  38.640  52.728  1.00  0.00           C
ATOM   4570  CD1 PHE A 282      51.780  37.893  52.353  1.00  0.00           C
ATOM   4571  HD1 PHE A 282      52.761  38.335  52.443  1.00  0.00           H
ATOM   4572  CE1 PHE A 282      51.654  36.580  51.884  1.00  0.00           C
ATOM   4573  HE1 PHE A 282      52.533  36.016  51.609  1.00  0.00           H
ATOM   4574  CZ  PHE A 282      50.387  35.993  51.786  1.00  0.00           C
ATOM   4575  HZ  PHE A 282      50.286  34.978  51.429  1.00  0.00           H
ATOM   4576  CD2 PHE A 282      49.382  38.027  52.637  1.00  0.00           C
ATOM   4577  HD2 PHE A 282      48.485  38.551  52.934  1.00  0.00           H
ATOM   4578  CE2 PHE A 282      49.251  36.716  52.164  1.00  0.00           C
ATOM   4579  HE2 PHE A 282      48.274  36.261  52.099  1.00  0.00           H
ATOM   4580  C   PHE A 282      49.882  42.239  53.934  1.00  0.00           C
ATOM   4581  O   PHE A 282      50.087  42.284  55.139  1.00  0.00           O
ATOM   4582  N   THR A 283      49.828  43.379  53.222  1.00  0.00           N
ATOM   4583  HN  THR A 283      49.726  43.334  52.231  1.00  0.00           H
ATOM   4584  CA  THR A 283      49.789  44.695  53.862  1.00  0.00           C
ATOM   4585  HA  THR A 283      50.645  44.787  54.514  1.00  0.00           H
ATOM   4586  CB  THR A 283      49.842  45.820  52.840  1.00  0.00           C
ATOM   4587  HB  THR A 283      49.266  45.536  51.934  1.00  0.00           H
ATOM   4588  OG1 THR A 283      51.185  46.101  52.462  1.00  0.00           O
ATOM   4589  HG1 THR A 283      51.662  45.269  52.497  1.00  0.00           H
ATOM   4590  CG2 THR A 283      49.256  47.136  53.364  1.00  0.00           C
ATOM   4591 HG21 THR A 283      49.646  47.365  54.379  1.00  0.00           H
ATOM   4592 HG22 THR A 283      48.146  47.106  53.405  1.00  0.00           H
ATOM   4593 HG23 THR A 283      49.567  47.946  52.670  1.00  0.00           H
ATOM   4594  C   THR A 283      48.587  44.873  54.774  1.00  0.00           C
ATOM   4595  O   THR A 283      48.678  45.387  55.889  1.00  0.00           O
ATOM   4596  N   TYR A 284      47.408  44.383  54.340  1.00  0.00           N
ATOM   4597  HN  TYR A 284      47.345  43.900  53.470  1.00  0.00           H
ATOM   4598  CA  TYR A 284      46.157  44.584  55.053  1.00  0.00           C
ATOM   4599  HA  TYR A 284      46.162  45.567  55.502  1.00  0.00           H
ATOM   4600  CB  TYR A 284      44.939  44.464  54.096  1.00  0.00           C
ATOM   4601  HB1 TYR A 284      44.011  44.812  54.599  1.00  0.00           H
ATOM   4602  HB2 TYR A 284      44.797  43.407  53.786  1.00  0.00           H
ATOM   4603  CG  TYR A 284      45.151  45.307  52.863  1.00  0.00           C
ATOM   4604  CD1 TYR A 284      45.137  44.720  51.587  1.00  0.00           C
ATOM   4605  HD1 TYR A 284      44.965  43.658  51.500  1.00  0.00           H
ATOM   4606  CE1 TYR A 284      45.365  45.492  50.439  1.00  0.00           C
ATOM   4607  HE1 TYR A 284      45.363  45.016  49.469  1.00  0.00           H
ATOM   4608  CZ  TYR A 284      45.620  46.863  50.560  1.00  0.00           C
ATOM   4609  OH  TYR A 284      45.886  47.634  49.408  1.00  0.00           O
ATOM   4610  HH  TYR A 284      45.652  47.079  48.660  1.00  0.00           H
ATOM   4611  CD2 TYR A 284      45.380  46.689  52.969  1.00  0.00           C
ATOM   4612  HD2 TYR A 284      45.388  47.152  53.944  1.00  0.00           H
ATOM   4613  CE2 TYR A 284      45.626  47.461  51.823  1.00  0.00           C
ATOM   4614  HE2 TYR A 284      45.820  48.519  51.916  1.00  0.00           H
ATOM   4615  C   TYR A 284      46.025  43.579  56.188  1.00  0.00           C
ATOM   4616  O   TYR A 284      45.115  43.655  57.011  1.00  0.00           O
ATOM   4617  N   MET A 285      47.008  42.660  56.295  1.00  0.00           N
ATOM   4618  HN  MET A 285      47.705  42.606  55.585  1.00  0.00           H
ATOM   4619  CA  MET A 285      47.205  41.758  57.407  1.00  0.00           C
ATOM   4620  HA  MET A 285      46.307  41.171  57.527  1.00  0.00           H
ATOM   4621  CB  MET A 285      48.396  40.821  57.104  1.00  0.00           C
ATOM   4622  HB1 MET A 285      49.350  41.387  57.161  1.00  0.00           H
ATOM   4623  HB2 MET A 285      48.285  40.460  56.059  1.00  0.00           H
ATOM   4624  CG  MET A 285      48.496  39.595  58.015  1.00  0.00           C
ATOM   4625  HG1 MET A 285      48.627  39.926  59.068  1.00  0.00           H
ATOM   4626  HG2 MET A 285      49.409  39.023  57.743  1.00  0.00           H
ATOM   4627  SD  MET A 285      47.044  38.532  57.837  1.00  0.00           S
ATOM   4628  CE  MET A 285      46.639  38.505  59.596  1.00  0.00           C
ATOM   4629  HE1 MET A 285      46.491  39.536  59.982  1.00  0.00           H
ATOM   4630  HE2 MET A 285      47.457  38.033  60.182  1.00  0.00           H
ATOM   4631  HE3 MET A 285      45.711  37.924  59.785  1.00  0.00           H
ATOM   4632  C   MET A 285      47.426  42.522  58.701  1.00  0.00           C
ATOM   4633  O   MET A 285      46.848  42.225  59.744  1.00  0.00           O
ATOM   4634  N   ASN A 286      48.228  43.606  58.639  1.00  0.00           N
ATOM   4635  HN  ASN A 286      48.673  43.826  57.775  1.00  0.00           H
ATOM   4636  CA  ASN A 286      48.427  44.524  59.743  1.00  0.00           C
ATOM   4637  HA  ASN A 286      48.772  43.944  60.587  1.00  0.00           H
ATOM   4638  CB  ASN A 286      49.519  45.570  59.361  1.00  0.00           C
ATOM   4639  HB1 ASN A 286      49.215  46.099  58.433  1.00  0.00           H
ATOM   4640  HB2 ASN A 286      50.477  45.048  59.151  1.00  0.00           H
ATOM   4641  CG  ASN A 286      49.733  46.633  60.438  1.00  0.00           C
ATOM   4642  OD1 ASN A 286      49.080  47.678  60.466  1.00  0.00           O
ATOM   4643  ND2 ASN A 286      50.679  46.377  61.368  1.00  0.00           N
ATOM   4644 HD21 ASN A 286      50.752  47.019  62.131  1.00  0.00           H
ATOM   4645 HD22 ASN A 286      51.201  45.526  61.325  1.00  0.00           H
ATOM   4646  C   ASN A 286      47.141  45.218  60.193  1.00  0.00           C
ATOM   4647  O   ASN A 286      46.865  45.343  61.386  1.00  0.00           O
ATOM   4648  N   SER A 287      46.319  45.678  59.231  1.00  0.00           N
ATOM   4649  HN  SER A 287      46.535  45.502  58.273  1.00  0.00           H
ATOM   4650  CA  SER A 287      45.193  46.581  59.444  1.00  0.00           C
ATOM   4651  HA  SER A 287      45.588  47.478  59.897  1.00  0.00           H
ATOM   4652  CB  SER A 287      44.505  46.962  58.113  1.00  0.00           C
ATOM   4653  HB1 SER A 287      43.678  47.685  58.280  1.00  0.00           H
ATOM   4654  HB2 SER A 287      44.084  46.057  57.627  1.00  0.00           H
ATOM   4655  OG  SER A 287      45.464  47.544  57.234  1.00  0.00           O
ATOM   4656  HG1 SER A 287      45.758  48.367  57.632  1.00  0.00           H
ATOM   4657  C   SER A 287      44.140  46.061  60.391  1.00  0.00           C
ATOM   4658  O   SER A 287      43.477  46.808  61.104  1.00  0.00           O
ATOM   4659  N   MET A 288      43.955  44.744  60.422  1.00  0.00           N
ATOM   4660  HN  MET A 288      44.448  44.161  59.781  1.00  0.00           H
ATOM   4661  CA  MET A 288      43.027  44.108  61.321  1.00  0.00           C
ATOM   4662  HA  MET A 288      42.329  44.818  61.738  1.00  0.00           H
ATOM   4663  CB  MET A 288      42.269  43.100  60.482  1.00  0.00           C
ATOM   4664  HB1 MET A 288      41.787  43.664  59.655  1.00  0.00           H
ATOM   4665  HB2 MET A 288      41.460  42.618  61.070  1.00  0.00           H
ATOM   4666  CG  MET A 288      43.207  42.034  59.927  1.00  0.00           C
ATOM   4667  HG1 MET A 288      43.335  41.230  60.684  1.00  0.00           H
ATOM   4668  HG2 MET A 288      44.228  42.414  59.713  1.00  0.00           H
ATOM   4669  SD  MET A 288      42.572  41.409  58.399  1.00  0.00           S
ATOM   4670  CE  MET A 288      43.964  40.289  58.224  1.00  0.00           C
ATOM   4671  HE1 MET A 288      44.663  40.323  59.087  1.00  0.00           H
ATOM   4672  HE2 MET A 288      44.525  40.551  57.302  1.00  0.00           H
ATOM   4673  HE3 MET A 288      43.622  39.240  58.090  1.00  0.00           H
ATOM   4674  C   MET A 288      43.688  43.379  62.481  1.00  0.00           C
ATOM   4675  O   MET A 288      43.014  43.016  63.441  1.00  0.00           O
ATOM   4676  N   LEU A 289      45.027  43.210  62.493  1.00  0.00           N
ATOM   4677  HN  LEU A 289      45.592  43.440  61.704  1.00  0.00           H
ATOM   4678  CA  LEU A 289      45.718  42.743  63.685  1.00  0.00           C
ATOM   4679  HA  LEU A 289      45.110  41.999  64.178  1.00  0.00           H
ATOM   4680  CB  LEU A 289      47.100  42.123  63.362  1.00  0.00           C
ATOM   4681  HB1 LEU A 289      47.690  41.997  64.294  1.00  0.00           H
ATOM   4682  HB2 LEU A 289      47.660  42.811  62.693  1.00  0.00           H
ATOM   4683  CG  LEU A 289      47.032  40.728  62.703  1.00  0.00           C
ATOM   4684  HG  LEU A 289      46.450  40.817  61.761  1.00  0.00           H
ATOM   4685  CD1 LEU A 289      48.449  40.244  62.352  1.00  0.00           C
ATOM   4686 HD11 LEU A 289      49.080  40.193  63.264  1.00  0.00           H
ATOM   4687 HD12 LEU A 289      48.925  40.936  61.624  1.00  0.00           H
ATOM   4688 HD13 LEU A 289      48.413  39.231  61.897  1.00  0.00           H
ATOM   4689  CD2 LEU A 289      46.326  39.686  63.587  1.00  0.00           C
ATOM   4690 HD21 LEU A 289      45.255  39.943  63.735  1.00  0.00           H
ATOM   4691 HD22 LEU A 289      46.821  39.615  64.579  1.00  0.00           H
ATOM   4692 HD23 LEU A 289      46.369  38.686  63.104  1.00  0.00           H
ATOM   4693  C   LEU A 289      45.895  43.855  64.701  1.00  0.00           C
ATOM   4694  O   LEU A 289      45.980  43.616  65.905  1.00  0.00           O
ATOM   4695  N   ASP A 290      45.897  45.125  64.250  1.00  0.00           N
ATOM   4696  HN  ASP A 290      45.904  45.284  63.266  1.00  0.00           H
ATOM   4697  CA  ASP A 290      45.957  46.276  65.132  1.00  0.00           C
ATOM   4698  HA  ASP A 290      46.843  46.145  65.734  1.00  0.00           H
ATOM   4699  CB  ASP A 290      46.109  47.597  64.323  1.00  0.00           C
ATOM   4700  HB1 ASP A 290      46.128  48.484  64.992  1.00  0.00           H
ATOM   4701  HB2 ASP A 290      45.267  47.713  63.608  1.00  0.00           H
ATOM   4702  CG  ASP A 290      47.406  47.588  63.522  1.00  0.00           C
ATOM   4703  OD1 ASP A 290      48.407  46.946  63.784  1.00  0.00           O
ATOM   4704  OD2 ASP A 290      47.371  48.417  62.428  1.00  0.00           O
ATOM   4705  HD2 ASP A 290      48.105  48.206  61.846  1.00  0.00           H
ATOM   4706  C   ASP A 290      44.799  46.349  66.147  1.00  0.00           C
ATOM   4707  O   ASP A 290      45.111  46.543  67.321  1.00  0.00           O
ATOM   4708  N   PRO A 291      43.509  46.149  65.853  1.00  0.00           N
ATOM   4709  CD  PRO A 291      42.918  46.399  64.537  1.00  0.00           C
ATOM   4710  HD1 PRO A 291      43.250  45.615  63.824  1.00  0.00           H
ATOM   4711  HD2 PRO A 291      43.193  47.403  64.148  1.00  0.00           H
ATOM   4712  CA  PRO A 291      42.470  45.876  66.846  1.00  0.00           C
ATOM   4713  HA  PRO A 291      42.318  46.808  67.371  1.00  0.00           H
ATOM   4714  CB  PRO A 291      41.252  45.474  66.015  1.00  0.00           C
ATOM   4715  HB1 PRO A 291      40.299  45.674  66.551  1.00  0.00           H
ATOM   4716  HB2 PRO A 291      41.295  44.402  65.727  1.00  0.00           H
ATOM   4717  CG  PRO A 291      41.404  46.325  64.757  1.00  0.00           C
ATOM   4718  HG1 PRO A 291      40.873  45.894  63.882  1.00  0.00           H
ATOM   4719  HG2 PRO A 291      41.016  47.347  64.954  1.00  0.00           H
ATOM   4720  C   PRO A 291      42.781  44.877  67.933  1.00  0.00           C
ATOM   4721  O   PRO A 291      42.587  45.176  69.113  1.00  0.00           O
ATOM   4722  N   VAL A 292      43.261  43.685  67.545  1.00  0.00           N
ATOM   4723  HN  VAL A 292      43.397  43.505  66.574  1.00  0.00           H
ATOM   4724  CA  VAL A 292      43.626  42.601  68.436  1.00  0.00           C
ATOM   4725  HA  VAL A 292      42.762  42.346  69.032  1.00  0.00           H
ATOM   4726  CB  VAL A 292      44.078  41.383  67.636  1.00  0.00           C
ATOM   4727  HB  VAL A 292      45.077  41.547  67.179  1.00  0.00           H
ATOM   4728  CG1 VAL A 292      44.166  40.153  68.563  1.00  0.00           C
ATOM   4729 HG11 VAL A 292      43.196  39.980  69.078  1.00  0.00           H
ATOM   4730 HG12 VAL A 292      44.955  40.275  69.336  1.00  0.00           H
ATOM   4731 HG13 VAL A 292      44.409  39.245  67.972  1.00  0.00           H
ATOM   4732  CG2 VAL A 292      43.098  41.142  66.474  1.00  0.00           C
ATOM   4733 HG21 VAL A 292      43.167  41.934  65.698  1.00  0.00           H
ATOM   4734 HG22 VAL A 292      42.048  41.089  66.832  1.00  0.00           H
ATOM   4735 HG23 VAL A 292      43.360  40.188  65.969  1.00  0.00           H
ATOM   4736  C   VAL A 292      44.750  42.989  69.375  1.00  0.00           C
ATOM   4737  O   VAL A 292      44.704  42.755  70.582  1.00  0.00           O
ATOM   4738  N   VAL A 293      45.787  43.634  68.818  1.00  0.00           N
ATOM   4739  HN  VAL A 293      45.773  43.800  67.835  1.00  0.00           H
ATOM   4740  CA  VAL A 293      47.036  43.894  69.499  1.00  0.00           C
ATOM   4741  HA  VAL A 293      47.205  43.128  70.241  1.00  0.00           H
ATOM   4742  CB  VAL A 293      48.191  43.849  68.495  1.00  0.00           C
ATOM   4743  HB  VAL A 293      47.956  44.501  67.626  1.00  0.00           H
ATOM   4744  CG1 VAL A 293      49.519  44.321  69.120  1.00  0.00           C
ATOM   4745 HG11 VAL A 293      49.740  43.737  70.040  1.00  0.00           H
ATOM   4746 HG12 VAL A 293      49.497  45.402  69.373  1.00  0.00           H
ATOM   4747 HG13 VAL A 293      50.349  44.160  68.399  1.00  0.00           H
ATOM   4748  CG2 VAL A 293      48.349  42.401  67.986  1.00  0.00           C
ATOM   4749 HG21 VAL A 293      47.430  42.049  67.469  1.00  0.00           H
ATOM   4750 HG22 VAL A 293      48.563  41.710  68.829  1.00  0.00           H
ATOM   4751 HG23 VAL A 293      49.189  42.337  67.261  1.00  0.00           H
ATOM   4752  C   VAL A 293      47.016  45.216  70.246  1.00  0.00           C
ATOM   4753  O   VAL A 293      47.280  45.277  71.445  1.00  0.00           O
ATOM   4754  N   TYR A 294      46.722  46.337  69.563  1.00  0.00           N
ATOM   4755  HN  TYR A 294      46.408  46.284  68.618  1.00  0.00           H
ATOM   4756  CA  TYR A 294      46.699  47.655  70.169  1.00  0.00           C
ATOM   4757  HA  TYR A 294      47.606  47.739  70.750  1.00  0.00           H
ATOM   4758  CB  TYR A 294      46.702  48.796  69.113  1.00  0.00           C
ATOM   4759  HB1 TYR A 294      46.404  49.766  69.565  1.00  0.00           H
ATOM   4760  HB2 TYR A 294      45.985  48.589  68.289  1.00  0.00           H
ATOM   4761  CG  TYR A 294      48.083  48.990  68.548  1.00  0.00           C
ATOM   4762  CD1 TYR A 294      49.005  49.774  69.260  1.00  0.00           C
ATOM   4763  HD1 TYR A 294      48.709  50.206  70.204  1.00  0.00           H
ATOM   4764  CE1 TYR A 294      50.279  50.025  68.738  1.00  0.00           C
ATOM   4765  HE1 TYR A 294      50.990  50.634  69.277  1.00  0.00           H
ATOM   4766  CZ  TYR A 294      50.638  49.505  67.494  1.00  0.00           C
ATOM   4767  OH  TYR A 294      51.928  49.774  67.005  1.00  0.00           O
ATOM   4768  HH  TYR A 294      51.985  49.424  66.113  1.00  0.00           H
ATOM   4769  CD2 TYR A 294      48.454  48.474  67.296  1.00  0.00           C
ATOM   4770  HD2 TYR A 294      47.745  47.885  66.733  1.00  0.00           H
ATOM   4771  CE2 TYR A 294      49.729  48.728  66.766  1.00  0.00           C
ATOM   4772  HE2 TYR A 294      49.997  48.323  65.802  1.00  0.00           H
ATOM   4773  C   TYR A 294      45.603  47.909  71.187  1.00  0.00           C
ATOM   4774  O   TYR A 294      45.847  48.566  72.200  1.00  0.00           O
ATOM   4775  N   TYR A 295      44.367  47.437  70.925  1.00  0.00           N
ATOM   4776  HN  TYR A 295      44.200  46.895  70.105  1.00  0.00           H
ATOM   4777  CA  TYR A 295      43.206  47.857  71.698  1.00  0.00           C
ATOM   4778  HA  TYR A 295      43.474  48.668  72.359  1.00  0.00           H
ATOM   4779  CB  TYR A 295      42.031  48.337  70.791  1.00  0.00           C
ATOM   4780  HB1 TYR A 295      41.263  48.864  71.395  1.00  0.00           H
ATOM   4781  HB2 TYR A 295      41.548  47.469  70.292  1.00  0.00           H
ATOM   4782  CG  TYR A 295      42.495  49.282  69.710  1.00  0.00           C
ATOM   4783  CD1 TYR A 295      43.423  50.312  69.957  1.00  0.00           C
ATOM   4784  HD1 TYR A 295      43.803  50.470  70.955  1.00  0.00           H
ATOM   4785  CE1 TYR A 295      43.904  51.097  68.899  1.00  0.00           C
ATOM   4786  HE1 TYR A 295      44.652  51.857  69.067  1.00  0.00           H
ATOM   4787  CZ  TYR A 295      43.456  50.869  67.600  1.00  0.00           C
ATOM   4788  OH  TYR A 295      43.960  51.648  66.553  1.00  0.00           O
ATOM   4789  HH  TYR A 295      43.972  52.561  66.851  1.00  0.00           H
ATOM   4790  CD2 TYR A 295      42.008  49.117  68.404  1.00  0.00           C
ATOM   4791  HD2 TYR A 295      41.264  48.359  68.208  1.00  0.00           H
ATOM   4792  CE2 TYR A 295      42.503  49.885  67.344  1.00  0.00           C
ATOM   4793  HE2 TYR A 295      42.149  49.728  66.336  1.00  0.00           H
ATOM   4794  C   TYR A 295      42.726  46.732  72.592  1.00  0.00           C
ATOM   4795  O   TYR A 295      42.707  46.866  73.815  1.00  0.00           O
ATOM   4796  N   PHE A 296      42.315  45.588  72.002  1.00  0.00           N
ATOM   4797  HN  PHE A 296      42.335  45.491  71.010  1.00  0.00           H
ATOM   4798  CA  PHE A 296      41.783  44.446  72.730  1.00  0.00           C
ATOM   4799  HA  PHE A 296      40.996  44.813  73.372  1.00  0.00           H
ATOM   4800  CB  PHE A 296      41.193  43.375  71.770  1.00  0.00           C
ATOM   4801  HB1 PHE A 296      40.781  42.518  72.345  1.00  0.00           H
ATOM   4802  HB2 PHE A 296      42.000  43.002  71.103  1.00  0.00           H
ATOM   4803  CG  PHE A 296      40.067  43.908  70.906  1.00  0.00           C
ATOM   4804  CD1 PHE A 296      39.219  44.959  71.316  1.00  0.00           C
ATOM   4805  HD1 PHE A 296      39.339  45.424  72.283  1.00  0.00           H
ATOM   4806  CE1 PHE A 296      38.213  45.442  70.470  1.00  0.00           C
ATOM   4807  HE1 PHE A 296      37.579  46.258  70.785  1.00  0.00           H
ATOM   4808  CZ  PHE A 296      38.026  44.866  69.210  1.00  0.00           C
ATOM   4809  HZ  PHE A 296      37.262  45.246  68.548  1.00  0.00           H
ATOM   4810  CD2 PHE A 296      39.842  43.324  69.646  1.00  0.00           C
ATOM   4811  HD2 PHE A 296      40.467  42.508  69.316  1.00  0.00           H
ATOM   4812  CE2 PHE A 296      38.833  43.799  68.801  1.00  0.00           C
ATOM   4813  HE2 PHE A 296      38.679  43.350  67.831  1.00  0.00           H
ATOM   4814  C   PHE A 296      42.774  43.818  73.695  1.00  0.00           C
ATOM   4815  O   PHE A 296      42.429  43.460  74.819  1.00  0.00           O
ATOM   4816  N   SER A 297      44.058  43.723  73.304  1.00  0.00           N
ATOM   4817  HN  SER A 297      44.309  43.939  72.363  1.00  0.00           H
ATOM   4818  CA  SER A 297      45.118  43.227  74.170  1.00  0.00           C
ATOM   4819  HA  SER A 297      44.696  42.484  74.830  1.00  0.00           H
ATOM   4820  CB  SER A 297      46.258  42.518  73.404  1.00  0.00           C
ATOM   4821  HB1 SER A 297      47.034  42.161  74.115  1.00  0.00           H
ATOM   4822  HB2 SER A 297      46.742  43.205  72.677  1.00  0.00           H
ATOM   4823  OG  SER A 297      45.760  41.372  72.723  1.00  0.00           O
ATOM   4824  HG1 SER A 297      45.278  41.695  71.958  1.00  0.00           H
ATOM   4825  C   SER A 297      45.725  44.304  75.055  1.00  0.00           C
ATOM   4826  O   SER A 297      46.942  44.390  75.232  1.00  0.00           O
ATOM   4827  N   SER A 298      44.890  45.153  75.682  1.00  0.00           N
ATOM   4828  HN  SER A 298      43.904  45.068  75.558  1.00  0.00           H
ATOM   4829  CA  SER A 298      45.349  46.186  76.594  1.00  0.00           C
ATOM   4830  HA  SER A 298      46.370  45.958  76.862  1.00  0.00           H
ATOM   4831  CB  SER A 298      45.368  47.609  75.946  1.00  0.00           C
ATOM   4832  HB1 SER A 298      45.762  47.517  74.911  1.00  0.00           H
ATOM   4833  HB2 SER A 298      46.070  48.249  76.522  1.00  0.00           H
ATOM   4834  OG  SER A 298      44.107  48.279  75.908  1.00  0.00           O
ATOM   4835  HG1 SER A 298      43.520  47.751  75.363  1.00  0.00           H
ATOM   4836  C   SER A 298      44.485  46.133  77.853  1.00  0.00           C
ATOM   4837  O   SER A 298      43.293  45.830  77.755  1.00  0.00           O
ATOM   4838  N   PRO A 299      45.004  46.348  79.065  1.00  0.00           N
ATOM   4839  CD  PRO A 299      46.429  46.432  79.383  1.00  0.00           C
ATOM   4840  HD1 PRO A 299      46.769  47.477  79.215  1.00  0.00           H
ATOM   4841  HD2 PRO A 299      47.039  45.720  78.786  1.00  0.00           H
ATOM   4842  CA  PRO A 299      44.174  46.516  80.252  1.00  0.00           C
ATOM   4843  HA  PRO A 299      43.560  45.632  80.345  1.00  0.00           H
ATOM   4844  CB  PRO A 299      45.181  46.622  81.418  1.00  0.00           C
ATOM   4845  HB1 PRO A 299      44.836  46.049  82.305  1.00  0.00           H
ATOM   4846  HB2 PRO A 299      45.338  47.678  81.723  1.00  0.00           H
ATOM   4847  CG  PRO A 299      46.498  46.067  80.863  1.00  0.00           C
ATOM   4848  HG1 PRO A 299      47.388  46.497  81.370  1.00  0.00           H
ATOM   4849  HG2 PRO A 299      46.508  44.961  80.960  1.00  0.00           H
ATOM   4850  C   PRO A 299      43.222  47.707  80.180  1.00  0.00           C
ATOM   4851  O   PRO A 299      43.681  48.836  79.984  1.00  0.00           O
ATOM   4852  N   SER A 300      41.913  47.469  80.405  1.00  0.00           N
ATOM   4853  HN  SER A 300      41.602  46.531  80.536  1.00  0.00           H
ATOM   4854  CA  SER A 300      40.845  48.464  80.367  1.00  0.00           C
ATOM   4855  HA  SER A 300      39.935  47.896  80.492  1.00  0.00           H
ATOM   4856  CB  SER A 300      40.891  49.458  81.565  1.00  0.00           C
ATOM   4857  HB1 SER A 300      39.999  50.120  81.564  1.00  0.00           H
ATOM   4858  HB2 SER A 300      41.802  50.092  81.510  1.00  0.00           H
ATOM   4859  OG  SER A 300      40.870  48.752  82.808  1.00  0.00           O
ATOM   4860  HG1 SER A 300      41.783  48.597  83.061  1.00  0.00           H
ATOM   4861  C   SER A 300      40.666  49.167  79.020  1.00  0.00           C
ATOM   4862  O   SER A 300      40.769  48.556  77.960  1.00  0.00           O
ATOM   4863  NT  SER A 300      40.322  50.471  79.004  1.00  0.00           N
ATOM   4864  HNT SER A 300      40.175  50.978  79.849  1.00  0.00           H
ATOM   4865  CAT SER A 300      40.132  51.160  77.751  1.00  0.00           C
ATOM   4866  HT1 SER A 300      39.192  50.824  77.264  1.00  0.00           H
ATOM   4867  HT2 SER A 300      40.971  50.963  77.050  1.00  0.00           H
ATOM   4868  HT3 SER A 300      40.071  52.256  77.922  1.00  0.00           H
TER
ENDMDL
