# Supplementary material for: Structural basis of hydroxycarboxylic acid receptor signaling mechanisms through ligand binding
Source: Nat Commun. 2023 Sep 22;14:5899. doi: 10.1038/s41467-023-41650-7 (PMC10516952; doi:10.1038/s41467-023-41650-7)
Supplement: Supplementary file 4 — Source Data [file 41467_2023_41650_MOESM4_ESM.zip › source file/molecular dynamics simulations trajectories/without_gsk_run1/without_gsk_run1_100ns.pdb]

REMARK    GENERATED BY TRJCONV
TITLE     Title t= 100000.00000 step= 50000000
REMARK    THIS IS A SIMULATION BOX
CRYST1   95.807   95.807  112.058  90.00  90.00  90.00 P 1           1
MODEL        1
ATOM      1  CAY HSD A   9      47.040  41.720  25.310  1.00  0.00           C
ATOM      2  HY1 HSD A   9      47.590  40.750  25.330  1.00  0.00           H
ATOM      3  HY2 HSD A   9      47.320  42.350  24.450  1.00  0.00           H
ATOM      4  HY3 HSD A   9      45.960  41.560  25.140  1.00  0.00           H
ATOM      5  CY  HSD A   9      47.320  42.300  26.690  1.00  0.00           C
ATOM      6  OY  HSD A   9      46.490  42.970  27.280  1.00  0.00           O
ATOM      7  N   HSD A   9      48.520  41.960  27.210  1.00  0.00           N
ATOM      8  HN  HSD A   9      49.070  41.410  26.590  1.00  0.00           H
ATOM      9  CA  HSD A   9      48.990  42.350  28.530  1.00  0.00           C
ATOM     10  HA  HSD A   9      48.170  42.690  29.150  1.00  0.00           H
ATOM     11  CB  HSD A   9      49.680  41.090  29.240  1.00  0.00           C
ATOM     12  HB1 HSD A   9      50.190  41.430  30.160  1.00  0.00           H
ATOM     13  HB2 HSD A   9      50.360  40.680  28.470  1.00  0.00           H
ATOM     14  ND1 HSD A   9      48.850  38.670  29.650  1.00  0.00           N
ATOM     15  HD1 HSD A   9      49.650  38.190  29.300  1.00  0.00           H
ATOM     16  CG  HSD A   9      48.670  40.030  29.720  1.00  0.00           C
ATOM     17  CE1 HSD A   9      47.770  38.180  30.360  1.00  0.00           C
ATOM     18  HE1 HSD A   9      47.500  37.120  30.390  1.00  0.00           H
ATOM     19  NE2 HSD A   9      46.880  39.120  30.750  1.00  0.00           N
ATOM     20  CD2 HSD A   9      47.480  40.280  30.300  1.00  0.00           C
ATOM     21  HD2 HSD A   9      46.960  41.200  30.520  1.00  0.00           H
ATOM     22  C   HSD A   9      49.900  43.530  28.460  1.00  0.00           C
ATOM     23  O   HSD A   9      50.440  43.860  29.470  1.00  0.00           O
ATOM     24  N   PHE A  10      50.100  44.210  27.370  1.00  0.00           N
ATOM     25  HN  PHE A  10      49.590  43.990  26.550  1.00  0.00           H
ATOM     26  CA  PHE A  10      50.920  45.440  27.200  1.00  0.00           C
ATOM     27  HA  PHE A  10      51.500  45.600  28.100  1.00  0.00           H
ATOM     28  CB  PHE A  10      51.800  45.330  25.970  1.00  0.00           C
ATOM     29  HB1 PHE A  10      52.200  46.300  25.600  1.00  0.00           H
ATOM     30  HB2 PHE A  10      51.180  44.960  25.120  1.00  0.00           H
ATOM     31  CG  PHE A  10      52.990  44.400  26.120  1.00  0.00           C
ATOM     32  CD1 PHE A  10      54.300  44.880  26.090  1.00  0.00           C
ATOM     33  HD1 PHE A  10      54.440  45.950  26.100  1.00  0.00           H
ATOM     34  CE1 PHE A  10      55.430  44.080  26.030  1.00  0.00           C
ATOM     35  HE1 PHE A  10      56.410  44.530  25.950  1.00  0.00           H
ATOM     36  CZ  PHE A  10      55.280  42.670  26.140  1.00  0.00           C
ATOM     37  HZ  PHE A  10      56.140  42.020  25.980  1.00  0.00           H
ATOM     38  CD2 PHE A  10      52.890  43.010  26.270  1.00  0.00           C
ATOM     39  HD2 PHE A  10      51.910  42.570  26.420  1.00  0.00           H
ATOM     40  CE2 PHE A  10      53.990  42.160  26.210  1.00  0.00           C
ATOM     41  HE2 PHE A  10      53.750  41.130  26.410  1.00  0.00           H
ATOM     42  C   PHE A  10      50.030  46.660  27.200  1.00  0.00           C
ATOM     43  O   PHE A  10      49.020  46.700  26.520  1.00  0.00           O
ATOM     44  N   LEU A  11      50.410  47.770  27.940  1.00  0.00           N
ATOM     45  HN  LEU A  11      51.170  47.730  28.580  1.00  0.00           H
ATOM     46  CA  LEU A  11      49.530  48.930  28.170  1.00  0.00           C
ATOM     47  HA  LEU A  11      48.780  49.080  27.410  1.00  0.00           H
ATOM     48  CB  LEU A  11      48.860  48.770  29.570  1.00  0.00           C
ATOM     49  HB1 LEU A  11      48.220  49.650  29.780  1.00  0.00           H
ATOM     50  HB2 LEU A  11      49.570  48.700  30.430  1.00  0.00           H
ATOM     51  CG  LEU A  11      47.900  47.550  29.690  1.00  0.00           C
ATOM     52  HG  LEU A  11      47.600  47.180  28.690  1.00  0.00           H
ATOM     53  CD1 LEU A  11      48.560  46.400  30.380  1.00  0.00           C
ATOM     54 HD11 LEU A  11      47.850  45.550  30.510  1.00  0.00           H
ATOM     55 HD12 LEU A  11      49.080  46.570  31.350  1.00  0.00           H
ATOM     56 HD13 LEU A  11      49.390  45.980  29.780  1.00  0.00           H
ATOM     57  CD2 LEU A  11      46.540  47.930  30.380  1.00  0.00           C
ATOM     58 HD21 LEU A  11      46.810  48.020  31.450  1.00  0.00           H
ATOM     59 HD22 LEU A  11      45.770  47.140  30.280  1.00  0.00           H
ATOM     60 HD23 LEU A  11      46.150  48.890  30.000  1.00  0.00           H
ATOM     61  C   LEU A  11      50.450  50.170  28.280  1.00  0.00           C
ATOM     62  O   LEU A  11      51.680  50.140  28.060  1.00  0.00           O
ATOM     63  N   GLU A  12      49.870  51.360  28.660  1.00  0.00           N
ATOM     64  HN  GLU A  12      48.880  51.490  28.580  1.00  0.00           H
ATOM     65  CA  GLU A  12      50.630  52.570  28.940  1.00  0.00           C
ATOM     66  HA  GLU A  12      51.660  52.460  29.230  1.00  0.00           H
ATOM     67  CB  GLU A  12      50.640  53.450  27.690  1.00  0.00           C
ATOM     68  HB1 GLU A  12      49.620  53.860  27.550  1.00  0.00           H
ATOM     69  HB2 GLU A  12      50.830  52.770  26.830  1.00  0.00           H
ATOM     70  CG  GLU A  12      51.560  54.620  27.630  1.00  0.00           C
ATOM     71  HG1 GLU A  12      52.620  54.330  27.550  1.00  0.00           H
ATOM     72  HG2 GLU A  12      51.400  55.280  28.510  1.00  0.00           H
ATOM     73  CD  GLU A  12      51.310  55.510  26.420  1.00  0.00           C
ATOM     74  OE1 GLU A  12      52.360  55.770  25.720  1.00  0.00           O
ATOM     75  OE2 GLU A  12      50.170  55.930  26.190  1.00  0.00           O
ATOM     76  C   GLU A  12      49.920  53.360  30.050  1.00  0.00           C
ATOM     77  O   GLU A  12      48.740  53.390  30.200  1.00  0.00           O
ATOM     78  N   ILE A  13      50.720  54.060  30.890  1.00  0.00           N
ATOM     79  HN  ILE A  13      51.700  53.880  30.970  1.00  0.00           H
ATOM     80  CA  ILE A  13      50.240  55.190  31.780  1.00  0.00           C
ATOM     81  HA  ILE A  13      49.310  55.630  31.430  1.00  0.00           H
ATOM     82  CB  ILE A  13      49.890  54.850  33.180  1.00  0.00           C
ATOM     83  HB  ILE A  13      48.930  54.310  33.060  1.00  0.00           H
ATOM     84  CG2 ILE A  13      50.910  53.790  33.730  1.00  0.00           C
ATOM     85 HG21 ILE A  13      50.860  52.870  33.120  1.00  0.00           H
ATOM     86 HG22 ILE A  13      50.790  53.480  34.800  1.00  0.00           H
ATOM     87 HG23 ILE A  13      51.980  54.090  33.650  1.00  0.00           H
ATOM     88  CG1 ILE A  13      49.620  56.010  34.170  1.00  0.00           C
ATOM     89 HG11 ILE A  13      49.400  56.970  33.640  1.00  0.00           H
ATOM     90 HG12 ILE A  13      50.590  56.190  34.680  1.00  0.00           H
ATOM     91  CD  ILE A  13      48.480  55.850  35.200  1.00  0.00           C
ATOM     92  HD1 ILE A  13      48.540  56.760  35.830  1.00  0.00           H
ATOM     93  HD2 ILE A  13      48.550  54.940  35.830  1.00  0.00           H
ATOM     94  HD3 ILE A  13      47.560  55.820  34.580  1.00  0.00           H
ATOM     95  C   ILE A  13      51.330  56.280  31.560  1.00  0.00           C
ATOM     96  O   ILE A  13      52.520  55.990  31.710  1.00  0.00           O
ATOM     97  N   ASP A  14      50.930  57.510  31.340  1.00  0.00           N
ATOM     98  HN  ASP A  14      49.990  57.830  31.320  1.00  0.00           H
ATOM     99  CA  ASP A  14      51.910  58.660  31.490  1.00  0.00           C
ATOM    100  HA  ASP A  14      51.280  59.530  31.350  1.00  0.00           H
ATOM    101  CB  ASP A  14      52.460  58.720  32.920  1.00  0.00           C
ATOM    102  HB1 ASP A  14      53.100  59.630  32.920  1.00  0.00           H
ATOM    103  HB2 ASP A  14      53.130  57.850  33.150  1.00  0.00           H
ATOM    104  CG  ASP A  14      51.480  58.870  34.060  1.00  0.00           C
ATOM    105  OD1 ASP A  14      51.860  58.480  35.200  1.00  0.00           O
ATOM    106  OD2 ASP A  14      50.450  59.580  33.880  1.00  0.00           O
ATOM    107  C   ASP A  14      52.990  58.600  30.370  1.00  0.00           C
ATOM    108  O   ASP A  14      54.140  59.090  30.570  1.00  0.00           O
ATOM    109  N   LYS A  15      52.680  58.020  29.240  1.00  0.00           N
ATOM    110  HN  LYS A  15      51.800  57.630  29.010  1.00  0.00           H
ATOM    111  CA  LYS A  15      53.550  57.760  28.080  1.00  0.00           C
ATOM    112  HA  LYS A  15      52.890  57.210  27.430  1.00  0.00           H
ATOM    113  CB  LYS A  15      53.930  59.070  27.330  1.00  0.00           C
ATOM    114  HB1 LYS A  15      54.480  58.660  26.450  1.00  0.00           H
ATOM    115  HB2 LYS A  15      54.630  59.550  28.030  1.00  0.00           H
ATOM    116  CG  LYS A  15      52.720  59.920  26.880  1.00  0.00           C
ATOM    117  HG1 LYS A  15      53.020  60.760  26.210  1.00  0.00           H
ATOM    118  HG2 LYS A  15      52.260  60.400  27.770  1.00  0.00           H
ATOM    119  CD  LYS A  15      51.630  59.230  26.100  1.00  0.00           C
ATOM    120  HD1 LYS A  15      50.730  59.870  26.160  1.00  0.00           H
ATOM    121  HD2 LYS A  15      51.350  58.330  26.700  1.00  0.00           H
ATOM    122  CE  LYS A  15      51.970  58.700  24.700  1.00  0.00           C
ATOM    123  HE1 LYS A  15      52.910  58.130  24.770  1.00  0.00           H
ATOM    124  HE2 LYS A  15      51.990  59.500  23.930  1.00  0.00           H
ATOM    125  NZ  LYS A  15      50.860  57.760  24.310  1.00  0.00           N
ATOM    126  HZ1 LYS A  15      51.100  57.400  23.360  1.00  0.00           H
ATOM    127  HZ2 LYS A  15      49.950  58.260  24.230  1.00  0.00           H
ATOM    128  HZ3 LYS A  15      50.730  56.950  24.960  1.00  0.00           H
ATOM    129  C   LYS A  15      54.690  56.700  28.360  1.00  0.00           C
ATOM    130  O   LYS A  15      55.410  56.310  27.480  1.00  0.00           O
ATOM    131  N   LYS A  16      54.690  56.050  29.560  1.00  0.00           N
ATOM    132  HN  LYS A  16      54.100  56.400  30.290  1.00  0.00           H
ATOM    133  CA  LYS A  16      55.610  55.080  29.970  1.00  0.00           C
ATOM    134  HA  LYS A  16      56.570  55.170  29.460  1.00  0.00           H
ATOM    135  CB  LYS A  16      55.870  55.160  31.510  1.00  0.00           C
ATOM    136  HB1 LYS A  16      56.680  54.480  31.860  1.00  0.00           H
ATOM    137  HB2 LYS A  16      54.910  54.940  32.040  1.00  0.00           H
ATOM    138  CG  LYS A  16      56.220  56.540  32.120  1.00  0.00           C
ATOM    139  HG1 LYS A  16      56.530  56.520  33.190  1.00  0.00           H
ATOM    140  HG2 LYS A  16      55.320  57.190  31.980  1.00  0.00           H
ATOM    141  CD  LYS A  16      57.370  57.230  31.290  1.00  0.00           C
ATOM    142  HD1 LYS A  16      57.040  57.530  30.270  1.00  0.00           H
ATOM    143  HD2 LYS A  16      58.310  56.640  31.190  1.00  0.00           H
ATOM    144  CE  LYS A  16      57.750  58.580  31.940  1.00  0.00           C
ATOM    145  HE1 LYS A  16      57.790  58.460  33.050  1.00  0.00           H
ATOM    146  HE2 LYS A  16      57.030  59.330  31.570  1.00  0.00           H
ATOM    147  NZ  LYS A  16      59.080  58.970  31.500  1.00  0.00           N
ATOM    148  HZ1 LYS A  16      59.470  59.620  32.200  1.00  0.00           H
ATOM    149  HZ2 LYS A  16      58.950  59.440  30.580  1.00  0.00           H
ATOM    150  HZ3 LYS A  16      59.630  58.100  31.290  1.00  0.00           H
ATOM    151  C   LYS A  16      54.920  53.720  29.640  1.00  0.00           C
ATOM    152  O   LYS A  16      53.800  53.440  30.060  1.00  0.00           O
ATOM    153  N   ASN A  17      55.610  52.740  29.110  1.00  0.00           N
ATOM    154  HN  ASN A  17      56.560  52.900  28.870  1.00  0.00           H
ATOM    155  CA  ASN A  17      55.040  51.430  28.870  1.00  0.00           C
ATOM    156  HA  ASN A  17      54.000  51.570  28.650  1.00  0.00           H
ATOM    157  CB  ASN A  17      55.460  50.790  27.460  1.00  0.00           C
ATOM    158  HB1 ASN A  17      54.770  49.920  27.340  1.00  0.00           H
ATOM    159  HB2 ASN A  17      56.540  50.560  27.570  1.00  0.00           H
ATOM    160  CG  ASN A  17      55.020  51.780  26.390  1.00  0.00           C
ATOM    161  OD1 ASN A  17      55.940  52.330  25.790  1.00  0.00           O
ATOM    162  ND2 ASN A  17      53.660  51.960  26.080  1.00  0.00           N
ATOM    163 HD21 ASN A  17      53.360  52.570  25.350  1.00  0.00           H
ATOM    164 HD22 ASN A  17      53.020  51.520  26.710  1.00  0.00           H
ATOM    165  C   ASN A  17      55.120  50.390  30.000  1.00  0.00           C
ATOM    166  O   ASN A  17      56.170  50.000  30.520  1.00  0.00           O
ATOM    167  N   CYS A  18      53.910  49.930  30.360  1.00  0.00           N
ATOM    168  HN  CYS A  18      53.110  50.130  29.790  1.00  0.00           H
ATOM    169  CA  CYS A  18      53.810  49.010  31.490  1.00  0.00           C
ATOM    170  HA  CYS A  18      54.770  48.570  31.700  1.00  0.00           H
ATOM    171  CB  CYS A  18      53.220  49.690  32.740  1.00  0.00           C
ATOM    172  HB1 CYS A  18      53.270  48.960  33.580  1.00  0.00           H
ATOM    173  HB2 CYS A  18      52.110  49.770  32.580  1.00  0.00           H
ATOM    174  SG  CYS A  18      54.010  51.250  33.270  1.00  0.00           S
ATOM    175  C   CYS A  18      52.900  47.850  31.140  1.00  0.00           C
ATOM    176  O   CYS A  18      52.010  47.880  30.250  1.00  0.00           O
ATOM    177  N   CYS A  19      52.990  46.720  31.910  1.00  0.00           N
ATOM    178  HN  CYS A  19      53.550  46.800  32.730  1.00  0.00           H
ATOM    179  CA  CYS A  19      52.390  45.460  31.650  1.00  0.00           C
ATOM    180  HA  CYS A  19      51.650  45.520  30.870  1.00  0.00           H
ATOM    181  CB  CYS A  19      53.470  44.360  31.290  1.00  0.00           C
ATOM    182  HB1 CYS A  19      52.870  43.470  31.000  1.00  0.00           H
ATOM    183  HB2 CYS A  19      54.110  44.130  32.160  1.00  0.00           H
ATOM    184  SG  CYS A  19      54.430  44.960  29.940  1.00  0.00           S
ATOM    185  C   CYS A  19      51.610  44.960  32.870  1.00  0.00           C
ATOM    186  O   CYS A  19      52.050  45.190  33.980  1.00  0.00           O
ATOM    187  N   VAL A  20      50.490  44.310  32.660  1.00  0.00           N
ATOM    188  HN  VAL A  20      50.020  44.260  31.770  1.00  0.00           H
ATOM    189  CA  VAL A  20      49.730  43.640  33.720  1.00  0.00           C
ATOM    190  HA  VAL A  20      50.380  43.550  34.580  1.00  0.00           H
ATOM    191  CB  VAL A  20      48.430  44.380  33.990  1.00  0.00           C
ATOM    192  HB  VAL A  20      47.950  44.560  33.000  1.00  0.00           H
ATOM    193  CG1 VAL A  20      47.410  43.660  34.930  1.00  0.00           C
ATOM    194 HG11 VAL A  20      47.030  42.710  34.510  1.00  0.00           H
ATOM    195 HG12 VAL A  20      46.620  44.400  35.170  1.00  0.00           H
ATOM    196 HG13 VAL A  20      48.050  43.370  35.800  1.00  0.00           H
ATOM    197  CG2 VAL A  20      48.770  45.810  34.620  1.00  0.00           C
ATOM    198 HG21 VAL A  20      47.880  46.440  34.860  1.00  0.00           H
ATOM    199 HG22 VAL A  20      49.390  46.360  33.880  1.00  0.00           H
ATOM    200 HG23 VAL A  20      49.360  45.640  35.550  1.00  0.00           H
ATOM    201  C   VAL A  20      49.310  42.240  33.320  1.00  0.00           C
ATOM    202  O   VAL A  20      48.750  42.080  32.210  1.00  0.00           O
ATOM    203  N   PHE A  21      49.520  41.180  34.160  1.00  0.00           N
ATOM    204  HN  PHE A  21      49.910  41.370  35.060  1.00  0.00           H
ATOM    205  CA  PHE A  21      49.200  39.770  33.790  1.00  0.00           C
ATOM    206  HA  PHE A  21      48.910  39.740  32.750  1.00  0.00           H
ATOM    207  CB  PHE A  21      50.460  38.970  34.010  1.00  0.00           C
ATOM    208  HB1 PHE A  21      50.340  37.880  33.830  1.00  0.00           H
ATOM    209  HB2 PHE A  21      50.800  39.200  35.040  1.00  0.00           H
ATOM    210  CG  PHE A  21      51.580  39.440  33.200  1.00  0.00           C
ATOM    211  CD1 PHE A  21      52.880  39.770  33.800  1.00  0.00           C
ATOM    212  HD1 PHE A  21      52.980  39.690  34.880  1.00  0.00           H
ATOM    213  CE1 PHE A  21      53.840  40.360  32.950  1.00  0.00           C
ATOM    214  HE1 PHE A  21      54.700  40.660  33.510  1.00  0.00           H
ATOM    215  CZ  PHE A  21      53.830  40.360  31.550  1.00  0.00           C
ATOM    216  HZ  PHE A  21      54.670  40.580  30.910  1.00  0.00           H
ATOM    217  CD2 PHE A  21      51.530  39.440  31.780  1.00  0.00           C
ATOM    218  HD2 PHE A  21      50.610  39.050  31.410  1.00  0.00           H
ATOM    219  CE2 PHE A  21      52.590  39.870  30.980  1.00  0.00           C
ATOM    220  HE2 PHE A  21      52.530  39.900  29.900  1.00  0.00           H
ATOM    221  C   PHE A  21      47.890  39.420  34.470  1.00  0.00           C
ATOM    222  O   PHE A  21      47.780  39.750  35.640  1.00  0.00           O
ATOM    223  N   ARG A  22      46.900  38.840  33.730  1.00  0.00           N
ATOM    224  HN  ARG A  22      47.170  38.680  32.780  1.00  0.00           H
ATOM    225  CA  ARG A  22      45.570  38.390  34.160  1.00  0.00           C
ATOM    226  HA  ARG A  22      45.240  39.150  34.840  1.00  0.00           H
ATOM    227  CB  ARG A  22      44.470  38.540  33.020  1.00  0.00           C
ATOM    228  HB1 ARG A  22      43.490  38.060  33.250  1.00  0.00           H
ATOM    229  HB2 ARG A  22      44.810  38.040  32.090  1.00  0.00           H
ATOM    230  CG  ARG A  22      44.080  39.970  32.730  1.00  0.00           C
ATOM    231  HG1 ARG A  22      45.030  40.560  32.680  1.00  0.00           H
ATOM    232  HG2 ARG A  22      43.650  40.340  33.690  1.00  0.00           H
ATOM    233  CD  ARG A  22      43.160  40.210  31.570  1.00  0.00           C
ATOM    234  HD1 ARG A  22      42.770  41.250  31.580  1.00  0.00           H
ATOM    235  HD2 ARG A  22      42.300  39.520  31.520  1.00  0.00           H
ATOM    236  NE  ARG A  22      44.020  40.070  30.400  1.00  0.00           N
ATOM    237  HE  ARG A  22      44.910  39.640  30.540  1.00  0.00           H
ATOM    238  CZ  ARG A  22      43.800  40.720  29.240  1.00  0.00           C
ATOM    239  NH1 ARG A  22      42.830  41.540  29.020  1.00  0.00           N
ATOM    240 HH11 ARG A  22      42.630  41.850  28.090  1.00  0.00           H
ATOM    241 HH12 ARG A  22      42.110  41.700  29.700  1.00  0.00           H
ATOM    242  NH2 ARG A  22      44.620  40.520  28.280  1.00  0.00           N
ATOM    243 HH21 ARG A  22      45.280  39.760  28.330  1.00  0.00           H
ATOM    244 HH22 ARG A  22      44.590  41.260  27.620  1.00  0.00           H
ATOM    245  C   ARG A  22      45.340  37.000  34.620  1.00  0.00           C
ATOM    246  O   ARG A  22      44.210  36.490  34.750  1.00  0.00           O
ATOM    247  N   ASP A  23      46.410  36.270  34.970  1.00  0.00           N
ATOM    248  HN  ASP A  23      47.270  36.760  34.920  1.00  0.00           H
ATOM    249  CA  ASP A  23      46.380  34.920  35.520  1.00  0.00           C
ATOM    250  HA  ASP A  23      45.970  34.170  34.870  1.00  0.00           H
ATOM    251  CB  ASP A  23      47.860  34.500  35.790  1.00  0.00           C
ATOM    252  HB1 ASP A  23      47.860  33.600  36.440  1.00  0.00           H
ATOM    253  HB2 ASP A  23      48.350  35.250  36.460  1.00  0.00           H
ATOM    254  CG  ASP A  23      48.690  34.480  34.550  1.00  0.00           C
ATOM    255  OD1 ASP A  23      48.090  34.140  33.480  1.00  0.00           O
ATOM    256  OD2 ASP A  23      49.900  34.570  34.600  1.00  0.00           O
ATOM    257  C   ASP A  23      45.510  34.690  36.700  1.00  0.00           C
ATOM    258  O   ASP A  23      45.370  35.600  37.510  1.00  0.00           O
ATOM    259  N   ASP A  24      44.920  33.450  36.900  1.00  0.00           N
ATOM    260  HN  ASP A  24      45.070  32.780  36.190  1.00  0.00           H
ATOM    261  CA  ASP A  24      43.900  33.090  37.900  1.00  0.00           C
ATOM    262  HA  ASP A  24      43.120  33.840  37.960  1.00  0.00           H
ATOM    263  CB  ASP A  24      43.370  31.770  37.460  1.00  0.00           C
ATOM    264  HB1 ASP A  24      42.630  31.380  38.200  1.00  0.00           H
ATOM    265  HB2 ASP A  24      44.230  31.060  37.430  1.00  0.00           H
ATOM    266  CG  ASP A  24      42.600  31.800  36.120  1.00  0.00           C
ATOM    267  OD1 ASP A  24      41.760  32.700  35.890  1.00  0.00           O
ATOM    268  OD2 ASP A  24      42.730  30.740  35.440  1.00  0.00           O
ATOM    269  C   ASP A  24      44.500  32.860  39.370  1.00  0.00           C
ATOM    270  O   ASP A  24      43.750  32.940  40.360  1.00  0.00           O
ATOM    271  N   PHE A  25      45.800  32.600  39.570  1.00  0.00           N
ATOM    272  HN  PHE A  25      46.450  32.550  38.820  1.00  0.00           H
ATOM    273  CA  PHE A  25      46.450  32.100  40.770  1.00  0.00           C
ATOM    274  HA  PHE A  25      46.010  31.140  40.950  1.00  0.00           H
ATOM    275  CB  PHE A  25      47.990  31.890  40.460  1.00  0.00           C
ATOM    276  HB1 PHE A  25      48.350  31.280  41.310  1.00  0.00           H
ATOM    277  HB2 PHE A  25      48.490  32.870  40.300  1.00  0.00           H
ATOM    278  CG  PHE A  25      48.290  31.160  39.170  1.00  0.00           C
ATOM    279  CD1 PHE A  25      47.590  30.040  38.780  1.00  0.00           C
ATOM    280  HD1 PHE A  25      46.910  29.590  39.500  1.00  0.00           H
ATOM    281  CE1 PHE A  25      47.910  29.290  37.680  1.00  0.00           C
ATOM    282  HE1 PHE A  25      47.410  28.330  37.550  1.00  0.00           H
ATOM    283  CZ  PHE A  25      48.850  29.760  36.790  1.00  0.00           C
ATOM    284  HZ  PHE A  25      49.040  29.240  35.870  1.00  0.00           H
ATOM    285  CD2 PHE A  25      49.290  31.610  38.220  1.00  0.00           C
ATOM    286  HD2 PHE A  25      49.930  32.450  38.450  1.00  0.00           H
ATOM    287  CE2 PHE A  25      49.540  30.980  37.090  1.00  0.00           C
ATOM    288  HE2 PHE A  25      50.300  31.330  36.400  1.00  0.00           H
ATOM    289  C   PHE A  25      46.160  33.000  42.010  1.00  0.00           C
ATOM    290  O   PHE A  25      45.770  32.550  43.110  1.00  0.00           O
ATOM    291  N   ILE A  26      46.210  34.330  41.820  1.00  0.00           N
ATOM    292  HN  ILE A  26      46.550  34.780  41.000  1.00  0.00           H
ATOM    293  CA  ILE A  26      45.900  35.290  42.880  1.00  0.00           C
ATOM    294  HA  ILE A  26      46.450  34.920  43.730  1.00  0.00           H
ATOM    295  CB  ILE A  26      46.400  36.740  42.730  1.00  0.00           C
ATOM    296  HB  ILE A  26      46.030  37.240  43.650  1.00  0.00           H
ATOM    297  CG2 ILE A  26      47.950  36.930  42.910  1.00  0.00           C
ATOM    298 HG21 ILE A  26      48.360  36.480  43.840  1.00  0.00           H
ATOM    299 HG22 ILE A  26      48.050  38.040  42.890  1.00  0.00           H
ATOM    300 HG23 ILE A  26      48.590  36.500  42.110  1.00  0.00           H
ATOM    301  CG1 ILE A  26      45.840  37.500  41.470  1.00  0.00           C
ATOM    302 HG11 ILE A  26      45.100  36.920  40.890  1.00  0.00           H
ATOM    303 HG12 ILE A  26      46.600  37.820  40.730  1.00  0.00           H
ATOM    304  CD  ILE A  26      45.170  38.880  41.980  1.00  0.00           C
ATOM    305  HD1 ILE A  26      44.770  39.510  41.160  1.00  0.00           H
ATOM    306  HD2 ILE A  26      45.930  39.460  42.520  1.00  0.00           H
ATOM    307  HD3 ILE A  26      44.310  38.640  42.640  1.00  0.00           H
ATOM    308  C   ILE A  26      44.410  35.410  43.190  1.00  0.00           C
ATOM    309  O   ILE A  26      43.980  35.480  44.400  1.00  0.00           O
ATOM    310  N   VAL A  27      43.580  35.120  42.160  1.00  0.00           N
ATOM    311  HN  VAL A  27      44.050  34.960  41.300  1.00  0.00           H
ATOM    312  CA  VAL A  27      42.140  35.200  42.290  1.00  0.00           C
ATOM    313  HA  VAL A  27      41.880  36.050  42.900  1.00  0.00           H
ATOM    314  CB  VAL A  27      41.440  35.320  40.930  1.00  0.00           C
ATOM    315  HB  VAL A  27      41.550  34.410  40.290  1.00  0.00           H
ATOM    316  CG1 VAL A  27      39.910  35.500  41.160  1.00  0.00           C
ATOM    317 HG11 VAL A  27      39.780  36.360  41.850  1.00  0.00           H
ATOM    318 HG12 VAL A  27      39.460  34.570  41.550  1.00  0.00           H
ATOM    319 HG13 VAL A  27      39.490  35.760  40.160  1.00  0.00           H
ATOM    320  CG2 VAL A  27      41.780  36.620  40.130  1.00  0.00           C
ATOM    321 HG21 VAL A  27      41.710  37.440  40.880  1.00  0.00           H
ATOM    322 HG22 VAL A  27      41.110  36.800  39.270  1.00  0.00           H
ATOM    323 HG23 VAL A  27      42.840  36.460  39.810  1.00  0.00           H
ATOM    324  C   VAL A  27      41.670  33.950  43.050  1.00  0.00           C
ATOM    325  O   VAL A  27      40.610  33.950  43.690  1.00  0.00           O
ATOM    326  N   LYS A  28      42.430  32.860  43.110  1.00  0.00           N
ATOM    327  HN  LYS A  28      43.350  32.970  42.720  1.00  0.00           H
ATOM    328  CA  LYS A  28      42.120  31.650  43.920  1.00  0.00           C
ATOM    329  HA  LYS A  28      41.070  31.390  43.800  1.00  0.00           H
ATOM    330  CB  LYS A  28      42.960  30.470  43.500  1.00  0.00           C
ATOM    331  HB1 LYS A  28      42.770  29.580  44.140  1.00  0.00           H
ATOM    332  HB2 LYS A  28      44.030  30.760  43.620  1.00  0.00           H
ATOM    333  CG  LYS A  28      42.780  29.880  42.060  1.00  0.00           C
ATOM    334  HG1 LYS A  28      43.370  28.950  41.910  1.00  0.00           H
ATOM    335  HG2 LYS A  28      43.150  30.560  41.260  1.00  0.00           H
ATOM    336  CD  LYS A  28      41.330  29.480  41.880  1.00  0.00           C
ATOM    337  HD1 LYS A  28      40.780  29.040  42.750  1.00  0.00           H
ATOM    338  HD2 LYS A  28      41.340  28.700  41.080  1.00  0.00           H
ATOM    339  CE  LYS A  28      40.340  30.610  41.220  1.00  0.00           C
ATOM    340  HE1 LYS A  28      40.740  30.780  40.190  1.00  0.00           H
ATOM    341  HE2 LYS A  28      40.380  31.530  41.830  1.00  0.00           H
ATOM    342  NZ  LYS A  28      38.980  30.160  41.050  1.00  0.00           N
ATOM    343  HZ1 LYS A  28      38.340  30.870  40.620  1.00  0.00           H
ATOM    344  HZ2 LYS A  28      38.640  29.900  42.000  1.00  0.00           H
ATOM    345  HZ3 LYS A  28      38.950  29.310  40.450  1.00  0.00           H
ATOM    346  C   LYS A  28      42.380  31.880  45.440  1.00  0.00           C
ATOM    347  O   LYS A  28      41.720  31.230  46.260  1.00  0.00           O
ATOM    348  N   VAL A  29      43.250  32.830  45.840  1.00  0.00           N
ATOM    349  HN  VAL A  29      43.760  33.420  45.210  1.00  0.00           H
ATOM    350  CA  VAL A  29      43.830  32.890  47.220  1.00  0.00           C
ATOM    351  HA  VAL A  29      43.270  32.180  47.800  1.00  0.00           H
ATOM    352  CB  VAL A  29      45.190  32.260  47.350  1.00  0.00           C
ATOM    353  HB  VAL A  29      45.190  31.220  46.980  1.00  0.00           H
ATOM    354  CG1 VAL A  29      46.160  33.110  46.500  1.00  0.00           C
ATOM    355 HG11 VAL A  29      45.950  33.120  45.400  1.00  0.00           H
ATOM    356 HG12 VAL A  29      47.200  32.720  46.500  1.00  0.00           H
ATOM    357 HG13 VAL A  29      46.260  34.130  46.920  1.00  0.00           H
ATOM    358  CG2 VAL A  29      45.530  32.250  48.800  1.00  0.00           C
ATOM    359 HG21 VAL A  29      44.660  31.810  49.330  1.00  0.00           H
ATOM    360 HG22 VAL A  29      45.840  33.250  49.160  1.00  0.00           H
ATOM    361 HG23 VAL A  29      46.300  31.490  49.070  1.00  0.00           H
ATOM    362  C   VAL A  29      43.570  34.220  47.880  1.00  0.00           C
ATOM    363  O   VAL A  29      43.170  34.270  49.080  1.00  0.00           O
ATOM    364  N   LEU A  30      43.650  35.390  47.190  1.00  0.00           N
ATOM    365  HN  LEU A  30      44.110  35.470  46.300  1.00  0.00           H
ATOM    366  CA  LEU A  30      43.400  36.660  47.800  1.00  0.00           C
ATOM    367  HA  LEU A  30      43.830  36.660  48.780  1.00  0.00           H
ATOM    368  CB  LEU A  30      44.140  37.770  47.030  1.00  0.00           C
ATOM    369  HB1 LEU A  30      43.620  38.750  47.100  1.00  0.00           H
ATOM    370  HB2 LEU A  30      44.170  37.440  45.970  1.00  0.00           H
ATOM    371  CG  LEU A  30      45.570  38.100  47.440  1.00  0.00           C
ATOM    372  HG  LEU A  30      45.510  38.200  48.550  1.00  0.00           H
ATOM    373  CD1 LEU A  30      46.510  36.960  47.150  1.00  0.00           C
ATOM    374 HD11 LEU A  30      46.640  37.020  46.050  1.00  0.00           H
ATOM    375 HD12 LEU A  30      46.020  36.060  47.590  1.00  0.00           H
ATOM    376 HD13 LEU A  30      47.450  37.130  47.690  1.00  0.00           H
ATOM    377  CD2 LEU A  30      46.030  39.360  46.770  1.00  0.00           C
ATOM    378 HD21 LEU A  30      45.960  39.250  45.660  1.00  0.00           H
ATOM    379 HD22 LEU A  30      47.120  39.460  46.960  1.00  0.00           H
ATOM    380 HD23 LEU A  30      45.410  40.260  46.990  1.00  0.00           H
ATOM    381  C   LEU A  30      41.940  36.910  48.170  1.00  0.00           C
ATOM    382  O   LEU A  30      41.700  37.470  49.240  1.00  0.00           O
ATOM    383  N   PRO A  31      40.900  36.620  47.370  1.00  0.00           N
ATOM    384  CD  PRO A  31      40.980  36.360  45.900  1.00  0.00           C
ATOM    385  HD1 PRO A  31      41.020  35.270  45.690  1.00  0.00           H
ATOM    386  HD2 PRO A  31      41.810  36.950  45.450  1.00  0.00           H
ATOM    387  CA  PRO A  31      39.590  36.770  47.880  1.00  0.00           C
ATOM    388  HA  PRO A  31      39.580  37.790  48.220  1.00  0.00           H
ATOM    389  CB  PRO A  31      38.680  36.530  46.690  1.00  0.00           C
ATOM    390  HB1 PRO A  31      37.700  37.050  46.730  1.00  0.00           H
ATOM    391  HB2 PRO A  31      38.540  35.430  46.680  1.00  0.00           H
ATOM    392  CG  PRO A  31      39.560  36.880  45.510  1.00  0.00           C
ATOM    393  HG1 PRO A  31      39.260  36.460  44.530  1.00  0.00           H
ATOM    394  HG2 PRO A  31      39.600  37.980  45.390  1.00  0.00           H
ATOM    395  C   PRO A  31      39.000  35.960  49.070  1.00  0.00           C
ATOM    396  O   PRO A  31      38.140  36.560  49.670  1.00  0.00           O
ATOM    397  N   PRO A  32      39.380  34.720  49.510  1.00  0.00           N
ATOM    398  CD  PRO A  32      39.760  33.600  48.610  1.00  0.00           C
ATOM    399  HD1 PRO A  32      40.650  33.980  48.060  1.00  0.00           H
ATOM    400  HD2 PRO A  32      38.820  33.320  48.080  1.00  0.00           H
ATOM    401  CA  PRO A  32      39.190  34.180  50.800  1.00  0.00           C
ATOM    402  HA  PRO A  32      38.140  34.360  50.990  1.00  0.00           H
ATOM    403  CB  PRO A  32      39.420  32.730  50.820  1.00  0.00           C
ATOM    404  HB1 PRO A  32      38.440  32.230  50.590  1.00  0.00           H
ATOM    405  HB2 PRO A  32      39.920  32.260  51.690  1.00  0.00           H
ATOM    406  CG  PRO A  32      40.270  32.570  49.500  1.00  0.00           C
ATOM    407  HG1 PRO A  32      41.340  32.560  49.830  1.00  0.00           H
ATOM    408  HG2 PRO A  32      40.200  31.590  49.010  1.00  0.00           H
ATOM    409  C   PRO A  32      40.080  34.940  51.850  1.00  0.00           C
ATOM    410  O   PRO A  32      39.580  35.270  52.890  1.00  0.00           O
ATOM    411  N   VAL A  33      41.340  35.180  51.620  1.00  0.00           N
ATOM    412  HN  VAL A  33      41.700  34.970  50.710  1.00  0.00           H
ATOM    413  CA  VAL A  33      42.270  35.720  52.720  1.00  0.00           C
ATOM    414  HA  VAL A  33      42.160  35.150  53.630  1.00  0.00           H
ATOM    415  CB  VAL A  33      43.780  35.640  52.310  1.00  0.00           C
ATOM    416  HB  VAL A  33      43.890  35.690  51.200  1.00  0.00           H
ATOM    417  CG1 VAL A  33      44.700  36.460  53.160  1.00  0.00           C
ATOM    418 HG11 VAL A  33      45.730  36.080  53.030  1.00  0.00           H
ATOM    419 HG12 VAL A  33      44.480  36.480  54.240  1.00  0.00           H
ATOM    420 HG13 VAL A  33      44.710  37.520  52.810  1.00  0.00           H
ATOM    421  CG2 VAL A  33      44.320  34.210  52.410  1.00  0.00           C
ATOM    422 HG21 VAL A  33      43.740  33.400  51.930  1.00  0.00           H
ATOM    423 HG22 VAL A  33      44.450  33.800  53.440  1.00  0.00           H
ATOM    424 HG23 VAL A  33      45.340  34.190  51.970  1.00  0.00           H
ATOM    425  C   VAL A  33      41.870  37.150  53.050  1.00  0.00           C
ATOM    426  O   VAL A  33      41.750  37.600  54.190  1.00  0.00           O
ATOM    427  N   LEU A  34      41.650  37.990  51.980  1.00  0.00           N
ATOM    428  HN  LEU A  34      41.940  37.810  51.040  1.00  0.00           H
ATOM    429  CA  LEU A  34      41.320  39.390  52.040  1.00  0.00           C
ATOM    430  HA  LEU A  34      41.930  39.930  52.730  1.00  0.00           H
ATOM    431  CB  LEU A  34      41.580  40.130  50.730  1.00  0.00           C
ATOM    432  HB1 LEU A  34      41.260  41.190  50.840  1.00  0.00           H
ATOM    433  HB2 LEU A  34      40.820  39.770  50.010  1.00  0.00           H
ATOM    434  CG  LEU A  34      42.990  40.160  50.130  1.00  0.00           C
ATOM    435  HG  LEU A  34      43.330  39.110  50.110  1.00  0.00           H
ATOM    436  CD1 LEU A  34      42.990  40.850  48.760  1.00  0.00           C
ATOM    437 HD11 LEU A  34      42.330  40.340  48.020  1.00  0.00           H
ATOM    438 HD12 LEU A  34      44.020  40.940  48.350  1.00  0.00           H
ATOM    439 HD13 LEU A  34      42.720  41.920  48.750  1.00  0.00           H
ATOM    440  CD2 LEU A  34      44.050  40.830  51.110  1.00  0.00           C
ATOM    441 HD21 LEU A  34      43.580  41.540  51.820  1.00  0.00           H
ATOM    442 HD22 LEU A  34      44.930  41.290  50.620  1.00  0.00           H
ATOM    443 HD23 LEU A  34      44.510  40.070  51.770  1.00  0.00           H
ATOM    444  C   LEU A  34      39.870  39.550  52.360  1.00  0.00           C
ATOM    445  O   LEU A  34      39.410  40.450  52.990  1.00  0.00           O
ATOM    446  N   GLY A  35      39.130  38.450  52.050  1.00  0.00           N
ATOM    447  HN  GLY A  35      39.430  37.770  51.380  1.00  0.00           H
ATOM    448  CA  GLY A  35      37.770  38.160  52.570  1.00  0.00           C
ATOM    449  HA1 GLY A  35      37.460  37.210  52.170  1.00  0.00           H
ATOM    450  HA2 GLY A  35      37.040  38.910  52.290  1.00  0.00           H
ATOM    451  C   GLY A  35      37.700  38.120  54.150  1.00  0.00           C
ATOM    452  O   GLY A  35      36.840  38.690  54.780  1.00  0.00           O
ATOM    453  N   LEU A  36      38.580  37.320  54.810  1.00  0.00           N
ATOM    454  HN  LEU A  36      39.220  36.790  54.260  1.00  0.00           H
ATOM    455  CA  LEU A  36      38.760  37.230  56.250  1.00  0.00           C
ATOM    456  HA  LEU A  36      37.810  37.120  56.780  1.00  0.00           H
ATOM    457  CB  LEU A  36      39.670  35.970  56.650  1.00  0.00           C
ATOM    458  HB1 LEU A  36      39.990  36.070  57.700  1.00  0.00           H
ATOM    459  HB2 LEU A  36      40.430  36.010  55.840  1.00  0.00           H
ATOM    460  CG  LEU A  36      38.910  34.660  56.460  1.00  0.00           C
ATOM    461  HG  LEU A  36      38.620  34.600  55.400  1.00  0.00           H
ATOM    462  CD1 LEU A  36      39.790  33.430  56.570  1.00  0.00           C
ATOM    463 HD11 LEU A  36      40.740  33.600  56.030  1.00  0.00           H
ATOM    464 HD12 LEU A  36      39.320  32.450  56.370  1.00  0.00           H
ATOM    465 HD13 LEU A  36      40.200  33.400  57.610  1.00  0.00           H
ATOM    466  CD2 LEU A  36      37.680  34.490  57.430  1.00  0.00           C
ATOM    467 HD21 LEU A  36      36.850  35.220  57.240  1.00  0.00           H
ATOM    468 HD22 LEU A  36      38.010  34.500  58.480  1.00  0.00           H
ATOM    469 HD23 LEU A  36      37.230  33.510  57.200  1.00  0.00           H
ATOM    470  C   LEU A  36      39.290  38.550  56.810  1.00  0.00           C
ATOM    471  O   LEU A  36      38.630  39.120  57.730  1.00  0.00           O
ATOM    472  N   GLU A  37      40.380  39.080  56.210  1.00  0.00           N
ATOM    473  HN  GLU A  37      40.830  38.540  55.490  1.00  0.00           H
ATOM    474  CA  GLU A  37      41.030  40.350  56.630  1.00  0.00           C
ATOM    475  HA  GLU A  37      41.290  40.260  57.670  1.00  0.00           H
ATOM    476  CB  GLU A  37      42.290  40.550  55.830  1.00  0.00           C
ATOM    477  HB1 GLU A  37      42.670  41.580  55.990  1.00  0.00           H
ATOM    478  HB2 GLU A  37      42.080  40.450  54.740  1.00  0.00           H
ATOM    479  CG  GLU A  37      43.460  39.680  56.250  1.00  0.00           C
ATOM    480  HG1 GLU A  37      43.260  38.590  56.080  1.00  0.00           H
ATOM    481  HG2 GLU A  37      43.550  39.730  57.360  1.00  0.00           H
ATOM    482  CD  GLU A  37      44.780  40.010  55.440  1.00  0.00           C
ATOM    483  OE1 GLU A  37      44.720  40.570  54.370  1.00  0.00           O
ATOM    484  OE2 GLU A  37      45.910  39.480  55.880  1.00  0.00           O
ATOM    485  HE2 GLU A  37      46.690  39.560  55.340  1.00  0.00           H
ATOM    486  C   GLU A  37      40.080  41.550  56.630  1.00  0.00           C
ATOM    487  O   GLU A  37      40.060  42.430  57.520  1.00  0.00           O
ATOM    488  N   PHE A  38      39.230  41.590  55.610  1.00  0.00           N
ATOM    489  HN  PHE A  38      39.340  40.980  54.840  1.00  0.00           H
ATOM    490  CA  PHE A  38      38.110  42.490  55.630  1.00  0.00           C
ATOM    491  HA  PHE A  38      38.390  43.520  55.710  1.00  0.00           H
ATOM    492  CB  PHE A  38      37.410  42.470  54.230  1.00  0.00           C
ATOM    493  HB1 PHE A  38      37.200  41.390  54.030  1.00  0.00           H
ATOM    494  HB2 PHE A  38      38.170  42.920  53.550  1.00  0.00           H
ATOM    495  CG  PHE A  38      36.040  43.060  54.100  1.00  0.00           C
ATOM    496  CD1 PHE A  38      35.940  44.370  54.630  1.00  0.00           C
ATOM    497  HD1 PHE A  38      36.840  44.790  55.050  1.00  0.00           H
ATOM    498  CE1 PHE A  38      34.710  44.940  54.780  1.00  0.00           C
ATOM    499  HE1 PHE A  38      34.630  45.910  55.240  1.00  0.00           H
ATOM    500  CZ  PHE A  38      33.570  44.330  54.370  1.00  0.00           C
ATOM    501  HZ  PHE A  38      32.610  44.630  54.730  1.00  0.00           H
ATOM    502  CD2 PHE A  38      34.950  42.470  53.570  1.00  0.00           C
ATOM    503  HD2 PHE A  38      35.040  41.500  53.110  1.00  0.00           H
ATOM    504  CE2 PHE A  38      33.680  43.060  53.670  1.00  0.00           C
ATOM    505  HE2 PHE A  38      32.800  42.610  53.240  1.00  0.00           H
ATOM    506  C   PHE A  38      37.180  42.460  56.890  1.00  0.00           C
ATOM    507  O   PHE A  38      37.170  43.380  57.720  1.00  0.00           O
ATOM    508  N   ILE A  39      36.440  41.350  57.080  1.00  0.00           N
ATOM    509  HN  ILE A  39      36.460  40.550  56.490  1.00  0.00           H
ATOM    510  CA  ILE A  39      35.380  41.260  58.100  1.00  0.00           C
ATOM    511  HA  ILE A  39      34.870  42.200  57.950  1.00  0.00           H
ATOM    512  CB  ILE A  39      34.400  40.180  57.880  1.00  0.00           C
ATOM    513  HB  ILE A  39      33.630  40.170  58.670  1.00  0.00           H
ATOM    514  CG2 ILE A  39      33.550  40.590  56.620  1.00  0.00           C
ATOM    515 HG21 ILE A  39      33.140  41.610  56.780  1.00  0.00           H
ATOM    516 HG22 ILE A  39      32.710  39.900  56.440  1.00  0.00           H
ATOM    517 HG23 ILE A  39      34.150  40.600  55.680  1.00  0.00           H
ATOM    518  CG1 ILE A  39      35.060  38.770  57.700  1.00  0.00           C
ATOM    519 HG11 ILE A  39      35.530  38.400  58.640  1.00  0.00           H
ATOM    520 HG12 ILE A  39      35.950  38.650  57.050  1.00  0.00           H
ATOM    521  CD  ILE A  39      34.030  37.670  57.470  1.00  0.00           C
ATOM    522  HD1 ILE A  39      34.380  36.620  57.520  1.00  0.00           H
ATOM    523  HD2 ILE A  39      33.550  37.840  56.480  1.00  0.00           H
ATOM    524  HD3 ILE A  39      33.170  37.690  58.190  1.00  0.00           H
ATOM    525  C   ILE A  39      35.930  41.230  59.520  1.00  0.00           C
ATOM    526  O   ILE A  39      35.460  41.860  60.410  1.00  0.00           O
ATOM    527  N   PHE A  40      37.100  40.590  59.760  1.00  0.00           N
ATOM    528  HN  PHE A  40      37.590  40.030  59.080  1.00  0.00           H
ATOM    529  CA  PHE A  40      37.830  40.650  61.020  1.00  0.00           C
ATOM    530  HA  PHE A  40      37.200  40.390  61.870  1.00  0.00           H
ATOM    531  CB  PHE A  40      38.900  39.570  60.910  1.00  0.00           C
ATOM    532  HB1 PHE A  40      39.740  39.650  61.630  1.00  0.00           H
ATOM    533  HB2 PHE A  40      39.220  39.580  59.850  1.00  0.00           H
ATOM    534  CG  PHE A  40      38.310  38.210  61.190  1.00  0.00           C
ATOM    535  CD1 PHE A  40      36.990  37.810  61.020  1.00  0.00           C
ATOM    536  HD1 PHE A  40      36.150  38.470  60.910  1.00  0.00           H
ATOM    537  CE1 PHE A  40      36.490  36.450  61.150  1.00  0.00           C
ATOM    538  HE1 PHE A  40      35.450  36.210  61.080  1.00  0.00           H
ATOM    539  CZ  PHE A  40      37.450  35.450  61.200  1.00  0.00           C
ATOM    540  HZ  PHE A  40      37.290  34.380  61.140  1.00  0.00           H
ATOM    541  CD2 PHE A  40      39.230  37.180  61.090  1.00  0.00           C
ATOM    542  HD2 PHE A  40      40.270  37.450  61.180  1.00  0.00           H
ATOM    543  CE2 PHE A  40      38.860  35.770  61.190  1.00  0.00           C
ATOM    544  HE2 PHE A  40      39.560  34.960  61.100  1.00  0.00           H
ATOM    545  C   PHE A  40      38.340  42.040  61.350  1.00  0.00           C
ATOM    546  O   PHE A  40      38.040  42.530  62.430  1.00  0.00           O
ATOM    547  N   GLY A  41      39.060  42.770  60.420  1.00  0.00           N
ATOM    548  HN  GLY A  41      39.390  42.310  59.580  1.00  0.00           H
ATOM    549  CA  GLY A  41      39.400  44.190  60.720  1.00  0.00           C
ATOM    550  HA1 GLY A  41      40.090  44.640  60.010  1.00  0.00           H
ATOM    551  HA2 GLY A  41      39.940  44.120  61.660  1.00  0.00           H
ATOM    552  C   GLY A  41      38.350  45.230  60.920  1.00  0.00           C
ATOM    553  O   GLY A  41      38.420  46.070  61.770  1.00  0.00           O
ATOM    554  N   LEU A  42      37.270  45.160  60.150  1.00  0.00           N
ATOM    555  HN  LEU A  42      37.280  44.560  59.350  1.00  0.00           H
ATOM    556  CA  LEU A  42      36.090  45.960  60.300  1.00  0.00           C
ATOM    557  HA  LEU A  42      36.350  47.000  60.250  1.00  0.00           H
ATOM    558  CB  LEU A  42      35.150  45.560  59.180  1.00  0.00           C
ATOM    559  HB1 LEU A  42      35.210  44.440  59.200  1.00  0.00           H
ATOM    560  HB2 LEU A  42      35.670  45.930  58.270  1.00  0.00           H
ATOM    561  CG  LEU A  42      33.670  46.000  59.280  1.00  0.00           C
ATOM    562  HG  LEU A  42      33.260  45.720  60.270  1.00  0.00           H
ATOM    563  CD1 LEU A  42      33.520  47.490  59.050  1.00  0.00           C
ATOM    564 HD11 LEU A  42      34.140  48.070  59.770  1.00  0.00           H
ATOM    565 HD12 LEU A  42      32.480  47.810  59.230  1.00  0.00           H
ATOM    566 HD13 LEU A  42      33.850  47.740  58.010  1.00  0.00           H
ATOM    567  CD2 LEU A  42      32.990  45.320  58.080  1.00  0.00           C
ATOM    568 HD21 LEU A  42      33.560  45.530  57.160  1.00  0.00           H
ATOM    569 HD22 LEU A  42      31.930  45.670  58.020  1.00  0.00           H
ATOM    570 HD23 LEU A  42      32.940  44.240  58.350  1.00  0.00           H
ATOM    571  C   LEU A  42      35.430  45.770  61.640  1.00  0.00           C
ATOM    572  O   LEU A  42      35.090  46.720  62.290  1.00  0.00           O
ATOM    573  N   LEU A  43      35.280  44.520  62.150  1.00  0.00           N
ATOM    574  HN  LEU A  43      35.670  43.720  61.690  1.00  0.00           H
ATOM    575  CA  LEU A  43      34.600  44.120  63.400  1.00  0.00           C
ATOM    576  HA  LEU A  43      33.650  44.620  63.520  1.00  0.00           H
ATOM    577  CB  LEU A  43      34.280  42.590  63.270  1.00  0.00           C
ATOM    578  HB1 LEU A  43      35.210  42.010  63.160  1.00  0.00           H
ATOM    579  HB2 LEU A  43      33.720  42.430  62.330  1.00  0.00           H
ATOM    580  CG  LEU A  43      33.460  42.020  64.440  1.00  0.00           C
ATOM    581  HG  LEU A  43      33.840  42.350  65.430  1.00  0.00           H
ATOM    582  CD1 LEU A  43      32.000  42.540  64.230  1.00  0.00           C
ATOM    583 HD11 LEU A  43      31.800  42.410  63.150  1.00  0.00           H
ATOM    584 HD12 LEU A  43      32.040  43.600  64.580  1.00  0.00           H
ATOM    585 HD13 LEU A  43      31.230  42.040  64.870  1.00  0.00           H
ATOM    586  CD2 LEU A  43      33.480  40.510  64.360  1.00  0.00           C
ATOM    587 HD21 LEU A  43      32.820  39.970  65.070  1.00  0.00           H
ATOM    588 HD22 LEU A  43      34.560  40.280  64.410  1.00  0.00           H
ATOM    589 HD23 LEU A  43      33.220  40.070  63.370  1.00  0.00           H
ATOM    590  C   LEU A  43      35.490  44.570  64.610  1.00  0.00           C
ATOM    591  O   LEU A  43      35.030  45.030  65.680  1.00  0.00           O
ATOM    592  N   GLY A  44      36.830  44.430  64.520  1.00  0.00           N
ATOM    593  HN  GLY A  44      37.240  43.950  63.740  1.00  0.00           H
ATOM    594  CA  GLY A  44      37.820  45.060  65.390  1.00  0.00           C
ATOM    595  HA1 GLY A  44      38.770  44.870  64.880  1.00  0.00           H
ATOM    596  HA2 GLY A  44      37.750  44.500  66.310  1.00  0.00           H
ATOM    597  C   GLY A  44      37.740  46.560  65.460  1.00  0.00           C
ATOM    598  O   GLY A  44      37.550  47.070  66.520  1.00  0.00           O
ATOM    599  N   ASN A  45      38.050  47.250  64.380  1.00  0.00           N
ATOM    600  HN  ASN A  45      38.170  46.790  63.500  1.00  0.00           H
ATOM    601  CA  ASN A  45      38.140  48.710  64.390  1.00  0.00           C
ATOM    602  HA  ASN A  45      38.690  48.890  65.310  1.00  0.00           H
ATOM    603  CB  ASN A  45      38.910  49.320  63.160  1.00  0.00           C
ATOM    604  HB1 ASN A  45      38.820  50.410  63.360  1.00  0.00           H
ATOM    605  HB2 ASN A  45      38.480  49.100  62.160  1.00  0.00           H
ATOM    606  CG  ASN A  45      40.360  48.860  63.230  1.00  0.00           C
ATOM    607  OD1 ASN A  45      41.260  49.390  63.910  1.00  0.00           O
ATOM    608  ND2 ASN A  45      40.690  47.760  62.540  1.00  0.00           N
ATOM    609 HD21 ASN A  45      41.590  47.420  62.780  1.00  0.00           H
ATOM    610 HD22 ASN A  45      40.140  47.130  61.980  1.00  0.00           H
ATOM    611  C   ASN A  45      36.750  49.330  64.510  1.00  0.00           C
ATOM    612  O   ASN A  45      36.620  50.280  65.240  1.00  0.00           O
ATOM    613  N   GLY A  46      35.740  48.810  63.900  1.00  0.00           N
ATOM    614  HN  GLY A  46      35.700  48.010  63.300  1.00  0.00           H
ATOM    615  CA  GLY A  46      34.380  49.250  64.090  1.00  0.00           C
ATOM    616  HA1 GLY A  46      33.890  48.410  63.600  1.00  0.00           H
ATOM    617  HA2 GLY A  46      34.220  50.150  63.520  1.00  0.00           H
ATOM    618  C   GLY A  46      33.950  49.340  65.520  1.00  0.00           C
ATOM    619  O   GLY A  46      33.380  50.300  65.960  1.00  0.00           O
ATOM    620  N   LEU A  47      34.170  48.210  66.270  1.00  0.00           N
ATOM    621  HN  LEU A  47      34.500  47.400  65.800  1.00  0.00           H
ATOM    622  CA  LEU A  47      33.930  48.190  67.730  1.00  0.00           C
ATOM    623  HA  LEU A  47      32.850  48.320  67.810  1.00  0.00           H
ATOM    624  CB  LEU A  47      34.130  46.700  68.290  1.00  0.00           C
ATOM    625  HB1 LEU A  47      35.170  46.370  68.030  1.00  0.00           H
ATOM    626  HB2 LEU A  47      33.450  46.010  67.750  1.00  0.00           H
ATOM    627  CG  LEU A  47      33.910  46.490  69.800  1.00  0.00           C
ATOM    628  HG  LEU A  47      34.500  47.190  70.450  1.00  0.00           H
ATOM    629  CD1 LEU A  47      32.360  46.710  70.130  1.00  0.00           C
ATOM    630 HD11 LEU A  47      31.980  47.740  70.020  1.00  0.00           H
ATOM    631 HD12 LEU A  47      32.230  46.470  71.210  1.00  0.00           H
ATOM    632 HD13 LEU A  47      31.630  46.060  69.620  1.00  0.00           H
ATOM    633  CD2 LEU A  47      34.350  45.070  70.220  1.00  0.00           C
ATOM    634 HD21 LEU A  47      34.280  44.970  71.330  1.00  0.00           H
ATOM    635 HD22 LEU A  47      35.440  45.000  70.160  1.00  0.00           H
ATOM    636 HD23 LEU A  47      33.930  44.190  69.680  1.00  0.00           H
ATOM    637  C   LEU A  47      34.660  49.150  68.620  1.00  0.00           C
ATOM    638  O   LEU A  47      33.970  49.740  69.530  1.00  0.00           O
ATOM    639  N   ALA A  48      35.960  49.440  68.340  1.00  0.00           N
ATOM    640  HN  ALA A  48      36.540  48.860  67.770  1.00  0.00           H
ATOM    641  CA  ALA A  48      36.760  50.510  68.980  1.00  0.00           C
ATOM    642  HA  ALA A  48      36.890  50.300  70.030  1.00  0.00           H
ATOM    643  CB  ALA A  48      38.180  50.370  68.410  1.00  0.00           C
ATOM    644  HB1 ALA A  48      38.820  51.150  68.880  1.00  0.00           H
ATOM    645  HB2 ALA A  48      38.260  50.610  67.330  1.00  0.00           H
ATOM    646  HB3 ALA A  48      38.590  49.370  68.660  1.00  0.00           H
ATOM    647  C   ALA A  48      36.220  51.930  68.770  1.00  0.00           C
ATOM    648  O   ALA A  48      36.130  52.730  69.700  1.00  0.00           O
ATOM    649  N   LEU A  49      35.840  52.250  67.550  1.00  0.00           N
ATOM    650  HN  LEU A  49      36.000  51.480  66.930  1.00  0.00           H
ATOM    651  CA  LEU A  49      35.120  53.530  67.190  1.00  0.00           C
ATOM    652  HA  LEU A  49      35.720  54.350  67.540  1.00  0.00           H
ATOM    653  CB  LEU A  49      34.870  53.600  65.690  1.00  0.00           C
ATOM    654  HB1 LEU A  49      34.250  54.490  65.430  1.00  0.00           H
ATOM    655  HB2 LEU A  49      34.250  52.690  65.600  1.00  0.00           H
ATOM    656  CG  LEU A  49      36.150  53.550  64.890  1.00  0.00           C
ATOM    657  HG  LEU A  49      36.870  52.850  65.360  1.00  0.00           H
ATOM    658  CD1 LEU A  49      35.930  53.210  63.440  1.00  0.00           C
ATOM    659 HD11 LEU A  49      35.420  52.230  63.350  1.00  0.00           H
ATOM    660 HD12 LEU A  49      36.900  53.090  62.900  1.00  0.00           H
ATOM    661 HD13 LEU A  49      35.360  54.020  62.940  1.00  0.00           H
ATOM    662  CD2 LEU A  49      36.830  54.900  65.060  1.00  0.00           C
ATOM    663 HD21 LEU A  49      36.980  55.120  66.140  1.00  0.00           H
ATOM    664 HD22 LEU A  49      36.170  55.700  64.660  1.00  0.00           H
ATOM    665 HD23 LEU A  49      37.830  54.830  64.580  1.00  0.00           H
ATOM    666  C   LEU A  49      33.800  53.780  67.940  1.00  0.00           C
ATOM    667  O   LEU A  49      33.540  54.890  68.420  1.00  0.00           O
ATOM    668  N   TRP A  50      32.980  52.670  68.200  1.00  0.00           N
ATOM    669  HN  TRP A  50      33.270  51.790  67.790  1.00  0.00           H
ATOM    670  CA  TRP A  50      31.770  52.500  69.020  1.00  0.00           C
ATOM    671  HA  TRP A  50      31.140  53.330  68.750  1.00  0.00           H
ATOM    672  CB  TRP A  50      31.120  51.140  68.660  1.00  0.00           C
ATOM    673  HB1 TRP A  50      31.940  50.400  68.630  1.00  0.00           H
ATOM    674  HB2 TRP A  50      30.690  51.140  67.630  1.00  0.00           H
ATOM    675  CG  TRP A  50      30.040  50.700  69.560  1.00  0.00           C
ATOM    676  CD1 TRP A  50      30.040  49.940  70.690  1.00  0.00           C
ATOM    677  HD1 TRP A  50      30.930  49.410  70.960  1.00  0.00           H
ATOM    678  NE1 TRP A  50      28.800  50.070  71.330  1.00  0.00           N
ATOM    679  HE1 TRP A  50      28.590  49.590  72.150  1.00  0.00           H
ATOM    680  CE2 TRP A  50      27.970  50.730  70.540  1.00  0.00           C
ATOM    681  CD2 TRP A  50      28.720  51.150  69.400  1.00  0.00           C
ATOM    682  CE3 TRP A  50      28.100  51.960  68.490  1.00  0.00           C
ATOM    683  HE3 TRP A  50      28.500  52.430  67.600  1.00  0.00           H
ATOM    684  CZ3 TRP A  50      26.740  52.150  68.610  1.00  0.00           C
ATOM    685  HZ3 TRP A  50      26.240  52.680  67.800  1.00  0.00           H
ATOM    686  CZ2 TRP A  50      26.620  50.860  70.620  1.00  0.00           C
ATOM    687  HZ2 TRP A  50      25.990  50.510  71.420  1.00  0.00           H
ATOM    688  CH2 TRP A  50      25.980  51.580  69.630  1.00  0.00           C
ATOM    689  HH2 TRP A  50      24.910  51.760  69.600  1.00  0.00           H
ATOM    690  C   TRP A  50      32.120  52.810  70.500  1.00  0.00           C
ATOM    691  O   TRP A  50      31.590  53.740  71.150  1.00  0.00           O
ATOM    692  N   ILE A  51      33.160  52.120  71.050  1.00  0.00           N
ATOM    693  HN  ILE A  51      33.700  51.530  70.470  1.00  0.00           H
ATOM    694  CA  ILE A  51      33.700  52.330  72.410  1.00  0.00           C
ATOM    695  HA  ILE A  51      32.810  52.230  73.020  1.00  0.00           H
ATOM    696  CB  ILE A  51      34.710  51.300  72.670  1.00  0.00           C
ATOM    697  HB  ILE A  51      35.340  51.160  71.760  1.00  0.00           H
ATOM    698  CG2 ILE A  51      35.460  51.440  73.970  1.00  0.00           C
ATOM    699 HG21 ILE A  51      34.750  51.810  74.740  1.00  0.00           H
ATOM    700 HG22 ILE A  51      36.340  52.100  73.800  1.00  0.00           H
ATOM    701 HG23 ILE A  51      35.950  50.520  74.330  1.00  0.00           H
ATOM    702  CG1 ILE A  51      33.910  49.920  72.740  1.00  0.00           C
ATOM    703 HG11 ILE A  51      34.580  49.080  72.450  1.00  0.00           H
ATOM    704 HG12 ILE A  51      33.070  49.870  72.020  1.00  0.00           H
ATOM    705  CD  ILE A  51      33.260  49.620  74.090  1.00  0.00           C
ATOM    706  HD1 ILE A  51      32.840  48.590  74.040  1.00  0.00           H
ATOM    707  HD2 ILE A  51      32.400  50.270  74.350  1.00  0.00           H
ATOM    708  HD3 ILE A  51      33.940  49.680  74.970  1.00  0.00           H
ATOM    709  C   ILE A  51      34.220  53.730  72.730  1.00  0.00           C
ATOM    710  O   ILE A  51      33.830  54.400  73.720  1.00  0.00           O
ATOM    711  N   PHE A  52      35.100  54.260  71.770  1.00  0.00           N
ATOM    712  HN  PHE A  52      35.420  53.700  71.010  1.00  0.00           H
ATOM    713  CA  PHE A  52      35.580  55.650  71.920  1.00  0.00           C
ATOM    714  HA  PHE A  52      36.220  55.730  72.790  1.00  0.00           H
ATOM    715  CB  PHE A  52      36.450  56.090  70.680  1.00  0.00           C
ATOM    716  HB1 PHE A  52      36.530  57.200  70.740  1.00  0.00           H
ATOM    717  HB2 PHE A  52      35.990  55.850  69.700  1.00  0.00           H
ATOM    718  CG  PHE A  52      37.840  55.590  70.680  1.00  0.00           C
ATOM    719  CD1 PHE A  52      38.360  54.660  69.740  1.00  0.00           C
ATOM    720  HD1 PHE A  52      37.760  54.430  68.860  1.00  0.00           H
ATOM    721  CE1 PHE A  52      39.630  54.130  69.910  1.00  0.00           C
ATOM    722  HE1 PHE A  52      40.000  53.400  69.220  1.00  0.00           H
ATOM    723  CZ  PHE A  52      40.390  54.530  70.950  1.00  0.00           C
ATOM    724  HZ  PHE A  52      41.390  54.180  71.110  1.00  0.00           H
ATOM    725  CD2 PHE A  52      38.650  56.010  71.740  1.00  0.00           C
ATOM    726  HD2 PHE A  52      38.260  56.650  72.530  1.00  0.00           H
ATOM    727  CE2 PHE A  52      39.920  55.450  71.920  1.00  0.00           C
ATOM    728  HE2 PHE A  52      40.530  55.680  72.790  1.00  0.00           H
ATOM    729  C   PHE A  52      34.510  56.750  71.990  1.00  0.00           C
ATOM    730  O   PHE A  52      34.620  57.740  72.650  1.00  0.00           O
ATOM    731  N   CYS A  53      33.540  56.650  71.110  1.00  0.00           N
ATOM    732  HN  CYS A  53      33.580  55.850  70.510  1.00  0.00           H
ATOM    733  CA  CYS A  53      32.480  57.630  70.940  1.00  0.00           C
ATOM    734  HA  CYS A  53      33.000  58.580  71.010  1.00  0.00           H
ATOM    735  CB  CYS A  53      31.870  57.530  69.520  1.00  0.00           C
ATOM    736  HB1 CYS A  53      31.030  58.250  69.450  1.00  0.00           H
ATOM    737  HB2 CYS A  53      31.480  56.490  69.410  1.00  0.00           H
ATOM    738  SG  CYS A  53      32.960  57.770  68.100  1.00  0.00           S
ATOM    739  HG1 CYS A  53      32.620  56.640  67.500  1.00  0.00           H
ATOM    740  C   CYS A  53      31.480  57.630  71.990  1.00  0.00           C
ATOM    741  O   CYS A  53      31.030  58.640  72.510  1.00  0.00           O
ATOM    742  N   PHE A  54      31.070  56.460  72.520  1.00  0.00           N
ATOM    743  HN  PHE A  54      31.480  55.600  72.240  1.00  0.00           H
ATOM    744  CA  PHE A  54      29.900  56.350  73.310  1.00  0.00           C
ATOM    745  HA  PHE A  54      29.380  57.300  73.350  1.00  0.00           H
ATOM    746  CB  PHE A  54      28.880  55.340  72.770  1.00  0.00           C
ATOM    747  HB1 PHE A  54      28.020  55.190  73.460  1.00  0.00           H
ATOM    748  HB2 PHE A  54      29.370  54.360  72.560  1.00  0.00           H
ATOM    749  CG  PHE A  54      28.320  55.850  71.440  1.00  0.00           C
ATOM    750  CD1 PHE A  54      28.580  55.070  70.310  1.00  0.00           C
ATOM    751  HD1 PHE A  54      29.270  54.250  70.360  1.00  0.00           H
ATOM    752  CE1 PHE A  54      28.170  55.500  69.030  1.00  0.00           C
ATOM    753  HE1 PHE A  54      28.380  55.010  68.090  1.00  0.00           H
ATOM    754  CZ  PHE A  54      27.410  56.670  68.850  1.00  0.00           C
ATOM    755  HZ  PHE A  54      27.180  57.070  67.880  1.00  0.00           H
ATOM    756  CD2 PHE A  54      27.520  57.000  71.250  1.00  0.00           C
ATOM    757  HD2 PHE A  54      27.220  57.630  72.070  1.00  0.00           H
ATOM    758  CE2 PHE A  54      27.110  57.470  69.980  1.00  0.00           C
ATOM    759  HE2 PHE A  54      26.570  58.400  69.890  1.00  0.00           H
ATOM    760  C   PHE A  54      30.080  56.120  74.730  1.00  0.00           C
ATOM    761  O   PHE A  54      29.160  56.220  75.530  1.00  0.00           O
ATOM    762  N   HSD A  55      31.320  55.870  75.220  1.00  0.00           N
ATOM    763  HN  HSD A  55      32.080  56.050  74.590  1.00  0.00           H
ATOM    764  CA  HSD A  55      31.500  55.220  76.460  1.00  0.00           C
ATOM    765  HA  HSD A  55      30.660  55.470  77.090  1.00  0.00           H
ATOM    766  CB  HSD A  55      31.430  53.690  76.350  1.00  0.00           C
ATOM    767  HB1 HSD A  55      31.670  53.120  77.270  1.00  0.00           H
ATOM    768  HB2 HSD A  55      32.150  53.390  75.550  1.00  0.00           H
ATOM    769  ND1 HSD A  55      29.100  52.780  76.820  1.00  0.00           N
ATOM    770  HD1 HSD A  55      29.210  52.510  77.780  1.00  0.00           H
ATOM    771  CG  HSD A  55      30.050  53.120  75.950  1.00  0.00           C
ATOM    772  CE1 HSD A  55      27.970  52.610  76.140  1.00  0.00           C
ATOM    773  HE1 HSD A  55      27.000  52.370  76.580  1.00  0.00           H
ATOM    774  NE2 HSD A  55      28.190  52.680  74.830  1.00  0.00           N
ATOM    775  CD2 HSD A  55      29.530  52.940  74.660  1.00  0.00           C
ATOM    776  HD2 HSD A  55      30.030  53.010  73.710  1.00  0.00           H
ATOM    777  C   HSD A  55      32.800  55.670  77.240  1.00  0.00           C
ATOM    778  O   HSD A  55      33.310  55.000  78.160  1.00  0.00           O
ATOM    779  N   LEU A  56      33.440  56.790  76.860  1.00  0.00           N
ATOM    780  HN  LEU A  56      33.170  57.320  76.070  1.00  0.00           H
ATOM    781  CA  LEU A  56      34.550  57.260  77.590  1.00  0.00           C
ATOM    782  HA  LEU A  56      35.170  56.440  77.930  1.00  0.00           H
ATOM    783  CB  LEU A  56      35.480  58.150  76.880  1.00  0.00           C
ATOM    784  HB1 LEU A  56      36.450  58.310  77.420  1.00  0.00           H
ATOM    785  HB2 LEU A  56      35.150  59.200  76.690  1.00  0.00           H
ATOM    786  CG  LEU A  56      35.970  57.580  75.500  1.00  0.00           C
ATOM    787  HG  LEU A  56      35.010  57.360  74.960  1.00  0.00           H
ATOM    788  CD1 LEU A  56      36.910  58.550  74.800  1.00  0.00           C
ATOM    789 HD11 LEU A  56      37.290  58.200  73.820  1.00  0.00           H
ATOM    790 HD12 LEU A  56      37.780  58.730  75.450  1.00  0.00           H
ATOM    791 HD13 LEU A  56      36.430  59.560  74.870  1.00  0.00           H
ATOM    792  CD2 LEU A  56      36.680  56.200  75.610  1.00  0.00           C
ATOM    793 HD21 LEU A  56      37.490  56.340  76.350  1.00  0.00           H
ATOM    794 HD22 LEU A  56      37.020  55.820  74.620  1.00  0.00           H
ATOM    795 HD23 LEU A  56      36.000  55.460  76.070  1.00  0.00           H
ATOM    796  C   LEU A  56      34.020  58.280  78.660  1.00  0.00           C
ATOM    797  O   LEU A  56      32.980  58.890  78.420  1.00  0.00           O
ATOM    798  N   LYS A  57      34.760  58.400  79.740  1.00  0.00           N
ATOM    799  HN  LYS A  57      35.610  57.890  79.880  1.00  0.00           H
ATOM    800  CA  LYS A  57      34.470  59.450  80.750  1.00  0.00           C
ATOM    801  HA  LYS A  57      33.460  59.820  80.750  1.00  0.00           H
ATOM    802  CB  LYS A  57      34.760  58.900  82.160  1.00  0.00           C
ATOM    803  HB1 LYS A  57      34.390  59.710  82.830  1.00  0.00           H
ATOM    804  HB2 LYS A  57      35.860  58.870  82.350  1.00  0.00           H
ATOM    805  CG  LYS A  57      34.200  57.560  82.610  1.00  0.00           C
ATOM    806  HG1 LYS A  57      33.180  57.520  82.170  1.00  0.00           H
ATOM    807  HG2 LYS A  57      34.130  57.580  83.710  1.00  0.00           H
ATOM    808  CD  LYS A  57      34.950  56.290  82.100  1.00  0.00           C
ATOM    809  HD1 LYS A  57      36.000  56.620  82.100  1.00  0.00           H
ATOM    810  HD2 LYS A  57      34.640  56.020  81.070  1.00  0.00           H
ATOM    811  CE  LYS A  57      34.890  55.110  83.020  1.00  0.00           C
ATOM    812  HE1 LYS A  57      35.210  55.380  84.060  1.00  0.00           H
ATOM    813  HE2 LYS A  57      35.370  54.200  82.590  1.00  0.00           H
ATOM    814  NZ  LYS A  57      33.390  54.710  83.180  1.00  0.00           N
ATOM    815  HZ1 LYS A  57      32.990  54.630  82.220  1.00  0.00           H
ATOM    816  HZ2 LYS A  57      32.970  55.420  83.810  1.00  0.00           H
ATOM    817  HZ3 LYS A  57      33.510  53.800  83.660  1.00  0.00           H
ATOM    818  C   LYS A  57      35.340  60.680  80.460  1.00  0.00           C
ATOM    819  O   LYS A  57      35.120  61.770  80.960  1.00  0.00           O
ATOM    820  N   SER A  58      36.400  60.510  79.580  1.00  0.00           N
ATOM    821  HN  SER A  58      36.670  59.580  79.300  1.00  0.00           H
ATOM    822  CA  SER A  58      37.200  61.690  79.160  1.00  0.00           C
ATOM    823  HA  SER A  58      36.530  62.530  79.050  1.00  0.00           H
ATOM    824  CB  SER A  58      38.220  62.240  80.190  1.00  0.00           C
ATOM    825  HB1 SER A  58      37.590  62.360  81.100  1.00  0.00           H
ATOM    826  HB2 SER A  58      38.580  63.220  79.800  1.00  0.00           H
ATOM    827  OG  SER A  58      39.310  61.290  80.530  1.00  0.00           O
ATOM    828  HG1 SER A  58      40.040  61.720  80.990  1.00  0.00           H
ATOM    829  C   SER A  58      37.880  61.450  77.810  1.00  0.00           C
ATOM    830  O   SER A  58      38.260  60.350  77.450  1.00  0.00           O
ATOM    831  N   TRP A  59      38.150  62.600  77.160  1.00  0.00           N
ATOM    832  HN  TRP A  59      37.860  63.440  77.610  1.00  0.00           H
ATOM    833  CA  TRP A  59      38.830  62.630  75.880  1.00  0.00           C
ATOM    834  HA  TRP A  59      38.870  61.650  75.430  1.00  0.00           H
ATOM    835  CB  TRP A  59      38.170  63.530  74.810  1.00  0.00           C
ATOM    836  HB1 TRP A  59      38.880  63.680  73.970  1.00  0.00           H
ATOM    837  HB2 TRP A  59      37.980  64.470  75.370  1.00  0.00           H
ATOM    838  CG  TRP A  59      36.830  63.080  74.280  1.00  0.00           C
ATOM    839  CD1 TRP A  59      35.670  63.720  74.530  1.00  0.00           C
ATOM    840  HD1 TRP A  59      35.480  64.640  75.060  1.00  0.00           H
ATOM    841  NE1 TRP A  59      34.670  63.220  73.660  1.00  0.00           N
ATOM    842  HE1 TRP A  59      33.710  63.440  73.740  1.00  0.00           H
ATOM    843  CE2 TRP A  59      35.210  62.280  72.870  1.00  0.00           C
ATOM    844  CD2 TRP A  59      36.620  62.180  73.190  1.00  0.00           C
ATOM    845  CE3 TRP A  59      37.460  61.290  72.490  1.00  0.00           C
ATOM    846  HE3 TRP A  59      38.510  61.190  72.750  1.00  0.00           H
ATOM    847  CZ3 TRP A  59      36.910  60.510  71.530  1.00  0.00           C
ATOM    848  HZ3 TRP A  59      37.560  59.870  70.950  1.00  0.00           H
ATOM    849  CZ2 TRP A  59      34.710  61.540  71.850  1.00  0.00           C
ATOM    850  HZ2 TRP A  59      33.680  61.640  71.580  1.00  0.00           H
ATOM    851  CH2 TRP A  59      35.530  60.580  71.160  1.00  0.00           C
ATOM    852  HH2 TRP A  59      35.030  59.920  70.460  1.00  0.00           H
ATOM    853  C   TRP A  59      40.180  63.120  76.150  1.00  0.00           C
ATOM    854  O   TRP A  59      40.320  64.270  76.470  1.00  0.00           O
ATOM    855  N   LYS A  60      41.150  62.220  76.110  1.00  0.00           N
ATOM    856  HN  LYS A  60      40.910  61.260  75.970  1.00  0.00           H
ATOM    857  CA  LYS A  60      42.560  62.520  76.240  1.00  0.00           C
ATOM    858  HA  LYS A  60      42.660  63.530  76.590  1.00  0.00           H
ATOM    859  CB  LYS A  60      43.180  61.620  77.260  1.00  0.00           C
ATOM    860  HB1 LYS A  60      44.250  61.900  77.410  1.00  0.00           H
ATOM    861  HB2 LYS A  60      43.160  60.550  76.980  1.00  0.00           H
ATOM    862  CG  LYS A  60      42.620  61.840  78.740  1.00  0.00           C
ATOM    863  HG1 LYS A  60      43.280  61.360  79.490  1.00  0.00           H
ATOM    864  HG2 LYS A  60      41.650  61.320  78.690  1.00  0.00           H
ATOM    865  CD  LYS A  60      42.410  63.310  79.330  1.00  0.00           C
ATOM    866  HD1 LYS A  60      41.890  63.220  80.300  1.00  0.00           H
ATOM    867  HD2 LYS A  60      41.760  63.760  78.540  1.00  0.00           H
ATOM    868  CE  LYS A  60      43.710  64.190  79.420  1.00  0.00           C
ATOM    869  HE1 LYS A  60      44.170  64.500  78.450  1.00  0.00           H
ATOM    870  HE2 LYS A  60      44.400  63.660  80.080  1.00  0.00           H
ATOM    871  NZ  LYS A  60      43.250  65.490  80.010  1.00  0.00           N
ATOM    872  HZ1 LYS A  60      42.820  65.340  80.940  1.00  0.00           H
ATOM    873  HZ2 LYS A  60      42.690  66.080  79.360  1.00  0.00           H
ATOM    874  HZ3 LYS A  60      44.120  65.970  80.310  1.00  0.00           H
ATOM    875  C   LYS A  60      43.370  62.450  75.030  1.00  0.00           C
ATOM    876  O   LYS A  60      43.070  61.670  74.090  1.00  0.00           O
ATOM    877  N   SER A  61      44.590  63.110  75.000  1.00  0.00           N
ATOM    878  HN  SER A  61      44.830  63.750  75.730  1.00  0.00           H
ATOM    879  CA  SER A  61      45.400  63.170  73.760  1.00  0.00           C
ATOM    880  HA  SER A  61      44.730  63.610  73.030  1.00  0.00           H
ATOM    881  CB  SER A  61      46.570  64.160  73.910  1.00  0.00           C
ATOM    882  HB1 SER A  61      46.290  65.210  74.170  1.00  0.00           H
ATOM    883  HB2 SER A  61      47.010  64.220  72.890  1.00  0.00           H
ATOM    884  OG  SER A  61      47.440  63.620  74.900  1.00  0.00           O
ATOM    885  HG1 SER A  61      48.260  63.300  74.500  1.00  0.00           H
ATOM    886  C   SER A  61      45.900  61.880  73.070  1.00  0.00           C
ATOM    887  O   SER A  61      45.730  61.630  71.890  1.00  0.00           O
ATOM    888  N   SER A  62      46.420  60.970  73.900  1.00  0.00           N
ATOM    889  HN  SER A  62      46.600  61.370  74.790  1.00  0.00           H
ATOM    890  CA  SER A  62      46.750  59.590  73.550  1.00  0.00           C
ATOM    891  HA  SER A  62      47.610  59.640  72.890  1.00  0.00           H
ATOM    892  CB  SER A  62      47.220  58.870  74.880  1.00  0.00           C
ATOM    893  HB1 SER A  62      46.460  58.940  75.700  1.00  0.00           H
ATOM    894  HB2 SER A  62      48.080  59.490  75.210  1.00  0.00           H
ATOM    895  OG  SER A  62      47.660  57.580  74.590  1.00  0.00           O
ATOM    896  HG1 SER A  62      48.580  57.650  74.320  1.00  0.00           H
ATOM    897  C   SER A  62      45.630  58.730  73.010  1.00  0.00           C
ATOM    898  O   SER A  62      45.760  58.080  72.000  1.00  0.00           O
ATOM    899  N   ARG A  63      44.420  58.830  73.680  1.00  0.00           N
ATOM    900  HN  ARG A  63      44.350  59.510  74.410  1.00  0.00           H
ATOM    901  CA  ARG A  63      43.170  58.270  73.210  1.00  0.00           C
ATOM    902  HA  ARG A  63      43.300  57.190  73.270  1.00  0.00           H
ATOM    903  CB  ARG A  63      41.890  58.600  74.030  1.00  0.00           C
ATOM    904  HB1 ARG A  63      40.910  58.390  73.540  1.00  0.00           H
ATOM    905  HB2 ARG A  63      41.890  59.690  74.220  1.00  0.00           H
ATOM    906  CG  ARG A  63      41.880  57.800  75.410  1.00  0.00           C
ATOM    907  HG1 ARG A  63      42.720  58.100  76.090  1.00  0.00           H
ATOM    908  HG2 ARG A  63      42.070  56.730  75.250  1.00  0.00           H
ATOM    909  CD  ARG A  63      40.610  57.980  76.210  1.00  0.00           C
ATOM    910  HD1 ARG A  63      39.820  57.410  75.680  1.00  0.00           H
ATOM    911  HD2 ARG A  63      40.390  59.060  76.210  1.00  0.00           H
ATOM    912  NE  ARG A  63      40.840  57.300  77.540  1.00  0.00           N
ATOM    913  HE  ARG A  63      41.510  56.560  77.590  1.00  0.00           H
ATOM    914  CZ  ARG A  63      40.930  57.950  78.640  1.00  0.00           C
ATOM    915  NH1 ARG A  63      40.340  59.130  78.880  1.00  0.00           N
ATOM    916 HH11 ARG A  63      39.550  59.390  78.340  1.00  0.00           H
ATOM    917 HH12 ARG A  63      40.310  59.460  79.820  1.00  0.00           H
ATOM    918  NH2 ARG A  63      41.560  57.400  79.680  1.00  0.00           N
ATOM    919 HH21 ARG A  63      41.700  56.410  79.670  1.00  0.00           H
ATOM    920 HH22 ARG A  63      41.630  57.940  80.510  1.00  0.00           H
ATOM    921  C   ARG A  63      42.770  58.780  71.890  1.00  0.00           C
ATOM    922  O   ARG A  63      42.330  58.020  71.020  1.00  0.00           O
ATOM    923  N   ILE A  64      42.810  60.090  71.700  1.00  0.00           N
ATOM    924  HN  ILE A  64      43.080  60.680  72.460  1.00  0.00           H
ATOM    925  CA  ILE A  64      42.460  60.800  70.410  1.00  0.00           C
ATOM    926  HA  ILE A  64      41.450  60.570  70.110  1.00  0.00           H
ATOM    927  CB  ILE A  64      42.500  62.350  70.600  1.00  0.00           C
ATOM    928  HB  ILE A  64      43.280  62.580  71.350  1.00  0.00           H
ATOM    929  CG2 ILE A  64      42.910  63.130  69.280  1.00  0.00           C
ATOM    930 HG21 ILE A  64      42.400  62.740  68.370  1.00  0.00           H
ATOM    931 HG22 ILE A  64      43.980  62.990  69.040  1.00  0.00           H
ATOM    932 HG23 ILE A  64      42.740  64.210  69.490  1.00  0.00           H
ATOM    933  CG1 ILE A  64      41.210  62.870  71.210  1.00  0.00           C
ATOM    934 HG11 ILE A  64      40.980  62.150  72.030  1.00  0.00           H
ATOM    935 HG12 ILE A  64      40.420  62.810  70.430  1.00  0.00           H
ATOM    936  CD  ILE A  64      41.310  64.270  71.850  1.00  0.00           C
ATOM    937  HD1 ILE A  64      40.300  64.530  72.200  1.00  0.00           H
ATOM    938  HD2 ILE A  64      41.580  65.090  71.140  1.00  0.00           H
ATOM    939  HD3 ILE A  64      42.020  64.340  72.710  1.00  0.00           H
ATOM    940  C   ILE A  64      43.390  60.300  69.300  1.00  0.00           C
ATOM    941  O   ILE A  64      42.780  59.830  68.310  1.00  0.00           O
ATOM    942  N   PHE A  65      44.750  60.120  69.470  1.00  0.00           N
ATOM    943  HN  PHE A  65      45.210  60.650  70.180  1.00  0.00           H
ATOM    944  CA  PHE A  65      45.590  59.610  68.420  1.00  0.00           C
ATOM    945  HA  PHE A  65      45.510  60.190  67.510  1.00  0.00           H
ATOM    946  CB  PHE A  65      47.050  59.840  68.830  1.00  0.00           C
ATOM    947  HB1 PHE A  65      47.660  59.260  68.110  1.00  0.00           H
ATOM    948  HB2 PHE A  65      47.170  59.420  69.860  1.00  0.00           H
ATOM    949  CG  PHE A  65      47.520  61.300  68.910  1.00  0.00           C
ATOM    950  CD1 PHE A  65      47.340  62.140  67.830  1.00  0.00           C
ATOM    951  HD1 PHE A  65      46.920  61.810  66.880  1.00  0.00           H
ATOM    952  CE1 PHE A  65      47.780  63.480  67.830  1.00  0.00           C
ATOM    953  HE1 PHE A  65      47.680  63.940  66.870  1.00  0.00           H
ATOM    954  CZ  PHE A  65      48.410  64.010  68.990  1.00  0.00           C
ATOM    955  HZ  PHE A  65      48.860  64.980  69.050  1.00  0.00           H
ATOM    956  CD2 PHE A  65      47.990  61.850  70.060  1.00  0.00           C
ATOM    957  HD2 PHE A  65      48.070  61.330  71.010  1.00  0.00           H
ATOM    958  CE2 PHE A  65      48.400  63.210  70.080  1.00  0.00           C
ATOM    959  HE2 PHE A  65      48.860  63.620  70.960  1.00  0.00           H
ATOM    960  C   PHE A  65      45.310  58.120  68.090  1.00  0.00           C
ATOM    961  O   PHE A  65      45.210  57.700  66.960  1.00  0.00           O
ATOM    962  N   LEU A  66      44.990  57.280  69.120  1.00  0.00           N
ATOM    963  HN  LEU A  66      45.050  57.600  70.070  1.00  0.00           H
ATOM    964  CA  LEU A  66      44.350  55.930  69.030  1.00  0.00           C
ATOM    965  HA  LEU A  66      44.970  55.290  68.420  1.00  0.00           H
ATOM    966  CB  LEU A  66      44.390  55.370  70.530  1.00  0.00           C
ATOM    967  HB1 LEU A  66      43.580  55.810  71.160  1.00  0.00           H
ATOM    968  HB2 LEU A  66      45.320  55.640  71.070  1.00  0.00           H
ATOM    969  CG  LEU A  66      44.330  53.830  70.670  1.00  0.00           C
ATOM    970  HG  LEU A  66      43.510  53.520  70.000  1.00  0.00           H
ATOM    971  CD1 LEU A  66      45.560  53.130  70.250  1.00  0.00           C
ATOM    972 HD11 LEU A  66      46.430  53.400  70.880  1.00  0.00           H
ATOM    973 HD12 LEU A  66      45.820  53.320  69.180  1.00  0.00           H
ATOM    974 HD13 LEU A  66      45.410  52.030  70.340  1.00  0.00           H
ATOM    975  CD2 LEU A  66      43.840  53.400  72.080  1.00  0.00           C
ATOM    976 HD21 LEU A  66      43.120  54.170  72.460  1.00  0.00           H
ATOM    977 HD22 LEU A  66      44.650  53.340  72.830  1.00  0.00           H
ATOM    978 HD23 LEU A  66      43.370  52.400  72.030  1.00  0.00           H
ATOM    979  C   LEU A  66      42.980  55.880  68.310  1.00  0.00           C
ATOM    980  O   LEU A  66      42.700  55.020  67.520  1.00  0.00           O
ATOM    981  N   PHE A  67      42.060  56.810  68.480  1.00  0.00           N
ATOM    982  HN  PHE A  67      42.150  57.500  69.200  1.00  0.00           H
ATOM    983  CA  PHE A  67      40.840  56.780  67.690  1.00  0.00           C
ATOM    984  HA  PHE A  67      40.290  55.840  67.700  1.00  0.00           H
ATOM    985  CB  PHE A  67      39.860  57.800  68.340  1.00  0.00           C
ATOM    986  HB1 PHE A  67      40.390  58.460  69.060  1.00  0.00           H
ATOM    987  HB2 PHE A  67      39.190  57.150  68.940  1.00  0.00           H
ATOM    988  CG  PHE A  67      38.870  58.650  67.520  1.00  0.00           C
ATOM    989  CD1 PHE A  67      39.190  60.020  67.180  1.00  0.00           C
ATOM    990  HD1 PHE A  67      40.090  60.550  67.440  1.00  0.00           H
ATOM    991  CE1 PHE A  67      38.220  60.790  66.490  1.00  0.00           C
ATOM    992  HE1 PHE A  67      38.390  61.860  66.430  1.00  0.00           H
ATOM    993  CZ  PHE A  67      37.030  60.150  66.120  1.00  0.00           C
ATOM    994  HZ  PHE A  67      36.330  60.710  65.520  1.00  0.00           H
ATOM    995  CD2 PHE A  67      37.700  58.050  67.130  1.00  0.00           C
ATOM    996  HD2 PHE A  67      37.400  57.040  67.420  1.00  0.00           H
ATOM    997  CE2 PHE A  67      36.860  58.790  66.340  1.00  0.00           C
ATOM    998  HE2 PHE A  67      35.860  58.400  66.230  1.00  0.00           H
ATOM    999  C   PHE A  67      40.940  57.040  66.200  1.00  0.00           C
ATOM   1000  O   PHE A  67      40.270  56.490  65.360  1.00  0.00           O
ATOM   1001  N   ASN A  68      41.800  57.980  65.920  1.00  0.00           N
ATOM   1002  HN  ASN A  68      42.220  58.450  66.680  1.00  0.00           H
ATOM   1003  CA  ASN A  68      42.260  58.320  64.550  1.00  0.00           C
ATOM   1004  HA  ASN A  68      41.380  58.620  64.010  1.00  0.00           H
ATOM   1005  CB  ASN A  68      43.310  59.460  64.540  1.00  0.00           C
ATOM   1006  HB1 ASN A  68      43.900  59.560  63.600  1.00  0.00           H
ATOM   1007  HB2 ASN A  68      43.930  59.410  65.460  1.00  0.00           H
ATOM   1008  CG  ASN A  68      42.510  60.720  64.590  1.00  0.00           C
ATOM   1009  OD1 ASN A  68      42.210  61.330  63.600  1.00  0.00           O
ATOM   1010  ND2 ASN A  68      42.240  61.100  65.900  1.00  0.00           N
ATOM   1011 HD21 ASN A  68      42.660  60.630  66.680  1.00  0.00           H
ATOM   1012 HD22 ASN A  68      41.580  61.840  66.060  1.00  0.00           H
ATOM   1013  C   ASN A  68      42.870  57.100  63.890  1.00  0.00           C
ATOM   1014  O   ASN A  68      42.580  56.810  62.750  1.00  0.00           O
ATOM   1015  N   LEU A  69      43.750  56.350  64.620  1.00  0.00           N
ATOM   1016  HN  LEU A  69      43.920  56.610  65.580  1.00  0.00           H
ATOM   1017  CA  LEU A  69      44.260  55.090  64.200  1.00  0.00           C
ATOM   1018  HA  LEU A  69      44.830  55.290  63.300  1.00  0.00           H
ATOM   1019  CB  LEU A  69      45.230  54.490  65.270  1.00  0.00           C
ATOM   1020  HB1 LEU A  69      44.600  54.220  66.150  1.00  0.00           H
ATOM   1021  HB2 LEU A  69      45.920  55.370  65.390  1.00  0.00           H
ATOM   1022  CG  LEU A  69      46.080  53.210  64.940  1.00  0.00           C
ATOM   1023  HG  LEU A  69      45.380  52.350  64.940  1.00  0.00           H
ATOM   1024  CD1 LEU A  69      46.680  53.240  63.510  1.00  0.00           C
ATOM   1025 HD11 LEU A  69      47.620  53.850  63.490  1.00  0.00           H
ATOM   1026 HD12 LEU A  69      45.910  53.600  62.780  1.00  0.00           H
ATOM   1027 HD13 LEU A  69      46.960  52.230  63.150  1.00  0.00           H
ATOM   1028  CD2 LEU A  69      47.140  52.890  65.980  1.00  0.00           C
ATOM   1029 HD21 LEU A  69      46.630  52.990  66.970  1.00  0.00           H
ATOM   1030 HD22 LEU A  69      48.010  53.570  65.830  1.00  0.00           H
ATOM   1031 HD23 LEU A  69      47.450  51.820  65.930  1.00  0.00           H
ATOM   1032  C   LEU A  69      43.210  54.020  63.850  1.00  0.00           C
ATOM   1033  O   LEU A  69      43.370  53.330  62.860  1.00  0.00           O
ATOM   1034  N   ALA A  70      42.130  53.900  64.670  1.00  0.00           N
ATOM   1035  HN  ALA A  70      42.100  54.340  65.560  1.00  0.00           H
ATOM   1036  CA  ALA A  70      40.880  53.080  64.350  1.00  0.00           C
ATOM   1037  HA  ALA A  70      41.150  52.100  64.000  1.00  0.00           H
ATOM   1038  CB  ALA A  70      40.050  52.920  65.590  1.00  0.00           C
ATOM   1039  HB1 ALA A  70      39.510  53.880  65.780  1.00  0.00           H
ATOM   1040  HB2 ALA A  70      40.700  52.730  66.480  1.00  0.00           H
ATOM   1041  HB3 ALA A  70      39.290  52.140  65.370  1.00  0.00           H
ATOM   1042  C   ALA A  70      40.160  53.560  63.120  1.00  0.00           C
ATOM   1043  O   ALA A  70      39.680  52.770  62.320  1.00  0.00           O
ATOM   1044  N   VAL A  71      39.980  54.880  62.900  1.00  0.00           N
ATOM   1045  HN  VAL A  71      40.090  55.520  63.660  1.00  0.00           H
ATOM   1046  CA  VAL A  71      39.450  55.470  61.710  1.00  0.00           C
ATOM   1047  HA  VAL A  71      38.450  55.110  61.500  1.00  0.00           H
ATOM   1048  CB  VAL A  71      39.330  56.960  61.890  1.00  0.00           C
ATOM   1049  HB  VAL A  71      40.210  57.490  62.320  1.00  0.00           H
ATOM   1050  CG1 VAL A  71      39.060  57.650  60.540  1.00  0.00           C
ATOM   1051 HG11 VAL A  71      38.680  58.660  60.810  1.00  0.00           H
ATOM   1052 HG12 VAL A  71      38.230  57.220  59.940  1.00  0.00           H
ATOM   1053 HG13 VAL A  71      39.980  57.750  59.920  1.00  0.00           H
ATOM   1054  CG2 VAL A  71      38.120  57.290  62.820  1.00  0.00           C
ATOM   1055 HG21 VAL A  71      38.340  57.120  63.900  1.00  0.00           H
ATOM   1056 HG22 VAL A  71      37.180  56.800  62.470  1.00  0.00           H
ATOM   1057 HG23 VAL A  71      37.970  58.380  62.710  1.00  0.00           H
ATOM   1058  C   VAL A  71      40.270  55.120  60.470  1.00  0.00           C
ATOM   1059  O   VAL A  71      39.850  54.620  59.480  1.00  0.00           O
ATOM   1060  N   ALA A  72      41.640  55.230  60.650  1.00  0.00           N
ATOM   1061  HN  ALA A  72      41.920  55.630  61.520  1.00  0.00           H
ATOM   1062  CA  ALA A  72      42.610  54.910  59.610  1.00  0.00           C
ATOM   1063  HA  ALA A  72      42.270  55.450  58.730  1.00  0.00           H
ATOM   1064  CB  ALA A  72      43.980  55.270  60.100  1.00  0.00           C
ATOM   1065  HB1 ALA A  72      44.190  54.930  61.140  1.00  0.00           H
ATOM   1066  HB2 ALA A  72      43.930  56.380  59.990  1.00  0.00           H
ATOM   1067  HB3 ALA A  72      44.680  54.720  59.430  1.00  0.00           H
ATOM   1068  C   ALA A  72      42.560  53.470  59.150  1.00  0.00           C
ATOM   1069  O   ALA A  72      42.650  53.090  58.010  1.00  0.00           O
ATOM   1070  N   ASP A  73      42.500  52.620  60.150  1.00  0.00           N
ATOM   1071  HN  ASP A  73      42.430  53.120  61.010  1.00  0.00           H
ATOM   1072  CA  ASP A  73      42.470  51.180  59.980  1.00  0.00           C
ATOM   1073  HA  ASP A  73      43.320  51.020  59.350  1.00  0.00           H
ATOM   1074  CB  ASP A  73      42.640  50.440  61.290  1.00  0.00           C
ATOM   1075  HB1 ASP A  73      42.600  49.330  61.190  1.00  0.00           H
ATOM   1076  HB2 ASP A  73      41.980  50.650  62.160  1.00  0.00           H
ATOM   1077  CG  ASP A  73      44.110  50.680  61.900  1.00  0.00           C
ATOM   1078  OD1 ASP A  73      45.050  51.230  61.330  1.00  0.00           O
ATOM   1079  OD2 ASP A  73      44.210  50.180  63.160  1.00  0.00           O
ATOM   1080  HD2 ASP A  73      45.060  50.450  63.540  1.00  0.00           H
ATOM   1081  C   ASP A  73      41.160  50.740  59.390  1.00  0.00           C
ATOM   1082  O   ASP A  73      41.160  49.850  58.520  1.00  0.00           O
ATOM   1083  N   PHE A  74      39.990  51.350  59.850  1.00  0.00           N
ATOM   1084  HN  PHE A  74      40.040  51.880  60.700  1.00  0.00           H
ATOM   1085  CA  PHE A  74      38.670  51.010  59.300  1.00  0.00           C
ATOM   1086  HA  PHE A  74      38.570  49.950  59.470  1.00  0.00           H
ATOM   1087  CB  PHE A  74      37.650  51.760  60.150  1.00  0.00           C
ATOM   1088  HB1 PHE A  74      37.990  52.780  60.390  1.00  0.00           H
ATOM   1089  HB2 PHE A  74      37.530  51.050  61.000  1.00  0.00           H
ATOM   1090  CG  PHE A  74      36.280  51.870  59.440  1.00  0.00           C
ATOM   1091  CD1 PHE A  74      35.990  53.050  58.730  1.00  0.00           C
ATOM   1092  HD1 PHE A  74      36.640  53.930  58.780  1.00  0.00           H
ATOM   1093  CE1 PHE A  74      34.840  53.120  57.960  1.00  0.00           C
ATOM   1094  HE1 PHE A  74      34.590  54.010  57.410  1.00  0.00           H
ATOM   1095  CZ  PHE A  74      33.960  52.030  57.960  1.00  0.00           C
ATOM   1096  HZ  PHE A  74      33.000  52.030  57.470  1.00  0.00           H
ATOM   1097  CD2 PHE A  74      35.400  50.790  59.420  1.00  0.00           C
ATOM   1098  HD2 PHE A  74      35.570  49.870  59.960  1.00  0.00           H
ATOM   1099  CE2 PHE A  74      34.180  50.860  58.740  1.00  0.00           C
ATOM   1100  HE2 PHE A  74      33.430  50.090  58.690  1.00  0.00           H
ATOM   1101  C   PHE A  74      38.590  51.320  57.790  1.00  0.00           C
ATOM   1102  O   PHE A  74      38.130  50.520  57.030  1.00  0.00           O
ATOM   1103  N   LEU A  75      39.070  52.550  57.370  1.00  0.00           N
ATOM   1104  HN  LEU A  75      39.240  53.180  58.120  1.00  0.00           H
ATOM   1105  CA  LEU A  75      39.120  53.150  56.020  1.00  0.00           C
ATOM   1106  HA  LEU A  75      38.100  53.060  55.680  1.00  0.00           H
ATOM   1107  CB  LEU A  75      39.670  54.640  56.110  1.00  0.00           C
ATOM   1108  HB1 LEU A  75      39.990  54.970  55.100  1.00  0.00           H
ATOM   1109  HB2 LEU A  75      40.590  54.670  56.740  1.00  0.00           H
ATOM   1110  CG  LEU A  75      38.690  55.670  56.680  1.00  0.00           C
ATOM   1111  HG  LEU A  75      38.170  55.250  57.560  1.00  0.00           H
ATOM   1112  CD1 LEU A  75      39.410  56.940  57.060  1.00  0.00           C
ATOM   1113 HD11 LEU A  75      40.070  57.170  56.190  1.00  0.00           H
ATOM   1114 HD12 LEU A  75      40.070  56.860  57.950  1.00  0.00           H
ATOM   1115 HD13 LEU A  75      38.700  57.770  57.240  1.00  0.00           H
ATOM   1116  CD2 LEU A  75      37.520  56.020  55.740  1.00  0.00           C
ATOM   1117 HD21 LEU A  75      36.620  56.510  56.180  1.00  0.00           H
ATOM   1118 HD22 LEU A  75      37.110  55.130  55.220  1.00  0.00           H
ATOM   1119 HD23 LEU A  75      37.950  56.630  54.920  1.00  0.00           H
ATOM   1120  C   LEU A  75      39.960  52.350  55.110  1.00  0.00           C
ATOM   1121  O   LEU A  75      39.520  52.000  54.070  1.00  0.00           O
ATOM   1122  N   LEU A  76      41.220  51.940  55.510  1.00  0.00           N
ATOM   1123  HN  LEU A  76      41.680  52.250  56.350  1.00  0.00           H
ATOM   1124  CA  LEU A  76      42.020  50.950  54.760  1.00  0.00           C
ATOM   1125  HA  LEU A  76      42.140  51.320  53.760  1.00  0.00           H
ATOM   1126  CB  LEU A  76      43.410  50.710  55.490  1.00  0.00           C
ATOM   1127  HB1 LEU A  76      43.280  50.160  56.450  1.00  0.00           H
ATOM   1128  HB2 LEU A  76      43.820  51.710  55.770  1.00  0.00           H
ATOM   1129  CG  LEU A  76      44.420  49.960  54.630  1.00  0.00           C
ATOM   1130  HG  LEU A  76      43.910  49.000  54.410  1.00  0.00           H
ATOM   1131  CD1 LEU A  76      44.880  50.690  53.410  1.00  0.00           C
ATOM   1132 HD11 LEU A  76      45.490  50.040  52.750  1.00  0.00           H
ATOM   1133 HD12 LEU A  76      45.600  51.520  53.640  1.00  0.00           H
ATOM   1134 HD13 LEU A  76      44.070  51.090  52.760  1.00  0.00           H
ATOM   1135  CD2 LEU A  76      45.610  49.540  55.440  1.00  0.00           C
ATOM   1136 HD21 LEU A  76      46.260  50.410  55.690  1.00  0.00           H
ATOM   1137 HD22 LEU A  76      46.220  48.890  54.780  1.00  0.00           H
ATOM   1138 HD23 LEU A  76      45.300  48.920  56.310  1.00  0.00           H
ATOM   1139  C   LEU A  76      41.290  49.640  54.620  1.00  0.00           C
ATOM   1140  O   LEU A  76      41.180  49.140  53.500  1.00  0.00           O
ATOM   1141  N   ILE A  77      40.700  49.090  55.670  1.00  0.00           N
ATOM   1142  HN  ILE A  77      40.810  49.490  56.580  1.00  0.00           H
ATOM   1143  CA  ILE A  77      39.930  47.830  55.610  1.00  0.00           C
ATOM   1144  HA  ILE A  77      40.630  47.070  55.320  1.00  0.00           H
ATOM   1145  CB  ILE A  77      39.620  47.290  56.950  1.00  0.00           C
ATOM   1146  HB  ILE A  77      39.140  48.110  57.530  1.00  0.00           H
ATOM   1147  CG2 ILE A  77      38.590  46.090  56.880  1.00  0.00           C
ATOM   1148 HG21 ILE A  77      37.520  46.370  56.780  1.00  0.00           H
ATOM   1149 HG22 ILE A  77      38.570  45.480  57.810  1.00  0.00           H
ATOM   1150 HG23 ILE A  77      38.850  45.430  56.020  1.00  0.00           H
ATOM   1151  CG1 ILE A  77      40.940  46.870  57.720  1.00  0.00           C
ATOM   1152 HG11 ILE A  77      40.770  46.790  58.820  1.00  0.00           H
ATOM   1153 HG12 ILE A  77      41.690  47.670  57.530  1.00  0.00           H
ATOM   1154  CD  ILE A  77      41.490  45.520  57.460  1.00  0.00           C
ATOM   1155  HD1 ILE A  77      41.880  45.470  56.430  1.00  0.00           H
ATOM   1156  HD2 ILE A  77      40.810  44.690  57.740  1.00  0.00           H
ATOM   1157  HD3 ILE A  77      42.330  45.430  58.200  1.00  0.00           H
ATOM   1158  C   ILE A  77      38.780  47.890  54.560  1.00  0.00           C
ATOM   1159  O   ILE A  77      38.560  47.000  53.770  1.00  0.00           O
ATOM   1160  N   ILE A  78      37.960  48.940  54.670  1.00  0.00           N
ATOM   1161  HN  ILE A  78      38.150  49.730  55.250  1.00  0.00           H
ATOM   1162  CA  ILE A  78      36.890  49.070  53.640  1.00  0.00           C
ATOM   1163  HA  ILE A  78      36.400  48.110  53.680  1.00  0.00           H
ATOM   1164  CB  ILE A  78      35.670  49.890  54.120  1.00  0.00           C
ATOM   1165  HB  ILE A  78      34.930  49.830  53.300  1.00  0.00           H
ATOM   1166  CG2 ILE A  78      35.170  49.220  55.400  1.00  0.00           C
ATOM   1167 HG21 ILE A  78      35.920  49.150  56.220  1.00  0.00           H
ATOM   1168 HG22 ILE A  78      34.900  48.160  55.240  1.00  0.00           H
ATOM   1169 HG23 ILE A  78      34.300  49.730  55.880  1.00  0.00           H
ATOM   1170  CG1 ILE A  78      36.080  51.350  54.310  1.00  0.00           C
ATOM   1171 HG11 ILE A  78      36.630  51.660  53.390  1.00  0.00           H
ATOM   1172 HG12 ILE A  78      36.600  51.480  55.290  1.00  0.00           H
ATOM   1173  CD  ILE A  78      34.880  52.340  54.340  1.00  0.00           C
ATOM   1174  HD1 ILE A  78      34.460  52.610  53.350  1.00  0.00           H
ATOM   1175  HD2 ILE A  78      35.230  53.250  54.870  1.00  0.00           H
ATOM   1176  HD3 ILE A  78      34.090  51.880  54.960  1.00  0.00           H
ATOM   1177  C   ILE A  78      37.290  49.310  52.150  1.00  0.00           C
ATOM   1178  O   ILE A  78      36.450  49.220  51.240  1.00  0.00           O
ATOM   1179  N   CYS A  79      38.620  49.450  51.810  1.00  0.00           N
ATOM   1180  HN  CYS A  79      39.320  49.520  52.520  1.00  0.00           H
ATOM   1181  CA  CYS A  79      39.070  49.260  50.430  1.00  0.00           C
ATOM   1182  HA  CYS A  79      38.490  49.950  49.850  1.00  0.00           H
ATOM   1183  CB  CYS A  79      40.550  49.760  50.250  1.00  0.00           C
ATOM   1184  HB1 CYS A  79      40.760  49.670  49.160  1.00  0.00           H
ATOM   1185  HB2 CYS A  79      41.240  49.110  50.820  1.00  0.00           H
ATOM   1186  SG  CYS A  79      40.810  51.480  50.790  1.00  0.00           S
ATOM   1187  HG1 CYS A  79      40.030  51.380  51.850  1.00  0.00           H
ATOM   1188  C   CYS A  79      38.890  47.910  49.910  1.00  0.00           C
ATOM   1189  O   CYS A  79      38.740  47.690  48.730  1.00  0.00           O
ATOM   1190  N   LEU A  80      38.990  46.850  50.790  1.00  0.00           N
ATOM   1191  HN  LEU A  80      39.120  47.030  51.760  1.00  0.00           H
ATOM   1192  CA  LEU A  80      39.040  45.490  50.360  1.00  0.00           C
ATOM   1193  HA  LEU A  80      39.910  45.340  49.750  1.00  0.00           H
ATOM   1194  CB  LEU A  80      39.480  44.480  51.510  1.00  0.00           C
ATOM   1195  HB1 LEU A  80      39.740  43.460  51.140  1.00  0.00           H
ATOM   1196  HB2 LEU A  80      38.570  44.350  52.130  1.00  0.00           H
ATOM   1197  CG  LEU A  80      40.700  44.880  52.310  1.00  0.00           C
ATOM   1198  HG  LEU A  80      40.650  45.960  52.550  1.00  0.00           H
ATOM   1199  CD1 LEU A  80      40.850  44.150  53.610  1.00  0.00           C
ATOM   1200 HD11 LEU A  80      41.870  44.380  53.980  1.00  0.00           H
ATOM   1201 HD12 LEU A  80      40.820  43.050  53.520  1.00  0.00           H
ATOM   1202 HD13 LEU A  80      40.080  44.490  54.340  1.00  0.00           H
ATOM   1203  CD2 LEU A  80      41.970  44.610  51.460  1.00  0.00           C
ATOM   1204 HD21 LEU A  80      42.860  45.040  51.990  1.00  0.00           H
ATOM   1205 HD22 LEU A  80      42.030  45.120  50.470  1.00  0.00           H
ATOM   1206 HD23 LEU A  80      42.180  43.540  51.280  1.00  0.00           H
ATOM   1207  C   LEU A  80      37.940  44.890  49.480  1.00  0.00           C
ATOM   1208  O   LEU A  80      38.240  44.300  48.500  1.00  0.00           O
ATOM   1209  N   PRO A  81      36.640  45.070  49.680  1.00  0.00           N
ATOM   1210  CD  PRO A  81      35.940  45.640  50.850  1.00  0.00           C
ATOM   1211  HD1 PRO A  81      36.390  46.620  51.120  1.00  0.00           H
ATOM   1212  HD2 PRO A  81      36.140  44.950  51.710  1.00  0.00           H
ATOM   1213  CA  PRO A  81      35.650  44.460  48.750  1.00  0.00           C
ATOM   1214  HA  PRO A  81      35.970  43.470  48.510  1.00  0.00           H
ATOM   1215  CB  PRO A  81      34.290  44.530  49.480  1.00  0.00           C
ATOM   1216  HB1 PRO A  81      34.040  43.630  50.100  1.00  0.00           H
ATOM   1217  HB2 PRO A  81      33.500  44.860  48.780  1.00  0.00           H
ATOM   1218  CG  PRO A  81      34.490  45.640  50.450  1.00  0.00           C
ATOM   1219  HG1 PRO A  81      34.210  46.600  49.940  1.00  0.00           H
ATOM   1220  HG2 PRO A  81      33.780  45.670  51.300  1.00  0.00           H
ATOM   1221  C   PRO A  81      35.650  45.020  47.400  1.00  0.00           C
ATOM   1222  O   PRO A  81      35.470  44.270  46.430  1.00  0.00           O
ATOM   1223  N   PHE A  82      35.820  46.330  47.260  1.00  0.00           N
ATOM   1224  HN  PHE A  82      35.890  46.930  48.050  1.00  0.00           H
ATOM   1225  CA  PHE A  82      36.020  46.970  45.970  1.00  0.00           C
ATOM   1226  HA  PHE A  82      35.160  46.810  45.320  1.00  0.00           H
ATOM   1227  CB  PHE A  82      36.270  48.470  46.100  1.00  0.00           C
ATOM   1228  HB1 PHE A  82      36.520  49.070  45.190  1.00  0.00           H
ATOM   1229  HB2 PHE A  82      37.230  48.680  46.640  1.00  0.00           H
ATOM   1230  CG  PHE A  82      35.180  49.120  46.910  1.00  0.00           C
ATOM   1231  CD1 PHE A  82      33.930  49.410  46.360  1.00  0.00           C
ATOM   1232  HD1 PHE A  82      33.820  49.240  45.290  1.00  0.00           H
ATOM   1233  CE1 PHE A  82      32.920  50.140  47.020  1.00  0.00           C
ATOM   1234  HE1 PHE A  82      31.950  50.290  46.600  1.00  0.00           H
ATOM   1235  CZ  PHE A  82      33.110  50.480  48.370  1.00  0.00           C
ATOM   1236  HZ  PHE A  82      32.240  50.860  48.880  1.00  0.00           H
ATOM   1237  CD2 PHE A  82      35.310  49.410  48.240  1.00  0.00           C
ATOM   1238  HD2 PHE A  82      36.270  49.180  48.670  1.00  0.00           H
ATOM   1239  CE2 PHE A  82      34.300  50.150  48.960  1.00  0.00           C
ATOM   1240  HE2 PHE A  82      34.620  50.450  49.950  1.00  0.00           H
ATOM   1241  C   PHE A  82      37.230  46.360  45.230  1.00  0.00           C
ATOM   1242  O   PHE A  82      37.290  46.050  44.040  1.00  0.00           O
ATOM   1243  N   LEU A  83      38.390  46.100  45.900  1.00  0.00           N
ATOM   1244  HN  LEU A  83      38.560  46.450  46.820  1.00  0.00           H
ATOM   1245  CA  LEU A  83      39.590  45.440  45.350  1.00  0.00           C
ATOM   1246  HA  LEU A  83      39.750  45.890  44.390  1.00  0.00           H
ATOM   1247  CB  LEU A  83      40.790  45.730  46.300  1.00  0.00           C
ATOM   1248  HB1 LEU A  83      41.620  45.170  45.820  1.00  0.00           H
ATOM   1249  HB2 LEU A  83      40.600  45.390  47.340  1.00  0.00           H
ATOM   1250  CG  LEU A  83      41.380  47.210  46.310  1.00  0.00           C
ATOM   1251  HG  LEU A  83      40.570  47.860  46.710  1.00  0.00           H
ATOM   1252  CD1 LEU A  83      42.580  47.260  47.180  1.00  0.00           C
ATOM   1253 HD11 LEU A  83      43.170  48.180  46.970  1.00  0.00           H
ATOM   1254 HD12 LEU A  83      43.220  46.380  46.990  1.00  0.00           H
ATOM   1255 HD13 LEU A  83      42.360  47.350  48.270  1.00  0.00           H
ATOM   1256  CD2 LEU A  83      41.860  47.520  44.890  1.00  0.00           C
ATOM   1257 HD21 LEU A  83      42.430  46.670  44.480  1.00  0.00           H
ATOM   1258 HD22 LEU A  83      42.600  48.350  44.820  1.00  0.00           H
ATOM   1259 HD23 LEU A  83      41.070  47.800  44.170  1.00  0.00           H
ATOM   1260  C   LEU A  83      39.380  43.980  45.050  1.00  0.00           C
ATOM   1261  O   LEU A  83      39.890  43.420  44.100  1.00  0.00           O
ATOM   1262  N   MET A  84      38.570  43.260  45.880  1.00  0.00           N
ATOM   1263  HN  MET A  84      38.240  43.600  46.760  1.00  0.00           H
ATOM   1264  CA  MET A  84      38.220  41.900  45.520  1.00  0.00           C
ATOM   1265  HA  MET A  84      39.100  41.280  45.470  1.00  0.00           H
ATOM   1266  CB  MET A  84      37.480  41.190  46.620  1.00  0.00           C
ATOM   1267  HB1 MET A  84      37.040  40.250  46.230  1.00  0.00           H
ATOM   1268  HB2 MET A  84      36.610  41.770  46.980  1.00  0.00           H
ATOM   1269  CG  MET A  84      38.300  40.740  47.870  1.00  0.00           C
ATOM   1270  HG1 MET A  84      38.860  41.660  48.170  1.00  0.00           H
ATOM   1271  HG2 MET A  84      39.130  40.060  47.580  1.00  0.00           H
ATOM   1272  SD  MET A  84      37.260  40.150  49.180  1.00  0.00           S
ATOM   1273  CE  MET A  84      37.340  41.560  50.240  1.00  0.00           C
ATOM   1274  HE1 MET A  84      38.300  42.110  50.250  1.00  0.00           H
ATOM   1275  HE2 MET A  84      37.120  41.420  51.310  1.00  0.00           H
ATOM   1276  HE3 MET A  84      36.600  42.310  49.860  1.00  0.00           H
ATOM   1277  C   MET A  84      37.500  41.700  44.220  1.00  0.00           C
ATOM   1278  O   MET A  84      37.690  40.790  43.410  1.00  0.00           O
ATOM   1279  N   ASP A  85      36.500  42.650  43.980  1.00  0.00           N
ATOM   1280  HN  ASP A  85      36.240  43.160  44.810  1.00  0.00           H
ATOM   1281  CA  ASP A  85      35.790  42.800  42.750  1.00  0.00           C
ATOM   1282  HA  ASP A  85      35.430  41.800  42.540  1.00  0.00           H
ATOM   1283  CB  ASP A  85      34.630  43.750  42.840  1.00  0.00           C
ATOM   1284  HB1 ASP A  85      35.010  44.760  43.130  1.00  0.00           H
ATOM   1285  HB2 ASP A  85      33.940  43.550  43.690  1.00  0.00           H
ATOM   1286  CG  ASP A  85      33.750  43.780  41.660  1.00  0.00           C
ATOM   1287  OD1 ASP A  85      33.510  44.860  41.080  1.00  0.00           O
ATOM   1288  OD2 ASP A  85      33.180  42.730  41.280  1.00  0.00           O
ATOM   1289  C   ASP A  85      36.760  43.160  41.620  1.00  0.00           C
ATOM   1290  O   ASP A  85      36.690  42.530  40.580  1.00  0.00           O
ATOM   1291  N   ASN A  86      37.710  44.080  41.790  1.00  0.00           N
ATOM   1292  HN  ASN A  86      37.630  44.770  42.500  1.00  0.00           H
ATOM   1293  CA  ASN A  86      38.750  44.290  40.880  1.00  0.00           C
ATOM   1294  HA  ASN A  86      38.170  44.640  40.040  1.00  0.00           H
ATOM   1295  CB  ASN A  86      39.620  45.510  41.320  1.00  0.00           C
ATOM   1296  HB1 ASN A  86      40.240  45.280  42.210  1.00  0.00           H
ATOM   1297  HB2 ASN A  86      38.950  46.370  41.530  1.00  0.00           H
ATOM   1298  CG  ASN A  86      40.660  46.080  40.320  1.00  0.00           C
ATOM   1299  OD1 ASN A  86      41.620  46.790  40.750  1.00  0.00           O
ATOM   1300  ND2 ASN A  86      40.620  45.790  39.000  1.00  0.00           N
ATOM   1301 HD21 ASN A  86      41.380  46.260  38.530  1.00  0.00           H
ATOM   1302 HD22 ASN A  86      39.860  45.320  38.560  1.00  0.00           H
ATOM   1303  C   ASN A  86      39.530  43.030  40.460  1.00  0.00           C
ATOM   1304  O   ASN A  86      39.900  42.810  39.320  1.00  0.00           O
ATOM   1305  N   TYR A  87      39.770  42.090  41.430  1.00  0.00           N
ATOM   1306  HN  TYR A  87      39.360  42.270  42.320  1.00  0.00           H
ATOM   1307  CA  TYR A  87      40.610  40.990  41.250  1.00  0.00           C
ATOM   1308  HA  TYR A  87      41.440  41.300  40.630  1.00  0.00           H
ATOM   1309  CB  TYR A  87      41.180  40.480  42.610  1.00  0.00           C
ATOM   1310  HB1 TYR A  87      41.880  39.660  42.340  1.00  0.00           H
ATOM   1311  HB2 TYR A  87      40.420  40.160  43.370  1.00  0.00           H
ATOM   1312  CG  TYR A  87      41.990  41.510  43.380  1.00  0.00           C
ATOM   1313  CD1 TYR A  87      42.650  42.580  42.740  1.00  0.00           C
ATOM   1314  HD1 TYR A  87      42.530  42.640  41.670  1.00  0.00           H
ATOM   1315  CE1 TYR A  87      43.380  43.540  43.410  1.00  0.00           C
ATOM   1316  HE1 TYR A  87      43.810  44.380  42.880  1.00  0.00           H
ATOM   1317  CZ  TYR A  87      43.600  43.350  44.780  1.00  0.00           C
ATOM   1318  OH  TYR A  87      44.340  44.280  45.590  1.00  0.00           O
ATOM   1319  HH  TYR A  87      44.620  44.970  44.990  1.00  0.00           H
ATOM   1320  CD2 TYR A  87      42.240  41.310  44.800  1.00  0.00           C
ATOM   1321  HD2 TYR A  87      41.770  40.450  45.240  1.00  0.00           H
ATOM   1322  CE2 TYR A  87      43.010  42.320  45.490  1.00  0.00           C
ATOM   1323  HE2 TYR A  87      43.020  42.270  46.570  1.00  0.00           H
ATOM   1324  C   TYR A  87      39.910  39.820  40.560  1.00  0.00           C
ATOM   1325  O   TYR A  87      40.490  39.190  39.640  1.00  0.00           O
ATOM   1326  N   VAL A  88      38.660  39.480  40.840  1.00  0.00           N
ATOM   1327  HN  VAL A  88      38.180  39.980  41.560  1.00  0.00           H
ATOM   1328  CA  VAL A  88      37.840  38.540  40.120  1.00  0.00           C
ATOM   1329  HA  VAL A  88      38.430  37.650  39.970  1.00  0.00           H
ATOM   1330  CB  VAL A  88      36.580  38.250  40.900  1.00  0.00           C
ATOM   1331  HB  VAL A  88      36.200  39.270  41.120  1.00  0.00           H
ATOM   1332  CG1 VAL A  88      35.540  37.540  40.100  1.00  0.00           C
ATOM   1333 HG11 VAL A  88      34.630  37.360  40.730  1.00  0.00           H
ATOM   1334 HG12 VAL A  88      35.960  36.640  39.620  1.00  0.00           H
ATOM   1335 HG13 VAL A  88      35.190  38.200  39.270  1.00  0.00           H
ATOM   1336  CG2 VAL A  88      36.950  37.470  42.180  1.00  0.00           C
ATOM   1337 HG21 VAL A  88      37.250  36.420  41.990  1.00  0.00           H
ATOM   1338 HG22 VAL A  88      36.080  37.300  42.840  1.00  0.00           H
ATOM   1339 HG23 VAL A  88      37.840  37.980  42.590  1.00  0.00           H
ATOM   1340  C   VAL A  88      37.530  38.910  38.680  1.00  0.00           C
ATOM   1341  O   VAL A  88      37.440  38.070  37.760  1.00  0.00           O
ATOM   1342  N   ARG A  89      37.420  40.240  38.450  1.00  0.00           N
ATOM   1343  HN  ARG A  89      37.440  40.830  39.260  1.00  0.00           H
ATOM   1344  CA  ARG A  89      37.260  40.850  37.160  1.00  0.00           C
ATOM   1345  HA  ARG A  89      36.530  40.320  36.560  1.00  0.00           H
ATOM   1346  CB  ARG A  89      36.830  42.350  37.310  1.00  0.00           C
ATOM   1347  HB1 ARG A  89      36.830  42.700  36.260  1.00  0.00           H
ATOM   1348  HB2 ARG A  89      37.530  43.040  37.830  1.00  0.00           H
ATOM   1349  CG  ARG A  89      35.400  42.540  37.780  1.00  0.00           C
ATOM   1350  HG1 ARG A  89      35.200  42.140  38.800  1.00  0.00           H
ATOM   1351  HG2 ARG A  89      34.820  41.870  37.090  1.00  0.00           H
ATOM   1352  CD  ARG A  89      34.900  43.940  37.760  1.00  0.00           C
ATOM   1353  HD1 ARG A  89      34.730  44.300  36.730  1.00  0.00           H
ATOM   1354  HD2 ARG A  89      35.650  44.700  38.070  1.00  0.00           H
ATOM   1355  NE  ARG A  89      33.600  44.000  38.520  1.00  0.00           N
ATOM   1356  HE  ARG A  89      33.540  44.030  39.510  1.00  0.00           H
ATOM   1357  CZ  ARG A  89      32.460  43.660  37.940  1.00  0.00           C
ATOM   1358  NH1 ARG A  89      32.180  43.310  36.710  1.00  0.00           N
ATOM   1359 HH11 ARG A  89      32.790  43.350  35.920  1.00  0.00           H
ATOM   1360 HH12 ARG A  89      31.200  43.210  36.530  1.00  0.00           H
ATOM   1361  NH2 ARG A  89      31.520  43.460  38.840  1.00  0.00           N
ATOM   1362 HH21 ARG A  89      30.540  43.490  38.640  1.00  0.00           H
ATOM   1363 HH22 ARG A  89      31.740  43.410  39.820  1.00  0.00           H
ATOM   1364  C   ARG A  89      38.490  40.810  36.270  1.00  0.00           C
ATOM   1365  O   ARG A  89      38.450  41.330  35.150  1.00  0.00           O
ATOM   1366  N   ARG A  90      39.620  40.280  36.730  1.00  0.00           N
ATOM   1367  HN  ARG A  90      39.600  39.810  37.610  1.00  0.00           H
ATOM   1368  CA  ARG A  90      40.890  40.240  36.030  1.00  0.00           C
ATOM   1369  HA  ARG A  90      41.630  39.860  36.720  1.00  0.00           H
ATOM   1370  CB  ARG A  90      40.800  39.250  34.790  1.00  0.00           C
ATOM   1371  HB1 ARG A  90      41.690  39.270  34.140  1.00  0.00           H
ATOM   1372  HB2 ARG A  90      39.890  39.480  34.190  1.00  0.00           H
ATOM   1373  CG  ARG A  90      40.780  37.780  35.330  1.00  0.00           C
ATOM   1374  HG1 ARG A  90      41.690  37.830  35.950  1.00  0.00           H
ATOM   1375  HG2 ARG A  90      40.960  37.160  34.430  1.00  0.00           H
ATOM   1376  CD  ARG A  90      39.600  37.310  36.140  1.00  0.00           C
ATOM   1377  HD1 ARG A  90      38.610  37.650  35.760  1.00  0.00           H
ATOM   1378  HD2 ARG A  90      39.860  37.460  37.200  1.00  0.00           H
ATOM   1379  NE  ARG A  90      39.690  35.790  36.030  1.00  0.00           N
ATOM   1380  HE  ARG A  90      40.410  35.350  35.490  1.00  0.00           H
ATOM   1381  CZ  ARG A  90      39.050  34.980  36.850  1.00  0.00           C
ATOM   1382  NH1 ARG A  90      38.090  35.360  37.650  1.00  0.00           N
ATOM   1383 HH11 ARG A  90      37.870  34.760  38.420  1.00  0.00           H
ATOM   1384 HH12 ARG A  90      37.820  36.320  37.710  1.00  0.00           H
ATOM   1385  NH2 ARG A  90      39.330  33.710  36.720  1.00  0.00           N
ATOM   1386 HH21 ARG A  90      40.180  33.430  36.280  1.00  0.00           H
ATOM   1387 HH22 ARG A  90      38.980  33.100  37.440  1.00  0.00           H
ATOM   1388  C   ARG A  90      41.430  41.640  35.640  1.00  0.00           C
ATOM   1389  O   ARG A  90      41.730  41.930  34.450  1.00  0.00           O
ATOM   1390  N   TRP A  91      41.610  42.530  36.630  1.00  0.00           N
ATOM   1391  HN  TRP A  91      41.190  42.240  37.490  1.00  0.00           H
ATOM   1392  CA  TRP A  91      42.030  43.910  36.540  1.00  0.00           C
ATOM   1393  HA  TRP A  91      42.070  44.360  37.520  1.00  0.00           H
ATOM   1394  CB  TRP A  91      43.450  43.990  35.960  1.00  0.00           C
ATOM   1395  HB1 TRP A  91      43.660  45.090  35.980  1.00  0.00           H
ATOM   1396  HB2 TRP A  91      43.450  43.570  34.930  1.00  0.00           H
ATOM   1397  CG  TRP A  91      44.530  43.210  36.710  1.00  0.00           C
ATOM   1398  CD1 TRP A  91      45.060  42.030  36.300  1.00  0.00           C
ATOM   1399  HD1 TRP A  91      44.820  41.580  35.350  1.00  0.00           H
ATOM   1400  NE1 TRP A  91      45.750  41.380  37.320  1.00  0.00           N
ATOM   1401  HE1 TRP A  91      46.340  40.610  37.170  1.00  0.00           H
ATOM   1402  CE2 TRP A  91      45.740  42.230  38.380  1.00  0.00           C
ATOM   1403  CD2 TRP A  91      44.960  43.380  38.090  1.00  0.00           C
ATOM   1404  CE3 TRP A  91      44.740  44.280  39.120  1.00  0.00           C
ATOM   1405  HE3 TRP A  91      44.140  45.160  38.950  1.00  0.00           H
ATOM   1406  CZ3 TRP A  91      45.260  44.040  40.420  1.00  0.00           C
ATOM   1407  HZ3 TRP A  91      45.170  44.820  41.160  1.00  0.00           H
ATOM   1408  CZ2 TRP A  91      46.350  42.040  39.660  1.00  0.00           C
ATOM   1409  HZ2 TRP A  91      47.070  41.240  39.820  1.00  0.00           H
ATOM   1410  CH2 TRP A  91      46.040  42.890  40.690  1.00  0.00           C
ATOM   1411  HH2 TRP A  91      46.540  42.870  41.640  1.00  0.00           H
ATOM   1412  C   TRP A  91      40.970  44.860  35.930  1.00  0.00           C
ATOM   1413  O   TRP A  91      41.040  46.050  36.150  1.00  0.00           O
ATOM   1414  N   ASP A  92      39.960  44.310  35.180  1.00  0.00           N
ATOM   1415  HN  ASP A  92      39.930  43.360  34.900  1.00  0.00           H
ATOM   1416  CA  ASP A  92      38.850  45.180  34.920  1.00  0.00           C
ATOM   1417  HA  ASP A  92      39.160  46.090  34.420  1.00  0.00           H
ATOM   1418  CB  ASP A  92      37.820  44.480  33.940  1.00  0.00           C
ATOM   1419  HB1 ASP A  92      37.130  43.890  34.590  1.00  0.00           H
ATOM   1420  HB2 ASP A  92      38.200  43.750  33.190  1.00  0.00           H
ATOM   1421  CG  ASP A  92      36.870  45.420  33.180  1.00  0.00           C
ATOM   1422  OD1 ASP A  92      35.790  44.930  32.730  1.00  0.00           O
ATOM   1423  OD2 ASP A  92      37.260  46.600  32.990  1.00  0.00           O
ATOM   1424  C   ASP A  92      38.130  45.890  36.130  1.00  0.00           C
ATOM   1425  O   ASP A  92      38.100  45.460  37.260  1.00  0.00           O
ATOM   1426  N   TRP A  93      37.510  46.970  35.920  1.00  0.00           N
ATOM   1427  HN  TRP A  93      37.570  47.310  34.980  1.00  0.00           H
ATOM   1428  CA  TRP A  93      36.980  47.810  37.010  1.00  0.00           C
ATOM   1429  HA  TRP A  93      36.610  47.280  37.870  1.00  0.00           H
ATOM   1430  CB  TRP A  93      38.020  48.800  37.530  1.00  0.00           C
ATOM   1431  HB1 TRP A  93      38.500  49.330  36.680  1.00  0.00           H
ATOM   1432  HB2 TRP A  93      38.800  48.240  38.100  1.00  0.00           H
ATOM   1433  CG  TRP A  93      37.520  49.880  38.440  1.00  0.00           C
ATOM   1434  CD1 TRP A  93      37.230  51.200  38.110  1.00  0.00           C
ATOM   1435  HD1 TRP A  93      37.370  51.720  37.180  1.00  0.00           H
ATOM   1436  NE1 TRP A  93      36.700  51.790  39.320  1.00  0.00           N
ATOM   1437  HE1 TRP A  93      36.420  52.710  39.450  1.00  0.00           H
ATOM   1438  CE2 TRP A  93      36.540  50.890  40.250  1.00  0.00           C
ATOM   1439  CD2 TRP A  93      37.000  49.620  39.740  1.00  0.00           C
ATOM   1440  CE3 TRP A  93      36.910  48.480  40.540  1.00  0.00           C
ATOM   1441  HE3 TRP A  93      37.160  47.530  40.080  1.00  0.00           H
ATOM   1442  CZ3 TRP A  93      36.250  48.460  41.760  1.00  0.00           C
ATOM   1443  HZ3 TRP A  93      36.160  47.520  42.280  1.00  0.00           H
ATOM   1444  CZ2 TRP A  93      35.990  50.890  41.560  1.00  0.00           C
ATOM   1445  HZ2 TRP A  93      35.590  51.760  42.070  1.00  0.00           H
ATOM   1446  CH2 TRP A  93      35.730  49.680  42.210  1.00  0.00           C
ATOM   1447  HH2 TRP A  93      35.110  49.710  43.090  1.00  0.00           H
ATOM   1448  C   TRP A  93      35.810  48.600  36.400  1.00  0.00           C
ATOM   1449  O   TRP A  93      35.860  49.340  35.480  1.00  0.00           O
ATOM   1450  N   LYS A  94      34.570  48.250  36.880  1.00  0.00           N
ATOM   1451  HN  LYS A  94      34.360  47.730  37.710  1.00  0.00           H
ATOM   1452  CA  LYS A  94      33.360  48.470  36.100  1.00  0.00           C
ATOM   1453  HA  LYS A  94      33.540  48.300  35.050  1.00  0.00           H
ATOM   1454  CB  LYS A  94      32.110  47.620  36.510  1.00  0.00           C
ATOM   1455  HB1 LYS A  94      32.450  46.570  36.690  1.00  0.00           H
ATOM   1456  HB2 LYS A  94      31.300  47.650  35.770  1.00  0.00           H
ATOM   1457  CG  LYS A  94      31.500  48.020  37.870  1.00  0.00           C
ATOM   1458  HG1 LYS A  94      31.330  49.120  37.940  1.00  0.00           H
ATOM   1459  HG2 LYS A  94      32.150  47.700  38.720  1.00  0.00           H
ATOM   1460  CD  LYS A  94      30.050  47.490  38.020  1.00  0.00           C
ATOM   1461  HD1 LYS A  94      29.860  47.410  39.100  1.00  0.00           H
ATOM   1462  HD2 LYS A  94      29.860  46.450  37.660  1.00  0.00           H
ATOM   1463  CE  LYS A  94      28.990  48.350  37.320  1.00  0.00           C
ATOM   1464  HE1 LYS A  94      29.350  48.820  36.380  1.00  0.00           H
ATOM   1465  HE2 LYS A  94      28.630  49.160  38.000  1.00  0.00           H
ATOM   1466  NZ  LYS A  94      27.750  47.520  37.050  1.00  0.00           N
ATOM   1467  HZ1 LYS A  94      27.090  48.060  36.450  1.00  0.00           H
ATOM   1468  HZ2 LYS A  94      27.220  47.210  37.890  1.00  0.00           H
ATOM   1469  HZ3 LYS A  94      28.090  46.650  36.590  1.00  0.00           H
ATOM   1470  C   LYS A  94      32.910  49.910  36.090  1.00  0.00           C
ATOM   1471  O   LYS A  94      32.290  50.370  35.170  1.00  0.00           O
ATOM   1472  N   PHE A  95      33.340  50.710  37.100  1.00  0.00           N
ATOM   1473  HN  PHE A  95      34.020  50.260  37.680  1.00  0.00           H
ATOM   1474  CA  PHE A  95      32.870  52.060  37.540  1.00  0.00           C
ATOM   1475  HA  PHE A  95      31.850  52.210  37.230  1.00  0.00           H
ATOM   1476  CB  PHE A  95      33.010  52.280  39.080  1.00  0.00           C
ATOM   1477  HB1 PHE A  95      32.690  53.300  39.410  1.00  0.00           H
ATOM   1478  HB2 PHE A  95      34.090  52.220  39.360  1.00  0.00           H
ATOM   1479  CG  PHE A  95      32.240  51.290  39.780  1.00  0.00           C
ATOM   1480  CD1 PHE A  95      30.910  51.390  40.060  1.00  0.00           C
ATOM   1481  HD1 PHE A  95      30.400  52.290  39.750  1.00  0.00           H
ATOM   1482  CE1 PHE A  95      30.200  50.420  40.780  1.00  0.00           C
ATOM   1483  HE1 PHE A  95      29.130  50.470  40.880  1.00  0.00           H
ATOM   1484  CZ  PHE A  95      30.870  49.220  41.190  1.00  0.00           C
ATOM   1485  HZ  PHE A  95      30.360  48.440  41.720  1.00  0.00           H
ATOM   1486  CD2 PHE A  95      32.920  50.090  40.250  1.00  0.00           C
ATOM   1487  HD2 PHE A  95      33.980  50.040  40.020  1.00  0.00           H
ATOM   1488  CE2 PHE A  95      32.230  49.100  40.950  1.00  0.00           C
ATOM   1489  HE2 PHE A  95      32.720  48.240  41.360  1.00  0.00           H
ATOM   1490  C   PHE A  95      33.670  53.140  36.860  1.00  0.00           C
ATOM   1491  O   PHE A  95      33.320  54.310  36.980  1.00  0.00           O
ATOM   1492  N   GLY A  96      34.730  52.740  36.170  1.00  0.00           N
ATOM   1493  HN  GLY A  96      34.950  51.760  36.180  1.00  0.00           H
ATOM   1494  CA  GLY A  96      35.600  53.610  35.400  1.00  0.00           C
ATOM   1495  HA1 GLY A  96      35.000  54.170  34.720  1.00  0.00           H
ATOM   1496  HA2 GLY A  96      36.210  53.010  34.730  1.00  0.00           H
ATOM   1497  C   GLY A  96      36.520  54.600  36.090  1.00  0.00           C
ATOM   1498  O   GLY A  96      37.160  54.280  37.090  1.00  0.00           O
ATOM   1499  N   ASP A  97      36.690  55.830  35.590  1.00  0.00           N
ATOM   1500  HN  ASP A  97      36.060  56.120  34.860  1.00  0.00           H
ATOM   1501  CA  ASP A  97      37.770  56.760  35.850  1.00  0.00           C
ATOM   1502  HA  ASP A  97      38.660  56.140  35.820  1.00  0.00           H
ATOM   1503  CB  ASP A  97      37.790  57.800  34.710  1.00  0.00           C
ATOM   1504  HB1 ASP A  97      36.910  58.460  34.640  1.00  0.00           H
ATOM   1505  HB2 ASP A  97      37.720  57.340  33.700  1.00  0.00           H
ATOM   1506  CG  ASP A  97      39.010  58.710  34.800  1.00  0.00           C
ATOM   1507  OD1 ASP A  97      39.940  58.440  35.600  1.00  0.00           O
ATOM   1508  OD2 ASP A  97      39.150  59.710  34.050  1.00  0.00           O
ATOM   1509  C   ASP A  97      37.780  57.290  37.250  1.00  0.00           C
ATOM   1510  O   ASP A  97      38.500  56.710  38.050  1.00  0.00           O
ATOM   1511  N   ILE A  98      36.950  58.270  37.680  1.00  0.00           N
ATOM   1512  HN  ILE A  98      36.270  58.690  37.080  1.00  0.00           H
ATOM   1513  CA  ILE A  98      37.080  58.780  39.020  1.00  0.00           C
ATOM   1514  HA  ILE A  98      38.140  58.970  39.080  1.00  0.00           H
ATOM   1515  CB  ILE A  98      36.320  60.090  39.060  1.00  0.00           C
ATOM   1516  HB  ILE A  98      35.230  59.890  39.140  1.00  0.00           H
ATOM   1517  CG2 ILE A  98      36.630  60.880  40.340  1.00  0.00           C
ATOM   1518 HG21 ILE A  98      36.290  60.260  41.190  1.00  0.00           H
ATOM   1519 HG22 ILE A  98      36.120  61.860  40.340  1.00  0.00           H
ATOM   1520 HG23 ILE A  98      37.720  61.120  40.340  1.00  0.00           H
ATOM   1521  CG1 ILE A  98      36.440  60.990  37.760  1.00  0.00           C
ATOM   1522 HG11 ILE A  98      35.870  61.900  38.010  1.00  0.00           H
ATOM   1523 HG12 ILE A  98      35.950  60.540  36.870  1.00  0.00           H
ATOM   1524  CD  ILE A  98      37.890  61.430  37.420  1.00  0.00           C
ATOM   1525  HD1 ILE A  98      38.420  60.500  37.140  1.00  0.00           H
ATOM   1526  HD2 ILE A  98      38.330  61.850  38.350  1.00  0.00           H
ATOM   1527  HD3 ILE A  98      37.850  62.130  36.550  1.00  0.00           H
ATOM   1528  C   ILE A  98      36.870  57.770  40.120  1.00  0.00           C
ATOM   1529  O   ILE A  98      37.490  58.010  41.150  1.00  0.00           O
ATOM   1530  N   PRO A  99      36.110  56.670  40.060  1.00  0.00           N
ATOM   1531  CD  PRO A  99      34.810  56.690  39.410  1.00  0.00           C
ATOM   1532  HD1 PRO A  99      34.980  56.200  38.430  1.00  0.00           H
ATOM   1533  HD2 PRO A  99      34.360  57.700  39.320  1.00  0.00           H
ATOM   1534  CA  PRO A  99      36.070  55.650  41.050  1.00  0.00           C
ATOM   1535  HA  PRO A  99      35.880  56.070  42.030  1.00  0.00           H
ATOM   1536  CB  PRO A  99      34.850  54.800  40.860  1.00  0.00           C
ATOM   1537  HB1 PRO A  99      34.520  54.280  41.780  1.00  0.00           H
ATOM   1538  HB2 PRO A  99      35.040  54.110  40.010  1.00  0.00           H
ATOM   1539  CG  PRO A  99      33.910  55.840  40.290  1.00  0.00           C
ATOM   1540  HG1 PRO A  99      33.010  55.550  39.720  1.00  0.00           H
ATOM   1541  HG2 PRO A  99      33.570  56.360  41.210  1.00  0.00           H
ATOM   1542  C   PRO A  99      37.310  54.840  41.130  1.00  0.00           C
ATOM   1543  O   PRO A  99      37.610  54.410  42.280  1.00  0.00           O
ATOM   1544  N   CYS A 100      38.010  54.480  40.010  1.00  0.00           N
ATOM   1545  HN  CYS A 100      37.630  54.670  39.100  1.00  0.00           H
ATOM   1546  CA  CYS A 100      39.290  53.800  40.070  1.00  0.00           C
ATOM   1547  HA  CYS A 100      39.220  52.850  40.590  1.00  0.00           H
ATOM   1548  CB  CYS A 100      39.810  53.630  38.560  1.00  0.00           C
ATOM   1549  HB1 CYS A 100      39.550  54.550  38.000  1.00  0.00           H
ATOM   1550  HB2 CYS A 100      39.090  52.920  38.110  1.00  0.00           H
ATOM   1551  SG  CYS A 100      41.470  52.990  38.190  1.00  0.00           S
ATOM   1552  C   CYS A 100      40.320  54.610  40.810  1.00  0.00           C
ATOM   1553  O   CYS A 100      41.180  54.130  41.490  1.00  0.00           O
ATOM   1554  N   ARG A 101      40.330  56.020  40.520  1.00  0.00           N
ATOM   1555  HN  ARG A 101      39.830  56.440  39.780  1.00  0.00           H
ATOM   1556  CA  ARG A 101      41.220  56.980  41.150  1.00  0.00           C
ATOM   1557  HA  ARG A 101      42.230  56.610  41.050  1.00  0.00           H
ATOM   1558  CB  ARG A 101      40.960  58.500  40.570  1.00  0.00           C
ATOM   1559  HB1 ARG A 101      41.620  59.140  41.180  1.00  0.00           H
ATOM   1560  HB2 ARG A 101      39.880  58.690  40.690  1.00  0.00           H
ATOM   1561  CG  ARG A 101      41.180  58.690  39.050  1.00  0.00           C
ATOM   1562  HG1 ARG A 101      40.250  58.300  38.560  1.00  0.00           H
ATOM   1563  HG2 ARG A 101      42.050  58.090  38.700  1.00  0.00           H
ATOM   1564  CD  ARG A 101      41.370  60.200  38.640  1.00  0.00           C
ATOM   1565  HD1 ARG A 101      42.310  60.650  39.030  1.00  0.00           H
ATOM   1566  HD2 ARG A 101      40.550  60.750  39.160  1.00  0.00           H
ATOM   1567  NE  ARG A 101      41.390  60.300  37.150  1.00  0.00           N
ATOM   1568  HE  ARG A 101      41.020  59.540  36.620  1.00  0.00           H
ATOM   1569  CZ  ARG A 101      41.440  61.500  36.560  1.00  0.00           C
ATOM   1570  NH1 ARG A 101      41.690  62.630  37.060  1.00  0.00           N
ATOM   1571 HH11 ARG A 101      42.180  62.620  37.940  1.00  0.00           H
ATOM   1572 HH12 ARG A 101      41.820  63.440  36.490  1.00  0.00           H
ATOM   1573  NH2 ARG A 101      41.120  61.580  35.300  1.00  0.00           N
ATOM   1574 HH21 ARG A 101      41.150  62.490  34.860  1.00  0.00           H
ATOM   1575 HH22 ARG A 101      40.620  60.890  34.790  1.00  0.00           H
ATOM   1576  C   ARG A 101      41.030  57.010  42.640  1.00  0.00           C
ATOM   1577  O   ARG A 101      41.950  56.960  43.420  1.00  0.00           O
ATOM   1578  N   LEU A 102      39.730  57.000  42.980  1.00  0.00           N
ATOM   1579  HN  LEU A 102      39.060  57.090  42.250  1.00  0.00           H
ATOM   1580  CA  LEU A 102      39.310  57.070  44.360  1.00  0.00           C
ATOM   1581  HA  LEU A 102      39.760  57.970  44.740  1.00  0.00           H
ATOM   1582  CB  LEU A 102      37.750  57.170  44.430  1.00  0.00           C
ATOM   1583  HB1 LEU A 102      37.280  56.270  43.980  1.00  0.00           H
ATOM   1584  HB2 LEU A 102      37.390  58.040  43.820  1.00  0.00           H
ATOM   1585  CG  LEU A 102      37.120  57.310  45.880  1.00  0.00           C
ATOM   1586  HG  LEU A 102      37.060  56.300  46.350  1.00  0.00           H
ATOM   1587  CD1 LEU A 102      37.780  58.280  46.900  1.00  0.00           C
ATOM   1588 HD11 LEU A 102      37.160  58.380  47.820  1.00  0.00           H
ATOM   1589 HD12 LEU A 102      37.810  59.300  46.460  1.00  0.00           H
ATOM   1590 HD13 LEU A 102      38.820  58.010  47.140  1.00  0.00           H
ATOM   1591  CD2 LEU A 102      35.710  57.890  45.730  1.00  0.00           C
ATOM   1592 HD21 LEU A 102      35.080  57.230  45.090  1.00  0.00           H
ATOM   1593 HD22 LEU A 102      35.800  58.810  45.100  1.00  0.00           H
ATOM   1594 HD23 LEU A 102      35.100  58.160  46.620  1.00  0.00           H
ATOM   1595  C   LEU A 102      39.810  55.940  45.290  1.00  0.00           C
ATOM   1596  O   LEU A 102      40.330  56.240  46.380  1.00  0.00           O
ATOM   1597  N   MET A 103      39.800  54.670  44.760  1.00  0.00           N
ATOM   1598  HN  MET A 103      39.470  54.520  43.830  1.00  0.00           H
ATOM   1599  CA  MET A 103      40.230  53.420  45.320  1.00  0.00           C
ATOM   1600  HA  MET A 103      39.830  53.190  46.300  1.00  0.00           H
ATOM   1601  CB  MET A 103      39.940  52.380  44.210  1.00  0.00           C
ATOM   1602  HB1 MET A 103      40.420  52.550  43.220  1.00  0.00           H
ATOM   1603  HB2 MET A 103      38.870  52.620  44.030  1.00  0.00           H
ATOM   1604  CG  MET A 103      40.040  50.870  44.560  1.00  0.00           C
ATOM   1605  HG1 MET A 103      39.540  50.780  45.550  1.00  0.00           H
ATOM   1606  HG2 MET A 103      41.110  50.640  44.650  1.00  0.00           H
ATOM   1607  SD  MET A 103      39.030  49.840  43.390  1.00  0.00           S
ATOM   1608  CE  MET A 103      40.100  49.960  41.950  1.00  0.00           C
ATOM   1609  HE1 MET A 103      39.900  50.970  41.530  1.00  0.00           H
ATOM   1610  HE2 MET A 103      39.900  49.210  41.170  1.00  0.00           H
ATOM   1611  HE3 MET A 103      41.180  50.030  42.180  1.00  0.00           H
ATOM   1612  C   MET A 103      41.720  53.390  45.490  1.00  0.00           C
ATOM   1613  O   MET A 103      42.270  53.190  46.560  1.00  0.00           O
ATOM   1614  N   LEU A 104      42.480  53.750  44.370  1.00  0.00           N
ATOM   1615  HN  LEU A 104      41.980  53.830  43.500  1.00  0.00           H
ATOM   1616  CA  LEU A 104      43.930  53.840  44.430  1.00  0.00           C
ATOM   1617  HA  LEU A 104      44.410  53.010  44.940  1.00  0.00           H
ATOM   1618  CB  LEU A 104      44.570  53.950  43.050  1.00  0.00           C
ATOM   1619  HB1 LEU A 104      45.670  54.050  43.130  1.00  0.00           H
ATOM   1620  HB2 LEU A 104      44.070  54.830  42.590  1.00  0.00           H
ATOM   1621  CG  LEU A 104      44.160  52.720  42.170  1.00  0.00           C
ATOM   1622  HG  LEU A 104      43.070  52.760  41.980  1.00  0.00           H
ATOM   1623  CD1 LEU A 104      44.870  52.820  40.820  1.00  0.00           C
ATOM   1624 HD11 LEU A 104      44.440  52.060  40.150  1.00  0.00           H
ATOM   1625 HD12 LEU A 104      45.960  52.780  40.980  1.00  0.00           H
ATOM   1626 HD13 LEU A 104      44.700  53.820  40.360  1.00  0.00           H
ATOM   1627  CD2 LEU A 104      44.520  51.350  42.770  1.00  0.00           C
ATOM   1628 HD21 LEU A 104      44.400  50.540  42.020  1.00  0.00           H
ATOM   1629 HD22 LEU A 104      43.950  51.090  43.690  1.00  0.00           H
ATOM   1630 HD23 LEU A 104      45.570  51.180  43.090  1.00  0.00           H
ATOM   1631  C   LEU A 104      44.430  55.010  45.300  1.00  0.00           C
ATOM   1632  O   LEU A 104      45.520  54.940  45.900  1.00  0.00           O
ATOM   1633  N   PHE A 105      43.680  56.100  45.270  1.00  0.00           N
ATOM   1634  HN  PHE A 105      42.850  56.230  44.750  1.00  0.00           H
ATOM   1635  CA  PHE A 105      43.890  57.210  46.210  1.00  0.00           C
ATOM   1636  HA  PHE A 105      44.890  57.550  46.040  1.00  0.00           H
ATOM   1637  CB  PHE A 105      42.920  58.330  45.800  1.00  0.00           C
ATOM   1638  HB1 PHE A 105      41.830  58.130  45.660  1.00  0.00           H
ATOM   1639  HB2 PHE A 105      43.380  58.780  44.900  1.00  0.00           H
ATOM   1640  CG  PHE A 105      42.850  59.500  46.830  1.00  0.00           C
ATOM   1641  CD1 PHE A 105      43.890  60.470  46.800  1.00  0.00           C
ATOM   1642  HD1 PHE A 105      44.670  60.420  46.050  1.00  0.00           H
ATOM   1643  CE1 PHE A 105      43.840  61.660  47.580  1.00  0.00           C
ATOM   1644  HE1 PHE A 105      44.540  62.490  47.600  1.00  0.00           H
ATOM   1645  CZ  PHE A 105      42.740  61.800  48.480  1.00  0.00           C
ATOM   1646  HZ  PHE A 105      42.770  62.620  49.180  1.00  0.00           H
ATOM   1647  CD2 PHE A 105      41.830  59.590  47.690  1.00  0.00           C
ATOM   1648  HD2 PHE A 105      41.130  58.770  47.840  1.00  0.00           H
ATOM   1649  CE2 PHE A 105      41.770  60.750  48.550  1.00  0.00           C
ATOM   1650  HE2 PHE A 105      41.060  60.830  49.360  1.00  0.00           H
ATOM   1651  C   PHE A 105      43.660  56.890  47.670  1.00  0.00           C
ATOM   1652  O   PHE A 105      44.560  57.230  48.530  1.00  0.00           O
ATOM   1653  N   MET A 106      42.590  56.250  48.030  1.00  0.00           N
ATOM   1654  HN  MET A 106      41.800  56.240  47.430  1.00  0.00           H
ATOM   1655  CA  MET A 106      42.300  55.800  49.380  1.00  0.00           C
ATOM   1656  HA  MET A 106      42.430  56.570  50.120  1.00  0.00           H
ATOM   1657  CB  MET A 106      40.770  55.350  49.500  1.00  0.00           C
ATOM   1658  HB1 MET A 106      40.770  54.660  50.380  1.00  0.00           H
ATOM   1659  HB2 MET A 106      40.470  54.820  48.580  1.00  0.00           H
ATOM   1660  CG  MET A 106      39.800  56.470  49.670  1.00  0.00           C
ATOM   1661  HG1 MET A 106      38.760  56.190  49.390  1.00  0.00           H
ATOM   1662  HG2 MET A 106      40.140  57.350  49.090  1.00  0.00           H
ATOM   1663  SD  MET A 106      39.570  56.870  51.420  1.00  0.00           S
ATOM   1664  CE  MET A 106      39.060  58.600  51.320  1.00  0.00           C
ATOM   1665  HE1 MET A 106      38.570  58.890  52.280  1.00  0.00           H
ATOM   1666  HE2 MET A 106      38.290  58.780  50.540  1.00  0.00           H
ATOM   1667  HE3 MET A 106      39.930  59.310  51.310  1.00  0.00           H
ATOM   1668  C   MET A 106      43.220  54.700  49.820  1.00  0.00           C
ATOM   1669  O   MET A 106      43.580  54.690  51.000  1.00  0.00           O
ATOM   1670  N   LEU A 107      43.600  53.780  48.930  1.00  0.00           N
ATOM   1671  HN  LEU A 107      43.320  53.760  47.980  1.00  0.00           H
ATOM   1672  CA  LEU A 107      44.500  52.710  49.290  1.00  0.00           C
ATOM   1673  HA  LEU A 107      44.000  52.160  50.080  1.00  0.00           H
ATOM   1674  CB  LEU A 107      44.770  51.770  48.080  1.00  0.00           C
ATOM   1675  HB1 LEU A 107      45.220  52.370  47.260  1.00  0.00           H
ATOM   1676  HB2 LEU A 107      43.820  51.340  47.710  1.00  0.00           H
ATOM   1677  CG  LEU A 107      45.670  50.640  48.550  1.00  0.00           C
ATOM   1678  HG  LEU A 107      46.690  50.840  48.940  1.00  0.00           H
ATOM   1679  CD1 LEU A 107      44.850  49.680  49.560  1.00  0.00           C
ATOM   1680 HD11 LEU A 107      45.590  48.900  49.820  1.00  0.00           H
ATOM   1681 HD12 LEU A 107      44.030  49.150  49.060  1.00  0.00           H
ATOM   1682 HD13 LEU A 107      44.640  50.140  50.560  1.00  0.00           H
ATOM   1683  CD2 LEU A 107      45.930  49.700  47.300  1.00  0.00           C
ATOM   1684 HD21 LEU A 107      46.640  50.220  46.610  1.00  0.00           H
ATOM   1685 HD22 LEU A 107      44.970  49.570  46.760  1.00  0.00           H
ATOM   1686 HD23 LEU A 107      46.290  48.670  47.530  1.00  0.00           H
ATOM   1687  C   LEU A 107      45.880  53.150  49.820  1.00  0.00           C
ATOM   1688  O   LEU A 107      46.360  52.770  50.910  1.00  0.00           O
ATOM   1689  N   ALA A 108      46.530  54.120  49.120  1.00  0.00           N
ATOM   1690  HN  ALA A 108      46.220  54.160  48.160  1.00  0.00           H
ATOM   1691  CA  ALA A 108      47.790  54.800  49.320  1.00  0.00           C
ATOM   1692  HA  ALA A 108      48.550  54.030  49.390  1.00  0.00           H
ATOM   1693  CB  ALA A 108      47.940  55.640  48.030  1.00  0.00           C
ATOM   1694  HB1 ALA A 108      47.120  56.370  47.870  1.00  0.00           H
ATOM   1695  HB2 ALA A 108      48.040  55.000  47.130  1.00  0.00           H
ATOM   1696  HB3 ALA A 108      48.880  56.220  48.080  1.00  0.00           H
ATOM   1697  C   ALA A 108      47.720  55.620  50.550  1.00  0.00           C
ATOM   1698  O   ALA A 108      48.550  55.560  51.460  1.00  0.00           O
ATOM   1699  N   MET A 109      46.650  56.430  50.620  1.00  0.00           N
ATOM   1700  HN  MET A 109      45.960  56.530  49.910  1.00  0.00           H
ATOM   1701  CA  MET A 109      46.480  57.330  51.710  1.00  0.00           C
ATOM   1702  HA  MET A 109      47.350  57.970  51.760  1.00  0.00           H
ATOM   1703  CB  MET A 109      45.140  58.100  51.400  1.00  0.00           C
ATOM   1704  HB1 MET A 109      44.310  57.370  51.470  1.00  0.00           H
ATOM   1705  HB2 MET A 109      45.080  58.620  50.420  1.00  0.00           H
ATOM   1706  CG  MET A 109      44.960  59.240  52.440  1.00  0.00           C
ATOM   1707  HG1 MET A 109      45.830  59.900  52.250  1.00  0.00           H
ATOM   1708  HG2 MET A 109      45.070  58.990  53.520  1.00  0.00           H
ATOM   1709  SD  MET A 109      43.510  60.260  51.880  1.00  0.00           S
ATOM   1710  CE  MET A 109      42.730  60.180  53.540  1.00  0.00           C
ATOM   1711  HE1 MET A 109      41.630  60.300  53.510  1.00  0.00           H
ATOM   1712  HE2 MET A 109      43.160  60.960  54.210  1.00  0.00           H
ATOM   1713  HE3 MET A 109      42.940  59.200  54.030  1.00  0.00           H
ATOM   1714  C   MET A 109      46.300  56.720  53.060  1.00  0.00           C
ATOM   1715  O   MET A 109      47.000  57.080  54.000  1.00  0.00           O
ATOM   1716  N   ASN A 110      45.390  55.720  53.220  1.00  0.00           N
ATOM   1717  HN  ASN A 110      44.830  55.460  52.420  1.00  0.00           H
ATOM   1718  CA  ASN A 110      45.210  55.060  54.450  1.00  0.00           C
ATOM   1719  HA  ASN A 110      45.220  55.820  55.220  1.00  0.00           H
ATOM   1720  CB  ASN A 110      43.780  54.460  54.410  1.00  0.00           C
ATOM   1721  HB1 ASN A 110      43.550  53.900  55.340  1.00  0.00           H
ATOM   1722  HB2 ASN A 110      43.590  53.700  53.640  1.00  0.00           H
ATOM   1723  CG  ASN A 110      42.790  55.580  54.310  1.00  0.00           C
ATOM   1724  OD1 ASN A 110      42.500  56.390  55.190  1.00  0.00           O
ATOM   1725  ND2 ASN A 110      42.080  55.490  53.180  1.00  0.00           N
ATOM   1726 HD21 ASN A 110      42.570  55.220  52.350  1.00  0.00           H
ATOM   1727 HD22 ASN A 110      41.260  56.070  53.200  1.00  0.00           H
ATOM   1728  C   ASN A 110      46.280  54.100  54.790  1.00  0.00           C
ATOM   1729  O   ASN A 110      46.480  53.850  55.930  1.00  0.00           O
ATOM   1730  N   ARG A 111      47.070  53.550  53.760  1.00  0.00           N
ATOM   1731  HN  ARG A 111      46.880  53.810  52.820  1.00  0.00           H
ATOM   1732  CA  ARG A 111      48.340  52.890  54.020  1.00  0.00           C
ATOM   1733  HA  ARG A 111      48.020  52.030  54.600  1.00  0.00           H
ATOM   1734  CB  ARG A 111      48.870  52.280  52.680  1.00  0.00           C
ATOM   1735  HB1 ARG A 111      48.860  53.080  51.900  1.00  0.00           H
ATOM   1736  HB2 ARG A 111      48.030  51.640  52.290  1.00  0.00           H
ATOM   1737  CG  ARG A 111      50.190  51.500  52.780  1.00  0.00           C
ATOM   1738  HG1 ARG A 111      50.100  50.710  53.560  1.00  0.00           H
ATOM   1739  HG2 ARG A 111      51.040  52.140  53.080  1.00  0.00           H
ATOM   1740  CD  ARG A 111      50.530  50.760  51.430  1.00  0.00           C
ATOM   1741  HD1 ARG A 111      49.620  50.210  51.070  1.00  0.00           H
ATOM   1742  HD2 ARG A 111      51.420  50.100  51.450  1.00  0.00           H
ATOM   1743  NE  ARG A 111      50.700  51.910  50.450  1.00  0.00           N
ATOM   1744  HE  ARG A 111      50.870  52.840  50.760  1.00  0.00           H
ATOM   1745  CZ  ARG A 111      50.550  51.780  49.170  1.00  0.00           C
ATOM   1746  NH1 ARG A 111      50.410  50.670  48.440  1.00  0.00           N
ATOM   1747 HH11 ARG A 111      50.120  49.880  48.990  1.00  0.00           H
ATOM   1748 HH12 ARG A 111      50.180  50.720  47.460  1.00  0.00           H
ATOM   1749  NH2 ARG A 111      50.580  52.910  48.470  1.00  0.00           N
ATOM   1750 HH21 ARG A 111      51.100  53.670  48.860  1.00  0.00           H
ATOM   1751 HH22 ARG A 111      50.750  52.890  47.480  1.00  0.00           H
ATOM   1752  C   ARG A 111      49.370  53.710  54.720  1.00  0.00           C
ATOM   1753  O   ARG A 111      49.980  53.260  55.710  1.00  0.00           O
ATOM   1754  N   GLN A 112      49.550  54.940  54.220  1.00  0.00           N
ATOM   1755  HN  GLN A 112      49.090  55.220  53.380  1.00  0.00           H
ATOM   1756  CA  GLN A 112      50.390  55.970  54.750  1.00  0.00           C
ATOM   1757  HA  GLN A 112      51.280  55.460  55.110  1.00  0.00           H
ATOM   1758  CB  GLN A 112      50.750  57.010  53.700  1.00  0.00           C
ATOM   1759  HB1 GLN A 112      51.380  57.750  54.210  1.00  0.00           H
ATOM   1760  HB2 GLN A 112      49.710  57.290  53.410  1.00  0.00           H
ATOM   1761  CG  GLN A 112      51.660  56.520  52.510  1.00  0.00           C
ATOM   1762  HG1 GLN A 112      52.530  57.200  52.370  1.00  0.00           H
ATOM   1763  HG2 GLN A 112      51.030  56.590  51.600  1.00  0.00           H
ATOM   1764  CD  GLN A 112      52.150  55.100  52.630  1.00  0.00           C
ATOM   1765  OE1 GLN A 112      51.880  54.200  51.810  1.00  0.00           O
ATOM   1766  NE2 GLN A 112      53.080  54.870  53.590  1.00  0.00           N
ATOM   1767 HE21 GLN A 112      53.380  55.510  54.300  1.00  0.00           H
ATOM   1768 HE22 GLN A 112      53.680  54.070  53.530  1.00  0.00           H
ATOM   1769  C   GLN A 112      49.870  56.500  56.070  1.00  0.00           C
ATOM   1770  O   GLN A 112      50.720  56.610  56.970  1.00  0.00           O
ATOM   1771  N   GLY A 113      48.590  56.750  56.280  1.00  0.00           N
ATOM   1772  HN  GLY A 113      47.980  56.720  55.500  1.00  0.00           H
ATOM   1773  CA  GLY A 113      48.030  57.200  57.540  1.00  0.00           C
ATOM   1774  HA1 GLY A 113      47.000  57.370  57.280  1.00  0.00           H
ATOM   1775  HA2 GLY A 113      48.540  58.100  57.810  1.00  0.00           H
ATOM   1776  C   GLY A 113      48.090  56.230  58.660  1.00  0.00           C
ATOM   1777  O   GLY A 113      48.280  56.460  59.820  1.00  0.00           O
ATOM   1778  N   SER A 114      47.780  54.960  58.420  1.00  0.00           N
ATOM   1779  HN  SER A 114      47.370  54.760  57.550  1.00  0.00           H
ATOM   1780  CA  SER A 114      47.890  53.850  59.480  1.00  0.00           C
ATOM   1781  HA  SER A 114      47.230  54.100  60.290  1.00  0.00           H
ATOM   1782  CB  SER A 114      47.440  52.520  58.860  1.00  0.00           C
ATOM   1783  HB1 SER A 114      48.110  52.110  58.070  1.00  0.00           H
ATOM   1784  HB2 SER A 114      46.480  52.780  58.360  1.00  0.00           H
ATOM   1785  OG  SER A 114      47.340  51.440  59.890  1.00  0.00           O
ATOM   1786  HG1 SER A 114      46.490  51.590  60.300  1.00  0.00           H
ATOM   1787  C   SER A 114      49.360  53.650  59.950  1.00  0.00           C
ATOM   1788  O   SER A 114      49.490  53.610  61.110  1.00  0.00           O
ATOM   1789  N   ILE A 115      50.340  53.620  59.060  1.00  0.00           N
ATOM   1790  HN  ILE A 115      50.250  53.560  58.080  1.00  0.00           H
ATOM   1791  CA  ILE A 115      51.740  53.530  59.530  1.00  0.00           C
ATOM   1792  HA  ILE A 115      51.800  52.680  60.180  1.00  0.00           H
ATOM   1793  CB  ILE A 115      52.720  53.230  58.410  1.00  0.00           C
ATOM   1794  HB  ILE A 115      52.800  54.090  57.730  1.00  0.00           H
ATOM   1795  CG2 ILE A 115      54.180  53.080  59.020  1.00  0.00           C
ATOM   1796 HG21 ILE A 115      54.560  53.970  59.550  1.00  0.00           H
ATOM   1797 HG22 ILE A 115      54.970  52.790  58.300  1.00  0.00           H
ATOM   1798 HG23 ILE A 115      54.130  52.280  59.800  1.00  0.00           H
ATOM   1799  CG1 ILE A 115      52.230  51.890  57.720  1.00  0.00           C
ATOM   1800 HG11 ILE A 115      51.160  51.630  57.700  1.00  0.00           H
ATOM   1801 HG12 ILE A 115      52.670  51.030  58.270  1.00  0.00           H
ATOM   1802  CD  ILE A 115      52.860  51.760  56.370  1.00  0.00           C
ATOM   1803  HD1 ILE A 115      53.970  51.660  56.400  1.00  0.00           H
ATOM   1804  HD2 ILE A 115      52.520  52.660  55.810  1.00  0.00           H
ATOM   1805  HD3 ILE A 115      52.470  50.910  55.780  1.00  0.00           H
ATOM   1806  C   ILE A 115      52.160  54.810  60.290  1.00  0.00           C
ATOM   1807  O   ILE A 115      52.780  54.880  61.340  1.00  0.00           O
ATOM   1808  N   ILE A 116      51.680  56.010  59.820  1.00  0.00           N
ATOM   1809  HN  ILE A 116      51.050  56.030  59.050  1.00  0.00           H
ATOM   1810  CA  ILE A 116      51.990  57.340  60.450  1.00  0.00           C
ATOM   1811  HA  ILE A 116      53.060  57.400  60.600  1.00  0.00           H
ATOM   1812  CB  ILE A 116      51.570  58.580  59.570  1.00  0.00           C
ATOM   1813  HB  ILE A 116      50.570  58.280  59.180  1.00  0.00           H
ATOM   1814  CG2 ILE A 116      51.410  59.880  60.420  1.00  0.00           C
ATOM   1815 HG21 ILE A 116      50.700  59.740  61.260  1.00  0.00           H
ATOM   1816 HG22 ILE A 116      51.060  60.650  59.720  1.00  0.00           H
ATOM   1817 HG23 ILE A 116      52.350  60.220  60.930  1.00  0.00           H
ATOM   1818  CG1 ILE A 116      52.490  58.780  58.310  1.00  0.00           C
ATOM   1819 HG11 ILE A 116      52.860  57.760  58.070  1.00  0.00           H
ATOM   1820 HG12 ILE A 116      53.360  59.350  58.730  1.00  0.00           H
ATOM   1821  CD  ILE A 116      51.860  59.410  57.080  1.00  0.00           C
ATOM   1822  HD1 ILE A 116      52.610  59.200  56.290  1.00  0.00           H
ATOM   1823  HD2 ILE A 116      51.800  60.520  57.170  1.00  0.00           H
ATOM   1824  HD3 ILE A 116      50.810  59.110  56.850  1.00  0.00           H
ATOM   1825  C   ILE A 116      51.430  57.360  61.840  1.00  0.00           C
ATOM   1826  O   ILE A 116      52.100  57.570  62.860  1.00  0.00           O
ATOM   1827  N   PHE A 117      50.110  57.190  61.980  1.00  0.00           N
ATOM   1828  HN  PHE A 117      49.520  57.090  61.180  1.00  0.00           H
ATOM   1829  CA  PHE A 117      49.330  57.120  63.240  1.00  0.00           C
ATOM   1830  HA  PHE A 117      49.760  57.950  63.780  1.00  0.00           H
ATOM   1831  CB  PHE A 117      47.720  57.150  63.160  1.00  0.00           C
ATOM   1832  HB1 PHE A 117      47.370  56.930  64.190  1.00  0.00           H
ATOM   1833  HB2 PHE A 117      47.360  56.410  62.410  1.00  0.00           H
ATOM   1834  CG  PHE A 117      47.150  58.530  62.740  1.00  0.00           C
ATOM   1835  CD1 PHE A 117      47.450  59.640  63.550  1.00  0.00           C
ATOM   1836  HD1 PHE A 117      47.970  59.540  64.490  1.00  0.00           H
ATOM   1837  CE1 PHE A 117      46.950  60.880  63.240  1.00  0.00           C
ATOM   1838  HE1 PHE A 117      47.050  61.640  64.000  1.00  0.00           H
ATOM   1839  CZ  PHE A 117      46.160  61.000  62.080  1.00  0.00           C
ATOM   1840  HZ  PHE A 117      45.790  62.010  61.990  1.00  0.00           H
ATOM   1841  CD2 PHE A 117      46.310  58.680  61.600  1.00  0.00           C
ATOM   1842  HD2 PHE A 117      46.150  57.800  61.000  1.00  0.00           H
ATOM   1843  CE2 PHE A 117      45.820  59.900  61.250  1.00  0.00           C
ATOM   1844  HE2 PHE A 117      45.240  60.110  60.360  1.00  0.00           H
ATOM   1845  C   PHE A 117      49.700  55.940  64.090  1.00  0.00           C
ATOM   1846  O   PHE A 117      49.590  56.050  65.320  1.00  0.00           O
ATOM   1847  N   LEU A 118      50.170  54.780  63.500  1.00  0.00           N
ATOM   1848  HN  LEU A 118      50.250  54.650  62.510  1.00  0.00           H
ATOM   1849  CA  LEU A 118      50.860  53.740  64.270  1.00  0.00           C
ATOM   1850  HA  LEU A 118      50.090  53.410  64.960  1.00  0.00           H
ATOM   1851  CB  LEU A 118      51.310  52.480  63.450  1.00  0.00           C
ATOM   1852  HB1 LEU A 118      51.860  52.790  62.550  1.00  0.00           H
ATOM   1853  HB2 LEU A 118      50.340  52.150  63.020  1.00  0.00           H
ATOM   1854  CG  LEU A 118      51.970  51.370  64.200  1.00  0.00           C
ATOM   1855  HG  LEU A 118      52.900  51.760  64.670  1.00  0.00           H
ATOM   1856  CD1 LEU A 118      51.150  50.820  65.340  1.00  0.00           C
ATOM   1857 HD11 LEU A 118      50.130  50.470  65.090  1.00  0.00           H
ATOM   1858 HD12 LEU A 118      51.160  51.540  66.190  1.00  0.00           H
ATOM   1859 HD13 LEU A 118      51.680  49.950  65.800  1.00  0.00           H
ATOM   1860  CD2 LEU A 118      52.560  50.220  63.310  1.00  0.00           C
ATOM   1861 HD21 LEU A 118      51.750  50.020  62.590  1.00  0.00           H
ATOM   1862 HD22 LEU A 118      52.970  49.340  63.850  1.00  0.00           H
ATOM   1863 HD23 LEU A 118      53.360  50.740  62.740  1.00  0.00           H
ATOM   1864  C   LEU A 118      52.100  54.240  65.040  1.00  0.00           C
ATOM   1865  O   LEU A 118      52.350  54.010  66.240  1.00  0.00           O
ATOM   1866  N   THR A 119      52.960  55.060  64.310  1.00  0.00           N
ATOM   1867  HN  THR A 119      52.610  55.260  63.400  1.00  0.00           H
ATOM   1868  CA  THR A 119      54.100  55.880  64.830  1.00  0.00           C
ATOM   1869  HA  THR A 119      54.700  55.080  65.270  1.00  0.00           H
ATOM   1870  CB  THR A 119      54.900  56.650  63.910  1.00  0.00           C
ATOM   1871  HB  THR A 119      54.320  57.510  63.510  1.00  0.00           H
ATOM   1872  OG1 THR A 119      55.090  55.800  62.810  1.00  0.00           O
ATOM   1873  HG1 THR A 119      54.260  55.780  62.330  1.00  0.00           H
ATOM   1874  CG2 THR A 119      56.270  56.990  64.530  1.00  0.00           C
ATOM   1875 HG21 THR A 119      56.800  56.170  65.050  1.00  0.00           H
ATOM   1876 HG22 THR A 119      56.230  57.890  65.180  1.00  0.00           H
ATOM   1877 HG23 THR A 119      56.900  57.380  63.700  1.00  0.00           H
ATOM   1878  C   THR A 119      53.620  56.860  65.910  1.00  0.00           C
ATOM   1879  O   THR A 119      54.270  57.070  66.900  1.00  0.00           O
ATOM   1880  N   VAL A 120      52.480  57.640  65.740  1.00  0.00           N
ATOM   1881  HN  VAL A 120      51.870  57.570  64.950  1.00  0.00           H
ATOM   1882  CA  VAL A 120      52.060  58.510  66.800  1.00  0.00           C
ATOM   1883  HA  VAL A 120      52.930  59.100  67.090  1.00  0.00           H
ATOM   1884  CB  VAL A 120      50.990  59.620  66.400  1.00  0.00           C
ATOM   1885  HB  VAL A 120      50.080  59.100  66.030  1.00  0.00           H
ATOM   1886  CG1 VAL A 120      50.840  60.530  67.600  1.00  0.00           C
ATOM   1887 HG11 VAL A 120      50.210  61.390  67.310  1.00  0.00           H
ATOM   1888 HG12 VAL A 120      51.780  61.030  67.930  1.00  0.00           H
ATOM   1889 HG13 VAL A 120      50.340  60.140  68.510  1.00  0.00           H
ATOM   1890  CG2 VAL A 120      51.540  60.390  65.190  1.00  0.00           C
ATOM   1891 HG21 VAL A 120      50.880  61.270  65.200  1.00  0.00           H
ATOM   1892 HG22 VAL A 120      51.580  59.670  64.340  1.00  0.00           H
ATOM   1893 HG23 VAL A 120      52.560  60.790  65.340  1.00  0.00           H
ATOM   1894  C   VAL A 120      51.630  57.880  68.090  1.00  0.00           C
ATOM   1895  O   VAL A 120      52.020  58.270  69.170  1.00  0.00           O
ATOM   1896  N   VAL A 121      51.000  56.640  67.990  1.00  0.00           N
ATOM   1897  HN  VAL A 121      50.710  56.400  67.070  1.00  0.00           H
ATOM   1898  CA  VAL A 121      50.680  55.770  69.150  1.00  0.00           C
ATOM   1899  HA  VAL A 121      50.180  56.500  69.780  1.00  0.00           H
ATOM   1900  CB  VAL A 121      49.640  54.790  68.760  1.00  0.00           C
ATOM   1901  HB  VAL A 121      49.900  54.350  67.770  1.00  0.00           H
ATOM   1902  CG1 VAL A 121      49.520  53.700  69.780  1.00  0.00           C
ATOM   1903 HG11 VAL A 121      48.840  52.860  69.520  1.00  0.00           H
ATOM   1904 HG12 VAL A 121      49.230  54.300  70.680  1.00  0.00           H
ATOM   1905 HG13 VAL A 121      50.490  53.210  70.030  1.00  0.00           H
ATOM   1906  CG2 VAL A 121      48.200  55.360  68.560  1.00  0.00           C
ATOM   1907 HG21 VAL A 121      47.430  54.620  68.250  1.00  0.00           H
ATOM   1908 HG22 VAL A 121      48.070  56.190  67.840  1.00  0.00           H
ATOM   1909 HG23 VAL A 121      47.790  55.730  69.530  1.00  0.00           H
ATOM   1910  C   VAL A 121      51.850  55.270  69.980  1.00  0.00           C
ATOM   1911  O   VAL A 121      51.970  55.440  71.210  1.00  0.00           O
ATOM   1912  N   ALA A 122      52.870  54.700  69.210  1.00  0.00           N
ATOM   1913  HN  ALA A 122      52.640  54.470  68.270  1.00  0.00           H
ATOM   1914  CA  ALA A 122      54.140  54.220  69.810  1.00  0.00           C
ATOM   1915  HA  ALA A 122      53.830  53.470  70.530  1.00  0.00           H
ATOM   1916  CB  ALA A 122      55.010  53.530  68.650  1.00  0.00           C
ATOM   1917  HB1 ALA A 122      54.360  52.860  68.040  1.00  0.00           H
ATOM   1918  HB2 ALA A 122      55.790  52.860  69.080  1.00  0.00           H
ATOM   1919  HB3 ALA A 122      55.370  54.290  67.930  1.00  0.00           H
ATOM   1920  C   ALA A 122      54.960  55.320  70.410  1.00  0.00           C
ATOM   1921  O   ALA A 122      55.560  55.110  71.490  1.00  0.00           O
ATOM   1922  N   VAL A 123      55.090  56.520  69.880  1.00  0.00           N
ATOM   1923  HN  VAL A 123      54.640  56.730  69.010  1.00  0.00           H
ATOM   1924  CA  VAL A 123      55.870  57.590  70.640  1.00  0.00           C
ATOM   1925  HA  VAL A 123      56.810  57.170  70.930  1.00  0.00           H
ATOM   1926  CB  VAL A 123      56.180  58.690  69.710  1.00  0.00           C
ATOM   1927  HB  VAL A 123      55.250  59.130  69.300  1.00  0.00           H
ATOM   1928  CG1 VAL A 123      56.950  59.900  70.260  1.00  0.00           C
ATOM   1929 HG11 VAL A 123      56.210  60.510  70.810  1.00  0.00           H
ATOM   1930 HG12 VAL A 123      57.430  60.520  69.480  1.00  0.00           H
ATOM   1931 HG13 VAL A 123      57.710  59.640  71.030  1.00  0.00           H
ATOM   1932  CG2 VAL A 123      56.990  58.230  68.550  1.00  0.00           C
ATOM   1933 HG21 VAL A 123      57.120  59.070  67.830  1.00  0.00           H
ATOM   1934 HG22 VAL A 123      56.340  57.580  67.930  1.00  0.00           H
ATOM   1935 HG23 VAL A 123      57.960  57.760  68.800  1.00  0.00           H
ATOM   1936  C   VAL A 123      55.190  58.250  71.840  1.00  0.00           C
ATOM   1937  O   VAL A 123      55.850  58.480  72.820  1.00  0.00           O
ATOM   1938  N   ASP A 124      53.800  58.290  71.880  1.00  0.00           N
ATOM   1939  HN  ASP A 124      53.350  58.080  71.020  1.00  0.00           H
ATOM   1940  CA  ASP A 124      53.020  58.630  73.030  1.00  0.00           C
ATOM   1941  HA  ASP A 124      53.540  59.510  73.380  1.00  0.00           H
ATOM   1942  CB  ASP A 124      51.540  58.890  72.730  1.00  0.00           C
ATOM   1943  HB1 ASP A 124      50.920  58.140  72.180  1.00  0.00           H
ATOM   1944  HB2 ASP A 124      51.470  59.770  72.050  1.00  0.00           H
ATOM   1945  CG  ASP A 124      50.860  59.190  74.050  1.00  0.00           C
ATOM   1946  OD1 ASP A 124      50.910  60.340  74.660  1.00  0.00           O
ATOM   1947  OD2 ASP A 124      50.230  58.240  74.540  1.00  0.00           O
ATOM   1948  C   ASP A 124      53.200  57.540  74.110  1.00  0.00           C
ATOM   1949  O   ASP A 124      53.450  57.950  75.280  1.00  0.00           O
ATOM   1950  N   ARG A 125      53.150  56.210  73.730  1.00  0.00           N
ATOM   1951  HN  ARG A 125      52.870  55.900  72.830  1.00  0.00           H
ATOM   1952  CA  ARG A 125      53.590  55.090  74.540  1.00  0.00           C
ATOM   1953  HA  ARG A 125      53.010  55.150  75.450  1.00  0.00           H
ATOM   1954  CB  ARG A 125      53.170  53.730  73.940  1.00  0.00           C
ATOM   1955  HB1 ARG A 125      53.690  53.600  72.970  1.00  0.00           H
ATOM   1956  HB2 ARG A 125      52.100  53.720  73.660  1.00  0.00           H
ATOM   1957  CG  ARG A 125      53.430  52.460  74.790  1.00  0.00           C
ATOM   1958  HG1 ARG A 125      54.520  52.350  74.900  1.00  0.00           H
ATOM   1959  HG2 ARG A 125      53.100  51.560  74.230  1.00  0.00           H
ATOM   1960  CD  ARG A 125      52.740  52.430  76.170  1.00  0.00           C
ATOM   1961  HD1 ARG A 125      53.090  53.180  76.890  1.00  0.00           H
ATOM   1962  HD2 ARG A 125      52.800  51.420  76.640  1.00  0.00           H
ATOM   1963  NE  ARG A 125      51.280  52.670  76.000  1.00  0.00           N
ATOM   1964  HE  ARG A 125      50.920  52.390  75.110  1.00  0.00           H
ATOM   1965  CZ  ARG A 125      50.420  53.460  76.690  1.00  0.00           C
ATOM   1966  NH1 ARG A 125      50.660  53.900  77.930  1.00  0.00           N
ATOM   1967 HH11 ARG A 125      51.350  53.380  78.430  1.00  0.00           H
ATOM   1968 HH12 ARG A 125      49.870  54.260  78.420  1.00  0.00           H
ATOM   1969  NH2 ARG A 125      49.280  53.620  76.140  1.00  0.00           N
ATOM   1970 HH21 ARG A 125      49.250  53.370  75.170  1.00  0.00           H
ATOM   1971 HH22 ARG A 125      48.750  54.400  76.470  1.00  0.00           H
ATOM   1972  C   ARG A 125      55.020  55.100  74.990  1.00  0.00           C
ATOM   1973  O   ARG A 125      55.280  54.700  76.120  1.00  0.00           O
ATOM   1974  N   TYR A 126      56.030  55.420  74.140  1.00  0.00           N
ATOM   1975  HN  TYR A 126      55.830  55.390  73.160  1.00  0.00           H
ATOM   1976  CA  TYR A 126      57.390  55.470  74.540  1.00  0.00           C
ATOM   1977  HA  TYR A 126      57.720  54.530  74.960  1.00  0.00           H
ATOM   1978  CB  TYR A 126      58.230  55.880  73.250  1.00  0.00           C
ATOM   1979  HB1 TYR A 126      57.760  56.800  72.840  1.00  0.00           H
ATOM   1980  HB2 TYR A 126      58.190  55.090  72.470  1.00  0.00           H
ATOM   1981  CG  TYR A 126      59.630  56.230  73.500  1.00  0.00           C
ATOM   1982  CD1 TYR A 126      60.420  55.440  74.380  1.00  0.00           C
ATOM   1983  HD1 TYR A 126      60.070  54.520  74.840  1.00  0.00           H
ATOM   1984  CE1 TYR A 126      61.770  55.660  74.500  1.00  0.00           C
ATOM   1985  HE1 TYR A 126      62.330  55.160  75.280  1.00  0.00           H
ATOM   1986  CZ  TYR A 126      62.400  56.770  73.840  1.00  0.00           C
ATOM   1987  OH  TYR A 126      63.730  57.120  74.130  1.00  0.00           O
ATOM   1988  HH  TYR A 126      63.900  58.020  73.860  1.00  0.00           H
ATOM   1989  CD2 TYR A 126      60.250  57.350  72.890  1.00  0.00           C
ATOM   1990  HD2 TYR A 126      59.670  57.940  72.180  1.00  0.00           H
ATOM   1991  CE2 TYR A 126      61.650  57.530  72.970  1.00  0.00           C
ATOM   1992  HE2 TYR A 126      62.020  58.440  72.530  1.00  0.00           H
ATOM   1993  C   TYR A 126      57.720  56.440  75.750  1.00  0.00           C
ATOM   1994  O   TYR A 126      58.290  56.130  76.760  1.00  0.00           O
ATOM   1995  N   PHE A 127      57.190  57.690  75.660  1.00  0.00           N
ATOM   1996  HN  PHE A 127      56.680  57.940  74.830  1.00  0.00           H
ATOM   1997  CA  PHE A 127      57.370  58.710  76.720  1.00  0.00           C
ATOM   1998  HA  PHE A 127      58.390  58.790  77.020  1.00  0.00           H
ATOM   1999  CB  PHE A 127      56.780  60.050  76.310  1.00  0.00           C
ATOM   2000  HB1 PHE A 127      56.720  60.730  77.180  1.00  0.00           H
ATOM   2001  HB2 PHE A 127      55.710  59.980  76.040  1.00  0.00           H
ATOM   2002  CG  PHE A 127      57.540  60.810  75.190  1.00  0.00           C
ATOM   2003  CD1 PHE A 127      56.910  61.860  74.600  1.00  0.00           C
ATOM   2004  HD1 PHE A 127      55.910  62.090  74.940  1.00  0.00           H
ATOM   2005  CE1 PHE A 127      57.470  62.520  73.520  1.00  0.00           C
ATOM   2006  HE1 PHE A 127      56.990  63.350  73.030  1.00  0.00           H
ATOM   2007  CZ  PHE A 127      58.750  62.150  73.050  1.00  0.00           C
ATOM   2008  HZ  PHE A 127      59.120  62.650  72.170  1.00  0.00           H
ATOM   2009  CD2 PHE A 127      58.790  60.410  74.730  1.00  0.00           C
ATOM   2010  HD2 PHE A 127      59.410  59.590  75.060  1.00  0.00           H
ATOM   2011  CE2 PHE A 127      59.410  61.200  73.680  1.00  0.00           C
ATOM   2012  HE2 PHE A 127      60.440  60.890  73.490  1.00  0.00           H
ATOM   2013  C   PHE A 127      56.700  58.170  78.040  1.00  0.00           C
ATOM   2014  O   PHE A 127      57.210  58.420  79.150  1.00  0.00           O
ATOM   2015  N   ARG A 128      55.540  57.480  77.960  1.00  0.00           N
ATOM   2016  HN  ARG A 128      55.030  57.350  77.120  1.00  0.00           H
ATOM   2017  CA  ARG A 128      54.780  56.910  79.040  1.00  0.00           C
ATOM   2018  HA  ARG A 128      54.670  57.760  79.700  1.00  0.00           H
ATOM   2019  CB  ARG A 128      53.330  56.500  78.600  1.00  0.00           C
ATOM   2020  HB1 ARG A 128      52.730  56.020  79.390  1.00  0.00           H
ATOM   2021  HB2 ARG A 128      53.500  55.880  77.690  1.00  0.00           H
ATOM   2022  CG  ARG A 128      52.370  57.690  78.210  1.00  0.00           C
ATOM   2023  HG1 ARG A 128      52.880  58.300  77.440  1.00  0.00           H
ATOM   2024  HG2 ARG A 128      52.320  58.440  79.020  1.00  0.00           H
ATOM   2025  CD  ARG A 128      50.910  57.510  77.970  1.00  0.00           C
ATOM   2026  HD1 ARG A 128      50.310  57.380  78.890  1.00  0.00           H
ATOM   2027  HD2 ARG A 128      50.700  56.620  77.330  1.00  0.00           H
ATOM   2028  NE  ARG A 128      50.450  58.730  77.210  1.00  0.00           N
ATOM   2029  HE  ARG A 128      50.410  58.720  76.220  1.00  0.00           H
ATOM   2030  CZ  ARG A 128      49.720  59.820  77.700  1.00  0.00           C
ATOM   2031  NH1 ARG A 128      49.450  59.950  78.980  1.00  0.00           N
ATOM   2032 HH11 ARG A 128      49.570  59.150  79.560  1.00  0.00           H
ATOM   2033 HH12 ARG A 128      48.860  60.740  79.150  1.00  0.00           H
ATOM   2034  NH2 ARG A 128      49.470  60.770  76.860  1.00  0.00           N
ATOM   2035 HH21 ARG A 128      49.930  60.760  75.980  1.00  0.00           H
ATOM   2036 HH22 ARG A 128      49.130  61.640  77.230  1.00  0.00           H
ATOM   2037  C   ARG A 128      55.440  55.870  79.880  1.00  0.00           C
ATOM   2038  O   ARG A 128      55.540  55.920  81.090  1.00  0.00           O
ATOM   2039  N   VAL A 129      56.050  54.900  79.190  1.00  0.00           N
ATOM   2040  HN  VAL A 129      56.010  55.000  78.190  1.00  0.00           H
ATOM   2041  CA  VAL A 129      56.790  53.780  79.780  1.00  0.00           C
ATOM   2042  HA  VAL A 129      56.160  53.380  80.560  1.00  0.00           H
ATOM   2043  CB  VAL A 129      56.890  52.600  78.740  1.00  0.00           C
ATOM   2044  HB  VAL A 129      55.840  52.420  78.430  1.00  0.00           H
ATOM   2045  CG1 VAL A 129      57.740  53.030  77.500  1.00  0.00           C
ATOM   2046 HG11 VAL A 129      58.810  53.070  77.800  1.00  0.00           H
ATOM   2047 HG12 VAL A 129      57.490  54.070  77.220  1.00  0.00           H
ATOM   2048 HG13 VAL A 129      57.600  52.290  76.670  1.00  0.00           H
ATOM   2049  CG2 VAL A 129      57.520  51.290  79.310  1.00  0.00           C
ATOM   2050 HG21 VAL A 129      57.510  50.500  78.540  1.00  0.00           H
ATOM   2051 HG22 VAL A 129      57.100  51.050  80.320  1.00  0.00           H
ATOM   2052 HG23 VAL A 129      58.590  51.460  79.550  1.00  0.00           H
ATOM   2053  C   VAL A 129      58.070  54.170  80.450  1.00  0.00           C
ATOM   2054  O   VAL A 129      58.590  53.460  81.310  1.00  0.00           O
ATOM   2055  N   VAL A 130      58.610  55.350  80.080  1.00  0.00           N
ATOM   2056  HN  VAL A 130      58.310  55.810  79.250  1.00  0.00           H
ATOM   2057  CA  VAL A 130      59.710  55.990  80.780  1.00  0.00           C
ATOM   2058  HA  VAL A 130      60.380  55.220  81.130  1.00  0.00           H
ATOM   2059  CB  VAL A 130      60.570  56.950  79.940  1.00  0.00           C
ATOM   2060  HB  VAL A 130      59.820  57.670  79.550  1.00  0.00           H
ATOM   2061  CG1 VAL A 130      61.610  57.700  80.700  1.00  0.00           C
ATOM   2062 HG11 VAL A 130      61.360  57.980  81.740  1.00  0.00           H
ATOM   2063 HG12 VAL A 130      61.870  58.650  80.170  1.00  0.00           H
ATOM   2064 HG13 VAL A 130      62.580  57.160  80.620  1.00  0.00           H
ATOM   2065  CG2 VAL A 130      61.170  56.020  78.870  1.00  0.00           C
ATOM   2066 HG21 VAL A 130      62.000  55.390  79.270  1.00  0.00           H
ATOM   2067 HG22 VAL A 130      61.620  56.600  78.030  1.00  0.00           H
ATOM   2068 HG23 VAL A 130      60.430  55.300  78.470  1.00  0.00           H
ATOM   2069  C   VAL A 130      59.190  56.750  82.030  1.00  0.00           C
ATOM   2070  O   VAL A 130      59.710  56.490  83.120  1.00  0.00           O
ATOM   2071  N   HSD A 131      58.090  57.530  81.840  1.00  0.00           N
ATOM   2072  HN  HSD A 131      57.750  57.610  80.910  1.00  0.00           H
ATOM   2073  CA  HSD A 131      57.370  58.410  82.830  1.00  0.00           C
ATOM   2074  HA  HSD A 131      56.910  57.710  83.510  1.00  0.00           H
ATOM   2075  CB  HSD A 131      58.360  59.350  83.580  1.00  0.00           C
ATOM   2076  HB1 HSD A 131      59.040  59.840  82.850  1.00  0.00           H
ATOM   2077  HB2 HSD A 131      59.070  58.750  84.200  1.00  0.00           H
ATOM   2078  ND1 HSD A 131      56.930  59.800  85.590  1.00  0.00           N
ATOM   2079  HD1 HSD A 131      56.770  58.820  85.720  1.00  0.00           H
ATOM   2080  CG  HSD A 131      57.750  60.300  84.610  1.00  0.00           C
ATOM   2081  CE1 HSD A 131      56.870  60.760  86.530  1.00  0.00           C
ATOM   2082  HE1 HSD A 131      56.390  60.520  87.480  1.00  0.00           H
ATOM   2083  NE2 HSD A 131      57.360  61.860  86.130  1.00  0.00           N
ATOM   2084  CD2 HSD A 131      57.950  61.610  84.930  1.00  0.00           C
ATOM   2085  HD2 HSD A 131      58.710  62.250  84.530  1.00  0.00           H
ATOM   2086  C   HSD A 131      56.370  59.300  82.230  1.00  0.00           C
ATOM   2087  O   HSD A 131      56.750  60.170  81.430  1.00  0.00           O
ATOM   2088  N   PRO A 132      55.030  59.070  82.440  1.00  0.00           N
ATOM   2089  CD  PRO A 132      54.510  58.240  83.540  1.00  0.00           C
ATOM   2090  HD1 PRO A 132      54.820  58.620  84.540  1.00  0.00           H
ATOM   2091  HD2 PRO A 132      54.820  57.190  83.350  1.00  0.00           H
ATOM   2092  CA  PRO A 132      54.000  59.610  81.510  1.00  0.00           C
ATOM   2093  HA  PRO A 132      54.180  59.530  80.450  1.00  0.00           H
ATOM   2094  CB  PRO A 132      52.740  58.710  81.920  1.00  0.00           C
ATOM   2095  HB1 PRO A 132      52.860  57.760  81.360  1.00  0.00           H
ATOM   2096  HB2 PRO A 132      51.770  59.240  81.780  1.00  0.00           H
ATOM   2097  CG  PRO A 132      53.000  58.420  83.440  1.00  0.00           C
ATOM   2098  HG1 PRO A 132      52.740  59.180  84.190  1.00  0.00           H
ATOM   2099  HG2 PRO A 132      52.440  57.480  83.700  1.00  0.00           H
ATOM   2100  C   PRO A 132      53.680  61.160  81.660  1.00  0.00           C
ATOM   2101  O   PRO A 132      52.560  61.510  81.350  1.00  0.00           O
ATOM   2102  N   HSD A 133      54.700  61.990  81.940  1.00  0.00           N
ATOM   2103  HN  HSD A 133      55.620  61.580  81.910  1.00  0.00           H
ATOM   2104  CA  HSD A 133      54.470  63.420  82.230  1.00  0.00           C
ATOM   2105  HA  HSD A 133      53.450  63.740  82.120  1.00  0.00           H
ATOM   2106  CB  HSD A 133      54.840  63.780  83.730  1.00  0.00           C
ATOM   2107  HB1 HSD A 133      54.760  64.870  83.900  1.00  0.00           H
ATOM   2108  HB2 HSD A 133      55.870  63.410  83.900  1.00  0.00           H
ATOM   2109  ND1 HSD A 133      53.260  63.770  85.710  1.00  0.00           N
ATOM   2110  HD1 HSD A 133      53.400  64.730  85.960  1.00  0.00           H
ATOM   2111  CG  HSD A 133      53.980  63.110  84.750  1.00  0.00           C
ATOM   2112  CE1 HSD A 133      52.630  62.800  86.410  1.00  0.00           C
ATOM   2113  HE1 HSD A 133      51.950  62.850  87.270  1.00  0.00           H
ATOM   2114  NE2 HSD A 133      52.890  61.580  85.980  1.00  0.00           N
ATOM   2115  CD2 HSD A 133      53.770  61.760  84.950  1.00  0.00           C
ATOM   2116  HD2 HSD A 133      54.170  60.980  84.320  1.00  0.00           H
ATOM   2117  C   HSD A 133      55.170  64.330  81.210  1.00  0.00           C
ATOM   2118  O   HSD A 133      55.280  65.520  81.450  1.00  0.00           O
ATOM   2119  N   HSD A 134      55.830  63.760  80.230  1.00  0.00           N
ATOM   2120  HN  HSD A 134      55.780  62.770  80.120  1.00  0.00           H
ATOM   2121  CA  HSD A 134      56.530  64.460  79.170  1.00  0.00           C
ATOM   2122  HA  HSD A 134      57.320  65.130  79.500  1.00  0.00           H
ATOM   2123  CB  HSD A 134      57.060  63.300  78.240  1.00  0.00           C
ATOM   2124  HB1 HSD A 134      57.370  63.790  77.290  1.00  0.00           H
ATOM   2125  HB2 HSD A 134      56.220  62.580  78.060  1.00  0.00           H
ATOM   2126  ND1 HSD A 134      58.280  61.440  79.460  1.00  0.00           N
ATOM   2127  HD1 HSD A 134      57.500  60.930  79.820  1.00  0.00           H
ATOM   2128  CG  HSD A 134      58.240  62.560  78.750  1.00  0.00           C
ATOM   2129  CE1 HSD A 134      59.540  61.050  79.590  1.00  0.00           C
ATOM   2130  HE1 HSD A 134      59.970  60.210  80.130  1.00  0.00           H
ATOM   2131  NE2 HSD A 134      60.330  61.830  78.870  1.00  0.00           N
ATOM   2132  CD2 HSD A 134      59.510  62.780  78.380  1.00  0.00           C
ATOM   2133  HD2 HSD A 134      59.950  63.480  77.680  1.00  0.00           H
ATOM   2134  C   HSD A 134      55.510  65.260  78.370  1.00  0.00           C
ATOM   2135  O   HSD A 134      54.310  64.960  78.290  1.00  0.00           O
ATOM   2136  N   ALA A 135      55.990  66.390  77.770  1.00  0.00           N
ATOM   2137  HN  ALA A 135      56.980  66.520  77.820  1.00  0.00           H
ATOM   2138  CA  ALA A 135      55.170  67.300  77.000  1.00  0.00           C
ATOM   2139  HA  ALA A 135      54.450  67.650  77.740  1.00  0.00           H
ATOM   2140  CB  ALA A 135      56.040  68.490  76.580  1.00  0.00           C
ATOM   2141  HB1 ALA A 135      56.680  68.910  77.390  1.00  0.00           H
ATOM   2142  HB2 ALA A 135      55.420  69.330  76.200  1.00  0.00           H
ATOM   2143  HB3 ALA A 135      56.690  68.120  75.760  1.00  0.00           H
ATOM   2144  C   ALA A 135      54.230  66.650  75.920  1.00  0.00           C
ATOM   2145  O   ALA A 135      53.050  66.970  75.880  1.00  0.00           O
ATOM   2146  N   LEU A 136      54.700  65.720  75.080  1.00  0.00           N
ATOM   2147  HN  LEU A 136      55.660  65.490  75.000  1.00  0.00           H
ATOM   2148  CA  LEU A 136      53.750  65.150  74.090  1.00  0.00           C
ATOM   2149  HA  LEU A 136      53.430  66.070  73.620  1.00  0.00           H
ATOM   2150  CB  LEU A 136      54.480  64.250  73.080  1.00  0.00           C
ATOM   2151  HB1 LEU A 136      54.800  63.280  73.530  1.00  0.00           H
ATOM   2152  HB2 LEU A 136      55.420  64.840  72.970  1.00  0.00           H
ATOM   2153  CG  LEU A 136      53.800  64.080  71.720  1.00  0.00           C
ATOM   2154  HG  LEU A 136      52.810  63.660  71.980  1.00  0.00           H
ATOM   2155  CD1 LEU A 136      53.510  65.380  71.000  1.00  0.00           C
ATOM   2156 HD11 LEU A 136      52.570  65.840  71.340  1.00  0.00           H
ATOM   2157 HD12 LEU A 136      53.280  65.200  69.930  1.00  0.00           H
ATOM   2158 HD13 LEU A 136      54.380  66.070  70.960  1.00  0.00           H
ATOM   2159  CD2 LEU A 136      54.640  63.160  70.760  1.00  0.00           C
ATOM   2160 HD21 LEU A 136      54.890  62.250  71.350  1.00  0.00           H
ATOM   2161 HD22 LEU A 136      55.610  63.620  70.470  1.00  0.00           H
ATOM   2162 HD23 LEU A 136      54.150  62.940  69.800  1.00  0.00           H
ATOM   2163  C   LEU A 136      52.630  64.330  74.760  1.00  0.00           C
ATOM   2164  O   LEU A 136      51.570  64.080  74.210  1.00  0.00           O
ATOM   2165  N   ASN A 137      52.860  63.840  76.030  1.00  0.00           N
ATOM   2166  HN  ASN A 137      53.760  63.920  76.450  1.00  0.00           H
ATOM   2167  CA  ASN A 137      51.910  63.230  76.890  1.00  0.00           C
ATOM   2168  HA  ASN A 137      51.380  62.580  76.220  1.00  0.00           H
ATOM   2169  CB  ASN A 137      52.570  62.370  78.020  1.00  0.00           C
ATOM   2170  HB1 ASN A 137      51.780  61.900  78.640  1.00  0.00           H
ATOM   2171  HB2 ASN A 137      53.150  63.040  78.680  1.00  0.00           H
ATOM   2172  CG  ASN A 137      53.420  61.250  77.560  1.00  0.00           C
ATOM   2173  OD1 ASN A 137      54.280  60.830  78.290  1.00  0.00           O
ATOM   2174  ND2 ASN A 137      53.140  60.690  76.390  1.00  0.00           N
ATOM   2175 HD21 ASN A 137      53.520  59.820  76.060  1.00  0.00           H
ATOM   2176 HD22 ASN A 137      52.390  61.010  75.820  1.00  0.00           H
ATOM   2177  C   ASN A 137      50.770  64.160  77.380  1.00  0.00           C
ATOM   2178  O   ASN A 137      49.600  63.710  77.400  1.00  0.00           O
ATOM   2179  N   LYS A 138      51.040  65.430  77.580  1.00  0.00           N
ATOM   2180  HN  LYS A 138      51.860  65.780  77.130  1.00  0.00           H
ATOM   2181  CA  LYS A 138      50.200  66.390  78.290  1.00  0.00           C
ATOM   2182  HA  LYS A 138      49.380  65.830  78.740  1.00  0.00           H
ATOM   2183  CB  LYS A 138      50.880  67.020  79.620  1.00  0.00           C
ATOM   2184  HB1 LYS A 138      51.100  66.090  80.190  1.00  0.00           H
ATOM   2185  HB2 LYS A 138      50.220  67.600  80.280  1.00  0.00           H
ATOM   2186  CG  LYS A 138      52.180  67.750  79.400  1.00  0.00           C
ATOM   2187  HG1 LYS A 138      51.980  68.650  78.780  1.00  0.00           H
ATOM   2188  HG2 LYS A 138      52.910  67.040  78.950  1.00  0.00           H
ATOM   2189  CD  LYS A 138      52.870  68.300  80.670  1.00  0.00           C
ATOM   2190  HD1 LYS A 138      52.880  67.390  81.300  1.00  0.00           H
ATOM   2191  HD2 LYS A 138      52.230  69.080  81.130  1.00  0.00           H
ATOM   2192  CE  LYS A 138      54.300  68.830  80.420  1.00  0.00           C
ATOM   2193  HE1 LYS A 138      54.870  67.980  80.000  1.00  0.00           H
ATOM   2194  HE2 LYS A 138      54.690  69.220  81.380  1.00  0.00           H
ATOM   2195  NZ  LYS A 138      54.150  69.940  79.520  1.00  0.00           N
ATOM   2196  HZ1 LYS A 138      53.820  69.610  78.590  1.00  0.00           H
ATOM   2197  HZ2 LYS A 138      55.100  70.330  79.340  1.00  0.00           H
ATOM   2198  HZ3 LYS A 138      53.480  70.690  79.790  1.00  0.00           H
ATOM   2199  C   LYS A 138      49.670  67.520  77.440  1.00  0.00           C
ATOM   2200  O   LYS A 138      49.310  68.550  78.000  1.00  0.00           O
ATOM   2201  N   ILE A 139      49.550  67.320  76.130  1.00  0.00           N
ATOM   2202  HN  ILE A 139      49.750  66.440  75.730  1.00  0.00           H
ATOM   2203  CA  ILE A 139      48.960  68.290  75.310  1.00  0.00           C
ATOM   2204  HA  ILE A 139      49.360  69.260  75.570  1.00  0.00           H
ATOM   2205  CB  ILE A 139      49.220  68.130  73.770  1.00  0.00           C
ATOM   2206  HB  ILE A 139      48.660  69.020  73.430  1.00  0.00           H
ATOM   2207  CG2 ILE A 139      50.630  68.360  73.450  1.00  0.00           C
ATOM   2208 HG21 ILE A 139      51.410  67.870  74.080  1.00  0.00           H
ATOM   2209 HG22 ILE A 139      50.810  69.450  73.370  1.00  0.00           H
ATOM   2210 HG23 ILE A 139      50.910  67.950  72.450  1.00  0.00           H
ATOM   2211  CG1 ILE A 139      48.690  66.730  73.330  1.00  0.00           C
ATOM   2212 HG11 ILE A 139      47.600  66.660  73.560  1.00  0.00           H
ATOM   2213 HG12 ILE A 139      49.180  65.880  73.860  1.00  0.00           H
ATOM   2214  CD  ILE A 139      48.890  66.460  71.810  1.00  0.00           C
ATOM   2215  HD1 ILE A 139      49.960  66.230  71.620  1.00  0.00           H
ATOM   2216  HD2 ILE A 139      48.750  67.460  71.340  1.00  0.00           H
ATOM   2217  HD3 ILE A 139      48.180  65.770  71.320  1.00  0.00           H
ATOM   2218  C   ILE A 139      47.440  68.330  75.580  1.00  0.00           C
ATOM   2219  O   ILE A 139      46.800  67.370  76.010  1.00  0.00           O
ATOM   2220  N   SER A 140      46.780  69.470  75.390  1.00  0.00           N
ATOM   2221  HN  SER A 140      47.360  70.240  75.170  1.00  0.00           H
ATOM   2222  CA  SER A 140      45.390  69.700  75.380  1.00  0.00           C
ATOM   2223  HA  SER A 140      44.890  69.170  76.180  1.00  0.00           H
ATOM   2224  CB  SER A 140      45.130  71.240  75.420  1.00  0.00           C
ATOM   2225  HB1 SER A 140      45.680  71.580  76.310  1.00  0.00           H
ATOM   2226  HB2 SER A 140      44.050  71.410  75.650  1.00  0.00           H
ATOM   2227  OG  SER A 140      45.720  71.970  74.270  1.00  0.00           O
ATOM   2228  HG1 SER A 140      46.670  71.860  74.270  1.00  0.00           H
ATOM   2229  C   SER A 140      44.720  69.140  74.120  1.00  0.00           C
ATOM   2230  O   SER A 140      45.360  68.940  73.060  1.00  0.00           O
ATOM   2231  N   ASN A 141      43.390  68.870  74.140  1.00  0.00           N
ATOM   2232  HN  ASN A 141      42.930  68.920  75.020  1.00  0.00           H
ATOM   2233  CA  ASN A 141      42.620  68.240  73.040  1.00  0.00           C
ATOM   2234  HA  ASN A 141      43.020  67.260  72.810  1.00  0.00           H
ATOM   2235  CB  ASN A 141      41.170  68.050  73.450  1.00  0.00           C
ATOM   2236  HB1 ASN A 141      40.540  67.720  72.610  1.00  0.00           H
ATOM   2237  HB2 ASN A 141      40.790  69.040  73.770  1.00  0.00           H
ATOM   2238  CG  ASN A 141      40.940  66.960  74.510  1.00  0.00           C
ATOM   2239  OD1 ASN A 141      41.950  66.440  75.050  1.00  0.00           O
ATOM   2240  ND2 ASN A 141      39.710  66.570  74.880  1.00  0.00           N
ATOM   2241 HD21 ASN A 141      39.570  65.900  75.610  1.00  0.00           H
ATOM   2242 HD22 ASN A 141      38.890  67.060  74.580  1.00  0.00           H
ATOM   2243  C   ASN A 141      42.690  69.030  71.730  1.00  0.00           C
ATOM   2244  O   ASN A 141      42.840  68.420  70.670  1.00  0.00           O
ATOM   2245  N   ARG A 142      42.520  70.380  71.650  1.00  0.00           N
ATOM   2246  HN  ARG A 142      42.290  70.860  72.490  1.00  0.00           H
ATOM   2247  CA  ARG A 142      42.610  71.110  70.400  1.00  0.00           C
ATOM   2248  HA  ARG A 142      41.930  70.620  69.710  1.00  0.00           H
ATOM   2249  CB  ARG A 142      42.220  72.650  70.520  1.00  0.00           C
ATOM   2250  HB1 ARG A 142      42.710  72.900  71.490  1.00  0.00           H
ATOM   2251  HB2 ARG A 142      41.110  72.660  70.560  1.00  0.00           H
ATOM   2252  CG  ARG A 142      42.710  73.700  69.370  1.00  0.00           C
ATOM   2253  HG1 ARG A 142      42.670  73.190  68.380  1.00  0.00           H
ATOM   2254  HG2 ARG A 142      43.770  74.010  69.510  1.00  0.00           H
ATOM   2255  CD  ARG A 142      41.760  74.920  69.220  1.00  0.00           C
ATOM   2256  HD1 ARG A 142      41.610  75.450  70.180  1.00  0.00           H
ATOM   2257  HD2 ARG A 142      40.820  74.550  68.780  1.00  0.00           H
ATOM   2258  NE  ARG A 142      42.450  75.830  68.200  1.00  0.00           N
ATOM   2259  HE  ARG A 142      43.450  75.830  68.270  1.00  0.00           H
ATOM   2260  CZ  ARG A 142      41.930  76.480  67.200  1.00  0.00           C
ATOM   2261  NH1 ARG A 142      40.650  76.370  66.920  1.00  0.00           N
ATOM   2262 HH11 ARG A 142      40.060  76.020  67.640  1.00  0.00           H
ATOM   2263 HH12 ARG A 142      40.220  76.910  66.200  1.00  0.00           H
ATOM   2264  NH2 ARG A 142      42.670  77.350  66.610  1.00  0.00           N
ATOM   2265 HH21 ARG A 142      43.660  77.300  66.760  1.00  0.00           H
ATOM   2266 HH22 ARG A 142      42.490  77.920  65.810  1.00  0.00           H
ATOM   2267  C   ARG A 142      44.030  71.010  69.750  1.00  0.00           C
ATOM   2268  O   ARG A 142      44.150  70.900  68.560  1.00  0.00           O
ATOM   2269  N   THR A 143      45.140  70.940  70.550  1.00  0.00           N
ATOM   2270  HN  THR A 143      45.030  71.070  71.530  1.00  0.00           H
ATOM   2271  CA  THR A 143      46.470  70.650  69.990  1.00  0.00           C
ATOM   2272  HA  THR A 143      46.510  71.350  69.160  1.00  0.00           H
ATOM   2273  CB  THR A 143      47.560  71.070  71.020  1.00  0.00           C
ATOM   2274  HB  THR A 143      47.260  70.640  72.010  1.00  0.00           H
ATOM   2275  OG1 THR A 143      47.830  72.460  71.130  1.00  0.00           O
ATOM   2276  HG1 THR A 143      48.710  72.520  71.520  1.00  0.00           H
ATOM   2277  CG2 THR A 143      48.860  70.430  70.540  1.00  0.00           C
ATOM   2278 HG21 THR A 143      49.650  70.700  71.280  1.00  0.00           H
ATOM   2279 HG22 THR A 143      49.240  70.650  69.520  1.00  0.00           H
ATOM   2280 HG23 THR A 143      48.880  69.320  70.630  1.00  0.00           H
ATOM   2281  C   THR A 143      46.560  69.250  69.530  1.00  0.00           C
ATOM   2282  O   THR A 143      47.090  69.050  68.470  1.00  0.00           O
ATOM   2283  N   ALA A 144      46.080  68.220  70.260  1.00  0.00           N
ATOM   2284  HN  ALA A 144      45.660  68.390  71.160  1.00  0.00           H
ATOM   2285  CA  ALA A 144      45.920  66.890  69.700  1.00  0.00           C
ATOM   2286  HA  ALA A 144      46.900  66.510  69.480  1.00  0.00           H
ATOM   2287  CB  ALA A 144      45.320  66.000  70.850  1.00  0.00           C
ATOM   2288  HB1 ALA A 144      44.290  66.320  71.120  1.00  0.00           H
ATOM   2289  HB2 ALA A 144      45.980  66.170  71.740  1.00  0.00           H
ATOM   2290  HB3 ALA A 144      45.280  64.930  70.560  1.00  0.00           H
ATOM   2291  C   ALA A 144      45.150  66.770  68.470  1.00  0.00           C
ATOM   2292  O   ALA A 144      45.500  65.920  67.580  1.00  0.00           O
ATOM   2293  N   ALA A 145      44.130  67.550  68.320  1.00  0.00           N
ATOM   2294  HN  ALA A 145      43.850  67.980  69.170  1.00  0.00           H
ATOM   2295  CA  ALA A 145      43.330  67.720  67.130  1.00  0.00           C
ATOM   2296  HA  ALA A 145      42.930  66.780  66.810  1.00  0.00           H
ATOM   2297  CB  ALA A 145      42.120  68.610  67.500  1.00  0.00           C
ATOM   2298  HB1 ALA A 145      41.310  68.690  66.740  1.00  0.00           H
ATOM   2299  HB2 ALA A 145      42.370  69.640  67.830  1.00  0.00           H
ATOM   2300  HB3 ALA A 145      41.670  68.070  68.360  1.00  0.00           H
ATOM   2301  C   ALA A 145      44.040  68.390  65.990  1.00  0.00           C
ATOM   2302  O   ALA A 145      44.120  67.840  64.890  1.00  0.00           O
ATOM   2303  N   ILE A 146      44.630  69.530  66.240  1.00  0.00           N
ATOM   2304  HN  ILE A 146      44.580  70.040  67.100  1.00  0.00           H
ATOM   2305  CA  ILE A 146      45.390  70.210  65.160  1.00  0.00           C
ATOM   2306  HA  ILE A 146      44.730  70.400  64.330  1.00  0.00           H
ATOM   2307  CB  ILE A 146      45.960  71.640  65.640  1.00  0.00           C
ATOM   2308  HB  ILE A 146      46.280  71.510  66.700  1.00  0.00           H
ATOM   2309  CG2 ILE A 146      47.060  72.230  64.740  1.00  0.00           C
ATOM   2310 HG21 ILE A 146      48.000  71.620  64.720  1.00  0.00           H
ATOM   2311 HG22 ILE A 146      47.320  73.230  65.130  1.00  0.00           H
ATOM   2312 HG23 ILE A 146      46.560  72.290  63.750  1.00  0.00           H
ATOM   2313  CG1 ILE A 146      44.740  72.520  65.580  1.00  0.00           C
ATOM   2314 HG11 ILE A 146      43.980  72.190  66.320  1.00  0.00           H
ATOM   2315 HG12 ILE A 146      44.340  72.410  64.540  1.00  0.00           H
ATOM   2316  CD  ILE A 146      45.020  73.980  65.990  1.00  0.00           C
ATOM   2317  HD1 ILE A 146      45.710  74.000  66.860  1.00  0.00           H
ATOM   2318  HD2 ILE A 146      44.070  74.490  66.230  1.00  0.00           H
ATOM   2319  HD3 ILE A 146      45.570  74.550  65.200  1.00  0.00           H
ATOM   2320  C   ILE A 146      46.530  69.360  64.580  1.00  0.00           C
ATOM   2321  O   ILE A 146      46.640  69.200  63.370  1.00  0.00           O
ATOM   2322  N   ILE A 147      47.250  68.660  65.490  1.00  0.00           N
ATOM   2323  HN  ILE A 147      47.060  68.780  66.460  1.00  0.00           H
ATOM   2324  CA  ILE A 147      48.320  67.680  65.000  1.00  0.00           C
ATOM   2325  HA  ILE A 147      48.950  68.300  64.380  1.00  0.00           H
ATOM   2326  CB  ILE A 147      49.090  67.170  66.220  1.00  0.00           C
ATOM   2327  HB  ILE A 147      48.310  66.830  66.940  1.00  0.00           H
ATOM   2328  CG2 ILE A 147      49.940  65.930  65.900  1.00  0.00           C
ATOM   2329 HG21 ILE A 147      49.300  65.180  65.380  1.00  0.00           H
ATOM   2330 HG22 ILE A 147      50.190  65.510  66.900  1.00  0.00           H
ATOM   2331 HG23 ILE A 147      50.860  66.270  65.380  1.00  0.00           H
ATOM   2332  CG1 ILE A 147      49.950  68.270  66.860  1.00  0.00           C
ATOM   2333 HG11 ILE A 147      49.230  69.020  67.230  1.00  0.00           H
ATOM   2334 HG12 ILE A 147      50.740  68.770  66.260  1.00  0.00           H
ATOM   2335  CD  ILE A 147      50.770  67.680  67.990  1.00  0.00           C
ATOM   2336  HD1 ILE A 147      51.680  67.200  67.580  1.00  0.00           H
ATOM   2337  HD2 ILE A 147      50.220  66.940  68.620  1.00  0.00           H
ATOM   2338  HD3 ILE A 147      51.210  68.310  68.810  1.00  0.00           H
ATOM   2339  C   ILE A 147      47.660  66.610  64.140  1.00  0.00           C
ATOM   2340  O   ILE A 147      48.090  66.390  63.020  1.00  0.00           O
ATOM   2341  N   SER A 148      46.530  65.960  64.620  1.00  0.00           N
ATOM   2342  HN  SER A 148      46.130  66.330  65.450  1.00  0.00           H
ATOM   2343  CA  SER A 148      45.900  64.860  63.900  1.00  0.00           C
ATOM   2344  HA  SER A 148      46.690  64.140  63.730  1.00  0.00           H
ATOM   2345  CB  SER A 148      44.750  64.160  64.720  1.00  0.00           C
ATOM   2346  HB1 SER A 148      44.260  63.340  64.170  1.00  0.00           H
ATOM   2347  HB2 SER A 148      43.940  64.860  65.030  1.00  0.00           H
ATOM   2348  OG  SER A 148      45.260  63.760  65.970  1.00  0.00           O
ATOM   2349  HG1 SER A 148      45.440  64.450  66.610  1.00  0.00           H
ATOM   2350  C   SER A 148      45.320  65.310  62.550  1.00  0.00           C
ATOM   2351  O   SER A 148      45.480  64.620  61.570  1.00  0.00           O
ATOM   2352  N   CYS A 149      44.760  66.550  62.540  1.00  0.00           N
ATOM   2353  HN  CYS A 149      44.610  66.910  63.450  1.00  0.00           H
ATOM   2354  CA  CYS A 149      44.290  67.240  61.380  1.00  0.00           C
ATOM   2355  HA  CYS A 149      43.520  66.600  60.960  1.00  0.00           H
ATOM   2356  CB  CYS A 149      43.600  68.590  61.760  1.00  0.00           C
ATOM   2357  HB1 CYS A 149      43.260  69.030  60.800  1.00  0.00           H
ATOM   2358  HB2 CYS A 149      44.430  69.250  62.100  1.00  0.00           H
ATOM   2359  SG  CYS A 149      42.140  68.630  62.850  1.00  0.00           S
ATOM   2360  HG1 CYS A 149      42.710  68.120  63.940  1.00  0.00           H
ATOM   2361  C   CYS A 149      45.370  67.390  60.330  1.00  0.00           C
ATOM   2362  O   CYS A 149      45.230  67.060  59.160  1.00  0.00           O
ATOM   2363  N   LEU A 150      46.520  67.990  60.680  1.00  0.00           N
ATOM   2364  HN  LEU A 150      46.640  68.380  61.590  1.00  0.00           H
ATOM   2365  CA  LEU A 150      47.720  68.210  59.910  1.00  0.00           C
ATOM   2366  HA  LEU A 150      47.340  68.630  58.990  1.00  0.00           H
ATOM   2367  CB  LEU A 150      48.730  69.220  60.580  1.00  0.00           C
ATOM   2368  HB1 LEU A 150      49.070  68.730  61.520  1.00  0.00           H
ATOM   2369  HB2 LEU A 150      48.110  70.120  60.740  1.00  0.00           H
ATOM   2370  CG  LEU A 150      49.860  69.620  59.630  1.00  0.00           C
ATOM   2371  HG  LEU A 150      50.250  68.670  59.210  1.00  0.00           H
ATOM   2372  CD1 LEU A 150      49.310  70.330  58.380  1.00  0.00           C
ATOM   2373 HD11 LEU A 150      50.060  70.270  57.570  1.00  0.00           H
ATOM   2374 HD12 LEU A 150      48.840  71.310  58.610  1.00  0.00           H
ATOM   2375 HD13 LEU A 150      48.500  69.690  57.960  1.00  0.00           H
ATOM   2376  CD2 LEU A 150      50.900  70.500  60.320  1.00  0.00           C
ATOM   2377 HD21 LEU A 150      51.740  70.700  59.610  1.00  0.00           H
ATOM   2378 HD22 LEU A 150      51.290  69.990  61.230  1.00  0.00           H
ATOM   2379 HD23 LEU A 150      50.440  71.480  60.550  1.00  0.00           H
ATOM   2380  C   LEU A 150      48.370  66.960  59.400  1.00  0.00           C
ATOM   2381  O   LEU A 150      48.660  66.960  58.220  1.00  0.00           O
ATOM   2382  N   LEU A 151      48.360  65.900  60.190  1.00  0.00           N
ATOM   2383  HN  LEU A 151      48.060  66.020  61.130  1.00  0.00           H
ATOM   2384  CA  LEU A 151      48.810  64.600  59.860  1.00  0.00           C
ATOM   2385  HA  LEU A 151      49.790  64.660  59.420  1.00  0.00           H
ATOM   2386  CB  LEU A 151      49.050  63.660  61.070  1.00  0.00           C
ATOM   2387  HB1 LEU A 151      49.170  62.600  60.730  1.00  0.00           H
ATOM   2388  HB2 LEU A 151      48.150  63.650  61.730  1.00  0.00           H
ATOM   2389  CG  LEU A 151      50.290  63.940  61.820  1.00  0.00           C
ATOM   2390  HG  LEU A 151      50.310  65.020  62.080  1.00  0.00           H
ATOM   2391  CD1 LEU A 151      50.200  63.130  63.160  1.00  0.00           C
ATOM   2392 HD11 LEU A 151      51.230  63.120  63.590  1.00  0.00           H
ATOM   2393 HD12 LEU A 151      50.060  62.040  63.050  1.00  0.00           H
ATOM   2394 HD13 LEU A 151      49.520  63.560  63.920  1.00  0.00           H
ATOM   2395  CD2 LEU A 151      51.670  63.710  61.160  1.00  0.00           C
ATOM   2396 HD21 LEU A 151      51.790  64.330  60.260  1.00  0.00           H
ATOM   2397 HD22 LEU A 151      51.750  62.670  60.780  1.00  0.00           H
ATOM   2398 HD23 LEU A 151      52.480  63.970  61.880  1.00  0.00           H
ATOM   2399  C   LEU A 151      47.960  63.920  58.790  1.00  0.00           C
ATOM   2400  O   LEU A 151      48.480  63.400  57.830  1.00  0.00           O
ATOM   2401  N   TRP A 152      46.590  64.100  58.860  1.00  0.00           N
ATOM   2402  HN  TRP A 152      46.180  64.370  59.730  1.00  0.00           H
ATOM   2403  CA  TRP A 152      45.630  63.760  57.770  1.00  0.00           C
ATOM   2404  HA  TRP A 152      45.800  62.740  57.480  1.00  0.00           H
ATOM   2405  CB  TRP A 152      44.100  63.840  58.170  1.00  0.00           C
ATOM   2406  HB1 TRP A 152      43.500  63.720  57.240  1.00  0.00           H
ATOM   2407  HB2 TRP A 152      43.730  64.770  58.650  1.00  0.00           H
ATOM   2408  CG  TRP A 152      43.650  62.630  59.030  1.00  0.00           C
ATOM   2409  CD1 TRP A 152      43.190  62.800  60.320  1.00  0.00           C
ATOM   2410  HD1 TRP A 152      43.190  63.750  60.840  1.00  0.00           H
ATOM   2411  NE1 TRP A 152      42.610  61.630  60.700  1.00  0.00           N
ATOM   2412  HE1 TRP A 152      42.030  61.540  61.480  1.00  0.00           H
ATOM   2413  CE2 TRP A 152      42.730  60.690  59.680  1.00  0.00           C
ATOM   2414  CD2 TRP A 152      43.440  61.290  58.600  1.00  0.00           C
ATOM   2415  CE3 TRP A 152      43.750  60.560  57.410  1.00  0.00           C
ATOM   2416  HE3 TRP A 152      44.170  61.030  56.540  1.00  0.00           H
ATOM   2417  CZ3 TRP A 152      43.210  59.250  57.270  1.00  0.00           C
ATOM   2418  HZ3 TRP A 152      43.460  58.710  56.370  1.00  0.00           H
ATOM   2419  CZ2 TRP A 152      42.220  59.390  59.580  1.00  0.00           C
ATOM   2420  HZ2 TRP A 152      41.750  58.880  60.400  1.00  0.00           H
ATOM   2421  CH2 TRP A 152      42.570  58.680  58.380  1.00  0.00           C
ATOM   2422  HH2 TRP A 152      42.190  57.690  58.190  1.00  0.00           H
ATOM   2423  C   TRP A 152      45.860  64.620  56.590  1.00  0.00           C
ATOM   2424  O   TRP A 152      45.970  64.080  55.460  1.00  0.00           O
ATOM   2425  N   GLY A 153      46.060  65.970  56.800  1.00  0.00           N
ATOM   2426  HN  GLY A 153      46.050  66.270  57.740  1.00  0.00           H
ATOM   2427  CA  GLY A 153      46.250  66.880  55.630  1.00  0.00           C
ATOM   2428  HA1 GLY A 153      46.210  67.870  56.070  1.00  0.00           H
ATOM   2429  HA2 GLY A 153      45.370  66.760  55.020  1.00  0.00           H
ATOM   2430  C   GLY A 153      47.520  66.730  54.880  1.00  0.00           C
ATOM   2431  O   GLY A 153      47.590  66.960  53.720  1.00  0.00           O
ATOM   2432  N   ILE A 154      48.580  66.270  55.540  1.00  0.00           N
ATOM   2433  HN  ILE A 154      48.590  66.210  56.530  1.00  0.00           H
ATOM   2434  CA  ILE A 154      49.890  66.140  54.910  1.00  0.00           C
ATOM   2435  HA  ILE A 154      50.090  66.870  54.130  1.00  0.00           H
ATOM   2436  CB  ILE A 154      51.080  66.410  55.920  1.00  0.00           C
ATOM   2437  HB  ILE A 154      50.940  67.390  56.420  1.00  0.00           H
ATOM   2438  CG2 ILE A 154      51.220  65.340  57.040  1.00  0.00           C
ATOM   2439 HG21 ILE A 154      52.020  65.550  57.790  1.00  0.00           H
ATOM   2440 HG22 ILE A 154      51.460  64.430  56.460  1.00  0.00           H
ATOM   2441 HG23 ILE A 154      50.270  65.260  57.620  1.00  0.00           H
ATOM   2442  CG1 ILE A 154      52.490  66.540  55.180  1.00  0.00           C
ATOM   2443 HG11 ILE A 154      52.640  65.520  54.770  1.00  0.00           H
ATOM   2444 HG12 ILE A 154      53.160  66.770  56.030  1.00  0.00           H
ATOM   2445  CD  ILE A 154      52.570  67.760  54.210  1.00  0.00           C
ATOM   2446  HD1 ILE A 154      53.610  68.040  53.950  1.00  0.00           H
ATOM   2447  HD2 ILE A 154      52.070  68.580  54.770  1.00  0.00           H
ATOM   2448  HD3 ILE A 154      52.000  67.560  53.260  1.00  0.00           H
ATOM   2449  C   ILE A 154      49.950  64.800  54.320  1.00  0.00           C
ATOM   2450  O   ILE A 154      50.650  64.620  53.350  1.00  0.00           O
ATOM   2451  N   THR A 155      49.230  63.810  54.880  1.00  0.00           N
ATOM   2452  HN  THR A 155      48.910  63.870  55.820  1.00  0.00           H
ATOM   2453  CA  THR A 155      49.000  62.490  54.180  1.00  0.00           C
ATOM   2454  HA  THR A 155      49.980  62.150  53.890  1.00  0.00           H
ATOM   2455  CB  THR A 155      48.380  61.350  54.980  1.00  0.00           C
ATOM   2456  HB  THR A 155      47.290  61.500  55.120  1.00  0.00           H
ATOM   2457  OG1 THR A 155      48.890  61.180  56.310  1.00  0.00           O
ATOM   2458  HG1 THR A 155      48.790  62.020  56.760  1.00  0.00           H
ATOM   2459  CG2 THR A 155      48.500  59.950  54.240  1.00  0.00           C
ATOM   2460 HG21 THR A 155      47.880  60.020  53.320  1.00  0.00           H
ATOM   2461 HG22 THR A 155      48.150  59.090  54.830  1.00  0.00           H
ATOM   2462 HG23 THR A 155      49.570  59.780  53.980  1.00  0.00           H
ATOM   2463  C   THR A 155      48.230  62.640  52.820  1.00  0.00           C
ATOM   2464  O   THR A 155      48.610  62.180  51.750  1.00  0.00           O
ATOM   2465  N   ILE A 156      47.100  63.390  52.840  1.00  0.00           N
ATOM   2466  HN  ILE A 156      46.660  63.670  53.700  1.00  0.00           H
ATOM   2467  CA  ILE A 156      46.470  63.970  51.710  1.00  0.00           C
ATOM   2468  HA  ILE A 156      46.210  63.100  51.110  1.00  0.00           H
ATOM   2469  CB  ILE A 156      45.250  64.860  52.050  1.00  0.00           C
ATOM   2470  HB  ILE A 156      45.520  65.640  52.790  1.00  0.00           H
ATOM   2471  CG2 ILE A 156      44.600  65.550  50.860  1.00  0.00           C
ATOM   2472 HG21 ILE A 156      43.600  65.950  51.070  1.00  0.00           H
ATOM   2473 HG22 ILE A 156      44.510  64.840  50.010  1.00  0.00           H
ATOM   2474 HG23 ILE A 156      45.300  66.320  50.470  1.00  0.00           H
ATOM   2475  CG1 ILE A 156      44.070  63.910  52.630  1.00  0.00           C
ATOM   2476 HG11 ILE A 156      44.480  63.170  53.350  1.00  0.00           H
ATOM   2477 HG12 ILE A 156      43.620  63.390  51.770  1.00  0.00           H
ATOM   2478  CD  ILE A 156      43.020  64.640  53.490  1.00  0.00           C
ATOM   2479  HD1 ILE A 156      43.540  65.340  54.160  1.00  0.00           H
ATOM   2480  HD2 ILE A 156      42.390  63.960  54.100  1.00  0.00           H
ATOM   2481  HD3 ILE A 156      42.390  65.280  52.810  1.00  0.00           H
ATOM   2482  C   ILE A 156      47.380  64.700  50.780  1.00  0.00           C
ATOM   2483  O   ILE A 156      47.400  64.390  49.560  1.00  0.00           O
ATOM   2484  N   GLY A 157      48.200  65.600  51.340  1.00  0.00           N
ATOM   2485  HN  GLY A 157      48.040  65.710  52.310  1.00  0.00           H
ATOM   2486  CA  GLY A 157      49.300  66.350  50.760  1.00  0.00           C
ATOM   2487  HA1 GLY A 157      49.770  66.850  51.590  1.00  0.00           H
ATOM   2488  HA2 GLY A 157      48.820  67.020  50.060  1.00  0.00           H
ATOM   2489  C   GLY A 157      50.310  65.570  50.050  1.00  0.00           C
ATOM   2490  O   GLY A 157      50.730  66.010  48.990  1.00  0.00           O
ATOM   2491  N   LEU A 158      50.610  64.300  50.510  1.00  0.00           N
ATOM   2492  HN  LEU A 158      50.210  63.910  51.330  1.00  0.00           H
ATOM   2493  CA  LEU A 158      51.430  63.400  49.680  1.00  0.00           C
ATOM   2494  HA  LEU A 158      52.120  63.910  49.000  1.00  0.00           H
ATOM   2495  CB  LEU A 158      52.250  62.590  50.770  1.00  0.00           C
ATOM   2496  HB1 LEU A 158      52.600  61.640  50.320  1.00  0.00           H
ATOM   2497  HB2 LEU A 158      51.520  62.380  51.590  1.00  0.00           H
ATOM   2498  CG  LEU A 158      53.440  63.330  51.340  1.00  0.00           C
ATOM   2499  HG  LEU A 158      53.260  64.420  51.410  1.00  0.00           H
ATOM   2500  CD1 LEU A 158      53.800  62.910  52.800  1.00  0.00           C
ATOM   2501 HD11 LEU A 158      53.870  61.810  52.900  1.00  0.00           H
ATOM   2502 HD12 LEU A 158      52.990  63.240  53.500  1.00  0.00           H
ATOM   2503 HD13 LEU A 158      54.770  63.320  53.150  1.00  0.00           H
ATOM   2504  CD2 LEU A 158      54.710  63.130  50.530  1.00  0.00           C
ATOM   2505 HD21 LEU A 158      55.530  63.660  51.070  1.00  0.00           H
ATOM   2506 HD22 LEU A 158      54.640  63.350  49.460  1.00  0.00           H
ATOM   2507 HD23 LEU A 158      54.960  62.040  50.510  1.00  0.00           H
ATOM   2508  C   LEU A 158      50.660  62.570  48.730  1.00  0.00           C
ATOM   2509  O   LEU A 158      51.190  61.900  47.900  1.00  0.00           O
ATOM   2510  N   THR A 159      49.280  62.590  48.700  1.00  0.00           N
ATOM   2511  HN  THR A 159      48.780  63.280  49.220  1.00  0.00           H
ATOM   2512  CA  THR A 159      48.460  61.710  47.870  1.00  0.00           C
ATOM   2513  HA  THR A 159      49.120  61.140  47.210  1.00  0.00           H
ATOM   2514  CB  THR A 159      47.650  60.660  48.710  1.00  0.00           C
ATOM   2515  HB  THR A 159      46.890  60.130  48.090  1.00  0.00           H
ATOM   2516  OG1 THR A 159      46.900  61.290  49.750  1.00  0.00           O
ATOM   2517  HG1 THR A 159      47.580  61.520  50.380  1.00  0.00           H
ATOM   2518  CG2 THR A 159      48.540  59.570  49.330  1.00  0.00           C
ATOM   2519 HG21 THR A 159      49.310  59.250  48.590  1.00  0.00           H
ATOM   2520 HG22 THR A 159      48.010  58.700  49.760  1.00  0.00           H
ATOM   2521 HG23 THR A 159      49.150  60.170  50.030  1.00  0.00           H
ATOM   2522  C   THR A 159      47.500  62.360  46.830  1.00  0.00           C
ATOM   2523  O   THR A 159      46.980  61.770  45.860  1.00  0.00           O
ATOM   2524  N   VAL A 160      47.410  63.730  46.870  1.00  0.00           N
ATOM   2525  HN  VAL A 160      47.810  64.190  47.650  1.00  0.00           H
ATOM   2526  CA  VAL A 160      46.490  64.530  46.130  1.00  0.00           C
ATOM   2527  HA  VAL A 160      45.510  64.200  46.410  1.00  0.00           H
ATOM   2528  CB  VAL A 160      46.460  65.910  46.840  1.00  0.00           C
ATOM   2529  HB  VAL A 160      46.220  65.880  47.930  1.00  0.00           H
ATOM   2530  CG1 VAL A 160      47.790  66.800  46.760  1.00  0.00           C
ATOM   2531 HG11 VAL A 160      48.110  66.930  45.700  1.00  0.00           H
ATOM   2532 HG12 VAL A 160      48.570  66.370  47.430  1.00  0.00           H
ATOM   2533 HG13 VAL A 160      47.480  67.790  47.170  1.00  0.00           H
ATOM   2534  CG2 VAL A 160      45.390  66.770  46.090  1.00  0.00           C
ATOM   2535 HG21 VAL A 160      45.260  67.820  46.450  1.00  0.00           H
ATOM   2536 HG22 VAL A 160      44.440  66.200  46.150  1.00  0.00           H
ATOM   2537 HG23 VAL A 160      45.640  66.910  45.020  1.00  0.00           H
ATOM   2538  C   VAL A 160      46.620  64.450  44.660  1.00  0.00           C
ATOM   2539  O   VAL A 160      45.640  64.390  43.860  1.00  0.00           O
ATOM   2540  N   HSD A 161      47.860  64.170  44.180  1.00  0.00           N
ATOM   2541  HN  HSD A 161      48.600  64.210  44.830  1.00  0.00           H
ATOM   2542  CA  HSD A 161      48.070  63.950  42.780  1.00  0.00           C
ATOM   2543  HA  HSD A 161      47.800  64.770  42.130  1.00  0.00           H
ATOM   2544  CB  HSD A 161      49.600  63.620  42.590  1.00  0.00           C
ATOM   2545  HB1 HSD A 161      50.300  64.450  42.740  1.00  0.00           H
ATOM   2546  HB2 HSD A 161      49.850  63.430  41.530  1.00  0.00           H
ATOM   2547  ND1 HSD A 161      50.470  62.500  44.570  1.00  0.00           N
ATOM   2548  HD1 HSD A 161      50.560  63.400  45.000  1.00  0.00           H
ATOM   2549  CG  HSD A 161      50.130  62.400  43.310  1.00  0.00           C
ATOM   2550  CE1 HSD A 161      50.800  61.300  45.010  1.00  0.00           C
ATOM   2551  HE1 HSD A 161      51.030  61.080  46.050  1.00  0.00           H
ATOM   2552  NE2 HSD A 161      50.840  60.410  44.020  1.00  0.00           N
ATOM   2553  CD2 HSD A 161      50.280  61.080  42.930  1.00  0.00           C
ATOM   2554  HD2 HSD A 161      50.050  60.510  42.040  1.00  0.00           H
ATOM   2555  C   HSD A 161      47.310  62.720  42.120  1.00  0.00           C
ATOM   2556  O   HSD A 161      46.840  62.800  41.000  1.00  0.00           O
ATOM   2557  N   LEU A 162      46.920  61.670  42.930  1.00  0.00           N
ATOM   2558  HN  LEU A 162      47.290  61.580  43.840  1.00  0.00           H
ATOM   2559  CA  LEU A 162      46.170  60.550  42.330  1.00  0.00           C
ATOM   2560  HA  LEU A 162      46.690  60.120  41.490  1.00  0.00           H
ATOM   2561  CB  LEU A 162      46.050  59.550  43.400  1.00  0.00           C
ATOM   2562  HB1 LEU A 162      45.320  58.750  43.110  1.00  0.00           H
ATOM   2563  HB2 LEU A 162      45.620  60.000  44.320  1.00  0.00           H
ATOM   2564  CG  LEU A 162      47.350  58.840  43.840  1.00  0.00           C
ATOM   2565  HG  LEU A 162      47.970  59.650  44.280  1.00  0.00           H
ATOM   2566  CD1 LEU A 162      47.200  57.710  44.850  1.00  0.00           C
ATOM   2567 HD11 LEU A 162      48.180  57.290  45.150  1.00  0.00           H
ATOM   2568 HD12 LEU A 162      46.630  56.870  44.400  1.00  0.00           H
ATOM   2569 HD13 LEU A 162      46.680  58.070  45.760  1.00  0.00           H
ATOM   2570  CD2 LEU A 162      48.060  58.190  42.640  1.00  0.00           C
ATOM   2571 HD21 LEU A 162      48.860  57.460  42.900  1.00  0.00           H
ATOM   2572 HD22 LEU A 162      48.410  58.920  41.900  1.00  0.00           H
ATOM   2573 HD23 LEU A 162      47.370  57.450  42.150  1.00  0.00           H
ATOM   2574  C   LEU A 162      44.810  60.920  41.800  1.00  0.00           C
ATOM   2575  O   LEU A 162      44.440  60.360  40.760  1.00  0.00           O
ATOM   2576  N   LEU A 163      44.170  61.940  42.460  1.00  0.00           N
ATOM   2577  HN  LEU A 163      44.740  62.260  43.210  1.00  0.00           H
ATOM   2578  CA  LEU A 163      42.930  62.550  42.000  1.00  0.00           C
ATOM   2579  HA  LEU A 163      42.370  61.710  41.630  1.00  0.00           H
ATOM   2580  CB  LEU A 163      42.250  63.400  43.060  1.00  0.00           C
ATOM   2581  HB1 LEU A 163      41.240  63.660  42.690  1.00  0.00           H
ATOM   2582  HB2 LEU A 163      42.700  64.420  43.090  1.00  0.00           H
ATOM   2583  CG  LEU A 163      42.110  62.750  44.470  1.00  0.00           C
ATOM   2584  HG  LEU A 163      43.050  62.330  44.860  1.00  0.00           H
ATOM   2585  CD1 LEU A 163      41.740  63.880  45.540  1.00  0.00           C
ATOM   2586 HD11 LEU A 163      42.520  64.660  45.620  1.00  0.00           H
ATOM   2587 HD12 LEU A 163      41.610  63.450  46.560  1.00  0.00           H
ATOM   2588 HD13 LEU A 163      40.850  64.420  45.150  1.00  0.00           H
ATOM   2589  CD2 LEU A 163      41.070  61.550  44.430  1.00  0.00           C
ATOM   2590 HD21 LEU A 163      41.560  60.790  43.800  1.00  0.00           H
ATOM   2591 HD22 LEU A 163      40.080  61.880  44.040  1.00  0.00           H
ATOM   2592 HD23 LEU A 163      41.000  61.130  45.460  1.00  0.00           H
ATOM   2593  C   LEU A 163      43.130  63.290  40.640  1.00  0.00           C
ATOM   2594  O   LEU A 163      42.390  63.160  39.690  1.00  0.00           O
ATOM   2595  N   LYS A 164      44.230  64.150  40.590  1.00  0.00           N
ATOM   2596  HN  LYS A 164      44.810  64.240  41.390  1.00  0.00           H
ATOM   2597  CA  LYS A 164      44.580  64.870  39.390  1.00  0.00           C
ATOM   2598  HA  LYS A 164      43.720  65.470  39.120  1.00  0.00           H
ATOM   2599  CB  LYS A 164      45.760  65.870  39.710  1.00  0.00           C
ATOM   2600  HB1 LYS A 164      46.570  65.180  40.020  1.00  0.00           H
ATOM   2601  HB2 LYS A 164      45.610  66.520  40.590  1.00  0.00           H
ATOM   2602  CG  LYS A 164      46.310  66.660  38.580  1.00  0.00           C
ATOM   2603  HG1 LYS A 164      46.610  66.030  37.710  1.00  0.00           H
ATOM   2604  HG2 LYS A 164      47.270  67.150  38.840  1.00  0.00           H
ATOM   2605  CD  LYS A 164      45.260  67.730  38.250  1.00  0.00           C
ATOM   2606  HD1 LYS A 164      45.650  68.690  38.640  1.00  0.00           H
ATOM   2607  HD2 LYS A 164      44.240  67.590  38.660  1.00  0.00           H
ATOM   2608  CE  LYS A 164      45.260  68.080  36.760  1.00  0.00           C
ATOM   2609  HE1 LYS A 164      46.280  68.220  36.330  1.00  0.00           H
ATOM   2610  HE2 LYS A 164      44.580  68.910  36.480  1.00  0.00           H
ATOM   2611  NZ  LYS A 164      44.760  66.940  35.910  1.00  0.00           N
ATOM   2612  HZ1 LYS A 164      43.750  66.820  36.120  1.00  0.00           H
ATOM   2613  HZ2 LYS A 164      45.190  66.020  36.130  1.00  0.00           H
ATOM   2614  HZ3 LYS A 164      44.900  67.110  34.890  1.00  0.00           H
ATOM   2615  C   LYS A 164      45.030  64.050  38.240  1.00  0.00           C
ATOM   2616  O   LYS A 164      44.630  64.260  37.130  1.00  0.00           O
ATOM   2617  N   LYS A 165      45.890  63.040  38.440  1.00  0.00           N
ATOM   2618  HN  LYS A 165      46.180  62.800  39.360  1.00  0.00           H
ATOM   2619  CA  LYS A 165      46.330  61.960  37.540  1.00  0.00           C
ATOM   2620  HA  LYS A 165      46.960  62.290  36.720  1.00  0.00           H
ATOM   2621  CB  LYS A 165      47.210  60.940  38.250  1.00  0.00           C
ATOM   2622  HB1 LYS A 165      47.260  60.160  37.460  1.00  0.00           H
ATOM   2623  HB2 LYS A 165      46.780  60.590  39.220  1.00  0.00           H
ATOM   2624  CG  LYS A 165      48.610  61.430  38.620  1.00  0.00           C
ATOM   2625  HG1 LYS A 165      48.420  62.230  39.350  1.00  0.00           H
ATOM   2626  HG2 LYS A 165      49.110  61.830  37.720  1.00  0.00           H
ATOM   2627  CD  LYS A 165      49.540  60.370  39.120  1.00  0.00           C
ATOM   2628  HD1 LYS A 165      48.940  59.650  39.710  1.00  0.00           H
ATOM   2629  HD2 LYS A 165      50.300  60.860  39.780  1.00  0.00           H
ATOM   2630  CE  LYS A 165      50.220  59.460  38.060  1.00  0.00           C
ATOM   2631  HE1 LYS A 165      49.460  58.820  37.550  1.00  0.00           H
ATOM   2632  HE2 LYS A 165      50.940  58.820  38.620  1.00  0.00           H
ATOM   2633  NZ  LYS A 165      50.890  60.240  37.070  1.00  0.00           N
ATOM   2634  HZ1 LYS A 165      50.340  61.030  36.670  1.00  0.00           H
ATOM   2635  HZ2 LYS A 165      51.200  59.570  36.340  1.00  0.00           H
ATOM   2636  HZ3 LYS A 165      51.600  60.720  37.650  1.00  0.00           H
ATOM   2637  C   LYS A 165      45.220  61.160  36.870  1.00  0.00           C
ATOM   2638  O   LYS A 165      44.260  60.750  37.570  1.00  0.00           O
ATOM   2639  N   LYS A 166      45.290  60.810  35.590  1.00  0.00           N
ATOM   2640  HN  LYS A 166      46.060  61.150  35.050  1.00  0.00           H
ATOM   2641  CA  LYS A 166      44.470  59.870  34.950  1.00  0.00           C
ATOM   2642  HA  LYS A 166      43.460  59.850  35.350  1.00  0.00           H
ATOM   2643  CB  LYS A 166      44.380  60.320  33.410  1.00  0.00           C
ATOM   2644  HB1 LYS A 166      45.380  60.430  32.950  1.00  0.00           H
ATOM   2645  HB2 LYS A 166      43.950  61.330  33.310  1.00  0.00           H
ATOM   2646  CG  LYS A 166      43.640  59.220  32.500  1.00  0.00           C
ATOM   2647  HG1 LYS A 166      43.840  58.160  32.740  1.00  0.00           H
ATOM   2648  HG2 LYS A 166      44.010  59.240  31.460  1.00  0.00           H
ATOM   2649  CD  LYS A 166      42.110  59.380  32.500  1.00  0.00           C
ATOM   2650  HD1 LYS A 166      41.970  60.460  32.310  1.00  0.00           H
ATOM   2651  HD2 LYS A 166      41.760  59.130  33.530  1.00  0.00           H
ATOM   2652  CE  LYS A 166      41.330  58.520  31.510  1.00  0.00           C
ATOM   2653  HE1 LYS A 166      41.620  57.500  31.820  1.00  0.00           H
ATOM   2654  HE2 LYS A 166      41.690  58.720  30.490  1.00  0.00           H
ATOM   2655  NZ  LYS A 166      39.830  58.700  31.640  1.00  0.00           N
ATOM   2656  HZ1 LYS A 166      39.680  59.020  32.620  1.00  0.00           H
ATOM   2657  HZ2 LYS A 166      39.310  57.830  31.430  1.00  0.00           H
ATOM   2658  HZ3 LYS A 166      39.570  59.420  30.930  1.00  0.00           H
ATOM   2659  C   LYS A 166      44.950  58.420  35.270  1.00  0.00           C
ATOM   2660  O   LYS A 166      45.750  57.840  34.590  1.00  0.00           O
ATOM   2661  N   MET A 167      44.480  57.890  36.390  1.00  0.00           N
ATOM   2662  HN  MET A 167      43.880  58.410  36.970  1.00  0.00           H
ATOM   2663  CA  MET A 167      45.010  56.570  36.940  1.00  0.00           C
ATOM   2664  HA  MET A 167      46.090  56.650  36.890  1.00  0.00           H
ATOM   2665  CB  MET A 167      44.720  56.290  38.440  1.00  0.00           C
ATOM   2666  HB1 MET A 167      45.090  55.270  38.690  1.00  0.00           H
ATOM   2667  HB2 MET A 167      43.660  56.400  38.760  1.00  0.00           H
ATOM   2668  CG  MET A 167      45.600  57.110  39.440  1.00  0.00           C
ATOM   2669  HG1 MET A 167      45.540  56.610  40.430  1.00  0.00           H
ATOM   2670  HG2 MET A 167      45.280  58.170  39.470  1.00  0.00           H
ATOM   2671  SD  MET A 167      47.410  57.210  39.020  1.00  0.00           S
ATOM   2672  CE  MET A 167      47.820  55.590  39.640  1.00  0.00           C
ATOM   2673  HE1 MET A 167      48.910  55.410  39.490  1.00  0.00           H
ATOM   2674  HE2 MET A 167      47.280  54.930  38.920  1.00  0.00           H
ATOM   2675  HE3 MET A 167      47.600  55.450  40.720  1.00  0.00           H
ATOM   2676  C   MET A 167      44.750  55.300  36.140  1.00  0.00           C
ATOM   2677  O   MET A 167      45.660  54.480  36.240  1.00  0.00           O
ATOM   2678  N   PRO A 168      43.660  55.020  35.450  1.00  0.00           N
ATOM   2679  CD  PRO A 168      42.410  55.810  35.320  1.00  0.00           C
ATOM   2680  HD1 PRO A 168      42.530  56.640  34.580  1.00  0.00           H
ATOM   2681  HD2 PRO A 168      42.050  56.250  36.280  1.00  0.00           H
ATOM   2682  CA  PRO A 168      43.500  53.880  34.550  1.00  0.00           C
ATOM   2683  HA  PRO A 168      43.470  52.970  35.130  1.00  0.00           H
ATOM   2684  CB  PRO A 168      42.130  53.960  33.870  1.00  0.00           C
ATOM   2685  HB1 PRO A 168      41.690  52.940  33.880  1.00  0.00           H
ATOM   2686  HB2 PRO A 168      42.120  54.350  32.820  1.00  0.00           H
ATOM   2687  CG  PRO A 168      41.350  54.850  34.810  1.00  0.00           C
ATOM   2688  HG1 PRO A 168      40.530  55.330  34.230  1.00  0.00           H
ATOM   2689  HG2 PRO A 168      40.900  54.240  35.620  1.00  0.00           H
ATOM   2690  C   PRO A 168      44.600  53.610  33.560  1.00  0.00           C
ATOM   2691  O   PRO A 168      45.080  54.620  32.980  1.00  0.00           O
ATOM   2692  N   ILE A 169      45.000  52.330  33.320  1.00  0.00           N
ATOM   2693  HN  ILE A 169      44.580  51.550  33.770  1.00  0.00           H
ATOM   2694  CA  ILE A 169      46.150  51.910  32.580  1.00  0.00           C
ATOM   2695  HA  ILE A 169      46.830  52.730  32.410  1.00  0.00           H
ATOM   2696  CB  ILE A 169      46.850  50.640  33.150  1.00  0.00           C
ATOM   2697  HB  ILE A 169      46.380  49.690  32.810  1.00  0.00           H
ATOM   2698  CG2 ILE A 169      48.320  50.710  32.700  1.00  0.00           C
ATOM   2699 HG21 ILE A 169      49.010  49.920  33.060  1.00  0.00           H
ATOM   2700 HG22 ILE A 169      48.660  51.740  32.930  1.00  0.00           H
ATOM   2701 HG23 ILE A 169      48.420  50.720  31.590  1.00  0.00           H
ATOM   2702  CG1 ILE A 169      46.730  50.590  34.690  1.00  0.00           C
ATOM   2703 HG11 ILE A 169      45.780  50.990  35.110  1.00  0.00           H
ATOM   2704 HG12 ILE A 169      47.490  51.290  35.100  1.00  0.00           H
ATOM   2705  CD  ILE A 169      46.930  49.180  35.170  1.00  0.00           C
ATOM   2706  HD1 ILE A 169      46.050  48.530  34.990  1.00  0.00           H
ATOM   2707  HD2 ILE A 169      47.240  49.260  36.240  1.00  0.00           H
ATOM   2708  HD3 ILE A 169      47.770  48.680  34.640  1.00  0.00           H
ATOM   2709  C   ILE A 169      45.590  51.650  31.190  1.00  0.00           C
ATOM   2710  O   ILE A 169      44.630  50.900  31.040  1.00  0.00           O
ATOM   2711  N   GLN A 170      46.110  52.340  30.130  1.00  0.00           N
ATOM   2712  HN  GLN A 170      46.860  52.930  30.410  1.00  0.00           H
ATOM   2713  CA  GLN A 170      45.470  52.380  28.810  1.00  0.00           C
ATOM   2714  HA  GLN A 170      44.410  52.360  28.940  1.00  0.00           H
ATOM   2715  CB  GLN A 170      45.920  53.750  28.130  1.00  0.00           C
ATOM   2716  HB1 GLN A 170      45.510  53.700  27.110  1.00  0.00           H
ATOM   2717  HB2 GLN A 170      47.030  53.830  28.010  1.00  0.00           H
ATOM   2718  CG  GLN A 170      45.420  55.050  28.840  1.00  0.00           C
ATOM   2719  HG1 GLN A 170      45.670  55.960  28.250  1.00  0.00           H
ATOM   2720  HG2 GLN A 170      46.060  55.280  29.720  1.00  0.00           H
ATOM   2721  CD  GLN A 170      43.960  55.030  29.090  1.00  0.00           C
ATOM   2722  OE1 GLN A 170      43.180  54.810  28.140  1.00  0.00           O
ATOM   2723  NE2 GLN A 170      43.540  55.170  30.400  1.00  0.00           N
ATOM   2724 HE21 GLN A 170      42.590  55.030  30.660  1.00  0.00           H
ATOM   2725 HE22 GLN A 170      44.150  55.080  31.190  1.00  0.00           H
ATOM   2726  C   GLN A 170      45.930  51.210  28.000  1.00  0.00           C
ATOM   2727  O   GLN A 170      47.130  51.020  27.880  1.00  0.00           O
ATOM   2728  N   ASN A 171      45.040  50.310  27.470  1.00  0.00           N
ATOM   2729  HN  ASN A 171      44.070  50.510  27.590  1.00  0.00           H
ATOM   2730  CA  ASN A 171      45.380  49.150  26.700  1.00  0.00           C
ATOM   2731  HA  ASN A 171      46.440  49.030  26.850  1.00  0.00           H
ATOM   2732  CB  ASN A 171      44.750  47.930  27.240  1.00  0.00           C
ATOM   2733  HB1 ASN A 171      43.660  48.000  27.010  1.00  0.00           H
ATOM   2734  HB2 ASN A 171      44.870  47.870  28.340  1.00  0.00           H
ATOM   2735  CG  ASN A 171      45.340  46.630  26.680  1.00  0.00           C
ATOM   2736  OD1 ASN A 171      46.240  46.670  25.830  1.00  0.00           O
ATOM   2737  ND2 ASN A 171      44.830  45.520  27.190  1.00  0.00           N
ATOM   2738 HD21 ASN A 171      45.270  44.620  27.110  1.00  0.00           H
ATOM   2739 HD22 ASN A 171      44.000  45.680  27.720  1.00  0.00           H
ATOM   2740  C   ASN A 171      45.100  49.420  25.190  1.00  0.00           C
ATOM   2741  O   ASN A 171      44.910  48.510  24.330  1.00  0.00           O
ATOM   2742  N   GLY A 172      45.150  50.690  24.780  1.00  0.00           N
ATOM   2743  HN  GLY A 172      45.130  51.470  25.400  1.00  0.00           H
ATOM   2744  CA  GLY A 172      44.740  51.060  23.500  1.00  0.00           C
ATOM   2745  HA1 GLY A 172      45.110  50.280  22.850  1.00  0.00           H
ATOM   2746  HA2 GLY A 172      45.140  52.060  23.410  1.00  0.00           H
ATOM   2747  C   GLY A 172      43.330  51.250  23.140  1.00  0.00           C
ATOM   2748  O   GLY A 172      42.960  51.080  21.980  1.00  0.00           O
ATOM   2749  N   GLY A 173      42.490  51.490  24.120  1.00  0.00           N
ATOM   2750  HN  GLY A 173      42.870  51.470  25.050  1.00  0.00           H
ATOM   2751  CA  GLY A 173      41.010  51.560  23.990  1.00  0.00           C
ATOM   2752  HA1 GLY A 173      40.720  51.060  23.080  1.00  0.00           H
ATOM   2753  HA2 GLY A 173      40.720  52.590  23.880  1.00  0.00           H
ATOM   2754  C   GLY A 173      40.170  50.960  25.060  1.00  0.00           C
ATOM   2755  O   GLY A 173      38.940  51.090  25.260  1.00  0.00           O
ATOM   2756  N   ALA A 174      40.870  50.160  25.860  1.00  0.00           N
ATOM   2757  HN  ALA A 174      41.850  50.050  25.800  1.00  0.00           H
ATOM   2758  CA  ALA A 174      40.330  49.270  26.880  1.00  0.00           C
ATOM   2759  HA  ALA A 174      39.320  49.510  27.160  1.00  0.00           H
ATOM   2760  CB  ALA A 174      40.430  47.860  26.440  1.00  0.00           C
ATOM   2761  HB1 ALA A 174      39.780  47.700  25.550  1.00  0.00           H
ATOM   2762  HB2 ALA A 174      40.000  47.100  27.120  1.00  0.00           H
ATOM   2763  HB3 ALA A 174      41.500  47.650  26.200  1.00  0.00           H
ATOM   2764  C   ALA A 174      41.170  49.560  28.150  1.00  0.00           C
ATOM   2765  O   ALA A 174      42.350  49.790  28.040  1.00  0.00           O
ATOM   2766  N   ASN A 175      40.480  49.650  29.350  1.00  0.00           N
ATOM   2767  HN  ASN A 175      39.570  49.250  29.490  1.00  0.00           H
ATOM   2768  CA  ASN A 175      41.170  50.140  30.460  1.00  0.00           C
ATOM   2769  HA  ASN A 175      42.160  50.510  30.220  1.00  0.00           H
ATOM   2770  CB  ASN A 175      40.330  51.350  31.120  1.00  0.00           C
ATOM   2771  HB1 ASN A 175      40.620  51.630  32.150  1.00  0.00           H
ATOM   2772  HB2 ASN A 175      39.270  51.050  31.270  1.00  0.00           H
ATOM   2773  CG  ASN A 175      40.380  52.700  30.290  1.00  0.00           C
ATOM   2774  OD1 ASN A 175      40.960  53.710  30.600  1.00  0.00           O
ATOM   2775  ND2 ASN A 175      39.580  52.680  29.210  1.00  0.00           N
ATOM   2776 HD21 ASN A 175      39.680  53.490  28.620  1.00  0.00           H
ATOM   2777 HD22 ASN A 175      38.930  51.930  29.110  1.00  0.00           H
ATOM   2778  C   ASN A 175      41.360  49.010  31.450  1.00  0.00           C
ATOM   2779  O   ASN A 175      40.430  48.260  31.560  1.00  0.00           O
ATOM   2780  N   LEU A 176      42.490  48.920  32.240  1.00  0.00           N
ATOM   2781  HN  LEU A 176      43.320  49.420  31.990  1.00  0.00           H
ATOM   2782  CA  LEU A 176      42.620  48.120  33.500  1.00  0.00           C
ATOM   2783  HA  LEU A 176      41.680  47.650  33.720  1.00  0.00           H
ATOM   2784  CB  LEU A 176      43.840  47.090  33.380  1.00  0.00           C
ATOM   2785  HB1 LEU A 176      44.040  46.610  34.360  1.00  0.00           H
ATOM   2786  HB2 LEU A 176      44.780  47.610  33.100  1.00  0.00           H
ATOM   2787  CG  LEU A 176      43.560  45.960  32.290  1.00  0.00           C
ATOM   2788  HG  LEU A 176      43.430  46.370  31.260  1.00  0.00           H
ATOM   2789  CD1 LEU A 176      44.750  44.940  32.360  1.00  0.00           C
ATOM   2790 HD11 LEU A 176      44.410  44.080  31.740  1.00  0.00           H
ATOM   2791 HD12 LEU A 176      44.810  44.430  33.340  1.00  0.00           H
ATOM   2792 HD13 LEU A 176      45.780  45.270  32.150  1.00  0.00           H
ATOM   2793  CD2 LEU A 176      42.260  45.080  32.460  1.00  0.00           C
ATOM   2794 HD21 LEU A 176      41.280  45.590  32.570  1.00  0.00           H
ATOM   2795 HD22 LEU A 176      42.340  44.390  33.330  1.00  0.00           H
ATOM   2796 HD23 LEU A 176      42.170  44.400  31.580  1.00  0.00           H
ATOM   2797  C   LEU A 176      42.970  49.220  34.550  1.00  0.00           C
ATOM   2798  O   LEU A 176      43.410  50.340  34.290  1.00  0.00           O
ATOM   2799  N   CYS A 177      42.750  48.800  35.770  1.00  0.00           N
ATOM   2800  HN  CYS A 177      42.360  47.880  35.770  1.00  0.00           H
ATOM   2801  CA  CYS A 177      42.940  49.610  36.930  1.00  0.00           C
ATOM   2802  HA  CYS A 177      43.430  50.550  36.720  1.00  0.00           H
ATOM   2803  CB  CYS A 177      41.550  49.990  37.660  1.00  0.00           C
ATOM   2804  HB1 CYS A 177      41.030  49.150  38.160  1.00  0.00           H
ATOM   2805  HB2 CYS A 177      40.930  50.460  36.860  1.00  0.00           H
ATOM   2806  SG  CYS A 177      41.690  51.210  39.050  1.00  0.00           S
ATOM   2807  C   CYS A 177      43.930  48.940  37.940  1.00  0.00           C
ATOM   2808  O   CYS A 177      43.790  47.800  38.400  1.00  0.00           O
ATOM   2809  N   SER A 178      44.950  49.650  38.430  1.00  0.00           N
ATOM   2810  HN  SER A 178      45.110  50.550  38.030  1.00  0.00           H
ATOM   2811  CA  SER A 178      45.960  49.060  39.370  1.00  0.00           C
ATOM   2812  HA  SER A 178      45.460  48.990  40.330  1.00  0.00           H
ATOM   2813  CB  SER A 178      46.520  47.610  38.990  1.00  0.00           C
ATOM   2814  HB1 SER A 178      46.730  47.630  37.900  1.00  0.00           H
ATOM   2815  HB2 SER A 178      45.790  46.790  39.200  1.00  0.00           H
ATOM   2816  OG  SER A 178      47.780  47.170  39.600  1.00  0.00           O
ATOM   2817  HG1 SER A 178      47.900  46.220  39.510  1.00  0.00           H
ATOM   2818  C   SER A 178      47.230  49.910  39.410  1.00  0.00           C
ATOM   2819  O   SER A 178      47.740  50.350  38.430  1.00  0.00           O
ATOM   2820  N   SER A 179      47.780  50.250  40.610  1.00  0.00           N
ATOM   2821  HN  SER A 179      47.260  49.950  41.410  1.00  0.00           H
ATOM   2822  CA  SER A 179      48.980  51.010  40.640  1.00  0.00           C
ATOM   2823  HA  SER A 179      49.050  51.660  39.770  1.00  0.00           H
ATOM   2824  CB  SER A 179      48.940  51.890  41.930  1.00  0.00           C
ATOM   2825  HB1 SER A 179      48.160  52.620  41.690  1.00  0.00           H
ATOM   2826  HB2 SER A 179      49.830  52.510  42.170  1.00  0.00           H
ATOM   2827  OG  SER A 179      48.510  51.130  43.060  1.00  0.00           O
ATOM   2828  HG1 SER A 179      47.770  51.610  43.460  1.00  0.00           H
ATOM   2829  C   SER A 179      50.210  50.070  40.670  1.00  0.00           C
ATOM   2830  O   SER A 179      51.360  50.520  40.680  1.00  0.00           O
ATOM   2831  N   PHE A 180      49.920  48.760  40.620  1.00  0.00           N
ATOM   2832  HN  PHE A 180      48.970  48.430  40.610  1.00  0.00           H
ATOM   2833  CA  PHE A 180      50.980  47.740  40.720  1.00  0.00           C
ATOM   2834  HA  PHE A 180      51.890  48.220  41.040  1.00  0.00           H
ATOM   2835  CB  PHE A 180      50.560  46.610  41.680  1.00  0.00           C
ATOM   2836  HB1 PHE A 180      51.420  45.900  41.730  1.00  0.00           H
ATOM   2837  HB2 PHE A 180      49.620  46.160  41.280  1.00  0.00           H
ATOM   2838  CG  PHE A 180      50.360  47.070  43.090  1.00  0.00           C
ATOM   2839  CD1 PHE A 180      51.490  47.360  43.830  1.00  0.00           C
ATOM   2840  HD1 PHE A 180      52.430  47.440  43.310  1.00  0.00           H
ATOM   2841  CE1 PHE A 180      51.420  47.690  45.180  1.00  0.00           C
ATOM   2842  HE1 PHE A 180      52.350  47.810  45.710  1.00  0.00           H
ATOM   2843  CZ  PHE A 180      50.160  47.710  45.820  1.00  0.00           C
ATOM   2844  HZ  PHE A 180      50.130  47.930  46.880  1.00  0.00           H
ATOM   2845  CD2 PHE A 180      49.120  46.920  43.700  1.00  0.00           C
ATOM   2846  HD2 PHE A 180      48.350  46.430  43.110  1.00  0.00           H
ATOM   2847  CE2 PHE A 180      48.990  47.340  45.060  1.00  0.00           C
ATOM   2848  HE2 PHE A 180      48.050  47.330  45.590  1.00  0.00           H
ATOM   2849  C   PHE A 180      51.410  47.250  39.270  1.00  0.00           C
ATOM   2850  O   PHE A 180      52.040  46.170  39.160  1.00  0.00           O
ATOM   2851  N   SER A 181      51.040  47.880  38.180  1.00  0.00           N
ATOM   2852  HN  SER A 181      50.550  48.750  38.090  1.00  0.00           H
ATOM   2853  CA  SER A 181      51.470  47.350  36.890  1.00  0.00           C
ATOM   2854  HA  SER A 181      51.010  46.380  36.800  1.00  0.00           H
ATOM   2855  CB  SER A 181      50.800  48.230  35.810  1.00  0.00           C
ATOM   2856  HB1 SER A 181      49.700  48.120  35.840  1.00  0.00           H
ATOM   2857  HB2 SER A 181      51.070  47.970  34.760  1.00  0.00           H
ATOM   2858  OG  SER A 181      51.110  49.610  36.060  1.00  0.00           O
ATOM   2859  HG1 SER A 181      52.060  49.670  36.140  1.00  0.00           H
ATOM   2860  C   SER A 181      53.030  47.410  36.710  1.00  0.00           C
ATOM   2861  O   SER A 181      53.700  48.350  37.120  1.00  0.00           O
ATOM   2862  N   ILE A 182      53.620  46.410  35.990  1.00  0.00           N
ATOM   2863  HN  ILE A 182      53.100  45.670  35.560  1.00  0.00           H
ATOM   2864  CA  ILE A 182      55.010  46.130  35.800  1.00  0.00           C
ATOM   2865  HA  ILE A 182      55.570  46.220  36.720  1.00  0.00           H
ATOM   2866  CB  ILE A 182      55.210  44.670  35.410  1.00  0.00           C
ATOM   2867  HB  ILE A 182      54.730  44.490  34.420  1.00  0.00           H
ATOM   2868  CG2 ILE A 182      56.750  44.390  35.170  1.00  0.00           C
ATOM   2869 HG21 ILE A 182      57.250  44.730  36.090  1.00  0.00           H
ATOM   2870 HG22 ILE A 182      57.240  45.010  34.390  1.00  0.00           H
ATOM   2871 HG23 ILE A 182      56.970  43.310  35.020  1.00  0.00           H
ATOM   2872  CG1 ILE A 182      54.490  43.640  36.420  1.00  0.00           C
ATOM   2873 HG11 ILE A 182      54.700  42.590  36.120  1.00  0.00           H
ATOM   2874 HG12 ILE A 182      53.380  43.750  36.340  1.00  0.00           H
ATOM   2875  CD  ILE A 182      54.940  43.850  37.850  1.00  0.00           C
ATOM   2876  HD1 ILE A 182      56.040  43.750  38.020  1.00  0.00           H
ATOM   2877  HD2 ILE A 182      54.460  43.370  38.730  1.00  0.00           H
ATOM   2878  HD3 ILE A 182      54.850  44.930  38.100  1.00  0.00           H
ATOM   2879  C   ILE A 182      55.580  47.060  34.700  1.00  0.00           C
ATOM   2880  O   ILE A 182      55.250  46.900  33.540  1.00  0.00           O
ATOM   2881  N   CYS A 183      56.380  48.040  35.000  1.00  0.00           N
ATOM   2882  HN  CYS A 183      56.770  47.890  35.910  1.00  0.00           H
ATOM   2883  CA  CYS A 183      56.760  49.130  34.050  1.00  0.00           C
ATOM   2884  HA  CYS A 183      56.040  49.120  33.240  1.00  0.00           H
ATOM   2885  CB  CYS A 183      56.590  50.470  34.750  1.00  0.00           C
ATOM   2886  HB1 CYS A 183      57.000  51.280  34.110  1.00  0.00           H
ATOM   2887  HB2 CYS A 183      56.960  50.470  35.800  1.00  0.00           H
ATOM   2888  SG  CYS A 183      54.850  51.020  35.010  1.00  0.00           S
ATOM   2889  C   CYS A 183      58.170  48.930  33.480  1.00  0.00           C
ATOM   2890  O   CYS A 183      59.100  48.390  34.090  1.00  0.00           O
ATOM   2891  N   HSD A 184      58.380  49.300  32.240  1.00  0.00           N
ATOM   2892  HN  HSD A 184      57.630  49.530  31.620  1.00  0.00           H
ATOM   2893  CA  HSD A 184      59.640  49.070  31.490  1.00  0.00           C
ATOM   2894  HA  HSD A 184      60.140  48.230  31.950  1.00  0.00           H
ATOM   2895  CB  HSD A 184      59.400  48.970  29.980  1.00  0.00           C
ATOM   2896  HB1 HSD A 184      60.360  48.920  29.430  1.00  0.00           H
ATOM   2897  HB2 HSD A 184      58.820  49.840  29.590  1.00  0.00           H
ATOM   2898  ND1 HSD A 184      57.450  47.740  29.010  1.00  0.00           N
ATOM   2899  HD1 HSD A 184      56.810  48.510  29.000  1.00  0.00           H
ATOM   2900  CG  HSD A 184      58.710  47.790  29.560  1.00  0.00           C
ATOM   2901  CE1 HSD A 184      57.250  46.510  28.470  1.00  0.00           C
ATOM   2902  HE1 HSD A 184      56.370  46.220  27.880  1.00  0.00           H
ATOM   2903  NE2 HSD A 184      58.330  45.730  28.620  1.00  0.00           N
ATOM   2904  CD2 HSD A 184      59.250  46.550  29.310  1.00  0.00           C
ATOM   2905  HD2 HSD A 184      60.290  46.230  29.390  1.00  0.00           H
ATOM   2906  C   HSD A 184      60.550  50.230  31.660  1.00  0.00           C
ATOM   2907  O   HSD A 184      61.640  50.330  31.150  1.00  0.00           O
ATOM   2908  N   THR A 185      60.100  51.230  32.460  1.00  0.00           N
ATOM   2909  HN  THR A 185      59.140  51.180  32.710  1.00  0.00           H
ATOM   2910  CA  THR A 185      60.990  52.350  32.730  1.00  0.00           C
ATOM   2911  HA  THR A 185      62.000  51.980  32.860  1.00  0.00           H
ATOM   2912  CB  THR A 185      61.010  53.460  31.720  1.00  0.00           C
ATOM   2913  HB  THR A 185      61.300  52.930  30.790  1.00  0.00           H
ATOM   2914  OG1 THR A 185      62.000  54.390  32.070  1.00  0.00           O
ATOM   2915  HG1 THR A 185      62.840  54.120  31.700  1.00  0.00           H
ATOM   2916  CG2 THR A 185      59.620  54.090  31.640  1.00  0.00           C
ATOM   2917 HG21 THR A 185      59.320  54.670  32.540  1.00  0.00           H
ATOM   2918 HG22 THR A 185      58.970  53.300  31.210  1.00  0.00           H
ATOM   2919 HG23 THR A 185      59.790  54.840  30.840  1.00  0.00           H
ATOM   2920  C   THR A 185      60.610  52.840  34.130  1.00  0.00           C
ATOM   2921  O   THR A 185      59.470  52.700  34.600  1.00  0.00           O
ATOM   2922  N   PHE A 186      61.670  53.350  34.900  1.00  0.00           N
ATOM   2923  HN  PHE A 186      62.550  53.420  34.450  1.00  0.00           H
ATOM   2924  CA  PHE A 186      61.670  53.580  36.340  1.00  0.00           C
ATOM   2925  HA  PHE A 186      61.460  52.600  36.770  1.00  0.00           H
ATOM   2926  CB  PHE A 186      63.100  54.070  36.820  1.00  0.00           C
ATOM   2927  HB1 PHE A 186      63.010  54.960  37.480  1.00  0.00           H
ATOM   2928  HB2 PHE A 186      63.780  54.360  35.980  1.00  0.00           H
ATOM   2929  CG  PHE A 186      63.810  52.910  37.530  1.00  0.00           C
ATOM   2930  CD1 PHE A 186      65.100  52.540  37.180  1.00  0.00           C
ATOM   2931  HD1 PHE A 186      65.510  52.870  36.240  1.00  0.00           H
ATOM   2932  CE1 PHE A 186      65.870  51.660  38.000  1.00  0.00           C
ATOM   2933  HE1 PHE A 186      66.950  51.610  37.950  1.00  0.00           H
ATOM   2934  CZ  PHE A 186      65.190  51.220  39.220  1.00  0.00           C
ATOM   2935  HZ  PHE A 186      65.760  50.620  39.920  1.00  0.00           H
ATOM   2936  CD2 PHE A 186      63.210  52.480  38.670  1.00  0.00           C
ATOM   2937  HD2 PHE A 186      62.200  52.790  38.880  1.00  0.00           H
ATOM   2938  CE2 PHE A 186      63.880  51.620  39.490  1.00  0.00           C
ATOM   2939  HE2 PHE A 186      63.460  51.260  40.410  1.00  0.00           H
ATOM   2940  C   PHE A 186      60.550  54.480  36.890  1.00  0.00           C
ATOM   2941  O   PHE A 186      60.360  55.600  36.420  1.00  0.00           O
ATOM   2942  N   GLN A 187      59.750  54.000  37.860  1.00  0.00           N
ATOM   2943  HN  GLN A 187      59.920  53.140  38.360  1.00  0.00           H
ATOM   2944  CA  GLN A 187      58.670  54.780  38.380  1.00  0.00           C
ATOM   2945  HA  GLN A 187      58.550  55.580  37.660  1.00  0.00           H
ATOM   2946  CB  GLN A 187      57.490  53.810  38.530  1.00  0.00           C
ATOM   2947  HB1 GLN A 187      56.710  54.390  39.080  1.00  0.00           H
ATOM   2948  HB2 GLN A 187      57.670  53.030  39.300  1.00  0.00           H
ATOM   2949  CG  GLN A 187      56.800  53.120  37.310  1.00  0.00           C
ATOM   2950  HG1 GLN A 187      55.850  52.680  37.660  1.00  0.00           H
ATOM   2951  HG2 GLN A 187      57.480  52.320  36.920  1.00  0.00           H
ATOM   2952  CD  GLN A 187      56.540  54.170  36.240  1.00  0.00           C
ATOM   2953  OE1 GLN A 187      55.460  54.730  36.310  1.00  0.00           O
ATOM   2954  NE2 GLN A 187      57.420  54.320  35.240  1.00  0.00           N
ATOM   2955 HE21 GLN A 187      58.230  53.730  35.190  1.00  0.00           H
ATOM   2956 HE22 GLN A 187      57.290  55.070  34.590  1.00  0.00           H
ATOM   2957  C   GLN A 187      59.010  55.500  39.700  1.00  0.00           C
ATOM   2958  O   GLN A 187      59.110  54.810  40.790  1.00  0.00           O
ATOM   2959  N   TRP A 188      58.900  56.860  39.770  1.00  0.00           N
ATOM   2960  HN  TRP A 188      58.850  57.380  38.920  1.00  0.00           H
ATOM   2961  CA  TRP A 188      59.030  57.650  40.920  1.00  0.00           C
ATOM   2962  HA  TRP A 188      60.050  57.590  41.280  1.00  0.00           H
ATOM   2963  CB  TRP A 188      58.770  59.090  40.490  1.00  0.00           C
ATOM   2964  HB1 TRP A 188      58.090  59.020  39.610  1.00  0.00           H
ATOM   2965  HB2 TRP A 188      59.620  59.390  39.860  1.00  0.00           H
ATOM   2966  CG  TRP A 188      58.390  60.250  41.410  1.00  0.00           C
ATOM   2967  CD1 TRP A 188      57.380  61.150  41.290  1.00  0.00           C
ATOM   2968  HD1 TRP A 188      56.770  61.350  40.430  1.00  0.00           H
ATOM   2969  NE1 TRP A 188      57.210  61.910  42.430  1.00  0.00           N
ATOM   2970  HE1 TRP A 188      56.580  62.650  42.580  1.00  0.00           H
ATOM   2971  CE2 TRP A 188      58.210  61.500  43.260  1.00  0.00           C
ATOM   2972  CD2 TRP A 188      59.010  60.530  42.670  1.00  0.00           C
ATOM   2973  CE3 TRP A 188      60.110  60.060  43.410  1.00  0.00           C
ATOM   2974  HE3 TRP A 188      60.700  59.250  43.020  1.00  0.00           H
ATOM   2975  CZ3 TRP A 188      60.440  60.610  44.620  1.00  0.00           C
ATOM   2976  HZ3 TRP A 188      61.370  60.340  45.100  1.00  0.00           H
ATOM   2977  CZ2 TRP A 188      58.430  62.000  44.600  1.00  0.00           C
ATOM   2978  HZ2 TRP A 188      57.850  62.780  45.060  1.00  0.00           H
ATOM   2979  CH2 TRP A 188      59.630  61.540  45.210  1.00  0.00           C
ATOM   2980  HH2 TRP A 188      59.730  61.870  46.240  1.00  0.00           H
ATOM   2981  C   TRP A 188      58.060  57.260  42.070  1.00  0.00           C
ATOM   2982  O   TRP A 188      58.330  57.120  43.270  1.00  0.00           O
ATOM   2983  N   HSE A 189      56.810  56.910  41.710  1.00  0.00           N
ATOM   2984  HN  HSE A 189      56.500  56.980  40.770  1.00  0.00           H
ATOM   2985  CA  HSE A 189      55.750  56.510  42.610  1.00  0.00           C
ATOM   2986  HA  HSE A 189      55.640  57.380  43.250  1.00  0.00           H
ATOM   2987  CB  HSE A 189      54.450  56.290  41.850  1.00  0.00           C
ATOM   2988  HB1 HSE A 189      54.420  57.020  41.000  1.00  0.00           H
ATOM   2989  HB2 HSE A 189      53.480  56.340  42.410  1.00  0.00           H
ATOM   2990  ND1 HSE A 189      53.810  53.930  41.500  1.00  0.00           N
ATOM   2991  CG  HSE A 189      54.380  55.060  40.940  1.00  0.00           C
ATOM   2992  CE1 HSE A 189      53.760  53.030  40.530  1.00  0.00           C
ATOM   2993  HE1 HSE A 189      53.580  51.960  40.660  1.00  0.00           H
ATOM   2994  NE2 HSE A 189      54.200  53.580  39.350  1.00  0.00           N
ATOM   2995  HE2 HSE A 189      54.060  53.240  38.430  1.00  0.00           H
ATOM   2996  CD2 HSE A 189      54.540  54.920  39.660  1.00  0.00           C
ATOM   2997  HD2 HSE A 189      54.990  55.560  38.920  1.00  0.00           H
ATOM   2998  C   HSE A 189      56.220  55.340  43.460  1.00  0.00           C
ATOM   2999  O   HSE A 189      56.090  55.370  44.650  1.00  0.00           O
ATOM   3000  N   GLU A 190      56.850  54.300  42.880  1.00  0.00           N
ATOM   3001  HN  GLU A 190      56.940  54.270  41.890  1.00  0.00           H
ATOM   3002  CA  GLU A 190      57.280  53.150  43.630  1.00  0.00           C
ATOM   3003  HA  GLU A 190      56.370  52.860  44.140  1.00  0.00           H
ATOM   3004  CB  GLU A 190      57.650  51.990  42.680  1.00  0.00           C
ATOM   3005  HB1 GLU A 190      58.080  51.120  43.210  1.00  0.00           H
ATOM   3006  HB2 GLU A 190      58.480  52.430  42.070  1.00  0.00           H
ATOM   3007  CG  GLU A 190      56.510  51.510  41.710  1.00  0.00           C
ATOM   3008  HG1 GLU A 190      56.130  52.410  41.190  1.00  0.00           H
ATOM   3009  HG2 GLU A 190      55.770  51.140  42.450  1.00  0.00           H
ATOM   3010  CD  GLU A 190      56.910  50.470  40.700  1.00  0.00           C
ATOM   3011  OE1 GLU A 190      56.140  49.520  40.550  1.00  0.00           O
ATOM   3012  OE2 GLU A 190      58.030  50.530  40.090  1.00  0.00           O
ATOM   3013  C   GLU A 190      58.300  53.450  44.690  1.00  0.00           C
ATOM   3014  O   GLU A 190      58.130  53.130  45.860  1.00  0.00           O
ATOM   3015  N   ALA A 191      59.340  54.190  44.290  1.00  0.00           N
ATOM   3016  HN  ALA A 191      59.420  54.400  43.330  1.00  0.00           H
ATOM   3017  CA  ALA A 191      60.510  54.500  45.160  1.00  0.00           C
ATOM   3018  HA  ALA A 191      60.840  53.540  45.540  1.00  0.00           H
ATOM   3019  CB  ALA A 191      61.640  55.160  44.360  1.00  0.00           C
ATOM   3020  HB1 ALA A 191      61.370  56.110  43.860  1.00  0.00           H
ATOM   3021  HB2 ALA A 191      62.020  54.490  43.560  1.00  0.00           H
ATOM   3022  HB3 ALA A 191      62.490  55.350  45.050  1.00  0.00           H
ATOM   3023  C   ALA A 191      60.040  55.450  46.250  1.00  0.00           C
ATOM   3024  O   ALA A 191      60.470  55.380  47.420  1.00  0.00           O
ATOM   3025  N   MET A 192      59.070  56.380  45.950  1.00  0.00           N
ATOM   3026  HN  MET A 192      58.640  56.530  45.060  1.00  0.00           H
ATOM   3027  CA  MET A 192      58.370  57.210  46.940  1.00  0.00           C
ATOM   3028  HA  MET A 192      59.120  57.750  47.490  1.00  0.00           H
ATOM   3029  CB  MET A 192      57.440  58.240  46.180  1.00  0.00           C
ATOM   3030  HB1 MET A 192      56.780  57.570  45.580  1.00  0.00           H
ATOM   3031  HB2 MET A 192      58.150  58.760  45.490  1.00  0.00           H
ATOM   3032  CG  MET A 192      56.760  59.370  47.020  1.00  0.00           C
ATOM   3033  HG1 MET A 192      55.940  58.910  47.620  1.00  0.00           H
ATOM   3034  HG2 MET A 192      56.410  60.070  46.240  1.00  0.00           H
ATOM   3035  SD  MET A 192      57.920  60.270  48.150  1.00  0.00           S
ATOM   3036  CE  MET A 192      56.890  61.830  48.070  1.00  0.00           C
ATOM   3037  HE1 MET A 192      55.880  61.730  48.540  1.00  0.00           H
ATOM   3038  HE2 MET A 192      56.890  62.180  47.020  1.00  0.00           H
ATOM   3039  HE3 MET A 192      57.280  62.640  48.710  1.00  0.00           H
ATOM   3040  C   MET A 192      57.680  56.430  47.950  1.00  0.00           C
ATOM   3041  O   MET A 192      57.770  56.740  49.130  1.00  0.00           O
ATOM   3042  N   PHE A 193      56.910  55.330  47.690  1.00  0.00           N
ATOM   3043  HN  PHE A 193      56.810  54.990  46.760  1.00  0.00           H
ATOM   3044  CA  PHE A 193      56.320  54.460  48.730  1.00  0.00           C
ATOM   3045  HA  PHE A 193      55.600  55.000  49.340  1.00  0.00           H
ATOM   3046  CB  PHE A 193      55.520  53.380  47.950  1.00  0.00           C
ATOM   3047  HB1 PHE A 193      56.060  53.070  47.020  1.00  0.00           H
ATOM   3048  HB2 PHE A 193      54.620  53.870  47.550  1.00  0.00           H
ATOM   3049  CG  PHE A 193      55.210  52.150  48.720  1.00  0.00           C
ATOM   3050  CD1 PHE A 193      54.350  52.330  49.840  1.00  0.00           C
ATOM   3051  HD1 PHE A 193      53.870  53.270  50.060  1.00  0.00           H
ATOM   3052  CE1 PHE A 193      54.200  51.350  50.800  1.00  0.00           C
ATOM   3053  HE1 PHE A 193      53.580  51.550  51.650  1.00  0.00           H
ATOM   3054  CZ  PHE A 193      55.010  50.180  50.810  1.00  0.00           C
ATOM   3055  HZ  PHE A 193      54.860  49.330  51.460  1.00  0.00           H
ATOM   3056  CD2 PHE A 193      56.010  50.960  48.660  1.00  0.00           C
ATOM   3057  HD2 PHE A 193      56.690  50.790  47.840  1.00  0.00           H
ATOM   3058  CE2 PHE A 193      55.970  50.070  49.750  1.00  0.00           C
ATOM   3059  HE2 PHE A 193      56.620  49.210  49.690  1.00  0.00           H
ATOM   3060  C   PHE A 193      57.280  53.870  49.660  1.00  0.00           C
ATOM   3061  O   PHE A 193      57.200  53.810  50.860  1.00  0.00           O
ATOM   3062  N   LEU A 194      58.470  53.500  49.090  1.00  0.00           N
ATOM   3063  HN  LEU A 194      58.770  53.780  48.190  1.00  0.00           H
ATOM   3064  CA  LEU A 194      59.520  52.920  49.950  1.00  0.00           C
ATOM   3065  HA  LEU A 194      59.070  52.070  50.460  1.00  0.00           H
ATOM   3066  CB  LEU A 194      60.730  52.420  49.100  1.00  0.00           C
ATOM   3067  HB1 LEU A 194      61.640  52.110  49.650  1.00  0.00           H
ATOM   3068  HB2 LEU A 194      61.240  53.240  48.560  1.00  0.00           H
ATOM   3069  CG  LEU A 194      60.340  51.180  48.120  1.00  0.00           C
ATOM   3070  HG  LEU A 194      59.720  51.670  47.340  1.00  0.00           H
ATOM   3071  CD1 LEU A 194      61.580  50.810  47.360  1.00  0.00           C
ATOM   3072 HD11 LEU A 194      62.370  50.540  48.090  1.00  0.00           H
ATOM   3073 HD12 LEU A 194      61.900  51.650  46.710  1.00  0.00           H
ATOM   3074 HD13 LEU A 194      61.290  49.920  46.750  1.00  0.00           H
ATOM   3075  CD2 LEU A 194      59.700  50.000  48.780  1.00  0.00           C
ATOM   3076 HD21 LEU A 194      58.680  50.340  49.050  1.00  0.00           H
ATOM   3077 HD22 LEU A 194      60.400  49.640  49.570  1.00  0.00           H
ATOM   3078 HD23 LEU A 194      59.480  49.190  48.040  1.00  0.00           H
ATOM   3079  C   LEU A 194      60.030  53.970  51.010  1.00  0.00           C
ATOM   3080  O   LEU A 194      60.210  53.630  52.140  1.00  0.00           O
ATOM   3081  N   LEU A 195      60.250  55.170  50.540  1.00  0.00           N
ATOM   3082  HN  LEU A 195      59.960  55.240  49.590  1.00  0.00           H
ATOM   3083  CA  LEU A 195      60.710  56.290  51.320  1.00  0.00           C
ATOM   3084  HA  LEU A 195      61.640  56.030  51.800  1.00  0.00           H
ATOM   3085  CB  LEU A 195      60.970  57.510  50.380  1.00  0.00           C
ATOM   3086  HB1 LEU A 195      60.080  57.710  49.750  1.00  0.00           H
ATOM   3087  HB2 LEU A 195      61.600  57.280  49.490  1.00  0.00           H
ATOM   3088  CG  LEU A 195      61.320  58.830  51.070  1.00  0.00           C
ATOM   3089  HG  LEU A 195      60.470  59.240  51.650  1.00  0.00           H
ATOM   3090  CD1 LEU A 195      62.500  58.800  52.050  1.00  0.00           C
ATOM   3091 HD11 LEU A 195      63.430  58.590  51.480  1.00  0.00           H
ATOM   3092 HD12 LEU A 195      62.420  58.080  52.900  1.00  0.00           H
ATOM   3093 HD13 LEU A 195      62.680  59.800  52.520  1.00  0.00           H
ATOM   3094  CD2 LEU A 195      61.590  59.900  50.000  1.00  0.00           C
ATOM   3095 HD21 LEU A 195      62.440  59.600  49.340  1.00  0.00           H
ATOM   3096 HD22 LEU A 195      61.800  60.900  50.440  1.00  0.00           H
ATOM   3097 HD23 LEU A 195      60.680  59.940  49.380  1.00  0.00           H
ATOM   3098  C   LEU A 195      59.730  56.700  52.430  1.00  0.00           C
ATOM   3099  O   LEU A 195      60.090  56.900  53.550  1.00  0.00           O
ATOM   3100  N   GLU A 196      58.480  56.720  52.010  1.00  0.00           N
ATOM   3101  HN  GLU A 196      58.350  56.430  51.070  1.00  0.00           H
ATOM   3102  CA  GLU A 196      57.270  56.810  52.780  1.00  0.00           C
ATOM   3103  HA  GLU A 196      57.280  57.700  53.390  1.00  0.00           H
ATOM   3104  CB  GLU A 196      55.970  56.850  51.890  1.00  0.00           C
ATOM   3105  HB1 GLU A 196      55.050  56.580  52.440  1.00  0.00           H
ATOM   3106  HB2 GLU A 196      56.100  56.130  51.040  1.00  0.00           H
ATOM   3107  CG  GLU A 196      55.750  58.220  51.220  1.00  0.00           C
ATOM   3108  HG1 GLU A 196      56.720  58.270  50.680  1.00  0.00           H
ATOM   3109  HG2 GLU A 196      55.500  59.080  51.880  1.00  0.00           H
ATOM   3110  CD  GLU A 196      54.640  58.180  50.190  1.00  0.00           C
ATOM   3111  OE1 GLU A 196      54.210  57.260  49.580  1.00  0.00           O
ATOM   3112  OE2 GLU A 196      54.260  59.480  50.020  1.00  0.00           O
ATOM   3113  HE2 GLU A 196      53.750  59.520  49.200  1.00  0.00           H
ATOM   3114  C   GLU A 196      57.130  55.730  53.930  1.00  0.00           C
ATOM   3115  O   GLU A 196      56.570  56.060  54.990  1.00  0.00           O
ATOM   3116  N   PHE A 197      57.610  54.470  53.640  1.00  0.00           N
ATOM   3117  HN  PHE A 197      57.940  54.300  52.720  1.00  0.00           H
ATOM   3118  CA  PHE A 197      57.670  53.370  54.540  1.00  0.00           C
ATOM   3119  HA  PHE A 197      56.880  53.490  55.280  1.00  0.00           H
ATOM   3120  CB  PHE A 197      57.510  52.040  53.700  1.00  0.00           C
ATOM   3121  HB1 PHE A 197      58.300  52.010  52.910  1.00  0.00           H
ATOM   3122  HB2 PHE A 197      56.580  51.960  53.110  1.00  0.00           H
ATOM   3123  CG  PHE A 197      57.630  50.770  54.530  1.00  0.00           C
ATOM   3124  CD1 PHE A 197      56.640  50.360  55.470  1.00  0.00           C
ATOM   3125  HD1 PHE A 197      55.710  50.860  55.610  1.00  0.00           H
ATOM   3126  CE1 PHE A 197      56.950  49.250  56.310  1.00  0.00           C
ATOM   3127  HE1 PHE A 197      56.250  48.960  57.080  1.00  0.00           H
ATOM   3128  CZ  PHE A 197      58.150  48.590  56.120  1.00  0.00           C
ATOM   3129  HZ  PHE A 197      58.490  47.720  56.660  1.00  0.00           H
ATOM   3130  CD2 PHE A 197      58.810  50.070  54.370  1.00  0.00           C
ATOM   3131  HD2 PHE A 197      59.590  50.270  53.660  1.00  0.00           H
ATOM   3132  CE2 PHE A 197      59.100  48.910  55.130  1.00  0.00           C
ATOM   3133  HE2 PHE A 197      59.980  48.330  54.880  1.00  0.00           H
ATOM   3134  C   PHE A 197      58.940  53.170  55.340  1.00  0.00           C
ATOM   3135  O   PHE A 197      58.900  52.740  56.470  1.00  0.00           O
ATOM   3136  N   PHE A 198      60.160  53.370  54.770  1.00  0.00           N
ATOM   3137  HN  PHE A 198      60.310  53.590  53.810  1.00  0.00           H
ATOM   3138  CA  PHE A 198      61.370  53.130  55.520  1.00  0.00           C
ATOM   3139  HA  PHE A 198      61.200  52.140  55.940  1.00  0.00           H
ATOM   3140  CB  PHE A 198      62.670  53.110  54.590  1.00  0.00           C
ATOM   3141  HB1 PHE A 198      62.820  54.110  54.120  1.00  0.00           H
ATOM   3142  HB2 PHE A 198      62.530  52.320  53.830  1.00  0.00           H
ATOM   3143  CG  PHE A 198      63.930  52.610  55.260  1.00  0.00           C
ATOM   3144  CD1 PHE A 198      63.920  51.400  55.870  1.00  0.00           C
ATOM   3145  HD1 PHE A 198      63.040  50.770  55.840  1.00  0.00           H
ATOM   3146  CE1 PHE A 198      65.130  50.870  56.310  1.00  0.00           C
ATOM   3147  HE1 PHE A 198      65.270  49.880  56.710  1.00  0.00           H
ATOM   3148  CZ  PHE A 198      66.300  51.670  56.320  1.00  0.00           C
ATOM   3149  HZ  PHE A 198      67.260  51.420  56.740  1.00  0.00           H
ATOM   3150  CD2 PHE A 198      65.070  53.410  55.290  1.00  0.00           C
ATOM   3151  HD2 PHE A 198      64.970  54.350  54.770  1.00  0.00           H
ATOM   3152  CE2 PHE A 198      66.250  52.950  55.760  1.00  0.00           C
ATOM   3153  HE2 PHE A 198      67.110  53.610  55.760  1.00  0.00           H
ATOM   3154  C   PHE A 198      61.550  54.060  56.710  1.00  0.00           C
ATOM   3155  O   PHE A 198      61.990  53.670  57.830  1.00  0.00           O
ATOM   3156  N   LEU A 199      61.150  55.300  56.580  1.00  0.00           N
ATOM   3157  HN  LEU A 199      60.730  55.590  55.730  1.00  0.00           H
ATOM   3158  CA  LEU A 199      61.280  56.240  57.740  1.00  0.00           C
ATOM   3159  HA  LEU A 199      62.300  56.170  58.090  1.00  0.00           H
ATOM   3160  CB  LEU A 199      60.980  57.710  57.280  1.00  0.00           C
ATOM   3161  HB1 LEU A 199      61.200  58.440  58.080  1.00  0.00           H
ATOM   3162  HB2 LEU A 199      59.930  57.880  56.950  1.00  0.00           H
ATOM   3163  CG  LEU A 199      61.990  58.140  56.190  1.00  0.00           C
ATOM   3164  HG  LEU A 199      61.580  57.570  55.340  1.00  0.00           H
ATOM   3165  CD1 LEU A 199      61.940  59.640  55.870  1.00  0.00           C
ATOM   3166 HD11 LEU A 199      62.710  59.820  55.090  1.00  0.00           H
ATOM   3167 HD12 LEU A 199      62.080  60.480  56.580  1.00  0.00           H
ATOM   3168 HD13 LEU A 199      60.960  59.900  55.420  1.00  0.00           H
ATOM   3169  CD2 LEU A 199      63.430  57.730  56.540  1.00  0.00           C
ATOM   3170 HD21 LEU A 199      63.590  58.030  57.600  1.00  0.00           H
ATOM   3171 HD22 LEU A 199      64.150  58.320  55.940  1.00  0.00           H
ATOM   3172 HD23 LEU A 199      63.580  56.650  56.320  1.00  0.00           H
ATOM   3173  C   LEU A 199      60.470  56.020  58.970  1.00  0.00           C
ATOM   3174  O   LEU A 199      61.120  55.980  60.020  1.00  0.00           O
ATOM   3175  N   PRO A 200      59.120  55.770  58.980  1.00  0.00           N
ATOM   3176  CD  PRO A 200      58.250  56.040  57.800  1.00  0.00           C
ATOM   3177  HD1 PRO A 200      58.580  55.330  57.010  1.00  0.00           H
ATOM   3178  HD2 PRO A 200      58.100  57.090  57.490  1.00  0.00           H
ATOM   3179  CA  PRO A 200      58.370  55.510  60.160  1.00  0.00           C
ATOM   3180  HA  PRO A 200      58.690  56.240  60.890  1.00  0.00           H
ATOM   3181  CB  PRO A 200      56.810  55.750  59.750  1.00  0.00           C
ATOM   3182  HB1 PRO A 200      56.550  56.780  60.060  1.00  0.00           H
ATOM   3183  HB2 PRO A 200      56.150  54.960  60.180  1.00  0.00           H
ATOM   3184  CG  PRO A 200      56.840  55.540  58.260  1.00  0.00           C
ATOM   3185  HG1 PRO A 200      56.810  54.450  58.060  1.00  0.00           H
ATOM   3186  HG2 PRO A 200      56.070  56.040  57.630  1.00  0.00           H
ATOM   3187  C   PRO A 200      58.690  54.200  60.740  1.00  0.00           C
ATOM   3188  O   PRO A 200      58.600  54.120  61.990  1.00  0.00           O
ATOM   3189  N   LEU A 201      59.090  53.240  59.900  1.00  0.00           N
ATOM   3190  HN  LEU A 201      59.080  53.350  58.910  1.00  0.00           H
ATOM   3191  CA  LEU A 201      59.650  51.960  60.420  1.00  0.00           C
ATOM   3192  HA  LEU A 201      58.930  51.480  61.080  1.00  0.00           H
ATOM   3193  CB  LEU A 201      60.080  51.020  59.230  1.00  0.00           C
ATOM   3194  HB1 LEU A 201      61.010  51.390  58.750  1.00  0.00           H
ATOM   3195  HB2 LEU A 201      59.230  50.760  58.580  1.00  0.00           H
ATOM   3196  CG  LEU A 201      60.640  49.640  59.710  1.00  0.00           C
ATOM   3197  HG  LEU A 201      61.560  49.850  60.290  1.00  0.00           H
ATOM   3198  CD1 LEU A 201      59.620  48.770  60.400  1.00  0.00           C
ATOM   3199 HD11 LEU A 201      59.320  49.120  61.410  1.00  0.00           H
ATOM   3200 HD12 LEU A 201      60.000  47.730  60.510  1.00  0.00           H
ATOM   3201 HD13 LEU A 201      58.670  48.790  59.820  1.00  0.00           H
ATOM   3202  CD2 LEU A 201      61.240  48.820  58.510  1.00  0.00           C
ATOM   3203 HD21 LEU A 201      62.200  49.300  58.250  1.00  0.00           H
ATOM   3204 HD22 LEU A 201      60.490  48.920  57.690  1.00  0.00           H
ATOM   3205 HD23 LEU A 201      61.440  47.760  58.790  1.00  0.00           H
ATOM   3206  C   LEU A 201      60.890  52.150  61.330  1.00  0.00           C
ATOM   3207  O   LEU A 201      60.900  51.690  62.460  1.00  0.00           O
ATOM   3208  N   GLY A 202      61.810  53.010  60.830  1.00  0.00           N
ATOM   3209  HN  GLY A 202      61.690  53.400  59.920  1.00  0.00           H
ATOM   3210  CA  GLY A 202      62.900  53.600  61.600  1.00  0.00           C
ATOM   3211  HA1 GLY A 202      63.360  54.370  60.990  1.00  0.00           H
ATOM   3212  HA2 GLY A 202      63.540  52.740  61.720  1.00  0.00           H
ATOM   3213  C   GLY A 202      62.570  54.260  62.930  1.00  0.00           C
ATOM   3214  O   GLY A 202      63.260  54.130  63.950  1.00  0.00           O
ATOM   3215  N   ILE A 203      61.420  54.900  63.070  1.00  0.00           N
ATOM   3216  HN  ILE A 203      60.850  54.950  62.250  1.00  0.00           H
ATOM   3217  CA  ILE A 203      61.040  55.560  64.270  1.00  0.00           C
ATOM   3218  HA  ILE A 203      61.910  56.000  64.750  1.00  0.00           H
ATOM   3219  CB  ILE A 203      59.990  56.650  64.080  1.00  0.00           C
ATOM   3220  HB  ILE A 203      59.050  56.210  63.670  1.00  0.00           H
ATOM   3221  CG2 ILE A 203      59.610  57.220  65.440  1.00  0.00           C
ATOM   3222 HG21 ILE A 203      58.900  58.070  65.330  1.00  0.00           H
ATOM   3223 HG22 ILE A 203      60.460  57.480  66.110  1.00  0.00           H
ATOM   3224 HG23 ILE A 203      58.950  56.550  66.030  1.00  0.00           H
ATOM   3225  CG1 ILE A 203      60.450  57.730  63.080  1.00  0.00           C
ATOM   3226 HG11 ILE A 203      60.630  57.170  62.140  1.00  0.00           H
ATOM   3227 HG12 ILE A 203      61.440  58.150  63.360  1.00  0.00           H
ATOM   3228  CD  ILE A 203      59.430  58.800  62.870  1.00  0.00           C
ATOM   3229  HD1 ILE A 203      59.740  59.490  62.060  1.00  0.00           H
ATOM   3230  HD2 ILE A 203      59.310  59.390  63.800  1.00  0.00           H
ATOM   3231  HD3 ILE A 203      58.440  58.360  62.580  1.00  0.00           H
ATOM   3232  C   ILE A 203      60.590  54.500  65.250  1.00  0.00           C
ATOM   3233  O   ILE A 203      61.100  54.430  66.380  1.00  0.00           O
ATOM   3234  N   ILE A 204      59.830  53.550  64.730  1.00  0.00           N
ATOM   3235  HN  ILE A 204      59.600  53.620  63.770  1.00  0.00           H
ATOM   3236  CA  ILE A 204      59.350  52.460  65.560  1.00  0.00           C
ATOM   3237  HA  ILE A 204      59.040  52.870  66.510  1.00  0.00           H
ATOM   3238  CB  ILE A 204      58.180  51.670  64.910  1.00  0.00           C
ATOM   3239  HB  ILE A 204      58.500  51.270  63.930  1.00  0.00           H
ATOM   3240  CG2 ILE A 204      57.730  50.540  65.830  1.00  0.00           C
ATOM   3241 HG21 ILE A 204      56.700  50.160  65.660  1.00  0.00           H
ATOM   3242 HG22 ILE A 204      57.720  50.880  66.890  1.00  0.00           H
ATOM   3243 HG23 ILE A 204      58.480  49.720  65.910  1.00  0.00           H
ATOM   3244  CG1 ILE A 204      57.040  52.730  64.650  1.00  0.00           C
ATOM   3245 HG11 ILE A 204      57.390  53.610  64.080  1.00  0.00           H
ATOM   3246 HG12 ILE A 204      56.650  53.110  65.610  1.00  0.00           H
ATOM   3247  CD  ILE A 204      55.780  52.230  63.960  1.00  0.00           C
ATOM   3248  HD1 ILE A 204      55.980  51.580  63.080  1.00  0.00           H
ATOM   3249  HD2 ILE A 204      55.110  53.080  63.680  1.00  0.00           H
ATOM   3250  HD3 ILE A 204      55.190  51.530  64.600  1.00  0.00           H
ATOM   3251  C   ILE A 204      60.460  51.490  65.980  1.00  0.00           C
ATOM   3252  O   ILE A 204      60.470  51.110  67.140  1.00  0.00           O
ATOM   3253  N   LEU A 205      61.440  51.130  65.140  1.00  0.00           N
ATOM   3254  HN  LEU A 205      61.580  51.380  64.190  1.00  0.00           H
ATOM   3255  CA  LEU A 205      62.580  50.350  65.550  1.00  0.00           C
ATOM   3256  HA  LEU A 205      62.130  49.440  65.950  1.00  0.00           H
ATOM   3257  CB  LEU A 205      63.390  49.800  64.350  1.00  0.00           C
ATOM   3258  HB1 LEU A 205      64.210  49.160  64.740  1.00  0.00           H
ATOM   3259  HB2 LEU A 205      63.870  50.580  63.720  1.00  0.00           H
ATOM   3260  CG  LEU A 205      62.580  48.940  63.330  1.00  0.00           C
ATOM   3261  HG  LEU A 205      62.120  49.650  62.610  1.00  0.00           H
ATOM   3262  CD1 LEU A 205      63.350  47.990  62.470  1.00  0.00           C
ATOM   3263 HD11 LEU A 205      62.960  47.680  61.480  1.00  0.00           H
ATOM   3264 HD12 LEU A 205      63.590  47.090  63.080  1.00  0.00           H
ATOM   3265 HD13 LEU A 205      64.310  48.540  62.310  1.00  0.00           H
ATOM   3266  CD2 LEU A 205      61.480  48.050  63.970  1.00  0.00           C
ATOM   3267 HD21 LEU A 205      61.200  47.260  63.240  1.00  0.00           H
ATOM   3268 HD22 LEU A 205      60.560  48.660  64.140  1.00  0.00           H
ATOM   3269 HD23 LEU A 205      61.860  47.440  64.820  1.00  0.00           H
ATOM   3270  C   LEU A 205      63.410  50.940  66.660  1.00  0.00           C
ATOM   3271  O   LEU A 205      63.850  50.380  67.650  1.00  0.00           O
ATOM   3272  N   PHE A 206      63.660  52.280  66.510  1.00  0.00           N
ATOM   3273  HN  PHE A 206      63.350  52.770  65.700  1.00  0.00           H
ATOM   3274  CA  PHE A 206      64.250  53.040  67.580  1.00  0.00           C
ATOM   3275  HA  PHE A 206      65.230  52.620  67.670  1.00  0.00           H
ATOM   3276  CB  PHE A 206      64.530  54.540  67.130  1.00  0.00           C
ATOM   3277  HB1 PHE A 206      63.600  54.980  66.720  1.00  0.00           H
ATOM   3278  HB2 PHE A 206      65.230  54.450  66.270  1.00  0.00           H
ATOM   3279  CG  PHE A 206      65.040  55.410  68.230  1.00  0.00           C
ATOM   3280  CD1 PHE A 206      66.370  55.480  68.480  1.00  0.00           C
ATOM   3281  HD1 PHE A 206      66.950  55.030  67.690  1.00  0.00           H
ATOM   3282  CE1 PHE A 206      66.860  56.240  69.500  1.00  0.00           C
ATOM   3283  HE1 PHE A 206      67.910  56.320  69.750  1.00  0.00           H
ATOM   3284  CZ  PHE A 206      66.010  56.980  70.300  1.00  0.00           C
ATOM   3285  HZ  PHE A 206      66.470  57.650  71.020  1.00  0.00           H
ATOM   3286  CD2 PHE A 206      64.140  56.030  69.140  1.00  0.00           C
ATOM   3287  HD2 PHE A 206      63.070  56.000  69.030  1.00  0.00           H
ATOM   3288  CE2 PHE A 206      64.660  56.970  70.060  1.00  0.00           C
ATOM   3289  HE2 PHE A 206      64.030  57.640  70.620  1.00  0.00           H
ATOM   3290  C   PHE A 206      63.570  52.950  68.870  1.00  0.00           C
ATOM   3291  O   PHE A 206      64.150  52.630  69.870  1.00  0.00           O
ATOM   3292  N   CYS A 207      62.210  53.120  68.850  1.00  0.00           N
ATOM   3293  HN  CYS A 207      61.880  53.370  67.950  1.00  0.00           H
ATOM   3294  CA  CYS A 207      61.290  53.090  69.940  1.00  0.00           C
ATOM   3295  HA  CYS A 207      61.600  53.580  70.860  1.00  0.00           H
ATOM   3296  CB  CYS A 207      59.850  53.520  69.550  1.00  0.00           C
ATOM   3297  HB1 CYS A 207      59.130  53.370  70.370  1.00  0.00           H
ATOM   3298  HB2 CYS A 207      59.530  52.940  68.660  1.00  0.00           H
ATOM   3299  SG  CYS A 207      59.960  55.360  69.210  1.00  0.00           S
ATOM   3300  HG1 CYS A 207      60.320  55.220  67.940  1.00  0.00           H
ATOM   3301  C   CYS A 207      61.300  51.660  70.560  1.00  0.00           C
ATOM   3302  O   CYS A 207      61.610  51.400  71.730  1.00  0.00           O
ATOM   3303  N   SER A 208      61.240  50.640  69.700  1.00  0.00           N
ATOM   3304  HN  SER A 208      61.350  50.820  68.730  1.00  0.00           H
ATOM   3305  CA  SER A 208      61.270  49.220  70.130  1.00  0.00           C
ATOM   3306  HA  SER A 208      60.380  49.150  70.740  1.00  0.00           H
ATOM   3307  CB  SER A 208      61.210  48.350  68.900  1.00  0.00           C
ATOM   3308  HB1 SER A 208      61.120  47.260  69.160  1.00  0.00           H
ATOM   3309  HB2 SER A 208      62.150  48.390  68.310  1.00  0.00           H
ATOM   3310  OG  SER A 208      60.120  48.730  68.040  1.00  0.00           O
ATOM   3311  HG1 SER A 208      60.290  49.610  67.730  1.00  0.00           H
ATOM   3312  C   SER A 208      62.410  48.750  71.040  1.00  0.00           C
ATOM   3313  O   SER A 208      62.220  48.120  72.120  1.00  0.00           O
ATOM   3314  N   ALA A 209      63.660  49.100  70.650  1.00  0.00           N
ATOM   3315  HN  ALA A 209      63.830  49.410  69.720  1.00  0.00           H
ATOM   3316  CA  ALA A 209      64.850  48.980  71.340  1.00  0.00           C
ATOM   3317  HA  ALA A 209      64.950  47.940  71.610  1.00  0.00           H
ATOM   3318  CB  ALA A 209      65.970  49.370  70.360  1.00  0.00           C
ATOM   3319  HB1 ALA A 209      65.970  48.580  69.580  1.00  0.00           H
ATOM   3320  HB2 ALA A 209      67.020  49.490  70.700  1.00  0.00           H
ATOM   3321  HB3 ALA A 209      65.700  50.340  69.880  1.00  0.00           H
ATOM   3322  C   ALA A 209      64.900  49.850  72.590  1.00  0.00           C
ATOM   3323  O   ALA A 209      65.310  49.390  73.650  1.00  0.00           O
ATOM   3324  N   ARG A 210      64.530  51.140  72.520  1.00  0.00           N
ATOM   3325  HN  ARG A 210      64.360  51.600  71.640  1.00  0.00           H
ATOM   3326  CA  ARG A 210      64.450  51.930  73.690  1.00  0.00           C
ATOM   3327  HA  ARG A 210      65.370  52.000  74.250  1.00  0.00           H
ATOM   3328  CB  ARG A 210      64.090  53.420  73.320  1.00  0.00           C
ATOM   3329  HB1 ARG A 210      63.820  54.060  74.200  1.00  0.00           H
ATOM   3330  HB2 ARG A 210      63.140  53.350  72.740  1.00  0.00           H
ATOM   3331  CG  ARG A 210      65.300  54.130  72.520  1.00  0.00           C
ATOM   3332  HG1 ARG A 210      64.730  54.850  71.890  1.00  0.00           H
ATOM   3333  HG2 ARG A 210      65.760  53.470  71.750  1.00  0.00           H
ATOM   3334  CD  ARG A 210      66.310  54.990  73.250  1.00  0.00           C
ATOM   3335  HD1 ARG A 210      65.810  55.600  74.050  1.00  0.00           H
ATOM   3336  HD2 ARG A 210      66.770  55.700  72.550  1.00  0.00           H
ATOM   3337  NE  ARG A 210      67.310  54.140  73.940  1.00  0.00           N
ATOM   3338  HE  ARG A 210      67.470  53.220  73.550  1.00  0.00           H
ATOM   3339  CZ  ARG A 210      68.110  54.530  74.880  1.00  0.00           C
ATOM   3340  NH1 ARG A 210      68.130  55.760  75.360  1.00  0.00           N
ATOM   3341 HH11 ARG A 210      67.600  56.400  74.810  1.00  0.00           H
ATOM   3342 HH12 ARG A 210      68.800  55.960  76.070  1.00  0.00           H
ATOM   3343  NH2 ARG A 210      69.030  53.810  75.450  1.00  0.00           N
ATOM   3344 HH21 ARG A 210      69.260  52.870  75.280  1.00  0.00           H
ATOM   3345 HH22 ARG A 210      69.670  54.320  76.050  1.00  0.00           H
ATOM   3346  C   ARG A 210      63.450  51.500  74.770  1.00  0.00           C
ATOM   3347  O   ARG A 210      63.790  51.370  75.940  1.00  0.00           O
ATOM   3348  N   ILE A 211      62.240  51.160  74.350  1.00  0.00           N
ATOM   3349  HN  ILE A 211      61.970  51.110  73.380  1.00  0.00           H
ATOM   3350  CA  ILE A 211      61.160  50.640  75.230  1.00  0.00           C
ATOM   3351  HA  ILE A 211      61.030  51.320  76.060  1.00  0.00           H
ATOM   3352  CB  ILE A 211      59.790  50.380  74.510  1.00  0.00           C
ATOM   3353  HB  ILE A 211      59.960  49.630  73.690  1.00  0.00           H
ATOM   3354  CG2 ILE A 211      58.860  49.720  75.520  1.00  0.00           C
ATOM   3355 HG21 ILE A 211      58.940  48.620  75.520  1.00  0.00           H
ATOM   3356 HG22 ILE A 211      57.860  49.960  75.080  1.00  0.00           H
ATOM   3357 HG23 ILE A 211      58.870  50.220  76.500  1.00  0.00           H
ATOM   3358  CG1 ILE A 211      59.180  51.730  73.900  1.00  0.00           C
ATOM   3359 HG11 ILE A 211      60.010  51.940  73.180  1.00  0.00           H
ATOM   3360 HG12 ILE A 211      59.200  52.470  74.730  1.00  0.00           H
ATOM   3361  CD  ILE A 211      57.860  51.820  73.130  1.00  0.00           C
ATOM   3362  HD1 ILE A 211      57.890  52.660  72.410  1.00  0.00           H
ATOM   3363  HD2 ILE A 211      57.070  51.940  73.920  1.00  0.00           H
ATOM   3364  HD3 ILE A 211      57.710  50.850  72.610  1.00  0.00           H
ATOM   3365  C   ILE A 211      61.580  49.370  75.930  1.00  0.00           C
ATOM   3366  O   ILE A 211      61.490  49.200  77.130  1.00  0.00           O
ATOM   3367  N   ILE A 212      62.220  48.390  75.200  1.00  0.00           N
ATOM   3368  HN  ILE A 212      62.250  48.470  74.220  1.00  0.00           H
ATOM   3369  CA  ILE A 212      62.940  47.220  75.800  1.00  0.00           C
ATOM   3370  HA  ILE A 212      62.160  46.790  76.390  1.00  0.00           H
ATOM   3371  CB  ILE A 212      63.360  46.260  74.700  1.00  0.00           C
ATOM   3372  HB  ILE A 212      63.830  46.770  73.830  1.00  0.00           H
ATOM   3373  CG2 ILE A 212      64.320  45.250  75.280  1.00  0.00           C
ATOM   3374 HG21 ILE A 212      65.220  45.790  75.630  1.00  0.00           H
ATOM   3375 HG22 ILE A 212      64.670  44.560  74.470  1.00  0.00           H
ATOM   3376 HG23 ILE A 212      63.820  44.610  76.040  1.00  0.00           H
ATOM   3377  CG1 ILE A 212      62.030  45.570  74.150  1.00  0.00           C
ATOM   3378 HG11 ILE A 212      61.340  46.290  73.650  1.00  0.00           H
ATOM   3379 HG12 ILE A 212      61.380  45.210  74.970  1.00  0.00           H
ATOM   3380  CD  ILE A 212      62.270  44.500  73.170  1.00  0.00           C
ATOM   3381  HD1 ILE A 212      61.450  43.760  73.270  1.00  0.00           H
ATOM   3382  HD2 ILE A 212      63.180  43.900  73.360  1.00  0.00           H
ATOM   3383  HD3 ILE A 212      62.160  45.020  72.200  1.00  0.00           H
ATOM   3384  C   ILE A 212      64.000  47.520  76.810  1.00  0.00           C
ATOM   3385  O   ILE A 212      64.100  46.930  77.850  1.00  0.00           O
ATOM   3386  N   TRP A 213      64.830  48.540  76.470  1.00  0.00           N
ATOM   3387  HN  TRP A 213      64.810  48.920  75.550  1.00  0.00           H
ATOM   3388  CA  TRP A 213      65.820  49.140  77.400  1.00  0.00           C
ATOM   3389  HA  TRP A 213      66.430  48.320  77.750  1.00  0.00           H
ATOM   3390  CB  TRP A 213      66.880  50.140  76.780  1.00  0.00           C
ATOM   3391  HB1 TRP A 213      66.460  50.770  75.980  1.00  0.00           H
ATOM   3392  HB2 TRP A 213      67.530  49.440  76.220  1.00  0.00           H
ATOM   3393  CG  TRP A 213      67.620  51.020  77.640  1.00  0.00           C
ATOM   3394  CD1 TRP A 213      68.670  50.720  78.480  1.00  0.00           C
ATOM   3395  HD1 TRP A 213      69.060  49.720  78.510  1.00  0.00           H
ATOM   3396  NE1 TRP A 213      68.910  51.850  79.270  1.00  0.00           N
ATOM   3397  HE1 TRP A 213      69.470  51.940  80.080  1.00  0.00           H
ATOM   3398  CE2 TRP A 213      68.130  52.820  78.920  1.00  0.00           C
ATOM   3399  CD2 TRP A 213      67.260  52.360  77.830  1.00  0.00           C
ATOM   3400  CE3 TRP A 213      66.330  53.190  77.310  1.00  0.00           C
ATOM   3401  HE3 TRP A 213      65.800  52.880  76.420  1.00  0.00           H
ATOM   3402  CZ3 TRP A 213      66.200  54.490  77.870  1.00  0.00           C
ATOM   3403  HZ3 TRP A 213      65.420  55.150  77.510  1.00  0.00           H
ATOM   3404  CZ2 TRP A 213      67.970  54.100  79.470  1.00  0.00           C
ATOM   3405  HZ2 TRP A 213      68.560  54.350  80.330  1.00  0.00           H
ATOM   3406  CH2 TRP A 213      66.950  54.890  78.950  1.00  0.00           C
ATOM   3407  HH2 TRP A 213      66.870  55.890  79.360  1.00  0.00           H
ATOM   3408  C   TRP A 213      65.260  49.650  78.710  1.00  0.00           C
ATOM   3409  O   TRP A 213      65.780  49.490  79.820  1.00  0.00           O
ATOM   3410  N   SER A 214      64.030  50.260  78.580  1.00  0.00           N
ATOM   3411  HN  SER A 214      63.730  50.370  77.640  1.00  0.00           H
ATOM   3412  CA  SER A 214      63.300  50.890  79.690  1.00  0.00           C
ATOM   3413  HA  SER A 214      64.020  51.410  80.310  1.00  0.00           H
ATOM   3414  CB  SER A 214      62.320  51.970  79.120  1.00  0.00           C
ATOM   3415  HB1 SER A 214      61.660  51.370  78.470  1.00  0.00           H
ATOM   3416  HB2 SER A 214      62.950  52.680  78.510  1.00  0.00           H
ATOM   3417  OG  SER A 214      61.690  52.720  80.170  1.00  0.00           O
ATOM   3418  HG1 SER A 214      62.320  53.350  80.510  1.00  0.00           H
ATOM   3419  C   SER A 214      62.600  49.900  80.600  1.00  0.00           C
ATOM   3420  O   SER A 214      62.530  49.990  81.810  1.00  0.00           O
ATOM   3421  N   LEU A 215      62.260  48.740  80.010  1.00  0.00           N
ATOM   3422  HN  LEU A 215      62.330  48.580  79.040  1.00  0.00           H
ATOM   3423  CA  LEU A 215      61.760  47.560  80.670  1.00  0.00           C
ATOM   3424  HA  LEU A 215      60.930  47.940  81.250  1.00  0.00           H
ATOM   3425  CB  LEU A 215      60.940  46.670  79.730  1.00  0.00           C
ATOM   3426  HB1 LEU A 215      60.790  45.700  80.250  1.00  0.00           H
ATOM   3427  HB2 LEU A 215      61.600  46.340  78.890  1.00  0.00           H
ATOM   3428  CG  LEU A 215      59.670  47.210  79.160  1.00  0.00           C
ATOM   3429  HG  LEU A 215      59.980  48.210  78.780  1.00  0.00           H
ATOM   3430  CD1 LEU A 215      59.300  46.340  77.950  1.00  0.00           C
ATOM   3431 HD11 LEU A 215      60.040  46.400  77.120  1.00  0.00           H
ATOM   3432 HD12 LEU A 215      58.320  46.700  77.570  1.00  0.00           H
ATOM   3433 HD13 LEU A 215      59.120  45.330  78.360  1.00  0.00           H
ATOM   3434  CD2 LEU A 215      58.590  47.500  80.230  1.00  0.00           C
ATOM   3435 HD21 LEU A 215      58.010  46.620  80.600  1.00  0.00           H
ATOM   3436 HD22 LEU A 215      57.810  48.160  79.780  1.00  0.00           H
ATOM   3437 HD23 LEU A 215      58.980  48.080  81.080  1.00  0.00           H
ATOM   3438  C   LEU A 215      62.870  46.890  81.530  1.00  0.00           C
ATOM   3439  O   LEU A 215      62.750  46.640  82.690  1.00  0.00           O
ATOM   3440  N   ARG A 216      64.120  46.760  80.970  1.00  0.00           N
ATOM   3441  HN  ARG A 216      64.310  47.270  80.140  1.00  0.00           H
ATOM   3442  CA  ARG A 216      65.240  46.150  81.660  1.00  0.00           C
ATOM   3443  HA  ARG A 216      64.930  45.160  81.960  1.00  0.00           H
ATOM   3444  CB  ARG A 216      66.470  46.050  80.700  1.00  0.00           C
ATOM   3445  HB1 ARG A 216      67.420  45.860  81.230  1.00  0.00           H
ATOM   3446  HB2 ARG A 216      66.590  47.080  80.290  1.00  0.00           H
ATOM   3447  CG  ARG A 216      66.360  45.050  79.580  1.00  0.00           C
ATOM   3448  HG1 ARG A 216      65.830  45.460  78.700  1.00  0.00           H
ATOM   3449  HG2 ARG A 216      65.770  44.210  80.010  1.00  0.00           H
ATOM   3450  CD  ARG A 216      67.690  44.510  79.120  1.00  0.00           C
ATOM   3451  HD1 ARG A 216      68.390  44.270  79.950  1.00  0.00           H
ATOM   3452  HD2 ARG A 216      68.190  45.300  78.510  1.00  0.00           H
ATOM   3453  NE  ARG A 216      67.340  43.290  78.420  1.00  0.00           N
ATOM   3454  HE  ARG A 216      66.890  42.610  79.010  1.00  0.00           H
ATOM   3455  CZ  ARG A 216      67.600  42.960  77.170  1.00  0.00           C
ATOM   3456  NH1 ARG A 216      68.450  43.530  76.390  1.00  0.00           N
ATOM   3457 HH11 ARG A 216      69.090  44.220  76.750  1.00  0.00           H
ATOM   3458 HH12 ARG A 216      68.860  42.930  75.710  1.00  0.00           H
ATOM   3459  NH2 ARG A 216      67.020  41.890  76.600  1.00  0.00           N
ATOM   3460 HH21 ARG A 216      66.350  41.450  77.190  1.00  0.00           H
ATOM   3461 HH22 ARG A 216      67.090  41.760  75.610  1.00  0.00           H
ATOM   3462  C   ARG A 216      65.700  46.900  82.940  1.00  0.00           C
ATOM   3463  O   ARG A 216      66.220  46.280  83.840  1.00  0.00           O
ATOM   3464  N   GLN A 217      65.360  48.220  83.060  1.00  0.00           N
ATOM   3465  HN  GLN A 217      65.100  48.750  82.260  1.00  0.00           H
ATOM   3466  CA  GLN A 217      65.630  49.060  84.230  1.00  0.00           C
ATOM   3467  HA  GLN A 217      66.680  49.000  84.450  1.00  0.00           H
ATOM   3468  CB  GLN A 217      65.310  50.520  83.940  1.00  0.00           C
ATOM   3469  HB1 GLN A 217      65.600  51.160  84.810  1.00  0.00           H
ATOM   3470  HB2 GLN A 217      64.210  50.460  83.770  1.00  0.00           H
ATOM   3471  CG  GLN A 217      66.110  51.090  82.770  1.00  0.00           C
ATOM   3472  HG1 GLN A 217      65.740  52.120  82.650  1.00  0.00           H
ATOM   3473  HG2 GLN A 217      65.880  50.540  81.820  1.00  0.00           H
ATOM   3474  CD  GLN A 217      67.650  51.140  82.910  1.00  0.00           C
ATOM   3475  OE1 GLN A 217      68.210  50.040  82.830  1.00  0.00           O
ATOM   3476  NE2 GLN A 217      68.370  52.300  83.070  1.00  0.00           N
ATOM   3477 HE21 GLN A 217      69.350  52.170  83.260  1.00  0.00           H
ATOM   3478 HE22 GLN A 217      67.990  53.200  82.860  1.00  0.00           H
ATOM   3479  C   GLN A 217      64.820  48.570  85.440  1.00  0.00           C
ATOM   3480  O   GLN A 217      65.290  48.820  86.530  1.00  0.00           O
ATOM   3481  N   ARG A 218      63.700  47.880  85.230  1.00  0.00           N
ATOM   3482  HN  ARG A 218      63.520  47.760  84.260  1.00  0.00           H
ATOM   3483  CA  ARG A 218      62.790  47.290  86.170  1.00  0.00           C
ATOM   3484  HA  ARG A 218      62.640  48.110  86.850  1.00  0.00           H
ATOM   3485  CB  ARG A 218      61.320  46.990  85.630  1.00  0.00           C
ATOM   3486  HB1 ARG A 218      60.880  46.280  86.360  1.00  0.00           H
ATOM   3487  HB2 ARG A 218      61.320  46.380  84.710  1.00  0.00           H
ATOM   3488  CG  ARG A 218      60.400  48.210  85.620  1.00  0.00           C
ATOM   3489  HG1 ARG A 218      60.660  48.880  86.490  1.00  0.00           H
ATOM   3490  HG2 ARG A 218      59.380  47.770  85.680  1.00  0.00           H
ATOM   3491  CD  ARG A 218      60.480  49.100  84.320  1.00  0.00           C
ATOM   3492  HD1 ARG A 218      60.090  48.460  83.500  1.00  0.00           H
ATOM   3493  HD2 ARG A 218      61.540  49.420  84.220  1.00  0.00           H
ATOM   3494  NE  ARG A 218      59.490  50.230  84.470  1.00  0.00           N
ATOM   3495  HE  ARG A 218      58.750  50.040  85.110  1.00  0.00           H
ATOM   3496  CZ  ARG A 218      59.420  51.290  83.720  1.00  0.00           C
ATOM   3497  NH1 ARG A 218      60.320  51.530  82.800  1.00  0.00           N
ATOM   3498 HH11 ARG A 218      61.020  50.840  82.640  1.00  0.00           H
ATOM   3499 HH12 ARG A 218      60.100  52.290  82.190  1.00  0.00           H
ATOM   3500  NH2 ARG A 218      58.440  52.200  83.770  1.00  0.00           N
ATOM   3501 HH21 ARG A 218      57.760  52.130  84.500  1.00  0.00           H
ATOM   3502 HH22 ARG A 218      58.390  52.890  83.050  1.00  0.00           H
ATOM   3503  C   ARG A 218      63.440  46.090  86.900  1.00  0.00           C
ATOM   3504  O   ARG A 218      64.360  45.410  86.430  1.00  0.00           O
ATOM   3505  N   GLN A 219      63.030  45.790  88.180  1.00  0.00           N
ATOM   3506  HN  GLN A 219      62.320  46.310  88.670  1.00  0.00           H
ATOM   3507  CA  GLN A 219      63.480  44.600  88.870  1.00  0.00           C
ATOM   3508  HA  GLN A 219      64.550  44.500  88.780  1.00  0.00           H
ATOM   3509  CB  GLN A 219      63.040  44.620  90.270  1.00  0.00           C
ATOM   3510  HB1 GLN A 219      63.650  43.870  90.830  1.00  0.00           H
ATOM   3511  HB2 GLN A 219      61.940  44.500  90.350  1.00  0.00           H
ATOM   3512  CG  GLN A 219      63.300  45.880  91.110  1.00  0.00           C
ATOM   3513  HG1 GLN A 219      62.880  45.840  92.130  1.00  0.00           H
ATOM   3514  HG2 GLN A 219      62.820  46.770  90.630  1.00  0.00           H
ATOM   3515  CD  GLN A 219      64.800  46.040  91.270  1.00  0.00           C
ATOM   3516  OE1 GLN A 219      65.380  45.640  92.290  1.00  0.00           O
ATOM   3517  NE2 GLN A 219      65.610  46.700  90.370  1.00  0.00           N
ATOM   3518 HE21 GLN A 219      66.470  47.100  90.670  1.00  0.00           H
ATOM   3519 HE22 GLN A 219      65.230  47.020  89.500  1.00  0.00           H
ATOM   3520  C   GLN A 219      62.950  43.260  88.380  1.00  0.00           C
ATOM   3521  O   GLN A 219      61.820  43.180  88.010  1.00  0.00           O
ATOM   3522  N   MET A 220      63.760  42.190  88.420  1.00  0.00           N
ATOM   3523  HN  MET A 220      64.730  42.230  88.670  1.00  0.00           H
ATOM   3524  CA  MET A 220      63.340  40.880  88.000  1.00  0.00           C
ATOM   3525  HA  MET A 220      64.180  40.210  88.130  1.00  0.00           H
ATOM   3526  CB  MET A 220      62.180  40.150  88.790  1.00  0.00           C
ATOM   3527  HB1 MET A 220      61.990  39.150  88.350  1.00  0.00           H
ATOM   3528  HB2 MET A 220      61.240  40.720  88.720  1.00  0.00           H
ATOM   3529  CG  MET A 220      62.590  39.800  90.160  1.00  0.00           C
ATOM   3530  HG1 MET A 220      61.700  39.550  90.780  1.00  0.00           H
ATOM   3531  HG2 MET A 220      62.930  40.790  90.550  1.00  0.00           H
ATOM   3532  SD  MET A 220      63.950  38.590  90.450  1.00  0.00           S
ATOM   3533  CE  MET A 220      62.990  37.120  90.020  1.00  0.00           C
ATOM   3534  HE1 MET A 220      62.700  37.130  88.940  1.00  0.00           H
ATOM   3535  HE2 MET A 220      61.990  36.990  90.480  1.00  0.00           H
ATOM   3536  HE3 MET A 220      63.650  36.240  90.170  1.00  0.00           H
ATOM   3537  C   MET A 220      63.290  40.910  86.490  1.00  0.00           C
ATOM   3538  O   MET A 220      62.460  40.230  85.880  1.00  0.00           O
ATOM   3539  N   ASP A 221      64.180  41.710  85.900  1.00  0.00           N
ATOM   3540  HN  ASP A 221      64.730  42.290  86.490  1.00  0.00           H
ATOM   3541  CA  ASP A 221      64.320  41.990  84.440  1.00  0.00           C
ATOM   3542  HA  ASP A 221      63.440  42.590  84.230  1.00  0.00           H
ATOM   3543  CB  ASP A 221      65.510  42.970  84.270  1.00  0.00           C
ATOM   3544  HB1 ASP A 221      65.580  43.640  85.150  1.00  0.00           H
ATOM   3545  HB2 ASP A 221      65.350  43.550  83.330  1.00  0.00           H
ATOM   3546  CG  ASP A 221      66.850  42.320  84.180  1.00  0.00           C
ATOM   3547  OD1 ASP A 221      67.100  41.490  85.110  1.00  0.00           O
ATOM   3548  OD2 ASP A 221      67.710  42.600  83.340  1.00  0.00           O
ATOM   3549  C   ASP A 221      64.370  40.760  83.460  1.00  0.00           C
ATOM   3550  O   ASP A 221      64.090  40.900  82.270  1.00  0.00           O
ATOM   3551  N   ARG A 222      64.820  39.550  83.880  1.00  0.00           N
ATOM   3552  HN  ARG A 222      65.170  39.510  84.810  1.00  0.00           H
ATOM   3553  CA  ARG A 222      64.980  38.400  82.970  1.00  0.00           C
ATOM   3554  HA  ARG A 222      65.050  38.650  81.920  1.00  0.00           H
ATOM   3555  CB  ARG A 222      66.330  37.690  83.340  1.00  0.00           C
ATOM   3556  HB1 ARG A 222      66.470  36.800  82.700  1.00  0.00           H
ATOM   3557  HB2 ARG A 222      66.340  37.360  84.400  1.00  0.00           H
ATOM   3558  CG  ARG A 222      67.540  38.550  83.030  1.00  0.00           C
ATOM   3559  HG1 ARG A 222      68.420  38.020  83.450  1.00  0.00           H
ATOM   3560  HG2 ARG A 222      67.370  39.510  83.580  1.00  0.00           H
ATOM   3561  CD  ARG A 222      67.620  38.950  81.620  1.00  0.00           C
ATOM   3562  HD1 ARG A 222      66.770  39.620  81.370  1.00  0.00           H
ATOM   3563  HD2 ARG A 222      67.820  38.020  81.050  1.00  0.00           H
ATOM   3564  NE  ARG A 222      68.880  39.760  81.470  1.00  0.00           N
ATOM   3565  HE  ARG A 222      69.440  40.010  82.270  1.00  0.00           H
ATOM   3566  CZ  ARG A 222      69.330  40.270  80.340  1.00  0.00           C
ATOM   3567  NH1 ARG A 222      68.730  40.070  79.220  1.00  0.00           N
ATOM   3568 HH11 ARG A 222      68.040  39.360  79.330  1.00  0.00           H
ATOM   3569 HH12 ARG A 222      69.290  40.080  78.380  1.00  0.00           H
ATOM   3570  NH2 ARG A 222      70.450  40.970  80.320  1.00  0.00           N
ATOM   3571 HH21 ARG A 222      70.940  41.180  81.160  1.00  0.00           H
ATOM   3572 HH22 ARG A 222      70.750  41.350  79.450  1.00  0.00           H
ATOM   3573  C   ARG A 222      63.860  37.470  83.220  1.00  0.00           C
ATOM   3574  O   ARG A 222      63.820  36.370  82.710  1.00  0.00           O
ATOM   3575  N   HSD A 223      62.810  37.940  83.950  1.00  0.00           N
ATOM   3576  HN  HSD A 223      62.840  38.880  84.290  1.00  0.00           H
ATOM   3577  CA  HSD A 223      61.840  37.040  84.480  1.00  0.00           C
ATOM   3578  HA  HSD A 223      61.720  36.250  83.750  1.00  0.00           H
ATOM   3579  CB  HSD A 223      62.040  36.630  85.920  1.00  0.00           C
ATOM   3580  HB1 HSD A 223      61.290  35.940  86.350  1.00  0.00           H
ATOM   3581  HB2 HSD A 223      62.120  37.590  86.480  1.00  0.00           H
ATOM   3582  ND1 HSD A 223      63.440  34.540  85.800  1.00  0.00           N
ATOM   3583  HD1 HSD A 223      62.720  33.960  85.420  1.00  0.00           H
ATOM   3584  CG  HSD A 223      63.310  35.870  86.120  1.00  0.00           C
ATOM   3585  CE1 HSD A 223      64.630  34.130  86.230  1.00  0.00           C
ATOM   3586  HE1 HSD A 223      64.940  33.090  86.090  1.00  0.00           H
ATOM   3587  NE2 HSD A 223      65.230  35.060  86.910  1.00  0.00           N
ATOM   3588  CD2 HSD A 223      64.470  36.200  86.740  1.00  0.00           C
ATOM   3589  HD2 HSD A 223      64.630  37.110  87.310  1.00  0.00           H
ATOM   3590  C   HSD A 223      60.400  37.610  84.380  1.00  0.00           C
ATOM   3591  O   HSD A 223      60.240  38.830  84.280  1.00  0.00           O
ATOM   3592  N   ALA A 224      59.400  36.800  84.350  1.00  0.00           N
ATOM   3593  HN  ALA A 224      59.580  35.830  84.210  1.00  0.00           H
ATOM   3594  CA  ALA A 224      57.990  37.110  84.520  1.00  0.00           C
ATOM   3595  HA  ALA A 224      57.520  36.230  84.150  1.00  0.00           H
ATOM   3596  CB  ALA A 224      57.720  37.090  86.020  1.00  0.00           C
ATOM   3597  HB1 ALA A 224      56.630  37.170  86.210  1.00  0.00           H
ATOM   3598  HB2 ALA A 224      58.400  37.750  86.590  1.00  0.00           H
ATOM   3599  HB3 ALA A 224      57.910  36.050  86.390  1.00  0.00           H
ATOM   3600  C   ALA A 224      57.460  38.310  83.800  1.00  0.00           C
ATOM   3601  O   ALA A 224      57.770  38.550  82.640  1.00  0.00           O
ATOM   3602  N   LYS A 225      56.590  39.110  84.460  1.00  0.00           N
ATOM   3603  HN  LYS A 225      56.480  38.890  85.430  1.00  0.00           H
ATOM   3604  CA  LYS A 225      56.010  40.310  83.950  1.00  0.00           C
ATOM   3605  HA  LYS A 225      55.320  40.010  83.170  1.00  0.00           H
ATOM   3606  CB  LYS A 225      55.250  41.000  85.170  1.00  0.00           C
ATOM   3607  HB1 LYS A 225      54.420  40.310  85.450  1.00  0.00           H
ATOM   3608  HB2 LYS A 225      54.690  41.840  84.730  1.00  0.00           H
ATOM   3609  CG  LYS A 225      56.080  41.430  86.360  1.00  0.00           C
ATOM   3610  HG1 LYS A 225      56.700  42.300  86.040  1.00  0.00           H
ATOM   3611  HG2 LYS A 225      56.710  40.570  86.650  1.00  0.00           H
ATOM   3612  CD  LYS A 225      55.190  41.760  87.570  1.00  0.00           C
ATOM   3613  HD1 LYS A 225      54.460  42.520  87.240  1.00  0.00           H
ATOM   3614  HD2 LYS A 225      55.840  42.030  88.440  1.00  0.00           H
ATOM   3615  CE  LYS A 225      54.440  40.560  88.100  1.00  0.00           C
ATOM   3616  HE1 LYS A 225      55.160  39.720  88.140  1.00  0.00           H
ATOM   3617  HE2 LYS A 225      53.610  40.270  87.420  1.00  0.00           H
ATOM   3618  NZ  LYS A 225      53.900  40.880  89.440  1.00  0.00           N
ATOM   3619  HZ1 LYS A 225      53.310  41.710  89.300  1.00  0.00           H
ATOM   3620  HZ2 LYS A 225      54.710  41.160  90.050  1.00  0.00           H
ATOM   3621  HZ3 LYS A 225      53.300  40.110  89.800  1.00  0.00           H
ATOM   3622  C   LYS A 225      56.970  41.260  83.180  1.00  0.00           C
ATOM   3623  O   LYS A 225      56.730  41.710  82.090  1.00  0.00           O
ATOM   3624  N   ILE A 226      58.210  41.620  83.750  1.00  0.00           N
ATOM   3625  HN  ILE A 226      58.550  41.230  84.600  1.00  0.00           H
ATOM   3626  CA  ILE A 226      59.190  42.410  82.970  1.00  0.00           C
ATOM   3627  HA  ILE A 226      58.750  43.350  82.650  1.00  0.00           H
ATOM   3628  CB  ILE A 226      60.340  42.880  83.920  1.00  0.00           C
ATOM   3629  HB  ILE A 226      60.900  41.990  84.280  1.00  0.00           H
ATOM   3630  CG2 ILE A 226      61.280  43.840  83.140  1.00  0.00           C
ATOM   3631 HG21 ILE A 226      60.810  44.810  82.900  1.00  0.00           H
ATOM   3632 HG22 ILE A 226      61.580  43.340  82.200  1.00  0.00           H
ATOM   3633 HG23 ILE A 226      62.200  44.090  83.730  1.00  0.00           H
ATOM   3634  CG1 ILE A 226      59.870  43.590  85.200  1.00  0.00           C
ATOM   3635 HG11 ILE A 226      60.790  43.970  85.680  1.00  0.00           H
ATOM   3636 HG12 ILE A 226      59.450  42.810  85.870  1.00  0.00           H
ATOM   3637  CD  ILE A 226      58.920  44.720  84.840  1.00  0.00           C
ATOM   3638  HD1 ILE A 226      57.900  44.320  85.070  1.00  0.00           H
ATOM   3639  HD2 ILE A 226      58.880  44.930  83.750  1.00  0.00           H
ATOM   3640  HD3 ILE A 226      59.010  45.650  85.440  1.00  0.00           H
ATOM   3641  C   ILE A 226      59.650  41.770  81.680  1.00  0.00           C
ATOM   3642  O   ILE A 226      59.580  42.430  80.670  1.00  0.00           O
ATOM   3643  N   LYS A 227      60.010  40.460  81.620  1.00  0.00           N
ATOM   3644  HN  LYS A 227      60.060  40.010  82.520  1.00  0.00           H
ATOM   3645  CA  LYS A 227      60.290  39.700  80.370  1.00  0.00           C
ATOM   3646  HA  LYS A 227      61.040  40.270  79.840  1.00  0.00           H
ATOM   3647  CB  LYS A 227      60.990  38.370  80.740  1.00  0.00           C
ATOM   3648  HB1 LYS A 227      60.300  37.810  81.420  1.00  0.00           H
ATOM   3649  HB2 LYS A 227      61.950  38.670  81.220  1.00  0.00           H
ATOM   3650  CG  LYS A 227      61.170  37.320  79.640  1.00  0.00           C
ATOM   3651  HG1 LYS A 227      60.230  37.060  79.120  1.00  0.00           H
ATOM   3652  HG2 LYS A 227      61.650  36.430  80.100  1.00  0.00           H
ATOM   3653  CD  LYS A 227      62.100  37.740  78.360  1.00  0.00           C
ATOM   3654  HD1 LYS A 227      63.120  38.030  78.720  1.00  0.00           H
ATOM   3655  HD2 LYS A 227      61.900  38.720  77.870  1.00  0.00           H
ATOM   3656  CE  LYS A 227      62.310  36.680  77.240  1.00  0.00           C
ATOM   3657  HE1 LYS A 227      62.950  36.930  76.380  1.00  0.00           H
ATOM   3658  HE2 LYS A 227      61.300  36.310  76.930  1.00  0.00           H
ATOM   3659  NZ  LYS A 227      63.010  35.540  77.820  1.00  0.00           N
ATOM   3660  HZ1 LYS A 227      63.740  35.810  78.510  1.00  0.00           H
ATOM   3661  HZ2 LYS A 227      63.480  34.980  77.090  1.00  0.00           H
ATOM   3662  HZ3 LYS A 227      62.360  34.900  78.340  1.00  0.00           H
ATOM   3663  C   LYS A 227      59.170  39.470  79.440  1.00  0.00           C
ATOM   3664  O   LYS A 227      59.250  39.610  78.260  1.00  0.00           O
ATOM   3665  N   ARG A 228      57.980  39.210  80.030  1.00  0.00           N
ATOM   3666  HN  ARG A 228      57.860  38.920  80.960  1.00  0.00           H
ATOM   3667  CA  ARG A 228      56.700  39.070  79.230  1.00  0.00           C
ATOM   3668  HA  ARG A 228      56.740  38.290  78.480  1.00  0.00           H
ATOM   3669  CB  ARG A 228      55.510  38.650  80.160  1.00  0.00           C
ATOM   3670  HB1 ARG A 228      54.640  38.870  79.510  1.00  0.00           H
ATOM   3671  HB2 ARG A 228      55.550  39.190  81.140  1.00  0.00           H
ATOM   3672  CG  ARG A 228      55.530  37.130  80.520  1.00  0.00           C
ATOM   3673  HG1 ARG A 228      56.590  37.030  80.830  1.00  0.00           H
ATOM   3674  HG2 ARG A 228      55.450  36.410  79.670  1.00  0.00           H
ATOM   3675  CD  ARG A 228      54.660  36.670  81.630  1.00  0.00           C
ATOM   3676  HD1 ARG A 228      53.600  36.670  81.300  1.00  0.00           H
ATOM   3677  HD2 ARG A 228      54.820  37.260  82.560  1.00  0.00           H
ATOM   3678  NE  ARG A 228      54.940  35.270  81.930  1.00  0.00           N
ATOM   3679  HE  ARG A 228      55.780  35.020  82.400  1.00  0.00           H
ATOM   3680  CZ  ARG A 228      54.290  34.280  81.280  1.00  0.00           C
ATOM   3681  NH1 ARG A 228      53.230  34.510  80.530  1.00  0.00           N
ATOM   3682 HH11 ARG A 228      53.080  35.460  80.300  1.00  0.00           H
ATOM   3683 HH12 ARG A 228      53.090  33.800  79.830  1.00  0.00           H
ATOM   3684  NH2 ARG A 228      54.570  33.020  81.480  1.00  0.00           N
ATOM   3685 HH21 ARG A 228      55.360  32.730  82.020  1.00  0.00           H
ATOM   3686 HH22 ARG A 228      53.830  32.360  81.330  1.00  0.00           H
ATOM   3687  C   ARG A 228      56.360  40.390  78.430  1.00  0.00           C
ATOM   3688  O   ARG A 228      56.070  40.330  77.260  1.00  0.00           O
ATOM   3689  N   ALA A 229      56.480  41.570  79.090  1.00  0.00           N
ATOM   3690  HN  ALA A 229      56.750  41.690  80.030  1.00  0.00           H
ATOM   3691  CA  ALA A 229      56.440  42.930  78.560  1.00  0.00           C
ATOM   3692  HA  ALA A 229      55.440  43.190  78.220  1.00  0.00           H
ATOM   3693  CB  ALA A 229      56.720  43.980  79.680  1.00  0.00           C
ATOM   3694  HB1 ALA A 229      57.710  43.870  80.160  1.00  0.00           H
ATOM   3695  HB2 ALA A 229      55.930  43.970  80.480  1.00  0.00           H
ATOM   3696  HB3 ALA A 229      56.820  45.020  79.300  1.00  0.00           H
ATOM   3697  C   ALA A 229      57.530  43.140  77.390  1.00  0.00           C
ATOM   3698  O   ALA A 229      57.170  43.610  76.250  1.00  0.00           O
ATOM   3699  N   ILE A 230      58.830  42.710  77.660  1.00  0.00           N
ATOM   3700  HN  ILE A 230      58.980  42.430  78.600  1.00  0.00           H
ATOM   3701  CA  ILE A 230      59.930  42.680  76.700  1.00  0.00           C
ATOM   3702  HA  ILE A 230      59.980  43.700  76.360  1.00  0.00           H
ATOM   3703  CB  ILE A 230      61.290  42.350  77.360  1.00  0.00           C
ATOM   3704  HB  ILE A 230      61.230  41.390  77.910  1.00  0.00           H
ATOM   3705  CG2 ILE A 230      62.410  42.030  76.330  1.00  0.00           C
ATOM   3706 HG21 ILE A 230      62.090  41.130  75.770  1.00  0.00           H
ATOM   3707 HG22 ILE A 230      63.320  41.740  76.900  1.00  0.00           H
ATOM   3708 HG23 ILE A 230      62.590  42.900  75.670  1.00  0.00           H
ATOM   3709  CG1 ILE A 230      61.670  43.510  78.340  1.00  0.00           C
ATOM   3710 HG11 ILE A 230      60.860  43.820  79.040  1.00  0.00           H
ATOM   3711 HG12 ILE A 230      62.010  44.360  77.710  1.00  0.00           H
ATOM   3712  CD  ILE A 230      62.870  43.220  79.270  1.00  0.00           C
ATOM   3713  HD1 ILE A 230      62.650  42.230  79.720  1.00  0.00           H
ATOM   3714  HD2 ILE A 230      62.990  43.950  80.110  1.00  0.00           H
ATOM   3715  HD3 ILE A 230      63.870  43.120  78.800  1.00  0.00           H
ATOM   3716  C   ILE A 230      59.620  41.820  75.510  1.00  0.00           C
ATOM   3717  O   ILE A 230      60.010  42.100  74.390  1.00  0.00           O
ATOM   3718  N   THR A 231      59.030  40.630  75.810  1.00  0.00           N
ATOM   3719  HN  THR A 231      58.850  40.340  76.750  1.00  0.00           H
ATOM   3720  CA  THR A 231      58.660  39.580  74.820  1.00  0.00           C
ATOM   3721  HA  THR A 231      59.530  39.440  74.190  1.00  0.00           H
ATOM   3722  CB  THR A 231      58.150  38.250  75.450  1.00  0.00           C
ATOM   3723  HB  THR A 231      57.180  38.510  75.920  1.00  0.00           H
ATOM   3724  OG1 THR A 231      59.020  37.790  76.430  1.00  0.00           O
ATOM   3725  HG1 THR A 231      59.090  38.580  76.990  1.00  0.00           H
ATOM   3726  CG2 THR A 231      57.910  37.080  74.410  1.00  0.00           C
ATOM   3727 HG21 THR A 231      57.150  36.410  74.850  1.00  0.00           H
ATOM   3728 HG22 THR A 231      58.890  36.580  74.320  1.00  0.00           H
ATOM   3729 HG23 THR A 231      57.510  37.480  73.440  1.00  0.00           H
ATOM   3730  C   THR A 231      57.590  40.130  73.870  1.00  0.00           C
ATOM   3731  O   THR A 231      57.670  40.040  72.620  1.00  0.00           O
ATOM   3732  N   PHE A 232      56.520  40.710  74.430  1.00  0.00           N
ATOM   3733  HN  PHE A 232      56.360  40.590  75.400  1.00  0.00           H
ATOM   3734  CA  PHE A 232      55.500  41.450  73.750  1.00  0.00           C
ATOM   3735  HA  PHE A 232      54.980  40.760  73.120  1.00  0.00           H
ATOM   3736  CB  PHE A 232      54.430  42.000  74.740  1.00  0.00           C
ATOM   3737  HB1 PHE A 232      54.870  42.730  75.440  1.00  0.00           H
ATOM   3738  HB2 PHE A 232      53.910  41.260  75.390  1.00  0.00           H
ATOM   3739  CG  PHE A 232      53.320  42.610  74.130  1.00  0.00           C
ATOM   3740  CD1 PHE A 232      53.000  43.950  74.420  1.00  0.00           C
ATOM   3741  HD1 PHE A 232      53.550  44.430  75.200  1.00  0.00           H
ATOM   3742  CE1 PHE A 232      51.900  44.580  73.770  1.00  0.00           C
ATOM   3743  HE1 PHE A 232      51.830  45.660  73.840  1.00  0.00           H
ATOM   3744  CZ  PHE A 232      51.080  43.800  72.970  1.00  0.00           C
ATOM   3745  HZ  PHE A 232      50.190  44.240  72.540  1.00  0.00           H
ATOM   3746  CD2 PHE A 232      52.480  41.890  73.290  1.00  0.00           C
ATOM   3747  HD2 PHE A 232      52.700  40.830  73.280  1.00  0.00           H
ATOM   3748  CE2 PHE A 232      51.390  42.470  72.710  1.00  0.00           C
ATOM   3749  HE2 PHE A 232      50.660  41.910  72.130  1.00  0.00           H
ATOM   3750  C   PHE A 232      56.030  42.560  72.790  1.00  0.00           C
ATOM   3751  O   PHE A 232      55.670  42.580  71.610  1.00  0.00           O
ATOM   3752  N   ILE A 233      56.920  43.420  73.240  1.00  0.00           N
ATOM   3753  HN  ILE A 233      57.220  43.500  74.170  1.00  0.00           H
ATOM   3754  CA  ILE A 233      57.480  44.410  72.320  1.00  0.00           C
ATOM   3755  HA  ILE A 233      56.600  44.910  71.940  1.00  0.00           H
ATOM   3756  CB  ILE A 233      58.370  45.400  73.060  1.00  0.00           C
ATOM   3757  HB  ILE A 233      59.250  44.870  73.480  1.00  0.00           H
ATOM   3758  CG2 ILE A 233      59.000  46.420  71.970  1.00  0.00           C
ATOM   3759 HG21 ILE A 233      59.360  47.320  72.490  1.00  0.00           H
ATOM   3760 HG22 ILE A 233      58.090  46.800  71.450  1.00  0.00           H
ATOM   3761 HG23 ILE A 233      59.820  45.940  71.380  1.00  0.00           H
ATOM   3762  CG1 ILE A 233      57.610  46.160  74.220  1.00  0.00           C
ATOM   3763 HG11 ILE A 233      58.310  46.900  74.660  1.00  0.00           H
ATOM   3764 HG12 ILE A 233      57.400  45.450  75.050  1.00  0.00           H
ATOM   3765  CD  ILE A 233      56.310  46.910  73.800  1.00  0.00           C
ATOM   3766  HD1 ILE A 233      56.590  47.380  72.840  1.00  0.00           H
ATOM   3767  HD2 ILE A 233      56.000  47.660  74.550  1.00  0.00           H
ATOM   3768  HD3 ILE A 233      55.460  46.220  73.560  1.00  0.00           H
ATOM   3769  C   ILE A 233      58.260  43.830  71.110  1.00  0.00           C
ATOM   3770  O   ILE A 233      58.110  44.310  69.940  1.00  0.00           O
ATOM   3771  N   MET A 234      59.070  42.820  71.280  1.00  0.00           N
ATOM   3772  HN  MET A 234      59.260  42.690  72.250  1.00  0.00           H
ATOM   3773  CA  MET A 234      59.730  42.110  70.200  1.00  0.00           C
ATOM   3774  HA  MET A 234      60.390  42.790  69.680  1.00  0.00           H
ATOM   3775  CB  MET A 234      60.550  40.780  70.650  1.00  0.00           C
ATOM   3776  HB1 MET A 234      60.880  40.350  69.680  1.00  0.00           H
ATOM   3777  HB2 MET A 234      59.930  40.120  71.290  1.00  0.00           H
ATOM   3778  CG  MET A 234      61.710  41.160  71.560  1.00  0.00           C
ATOM   3779  HG1 MET A 234      61.300  41.780  72.380  1.00  0.00           H
ATOM   3780  HG2 MET A 234      62.410  41.780  70.960  1.00  0.00           H
ATOM   3781  SD  MET A 234      62.540  39.730  72.450  1.00  0.00           S
ATOM   3782  CE  MET A 234      63.400  39.290  70.830  1.00  0.00           C
ATOM   3783  HE1 MET A 234      64.250  38.590  71.000  1.00  0.00           H
ATOM   3784  HE2 MET A 234      63.760  40.170  70.270  1.00  0.00           H
ATOM   3785  HE3 MET A 234      62.710  38.740  70.160  1.00  0.00           H
ATOM   3786  C   MET A 234      58.680  41.460  69.190  1.00  0.00           C
ATOM   3787  O   MET A 234      58.860  41.620  67.970  1.00  0.00           O
ATOM   3788  N   VAL A 235      57.660  40.760  69.660  1.00  0.00           N
ATOM   3789  HN  VAL A 235      57.610  40.700  70.650  1.00  0.00           H
ATOM   3790  CA  VAL A 235      56.670  40.130  68.930  1.00  0.00           C
ATOM   3791  HA  VAL A 235      57.050  39.680  68.020  1.00  0.00           H
ATOM   3792  CB  VAL A 235      55.870  39.170  69.750  1.00  0.00           C
ATOM   3793  HB  VAL A 235      55.640  39.620  70.750  1.00  0.00           H
ATOM   3794  CG1 VAL A 235      54.510  38.760  69.110  1.00  0.00           C
ATOM   3795 HG11 VAL A 235      54.000  38.010  69.760  1.00  0.00           H
ATOM   3796 HG12 VAL A 235      54.630  38.350  68.080  1.00  0.00           H
ATOM   3797 HG13 VAL A 235      53.760  39.570  69.030  1.00  0.00           H
ATOM   3798  CG2 VAL A 235      56.700  37.930  70.260  1.00  0.00           C
ATOM   3799 HG21 VAL A 235      57.020  37.270  69.420  1.00  0.00           H
ATOM   3800 HG22 VAL A 235      55.960  37.380  70.880  1.00  0.00           H
ATOM   3801 HG23 VAL A 235      57.520  38.200  70.950  1.00  0.00           H
ATOM   3802  C   VAL A 235      55.820  41.140  68.120  1.00  0.00           C
ATOM   3803  O   VAL A 235      55.630  40.940  66.940  1.00  0.00           O
ATOM   3804  N   VAL A 236      55.370  42.170  68.780  1.00  0.00           N
ATOM   3805  HN  VAL A 236      55.580  42.280  69.750  1.00  0.00           H
ATOM   3806  CA  VAL A 236      54.640  43.310  68.060  1.00  0.00           C
ATOM   3807  HA  VAL A 236      53.800  42.800  67.620  1.00  0.00           H
ATOM   3808  CB  VAL A 236      54.250  44.500  69.060  1.00  0.00           C
ATOM   3809  HB  VAL A 236      55.150  44.730  69.660  1.00  0.00           H
ATOM   3810  CG1 VAL A 236      53.890  45.800  68.290  1.00  0.00           C
ATOM   3811 HG11 VAL A 236      53.020  45.630  67.620  1.00  0.00           H
ATOM   3812 HG12 VAL A 236      54.760  46.290  67.830  1.00  0.00           H
ATOM   3813 HG13 VAL A 236      53.550  46.470  69.110  1.00  0.00           H
ATOM   3814  CG2 VAL A 236      53.130  44.090  70.000  1.00  0.00           C
ATOM   3815 HG21 VAL A 236      52.990  44.850  70.800  1.00  0.00           H
ATOM   3816 HG22 VAL A 236      53.340  43.130  70.500  1.00  0.00           H
ATOM   3817 HG23 VAL A 236      52.190  44.010  69.420  1.00  0.00           H
ATOM   3818  C   VAL A 236      55.530  43.850  66.930  1.00  0.00           C
ATOM   3819  O   VAL A 236      55.200  43.970  65.740  1.00  0.00           O
ATOM   3820  N   ALA A 237      56.800  44.190  67.160  1.00  0.00           N
ATOM   3821  HN  ALA A 237      57.210  43.930  68.030  1.00  0.00           H
ATOM   3822  CA  ALA A 237      57.680  44.780  66.170  1.00  0.00           C
ATOM   3823  HA  ALA A 237      57.150  45.590  65.700  1.00  0.00           H
ATOM   3824  CB  ALA A 237      58.880  45.340  66.910  1.00  0.00           C
ATOM   3825  HB1 ALA A 237      59.380  44.570  67.530  1.00  0.00           H
ATOM   3826  HB2 ALA A 237      58.530  46.130  67.600  1.00  0.00           H
ATOM   3827  HB3 ALA A 237      59.650  45.840  66.270  1.00  0.00           H
ATOM   3828  C   ALA A 237      58.140  43.980  64.990  1.00  0.00           C
ATOM   3829  O   ALA A 237      58.030  44.360  63.800  1.00  0.00           O
ATOM   3830  N   ILE A 238      58.530  42.700  65.300  1.00  0.00           N
ATOM   3831  HN  ILE A 238      58.520  42.440  66.270  1.00  0.00           H
ATOM   3832  CA  ILE A 238      58.850  41.620  64.330  1.00  0.00           C
ATOM   3833  HA  ILE A 238      59.640  41.900  63.660  1.00  0.00           H
ATOM   3834  CB  ILE A 238      59.320  40.320  65.010  1.00  0.00           C
ATOM   3835  HB  ILE A 238      58.750  40.100  65.940  1.00  0.00           H
ATOM   3836  CG2 ILE A 238      59.180  39.090  64.030  1.00  0.00           C
ATOM   3837 HG21 ILE A 238      59.680  39.140  63.040  1.00  0.00           H
ATOM   3838 HG22 ILE A 238      58.100  38.860  63.850  1.00  0.00           H
ATOM   3839 HG23 ILE A 238      59.700  38.210  64.460  1.00  0.00           H
ATOM   3840  CG1 ILE A 238      60.790  40.500  65.450  1.00  0.00           C
ATOM   3841 HG11 ILE A 238      60.900  41.450  66.010  1.00  0.00           H
ATOM   3842 HG12 ILE A 238      61.470  40.550  64.560  1.00  0.00           H
ATOM   3843  CD  ILE A 238      61.330  39.400  66.380  1.00  0.00           C
ATOM   3844  HD1 ILE A 238      62.440  39.400  66.440  1.00  0.00           H
ATOM   3845  HD2 ILE A 238      61.050  38.420  65.940  1.00  0.00           H
ATOM   3846  HD3 ILE A 238      60.790  39.410  67.350  1.00  0.00           H
ATOM   3847  C   ILE A 238      57.630  41.330  63.460  1.00  0.00           C
ATOM   3848  O   ILE A 238      57.790  41.180  62.190  1.00  0.00           O
ATOM   3849  N   VAL A 239      56.390  41.340  63.960  1.00  0.00           N
ATOM   3850  HN  VAL A 239      56.310  41.570  64.930  1.00  0.00           H
ATOM   3851  CA  VAL A 239      55.080  41.130  63.230  1.00  0.00           C
ATOM   3852  HA  VAL A 239      55.230  40.270  62.580  1.00  0.00           H
ATOM   3853  CB  VAL A 239      53.910  40.830  64.270  1.00  0.00           C
ATOM   3854  HB  VAL A 239      54.070  41.640  65.030  1.00  0.00           H
ATOM   3855  CG1 VAL A 239      52.530  40.900  63.580  1.00  0.00           C
ATOM   3856 HG11 VAL A 239      52.530  40.320  62.630  1.00  0.00           H
ATOM   3857 HG12 VAL A 239      52.220  41.900  63.220  1.00  0.00           H
ATOM   3858 HG13 VAL A 239      51.770  40.550  64.310  1.00  0.00           H
ATOM   3859  CG2 VAL A 239      54.090  39.410  64.800  1.00  0.00           C
ATOM   3860 HG21 VAL A 239      53.310  39.240  65.580  1.00  0.00           H
ATOM   3861 HG22 VAL A 239      55.110  39.170  65.160  1.00  0.00           H
ATOM   3862 HG23 VAL A 239      54.020  38.700  63.940  1.00  0.00           H
ATOM   3863  C   VAL A 239      54.760  42.280  62.270  1.00  0.00           C
ATOM   3864  O   VAL A 239      54.320  42.100  61.160  1.00  0.00           O
ATOM   3865  N   PHE A 240      54.960  43.550  62.700  1.00  0.00           N
ATOM   3866  HN  PHE A 240      55.010  43.750  63.690  1.00  0.00           H
ATOM   3867  CA  PHE A 240      54.860  44.720  61.830  1.00  0.00           C
ATOM   3868  HA  PHE A 240      53.930  44.670  61.280  1.00  0.00           H
ATOM   3869  CB  PHE A 240      54.890  46.020  62.700  1.00  0.00           C
ATOM   3870  HB1 PHE A 240      55.570  45.940  63.580  1.00  0.00           H
ATOM   3871  HB2 PHE A 240      53.870  46.150  63.100  1.00  0.00           H
ATOM   3872  CG  PHE A 240      55.160  47.360  62.060  1.00  0.00           C
ATOM   3873  CD1 PHE A 240      56.250  48.180  62.500  1.00  0.00           C
ATOM   3874  HD1 PHE A 240      56.960  47.940  63.280  1.00  0.00           H
ATOM   3875  CE1 PHE A 240      56.460  49.400  61.840  1.00  0.00           C
ATOM   3876  HE1 PHE A 240      57.320  50.020  62.080  1.00  0.00           H
ATOM   3877  CZ  PHE A 240      55.670  49.820  60.700  1.00  0.00           C
ATOM   3878  HZ  PHE A 240      55.950  50.640  60.040  1.00  0.00           H
ATOM   3879  CD2 PHE A 240      54.250  47.830  61.080  1.00  0.00           C
ATOM   3880  HD2 PHE A 240      53.520  47.200  60.610  1.00  0.00           H
ATOM   3881  CE2 PHE A 240      54.540  49.000  60.440  1.00  0.00           C
ATOM   3882  HE2 PHE A 240      53.840  49.140  59.630  1.00  0.00           H
ATOM   3883  C   PHE A 240      55.830  44.760  60.750  1.00  0.00           C
ATOM   3884  O   PHE A 240      55.490  45.010  59.590  1.00  0.00           O
ATOM   3885  N   VAL A 241      57.100  44.260  61.010  1.00  0.00           N
ATOM   3886  HN  VAL A 241      57.400  44.150  61.960  1.00  0.00           H
ATOM   3887  CA  VAL A 241      58.170  43.810  60.060  1.00  0.00           C
ATOM   3888  HA  VAL A 241      58.240  44.610  59.330  1.00  0.00           H
ATOM   3889  CB  VAL A 241      59.510  43.660  60.730  1.00  0.00           C
ATOM   3890  HB  VAL A 241      59.370  43.320  61.790  1.00  0.00           H
ATOM   3891  CG1 VAL A 241      60.450  42.610  59.970  1.00  0.00           C
ATOM   3892 HG11 VAL A 241      59.930  41.630  59.930  1.00  0.00           H
ATOM   3893 HG12 VAL A 241      61.460  42.590  60.420  1.00  0.00           H
ATOM   3894 HG13 VAL A 241      60.570  42.970  58.930  1.00  0.00           H
ATOM   3895  CG2 VAL A 241      60.220  44.990  60.880  1.00  0.00           C
ATOM   3896 HG21 VAL A 241      60.270  45.430  59.860  1.00  0.00           H
ATOM   3897 HG22 VAL A 241      61.190  44.820  61.390  1.00  0.00           H
ATOM   3898 HG23 VAL A 241      59.610  45.600  61.570  1.00  0.00           H
ATOM   3899  C   VAL A 241      57.750  42.660  59.070  1.00  0.00           C
ATOM   3900  O   VAL A 241      57.930  42.750  57.860  1.00  0.00           O
ATOM   3901  N   ILE A 242      57.090  41.620  59.540  1.00  0.00           N
ATOM   3902  HN  ILE A 242      57.110  41.500  60.530  1.00  0.00           H
ATOM   3903  CA  ILE A 242      56.480  40.540  58.790  1.00  0.00           C
ATOM   3904  HA  ILE A 242      57.200  40.120  58.120  1.00  0.00           H
ATOM   3905  CB  ILE A 242      55.950  39.460  59.740  1.00  0.00           C
ATOM   3906  HB  ILE A 242      55.720  40.040  60.650  1.00  0.00           H
ATOM   3907  CG2 ILE A 242      54.600  38.850  59.230  1.00  0.00           C
ATOM   3908 HG21 ILE A 242      54.190  38.210  60.030  1.00  0.00           H
ATOM   3909 HG22 ILE A 242      54.540  38.280  58.260  1.00  0.00           H
ATOM   3910 HG23 ILE A 242      53.840  39.640  59.010  1.00  0.00           H
ATOM   3911  CG1 ILE A 242      57.020  38.410  60.070  1.00  0.00           C
ATOM   3912 HG11 ILE A 242      56.490  37.750  60.790  1.00  0.00           H
ATOM   3913 HG12 ILE A 242      57.880  38.880  60.590  1.00  0.00           H
ATOM   3914  CD  ILE A 242      57.480  37.590  58.960  1.00  0.00           C
ATOM   3915  HD1 ILE A 242      56.680  36.870  58.670  1.00  0.00           H
ATOM   3916  HD2 ILE A 242      58.320  36.960  59.340  1.00  0.00           H
ATOM   3917  HD3 ILE A 242      57.700  38.000  57.960  1.00  0.00           H
ATOM   3918  C   ILE A 242      55.390  41.010  57.850  1.00  0.00           C
ATOM   3919  O   ILE A 242      55.270  40.450  56.730  1.00  0.00           O
ATOM   3920  N   CYS A 243      54.570  42.010  58.220  1.00  0.00           N
ATOM   3921  HN  CYS A 243      54.730  42.360  59.150  1.00  0.00           H
ATOM   3922  CA  CYS A 243      53.500  42.530  57.380  1.00  0.00           C
ATOM   3923  HA  CYS A 243      52.910  41.740  56.970  1.00  0.00           H
ATOM   3924  CB  CYS A 243      52.670  43.510  58.300  1.00  0.00           C
ATOM   3925  HB1 CYS A 243      51.990  43.990  57.560  1.00  0.00           H
ATOM   3926  HB2 CYS A 243      53.310  44.350  58.640  1.00  0.00           H
ATOM   3927  SG  CYS A 243      51.760  42.760  59.700  1.00  0.00           S
ATOM   3928  HG1 CYS A 243      52.740  42.060  60.200  1.00  0.00           H
ATOM   3929  C   CYS A 243      53.980  43.310  56.140  1.00  0.00           C
ATOM   3930  O   CYS A 243      53.570  43.100  55.030  1.00  0.00           O
ATOM   3931  N   PHE A 244      55.020  44.140  56.380  1.00  0.00           N
ATOM   3932  HN  PHE A 244      55.330  44.390  57.290  1.00  0.00           H
ATOM   3933  CA  PHE A 244      55.390  45.070  55.380  1.00  0.00           C
ATOM   3934  HA  PHE A 244      54.740  44.980  54.530  1.00  0.00           H
ATOM   3935  CB  PHE A 244      55.370  46.530  55.840  1.00  0.00           C
ATOM   3936  HB1 PHE A 244      55.820  47.270  55.140  1.00  0.00           H
ATOM   3937  HB2 PHE A 244      55.920  46.590  56.800  1.00  0.00           H
ATOM   3938  CG  PHE A 244      53.930  47.070  55.940  1.00  0.00           C
ATOM   3939  CD1 PHE A 244      53.230  47.550  54.810  1.00  0.00           C
ATOM   3940  HD1 PHE A 244      53.770  47.420  53.870  1.00  0.00           H
ATOM   3941  CE1 PHE A 244      51.940  48.080  54.900  1.00  0.00           C
ATOM   3942  HE1 PHE A 244      51.390  48.420  54.040  1.00  0.00           H
ATOM   3943  CZ  PHE A 244      51.360  48.140  56.180  1.00  0.00           C
ATOM   3944  HZ  PHE A 244      50.420  48.670  56.290  1.00  0.00           H
ATOM   3945  CD2 PHE A 244      53.370  47.230  57.210  1.00  0.00           C
ATOM   3946  HD2 PHE A 244      53.990  47.080  58.070  1.00  0.00           H
ATOM   3947  CE2 PHE A 244      52.010  47.730  57.330  1.00  0.00           C
ATOM   3948  HE2 PHE A 244      51.520  47.980  58.260  1.00  0.00           H
ATOM   3949  C   PHE A 244      56.750  44.880  54.710  1.00  0.00           C
ATOM   3950  O   PHE A 244      56.810  45.270  53.480  1.00  0.00           O
ATOM   3951  N   LEU A 245      57.770  44.230  55.300  1.00  0.00           N
ATOM   3952  HN  LEU A 245      57.700  43.930  56.250  1.00  0.00           H
ATOM   3953  CA  LEU A 245      59.150  44.010  54.730  1.00  0.00           C
ATOM   3954  HA  LEU A 245      59.380  45.000  54.380  1.00  0.00           H
ATOM   3955  CB  LEU A 245      60.200  43.560  55.840  1.00  0.00           C
ATOM   3956  HB1 LEU A 245      59.720  42.650  56.250  1.00  0.00           H
ATOM   3957  HB2 LEU A 245      60.220  44.350  56.620  1.00  0.00           H
ATOM   3958  CG  LEU A 245      61.620  43.180  55.380  1.00  0.00           C
ATOM   3959  HG  LEU A 245      61.960  43.760  54.500  1.00  0.00           H
ATOM   3960  CD1 LEU A 245      62.590  43.600  56.500  1.00  0.00           C
ATOM   3961 HD11 LEU A 245      62.350  43.100  57.460  1.00  0.00           H
ATOM   3962 HD12 LEU A 245      62.540  44.680  56.730  1.00  0.00           H
ATOM   3963 HD13 LEU A 245      63.620  43.330  56.170  1.00  0.00           H
ATOM   3964  CD2 LEU A 245      61.840  41.640  55.030  1.00  0.00           C
ATOM   3965 HD21 LEU A 245      62.880  41.370  54.750  1.00  0.00           H
ATOM   3966 HD22 LEU A 245      61.190  41.390  54.160  1.00  0.00           H
ATOM   3967 HD23 LEU A 245      61.540  41.040  55.910  1.00  0.00           H
ATOM   3968  C   LEU A 245      59.070  43.120  53.520  1.00  0.00           C
ATOM   3969  O   LEU A 245      59.740  43.470  52.540  1.00  0.00           O
ATOM   3970  N   PRO A 246      58.380  41.950  53.410  1.00  0.00           N
ATOM   3971  CD  PRO A 246      57.630  41.280  54.490  1.00  0.00           C
ATOM   3972  HD1 PRO A 246      56.520  41.400  54.530  1.00  0.00           H
ATOM   3973  HD2 PRO A 246      58.140  41.510  55.450  1.00  0.00           H
ATOM   3974  CA  PRO A 246      58.640  40.960  52.350  1.00  0.00           C
ATOM   3975  HA  PRO A 246      59.690  40.710  52.410  1.00  0.00           H
ATOM   3976  CB  PRO A 246      57.810  39.740  52.690  1.00  0.00           C
ATOM   3977  HB1 PRO A 246      58.200  38.800  52.270  1.00  0.00           H
ATOM   3978  HB2 PRO A 246      56.760  39.750  52.300  1.00  0.00           H
ATOM   3979  CG  PRO A 246      57.840  39.840  54.220  1.00  0.00           C
ATOM   3980  HG1 PRO A 246      56.980  39.220  54.570  1.00  0.00           H
ATOM   3981  HG2 PRO A 246      58.830  39.440  54.490  1.00  0.00           H
ATOM   3982  C   PRO A 246      58.220  41.500  50.960  1.00  0.00           C
ATOM   3983  O   PRO A 246      58.950  41.180  50.040  1.00  0.00           O
ATOM   3984  N   SER A 247      57.160  42.320  50.830  1.00  0.00           N
ATOM   3985  HN  SER A 247      56.430  42.460  51.500  1.00  0.00           H
ATOM   3986  CA  SER A 247      56.810  43.010  49.610  1.00  0.00           C
ATOM   3987  HA  SER A 247      56.580  42.270  48.870  1.00  0.00           H
ATOM   3988  CB  SER A 247      55.460  43.700  49.850  1.00  0.00           C
ATOM   3989  HB1 SER A 247      54.810  42.870  50.190  1.00  0.00           H
ATOM   3990  HB2 SER A 247      55.120  44.000  48.840  1.00  0.00           H
ATOM   3991  OG  SER A 247      55.550  44.870  50.710  1.00  0.00           O
ATOM   3992  HG1 SER A 247      55.860  44.600  51.580  1.00  0.00           H
ATOM   3993  C   SER A 247      57.880  43.970  49.060  1.00  0.00           C
ATOM   3994  O   SER A 247      58.070  44.010  47.800  1.00  0.00           O
ATOM   3995  N   VAL A 248      58.690  44.670  49.960  1.00  0.00           N
ATOM   3996  HN  VAL A 248      58.530  44.620  50.950  1.00  0.00           H
ATOM   3997  CA  VAL A 248      59.840  45.420  49.700  1.00  0.00           C
ATOM   3998  HA  VAL A 248      59.640  46.050  48.840  1.00  0.00           H
ATOM   3999  CB  VAL A 248      60.220  46.350  50.860  1.00  0.00           C
ATOM   4000  HB  VAL A 248      60.520  45.710  51.720  1.00  0.00           H
ATOM   4001  CG1 VAL A 248      61.490  47.140  50.610  1.00  0.00           C
ATOM   4002 HG11 VAL A 248      61.440  47.700  49.650  1.00  0.00           H
ATOM   4003 HG12 VAL A 248      62.350  46.430  50.540  1.00  0.00           H
ATOM   4004 HG13 VAL A 248      61.790  47.850  51.400  1.00  0.00           H
ATOM   4005  CG2 VAL A 248      59.000  47.230  51.210  1.00  0.00           C
ATOM   4006 HG21 VAL A 248      59.270  48.010  51.940  1.00  0.00           H
ATOM   4007 HG22 VAL A 248      58.200  46.600  51.640  1.00  0.00           H
ATOM   4008 HG23 VAL A 248      58.630  47.800  50.320  1.00  0.00           H
ATOM   4009  C   VAL A 248      60.990  44.590  49.150  1.00  0.00           C
ATOM   4010  O   VAL A 248      61.670  45.030  48.240  1.00  0.00           O
ATOM   4011  N   VAL A 249      61.240  43.420  49.740  1.00  0.00           N
ATOM   4012  HN  VAL A 249      60.640  43.190  50.500  1.00  0.00           H
ATOM   4013  CA  VAL A 249      62.240  42.520  49.200  1.00  0.00           C
ATOM   4014  HA  VAL A 249      63.200  43.010  49.150  1.00  0.00           H
ATOM   4015  CB  VAL A 249      62.300  41.270  50.060  1.00  0.00           C
ATOM   4016  HB  VAL A 249      61.270  40.860  49.990  1.00  0.00           H
ATOM   4017  CG1 VAL A 249      63.390  40.220  49.560  1.00  0.00           C
ATOM   4018 HG11 VAL A 249      63.150  39.240  50.020  1.00  0.00           H
ATOM   4019 HG12 VAL A 249      64.430  40.390  49.930  1.00  0.00           H
ATOM   4020 HG13 VAL A 249      63.450  40.040  48.470  1.00  0.00           H
ATOM   4021  CG2 VAL A 249      62.790  41.620  51.490  1.00  0.00           C
ATOM   4022 HG21 VAL A 249      63.060  40.710  52.060  1.00  0.00           H
ATOM   4023 HG22 VAL A 249      61.990  42.230  51.990  1.00  0.00           H
ATOM   4024 HG23 VAL A 249      63.770  42.130  51.470  1.00  0.00           H
ATOM   4025  C   VAL A 249      62.110  42.040  47.780  1.00  0.00           C
ATOM   4026  O   VAL A 249      63.090  42.210  46.960  1.00  0.00           O
ATOM   4027  N   VAL A 250      60.920  41.580  47.420  1.00  0.00           N
ATOM   4028  HN  VAL A 250      60.260  41.280  48.100  1.00  0.00           H
ATOM   4029  CA  VAL A 250      60.510  41.220  46.080  1.00  0.00           C
ATOM   4030  HA  VAL A 250      61.180  40.470  45.680  1.00  0.00           H
ATOM   4031  CB  VAL A 250      59.200  40.510  45.940  1.00  0.00           C
ATOM   4032  HB  VAL A 250      58.380  41.250  46.120  1.00  0.00           H
ATOM   4033  CG1 VAL A 250      59.100  39.930  44.530  1.00  0.00           C
ATOM   4034 HG11 VAL A 250      58.120  39.420  44.470  1.00  0.00           H
ATOM   4035 HG12 VAL A 250      59.830  39.160  44.180  1.00  0.00           H
ATOM   4036 HG13 VAL A 250      59.050  40.710  43.730  1.00  0.00           H
ATOM   4037  CG2 VAL A 250      59.120  39.460  46.990  1.00  0.00           C
ATOM   4038 HG21 VAL A 250      60.060  38.900  47.120  1.00  0.00           H
ATOM   4039 HG22 VAL A 250      58.390  38.700  46.660  1.00  0.00           H
ATOM   4040 HG23 VAL A 250      58.780  39.810  47.990  1.00  0.00           H
ATOM   4041  C   VAL A 250      60.600  42.440  45.170  1.00  0.00           C
ATOM   4042  O   VAL A 250      61.180  42.440  44.100  1.00  0.00           O
ATOM   4043  N   ARG A 251      60.050  43.600  45.650  1.00  0.00           N
ATOM   4044  HN  ARG A 251      59.740  43.720  46.600  1.00  0.00           H
ATOM   4045  CA  ARG A 251      60.080  44.880  45.000  1.00  0.00           C
ATOM   4046  HA  ARG A 251      59.500  44.790  44.100  1.00  0.00           H
ATOM   4047  CB  ARG A 251      59.420  46.040  45.860  1.00  0.00           C
ATOM   4048  HB1 ARG A 251      60.010  46.110  46.800  1.00  0.00           H
ATOM   4049  HB2 ARG A 251      58.370  45.720  46.070  1.00  0.00           H
ATOM   4050  CG  ARG A 251      59.430  47.490  45.120  1.00  0.00           C
ATOM   4051  HG1 ARG A 251      60.500  47.780  44.980  1.00  0.00           H
ATOM   4052  HG2 ARG A 251      59.000  48.280  45.780  1.00  0.00           H
ATOM   4053  CD  ARG A 251      58.670  47.630  43.780  1.00  0.00           C
ATOM   4054  HD1 ARG A 251      59.150  46.920  43.070  1.00  0.00           H
ATOM   4055  HD2 ARG A 251      58.740  48.670  43.420  1.00  0.00           H
ATOM   4056  NE  ARG A 251      57.270  47.130  44.090  1.00  0.00           N
ATOM   4057  HE  ARG A 251      56.890  47.260  45.020  1.00  0.00           H
ATOM   4058  CZ  ARG A 251      56.460  46.760  43.080  1.00  0.00           C
ATOM   4059  NH1 ARG A 251      56.860  46.730  41.840  1.00  0.00           N
ATOM   4060 HH11 ARG A 251      57.670  47.250  41.540  1.00  0.00           H
ATOM   4061 HH12 ARG A 251      56.150  46.650  41.150  1.00  0.00           H
ATOM   4062  NH2 ARG A 251      55.260  46.350  43.320  1.00  0.00           N
ATOM   4063 HH21 ARG A 251      54.970  46.020  44.210  1.00  0.00           H
ATOM   4064 HH22 ARG A 251      54.760  46.110  42.500  1.00  0.00           H
ATOM   4065  C   ARG A 251      61.510  45.390  44.590  1.00  0.00           C
ATOM   4066  O   ARG A 251      61.760  45.710  43.430  1.00  0.00           O
ATOM   4067  N   ILE A 252      62.490  45.360  45.590  1.00  0.00           N
ATOM   4068  HN  ILE A 252      62.330  44.960  46.500  1.00  0.00           H
ATOM   4069  CA  ILE A 252      63.860  45.830  45.260  1.00  0.00           C
ATOM   4070  HA  ILE A 252      63.810  46.800  44.810  1.00  0.00           H
ATOM   4071  CB  ILE A 252      64.660  46.060  46.530  1.00  0.00           C
ATOM   4072  HB  ILE A 252      64.620  45.100  47.070  1.00  0.00           H
ATOM   4073  CG2 ILE A 252      66.140  46.320  46.230  1.00  0.00           C
ATOM   4074 HG21 ILE A 252      66.660  45.450  45.790  1.00  0.00           H
ATOM   4075 HG22 ILE A 252      66.590  46.500  47.240  1.00  0.00           H
ATOM   4076 HG23 ILE A 252      66.210  47.210  45.580  1.00  0.00           H
ATOM   4077  CG1 ILE A 252      64.180  47.210  47.420  1.00  0.00           C
ATOM   4078 HG11 ILE A 252      64.960  47.270  48.200  1.00  0.00           H
ATOM   4079 HG12 ILE A 252      63.190  46.880  47.790  1.00  0.00           H
ATOM   4080  CD  ILE A 252      63.970  48.600  46.820  1.00  0.00           C
ATOM   4081  HD1 ILE A 252      64.770  48.890  46.110  1.00  0.00           H
ATOM   4082  HD2 ILE A 252      63.930  49.330  47.660  1.00  0.00           H
ATOM   4083  HD3 ILE A 252      63.120  48.560  46.120  1.00  0.00           H
ATOM   4084  C   ILE A 252      64.510  44.960  44.220  1.00  0.00           C
ATOM   4085  O   ILE A 252      65.270  45.480  43.380  1.00  0.00           O
ATOM   4086  N   ARG A 253      64.200  43.650  44.210  1.00  0.00           N
ATOM   4087  HN  ARG A 253      63.780  43.260  45.020  1.00  0.00           H
ATOM   4088  CA  ARG A 253      64.610  42.800  43.160  1.00  0.00           C
ATOM   4089  HA  ARG A 253      65.690  42.810  43.060  1.00  0.00           H
ATOM   4090  CB  ARG A 253      64.360  41.320  43.590  1.00  0.00           C
ATOM   4091  HB1 ARG A 253      63.360  41.100  44.030  1.00  0.00           H
ATOM   4092  HB2 ARG A 253      65.040  40.980  44.400  1.00  0.00           H
ATOM   4093  CG  ARG A 253      64.480  40.290  42.470  1.00  0.00           C
ATOM   4094  HG1 ARG A 253      63.680  40.480  41.730  1.00  0.00           H
ATOM   4095  HG2 ARG A 253      64.350  39.270  42.870  1.00  0.00           H
ATOM   4096  CD  ARG A 253      65.880  40.390  41.810  1.00  0.00           C
ATOM   4097  HD1 ARG A 253      66.600  40.170  42.620  1.00  0.00           H
ATOM   4098  HD2 ARG A 253      66.080  41.210  41.090  1.00  0.00           H
ATOM   4099  NE  ARG A 253      65.810  39.160  40.960  1.00  0.00           N
ATOM   4100  HE  ARG A 253      64.880  38.790  40.960  1.00  0.00           H
ATOM   4101  CZ  ARG A 253      66.760  38.760  40.130  1.00  0.00           C
ATOM   4102  NH1 ARG A 253      67.980  39.220  40.300  1.00  0.00           N
ATOM   4103 HH11 ARG A 253      68.030  39.440  41.280  1.00  0.00           H
ATOM   4104 HH12 ARG A 253      68.740  38.680  39.940  1.00  0.00           H
ATOM   4105  NH2 ARG A 253      66.590  37.820  39.270  1.00  0.00           N
ATOM   4106 HH21 ARG A 253      65.710  37.370  39.140  1.00  0.00           H
ATOM   4107 HH22 ARG A 253      67.410  37.670  38.720  1.00  0.00           H
ATOM   4108  C   ARG A 253      64.090  43.220  41.800  1.00  0.00           C
ATOM   4109  O   ARG A 253      64.830  43.150  40.830  1.00  0.00           O
ATOM   4110  N   ILE A 254      62.870  43.690  41.700  1.00  0.00           N
ATOM   4111  HN  ILE A 254      62.270  43.770  42.480  1.00  0.00           H
ATOM   4112  CA  ILE A 254      62.320  44.260  40.470  1.00  0.00           C
ATOM   4113  HA  ILE A 254      62.420  43.550  39.670  1.00  0.00           H
ATOM   4114  CB  ILE A 254      60.810  44.540  40.510  1.00  0.00           C
ATOM   4115  HB  ILE A 254      60.620  45.440  41.140  1.00  0.00           H
ATOM   4116  CG2 ILE A 254      60.270  44.730  39.090  1.00  0.00           C
ATOM   4117 HG21 ILE A 254      60.070  43.810  38.520  1.00  0.00           H
ATOM   4118 HG22 ILE A 254      60.930  45.460  38.560  1.00  0.00           H
ATOM   4119 HG23 ILE A 254      59.370  45.370  39.210  1.00  0.00           H
ATOM   4120  CG1 ILE A 254      60.050  43.360  41.130  1.00  0.00           C
ATOM   4121 HG11 ILE A 254      60.410  43.180  42.160  1.00  0.00           H
ATOM   4122 HG12 ILE A 254      60.260  42.470  40.520  1.00  0.00           H
ATOM   4123  CD  ILE A 254      58.560  43.460  41.280  1.00  0.00           C
ATOM   4124  HD1 ILE A 254      58.230  44.490  41.520  1.00  0.00           H
ATOM   4125  HD2 ILE A 254      58.200  42.810  42.110  1.00  0.00           H
ATOM   4126  HD3 ILE A 254      57.970  43.230  40.360  1.00  0.00           H
ATOM   4127  C   ILE A 254      63.060  45.510  40.130  1.00  0.00           C
ATOM   4128  O   ILE A 254      63.280  45.770  38.970  1.00  0.00           O
ATOM   4129  N   PHE A 255      63.520  46.390  41.090  1.00  0.00           N
ATOM   4130  HN  PHE A 255      63.380  46.180  42.050  1.00  0.00           H
ATOM   4131  CA  PHE A 255      64.460  47.430  40.780  1.00  0.00           C
ATOM   4132  HA  PHE A 255      64.080  48.020  39.950  1.00  0.00           H
ATOM   4133  CB  PHE A 255      64.720  48.440  41.990  1.00  0.00           C
ATOM   4134  HB1 PHE A 255      65.520  49.140  41.670  1.00  0.00           H
ATOM   4135  HB2 PHE A 255      65.160  47.960  42.880  1.00  0.00           H
ATOM   4136  CG  PHE A 255      63.590  49.240  42.530  1.00  0.00           C
ATOM   4137  CD1 PHE A 255      63.940  50.270  43.450  1.00  0.00           C
ATOM   4138  HD1 PHE A 255      64.940  50.380  43.820  1.00  0.00           H
ATOM   4139  CE1 PHE A 255      62.980  51.320  43.690  1.00  0.00           C
ATOM   4140  HE1 PHE A 255      63.270  52.210  44.240  1.00  0.00           H
ATOM   4141  CZ  PHE A 255      61.740  51.290  43.090  1.00  0.00           C
ATOM   4142  HZ  PHE A 255      61.020  52.040  43.340  1.00  0.00           H
ATOM   4143  CD2 PHE A 255      62.320  49.220  42.040  1.00  0.00           C
ATOM   4144  HD2 PHE A 255      62.070  48.350  41.450  1.00  0.00           H
ATOM   4145  CE2 PHE A 255      61.410  50.190  42.300  1.00  0.00           C
ATOM   4146  HE2 PHE A 255      60.410  50.080  41.890  1.00  0.00           H
ATOM   4147  C   PHE A 255      65.800  47.040  40.280  1.00  0.00           C
ATOM   4148  O   PHE A 255      66.370  47.670  39.390  1.00  0.00           O
ATOM   4149  N   TRP A 256      66.390  45.920  40.800  1.00  0.00           N
ATOM   4150  HN  TRP A 256      66.100  45.510  41.650  1.00  0.00           H
ATOM   4151  CA  TRP A 256      67.560  45.260  40.140  1.00  0.00           C
ATOM   4152  HA  TRP A 256      68.270  46.070  40.070  1.00  0.00           H
ATOM   4153  CB  TRP A 256      68.290  44.210  41.120  1.00  0.00           C
ATOM   4154  HB1 TRP A 256      67.840  43.230  41.360  1.00  0.00           H
ATOM   4155  HB2 TRP A 256      68.450  44.710  42.110  1.00  0.00           H
ATOM   4156  CG  TRP A 256      69.710  43.940  40.640  1.00  0.00           C
ATOM   4157  CD1 TRP A 256      70.150  42.810  39.940  1.00  0.00           C
ATOM   4158  HD1 TRP A 256      69.500  41.980  39.730  1.00  0.00           H
ATOM   4159  NE1 TRP A 256      71.510  42.930  39.650  1.00  0.00           N
ATOM   4160  HE1 TRP A 256      72.060  42.370  39.070  1.00  0.00           H
ATOM   4161  CE2 TRP A 256      71.880  44.160  40.070  1.00  0.00           C
ATOM   4162  CD2 TRP A 256      70.810  44.860  40.630  1.00  0.00           C
ATOM   4163  CE3 TRP A 256      70.960  46.160  41.110  1.00  0.00           C
ATOM   4164  HE3 TRP A 256      70.100  46.620  41.580  1.00  0.00           H
ATOM   4165  CZ3 TRP A 256      72.180  46.820  40.870  1.00  0.00           C
ATOM   4166  HZ3 TRP A 256      72.250  47.870  41.150  1.00  0.00           H
ATOM   4167  CZ2 TRP A 256      73.100  44.820  39.910  1.00  0.00           C
ATOM   4168  HZ2 TRP A 256      73.900  44.310  39.390  1.00  0.00           H
ATOM   4169  CH2 TRP A 256      73.280  46.140  40.300  1.00  0.00           C
ATOM   4170  HH2 TRP A 256      74.120  46.750  39.980  1.00  0.00           H
ATOM   4171  C   TRP A 256      67.270  44.740  38.750  1.00  0.00           C
ATOM   4172  O   TRP A 256      67.950  45.070  37.820  1.00  0.00           O
ATOM   4173  N   LEU A 257      66.210  43.950  38.540  1.00  0.00           N
ATOM   4174  HN  LEU A 257      65.580  43.740  39.290  1.00  0.00           H
ATOM   4175  CA  LEU A 257      65.800  43.480  37.230  1.00  0.00           C
ATOM   4176  HA  LEU A 257      66.580  42.940  36.740  1.00  0.00           H
ATOM   4177  CB  LEU A 257      64.450  42.740  37.420  1.00  0.00           C
ATOM   4178  HB1 LEU A 257      63.970  42.480  36.450  1.00  0.00           H
ATOM   4179  HB2 LEU A 257      63.690  43.330  37.980  1.00  0.00           H
ATOM   4180  CG  LEU A 257      64.700  41.330  38.010  1.00  0.00           C
ATOM   4181  HG  LEU A 257      65.480  41.450  38.800  1.00  0.00           H
ATOM   4182  CD1 LEU A 257      63.450  40.730  38.640  1.00  0.00           C
ATOM   4183 HD11 LEU A 257      62.680  40.580  37.860  1.00  0.00           H
ATOM   4184 HD12 LEU A 257      62.930  41.340  39.420  1.00  0.00           H
ATOM   4185 HD13 LEU A 257      63.660  39.740  39.120  1.00  0.00           H
ATOM   4186  CD2 LEU A 257      65.290  40.330  36.970  1.00  0.00           C
ATOM   4187 HD21 LEU A 257      65.610  39.430  37.530  1.00  0.00           H
ATOM   4188 HD22 LEU A 257      66.200  40.680  36.430  1.00  0.00           H
ATOM   4189 HD23 LEU A 257      64.600  39.990  36.170  1.00  0.00           H
ATOM   4190  C   LEU A 257      65.520  44.540  36.210  1.00  0.00           C
ATOM   4191  O   LEU A 257      65.800  44.220  35.060  1.00  0.00           O
ATOM   4192  N   LEU A 258      64.940  45.700  36.630  1.00  0.00           N
ATOM   4193  HN  LEU A 258      64.740  45.930  37.570  1.00  0.00           H
ATOM   4194  CA  LEU A 258      64.770  46.940  35.860  1.00  0.00           C
ATOM   4195  HA  LEU A 258      64.360  46.560  34.940  1.00  0.00           H
ATOM   4196  CB  LEU A 258      63.810  47.920  36.510  1.00  0.00           C
ATOM   4197  HB1 LEU A 258      64.150  48.380  37.460  1.00  0.00           H
ATOM   4198  HB2 LEU A 258      62.850  47.430  36.720  1.00  0.00           H
ATOM   4199  CG  LEU A 258      63.340  49.000  35.600  1.00  0.00           C
ATOM   4200  HG  LEU A 258      64.260  49.600  35.430  1.00  0.00           H
ATOM   4201  CD1 LEU A 258      62.800  48.490  34.250  1.00  0.00           C
ATOM   4202 HD11 LEU A 258      63.600  48.020  33.650  1.00  0.00           H
ATOM   4203 HD12 LEU A 258      62.270  49.330  33.740  1.00  0.00           H
ATOM   4204 HD13 LEU A 258      62.090  47.660  34.470  1.00  0.00           H
ATOM   4205  CD2 LEU A 258      62.310  49.910  36.230  1.00  0.00           C
ATOM   4206 HD21 LEU A 258      62.910  50.310  37.070  1.00  0.00           H
ATOM   4207 HD22 LEU A 258      61.420  49.300  36.500  1.00  0.00           H
ATOM   4208 HD23 LEU A 258      62.030  50.770  35.580  1.00  0.00           H
ATOM   4209  C   LEU A 258      66.060  47.550  35.500  1.00  0.00           C
ATOM   4210  O   LEU A 258      66.310  47.920  34.350  1.00  0.00           O
ATOM   4211  N   HSD A 259      66.960  47.670  36.410  1.00  0.00           N
ATOM   4212  HN  HSD A 259      66.610  47.520  37.330  1.00  0.00           H
ATOM   4213  CA  HSD A 259      68.300  48.260  36.170  1.00  0.00           C
ATOM   4214  HA  HSD A 259      68.050  49.230  35.770  1.00  0.00           H
ATOM   4215  CB  HSD A 259      68.980  48.350  37.490  1.00  0.00           C
ATOM   4216  HB1 HSD A 259      68.920  47.350  37.960  1.00  0.00           H
ATOM   4217  HB2 HSD A 259      68.480  49.140  38.100  1.00  0.00           H
ATOM   4218  ND1 HSD A 259      70.830  50.090  36.980  1.00  0.00           N
ATOM   4219  HD1 HSD A 259      70.320  50.930  36.800  1.00  0.00           H
ATOM   4220  CG  HSD A 259      70.410  48.830  37.420  1.00  0.00           C
ATOM   4221  CE1 HSD A 259      72.210  50.170  37.060  1.00  0.00           C
ATOM   4222  HE1 HSD A 259      72.660  51.140  36.860  1.00  0.00           H
ATOM   4223  NE2 HSD A 259      72.680  48.960  37.390  1.00  0.00           N
ATOM   4224  CD2 HSD A 259      71.550  48.180  37.690  1.00  0.00           C
ATOM   4225  HD2 HSD A 259      71.710  47.170  38.040  1.00  0.00           H
ATOM   4226  C   HSD A 259      69.130  47.550  35.160  1.00  0.00           C
ATOM   4227  O   HSD A 259      69.630  48.200  34.270  1.00  0.00           O
ATOM   4228  N   THR A 260      69.130  46.190  35.200  1.00  0.00           N
ATOM   4229  HN  THR A 260      68.520  45.670  35.790  1.00  0.00           H
ATOM   4230  CA  THR A 260      70.090  45.420  34.260  1.00  0.00           C
ATOM   4231  HA  THR A 260      70.830  46.180  34.050  1.00  0.00           H
ATOM   4232  CB  THR A 260      70.730  44.220  34.990  1.00  0.00           C
ATOM   4233  HB  THR A 260      71.370  43.670  34.260  1.00  0.00           H
ATOM   4234  OG1 THR A 260      69.710  43.320  35.420  1.00  0.00           O
ATOM   4235  HG1 THR A 260      69.280  43.670  36.210  1.00  0.00           H
ATOM   4236  CG2 THR A 260      71.490  44.670  36.240  1.00  0.00           C
ATOM   4237 HG21 THR A 260      71.890  43.770  36.740  1.00  0.00           H
ATOM   4238 HG22 THR A 260      70.930  45.300  36.970  1.00  0.00           H
ATOM   4239 HG23 THR A 260      72.430  45.220  35.950  1.00  0.00           H
ATOM   4240  C   THR A 260      69.460  44.990  32.940  1.00  0.00           C
ATOM   4241  O   THR A 260      70.120  44.330  32.110  1.00  0.00           O
ATOM   4242  N   SER A 261      68.190  45.410  32.770  1.00  0.00           N
ATOM   4243  HN  SER A 261      67.810  46.250  33.150  1.00  0.00           H
ATOM   4244  CA  SER A 261      67.280  44.820  31.840  1.00  0.00           C
ATOM   4245  HA  SER A 261      67.290  43.760  32.080  1.00  0.00           H
ATOM   4246  CB  SER A 261      65.850  45.480  32.010  1.00  0.00           C
ATOM   4247  HB1 SER A 261      65.640  45.290  33.090  1.00  0.00           H
ATOM   4248  HB2 SER A 261      65.170  44.880  31.360  1.00  0.00           H
ATOM   4249  OG  SER A 261      65.790  46.830  31.500  1.00  0.00           O
ATOM   4250  HG1 SER A 261      66.490  47.330  31.920  1.00  0.00           H
ATOM   4251  C   SER A 261      67.670  44.800  30.340  1.00  0.00           C
ATOM   4252  O   SER A 261      67.310  43.940  29.590  1.00  0.00           O
ATOM   4253  N   GLY A 262      68.440  45.800  29.920  1.00  0.00           N
ATOM   4254  HN  GLY A 262      68.870  46.460  30.530  1.00  0.00           H
ATOM   4255  CA  GLY A 262      68.780  45.940  28.530  1.00  0.00           C
ATOM   4256  HA1 GLY A 262      69.380  45.100  28.220  1.00  0.00           H
ATOM   4257  HA2 GLY A 262      69.220  46.910  28.390  1.00  0.00           H
ATOM   4258  C   GLY A 262      67.700  45.980  27.500  1.00  0.00           C
ATOM   4259  O   GLY A 262      66.920  46.930  27.500  1.00  0.00           O
ATOM   4260  N   THR A 263      67.570  44.930  26.700  1.00  0.00           N
ATOM   4261  HN  THR A 263      68.210  44.180  26.700  1.00  0.00           H
ATOM   4262  CA  THR A 263      66.510  44.710  25.720  1.00  0.00           C
ATOM   4263  HA  THR A 263      66.080  45.650  25.420  1.00  0.00           H
ATOM   4264  CB  THR A 263      67.120  44.150  24.460  1.00  0.00           C
ATOM   4265  HB  THR A 263      66.320  44.150  23.690  1.00  0.00           H
ATOM   4266  OG1 THR A 263      67.660  42.820  24.550  1.00  0.00           O
ATOM   4267  HG1 THR A 263      67.470  42.400  23.700  1.00  0.00           H
ATOM   4268  CG2 THR A 263      68.250  44.990  23.850  1.00  0.00           C
ATOM   4269 HG21 THR A 263      68.490  44.750  22.790  1.00  0.00           H
ATOM   4270 HG22 THR A 263      69.240  44.880  24.340  1.00  0.00           H
ATOM   4271 HG23 THR A 263      68.070  46.080  23.840  1.00  0.00           H
ATOM   4272  C   THR A 263      65.360  43.890  26.220  1.00  0.00           C
ATOM   4273  O   THR A 263      64.500  43.390  25.460  1.00  0.00           O
ATOM   4274  N   GLN A 264      65.330  43.500  27.520  1.00  0.00           N
ATOM   4275  HN  GLN A 264      65.990  43.910  28.150  1.00  0.00           H
ATOM   4276  CA  GLN A 264      64.320  42.610  28.080  1.00  0.00           C
ATOM   4277  HA  GLN A 264      64.270  41.790  27.380  1.00  0.00           H
ATOM   4278  CB  GLN A 264      64.730  42.220  29.500  1.00  0.00           C
ATOM   4279  HB1 GLN A 264      63.880  41.750  30.040  1.00  0.00           H
ATOM   4280  HB2 GLN A 264      64.960  43.180  30.030  1.00  0.00           H
ATOM   4281  CG  GLN A 264      65.970  41.310  29.590  1.00  0.00           C
ATOM   4282  HG1 GLN A 264      66.770  41.620  28.880  1.00  0.00           H
ATOM   4283  HG2 GLN A 264      65.670  40.260  29.430  1.00  0.00           H
ATOM   4284  CD  GLN A 264      66.570  41.400  30.970  1.00  0.00           C
ATOM   4285  OE1 GLN A 264      65.910  41.890  31.910  1.00  0.00           O
ATOM   4286  NE2 GLN A 264      67.820  40.860  31.180  1.00  0.00           N
ATOM   4287 HE21 GLN A 264      68.340  40.960  32.020  1.00  0.00           H
ATOM   4288 HE22 GLN A 264      67.880  40.220  30.420  1.00  0.00           H
ATOM   4289  C   GLN A 264      62.910  43.170  28.070  1.00  0.00           C
ATOM   4290  O   GLN A 264      62.750  44.370  28.340  1.00  0.00           O
ATOM   4291  N   ASN A 265      61.850  42.350  27.750  1.00  0.00           N
ATOM   4292  HN  ASN A 265      61.990  41.410  27.450  1.00  0.00           H
ATOM   4293  CA  ASN A 265      60.550  42.800  27.910  1.00  0.00           C
ATOM   4294  HA  ASN A 265      60.580  43.850  28.150  1.00  0.00           H
ATOM   4295  CB  ASN A 265      59.640  42.710  26.640  1.00  0.00           C
ATOM   4296  HB1 ASN A 265      58.580  42.880  26.910  1.00  0.00           H
ATOM   4297  HB2 ASN A 265      59.860  41.710  26.210  1.00  0.00           H
ATOM   4298  CG  ASN A 265      60.220  43.750  25.670  1.00  0.00           C
ATOM   4299  OD1 ASN A 265      60.930  43.470  24.690  1.00  0.00           O
ATOM   4300  ND2 ASN A 265      59.980  45.020  26.010  1.00  0.00           N
ATOM   4301 HD21 ASN A 265      60.600  45.730  25.670  1.00  0.00           H
ATOM   4302 HD22 ASN A 265      59.340  45.310  26.710  1.00  0.00           H
ATOM   4303  C   ASN A 265      59.950  42.150  29.180  1.00  0.00           C
ATOM   4304  O   ASN A 265      60.520  41.230  29.840  1.00  0.00           O
ATOM   4305  N   CYS A 266      58.800  42.650  29.550  1.00  0.00           N
ATOM   4306  HN  CYS A 266      58.470  43.410  28.990  1.00  0.00           H
ATOM   4307  CA  CYS A 266      58.140  42.490  30.820  1.00  0.00           C
ATOM   4308  HA  CYS A 266      58.900  42.680  31.570  1.00  0.00           H
ATOM   4309  CB  CYS A 266      57.000  43.560  30.910  1.00  0.00           C
ATOM   4310  HB1 CYS A 266      57.430  44.580  30.950  1.00  0.00           H
ATOM   4311  HB2 CYS A 266      56.500  43.400  31.900  1.00  0.00           H
ATOM   4312  SG  CYS A 266      55.770  43.360  29.590  1.00  0.00           S
ATOM   4313  C   CYS A 266      57.600  41.130  31.210  1.00  0.00           C
ATOM   4314  O   CYS A 266      57.250  40.830  32.350  1.00  0.00           O
ATOM   4315  N   GLU A 267      57.600  40.170  30.200  1.00  0.00           N
ATOM   4316  HN  GLU A 267      57.710  40.510  29.270  1.00  0.00           H
ATOM   4317  CA  GLU A 267      57.000  38.900  30.420  1.00  0.00           C
ATOM   4318  HA  GLU A 267      56.120  38.880  31.040  1.00  0.00           H
ATOM   4319  CB  GLU A 267      56.350  38.280  29.200  1.00  0.00           C
ATOM   4320  HB1 GLU A 267      55.990  37.320  29.600  1.00  0.00           H
ATOM   4321  HB2 GLU A 267      57.220  38.070  28.530  1.00  0.00           H
ATOM   4322  CG  GLU A 267      55.140  38.970  28.520  1.00  0.00           C
ATOM   4323  HG1 GLU A 267      55.450  40.040  28.420  1.00  0.00           H
ATOM   4324  HG2 GLU A 267      54.200  38.810  29.080  1.00  0.00           H
ATOM   4325  CD  GLU A 267      55.060  38.370  27.110  1.00  0.00           C
ATOM   4326  OE1 GLU A 267      55.870  38.720  26.190  1.00  0.00           O
ATOM   4327  OE2 GLU A 267      54.140  37.520  26.910  1.00  0.00           O
ATOM   4328  C   GLU A 267      57.910  37.910  31.110  1.00  0.00           C
ATOM   4329  O   GLU A 267      57.550  36.850  31.570  1.00  0.00           O
ATOM   4330  N   VAL A 268      59.230  38.220  31.110  1.00  0.00           N
ATOM   4331  HN  VAL A 268      59.570  39.060  30.710  1.00  0.00           H
ATOM   4332  CA  VAL A 268      60.240  37.430  31.990  1.00  0.00           C
ATOM   4333  HA  VAL A 268      60.290  36.380  31.750  1.00  0.00           H
ATOM   4334  CB  VAL A 268      61.690  38.000  31.870  1.00  0.00           C
ATOM   4335  HB  VAL A 268      61.650  39.060  32.230  1.00  0.00           H
ATOM   4336  CG1 VAL A 268      62.650  37.180  32.720  1.00  0.00           C
ATOM   4337 HG11 VAL A 268      63.680  37.530  32.530  1.00  0.00           H
ATOM   4338 HG12 VAL A 268      62.710  36.100  32.510  1.00  0.00           H
ATOM   4339 HG13 VAL A 268      62.540  37.310  33.820  1.00  0.00           H
ATOM   4340  CG2 VAL A 268      62.200  38.090  30.450  1.00  0.00           C
ATOM   4341 HG21 VAL A 268      63.210  38.530  30.540  1.00  0.00           H
ATOM   4342 HG22 VAL A 268      61.580  38.660  29.720  1.00  0.00           H
ATOM   4343 HG23 VAL A 268      62.230  37.040  30.070  1.00  0.00           H
ATOM   4344  C   VAL A 268      59.940  37.710  33.430  1.00  0.00           C
ATOM   4345  O   VAL A 268      60.080  36.830  34.330  1.00  0.00           O
ATOM   4346  N   TYR A 269      59.290  38.900  33.780  1.00  0.00           N
ATOM   4347  HN  TYR A 269      59.160  39.650  33.140  1.00  0.00           H
ATOM   4348  CA  TYR A 269      59.130  39.140  35.190  1.00  0.00           C
ATOM   4349  HA  TYR A 269      59.830  38.540  35.760  1.00  0.00           H
ATOM   4350  CB  TYR A 269      59.320  40.630  35.610  1.00  0.00           C
ATOM   4351  HB1 TYR A 269      59.280  40.680  36.720  1.00  0.00           H
ATOM   4352  HB2 TYR A 269      58.500  41.220  35.140  1.00  0.00           H
ATOM   4353  CG  TYR A 269      60.520  41.390  35.170  1.00  0.00           C
ATOM   4354  CD1 TYR A 269      61.810  40.760  34.930  1.00  0.00           C
ATOM   4355  HD1 TYR A 269      62.030  39.780  35.300  1.00  0.00           H
ATOM   4356  CE1 TYR A 269      62.800  41.510  34.190  1.00  0.00           C
ATOM   4357  HE1 TYR A 269      63.800  41.100  34.100  1.00  0.00           H
ATOM   4358  CZ  TYR A 269      62.560  42.760  33.570  1.00  0.00           C
ATOM   4359  OH  TYR A 269      63.590  43.470  32.890  1.00  0.00           O
ATOM   4360  HH  TYR A 269      64.330  42.890  32.670  1.00  0.00           H
ATOM   4361  CD2 TYR A 269      60.380  42.620  34.600  1.00  0.00           C
ATOM   4362  HD2 TYR A 269      59.440  43.170  34.660  1.00  0.00           H
ATOM   4363  CE2 TYR A 269      61.330  43.380  33.880  1.00  0.00           C
ATOM   4364  HE2 TYR A 269      61.150  44.420  33.660  1.00  0.00           H
ATOM   4365  C   TYR A 269      57.710  38.790  35.660  1.00  0.00           C
ATOM   4366  O   TYR A 269      57.250  39.280  36.660  1.00  0.00           O
ATOM   4367  N   ARG A 270      56.980  37.900  34.940  1.00  0.00           N
ATOM   4368  HN  ARG A 270      57.440  37.450  34.190  1.00  0.00           H
ATOM   4369  CA  ARG A 270      55.650  37.650  35.280  1.00  0.00           C
ATOM   4370  HA  ARG A 270      55.140  38.580  35.410  1.00  0.00           H
ATOM   4371  CB  ARG A 270      55.110  36.990  33.950  1.00  0.00           C
ATOM   4372  HB1 ARG A 270      55.810  36.230  33.530  1.00  0.00           H
ATOM   4373  HB2 ARG A 270      55.020  37.860  33.270  1.00  0.00           H
ATOM   4374  CG  ARG A 270      53.740  36.270  33.990  1.00  0.00           C
ATOM   4375  HG1 ARG A 270      53.040  37.020  34.410  1.00  0.00           H
ATOM   4376  HG2 ARG A 270      53.860  35.330  34.560  1.00  0.00           H
ATOM   4377  CD  ARG A 270      53.340  35.910  32.560  1.00  0.00           C
ATOM   4378  HD1 ARG A 270      54.110  35.200  32.180  1.00  0.00           H
ATOM   4379  HD2 ARG A 270      53.280  36.810  31.910  1.00  0.00           H
ATOM   4380  NE  ARG A 270      51.960  35.270  32.610  1.00  0.00           N
ATOM   4381  HE  ARG A 270      51.460  35.040  33.440  1.00  0.00           H
ATOM   4382  CZ  ARG A 270      51.350  34.990  31.450  1.00  0.00           C
ATOM   4383  NH1 ARG A 270      51.790  35.320  30.250  1.00  0.00           N
ATOM   4384 HH11 ARG A 270      52.740  35.590  30.120  1.00  0.00           H
ATOM   4385 HH12 ARG A 270      51.260  34.980  29.470  1.00  0.00           H
ATOM   4386  NH2 ARG A 270      50.230  34.330  31.630  1.00  0.00           N
ATOM   4387 HH21 ARG A 270      49.620  34.280  30.840  1.00  0.00           H
ATOM   4388 HH22 ARG A 270      49.820  34.290  32.530  1.00  0.00           H
ATOM   4389  C   ARG A 270      55.310  36.760  36.570  1.00  0.00           C
ATOM   4390  O   ARG A 270      54.310  36.990  37.280  1.00  0.00           O
ATOM   4391  N   SER A 271      56.110  35.740  36.900  1.00  0.00           N
ATOM   4392  HN  SER A 271      56.910  35.510  36.350  1.00  0.00           H
ATOM   4393  CA  SER A 271      56.010  35.090  38.240  1.00  0.00           C
ATOM   4394  HA  SER A 271      54.970  34.840  38.410  1.00  0.00           H
ATOM   4395  CB  SER A 271      56.730  33.740  38.160  1.00  0.00           C
ATOM   4396  HB1 SER A 271      57.830  33.850  38.060  1.00  0.00           H
ATOM   4397  HB2 SER A 271      56.230  33.270  37.280  1.00  0.00           H
ATOM   4398  OG  SER A 271      56.610  32.780  39.200  1.00  0.00           O
ATOM   4399  HG1 SER A 271      57.150  33.110  39.910  1.00  0.00           H
ATOM   4400  C   SER A 271      56.520  36.000  39.380  1.00  0.00           C
ATOM   4401  O   SER A 271      56.130  35.790  40.490  1.00  0.00           O
ATOM   4402  N   VAL A 272      57.370  37.020  38.980  1.00  0.00           N
ATOM   4403  HN  VAL A 272      57.630  37.160  38.040  1.00  0.00           H
ATOM   4404  CA  VAL A 272      57.980  37.920  40.080  1.00  0.00           C
ATOM   4405  HA  VAL A 272      58.330  37.270  40.870  1.00  0.00           H
ATOM   4406  CB  VAL A 272      59.180  38.710  39.610  1.00  0.00           C
ATOM   4407  HB  VAL A 272      58.910  39.350  38.750  1.00  0.00           H
ATOM   4408  CG1 VAL A 272      59.630  39.540  40.780  1.00  0.00           C
ATOM   4409 HG11 VAL A 272      58.920  40.320  41.100  1.00  0.00           H
ATOM   4410 HG12 VAL A 272      60.570  40.070  40.560  1.00  0.00           H
ATOM   4411 HG13 VAL A 272      59.950  38.920  41.660  1.00  0.00           H
ATOM   4412  CG2 VAL A 272      60.330  37.760  39.210  1.00  0.00           C
ATOM   4413 HG21 VAL A 272      61.230  38.390  39.030  1.00  0.00           H
ATOM   4414 HG22 VAL A 272      60.100  37.200  38.290  1.00  0.00           H
ATOM   4415 HG23 VAL A 272      60.470  36.910  39.900  1.00  0.00           H
ATOM   4416  C   VAL A 272      56.860  38.760  40.580  1.00  0.00           C
ATOM   4417  O   VAL A 272      56.630  39.060  41.780  1.00  0.00           O
ATOM   4418  N   ASP A 273      56.140  39.240  39.540  1.00  0.00           N
ATOM   4419  HN  ASP A 273      56.470  39.280  38.600  1.00  0.00           H
ATOM   4420  CA  ASP A 273      54.860  39.890  39.770  1.00  0.00           C
ATOM   4421  HA  ASP A 273      54.930  40.760  40.400  1.00  0.00           H
ATOM   4422  CB  ASP A 273      54.460  40.310  38.320  1.00  0.00           C
ATOM   4423  HB1 ASP A 273      54.610  39.490  37.590  1.00  0.00           H
ATOM   4424  HB2 ASP A 273      55.150  41.140  38.070  1.00  0.00           H
ATOM   4425  CG  ASP A 273      53.010  40.650  38.150  1.00  0.00           C
ATOM   4426  OD1 ASP A 273      52.510  41.510  38.860  1.00  0.00           O
ATOM   4427  OD2 ASP A 273      52.410  40.250  37.110  1.00  0.00           O
ATOM   4428  C   ASP A 273      53.770  39.050  40.560  1.00  0.00           C
ATOM   4429  O   ASP A 273      53.060  39.580  41.390  1.00  0.00           O
ATOM   4430  N   LEU A 274      53.680  37.700  40.410  1.00  0.00           N
ATOM   4431  HN  LEU A 274      54.030  37.370  39.540  1.00  0.00           H
ATOM   4432  CA  LEU A 274      52.940  36.800  41.230  1.00  0.00           C
ATOM   4433  HA  LEU A 274      51.950  37.220  41.410  1.00  0.00           H
ATOM   4434  CB  LEU A 274      52.850  35.370  40.510  1.00  0.00           C
ATOM   4435  HB1 LEU A 274      53.830  34.980  40.140  1.00  0.00           H
ATOM   4436  HB2 LEU A 274      52.250  35.380  39.570  1.00  0.00           H
ATOM   4437  CG  LEU A 274      52.390  34.260  41.470  1.00  0.00           C
ATOM   4438  HG  LEU A 274      52.940  34.250  42.440  1.00  0.00           H
ATOM   4439  CD1 LEU A 274      50.900  34.360  41.800  1.00  0.00           C
ATOM   4440 HD11 LEU A 274      50.310  34.600  40.880  1.00  0.00           H
ATOM   4441 HD12 LEU A 274      50.650  35.050  42.640  1.00  0.00           H
ATOM   4442 HD13 LEU A 274      50.520  33.350  42.070  1.00  0.00           H
ATOM   4443  CD2 LEU A 274      52.580  32.900  40.840  1.00  0.00           C
ATOM   4444 HD21 LEU A 274      52.030  32.770  39.880  1.00  0.00           H
ATOM   4445 HD22 LEU A 274      52.290  32.070  41.520  1.00  0.00           H
ATOM   4446 HD23 LEU A 274      53.660  32.690  40.660  1.00  0.00           H
ATOM   4447  C   LEU A 274      53.400  36.820  42.680  1.00  0.00           C
ATOM   4448  O   LEU A 274      52.600  36.910  43.600  1.00  0.00           O
ATOM   4449  N   ALA A 275      54.780  36.750  42.890  1.00  0.00           N
ATOM   4450  HN  ALA A 275      55.300  36.700  42.040  1.00  0.00           H
ATOM   4451  CA  ALA A 275      55.490  36.730  44.180  1.00  0.00           C
ATOM   4452  HA  ALA A 275      55.170  35.860  44.720  1.00  0.00           H
ATOM   4453  CB  ALA A 275      56.960  36.870  44.000  1.00  0.00           C
ATOM   4454  HB1 ALA A 275      57.160  36.150  43.180  1.00  0.00           H
ATOM   4455  HB2 ALA A 275      57.560  36.580  44.890  1.00  0.00           H
ATOM   4456  HB3 ALA A 275      57.330  37.830  43.590  1.00  0.00           H
ATOM   4457  C   ALA A 275      55.080  37.910  45.100  1.00  0.00           C
ATOM   4458  O   ALA A 275      54.870  37.770  46.280  1.00  0.00           O
ATOM   4459  N   PHE A 276      55.040  39.120  44.610  1.00  0.00           N
ATOM   4460  HN  PHE A 276      55.320  39.270  43.670  1.00  0.00           H
ATOM   4461  CA  PHE A 276      54.670  40.310  45.250  1.00  0.00           C
ATOM   4462  HA  PHE A 276      55.380  40.480  46.050  1.00  0.00           H
ATOM   4463  CB  PHE A 276      54.750  41.570  44.200  1.00  0.00           C
ATOM   4464  HB1 PHE A 276      53.980  41.470  43.400  1.00  0.00           H
ATOM   4465  HB2 PHE A 276      55.770  41.650  43.770  1.00  0.00           H
ATOM   4466  CG  PHE A 276      54.500  42.830  44.900  1.00  0.00           C
ATOM   4467  CD1 PHE A 276      55.510  43.460  45.620  1.00  0.00           C
ATOM   4468  HD1 PHE A 276      56.500  43.040  45.670  1.00  0.00           H
ATOM   4469  CE1 PHE A 276      55.240  44.700  46.270  1.00  0.00           C
ATOM   4470  HE1 PHE A 276      56.100  45.170  46.730  1.00  0.00           H
ATOM   4471  CZ  PHE A 276      53.990  45.190  46.390  1.00  0.00           C
ATOM   4472  HZ  PHE A 276      53.930  46.040  47.040  1.00  0.00           H
ATOM   4473  CD2 PHE A 276      53.210  43.430  44.930  1.00  0.00           C
ATOM   4474  HD2 PHE A 276      52.470  42.910  44.330  1.00  0.00           H
ATOM   4475  CE2 PHE A 276      52.910  44.510  45.770  1.00  0.00           C
ATOM   4476  HE2 PHE A 276      51.910  44.850  45.970  1.00  0.00           H
ATOM   4477  C   PHE A 276      53.280  40.180  45.850  1.00  0.00           C
ATOM   4478  O   PHE A 276      53.010  40.290  47.060  1.00  0.00           O
ATOM   4479  N   PHE A 277      52.240  39.790  45.090  1.00  0.00           N
ATOM   4480  HN  PHE A 277      52.300  39.850  44.100  1.00  0.00           H
ATOM   4481  CA  PHE A 277      50.880  39.460  45.530  1.00  0.00           C
ATOM   4482  HA  PHE A 277      50.580  40.390  45.990  1.00  0.00           H
ATOM   4483  CB  PHE A 277      49.940  39.290  44.300  1.00  0.00           C
ATOM   4484  HB1 PHE A 277      48.950  39.090  44.780  1.00  0.00           H
ATOM   4485  HB2 PHE A 277      50.240  38.500  43.580  1.00  0.00           H
ATOM   4486  CG  PHE A 277      49.750  40.590  43.580  1.00  0.00           C
ATOM   4487  CD1 PHE A 277      49.180  41.640  44.220  1.00  0.00           C
ATOM   4488  HD1 PHE A 277      48.760  41.560  45.210  1.00  0.00           H
ATOM   4489  CE1 PHE A 277      49.000  42.870  43.630  1.00  0.00           C
ATOM   4490  HE1 PHE A 277      48.470  43.740  43.990  1.00  0.00           H
ATOM   4491  CZ  PHE A 277      49.500  43.060  42.360  1.00  0.00           C
ATOM   4492  HZ  PHE A 277      49.590  44.090  41.990  1.00  0.00           H
ATOM   4493  CD2 PHE A 277      50.190  40.750  42.260  1.00  0.00           C
ATOM   4494  HD2 PHE A 277      50.610  39.940  41.680  1.00  0.00           H
ATOM   4495  CE2 PHE A 277      50.090  42.000  41.670  1.00  0.00           C
ATOM   4496  HE2 PHE A 277      50.450  42.230  40.680  1.00  0.00           H
ATOM   4497  C   PHE A 277      50.660  38.300  46.570  1.00  0.00           C
ATOM   4498  O   PHE A 277      49.750  38.410  47.430  1.00  0.00           O
ATOM   4499  N   ILE A 278      51.440  37.260  46.470  1.00  0.00           N
ATOM   4500  HN  ILE A 278      52.140  37.210  45.760  1.00  0.00           H
ATOM   4501  CA  ILE A 278      51.530  36.260  47.540  1.00  0.00           C
ATOM   4502  HA  ILE A 278      50.500  35.980  47.740  1.00  0.00           H
ATOM   4503  CB  ILE A 278      52.210  34.890  47.320  1.00  0.00           C
ATOM   4504  HB  ILE A 278      53.300  35.100  47.260  1.00  0.00           H
ATOM   4505  CG2 ILE A 278      51.950  33.810  48.410  1.00  0.00           C
ATOM   4506 HG21 ILE A 278      52.370  34.090  49.400  1.00  0.00           H
ATOM   4507 HG22 ILE A 278      52.450  32.890  48.060  1.00  0.00           H
ATOM   4508 HG23 ILE A 278      50.880  33.560  48.550  1.00  0.00           H
ATOM   4509  CG1 ILE A 278      51.820  34.310  45.910  1.00  0.00           C
ATOM   4510 HG11 ILE A 278      52.440  33.400  45.800  1.00  0.00           H
ATOM   4511 HG12 ILE A 278      52.090  35.050  45.140  1.00  0.00           H
ATOM   4512  CD  ILE A 278      50.230  34.060  45.770  1.00  0.00           C
ATOM   4513  HD1 ILE A 278      50.020  33.250  46.490  1.00  0.00           H
ATOM   4514  HD2 ILE A 278      50.060  33.600  44.780  1.00  0.00           H
ATOM   4515  HD3 ILE A 278      49.570  34.940  45.880  1.00  0.00           H
ATOM   4516  C   ILE A 278      52.090  36.860  48.850  1.00  0.00           C
ATOM   4517  O   ILE A 278      51.580  36.610  49.930  1.00  0.00           O
ATOM   4518  N   THR A 279      53.140  37.660  48.710  1.00  0.00           N
ATOM   4519  HN  THR A 279      53.580  37.840  47.830  1.00  0.00           H
ATOM   4520  CA  THR A 279      53.670  38.330  49.870  1.00  0.00           C
ATOM   4521  HA  THR A 279      53.810  37.590  50.650  1.00  0.00           H
ATOM   4522  CB  THR A 279      55.080  38.930  49.730  1.00  0.00           C
ATOM   4523  HB  THR A 279      55.260  39.530  50.640  1.00  0.00           H
ATOM   4524  OG1 THR A 279      55.370  39.670  48.530  1.00  0.00           O
ATOM   4525  HG1 THR A 279      54.620  39.490  47.950  1.00  0.00           H
ATOM   4526  CG2 THR A 279      56.070  37.800  49.650  1.00  0.00           C
ATOM   4527 HG21 THR A 279      56.010  37.090  50.510  1.00  0.00           H
ATOM   4528 HG22 THR A 279      57.120  38.170  49.740  1.00  0.00           H
ATOM   4529 HG23 THR A 279      55.990  37.180  48.730  1.00  0.00           H
ATOM   4530  C   THR A 279      52.820  39.560  50.360  1.00  0.00           C
ATOM   4531  O   THR A 279      52.860  39.930  51.510  1.00  0.00           O
ATOM   4532  N   LEU A 280      51.930  40.080  49.550  1.00  0.00           N
ATOM   4533  HN  LEU A 280      51.840  39.730  48.620  1.00  0.00           H
ATOM   4534  CA  LEU A 280      51.020  41.190  49.830  1.00  0.00           C
ATOM   4535  HA  LEU A 280      51.630  41.930  50.340  1.00  0.00           H
ATOM   4536  CB  LEU A 280      50.340  41.760  48.580  1.00  0.00           C
ATOM   4537  HB1 LEU A 280      49.710  40.960  48.140  1.00  0.00           H
ATOM   4538  HB2 LEU A 280      51.110  42.090  47.840  1.00  0.00           H
ATOM   4539  CG  LEU A 280      49.310  42.970  48.770  1.00  0.00           C
ATOM   4540  HG  LEU A 280      48.660  42.710  49.630  1.00  0.00           H
ATOM   4541  CD1 LEU A 280      50.050  44.320  49.090  1.00  0.00           C
ATOM   4542 HD11 LEU A 280      49.310  45.080  49.430  1.00  0.00           H
ATOM   4543 HD12 LEU A 280      50.700  44.610  48.230  1.00  0.00           H
ATOM   4544 HD13 LEU A 280      50.700  44.030  49.950  1.00  0.00           H
ATOM   4545  CD2 LEU A 280      48.370  43.130  47.540  1.00  0.00           C
ATOM   4546 HD21 LEU A 280      48.910  43.300  46.590  1.00  0.00           H
ATOM   4547 HD22 LEU A 280      47.630  43.910  47.800  1.00  0.00           H
ATOM   4548 HD23 LEU A 280      47.820  42.160  47.490  1.00  0.00           H
ATOM   4549  C   LEU A 280      49.990  40.840  50.860  1.00  0.00           C
ATOM   4550  O   LEU A 280      49.700  41.650  51.700  1.00  0.00           O
ATOM   4551  N   SER A 281      49.460  39.570  50.920  1.00  0.00           N
ATOM   4552  HN  SER A 281      49.740  38.970  50.160  1.00  0.00           H
ATOM   4553  CA  SER A 281      48.570  39.000  52.010  1.00  0.00           C
ATOM   4554  HA  SER A 281      47.610  39.340  51.660  1.00  0.00           H
ATOM   4555  CB  SER A 281      48.670  37.430  52.050  1.00  0.00           C
ATOM   4556  HB1 SER A 281      47.820  37.090  52.690  1.00  0.00           H
ATOM   4557  HB2 SER A 281      49.580  37.040  52.560  1.00  0.00           H
ATOM   4558  OG  SER A 281      48.690  36.820  50.820  1.00  0.00           O
ATOM   4559  HG1 SER A 281      49.450  36.280  50.640  1.00  0.00           H
ATOM   4560  C   SER A 281      48.900  39.520  53.360  1.00  0.00           C
ATOM   4561  O   SER A 281      47.920  39.920  54.100  1.00  0.00           O
ATOM   4562  N   PHE A 282      50.140  39.520  53.840  1.00  0.00           N
ATOM   4563  HN  PHE A 282      50.820  39.330  53.130  1.00  0.00           H
ATOM   4564  CA  PHE A 282      50.580  39.690  55.210  1.00  0.00           C
ATOM   4565  HA  PHE A 282      49.940  39.010  55.750  1.00  0.00           H
ATOM   4566  CB  PHE A 282      52.120  39.490  55.280  1.00  0.00           C
ATOM   4567  HB1 PHE A 282      52.320  39.490  56.380  1.00  0.00           H
ATOM   4568  HB2 PHE A 282      52.710  40.340  54.900  1.00  0.00           H
ATOM   4569  CG  PHE A 282      52.580  38.170  54.790  1.00  0.00           C
ATOM   4570  CD1 PHE A 282      53.780  38.190  54.090  1.00  0.00           C
ATOM   4571  HD1 PHE A 282      54.360  39.100  54.050  1.00  0.00           H
ATOM   4572  CE1 PHE A 282      54.340  37.090  53.430  1.00  0.00           C
ATOM   4573  HE1 PHE A 282      55.350  37.060  53.050  1.00  0.00           H
ATOM   4574  CZ  PHE A 282      53.610  35.850  53.570  1.00  0.00           C
ATOM   4575  HZ  PHE A 282      53.920  34.890  53.140  1.00  0.00           H
ATOM   4576  CD2 PHE A 282      51.860  36.960  54.880  1.00  0.00           C
ATOM   4577  HD2 PHE A 282      50.960  36.910  55.450  1.00  0.00           H
ATOM   4578  CE2 PHE A 282      52.410  35.820  54.290  1.00  0.00           C
ATOM   4579  HE2 PHE A 282      51.940  34.860  54.510  1.00  0.00           H
ATOM   4580  C   PHE A 282      50.300  41.200  55.620  1.00  0.00           C
ATOM   4581  O   PHE A 282      50.170  41.440  56.830  1.00  0.00           O
ATOM   4582  N   THR A 283      50.280  42.180  54.610  1.00  0.00           N
ATOM   4583  HN  THR A 283      50.400  41.890  53.670  1.00  0.00           H
ATOM   4584  CA  THR A 283      50.230  43.680  54.830  1.00  0.00           C
ATOM   4585  HA  THR A 283      51.150  43.870  55.380  1.00  0.00           H
ATOM   4586  CB  THR A 283      50.040  44.540  53.580  1.00  0.00           C
ATOM   4587  HB  THR A 283      49.870  45.600  53.870  1.00  0.00           H
ATOM   4588  OG1 THR A 283      49.040  44.130  52.670  1.00  0.00           O
ATOM   4589  HG1 THR A 283      49.260  43.210  52.530  1.00  0.00           H
ATOM   4590  CG2 THR A 283      51.370  44.490  52.790  1.00  0.00           C
ATOM   4591 HG21 THR A 283      51.490  43.690  52.040  1.00  0.00           H
ATOM   4592 HG22 THR A 283      52.260  44.630  53.450  1.00  0.00           H
ATOM   4593 HG23 THR A 283      51.350  45.430  52.180  1.00  0.00           H
ATOM   4594  C   THR A 283      49.100  44.060  55.810  1.00  0.00           C
ATOM   4595  O   THR A 283      49.300  44.810  56.770  1.00  0.00           O
ATOM   4596  N   TYR A 284      47.870  43.540  55.630  1.00  0.00           N
ATOM   4597  HN  TYR A 284      47.800  43.170  54.700  1.00  0.00           H
ATOM   4598  CA  TYR A 284      46.690  43.980  56.300  1.00  0.00           C
ATOM   4599  HA  TYR A 284      46.740  45.050  56.370  1.00  0.00           H
ATOM   4600  CB  TYR A 284      45.470  43.710  55.540  1.00  0.00           C
ATOM   4601  HB1 TYR A 284      44.590  44.180  56.040  1.00  0.00           H
ATOM   4602  HB2 TYR A 284      45.370  42.600  55.480  1.00  0.00           H
ATOM   4603  CG  TYR A 284      45.540  44.300  54.130  1.00  0.00           C
ATOM   4604  CD1 TYR A 284      45.770  43.470  53.030  1.00  0.00           C
ATOM   4605  HD1 TYR A 284      46.280  42.540  53.250  1.00  0.00           H
ATOM   4606  CE1 TYR A 284      45.810  43.940  51.740  1.00  0.00           C
ATOM   4607  HE1 TYR A 284      45.940  43.330  50.860  1.00  0.00           H
ATOM   4608  CZ  TYR A 284      45.490  45.350  51.530  1.00  0.00           C
ATOM   4609  OH  TYR A 284      45.540  45.780  50.220  1.00  0.00           O
ATOM   4610  HH  TYR A 284      45.190  45.120  49.620  1.00  0.00           H
ATOM   4611  CD2 TYR A 284      45.120  45.600  53.890  1.00  0.00           C
ATOM   4612  HD2 TYR A 284      44.990  46.260  54.730  1.00  0.00           H
ATOM   4613  CE2 TYR A 284      45.150  46.150  52.620  1.00  0.00           C
ATOM   4614  HE2 TYR A 284      44.880  47.160  52.320  1.00  0.00           H
ATOM   4615  C   TYR A 284      46.510  43.330  57.700  1.00  0.00           C
ATOM   4616  O   TYR A 284      45.580  43.660  58.460  1.00  0.00           O
ATOM   4617  N   MET A 285      47.460  42.450  58.090  1.00  0.00           N
ATOM   4618  HN  MET A 285      48.140  42.280  57.370  1.00  0.00           H
ATOM   4619  CA  MET A 285      47.510  41.950  59.470  1.00  0.00           C
ATOM   4620  HA  MET A 285      46.570  41.500  59.740  1.00  0.00           H
ATOM   4621  CB  MET A 285      48.550  40.750  59.680  1.00  0.00           C
ATOM   4622  HB1 MET A 285      48.300  40.430  60.720  1.00  0.00           H
ATOM   4623  HB2 MET A 285      49.540  41.240  59.630  1.00  0.00           H
ATOM   4624  CG  MET A 285      48.350  39.500  58.760  1.00  0.00           C
ATOM   4625  HG1 MET A 285      48.590  39.730  57.700  1.00  0.00           H
ATOM   4626  HG2 MET A 285      47.300  39.110  58.730  1.00  0.00           H
ATOM   4627  SD  MET A 285      49.160  37.990  59.330  1.00  0.00           S
ATOM   4628  CE  MET A 285      50.830  38.620  59.230  1.00  0.00           C
ATOM   4629  HE1 MET A 285      51.120  38.930  58.200  1.00  0.00           H
ATOM   4630  HE2 MET A 285      51.500  37.850  59.660  1.00  0.00           H
ATOM   4631  HE3 MET A 285      50.940  39.470  59.950  1.00  0.00           H
ATOM   4632  C   MET A 285      47.810  43.070  60.450  1.00  0.00           C
ATOM   4633  O   MET A 285      47.100  43.240  61.390  1.00  0.00           O
ATOM   4634  N   ASN A 286      48.750  43.980  60.110  1.00  0.00           N
ATOM   4635  HN  ASN A 286      49.230  43.890  59.240  1.00  0.00           H
ATOM   4636  CA  ASN A 286      48.960  45.190  61.010  1.00  0.00           C
ATOM   4637  HA  ASN A 286      49.240  44.780  61.960  1.00  0.00           H
ATOM   4638  CB  ASN A 286      50.160  46.000  60.420  1.00  0.00           C
ATOM   4639  HB1 ASN A 286      49.830  46.230  59.380  1.00  0.00           H
ATOM   4640  HB2 ASN A 286      51.050  45.360  60.400  1.00  0.00           H
ATOM   4641  CG  ASN A 286      50.460  47.300  61.040  1.00  0.00           C
ATOM   4642  OD1 ASN A 286      50.420  48.270  60.280  1.00  0.00           O
ATOM   4643  ND2 ASN A 286      50.710  47.400  62.370  1.00  0.00           N
ATOM   4644 HD21 ASN A 286      50.960  46.580  62.860  1.00  0.00           H
ATOM   4645 HD22 ASN A 286      50.850  48.320  62.760  1.00  0.00           H
ATOM   4646  C   ASN A 286      47.700  46.020  61.370  1.00  0.00           C
ATOM   4647  O   ASN A 286      47.450  46.200  62.560  1.00  0.00           O
ATOM   4648  N   SER A 287      46.810  46.490  60.520  1.00  0.00           N
ATOM   4649  HN  SER A 287      47.020  46.490  59.550  1.00  0.00           H
ATOM   4650  CA  SER A 287      45.620  47.240  60.840  1.00  0.00           C
ATOM   4651  HA  SER A 287      45.910  48.020  61.530  1.00  0.00           H
ATOM   4652  CB  SER A 287      44.940  47.870  59.560  1.00  0.00           C
ATOM   4653  HB1 SER A 287      45.550  48.700  59.150  1.00  0.00           H
ATOM   4654  HB2 SER A 287      43.950  48.230  59.890  1.00  0.00           H
ATOM   4655  OG  SER A 287      44.770  46.880  58.530  1.00  0.00           O
ATOM   4656  HG1 SER A 287      45.560  46.970  58.000  1.00  0.00           H
ATOM   4657  C   SER A 287      44.530  46.420  61.610  1.00  0.00           C
ATOM   4658  O   SER A 287      43.990  46.910  62.600  1.00  0.00           O
ATOM   4659  N   MET A 288      44.310  45.210  61.170  1.00  0.00           N
ATOM   4660  HN  MET A 288      44.780  44.930  60.340  1.00  0.00           H
ATOM   4661  CA  MET A 288      43.400  44.220  61.820  1.00  0.00           C
ATOM   4662  HA  MET A 288      42.470  44.730  61.990  1.00  0.00           H
ATOM   4663  CB  MET A 288      43.220  43.150  60.810  1.00  0.00           C
ATOM   4664  HB1 MET A 288      44.220  43.000  60.360  1.00  0.00           H
ATOM   4665  HB2 MET A 288      42.610  43.510  59.950  1.00  0.00           H
ATOM   4666  CG  MET A 288      42.510  41.900  61.340  1.00  0.00           C
ATOM   4667  HG1 MET A 288      41.480  42.210  61.650  1.00  0.00           H
ATOM   4668  HG2 MET A 288      42.980  41.560  62.290  1.00  0.00           H
ATOM   4669  SD  MET A 288      42.430  40.530  60.100  1.00  0.00           S
ATOM   4670  CE  MET A 288      44.120  39.820  60.320  1.00  0.00           C
ATOM   4671  HE1 MET A 288      44.860  40.390  60.930  1.00  0.00           H
ATOM   4672  HE2 MET A 288      44.670  39.720  59.360  1.00  0.00           H
ATOM   4673  HE3 MET A 288      43.990  38.870  60.880  1.00  0.00           H
ATOM   4674  C   MET A 288      43.900  43.810  63.140  1.00  0.00           C
ATOM   4675  O   MET A 288      43.110  43.450  64.020  1.00  0.00           O
ATOM   4676  N   LEU A 289      45.220  43.750  63.390  1.00  0.00           N
ATOM   4677  HN  LEU A 289      45.950  43.930  62.740  1.00  0.00           H
ATOM   4678  CA  LEU A 289      45.700  43.220  64.680  1.00  0.00           C
ATOM   4679  HA  LEU A 289      44.830  42.680  65.060  1.00  0.00           H
ATOM   4680  CB  LEU A 289      47.020  42.330  64.630  1.00  0.00           C
ATOM   4681  HB1 LEU A 289      47.310  41.970  65.630  1.00  0.00           H
ATOM   4682  HB2 LEU A 289      47.850  43.040  64.370  1.00  0.00           H
ATOM   4683  CG  LEU A 289      46.920  41.090  63.800  1.00  0.00           C
ATOM   4684  HG  LEU A 289      46.790  41.220  62.700  1.00  0.00           H
ATOM   4685  CD1 LEU A 289      48.230  40.270  63.980  1.00  0.00           C
ATOM   4686 HD11 LEU A 289      48.120  39.300  63.450  1.00  0.00           H
ATOM   4687 HD12 LEU A 289      48.520  40.020  65.020  1.00  0.00           H
ATOM   4688 HD13 LEU A 289      49.100  40.800  63.520  1.00  0.00           H
ATOM   4689  CD2 LEU A 289      45.710  40.210  64.310  1.00  0.00           C
ATOM   4690 HD21 LEU A 289      45.820  39.950  65.380  1.00  0.00           H
ATOM   4691 HD22 LEU A 289      45.730  39.290  63.680  1.00  0.00           H
ATOM   4692 HD23 LEU A 289      44.820  40.860  64.200  1.00  0.00           H
ATOM   4693  C   LEU A 289      46.000  44.420  65.630  1.00  0.00           C
ATOM   4694  O   LEU A 289      46.150  44.300  66.870  1.00  0.00           O
ATOM   4695  N   ASP A 290      45.790  45.700  65.210  1.00  0.00           N
ATOM   4696  HN  ASP A 290      45.580  45.840  64.250  1.00  0.00           H
ATOM   4697  CA  ASP A 290      45.750  46.860  66.170  1.00  0.00           C
ATOM   4698  HA  ASP A 290      46.700  46.920  66.650  1.00  0.00           H
ATOM   4699  CB  ASP A 290      45.650  48.240  65.380  1.00  0.00           C
ATOM   4700  HB1 ASP A 290      45.410  48.990  66.150  1.00  0.00           H
ATOM   4701  HB2 ASP A 290      44.840  48.280  64.620  1.00  0.00           H
ATOM   4702  CG  ASP A 290      46.930  48.530  64.650  1.00  0.00           C
ATOM   4703  OD1 ASP A 290      48.040  48.160  65.020  1.00  0.00           O
ATOM   4704  OD2 ASP A 290      46.830  49.420  63.600  1.00  0.00           O
ATOM   4705  HD2 ASP A 290      47.720  49.520  63.240  1.00  0.00           H
ATOM   4706  C   ASP A 290      44.750  46.800  67.300  1.00  0.00           C
ATOM   4707  O   ASP A 290      45.070  47.190  68.420  1.00  0.00           O
ATOM   4708  N   PRO A 291      43.560  46.300  67.130  1.00  0.00           N
ATOM   4709  CD  PRO A 291      42.820  46.410  65.870  1.00  0.00           C
ATOM   4710  HD1 PRO A 291      43.350  46.040  64.960  1.00  0.00           H
ATOM   4711  HD2 PRO A 291      42.590  47.470  65.630  1.00  0.00           H
ATOM   4712  CA  PRO A 291      42.750  45.930  68.220  1.00  0.00           C
ATOM   4713  HA  PRO A 291      42.620  46.840  68.780  1.00  0.00           H
ATOM   4714  CB  PRO A 291      41.550  45.270  67.570  1.00  0.00           C
ATOM   4715  HB1 PRO A 291      40.680  45.490  68.230  1.00  0.00           H
ATOM   4716  HB2 PRO A 291      41.590  44.160  67.480  1.00  0.00           H
ATOM   4717  CG  PRO A 291      41.450  45.860  66.130  1.00  0.00           C
ATOM   4718  HG1 PRO A 291      41.260  45.040  65.420  1.00  0.00           H
ATOM   4719  HG2 PRO A 291      40.660  46.640  66.140  1.00  0.00           H
ATOM   4720  C   PRO A 291      43.290  44.980  69.290  1.00  0.00           C
ATOM   4721  O   PRO A 291      43.230  45.150  70.500  1.00  0.00           O
ATOM   4722  N   VAL A 292      44.090  43.900  68.850  1.00  0.00           N
ATOM   4723  HN  VAL A 292      44.300  43.800  67.870  1.00  0.00           H
ATOM   4724  CA  VAL A 292      44.570  42.900  69.760  1.00  0.00           C
ATOM   4725  HA  VAL A 292      44.000  42.890  70.670  1.00  0.00           H
ATOM   4726  CB  VAL A 292      44.490  41.460  69.320  1.00  0.00           C
ATOM   4727  HB  VAL A 292      44.720  40.750  70.150  1.00  0.00           H
ATOM   4728  CG1 VAL A 292      43.060  41.190  68.650  1.00  0.00           C
ATOM   4729 HG11 VAL A 292      42.930  40.110  68.400  1.00  0.00           H
ATOM   4730 HG12 VAL A 292      42.920  41.740  67.700  1.00  0.00           H
ATOM   4731 HG13 VAL A 292      42.360  41.390  69.490  1.00  0.00           H
ATOM   4732  CG2 VAL A 292      45.560  41.100  68.250  1.00  0.00           C
ATOM   4733 HG21 VAL A 292      45.740  42.030  67.670  1.00  0.00           H
ATOM   4734 HG22 VAL A 292      45.050  40.410  67.540  1.00  0.00           H
ATOM   4735 HG23 VAL A 292      46.540  40.760  68.630  1.00  0.00           H
ATOM   4736  C   VAL A 292      46.040  43.200  70.260  1.00  0.00           C
ATOM   4737  O   VAL A 292      46.470  42.480  71.160  1.00  0.00           O
ATOM   4738  N   VAL A 293      46.700  44.310  69.760  1.00  0.00           N
ATOM   4739  HN  VAL A 293      46.320  44.910  69.040  1.00  0.00           H
ATOM   4740  CA  VAL A 293      47.950  44.780  70.260  1.00  0.00           C
ATOM   4741  HA  VAL A 293      48.420  43.990  70.830  1.00  0.00           H
ATOM   4742  CB  VAL A 293      48.840  45.170  69.120  1.00  0.00           C
ATOM   4743  HB  VAL A 293      48.260  45.740  68.360  1.00  0.00           H
ATOM   4744  CG1 VAL A 293      50.030  46.030  69.670  1.00  0.00           C
ATOM   4745 HG11 VAL A 293      50.670  46.220  68.790  1.00  0.00           H
ATOM   4746 HG12 VAL A 293      50.560  45.460  70.470  1.00  0.00           H
ATOM   4747 HG13 VAL A 293      49.770  47.030  70.090  1.00  0.00           H
ATOM   4748  CG2 VAL A 293      49.270  43.870  68.480  1.00  0.00           C
ATOM   4749 HG21 VAL A 293      49.980  44.090  67.650  1.00  0.00           H
ATOM   4750 HG22 VAL A 293      48.450  43.380  67.900  1.00  0.00           H
ATOM   4751 HG23 VAL A 293      49.860  43.170  69.110  1.00  0.00           H
ATOM   4752  C   VAL A 293      47.660  45.920  71.220  1.00  0.00           C
ATOM   4753  O   VAL A 293      48.300  46.060  72.250  1.00  0.00           O
ATOM   4754  N   TYR A 294      46.690  46.800  70.840  1.00  0.00           N
ATOM   4755  HN  TYR A 294      46.300  46.720  69.930  1.00  0.00           H
ATOM   4756  CA  TYR A 294      46.380  47.930  71.650  1.00  0.00           C
ATOM   4757  HA  TYR A 294      47.080  48.020  72.480  1.00  0.00           H
ATOM   4758  CB  TYR A 294      46.480  49.220  70.820  1.00  0.00           C
ATOM   4759  HB1 TYR A 294      46.360  50.080  71.500  1.00  0.00           H
ATOM   4760  HB2 TYR A 294      45.780  49.320  69.950  1.00  0.00           H
ATOM   4761  CG  TYR A 294      47.770  49.490  70.200  1.00  0.00           C
ATOM   4762  CD1 TYR A 294      48.840  49.650  71.060  1.00  0.00           C
ATOM   4763  HD1 TYR A 294      48.690  49.580  72.120  1.00  0.00           H
ATOM   4764  CE1 TYR A 294      50.110  50.010  70.710  1.00  0.00           C
ATOM   4765  HE1 TYR A 294      50.910  50.070  71.430  1.00  0.00           H
ATOM   4766  CZ  TYR A 294      50.420  50.090  69.250  1.00  0.00           C
ATOM   4767  OH  TYR A 294      51.740  50.250  68.800  1.00  0.00           O
ATOM   4768  HH  TYR A 294      52.380  50.160  69.510  1.00  0.00           H
ATOM   4769  CD2 TYR A 294      48.060  49.570  68.810  1.00  0.00           C
ATOM   4770  HD2 TYR A 294      47.300  49.320  68.080  1.00  0.00           H
ATOM   4771  CE2 TYR A 294      49.320  49.930  68.330  1.00  0.00           C
ATOM   4772  HE2 TYR A 294      49.520  49.920  67.270  1.00  0.00           H
ATOM   4773  C   TYR A 294      45.000  47.960  72.350  1.00  0.00           C
ATOM   4774  O   TYR A 294      44.900  47.870  73.540  1.00  0.00           O
ATOM   4775  N   TYR A 295      43.930  48.100  71.530  1.00  0.00           N
ATOM   4776  HN  TYR A 295      43.980  48.000  70.540  1.00  0.00           H
ATOM   4777  CA  TYR A 295      42.570  48.410  72.010  1.00  0.00           C
ATOM   4778  HA  TYR A 295      42.570  49.310  72.600  1.00  0.00           H
ATOM   4779  CB  TYR A 295      41.500  48.490  70.890  1.00  0.00           C
ATOM   4780  HB1 TYR A 295      40.510  48.830  71.250  1.00  0.00           H
ATOM   4781  HB2 TYR A 295      41.400  47.460  70.480  1.00  0.00           H
ATOM   4782  CG  TYR A 295      41.820  49.260  69.570  1.00  0.00           C
ATOM   4783  CD1 TYR A 295      42.720  50.340  69.390  1.00  0.00           C
ATOM   4784  HD1 TYR A 295      43.180  50.720  70.290  1.00  0.00           H
ATOM   4785  CE1 TYR A 295      42.980  50.970  68.140  1.00  0.00           C
ATOM   4786  HE1 TYR A 295      43.730  51.740  68.110  1.00  0.00           H
ATOM   4787  CZ  TYR A 295      42.380  50.430  67.030  1.00  0.00           C
ATOM   4788  OH  TYR A 295      42.770  50.890  65.810  1.00  0.00           O
ATOM   4789  HH  TYR A 295      42.370  50.320  65.160  1.00  0.00           H
ATOM   4790  CD2 TYR A 295      41.200  48.830  68.370  1.00  0.00           C
ATOM   4791  HD2 TYR A 295      40.510  48.000  68.420  1.00  0.00           H
ATOM   4792  CE2 TYR A 295      41.420  49.420  67.190  1.00  0.00           C
ATOM   4793  HE2 TYR A 295      40.970  49.020  66.290  1.00  0.00           H
ATOM   4794  C   TYR A 295      42.000  47.400  73.100  1.00  0.00           C
ATOM   4795  O   TYR A 295      41.470  47.810  74.100  1.00  0.00           O
ATOM   4796  N   PHE A 296      42.060  46.110  72.820  1.00  0.00           N
ATOM   4797  HN  PHE A 296      42.480  45.810  71.970  1.00  0.00           H
ATOM   4798  CA  PHE A 296      41.300  45.220  73.710  1.00  0.00           C
ATOM   4799  HA  PHE A 296      40.520  45.670  74.310  1.00  0.00           H
ATOM   4800  CB  PHE A 296      40.750  43.950  72.880  1.00  0.00           C
ATOM   4801  HB1 PHE A 296      40.210  43.220  73.510  1.00  0.00           H
ATOM   4802  HB2 PHE A 296      41.610  43.450  72.400  1.00  0.00           H
ATOM   4803  CG  PHE A 296      39.660  44.420  71.930  1.00  0.00           C
ATOM   4804  CD1 PHE A 296      39.560  43.870  70.580  1.00  0.00           C
ATOM   4805  HD1 PHE A 296      40.250  43.090  70.330  1.00  0.00           H
ATOM   4806  CE1 PHE A 296      38.690  44.470  69.620  1.00  0.00           C
ATOM   4807  HE1 PHE A 296      38.670  44.040  68.620  1.00  0.00           H
ATOM   4808  CZ  PHE A 296      37.890  45.570  69.980  1.00  0.00           C
ATOM   4809  HZ  PHE A 296      37.180  46.080  69.340  1.00  0.00           H
ATOM   4810  CD2 PHE A 296      38.760  45.480  72.230  1.00  0.00           C
ATOM   4811  HD2 PHE A 296      38.730  45.870  73.240  1.00  0.00           H
ATOM   4812  CE2 PHE A 296      37.840  46.000  71.340  1.00  0.00           C
ATOM   4813  HE2 PHE A 296      37.190  46.840  71.570  1.00  0.00           H
ATOM   4814  C   PHE A 296      42.280  44.540  74.670  1.00  0.00           C
ATOM   4815  O   PHE A 296      41.870  43.780  75.530  1.00  0.00           O
ATOM   4816  N   SER A 297      43.600  44.920  74.510  1.00  0.00           N
ATOM   4817  HN  SER A 297      43.800  45.550  73.770  1.00  0.00           H
ATOM   4818  CA  SER A 297      44.780  44.460  75.300  1.00  0.00           C
ATOM   4819  HA  SER A 297      44.410  43.600  75.830  1.00  0.00           H
ATOM   4820  CB  SER A 297      45.900  44.000  74.340  1.00  0.00           C
ATOM   4821  HB1 SER A 297      46.450  44.820  73.830  1.00  0.00           H
ATOM   4822  HB2 SER A 297      45.450  43.300  73.600  1.00  0.00           H
ATOM   4823  OG  SER A 297      46.860  43.170  75.110  1.00  0.00           O
ATOM   4824  HG1 SER A 297      46.620  42.240  75.110  1.00  0.00           H
ATOM   4825  C   SER A 297      45.310  45.450  76.260  1.00  0.00           C
ATOM   4826  O   SER A 297      45.310  46.640  75.910  1.00  0.00           O
ATOM   4827  N   SER A 298      45.820  45.070  77.440  1.00  0.00           N
ATOM   4828  HN  SER A 298      45.800  44.090  77.650  1.00  0.00           H
ATOM   4829  CA  SER A 298      46.250  45.990  78.510  1.00  0.00           C
ATOM   4830  HA  SER A 298      45.520  46.790  78.510  1.00  0.00           H
ATOM   4831  CB  SER A 298      46.400  45.240  79.900  1.00  0.00           C
ATOM   4832  HB1 SER A 298      45.410  44.840  80.180  1.00  0.00           H
ATOM   4833  HB2 SER A 298      46.670  45.950  80.720  1.00  0.00           H
ATOM   4834  OG  SER A 298      47.280  44.140  79.850  1.00  0.00           O
ATOM   4835  HG1 SER A 298      47.010  43.490  79.210  1.00  0.00           H
ATOM   4836  C   SER A 298      47.610  46.680  78.290  1.00  0.00           C
ATOM   4837  O   SER A 298      48.610  46.050  78.040  1.00  0.00           O
ATOM   4838  N   PRO A 299      47.720  48.080  78.290  1.00  0.00           N
ATOM   4839  CD  PRO A 299      46.600  49.050  78.380  1.00  0.00           C
ATOM   4840  HD1 PRO A 299      46.360  49.170  79.470  1.00  0.00           H
ATOM   4841  HD2 PRO A 299      45.720  48.760  77.790  1.00  0.00           H
ATOM   4842  CA  PRO A 299      48.920  48.690  77.840  1.00  0.00           C
ATOM   4843  HA  PRO A 299      48.940  48.560  76.770  1.00  0.00           H
ATOM   4844  CB  PRO A 299      48.680  50.220  78.070  1.00  0.00           C
ATOM   4845  HB1 PRO A 299      49.120  50.910  77.290  1.00  0.00           H
ATOM   4846  HB2 PRO A 299      48.930  50.480  79.120  1.00  0.00           H
ATOM   4847  CG  PRO A 299      47.150  50.400  77.950  1.00  0.00           C
ATOM   4848  HG1 PRO A 299      46.820  51.190  78.650  1.00  0.00           H
ATOM   4849  HG2 PRO A 299      46.810  50.570  76.910  1.00  0.00           H
ATOM   4850  C   PRO A 299      50.290  48.260  78.470  1.00  0.00           C
ATOM   4851  O   PRO A 299      50.380  48.170  79.670  1.00  0.00           O
ATOM   4852  N   SER A 300      51.190  47.870  77.590  1.00  0.00           N
ATOM   4853  HN  SER A 300      51.130  48.190  76.660  1.00  0.00           H
ATOM   4854  CA  SER A 300      52.370  47.050  77.960  1.00  0.00           C
ATOM   4855  HA  SER A 300      52.590  47.290  78.990  1.00  0.00           H
ATOM   4856  CB  SER A 300      52.030  45.560  77.670  1.00  0.00           C
ATOM   4857  HB1 SER A 300      52.890  44.880  77.830  1.00  0.00           H
ATOM   4858  HB2 SER A 300      51.590  45.290  76.690  1.00  0.00           H
ATOM   4859  OG  SER A 300      51.110  45.140  78.680  1.00  0.00           O
ATOM   4860  HG1 SER A 300      50.270  45.570  78.540  1.00  0.00           H
ATOM   4861  C   SER A 300      53.620  47.300  77.170  1.00  0.00           C
ATOM   4862  O   SER A 300      53.590  47.340  76.000  1.00  0.00           O
ATOM   4863  NT  SER A 300      54.720  47.560  77.830  1.00  0.00           N
ATOM   4864  HNT SER A 300      54.660  47.500  78.820  1.00  0.00           H
ATOM   4865  CAT SER A 300      56.010  47.940  77.250  1.00  0.00           C
ATOM   4866  HT1 SER A 300      55.820  48.950  76.840  1.00  0.00           H
ATOM   4867  HT2 SER A 300      56.340  47.210  76.480  1.00  0.00           H
ATOM   4868  HT3 SER A 300      56.760  48.090  78.040  1.00  0.00           H
TER
ENDMDL
