# Supplementary material for: Structural basis of hydroxycarboxylic acid receptor signaling mechanisms through ligand binding
Source: Nat Commun. 2023 Sep 22;14:5899. doi: 10.1038/s41467-023-41650-7 (PMC10516952; doi:10.1038/s41467-023-41650-7)
Supplement: Supplementary file 4 — Source Data [file 41467_2023_41650_MOESM4_ESM.zip › source file/molecular dynamics simulations trajectories/without_gsk_run1/without_gsk_run1_200ns.pdb]

REMARK    GENERATED BY TRJCONV
TITLE     Title t= 200000.00000 step= 100000000
REMARK    THIS IS A SIMULATION BOX
CRYST1   96.401   96.401  110.571  90.00  90.00  90.00 P 1           1
MODEL        1
ATOM      1  CAY HSD A   9      48.060  43.540  28.740  1.00  0.00           C
ATOM      2  HY1 HSD A   9      47.860  42.900  27.860  1.00  0.00           H
ATOM      3  HY2 HSD A   9      47.580  44.510  28.550  1.00  0.00           H
ATOM      4  HY3 HSD A   9      47.680  43.120  29.690  1.00  0.00           H
ATOM      5  CY  HSD A   9      49.520  43.930  28.980  1.00  0.00           C
ATOM      6  OY  HSD A   9      50.040  44.220  30.070  1.00  0.00           O
ATOM      7  N   HSD A   9      50.310  44.040  27.850  1.00  0.00           N
ATOM      8  HN  HSD A   9      49.990  43.760  26.940  1.00  0.00           H
ATOM      9  CA  HSD A   9      51.650  44.490  27.840  1.00  0.00           C
ATOM     10  HA  HSD A   9      51.880  44.830  28.830  1.00  0.00           H
ATOM     11  CB  HSD A   9      52.620  43.550  27.250  1.00  0.00           C
ATOM     12  HB1 HSD A   9      52.870  42.780  28.010  1.00  0.00           H
ATOM     13  HB2 HSD A   9      53.620  43.950  26.970  1.00  0.00           H
ATOM     14  ND1 HSD A   9      52.650  41.460  25.780  1.00  0.00           N
ATOM     15  HD1 HSD A   9      52.850  40.770  26.470  1.00  0.00           H
ATOM     16  CG  HSD A   9      52.240  42.770  25.970  1.00  0.00           C
ATOM     17  CE1 HSD A   9      52.290  41.120  24.520  1.00  0.00           C
ATOM     18  HE1 HSD A   9      52.290  40.110  24.120  1.00  0.00           H
ATOM     19  NE2 HSD A   9      51.640  42.080  23.910  1.00  0.00           N
ATOM     20  CD2 HSD A   9      51.590  43.150  24.810  1.00  0.00           C
ATOM     21  HD2 HSD A   9      51.200  44.120  24.560  1.00  0.00           H
ATOM     22  C   HSD A   9      51.750  45.780  27.060  1.00  0.00           C
ATOM     23  O   HSD A   9      51.110  46.020  26.020  1.00  0.00           O
ATOM     24  N   PHE A  10      52.590  46.730  27.660  1.00  0.00           N
ATOM     25  HN  PHE A  10      53.130  46.580  28.490  1.00  0.00           H
ATOM     26  CA  PHE A  10      53.070  47.890  27.040  1.00  0.00           C
ATOM     27  HA  PHE A  10      53.580  48.430  27.830  1.00  0.00           H
ATOM     28  CB  PHE A  10      53.880  47.680  25.690  1.00  0.00           C
ATOM     29  HB1 PHE A  10      54.320  48.660  25.410  1.00  0.00           H
ATOM     30  HB2 PHE A  10      53.180  47.360  24.890  1.00  0.00           H
ATOM     31  CG  PHE A  10      54.910  46.640  25.880  1.00  0.00           C
ATOM     32  CD1 PHE A  10      54.800  45.380  25.360  1.00  0.00           C
ATOM     33  HD1 PHE A  10      54.070  45.180  24.570  1.00  0.00           H
ATOM     34  CE1 PHE A  10      55.800  44.460  25.560  1.00  0.00           C
ATOM     35  HE1 PHE A  10      55.850  43.570  24.950  1.00  0.00           H
ATOM     36  CZ  PHE A  10      56.940  44.820  26.390  1.00  0.00           C
ATOM     37  HZ  PHE A  10      57.710  44.100  26.600  1.00  0.00           H
ATOM     38  CD2 PHE A  10      56.010  47.030  26.660  1.00  0.00           C
ATOM     39  HD2 PHE A  10      55.950  47.980  27.160  1.00  0.00           H
ATOM     40  CE2 PHE A  10      57.040  46.070  27.000  1.00  0.00           C
ATOM     41  HE2 PHE A  10      57.910  46.420  27.540  1.00  0.00           H
ATOM     42  C   PHE A  10      51.890  48.790  26.710  1.00  0.00           C
ATOM     43  O   PHE A  10      51.810  49.330  25.600  1.00  0.00           O
ATOM     44  N   LEU A  11      50.990  48.970  27.670  1.00  0.00           N
ATOM     45  HN  LEU A  11      51.070  48.480  28.530  1.00  0.00           H
ATOM     46  CA  LEU A  11      49.840  49.850  27.540  1.00  0.00           C
ATOM     47  HA  LEU A  11      49.590  49.950  26.500  1.00  0.00           H
ATOM     48  CB  LEU A  11      48.600  49.380  28.430  1.00  0.00           C
ATOM     49  HB1 LEU A  11      47.770  49.960  27.970  1.00  0.00           H
ATOM     50  HB2 LEU A  11      48.750  49.670  29.490  1.00  0.00           H
ATOM     51  CG  LEU A  11      48.190  47.940  28.460  1.00  0.00           C
ATOM     52  HG  LEU A  11      48.990  47.320  28.920  1.00  0.00           H
ATOM     53  CD1 LEU A  11      46.910  47.700  29.340  1.00  0.00           C
ATOM     54 HD11 LEU A  11      47.010  48.260  30.280  1.00  0.00           H
ATOM     55 HD12 LEU A  11      46.850  46.600  29.500  1.00  0.00           H
ATOM     56 HD13 LEU A  11      46.010  48.060  28.770  1.00  0.00           H
ATOM     57  CD2 LEU A  11      47.950  47.330  27.070  1.00  0.00           C
ATOM     58 HD21 LEU A  11      47.020  47.790  26.680  1.00  0.00           H
ATOM     59 HD22 LEU A  11      47.950  46.230  27.210  1.00  0.00           H
ATOM     60 HD23 LEU A  11      48.830  47.620  26.460  1.00  0.00           H
ATOM     61  C   LEU A  11      50.180  51.280  27.960  1.00  0.00           C
ATOM     62  O   LEU A  11      50.970  51.540  28.840  1.00  0.00           O
ATOM     63  N   GLU A  12      49.620  52.270  27.270  1.00  0.00           N
ATOM     64  HN  GLU A  12      48.940  52.040  26.580  1.00  0.00           H
ATOM     65  CA  GLU A  12      49.940  53.660  27.430  1.00  0.00           C
ATOM     66  HA  GLU A  12      51.020  53.670  27.530  1.00  0.00           H
ATOM     67  CB  GLU A  12      49.490  54.460  26.110  1.00  0.00           C
ATOM     68  HB1 GLU A  12      49.690  55.540  26.300  1.00  0.00           H
ATOM     69  HB2 GLU A  12      48.480  54.170  25.750  1.00  0.00           H
ATOM     70  CG  GLU A  12      50.390  54.190  24.860  1.00  0.00           C
ATOM     71  HG1 GLU A  12      50.270  53.170  24.460  1.00  0.00           H
ATOM     72  HG2 GLU A  12      51.490  54.240  25.000  1.00  0.00           H
ATOM     73  CD  GLU A  12      49.980  55.070  23.710  1.00  0.00           C
ATOM     74  OE1 GLU A  12      50.680  56.060  23.470  1.00  0.00           O
ATOM     75  OE2 GLU A  12      49.030  54.740  22.970  1.00  0.00           O
ATOM     76  C   GLU A  12      49.340  54.280  28.720  1.00  0.00           C
ATOM     77  O   GLU A  12      48.210  54.770  28.770  1.00  0.00           O
ATOM     78  N   ILE A  13      50.160  54.450  29.860  1.00  0.00           N
ATOM     79  HN  ILE A  13      51.020  53.960  29.960  1.00  0.00           H
ATOM     80  CA  ILE A  13      49.770  55.140  31.140  1.00  0.00           C
ATOM     81  HA  ILE A  13      48.790  55.570  31.040  1.00  0.00           H
ATOM     82  CB  ILE A  13      49.560  54.140  32.290  1.00  0.00           C
ATOM     83  HB  ILE A  13      48.640  53.570  32.070  1.00  0.00           H
ATOM     84  CG2 ILE A  13      50.760  53.140  32.280  1.00  0.00           C
ATOM     85 HG21 ILE A  13      51.730  53.670  32.400  1.00  0.00           H
ATOM     86 HG22 ILE A  13      50.870  52.510  31.380  1.00  0.00           H
ATOM     87 HG23 ILE A  13      50.620  52.440  33.140  1.00  0.00           H
ATOM     88  CG1 ILE A  13      49.370  54.670  33.720  1.00  0.00           C
ATOM     89 HG11 ILE A  13      50.100  55.410  34.110  1.00  0.00           H
ATOM     90 HG12 ILE A  13      49.380  53.790  34.390  1.00  0.00           H
ATOM     91  CD  ILE A  13      47.970  55.280  33.840  1.00  0.00           C
ATOM     92  HD1 ILE A  13      47.780  55.920  34.740  1.00  0.00           H
ATOM     93  HD2 ILE A  13      47.250  54.440  33.950  1.00  0.00           H
ATOM     94  HD3 ILE A  13      47.660  55.780  32.910  1.00  0.00           H
ATOM     95  C   ILE A  13      50.670  56.300  31.450  1.00  0.00           C
ATOM     96  O   ILE A  13      51.830  56.100  31.680  1.00  0.00           O
ATOM     97  N   ASP A  14      50.070  57.600  31.400  1.00  0.00           N
ATOM     98  HN  ASP A  14      49.090  57.690  31.280  1.00  0.00           H
ATOM     99  CA  ASP A  14      50.900  58.750  31.480  1.00  0.00           C
ATOM    100  HA  ASP A  14      50.230  59.590  31.600  1.00  0.00           H
ATOM    101  CB  ASP A  14      51.520  58.830  32.890  1.00  0.00           C
ATOM    102  HB1 ASP A  14      52.210  58.010  33.190  1.00  0.00           H
ATOM    103  HB2 ASP A  14      50.620  58.810  33.550  1.00  0.00           H
ATOM    104  CG  ASP A  14      52.090  60.220  33.130  1.00  0.00           C
ATOM    105  OD1 ASP A  14      51.600  61.240  32.560  1.00  0.00           O
ATOM    106  OD2 ASP A  14      52.840  60.370  34.150  1.00  0.00           O
ATOM    107  C   ASP A  14      51.770  58.870  30.270  1.00  0.00           C
ATOM    108  O   ASP A  14      52.910  59.400  30.240  1.00  0.00           O
ATOM    109  N   LYS A  15      51.420  58.190  29.180  1.00  0.00           N
ATOM    110  HN  LYS A  15      50.480  57.900  29.040  1.00  0.00           H
ATOM    111  CA  LYS A  15      52.330  57.990  28.050  1.00  0.00           C
ATOM    112  HA  LYS A  15      51.760  57.380  27.370  1.00  0.00           H
ATOM    113  CB  LYS A  15      52.760  59.320  27.430  1.00  0.00           C
ATOM    114  HB1 LYS A  15      53.350  58.970  26.560  1.00  0.00           H
ATOM    115  HB2 LYS A  15      53.530  59.930  27.970  1.00  0.00           H
ATOM    116  CG  LYS A  15      51.630  60.170  26.860  1.00  0.00           C
ATOM    117  HG1 LYS A  15      52.100  61.090  26.440  1.00  0.00           H
ATOM    118  HG2 LYS A  15      50.940  60.610  27.610  1.00  0.00           H
ATOM    119  CD  LYS A  15      50.950  59.480  25.700  1.00  0.00           C
ATOM    120  HD1 LYS A  15      50.130  60.140  25.310  1.00  0.00           H
ATOM    121  HD2 LYS A  15      50.480  58.550  26.070  1.00  0.00           H
ATOM    122  CE  LYS A  15      51.790  59.160  24.510  1.00  0.00           C
ATOM    123  HE1 LYS A  15      52.480  58.330  24.790  1.00  0.00           H
ATOM    124  HE2 LYS A  15      52.500  59.900  24.100  1.00  0.00           H
ATOM    125  NZ  LYS A  15      50.970  58.660  23.400  1.00  0.00           N
ATOM    126  HZ1 LYS A  15      51.280  58.950  22.450  1.00  0.00           H
ATOM    127  HZ2 LYS A  15      50.040  59.110  23.430  1.00  0.00           H
ATOM    128  HZ3 LYS A  15      50.820  57.640  23.410  1.00  0.00           H
ATOM    129  C   LYS A  15      53.500  57.130  28.340  1.00  0.00           C
ATOM    130  O   LYS A  15      54.330  56.830  27.480  1.00  0.00           O
ATOM    131  N   LYS A  16      53.590  56.520  29.550  1.00  0.00           N
ATOM    132  HN  LYS A  16      53.020  56.710  30.340  1.00  0.00           H
ATOM    133  CA  LYS A  16      54.490  55.380  29.820  1.00  0.00           C
ATOM    134  HA  LYS A  16      55.350  55.640  29.220  1.00  0.00           H
ATOM    135  CB  LYS A  16      54.780  55.280  31.370  1.00  0.00           C
ATOM    136  HB1 LYS A  16      55.610  54.580  31.600  1.00  0.00           H
ATOM    137  HB2 LYS A  16      53.880  54.840  31.850  1.00  0.00           H
ATOM    138  CG  LYS A  16      55.130  56.600  32.070  1.00  0.00           C
ATOM    139  HG1 LYS A  16      55.390  56.370  33.120  1.00  0.00           H
ATOM    140  HG2 LYS A  16      54.240  57.260  32.040  1.00  0.00           H
ATOM    141  CD  LYS A  16      56.230  57.410  31.350  1.00  0.00           C
ATOM    142  HD1 LYS A  16      56.030  57.640  30.290  1.00  0.00           H
ATOM    143  HD2 LYS A  16      57.060  56.670  31.330  1.00  0.00           H
ATOM    144  CE  LYS A  16      56.570  58.770  32.030  1.00  0.00           C
ATOM    145  HE1 LYS A  16      56.960  58.730  33.080  1.00  0.00           H
ATOM    146  HE2 LYS A  16      55.710  59.470  32.140  1.00  0.00           H
ATOM    147  NZ  LYS A  16      57.590  59.550  31.300  1.00  0.00           N
ATOM    148  HZ1 LYS A  16      58.450  58.980  31.130  1.00  0.00           H
ATOM    149  HZ2 LYS A  16      57.930  60.400  31.780  1.00  0.00           H
ATOM    150  HZ3 LYS A  16      57.190  59.760  30.360  1.00  0.00           H
ATOM    151  C   LYS A  16      54.030  54.070  29.310  1.00  0.00           C
ATOM    152  O   LYS A  16      52.800  53.840  29.410  1.00  0.00           O
ATOM    153  N   ASN A  17      54.860  53.170  28.760  1.00  0.00           N
ATOM    154  HN  ASN A  17      55.830  53.420  28.740  1.00  0.00           H
ATOM    155  CA  ASN A  17      54.390  51.830  28.410  1.00  0.00           C
ATOM    156  HA  ASN A  17      53.330  51.830  28.240  1.00  0.00           H
ATOM    157  CB  ASN A  17      55.200  51.380  27.130  1.00  0.00           C
ATOM    158  HB1 ASN A  17      54.960  50.340  26.800  1.00  0.00           H
ATOM    159  HB2 ASN A  17      56.290  51.460  27.240  1.00  0.00           H
ATOM    160  CG  ASN A  17      54.740  52.380  26.010  1.00  0.00           C
ATOM    161  OD1 ASN A  17      55.620  53.060  25.480  1.00  0.00           O
ATOM    162  ND2 ASN A  17      53.440  52.380  25.670  1.00  0.00           N
ATOM    163 HD21 ASN A  17      53.180  52.980  24.910  1.00  0.00           H
ATOM    164 HD22 ASN A  17      52.730  51.750  25.980  1.00  0.00           H
ATOM    165  C   ASN A  17      54.670  50.870  29.530  1.00  0.00           C
ATOM    166  O   ASN A  17      55.760  50.480  29.940  1.00  0.00           O
ATOM    167  N   CYS A  18      53.530  50.560  30.140  1.00  0.00           N
ATOM    168  HN  CYS A  18      52.640  50.920  29.860  1.00  0.00           H
ATOM    169  CA  CYS A  18      53.570  49.710  31.330  1.00  0.00           C
ATOM    170  HA  CYS A  18      54.460  49.110  31.330  1.00  0.00           H
ATOM    171  CB  CYS A  18      53.270  50.410  32.710  1.00  0.00           C
ATOM    172  HB1 CYS A  18      53.550  49.770  33.560  1.00  0.00           H
ATOM    173  HB2 CYS A  18      52.170  50.550  32.760  1.00  0.00           H
ATOM    174  SG  CYS A  18      54.050  51.990  33.000  1.00  0.00           S
ATOM    175  C   CYS A  18      52.590  48.610  31.100  1.00  0.00           C
ATOM    176  O   CYS A  18      51.690  48.650  30.270  1.00  0.00           O
ATOM    177  N   CYS A  19      52.810  47.490  31.920  1.00  0.00           N
ATOM    178  HN  CYS A  19      53.520  47.510  32.620  1.00  0.00           H
ATOM    179  CA  CYS A  19      52.250  46.170  31.790  1.00  0.00           C
ATOM    180  HA  CYS A  19      51.650  46.220  30.890  1.00  0.00           H
ATOM    181  CB  CYS A  19      53.480  45.170  31.560  1.00  0.00           C
ATOM    182  HB1 CYS A  19      52.960  44.200  31.370  1.00  0.00           H
ATOM    183  HB2 CYS A  19      54.070  45.160  32.500  1.00  0.00           H
ATOM    184  SG  CYS A  19      54.420  45.700  30.130  1.00  0.00           S
ATOM    185  C   CYS A  19      51.480  45.690  32.950  1.00  0.00           C
ATOM    186  O   CYS A  19      51.960  45.950  34.060  1.00  0.00           O
ATOM    187  N   VAL A  20      50.340  44.960  32.730  1.00  0.00           N
ATOM    188  HN  VAL A  20      50.050  44.680  31.820  1.00  0.00           H
ATOM    189  CA  VAL A  20      49.550  44.400  33.770  1.00  0.00           C
ATOM    190  HA  VAL A  20      50.170  44.290  34.640  1.00  0.00           H
ATOM    191  CB  VAL A  20      48.180  45.030  34.240  1.00  0.00           C
ATOM    192  HB  VAL A  20      47.820  44.310  35.010  1.00  0.00           H
ATOM    193  CG1 VAL A  20      48.370  46.430  34.800  1.00  0.00           C
ATOM    194 HG11 VAL A  20      48.900  47.030  34.020  1.00  0.00           H
ATOM    195 HG12 VAL A  20      48.850  46.370  35.800  1.00  0.00           H
ATOM    196 HG13 VAL A  20      47.430  46.960  35.020  1.00  0.00           H
ATOM    197  CG2 VAL A  20      47.130  45.180  33.050  1.00  0.00           C
ATOM    198 HG21 VAL A  20      47.120  44.280  32.390  1.00  0.00           H
ATOM    199 HG22 VAL A  20      47.280  46.140  32.510  1.00  0.00           H
ATOM    200 HG23 VAL A  20      46.060  45.170  33.360  1.00  0.00           H
ATOM    201  C   VAL A  20      49.320  42.950  33.470  1.00  0.00           C
ATOM    202  O   VAL A  20      48.830  42.540  32.400  1.00  0.00           O
ATOM    203  N   PHE A  21      49.640  42.110  34.520  1.00  0.00           N
ATOM    204  HN  PHE A  21      50.210  42.400  35.280  1.00  0.00           H
ATOM    205  CA  PHE A  21      49.600  40.660  34.390  1.00  0.00           C
ATOM    206  HA  PHE A  21      49.470  40.390  33.350  1.00  0.00           H
ATOM    207  CB  PHE A  21      50.950  40.010  34.840  1.00  0.00           C
ATOM    208  HB1 PHE A  21      50.980  38.910  34.700  1.00  0.00           H
ATOM    209  HB2 PHE A  21      51.070  40.230  35.930  1.00  0.00           H
ATOM    210  CG  PHE A  21      52.100  40.540  34.040  1.00  0.00           C
ATOM    211  CD1 PHE A  21      53.130  41.250  34.670  1.00  0.00           C
ATOM    212  HD1 PHE A  21      53.160  41.310  35.740  1.00  0.00           H
ATOM    213  CE1 PHE A  21      54.130  41.840  33.950  1.00  0.00           C
ATOM    214  HE1 PHE A  21      54.940  42.360  34.440  1.00  0.00           H
ATOM    215  CZ  PHE A  21      54.040  41.780  32.550  1.00  0.00           C
ATOM    216  HZ  PHE A  21      54.830  42.330  32.060  1.00  0.00           H
ATOM    217  CD2 PHE A  21      52.140  40.390  32.620  1.00  0.00           C
ATOM    218  HD2 PHE A  21      51.380  39.740  32.190  1.00  0.00           H
ATOM    219  CE2 PHE A  21      53.080  41.080  31.860  1.00  0.00           C
ATOM    220  HE2 PHE A  21      52.900  41.210  30.810  1.00  0.00           H
ATOM    221  C   PHE A  21      48.480  40.040  35.200  1.00  0.00           C
ATOM    222  O   PHE A  21      48.270  40.370  36.350  1.00  0.00           O
ATOM    223  N   ARG A  22      47.800  39.050  34.660  1.00  0.00           N
ATOM    224  HN  ARG A  22      47.820  38.930  33.670  1.00  0.00           H
ATOM    225  CA  ARG A  22      46.930  38.180  35.440  1.00  0.00           C
ATOM    226  HA  ARG A  22      47.270  38.250  36.460  1.00  0.00           H
ATOM    227  CB  ARG A  22      45.540  38.750  35.510  1.00  0.00           C
ATOM    228  HB1 ARG A  22      45.450  39.480  36.330  1.00  0.00           H
ATOM    229  HB2 ARG A  22      44.920  37.990  36.030  1.00  0.00           H
ATOM    230  CG  ARG A  22      44.930  39.350  34.240  1.00  0.00           C
ATOM    231  HG1 ARG A  22      45.600  40.050  33.710  1.00  0.00           H
ATOM    232  HG2 ARG A  22      44.080  39.970  34.580  1.00  0.00           H
ATOM    233  CD  ARG A  22      44.570  38.260  33.240  1.00  0.00           C
ATOM    234  HD1 ARG A  22      44.020  37.430  33.720  1.00  0.00           H
ATOM    235  HD2 ARG A  22      45.520  37.960  32.770  1.00  0.00           H
ATOM    236  NE  ARG A  22      43.640  38.950  32.310  1.00  0.00           N
ATOM    237  HE  ARG A  22      43.480  39.930  32.380  1.00  0.00           H
ATOM    238  CZ  ARG A  22      42.890  38.300  31.370  1.00  0.00           C
ATOM    239  NH1 ARG A  22      42.960  37.040  31.120  1.00  0.00           N
ATOM    240 HH11 ARG A  22      42.450  36.890  30.280  1.00  0.00           H
ATOM    241 HH12 ARG A  22      43.770  36.520  31.400  1.00  0.00           H
ATOM    242  NH2 ARG A  22      41.970  38.980  30.760  1.00  0.00           N
ATOM    243 HH21 ARG A  22      41.870  39.960  30.990  1.00  0.00           H
ATOM    244 HH22 ARG A  22      41.410  38.590  30.040  1.00  0.00           H
ATOM    245  C   ARG A  22      46.890  36.680  35.090  1.00  0.00           C
ATOM    246  O   ARG A  22      47.350  36.250  34.010  1.00  0.00           O
ATOM    247  N   ASP A  23      46.360  35.900  35.980  1.00  0.00           N
ATOM    248  HN  ASP A  23      46.030  36.360  36.800  1.00  0.00           H
ATOM    249  CA  ASP A  23      46.050  34.510  35.770  1.00  0.00           C
ATOM    250  HA  ASP A  23      45.550  34.430  34.830  1.00  0.00           H
ATOM    251  CB  ASP A  23      47.310  33.620  35.730  1.00  0.00           C
ATOM    252  HB1 ASP A  23      47.790  33.660  36.730  1.00  0.00           H
ATOM    253  HB2 ASP A  23      47.940  34.170  34.990  1.00  0.00           H
ATOM    254  CG  ASP A  23      47.240  32.180  35.100  1.00  0.00           C
ATOM    255  OD1 ASP A  23      48.430  31.710  34.890  1.00  0.00           O
ATOM    256  OD2 ASP A  23      46.190  31.470  34.900  1.00  0.00           O
ATOM    257  C   ASP A  23      45.100  33.980  36.860  1.00  0.00           C
ATOM    258  O   ASP A  23      44.710  34.710  37.740  1.00  0.00           O
ATOM    259  N   ASP A  24      44.620  32.720  36.750  1.00  0.00           N
ATOM    260  HN  ASP A  24      45.000  32.060  36.100  1.00  0.00           H
ATOM    261  CA  ASP A  24      43.270  32.410  37.240  1.00  0.00           C
ATOM    262  HA  ASP A  24      42.700  33.330  37.300  1.00  0.00           H
ATOM    263  CB  ASP A  24      42.580  31.340  36.280  1.00  0.00           C
ATOM    264  HB1 ASP A  24      41.630  31.000  36.720  1.00  0.00           H
ATOM    265  HB2 ASP A  24      43.220  30.450  36.070  1.00  0.00           H
ATOM    266  CG  ASP A  24      42.340  32.010  34.980  1.00  0.00           C
ATOM    267  OD1 ASP A  24      41.940  33.190  34.950  1.00  0.00           O
ATOM    268  OD2 ASP A  24      42.530  31.370  33.890  1.00  0.00           O
ATOM    269  C   ASP A  24      43.410  31.780  38.610  1.00  0.00           C
ATOM    270  O   ASP A  24      42.660  32.130  39.470  1.00  0.00           O
ATOM    271  N   PHE A  25      44.260  30.730  38.820  1.00  0.00           N
ATOM    272  HN  PHE A  25      44.790  30.330  38.080  1.00  0.00           H
ATOM    273  CA  PHE A  25      44.670  30.190  40.140  1.00  0.00           C
ATOM    274  HA  PHE A  25      43.800  29.640  40.480  1.00  0.00           H
ATOM    275  CB  PHE A  25      45.830  29.200  39.990  1.00  0.00           C
ATOM    276  HB1 PHE A  25      46.780  29.740  39.780  1.00  0.00           H
ATOM    277  HB2 PHE A  25      45.760  28.390  39.220  1.00  0.00           H
ATOM    278  CG  PHE A  25      46.100  28.450  41.180  1.00  0.00           C
ATOM    279  CD1 PHE A  25      45.300  27.260  41.500  1.00  0.00           C
ATOM    280  HD1 PHE A  25      44.620  26.980  40.720  1.00  0.00           H
ATOM    281  CE1 PHE A  25      45.470  26.560  42.700  1.00  0.00           C
ATOM    282  HE1 PHE A  25      44.880  25.660  42.690  1.00  0.00           H
ATOM    283  CZ  PHE A  25      46.430  27.030  43.610  1.00  0.00           C
ATOM    284  HZ  PHE A  25      46.470  26.470  44.540  1.00  0.00           H
ATOM    285  CD2 PHE A  25      47.120  28.810  42.160  1.00  0.00           C
ATOM    286  HD2 PHE A  25      47.850  29.530  41.850  1.00  0.00           H
ATOM    287  CE2 PHE A  25      47.250  28.150  43.370  1.00  0.00           C
ATOM    288  HE2 PHE A  25      47.980  28.500  44.090  1.00  0.00           H
ATOM    289  C   PHE A  25      44.920  31.230  41.220  1.00  0.00           C
ATOM    290  O   PHE A  25      44.380  31.100  42.330  1.00  0.00           O
ATOM    291  N   ILE A  26      45.690  32.330  40.910  1.00  0.00           N
ATOM    292  HN  ILE A  26      45.900  32.600  39.980  1.00  0.00           H
ATOM    293  CA  ILE A  26      45.830  33.270  41.990  1.00  0.00           C
ATOM    294  HA  ILE A  26      46.200  32.680  42.810  1.00  0.00           H
ATOM    295  CB  ILE A  26      46.980  34.300  41.630  1.00  0.00           C
ATOM    296  HB  ILE A  26      47.900  33.700  41.480  1.00  0.00           H
ATOM    297  CG2 ILE A  26      46.800  34.940  40.250  1.00  0.00           C
ATOM    298 HG21 ILE A  26      47.440  35.830  40.120  1.00  0.00           H
ATOM    299 HG22 ILE A  26      45.780  35.360  40.140  1.00  0.00           H
ATOM    300 HG23 ILE A  26      47.070  34.270  39.400  1.00  0.00           H
ATOM    301  CG1 ILE A  26      47.160  35.310  42.760  1.00  0.00           C
ATOM    302 HG11 ILE A  26      46.180  35.860  42.800  1.00  0.00           H
ATOM    303 HG12 ILE A  26      47.920  36.080  42.490  1.00  0.00           H
ATOM    304  CD  ILE A  26      47.480  34.740  44.130  1.00  0.00           C
ATOM    305  HD1 ILE A  26      47.800  35.630  44.700  1.00  0.00           H
ATOM    306  HD2 ILE A  26      48.370  34.080  44.120  1.00  0.00           H
ATOM    307  HD3 ILE A  26      46.620  34.220  44.620  1.00  0.00           H
ATOM    308  C   ILE A  26      44.480  33.930  42.410  1.00  0.00           C
ATOM    309  O   ILE A  26      44.170  34.040  43.640  1.00  0.00           O
ATOM    310  N   VAL A  27      43.640  34.330  41.420  1.00  0.00           N
ATOM    311  HN  VAL A  27      43.790  34.250  40.450  1.00  0.00           H
ATOM    312  CA  VAL A  27      42.350  34.910  41.690  1.00  0.00           C
ATOM    313  HA  VAL A  27      42.610  35.550  42.540  1.00  0.00           H
ATOM    314  CB  VAL A  27      41.830  35.840  40.650  1.00  0.00           C
ATOM    315  HB  VAL A  27      40.870  36.250  41.050  1.00  0.00           H
ATOM    316  CG1 VAL A  27      42.840  36.950  40.340  1.00  0.00           C
ATOM    317 HG11 VAL A  27      42.350  37.840  39.880  1.00  0.00           H
ATOM    318 HG12 VAL A  27      43.660  36.620  39.680  1.00  0.00           H
ATOM    319 HG13 VAL A  27      43.490  37.160  41.210  1.00  0.00           H
ATOM    320  CG2 VAL A  27      41.440  35.080  39.390  1.00  0.00           C
ATOM    321 HG21 VAL A  27      42.270  34.390  39.150  1.00  0.00           H
ATOM    322 HG22 VAL A  27      41.310  35.810  38.580  1.00  0.00           H
ATOM    323 HG23 VAL A  27      40.450  34.590  39.340  1.00  0.00           H
ATOM    324  C   VAL A  27      41.360  33.850  42.180  1.00  0.00           C
ATOM    325  O   VAL A  27      40.430  34.270  42.800  1.00  0.00           O
ATOM    326  N   LYS A  28      41.550  32.580  42.010  1.00  0.00           N
ATOM    327  HN  LYS A  28      42.360  32.470  41.430  1.00  0.00           H
ATOM    328  CA  LYS A  28      40.790  31.580  42.650  1.00  0.00           C
ATOM    329  HA  LYS A  28      39.740  31.830  42.730  1.00  0.00           H
ATOM    330  CB  LYS A  28      40.710  30.270  41.830  1.00  0.00           C
ATOM    331  HB1 LYS A  28      40.130  29.510  42.400  1.00  0.00           H
ATOM    332  HB2 LYS A  28      41.740  29.850  41.690  1.00  0.00           H
ATOM    333  CG  LYS A  28      40.040  30.520  40.460  1.00  0.00           C
ATOM    334  HG1 LYS A  28      40.600  31.340  39.970  1.00  0.00           H
ATOM    335  HG2 LYS A  28      39.090  31.060  40.650  1.00  0.00           H
ATOM    336  CD  LYS A  28      39.830  29.290  39.610  1.00  0.00           C
ATOM    337  HD1 LYS A  28      39.140  29.670  38.820  1.00  0.00           H
ATOM    338  HD2 LYS A  28      39.260  28.550  40.220  1.00  0.00           H
ATOM    339  CE  LYS A  28      41.130  28.690  39.010  1.00  0.00           C
ATOM    340  HE1 LYS A  28      41.620  28.240  39.890  1.00  0.00           H
ATOM    341  HE2 LYS A  28      41.670  29.560  38.590  1.00  0.00           H
ATOM    342  NZ  LYS A  28      40.920  27.690  38.040  1.00  0.00           N
ATOM    343  HZ1 LYS A  28      41.800  27.140  37.880  1.00  0.00           H
ATOM    344  HZ2 LYS A  28      40.610  27.970  37.100  1.00  0.00           H
ATOM    345  HZ3 LYS A  28      40.210  27.040  38.440  1.00  0.00           H
ATOM    346  C   LYS A  28      41.150  31.310  44.050  1.00  0.00           C
ATOM    347  O   LYS A  28      40.420  30.720  44.780  1.00  0.00           O
ATOM    348  N   VAL A  29      42.210  31.830  44.610  1.00  0.00           N
ATOM    349  HN  VAL A  29      42.820  32.430  44.090  1.00  0.00           H
ATOM    350  CA  VAL A  29      42.650  31.460  45.920  1.00  0.00           C
ATOM    351  HA  VAL A  29      41.900  30.940  46.500  1.00  0.00           H
ATOM    352  CB  VAL A  29      43.920  30.590  45.900  1.00  0.00           C
ATOM    353  HB  VAL A  29      44.720  31.080  45.310  1.00  0.00           H
ATOM    354  CG1 VAL A  29      44.330  30.240  47.340  1.00  0.00           C
ATOM    355 HG11 VAL A  29      44.570  31.080  48.020  1.00  0.00           H
ATOM    356 HG12 VAL A  29      45.270  29.660  47.300  1.00  0.00           H
ATOM    357 HG13 VAL A  29      43.460  29.670  47.750  1.00  0.00           H
ATOM    358  CG2 VAL A  29      43.600  29.300  45.180  1.00  0.00           C
ATOM    359 HG21 VAL A  29      42.620  28.910  45.550  1.00  0.00           H
ATOM    360 HG22 VAL A  29      44.370  28.500  45.270  1.00  0.00           H
ATOM    361 HG23 VAL A  29      43.560  29.420  44.080  1.00  0.00           H
ATOM    362  C   VAL A  29      42.950  32.770  46.790  1.00  0.00           C
ATOM    363  O   VAL A  29      42.660  32.720  48.010  1.00  0.00           O
ATOM    364  N   LEU A  30      43.390  33.900  46.280  1.00  0.00           N
ATOM    365  HN  LEU A  30      43.490  33.980  45.290  1.00  0.00           H
ATOM    366  CA  LEU A  30      43.490  35.200  46.960  1.00  0.00           C
ATOM    367  HA  LEU A  30      44.000  34.890  47.870  1.00  0.00           H
ATOM    368  CB  LEU A  30      44.530  36.230  46.320  1.00  0.00           C
ATOM    369  HB1 LEU A  30      44.250  36.380  45.260  1.00  0.00           H
ATOM    370  HB2 LEU A  30      45.480  35.660  46.280  1.00  0.00           H
ATOM    371  CG  LEU A  30      44.670  37.610  47.050  1.00  0.00           C
ATOM    372  HG  LEU A  30      43.710  38.170  47.050  1.00  0.00           H
ATOM    373  CD1 LEU A  30      45.140  37.330  48.540  1.00  0.00           C
ATOM    374 HD11 LEU A  30      46.170  36.930  48.530  1.00  0.00           H
ATOM    375 HD12 LEU A  30      44.470  36.730  49.200  1.00  0.00           H
ATOM    376 HD13 LEU A  30      45.170  38.340  48.990  1.00  0.00           H
ATOM    377  CD2 LEU A  30      45.650  38.530  46.410  1.00  0.00           C
ATOM    378 HD21 LEU A  30      45.340  38.840  45.380  1.00  0.00           H
ATOM    379 HD22 LEU A  30      46.720  38.260  46.410  1.00  0.00           H
ATOM    380 HD23 LEU A  30      45.580  39.590  46.770  1.00  0.00           H
ATOM    381  C   LEU A  30      42.230  35.810  47.570  1.00  0.00           C
ATOM    382  O   LEU A  30      42.200  36.180  48.740  1.00  0.00           O
ATOM    383  N   PRO A  31      41.080  35.870  46.900  1.00  0.00           N
ATOM    384  CD  PRO A  31      41.040  35.810  45.440  1.00  0.00           C
ATOM    385  HD1 PRO A  31      40.740  34.770  45.170  1.00  0.00           H
ATOM    386  HD2 PRO A  31      41.920  36.000  44.800  1.00  0.00           H
ATOM    387  CA  PRO A  31      39.820  36.590  47.410  1.00  0.00           C
ATOM    388  HA  PRO A  31      40.150  37.560  47.780  1.00  0.00           H
ATOM    389  CB  PRO A  31      38.850  36.650  46.190  1.00  0.00           C
ATOM    390  HB1 PRO A  31      38.230  37.580  46.310  1.00  0.00           H
ATOM    391  HB2 PRO A  31      38.240  35.740  46.020  1.00  0.00           H
ATOM    392  CG  PRO A  31      39.890  36.760  45.030  1.00  0.00           C
ATOM    393  HG1 PRO A  31      39.260  36.380  44.200  1.00  0.00           H
ATOM    394  HG2 PRO A  31      40.300  37.750  44.750  1.00  0.00           H
ATOM    395  C   PRO A  31      39.190  35.840  48.610  1.00  0.00           C
ATOM    396  O   PRO A  31      38.820  36.550  49.480  1.00  0.00           O
ATOM    397  N   PRO A  32      39.000  34.490  48.750  1.00  0.00           N
ATOM    398  CD  PRO A  32      39.260  33.370  47.870  1.00  0.00           C
ATOM    399  HD1 PRO A  32      40.180  33.440  47.250  1.00  0.00           H
ATOM    400  HD2 PRO A  32      38.450  33.420  47.120  1.00  0.00           H
ATOM    401  CA  PRO A  32      38.300  34.060  49.920  1.00  0.00           C
ATOM    402  HA  PRO A  32      37.390  34.620  50.040  1.00  0.00           H
ATOM    403  CB  PRO A  32      38.040  32.550  49.700  1.00  0.00           C
ATOM    404  HB1 PRO A  32      37.170  32.370  49.030  1.00  0.00           H
ATOM    405  HB2 PRO A  32      37.960  32.030  50.690  1.00  0.00           H
ATOM    406  CG  PRO A  32      39.120  32.110  48.800  1.00  0.00           C
ATOM    407  HG1 PRO A  32      40.050  32.000  49.390  1.00  0.00           H
ATOM    408  HG2 PRO A  32      38.850  31.140  48.320  1.00  0.00           H
ATOM    409  C   PRO A  32      39.210  34.240  51.200  1.00  0.00           C
ATOM    410  O   PRO A  32      38.580  34.630  52.200  1.00  0.00           O
ATOM    411  N   VAL A  33      40.590  34.150  51.110  1.00  0.00           N
ATOM    412  HN  VAL A  33      40.960  33.840  50.240  1.00  0.00           H
ATOM    413  CA  VAL A  33      41.490  34.470  52.250  1.00  0.00           C
ATOM    414  HA  VAL A  33      41.120  33.950  53.120  1.00  0.00           H
ATOM    415  CB  VAL A  33      42.960  34.150  52.000  1.00  0.00           C
ATOM    416  HB  VAL A  33      43.330  34.740  51.140  1.00  0.00           H
ATOM    417  CG1 VAL A  33      43.870  34.420  53.220  1.00  0.00           C
ATOM    418 HG11 VAL A  33      43.520  34.030  54.210  1.00  0.00           H
ATOM    419 HG12 VAL A  33      43.900  35.530  53.360  1.00  0.00           H
ATOM    420 HG13 VAL A  33      44.870  34.020  52.960  1.00  0.00           H
ATOM    421  CG2 VAL A  33      43.000  32.680  51.370  1.00  0.00           C
ATOM    422 HG21 VAL A  33      42.560  32.770  50.360  1.00  0.00           H
ATOM    423 HG22 VAL A  33      42.380  31.980  51.970  1.00  0.00           H
ATOM    424 HG23 VAL A  33      44.100  32.510  51.470  1.00  0.00           H
ATOM    425  C   VAL A  33      41.360  36.020  52.520  1.00  0.00           C
ATOM    426  O   VAL A  33      41.310  36.440  53.700  1.00  0.00           O
ATOM    427  N   LEU A  34      41.360  36.920  51.530  1.00  0.00           N
ATOM    428  HN  LEU A  34      41.460  36.630  50.590  1.00  0.00           H
ATOM    429  CA  LEU A  34      41.250  38.380  51.700  1.00  0.00           C
ATOM    430  HA  LEU A  34      41.930  38.660  52.480  1.00  0.00           H
ATOM    431  CB  LEU A  34      41.890  39.030  50.430  1.00  0.00           C
ATOM    432  HB1 LEU A  34      41.490  38.560  49.510  1.00  0.00           H
ATOM    433  HB2 LEU A  34      42.990  38.810  50.430  1.00  0.00           H
ATOM    434  CG  LEU A  34      41.890  40.600  50.290  1.00  0.00           C
ATOM    435  HG  LEU A  34      40.840  40.970  50.250  1.00  0.00           H
ATOM    436  CD1 LEU A  34      42.630  41.240  51.420  1.00  0.00           C
ATOM    437 HD11 LEU A  34      42.070  41.150  52.380  1.00  0.00           H
ATOM    438 HD12 LEU A  34      43.090  42.230  51.220  1.00  0.00           H
ATOM    439 HD13 LEU A  34      43.560  40.630  51.560  1.00  0.00           H
ATOM    440  CD2 LEU A  34      42.620  41.140  48.960  1.00  0.00           C
ATOM    441 HD21 LEU A  34      43.580  40.620  48.780  1.00  0.00           H
ATOM    442 HD22 LEU A  34      42.920  42.190  49.190  1.00  0.00           H
ATOM    443 HD23 LEU A  34      42.050  41.120  48.000  1.00  0.00           H
ATOM    444  C   LEU A  34      39.870  38.810  52.220  1.00  0.00           C
ATOM    445  O   LEU A  34      39.690  39.710  53.050  1.00  0.00           O
ATOM    446  N   GLY A  35      38.760  37.980  51.930  1.00  0.00           N
ATOM    447  HN  GLY A  35      38.920  37.310  51.210  1.00  0.00           H
ATOM    448  CA  GLY A  35      37.470  38.030  52.630  1.00  0.00           C
ATOM    449  HA1 GLY A  35      36.960  37.150  52.280  1.00  0.00           H
ATOM    450  HA2 GLY A  35      36.940  38.940  52.370  1.00  0.00           H
ATOM    451  C   GLY A  35      37.600  37.900  54.100  1.00  0.00           C
ATOM    452  O   GLY A  35      37.020  38.680  54.830  1.00  0.00           O
ATOM    453  N   LEU A  36      38.390  36.910  54.600  1.00  0.00           N
ATOM    454  HN  LEU A  36      38.930  36.360  53.970  1.00  0.00           H
ATOM    455  CA  LEU A  36      38.730  36.580  56.040  1.00  0.00           C
ATOM    456  HA  LEU A  36      37.810  36.400  56.590  1.00  0.00           H
ATOM    457  CB  LEU A  36      39.550  35.290  56.310  1.00  0.00           C
ATOM    458  HB1 LEU A  36      39.730  35.260  57.410  1.00  0.00           H
ATOM    459  HB2 LEU A  36      40.570  35.400  55.890  1.00  0.00           H
ATOM    460  CG  LEU A  36      39.010  33.960  55.700  1.00  0.00           C
ATOM    461  HG  LEU A  36      38.650  34.180  54.670  1.00  0.00           H
ATOM    462  CD1 LEU A  36      40.130  32.890  55.720  1.00  0.00           C
ATOM    463 HD11 LEU A  36      39.850  32.120  54.980  1.00  0.00           H
ATOM    464 HD12 LEU A  36      40.250  32.530  56.770  1.00  0.00           H
ATOM    465 HD13 LEU A  36      41.070  33.300  55.310  1.00  0.00           H
ATOM    466  CD2 LEU A  36      37.880  33.250  56.410  1.00  0.00           C
ATOM    467 HD21 LEU A  36      37.770  32.270  55.910  1.00  0.00           H
ATOM    468 HD22 LEU A  36      36.900  33.760  56.240  1.00  0.00           H
ATOM    469 HD23 LEU A  36      38.000  33.070  57.510  1.00  0.00           H
ATOM    470  C   LEU A  36      39.390  37.820  56.630  1.00  0.00           C
ATOM    471  O   LEU A  36      39.110  38.160  57.750  1.00  0.00           O
ATOM    472  N   GLU A  37      40.300  38.580  56.010  1.00  0.00           N
ATOM    473  HN  GLU A  37      40.550  38.430  55.050  1.00  0.00           H
ATOM    474  CA  GLU A  37      41.030  39.760  56.540  1.00  0.00           C
ATOM    475  HA  GLU A  37      41.420  39.690  57.540  1.00  0.00           H
ATOM    476  CB  GLU A  37      42.230  40.180  55.640  1.00  0.00           C
ATOM    477  HB1 GLU A  37      42.710  41.060  56.110  1.00  0.00           H
ATOM    478  HB2 GLU A  37      41.760  40.450  54.670  1.00  0.00           H
ATOM    479  CG  GLU A  37      43.340  39.180  55.340  1.00  0.00           C
ATOM    480  HG1 GLU A  37      43.080  38.350  54.660  1.00  0.00           H
ATOM    481  HG2 GLU A  37      43.620  38.580  56.230  1.00  0.00           H
ATOM    482  CD  GLU A  37      44.650  39.830  54.710  1.00  0.00           C
ATOM    483  OE1 GLU A  37      45.490  40.410  55.350  1.00  0.00           O
ATOM    484  OE2 GLU A  37      44.800  39.590  53.430  1.00  0.00           O
ATOM    485  HE2 GLU A  37      45.710  39.800  53.200  1.00  0.00           H
ATOM    486  C   GLU A  37      40.040  40.910  56.770  1.00  0.00           C
ATOM    487  O   GLU A  37      40.100  41.670  57.720  1.00  0.00           O
ATOM    488  N   PHE A  38      39.220  41.110  55.750  1.00  0.00           N
ATOM    489  HN  PHE A  38      39.210  40.460  55.000  1.00  0.00           H
ATOM    490  CA  PHE A  38      38.200  42.150  55.650  1.00  0.00           C
ATOM    491  HA  PHE A  38      38.720  43.050  55.940  1.00  0.00           H
ATOM    492  CB  PHE A  38      37.660  42.210  54.250  1.00  0.00           C
ATOM    493  HB1 PHE A  38      37.610  41.260  53.680  1.00  0.00           H
ATOM    494  HB2 PHE A  38      38.310  42.850  53.620  1.00  0.00           H
ATOM    495  CG  PHE A  38      36.210  42.810  54.110  1.00  0.00           C
ATOM    496  CD1 PHE A  38      36.020  44.130  53.840  1.00  0.00           C
ATOM    497  HD1 PHE A  38      36.880  44.740  53.640  1.00  0.00           H
ATOM    498  CE1 PHE A  38      34.750  44.700  53.750  1.00  0.00           C
ATOM    499  HE1 PHE A  38      34.730  45.780  53.830  1.00  0.00           H
ATOM    500  CZ  PHE A  38      33.650  43.870  53.770  1.00  0.00           C
ATOM    501  HZ  PHE A  38      32.690  44.330  53.590  1.00  0.00           H
ATOM    502  CD2 PHE A  38      35.110  41.970  54.180  1.00  0.00           C
ATOM    503  HD2 PHE A  38      35.230  40.910  54.280  1.00  0.00           H
ATOM    504  CE2 PHE A  38      33.800  42.510  53.930  1.00  0.00           C
ATOM    505  HE2 PHE A  38      32.920  41.880  54.030  1.00  0.00           H
ATOM    506  C   PHE A  38      37.190  42.030  56.760  1.00  0.00           C
ATOM    507  O   PHE A  38      37.020  42.910  57.560  1.00  0.00           O
ATOM    508  N   ILE A  39      36.590  40.810  56.940  1.00  0.00           N
ATOM    509  HN  ILE A  39      36.720  40.120  56.250  1.00  0.00           H
ATOM    510  CA  ILE A  39      35.680  40.510  58.060  1.00  0.00           C
ATOM    511  HA  ILE A  39      34.860  41.210  58.010  1.00  0.00           H
ATOM    512  CB  ILE A  39      35.050  39.030  57.990  1.00  0.00           C
ATOM    513  HB  ILE A  39      35.920  38.340  58.010  1.00  0.00           H
ATOM    514  CG2 ILE A  39      34.210  38.780  59.250  1.00  0.00           C
ATOM    515 HG21 ILE A  39      33.730  37.780  59.340  1.00  0.00           H
ATOM    516 HG22 ILE A  39      33.280  39.360  59.150  1.00  0.00           H
ATOM    517 HG23 ILE A  39      34.770  38.890  60.210  1.00  0.00           H
ATOM    518  CG1 ILE A  39      34.220  38.810  56.720  1.00  0.00           C
ATOM    519 HG11 ILE A  39      34.600  39.470  55.920  1.00  0.00           H
ATOM    520 HG12 ILE A  39      33.220  39.210  56.990  1.00  0.00           H
ATOM    521  CD  ILE A  39      34.200  37.300  56.290  1.00  0.00           C
ATOM    522  HD1 ILE A  39      33.400  36.690  56.750  1.00  0.00           H
ATOM    523  HD2 ILE A  39      35.160  36.750  56.250  1.00  0.00           H
ATOM    524  HD3 ILE A  39      33.880  37.220  55.220  1.00  0.00           H
ATOM    525  C   ILE A  39      36.260  40.790  59.460  1.00  0.00           C
ATOM    526  O   ILE A  39      35.680  41.570  60.180  1.00  0.00           O
ATOM    527  N   PHE A  40      37.490  40.320  59.850  1.00  0.00           N
ATOM    528  HN  PHE A  40      37.990  39.740  59.230  1.00  0.00           H
ATOM    529  CA  PHE A  40      38.110  40.570  61.150  1.00  0.00           C
ATOM    530  HA  PHE A  40      37.280  40.470  61.840  1.00  0.00           H
ATOM    531  CB  PHE A  40      39.240  39.490  61.290  1.00  0.00           C
ATOM    532  HB1 PHE A  40      39.990  39.760  60.510  1.00  0.00           H
ATOM    533  HB2 PHE A  40      39.010  38.440  60.950  1.00  0.00           H
ATOM    534  CG  PHE A  40      39.820  39.380  62.700  1.00  0.00           C
ATOM    535  CD1 PHE A  40      39.150  38.510  63.480  1.00  0.00           C
ATOM    536  HD1 PHE A  40      38.360  37.860  63.160  1.00  0.00           H
ATOM    537  CE1 PHE A  40      39.730  38.210  64.750  1.00  0.00           C
ATOM    538  HE1 PHE A  40      39.270  37.440  65.350  1.00  0.00           H
ATOM    539  CZ  PHE A  40      40.720  39.020  65.230  1.00  0.00           C
ATOM    540  HZ  PHE A  40      41.090  38.790  66.220  1.00  0.00           H
ATOM    541  CD2 PHE A  40      40.760  40.250  63.220  1.00  0.00           C
ATOM    542  HD2 PHE A  40      41.160  41.050  62.620  1.00  0.00           H
ATOM    543  CE2 PHE A  40      41.250  40.120  64.540  1.00  0.00           C
ATOM    544  HE2 PHE A  40      41.970  40.790  64.970  1.00  0.00           H
ATOM    545  C   PHE A  40      38.500  42.030  61.300  1.00  0.00           C
ATOM    546  O   PHE A  40      38.230  42.630  62.320  1.00  0.00           O
ATOM    547  N   GLY A  41      39.150  42.620  60.240  1.00  0.00           N
ATOM    548  HN  GLY A  41      39.350  42.060  59.430  1.00  0.00           H
ATOM    549  CA  GLY A  41      39.740  43.970  60.410  1.00  0.00           C
ATOM    550  HA1 GLY A  41      40.190  44.030  59.430  1.00  0.00           H
ATOM    551  HA2 GLY A  41      40.310  43.970  61.330  1.00  0.00           H
ATOM    552  C   GLY A  41      38.620  44.920  60.440  1.00  0.00           C
ATOM    553  O   GLY A  41      38.630  45.880  61.230  1.00  0.00           O
ATOM    554  N   LEU A  42      37.600  44.770  59.560  1.00  0.00           N
ATOM    555  HN  LEU A  42      37.590  44.040  58.860  1.00  0.00           H
ATOM    556  CA  LEU A  42      36.460  45.620  59.550  1.00  0.00           C
ATOM    557  HA  LEU A  42      36.810  46.640  59.510  1.00  0.00           H
ATOM    558  CB  LEU A  42      35.440  45.320  58.430  1.00  0.00           C
ATOM    559  HB1 LEU A  42      34.900  44.400  58.720  1.00  0.00           H
ATOM    560  HB2 LEU A  42      36.040  45.300  57.480  1.00  0.00           H
ATOM    561  CG  LEU A  42      34.410  46.400  58.100  1.00  0.00           C
ATOM    562  HG  LEU A  42      33.520  46.260  58.750  1.00  0.00           H
ATOM    563  CD1 LEU A  42      34.980  47.820  58.280  1.00  0.00           C
ATOM    564 HD11 LEU A  42      35.910  48.120  57.740  1.00  0.00           H
ATOM    565 HD12 LEU A  42      35.240  48.010  59.340  1.00  0.00           H
ATOM    566 HD13 LEU A  42      34.180  48.460  57.830  1.00  0.00           H
ATOM    567  CD2 LEU A  42      33.800  46.210  56.640  1.00  0.00           C
ATOM    568 HD21 LEU A  42      34.650  46.510  56.000  1.00  0.00           H
ATOM    569 HD22 LEU A  42      33.000  46.960  56.500  1.00  0.00           H
ATOM    570 HD23 LEU A  42      33.470  45.160  56.490  1.00  0.00           H
ATOM    571  C   LEU A  42      35.600  45.540  60.800  1.00  0.00           C
ATOM    572  O   LEU A  42      35.270  46.540  61.370  1.00  0.00           O
ATOM    573  N   LEU A  43      35.280  44.310  61.340  1.00  0.00           N
ATOM    574  HN  LEU A  43      35.430  43.510  60.770  1.00  0.00           H
ATOM    575  CA  LEU A  43      34.390  44.180  62.470  1.00  0.00           C
ATOM    576  HA  LEU A  43      33.470  44.730  62.310  1.00  0.00           H
ATOM    577  CB  LEU A  43      34.010  42.650  62.520  1.00  0.00           C
ATOM    578  HB1 LEU A  43      34.990  42.140  62.660  1.00  0.00           H
ATOM    579  HB2 LEU A  43      33.740  42.440  61.460  1.00  0.00           H
ATOM    580  CG  LEU A  43      33.020  42.180  63.510  1.00  0.00           C
ATOM    581  HG  LEU A  43      33.440  42.060  64.540  1.00  0.00           H
ATOM    582  CD1 LEU A  43      31.850  43.150  63.800  1.00  0.00           C
ATOM    583 HD11 LEU A  43      31.180  42.540  64.460  1.00  0.00           H
ATOM    584 HD12 LEU A  43      31.160  43.330  62.950  1.00  0.00           H
ATOM    585 HD13 LEU A  43      32.180  44.100  64.260  1.00  0.00           H
ATOM    586  CD2 LEU A  43      32.620  40.720  62.990  1.00  0.00           C
ATOM    587 HD21 LEU A  43      32.190  40.870  61.970  1.00  0.00           H
ATOM    588 HD22 LEU A  43      31.920  40.330  63.750  1.00  0.00           H
ATOM    589 HD23 LEU A  43      33.480  40.020  62.870  1.00  0.00           H
ATOM    590  C   LEU A  43      35.060  44.740  63.760  1.00  0.00           C
ATOM    591  O   LEU A  43      34.440  45.420  64.580  1.00  0.00           O
ATOM    592  N   GLY A  44      36.400  44.500  63.860  1.00  0.00           N
ATOM    593  HN  GLY A  44      36.930  43.930  63.220  1.00  0.00           H
ATOM    594  CA  GLY A  44      37.040  44.910  65.170  1.00  0.00           C
ATOM    595  HA1 GLY A  44      37.940  44.330  65.320  1.00  0.00           H
ATOM    596  HA2 GLY A  44      36.210  44.940  65.870  1.00  0.00           H
ATOM    597  C   GLY A  44      37.350  46.360  65.240  1.00  0.00           C
ATOM    598  O   GLY A  44      37.160  46.960  66.300  1.00  0.00           O
ATOM    599  N   ASN A  45      37.870  47.030  64.160  1.00  0.00           N
ATOM    600  HN  ASN A  45      37.990  46.590  63.270  1.00  0.00           H
ATOM    601  CA  ASN A  45      37.960  48.470  64.110  1.00  0.00           C
ATOM    602  HA  ASN A  45      38.480  48.770  65.000  1.00  0.00           H
ATOM    603  CB  ASN A  45      38.770  48.860  62.780  1.00  0.00           C
ATOM    604  HB1 ASN A  45      38.860  49.960  62.650  1.00  0.00           H
ATOM    605  HB2 ASN A  45      38.360  48.270  61.940  1.00  0.00           H
ATOM    606  CG  ASN A  45      40.180  48.390  63.060  1.00  0.00           C
ATOM    607  OD1 ASN A  45      40.950  48.860  63.910  1.00  0.00           O
ATOM    608  ND2 ASN A  45      40.600  47.300  62.380  1.00  0.00           N
ATOM    609 HD21 ASN A  45      41.540  47.000  62.530  1.00  0.00           H
ATOM    610 HD22 ASN A  45      40.070  46.810  61.660  1.00  0.00           H
ATOM    611  C   ASN A  45      36.620  49.200  64.140  1.00  0.00           C
ATOM    612  O   ASN A  45      36.490  50.250  64.740  1.00  0.00           O
ATOM    613  N   GLY A  46      35.530  48.640  63.450  1.00  0.00           N
ATOM    614  HN  GLY A  46      35.640  47.790  62.940  1.00  0.00           H
ATOM    615  CA  GLY A  46      34.220  49.200  63.620  1.00  0.00           C
ATOM    616  HA1 GLY A  46      33.540  48.690  62.960  1.00  0.00           H
ATOM    617  HA2 GLY A  46      34.270  50.270  63.450  1.00  0.00           H
ATOM    618  C   GLY A  46      33.660  49.080  64.960  1.00  0.00           C
ATOM    619  O   GLY A  46      32.900  49.940  65.410  1.00  0.00           O
ATOM    620  N   LEU A  47      33.940  47.960  65.670  1.00  0.00           N
ATOM    621  HN  LEU A  47      34.500  47.250  65.250  1.00  0.00           H
ATOM    622  CA  LEU A  47      33.550  47.920  67.090  1.00  0.00           C
ATOM    623  HA  LEU A  47      32.470  48.070  67.040  1.00  0.00           H
ATOM    624  CB  LEU A  47      33.860  46.500  67.610  1.00  0.00           C
ATOM    625  HB1 LEU A  47      34.920  46.210  67.500  1.00  0.00           H
ATOM    626  HB2 LEU A  47      33.250  45.830  66.980  1.00  0.00           H
ATOM    627  CG  LEU A  47      33.320  46.160  69.060  1.00  0.00           C
ATOM    628  HG  LEU A  47      33.720  46.990  69.680  1.00  0.00           H
ATOM    629  CD1 LEU A  47      31.770  46.130  68.990  1.00  0.00           C
ATOM    630 HD11 LEU A  47      31.360  47.030  68.470  1.00  0.00           H
ATOM    631 HD12 LEU A  47      31.410  46.010  70.040  1.00  0.00           H
ATOM    632 HD13 LEU A  47      31.480  45.260  68.370  1.00  0.00           H
ATOM    633  CD2 LEU A  47      34.000  44.860  69.560  1.00  0.00           C
ATOM    634 HD21 LEU A  47      33.530  44.640  70.540  1.00  0.00           H
ATOM    635 HD22 LEU A  47      35.110  44.830  69.560  1.00  0.00           H
ATOM    636 HD23 LEU A  47      33.710  44.140  68.770  1.00  0.00           H
ATOM    637  C   LEU A  47      34.260  48.960  67.950  1.00  0.00           C
ATOM    638  O   LEU A  47      33.500  49.670  68.640  1.00  0.00           O
ATOM    639  N   ALA A  48      35.580  49.120  67.820  1.00  0.00           N
ATOM    640  HN  ALA A  48      36.200  48.520  67.340  1.00  0.00           H
ATOM    641  CA  ALA A  48      36.240  50.230  68.500  1.00  0.00           C
ATOM    642  HA  ALA A  48      36.220  50.070  69.570  1.00  0.00           H
ATOM    643  CB  ALA A  48      37.710  50.150  68.010  1.00  0.00           C
ATOM    644  HB1 ALA A  48      38.330  50.780  68.680  1.00  0.00           H
ATOM    645  HB2 ALA A  48      37.710  50.620  67.000  1.00  0.00           H
ATOM    646  HB3 ALA A  48      38.240  49.180  68.090  1.00  0.00           H
ATOM    647  C   ALA A  48      35.590  51.630  68.150  1.00  0.00           C
ATOM    648  O   ALA A  48      35.350  52.360  69.060  1.00  0.00           O
ATOM    649  N   LEU A  49      35.360  51.940  66.830  1.00  0.00           N
ATOM    650  HN  LEU A  49      35.580  51.250  66.160  1.00  0.00           H
ATOM    651  CA  LEU A  49      34.680  53.170  66.360  1.00  0.00           C
ATOM    652  HA  LEU A  49      35.170  54.050  66.760  1.00  0.00           H
ATOM    653  CB  LEU A  49      34.790  53.430  64.820  1.00  0.00           C
ATOM    654  HB1 LEU A  49      34.180  54.320  64.530  1.00  0.00           H
ATOM    655  HB2 LEU A  49      34.450  52.530  64.250  1.00  0.00           H
ATOM    656  CG  LEU A  49      36.240  53.650  64.250  1.00  0.00           C
ATOM    657  HG  LEU A  49      36.750  52.690  64.420  1.00  0.00           H
ATOM    658  CD1 LEU A  49      36.200  53.860  62.700  1.00  0.00           C
ATOM    659 HD11 LEU A  49      35.790  54.880  62.550  1.00  0.00           H
ATOM    660 HD12 LEU A  49      35.540  53.140  62.180  1.00  0.00           H
ATOM    661 HD13 LEU A  49      37.200  53.970  62.250  1.00  0.00           H
ATOM    662  CD2 LEU A  49      37.080  54.790  64.840  1.00  0.00           C
ATOM    663 HD21 LEU A  49      37.330  54.530  65.880  1.00  0.00           H
ATOM    664 HD22 LEU A  49      36.480  55.730  64.900  1.00  0.00           H
ATOM    665 HD23 LEU A  49      38.020  54.860  64.260  1.00  0.00           H
ATOM    666  C   LEU A  49      33.290  53.310  66.910  1.00  0.00           C
ATOM    667  O   LEU A  49      32.960  54.420  67.330  1.00  0.00           O
ATOM    668  N   TRP A  50      32.410  52.290  66.880  1.00  0.00           N
ATOM    669  HN  TRP A  50      32.800  51.430  66.540  1.00  0.00           H
ATOM    670  CA  TRP A  50      31.120  52.180  67.660  1.00  0.00           C
ATOM    671  HA  TRP A  50      30.290  52.770  67.290  1.00  0.00           H
ATOM    672  CB  TRP A  50      30.550  50.730  67.430  1.00  0.00           C
ATOM    673  HB1 TRP A  50      31.320  49.940  67.580  1.00  0.00           H
ATOM    674  HB2 TRP A  50      30.330  50.690  66.340  1.00  0.00           H
ATOM    675  CG  TRP A  50      29.300  50.370  68.210  1.00  0.00           C
ATOM    676  CD1 TRP A  50      29.320  49.490  69.240  1.00  0.00           C
ATOM    677  HD1 TRP A  50      30.240  49.070  69.630  1.00  0.00           H
ATOM    678  NE1 TRP A  50      28.010  49.230  69.670  1.00  0.00           N
ATOM    679  HE1 TRP A  50      27.790  48.560  70.350  1.00  0.00           H
ATOM    680  CE2 TRP A  50      27.160  49.960  68.880  1.00  0.00           C
ATOM    681  CD2 TRP A  50      27.940  50.690  67.940  1.00  0.00           C
ATOM    682  CE3 TRP A  50      27.340  51.550  67.020  1.00  0.00           C
ATOM    683  HE3 TRP A  50      27.980  52.200  66.440  1.00  0.00           H
ATOM    684  CZ3 TRP A  50      25.970  51.640  67.030  1.00  0.00           C
ATOM    685  HZ3 TRP A  50      25.480  52.410  66.460  1.00  0.00           H
ATOM    686  CZ2 TRP A  50      25.740  50.070  68.830  1.00  0.00           C
ATOM    687  HZ2 TRP A  50      25.030  49.590  69.490  1.00  0.00           H
ATOM    688  CH2 TRP A  50      25.180  50.940  67.920  1.00  0.00           C
ATOM    689  HH2 TRP A  50      24.110  51.070  67.890  1.00  0.00           H
ATOM    690  C   TRP A  50      31.250  52.580  69.100  1.00  0.00           C
ATOM    691  O   TRP A  50      30.530  53.450  69.600  1.00  0.00           O
ATOM    692  N   ILE A  51      32.230  52.000  69.750  1.00  0.00           N
ATOM    693  HN  ILE A  51      32.780  51.310  69.260  1.00  0.00           H
ATOM    694  CA  ILE A  51      32.660  52.290  71.140  1.00  0.00           C
ATOM    695  HA  ILE A  51      31.790  52.180  71.780  1.00  0.00           H
ATOM    696  CB  ILE A  51      33.660  51.220  71.630  1.00  0.00           C
ATOM    697  HB  ILE A  51      34.380  51.110  70.790  1.00  0.00           H
ATOM    698  CG2 ILE A  51      34.530  51.670  72.810  1.00  0.00           C
ATOM    699 HG21 ILE A  51      33.930  51.850  73.740  1.00  0.00           H
ATOM    700 HG22 ILE A  51      35.080  52.550  72.420  1.00  0.00           H
ATOM    701 HG23 ILE A  51      35.300  50.910  73.030  1.00  0.00           H
ATOM    702  CG1 ILE A  51      32.930  49.870  71.880  1.00  0.00           C
ATOM    703 HG11 ILE A  51      33.750  49.120  71.970  1.00  0.00           H
ATOM    704 HG12 ILE A  51      32.250  49.580  71.060  1.00  0.00           H
ATOM    705  CD  ILE A  51      32.000  49.720  73.120  1.00  0.00           C
ATOM    706  HD1 ILE A  51      32.630  49.660  74.030  1.00  0.00           H
ATOM    707  HD2 ILE A  51      31.520  48.720  73.180  1.00  0.00           H
ATOM    708  HD3 ILE A  51      31.210  50.500  73.230  1.00  0.00           H
ATOM    709  C   ILE A  51      33.020  53.740  71.390  1.00  0.00           C
ATOM    710  O   ILE A  51      32.490  54.330  72.330  1.00  0.00           O
ATOM    711  N   PHE A  52      33.780  54.410  70.540  1.00  0.00           N
ATOM    712  HN  PHE A  52      34.300  53.900  69.860  1.00  0.00           H
ATOM    713  CA  PHE A  52      34.180  55.780  70.670  1.00  0.00           C
ATOM    714  HA  PHE A  52      34.580  55.870  71.670  1.00  0.00           H
ATOM    715  CB  PHE A  52      35.260  56.180  69.590  1.00  0.00           C
ATOM    716  HB1 PHE A  52      35.530  57.260  69.530  1.00  0.00           H
ATOM    717  HB2 PHE A  52      35.000  55.940  68.530  1.00  0.00           H
ATOM    718  CG  PHE A  52      36.580  55.550  69.860  1.00  0.00           C
ATOM    719  CD1 PHE A  52      37.350  55.700  71.030  1.00  0.00           C
ATOM    720  HD1 PHE A  52      36.960  56.190  71.900  1.00  0.00           H
ATOM    721  CE1 PHE A  52      38.700  55.290  71.100  1.00  0.00           C
ATOM    722  HE1 PHE A  52      39.230  55.440  72.020  1.00  0.00           H
ATOM    723  CZ  PHE A  52      39.320  54.720  69.960  1.00  0.00           C
ATOM    724  HZ  PHE A  52      40.330  54.370  70.150  1.00  0.00           H
ATOM    725  CD2 PHE A  52      37.250  54.950  68.730  1.00  0.00           C
ATOM    726  HD2 PHE A  52      36.700  55.030  67.820  1.00  0.00           H
ATOM    727  CE2 PHE A  52      38.550  54.500  68.850  1.00  0.00           C
ATOM    728  HE2 PHE A  52      38.870  54.020  67.940  1.00  0.00           H
ATOM    729  C   PHE A  52      33.030  56.780  70.610  1.00  0.00           C
ATOM    730  O   PHE A  52      32.820  57.590  71.460  1.00  0.00           O
ATOM    731  N   CYS A  53      32.170  56.570  69.590  1.00  0.00           N
ATOM    732  HN  CYS A  53      32.550  55.870  68.980  1.00  0.00           H
ATOM    733  CA  CYS A  53      31.020  57.410  69.280  1.00  0.00           C
ATOM    734  HA  CYS A  53      31.250  58.460  69.150  1.00  0.00           H
ATOM    735  CB  CYS A  53      30.420  56.940  67.900  1.00  0.00           C
ATOM    736  HB1 CYS A  53      30.030  55.900  67.980  1.00  0.00           H
ATOM    737  HB2 CYS A  53      31.290  56.860  67.220  1.00  0.00           H
ATOM    738  SG  CYS A  53      29.150  58.020  67.210  1.00  0.00           S
ATOM    739  HG1 CYS A  53      28.080  57.400  67.690  1.00  0.00           H
ATOM    740  C   CYS A  53      29.980  57.330  70.400  1.00  0.00           C
ATOM    741  O   CYS A  53      29.470  58.380  70.830  1.00  0.00           O
ATOM    742  N   PHE A  54      29.600  56.160  70.830  1.00  0.00           N
ATOM    743  HN  PHE A  54      29.760  55.370  70.250  1.00  0.00           H
ATOM    744  CA  PHE A  54      28.430  56.010  71.650  1.00  0.00           C
ATOM    745  HA  PHE A  54      27.930  56.970  71.720  1.00  0.00           H
ATOM    746  CB  PHE A  54      27.450  54.950  70.970  1.00  0.00           C
ATOM    747  HB1 PHE A  54      26.540  54.610  71.500  1.00  0.00           H
ATOM    748  HB2 PHE A  54      28.010  54.000  70.830  1.00  0.00           H
ATOM    749  CG  PHE A  54      27.010  55.510  69.640  1.00  0.00           C
ATOM    750  CD1 PHE A  54      26.270  56.720  69.690  1.00  0.00           C
ATOM    751  HD1 PHE A  54      26.070  57.100  70.680  1.00  0.00           H
ATOM    752  CE1 PHE A  54      25.870  57.280  68.440  1.00  0.00           C
ATOM    753  HE1 PHE A  54      25.240  58.150  68.420  1.00  0.00           H
ATOM    754  CZ  PHE A  54      26.090  56.530  67.270  1.00  0.00           C
ATOM    755  HZ  PHE A  54      25.670  56.870  66.340  1.00  0.00           H
ATOM    756  CD2 PHE A  54      27.320  54.890  68.470  1.00  0.00           C
ATOM    757  HD2 PHE A  54      27.880  53.980  68.580  1.00  0.00           H
ATOM    758  CE2 PHE A  54      26.770  55.360  67.290  1.00  0.00           C
ATOM    759  HE2 PHE A  54      26.880  54.670  66.450  1.00  0.00           H
ATOM    760  C   PHE A  54      28.750  55.560  73.030  1.00  0.00           C
ATOM    761  O   PHE A  54      27.830  55.660  73.900  1.00  0.00           O
ATOM    762  N   HSD A  55      30.040  55.190  73.420  1.00  0.00           N
ATOM    763  HN  HSD A  55      30.780  55.170  72.760  1.00  0.00           H
ATOM    764  CA  HSD A  55      30.230  54.620  74.720  1.00  0.00           C
ATOM    765  HA  HSD A  55      29.400  54.910  75.340  1.00  0.00           H
ATOM    766  CB  HSD A  55      30.320  53.070  74.520  1.00  0.00           C
ATOM    767  HB1 HSD A  55      30.560  52.430  75.380  1.00  0.00           H
ATOM    768  HB2 HSD A  55      31.050  52.780  73.740  1.00  0.00           H
ATOM    769  ND1 HSD A  55      27.890  52.470  75.050  1.00  0.00           N
ATOM    770  HD1 HSD A  55      27.890  52.740  76.010  1.00  0.00           H
ATOM    771  CG  HSD A  55      28.900  52.520  74.100  1.00  0.00           C
ATOM    772  CE1 HSD A  55      26.800  51.850  74.410  1.00  0.00           C
ATOM    773  HE1 HSD A  55      25.870  51.710  74.960  1.00  0.00           H
ATOM    774  NE2 HSD A  55      27.130  51.380  73.250  1.00  0.00           N
ATOM    775  CD2 HSD A  55      28.460  51.860  73.030  1.00  0.00           C
ATOM    776  HD2 HSD A  55      28.910  51.730  72.050  1.00  0.00           H
ATOM    777  C   HSD A  55      31.510  55.250  75.510  1.00  0.00           C
ATOM    778  O   HSD A  55      31.410  55.510  76.730  1.00  0.00           O
ATOM    779  N   LEU A  56      32.560  55.570  74.810  1.00  0.00           N
ATOM    780  HN  LEU A  56      32.630  55.330  73.850  1.00  0.00           H
ATOM    781  CA  LEU A  56      33.590  56.310  75.470  1.00  0.00           C
ATOM    782  HA  LEU A  56      33.660  55.970  76.490  1.00  0.00           H
ATOM    783  CB  LEU A  56      34.970  56.040  74.900  1.00  0.00           C
ATOM    784  HB1 LEU A  56      35.790  56.670  75.310  1.00  0.00           H
ATOM    785  HB2 LEU A  56      34.870  56.250  73.820  1.00  0.00           H
ATOM    786  CG  LEU A  56      35.390  54.510  74.960  1.00  0.00           C
ATOM    787  HG  LEU A  56      34.540  53.900  74.570  1.00  0.00           H
ATOM    788  CD1 LEU A  56      36.540  54.160  73.960  1.00  0.00           C
ATOM    789 HD11 LEU A  56      36.190  54.230  72.910  1.00  0.00           H
ATOM    790 HD12 LEU A  56      36.800  53.110  74.160  1.00  0.00           H
ATOM    791 HD13 LEU A  56      37.420  54.840  74.030  1.00  0.00           H
ATOM    792  CD2 LEU A  56      35.590  54.050  76.360  1.00  0.00           C
ATOM    793 HD21 LEU A  56      35.690  52.950  76.330  1.00  0.00           H
ATOM    794 HD22 LEU A  56      34.700  54.230  77.010  1.00  0.00           H
ATOM    795 HD23 LEU A  56      36.410  54.650  76.820  1.00  0.00           H
ATOM    796  C   LEU A  56      33.340  57.790  75.550  1.00  0.00           C
ATOM    797  O   LEU A  56      33.290  58.530  74.560  1.00  0.00           O
ATOM    798  N   LYS A  57      33.060  58.240  76.850  1.00  0.00           N
ATOM    799  HN  LYS A  57      33.040  57.500  77.530  1.00  0.00           H
ATOM    800  CA  LYS A  57      32.710  59.600  77.190  1.00  0.00           C
ATOM    801  HA  LYS A  57      32.260  60.080  76.320  1.00  0.00           H
ATOM    802  CB  LYS A  57      31.750  59.580  78.450  1.00  0.00           C
ATOM    803  HB1 LYS A  57      31.520  60.660  78.570  1.00  0.00           H
ATOM    804  HB2 LYS A  57      32.110  59.090  79.380  1.00  0.00           H
ATOM    805  CG  LYS A  57      30.450  58.810  78.210  1.00  0.00           C
ATOM    806  HG1 LYS A  57      29.900  58.660  79.160  1.00  0.00           H
ATOM    807  HG2 LYS A  57      30.660  57.780  77.870  1.00  0.00           H
ATOM    808  CD  LYS A  57      29.430  59.400  77.210  1.00  0.00           C
ATOM    809  HD1 LYS A  57      28.560  58.720  77.170  1.00  0.00           H
ATOM    810  HD2 LYS A  57      29.970  59.490  76.240  1.00  0.00           H
ATOM    811  CE  LYS A  57      28.860  60.720  77.630  1.00  0.00           C
ATOM    812  HE1 LYS A  57      29.660  61.480  77.690  1.00  0.00           H
ATOM    813  HE2 LYS A  57      28.460  60.660  78.670  1.00  0.00           H
ATOM    814  NZ  LYS A  57      27.820  61.220  76.790  1.00  0.00           N
ATOM    815  HZ1 LYS A  57      28.090  61.090  75.790  1.00  0.00           H
ATOM    816  HZ2 LYS A  57      27.650  62.230  76.920  1.00  0.00           H
ATOM    817  HZ3 LYS A  57      26.900  60.770  76.990  1.00  0.00           H
ATOM    818  C   LYS A  57      34.000  60.370  77.600  1.00  0.00           C
ATOM    819  O   LYS A  57      33.980  61.580  77.880  1.00  0.00           O
ATOM    820  N   SER A  58      35.150  59.700  77.840  1.00  0.00           N
ATOM    821  HN  SER A  58      35.110  58.710  77.710  1.00  0.00           H
ATOM    822  CA  SER A  58      36.240  60.320  78.570  1.00  0.00           C
ATOM    823  HA  SER A  58      36.000  61.330  78.850  1.00  0.00           H
ATOM    824  CB  SER A  58      36.660  59.540  79.790  1.00  0.00           C
ATOM    825  HB1 SER A  58      37.100  58.580  79.460  1.00  0.00           H
ATOM    826  HB2 SER A  58      35.850  59.350  80.510  1.00  0.00           H
ATOM    827  OG  SER A  58      37.810  60.300  80.420  1.00  0.00           O
ATOM    828  HG1 SER A  58      38.550  59.820  80.030  1.00  0.00           H
ATOM    829  C   SER A  58      37.450  60.460  77.620  1.00  0.00           C
ATOM    830  O   SER A  58      37.850  59.420  77.150  1.00  0.00           O
ATOM    831  N   TRP A  59      38.020  61.600  77.300  1.00  0.00           N
ATOM    832  HN  TRP A  59      37.740  62.440  77.770  1.00  0.00           H
ATOM    833  CA  TRP A  59      38.860  61.860  76.150  1.00  0.00           C
ATOM    834  HA  TRP A  59      39.110  60.860  75.810  1.00  0.00           H
ATOM    835  CB  TRP A  59      38.130  62.600  75.080  1.00  0.00           C
ATOM    836  HB1 TRP A  59      38.880  62.990  74.350  1.00  0.00           H
ATOM    837  HB2 TRP A  59      37.630  63.540  75.420  1.00  0.00           H
ATOM    838  CG  TRP A  59      37.220  61.740  74.340  1.00  0.00           C
ATOM    839  CD1 TRP A  59      35.910  61.450  74.740  1.00  0.00           C
ATOM    840  HD1 TRP A  59      35.350  61.830  75.570  1.00  0.00           H
ATOM    841  NE1 TRP A  59      35.480  60.460  73.880  1.00  0.00           N
ATOM    842  HE1 TRP A  59      34.620  60.000  73.840  1.00  0.00           H
ATOM    843  CE2 TRP A  59      36.410  60.170  72.920  1.00  0.00           C
ATOM    844  CD2 TRP A  59      37.530  60.900  73.240  1.00  0.00           C
ATOM    845  CE3 TRP A  59      38.590  60.880  72.420  1.00  0.00           C
ATOM    846  HE3 TRP A  59      39.360  61.640  72.480  1.00  0.00           H
ATOM    847  CZ3 TRP A  59      38.530  60.110  71.230  1.00  0.00           C
ATOM    848  HZ3 TRP A  59      39.370  60.120  70.550  1.00  0.00           H
ATOM    849  CZ2 TRP A  59      36.410  59.200  71.950  1.00  0.00           C
ATOM    850  HZ2 TRP A  59      35.600  58.500  71.810  1.00  0.00           H
ATOM    851  CH2 TRP A  59      37.440  59.240  70.990  1.00  0.00           C
ATOM    852  HH2 TRP A  59      37.490  58.590  70.110  1.00  0.00           H
ATOM    853  C   TRP A  59      40.190  62.580  76.470  1.00  0.00           C
ATOM    854  O   TRP A  59      40.140  63.660  77.120  1.00  0.00           O
ATOM    855  N   LYS A  60      41.350  62.050  75.990  1.00  0.00           N
ATOM    856  HN  LYS A  60      41.410  61.140  75.580  1.00  0.00           H
ATOM    857  CA  LYS A  60      42.690  62.630  76.150  1.00  0.00           C
ATOM    858  HA  LYS A  60      42.450  63.670  76.300  1.00  0.00           H
ATOM    859  CB  LYS A  60      43.390  62.010  77.370  1.00  0.00           C
ATOM    860  HB1 LYS A  60      44.410  62.450  77.470  1.00  0.00           H
ATOM    861  HB2 LYS A  60      43.430  60.930  77.100  1.00  0.00           H
ATOM    862  CG  LYS A  60      42.680  62.150  78.680  1.00  0.00           C
ATOM    863  HG1 LYS A  60      43.330  61.560  79.350  1.00  0.00           H
ATOM    864  HG2 LYS A  60      41.670  61.660  78.760  1.00  0.00           H
ATOM    865  CD  LYS A  60      42.640  63.560  79.260  1.00  0.00           C
ATOM    866  HD1 LYS A  60      42.220  64.230  78.480  1.00  0.00           H
ATOM    867  HD2 LYS A  60      43.640  63.870  79.610  1.00  0.00           H
ATOM    868  CE  LYS A  60      41.750  63.680  80.430  1.00  0.00           C
ATOM    869  HE1 LYS A  60      42.120  63.400  81.440  1.00  0.00           H
ATOM    870  HE2 LYS A  60      40.830  63.110  80.210  1.00  0.00           H
ATOM    871  NZ  LYS A  60      41.270  65.070  80.450  1.00  0.00           N
ATOM    872  HZ1 LYS A  60      41.810  65.670  79.780  1.00  0.00           H
ATOM    873  HZ2 LYS A  60      41.510  65.360  81.420  1.00  0.00           H
ATOM    874  HZ3 LYS A  60      40.250  65.080  80.260  1.00  0.00           H
ATOM    875  C   LYS A  60      43.580  62.390  74.880  1.00  0.00           C
ATOM    876  O   LYS A  60      43.270  61.560  74.060  1.00  0.00           O
ATOM    877  N   SER A  61      44.660  63.130  74.770  1.00  0.00           N
ATOM    878  HN  SER A  61      44.870  63.850  75.430  1.00  0.00           H
ATOM    879  CA  SER A  61      45.680  63.010  73.690  1.00  0.00           C
ATOM    880  HA  SER A  61      45.190  63.560  72.900  1.00  0.00           H
ATOM    881  CB  SER A  61      46.990  63.860  73.960  1.00  0.00           C
ATOM    882  HB1 SER A  61      46.680  64.910  74.080  1.00  0.00           H
ATOM    883  HB2 SER A  61      47.600  63.760  73.030  1.00  0.00           H
ATOM    884  OG  SER A  61      47.570  63.390  75.160  1.00  0.00           O
ATOM    885  HG1 SER A  61      48.390  62.920  74.970  1.00  0.00           H
ATOM    886  C   SER A  61      45.920  61.630  73.110  1.00  0.00           C
ATOM    887  O   SER A  61      45.670  61.300  71.910  1.00  0.00           O
ATOM    888  N   SER A  62      46.420  60.710  73.910  1.00  0.00           N
ATOM    889  HN  SER A  62      46.530  61.020  74.850  1.00  0.00           H
ATOM    890  CA  SER A  62      46.870  59.300  73.560  1.00  0.00           C
ATOM    891  HA  SER A  62      47.700  59.280  72.870  1.00  0.00           H
ATOM    892  CB  SER A  62      47.400  58.590  74.840  1.00  0.00           C
ATOM    893  HB1 SER A  62      46.560  58.270  75.480  1.00  0.00           H
ATOM    894  HB2 SER A  62      47.980  59.290  75.510  1.00  0.00           H
ATOM    895  OG  SER A  62      48.120  57.420  74.550  1.00  0.00           O
ATOM    896  HG1 SER A  62      49.050  57.660  74.620  1.00  0.00           H
ATOM    897  C   SER A  62      45.710  58.480  72.860  1.00  0.00           C
ATOM    898  O   SER A  62      45.910  57.960  71.780  1.00  0.00           O
ATOM    899  N   ARG A  63      44.480  58.470  73.430  1.00  0.00           N
ATOM    900  HN  ARG A  63      44.540  58.680  74.410  1.00  0.00           H
ATOM    901  CA  ARG A  63      43.190  57.940  72.880  1.00  0.00           C
ATOM    902  HA  ARG A  63      43.460  56.930  72.660  1.00  0.00           H
ATOM    903  CB  ARG A  63      42.160  57.970  74.010  1.00  0.00           C
ATOM    904  HB1 ARG A  63      42.230  58.950  74.530  1.00  0.00           H
ATOM    905  HB2 ARG A  63      42.280  57.090  74.660  1.00  0.00           H
ATOM    906  CG  ARG A  63      40.650  57.860  73.450  1.00  0.00           C
ATOM    907  HG1 ARG A  63      40.730  56.920  72.870  1.00  0.00           H
ATOM    908  HG2 ARG A  63      40.540  58.800  72.860  1.00  0.00           H
ATOM    909  CD  ARG A  63      39.510  57.750  74.420  1.00  0.00           C
ATOM    910  HD1 ARG A  63      38.600  57.810  73.810  1.00  0.00           H
ATOM    911  HD2 ARG A  63      39.550  58.570  75.190  1.00  0.00           H
ATOM    912  NE  ARG A  63      39.650  56.330  74.950  1.00  0.00           N
ATOM    913  HE  ARG A  63      40.200  55.690  74.440  1.00  0.00           H
ATOM    914  CZ  ARG A  63      39.150  55.870  76.080  1.00  0.00           C
ATOM    915  NH1 ARG A  63      38.330  56.560  76.790  1.00  0.00           N
ATOM    916 HH11 ARG A  63      37.820  56.220  77.570  1.00  0.00           H
ATOM    917 HH12 ARG A  63      38.130  57.490  76.480  1.00  0.00           H
ATOM    918  NH2 ARG A  63      39.390  54.600  76.330  1.00  0.00           N
ATOM    919 HH21 ARG A  63      39.780  54.040  75.590  1.00  0.00           H
ATOM    920 HH22 ARG A  63      38.720  54.120  76.890  1.00  0.00           H
ATOM    921  C   ARG A  63      42.720  58.700  71.650  1.00  0.00           C
ATOM    922  O   ARG A  63      42.360  58.160  70.620  1.00  0.00           O
ATOM    923  N   ILE A  64      42.790  60.060  71.580  1.00  0.00           N
ATOM    924  HN  ILE A  64      43.050  60.640  72.340  1.00  0.00           H
ATOM    925  CA  ILE A  64      42.620  60.840  70.400  1.00  0.00           C
ATOM    926  HA  ILE A  64      41.670  60.650  69.920  1.00  0.00           H
ATOM    927  CB  ILE A  64      42.670  62.400  70.640  1.00  0.00           C
ATOM    928  HB  ILE A  64      43.610  62.610  71.220  1.00  0.00           H
ATOM    929  CG2 ILE A  64      42.760  63.260  69.270  1.00  0.00           C
ATOM    930 HG21 ILE A  64      43.700  63.110  68.700  1.00  0.00           H
ATOM    931 HG22 ILE A  64      42.690  64.350  69.490  1.00  0.00           H
ATOM    932 HG23 ILE A  64      42.010  62.840  68.560  1.00  0.00           H
ATOM    933  CG1 ILE A  64      41.540  62.900  71.580  1.00  0.00           C
ATOM    934 HG11 ILE A  64      41.470  62.350  72.540  1.00  0.00           H
ATOM    935 HG12 ILE A  64      40.530  62.940  71.110  1.00  0.00           H
ATOM    936  CD  ILE A  64      41.950  64.340  72.090  1.00  0.00           C
ATOM    937  HD1 ILE A  64      42.880  64.190  72.690  1.00  0.00           H
ATOM    938  HD2 ILE A  64      41.140  64.810  72.670  1.00  0.00           H
ATOM    939  HD3 ILE A  64      42.180  65.010  71.250  1.00  0.00           H
ATOM    940  C   ILE A  64      43.550  60.410  69.290  1.00  0.00           C
ATOM    941  O   ILE A  64      43.160  60.100  68.200  1.00  0.00           O
ATOM    942  N   PHE A  65      44.840  60.160  69.560  1.00  0.00           N
ATOM    943  HN  PHE A  65      45.140  60.360  70.490  1.00  0.00           H
ATOM    944  CA  PHE A  65      45.760  59.490  68.630  1.00  0.00           C
ATOM    945  HA  PHE A  65      45.760  59.980  67.670  1.00  0.00           H
ATOM    946  CB  PHE A  65      47.240  59.490  69.160  1.00  0.00           C
ATOM    947  HB1 PHE A  65      47.940  59.000  68.450  1.00  0.00           H
ATOM    948  HB2 PHE A  65      47.350  58.960  70.130  1.00  0.00           H
ATOM    949  CG  PHE A  65      47.800  60.840  69.290  1.00  0.00           C
ATOM    950  CD1 PHE A  65      47.750  61.750  68.240  1.00  0.00           C
ATOM    951  HD1 PHE A  65      47.210  61.450  67.350  1.00  0.00           H
ATOM    952  CE1 PHE A  65      48.330  63.060  68.340  1.00  0.00           C
ATOM    953  HE1 PHE A  65      48.050  63.700  67.520  1.00  0.00           H
ATOM    954  CZ  PHE A  65      48.930  63.490  69.540  1.00  0.00           C
ATOM    955  HZ  PHE A  65      49.160  64.540  69.600  1.00  0.00           H
ATOM    956  CD2 PHE A  65      48.560  61.280  70.490  1.00  0.00           C
ATOM    957  HD2 PHE A  65      48.640  60.580  71.310  1.00  0.00           H
ATOM    958  CE2 PHE A  65      48.950  62.620  70.590  1.00  0.00           C
ATOM    959  HE2 PHE A  65      49.370  63.020  71.500  1.00  0.00           H
ATOM    960  C   PHE A  65      45.480  58.030  68.310  1.00  0.00           C
ATOM    961  O   PHE A  65      45.600  57.580  67.190  1.00  0.00           O
ATOM    962  N   LEU A  66      45.030  57.240  69.230  1.00  0.00           N
ATOM    963  HN  LEU A  66      45.150  57.490  70.190  1.00  0.00           H
ATOM    964  CA  LEU A  66      44.470  55.930  68.950  1.00  0.00           C
ATOM    965  HA  LEU A  66      45.200  55.280  68.490  1.00  0.00           H
ATOM    966  CB  LEU A  66      44.240  55.150  70.260  1.00  0.00           C
ATOM    967  HB1 LEU A  66      43.240  55.450  70.630  1.00  0.00           H
ATOM    968  HB2 LEU A  66      45.010  55.490  70.980  1.00  0.00           H
ATOM    969  CG  LEU A  66      44.110  53.640  70.120  1.00  0.00           C
ATOM    970  HG  LEU A  66      43.500  53.440  69.220  1.00  0.00           H
ATOM    971  CD1 LEU A  66      45.500  52.850  69.920  1.00  0.00           C
ATOM    972 HD11 LEU A  66      46.160  53.290  69.130  1.00  0.00           H
ATOM    973 HD12 LEU A  66      45.300  51.790  69.680  1.00  0.00           H
ATOM    974 HD13 LEU A  66      46.080  52.960  70.860  1.00  0.00           H
ATOM    975  CD2 LEU A  66      43.320  52.970  71.280  1.00  0.00           C
ATOM    976 HD21 LEU A  66      42.860  53.670  72.010  1.00  0.00           H
ATOM    977 HD22 LEU A  66      43.860  52.210  71.890  1.00  0.00           H
ATOM    978 HD23 LEU A  66      42.480  52.450  70.780  1.00  0.00           H
ATOM    979  C   LEU A  66      43.220  55.750  68.060  1.00  0.00           C
ATOM    980  O   LEU A  66      43.170  54.930  67.140  1.00  0.00           O
ATOM    981  N   PHE A  67      42.250  56.680  68.240  1.00  0.00           N
ATOM    982  HN  PHE A  67      42.310  57.320  69.010  1.00  0.00           H
ATOM    983  CA  PHE A  67      41.130  56.890  67.360  1.00  0.00           C
ATOM    984  HA  PHE A  67      40.540  55.990  67.460  1.00  0.00           H
ATOM    985  CB  PHE A  67      40.320  58.050  68.070  1.00  0.00           C
ATOM    986  HB1 PHE A  67      41.010  58.760  68.570  1.00  0.00           H
ATOM    987  HB2 PHE A  67      39.680  57.650  68.900  1.00  0.00           H
ATOM    988  CG  PHE A  67      39.340  58.840  67.220  1.00  0.00           C
ATOM    989  CD1 PHE A  67      38.490  58.270  66.290  1.00  0.00           C
ATOM    990  HD1 PHE A  67      38.570  57.210  66.090  1.00  0.00           H
ATOM    991  CE1 PHE A  67      37.420  58.950  65.760  1.00  0.00           C
ATOM    992  HE1 PHE A  67      36.820  58.420  65.030  1.00  0.00           H
ATOM    993  CZ  PHE A  67      37.070  60.290  66.110  1.00  0.00           C
ATOM    994  HZ  PHE A  67      36.260  60.870  65.660  1.00  0.00           H
ATOM    995  CD2 PHE A  67      39.110  60.230  67.540  1.00  0.00           C
ATOM    996  HD2 PHE A  67      39.710  60.750  68.270  1.00  0.00           H
ATOM    997  CE2 PHE A  67      37.960  60.910  67.000  1.00  0.00           C
ATOM    998  HE2 PHE A  67      37.690  61.930  67.230  1.00  0.00           H
ATOM    999  C   PHE A  67      41.510  57.110  65.890  1.00  0.00           C
ATOM   1000  O   PHE A  67      40.920  56.470  64.990  1.00  0.00           O
ATOM   1001  N   ASN A  68      42.430  57.990  65.680  1.00  0.00           N
ATOM   1002  HN  ASN A  68      42.840  58.320  66.530  1.00  0.00           H
ATOM   1003  CA  ASN A  68      43.060  58.280  64.380  1.00  0.00           C
ATOM   1004  HA  ASN A  68      42.220  58.580  63.770  1.00  0.00           H
ATOM   1005  CB  ASN A  68      44.050  59.510  64.660  1.00  0.00           C
ATOM   1006  HB1 ASN A  68      44.860  59.540  63.900  1.00  0.00           H
ATOM   1007  HB2 ASN A  68      44.450  59.500  65.700  1.00  0.00           H
ATOM   1008  CG  ASN A  68      43.300  60.880  64.610  1.00  0.00           C
ATOM   1009  OD1 ASN A  68      43.050  61.420  63.510  1.00  0.00           O
ATOM   1010  ND2 ASN A  68      42.950  61.440  65.750  1.00  0.00           N
ATOM   1011 HD21 ASN A  68      43.240  60.920  66.550  1.00  0.00           H
ATOM   1012 HD22 ASN A  68      42.760  62.420  65.740  1.00  0.00           H
ATOM   1013  C   ASN A  68      43.710  57.080  63.670  1.00  0.00           C
ATOM   1014  O   ASN A  68      43.520  56.930  62.450  1.00  0.00           O
ATOM   1015  N   LEU A  69      44.390  56.230  64.460  1.00  0.00           N
ATOM   1016  HN  LEU A  69      44.650  56.460  65.400  1.00  0.00           H
ATOM   1017  CA  LEU A  69      44.680  54.890  63.940  1.00  0.00           C
ATOM   1018  HA  LEU A  69      45.130  55.030  62.970  1.00  0.00           H
ATOM   1019  CB  LEU A  69      45.620  54.060  64.970  1.00  0.00           C
ATOM   1020  HB1 LEU A  69      44.910  53.910  65.810  1.00  0.00           H
ATOM   1021  HB2 LEU A  69      46.550  54.620  65.210  1.00  0.00           H
ATOM   1022  CG  LEU A  69      46.120  52.640  64.580  1.00  0.00           C
ATOM   1023  HG  LEU A  69      45.230  52.030  64.340  1.00  0.00           H
ATOM   1024  CD1 LEU A  69      47.030  52.920  63.300  1.00  0.00           C
ATOM   1025 HD11 LEU A  69      47.470  51.960  62.940  1.00  0.00           H
ATOM   1026 HD12 LEU A  69      47.930  53.500  63.580  1.00  0.00           H
ATOM   1027 HD13 LEU A  69      46.490  53.450  62.490  1.00  0.00           H
ATOM   1028  CD2 LEU A  69      46.960  51.940  65.610  1.00  0.00           C
ATOM   1029 HD21 LEU A  69      46.280  51.520  66.390  1.00  0.00           H
ATOM   1030 HD22 LEU A  69      47.780  52.530  66.090  1.00  0.00           H
ATOM   1031 HD23 LEU A  69      47.320  51.010  65.120  1.00  0.00           H
ATOM   1032  C   LEU A  69      43.420  54.020  63.610  1.00  0.00           C
ATOM   1033  O   LEU A  69      43.340  53.480  62.500  1.00  0.00           O
ATOM   1034  N   ALA A  70      42.440  53.980  64.500  1.00  0.00           N
ATOM   1035  HN  ALA A  70      42.590  54.250  65.450  1.00  0.00           H
ATOM   1036  CA  ALA A  70      41.210  53.260  64.350  1.00  0.00           C
ATOM   1037  HA  ALA A  70      41.420  52.240  64.080  1.00  0.00           H
ATOM   1038  CB  ALA A  70      40.300  53.230  65.600  1.00  0.00           C
ATOM   1039  HB1 ALA A  70      39.650  52.350  65.800  1.00  0.00           H
ATOM   1040  HB2 ALA A  70      39.860  54.250  65.620  1.00  0.00           H
ATOM   1041  HB3 ALA A  70      41.090  53.160  66.400  1.00  0.00           H
ATOM   1042  C   ALA A  70      40.390  53.680  63.120  1.00  0.00           C
ATOM   1043  O   ALA A  70      39.970  52.800  62.390  1.00  0.00           O
ATOM   1044  N   VAL A  71      40.280  54.990  62.860  1.00  0.00           N
ATOM   1045  HN  VAL A  71      40.740  55.620  63.480  1.00  0.00           H
ATOM   1046  CA  VAL A  71      39.640  55.580  61.690  1.00  0.00           C
ATOM   1047  HA  VAL A  71      38.710  55.070  61.430  1.00  0.00           H
ATOM   1048  CB  VAL A  71      39.580  57.040  61.850  1.00  0.00           C
ATOM   1049  HB  VAL A  71      40.470  57.290  62.480  1.00  0.00           H
ATOM   1050  CG1 VAL A  71      39.500  57.950  60.560  1.00  0.00           C
ATOM   1051 HG11 VAL A  71      38.570  57.530  60.100  1.00  0.00           H
ATOM   1052 HG12 VAL A  71      40.370  57.850  59.890  1.00  0.00           H
ATOM   1053 HG13 VAL A  71      39.270  59.030  60.730  1.00  0.00           H
ATOM   1054  CG2 VAL A  71      38.380  57.400  62.830  1.00  0.00           C
ATOM   1055 HG21 VAL A  71      37.480  56.860  62.430  1.00  0.00           H
ATOM   1056 HG22 VAL A  71      38.140  58.490  62.820  1.00  0.00           H
ATOM   1057 HG23 VAL A  71      38.570  57.070  63.870  1.00  0.00           H
ATOM   1058  C   VAL A  71      40.400  55.180  60.390  1.00  0.00           C
ATOM   1059  O   VAL A  71      39.870  54.790  59.360  1.00  0.00           O
ATOM   1060  N   ALA A  72      41.780  55.130  60.380  1.00  0.00           N
ATOM   1061  HN  ALA A  72      42.310  55.560  61.100  1.00  0.00           H
ATOM   1062  CA  ALA A  72      42.580  54.750  59.220  1.00  0.00           C
ATOM   1063  HA  ALA A  72      42.250  55.310  58.360  1.00  0.00           H
ATOM   1064  CB  ALA A  72      44.020  55.140  59.410  1.00  0.00           C
ATOM   1065  HB1 ALA A  72      44.050  56.150  59.880  1.00  0.00           H
ATOM   1066  HB2 ALA A  72      44.490  55.150  58.400  1.00  0.00           H
ATOM   1067  HB3 ALA A  72      44.590  54.500  60.120  1.00  0.00           H
ATOM   1068  C   ALA A  72      42.480  53.300  58.870  1.00  0.00           C
ATOM   1069  O   ALA A  72      42.290  52.870  57.770  1.00  0.00           O
ATOM   1070  N   ASP A  73      42.520  52.470  59.940  1.00  0.00           N
ATOM   1071  HN  ASP A  73      42.670  52.920  60.820  1.00  0.00           H
ATOM   1072  CA  ASP A  73      42.340  51.100  59.810  1.00  0.00           C
ATOM   1073  HA  ASP A  73      42.810  50.630  58.960  1.00  0.00           H
ATOM   1074  CB  ASP A  73      42.650  50.500  61.210  1.00  0.00           C
ATOM   1075  HB1 ASP A  73      42.320  49.430  61.200  1.00  0.00           H
ATOM   1076  HB2 ASP A  73      42.110  51.100  61.970  1.00  0.00           H
ATOM   1077  CG  ASP A  73      44.080  50.470  61.500  1.00  0.00           C
ATOM   1078  OD1 ASP A  73      44.900  50.990  60.780  1.00  0.00           O
ATOM   1079  OD2 ASP A  73      44.230  49.880  62.680  1.00  0.00           O
ATOM   1080  HD2 ASP A  73      45.160  49.860  62.940  1.00  0.00           H
ATOM   1081  C   ASP A  73      40.950  50.790  59.320  1.00  0.00           C
ATOM   1082  O   ASP A  73      40.930  50.030  58.370  1.00  0.00           O
ATOM   1083  N   PHE A  74      39.830  51.370  59.910  1.00  0.00           N
ATOM   1084  HN  PHE A  74      39.990  51.950  60.700  1.00  0.00           H
ATOM   1085  CA  PHE A  74      38.500  51.320  59.350  1.00  0.00           C
ATOM   1086  HA  PHE A  74      38.100  50.320  59.340  1.00  0.00           H
ATOM   1087  CB  PHE A  74      37.560  52.140  60.260  1.00  0.00           C
ATOM   1088  HB1 PHE A  74      38.060  53.120  60.390  1.00  0.00           H
ATOM   1089  HB2 PHE A  74      37.460  51.680  61.270  1.00  0.00           H
ATOM   1090  CG  PHE A  74      36.100  52.370  59.750  1.00  0.00           C
ATOM   1091  CD1 PHE A  74      35.740  53.410  58.940  1.00  0.00           C
ATOM   1092  HD1 PHE A  74      36.360  54.110  58.400  1.00  0.00           H
ATOM   1093  CE1 PHE A  74      34.380  53.680  58.740  1.00  0.00           C
ATOM   1094  HE1 PHE A  74      34.130  54.460  58.030  1.00  0.00           H
ATOM   1095  CZ  PHE A  74      33.420  52.850  59.320  1.00  0.00           C
ATOM   1096  HZ  PHE A  74      32.440  53.050  58.920  1.00  0.00           H
ATOM   1097  CD2 PHE A  74      35.130  51.460  60.260  1.00  0.00           C
ATOM   1098  HD2 PHE A  74      35.500  50.580  60.760  1.00  0.00           H
ATOM   1099  CE2 PHE A  74      33.780  51.720  60.100  1.00  0.00           C
ATOM   1100  HE2 PHE A  74      33.000  50.990  60.290  1.00  0.00           H
ATOM   1101  C   PHE A  74      38.380  51.570  57.910  1.00  0.00           C
ATOM   1102  O   PHE A  74      37.930  50.690  57.140  1.00  0.00           O
ATOM   1103  N   LEU A  75      38.840  52.720  57.410  1.00  0.00           N
ATOM   1104  HN  LEU A  75      39.090  53.430  58.070  1.00  0.00           H
ATOM   1105  CA  LEU A  75      38.800  53.150  56.010  1.00  0.00           C
ATOM   1106  HA  LEU A  75      37.760  53.000  55.720  1.00  0.00           H
ATOM   1107  CB  LEU A  75      39.210  54.660  55.920  1.00  0.00           C
ATOM   1108  HB1 LEU A  75      39.330  54.890  54.840  1.00  0.00           H
ATOM   1109  HB2 LEU A  75      40.210  54.670  56.420  1.00  0.00           H
ATOM   1110  CG  LEU A  75      38.350  55.780  56.550  1.00  0.00           C
ATOM   1111  HG  LEU A  75      37.870  55.320  57.440  1.00  0.00           H
ATOM   1112  CD1 LEU A  75      39.250  56.970  57.100  1.00  0.00           C
ATOM   1113 HD11 LEU A  75      40.080  56.640  57.750  1.00  0.00           H
ATOM   1114 HD12 LEU A  75      38.580  57.690  57.610  1.00  0.00           H
ATOM   1115 HD13 LEU A  75      39.850  57.320  56.230  1.00  0.00           H
ATOM   1116  CD2 LEU A  75      37.150  56.110  55.730  1.00  0.00           C
ATOM   1117 HD21 LEU A  75      36.530  55.200  55.680  1.00  0.00           H
ATOM   1118 HD22 LEU A  75      37.390  56.530  54.720  1.00  0.00           H
ATOM   1119 HD23 LEU A  75      36.590  56.930  56.210  1.00  0.00           H
ATOM   1120  C   LEU A  75      39.540  52.280  55.030  1.00  0.00           C
ATOM   1121  O   LEU A  75      39.000  51.930  53.960  1.00  0.00           O
ATOM   1122  N   LEU A  76      40.700  51.880  55.470  1.00  0.00           N
ATOM   1123  HN  LEU A  76      41.040  52.170  56.370  1.00  0.00           H
ATOM   1124  CA  LEU A  76      41.560  51.020  54.570  1.00  0.00           C
ATOM   1125  HA  LEU A  76      41.520  51.400  53.550  1.00  0.00           H
ATOM   1126  CB  LEU A  76      42.950  50.930  55.240  1.00  0.00           C
ATOM   1127  HB1 LEU A  76      42.910  50.360  56.190  1.00  0.00           H
ATOM   1128  HB2 LEU A  76      43.490  51.890  55.360  1.00  0.00           H
ATOM   1129  CG  LEU A  76      44.100  50.140  54.440  1.00  0.00           C
ATOM   1130  HG  LEU A  76      43.790  49.070  54.300  1.00  0.00           H
ATOM   1131  CD1 LEU A  76      44.380  50.800  53.090  1.00  0.00           C
ATOM   1132 HD11 LEU A  76      45.180  50.230  52.580  1.00  0.00           H
ATOM   1133 HD12 LEU A  76      44.700  51.880  53.150  1.00  0.00           H
ATOM   1134 HD13 LEU A  76      43.520  50.870  52.400  1.00  0.00           H
ATOM   1135  CD2 LEU A  76      45.350  50.080  55.250  1.00  0.00           C
ATOM   1136 HD21 LEU A  76      46.190  49.600  54.710  1.00  0.00           H
ATOM   1137 HD22 LEU A  76      45.220  49.480  56.170  1.00  0.00           H
ATOM   1138 HD23 LEU A  76      45.590  51.110  55.610  1.00  0.00           H
ATOM   1139  C   LEU A  76      40.950  49.630  54.480  1.00  0.00           C
ATOM   1140  O   LEU A  76      41.070  49.020  53.470  1.00  0.00           O
ATOM   1141  N   ILE A  77      40.190  49.170  55.560  1.00  0.00           N
ATOM   1142  HN  ILE A  77      40.300  49.740  56.370  1.00  0.00           H
ATOM   1143  CA  ILE A  77      39.680  47.840  55.430  1.00  0.00           C
ATOM   1144  HA  ILE A  77      40.400  47.210  54.930  1.00  0.00           H
ATOM   1145  CB  ILE A  77      39.570  47.170  56.800  1.00  0.00           C
ATOM   1146  HB  ILE A  77      38.890  47.750  57.440  1.00  0.00           H
ATOM   1147  CG2 ILE A  77      38.900  45.710  56.630  1.00  0.00           C
ATOM   1148 HG21 ILE A  77      37.820  45.930  56.460  1.00  0.00           H
ATOM   1149 HG22 ILE A  77      39.090  45.080  57.520  1.00  0.00           H
ATOM   1150 HG23 ILE A  77      39.230  45.260  55.660  1.00  0.00           H
ATOM   1151  CG1 ILE A  77      40.950  46.820  57.420  1.00  0.00           C
ATOM   1152 HG11 ILE A  77      40.700  46.310  58.370  1.00  0.00           H
ATOM   1153 HG12 ILE A  77      41.540  47.750  57.580  1.00  0.00           H
ATOM   1154  CD  ILE A  77      41.940  45.910  56.570  1.00  0.00           C
ATOM   1155  HD1 ILE A  77      42.230  46.440  55.650  1.00  0.00           H
ATOM   1156  HD2 ILE A  77      41.420  44.970  56.280  1.00  0.00           H
ATOM   1157  HD3 ILE A  77      42.780  45.490  57.170  1.00  0.00           H
ATOM   1158  C   ILE A  77      38.400  47.780  54.560  1.00  0.00           C
ATOM   1159  O   ILE A  77      38.080  46.720  53.990  1.00  0.00           O
ATOM   1160  N   ILE A  78      37.750  49.010  54.350  1.00  0.00           N
ATOM   1161  HN  ILE A  78      38.100  49.820  54.820  1.00  0.00           H
ATOM   1162  CA  ILE A  78      36.640  49.120  53.440  1.00  0.00           C
ATOM   1163  HA  ILE A  78      36.020  48.240  53.490  1.00  0.00           H
ATOM   1164  CB  ILE A  78      35.760  50.290  53.870  1.00  0.00           C
ATOM   1165  HB  ILE A  78      36.430  51.160  53.980  1.00  0.00           H
ATOM   1166  CG2 ILE A  78      34.580  50.330  52.920  1.00  0.00           C
ATOM   1167 HG21 ILE A  78      34.750  50.550  51.850  1.00  0.00           H
ATOM   1168 HG22 ILE A  78      33.960  51.160  53.340  1.00  0.00           H
ATOM   1169 HG23 ILE A  78      33.970  49.410  53.090  1.00  0.00           H
ATOM   1170  CG1 ILE A  78      35.200  50.140  55.360  1.00  0.00           C
ATOM   1171 HG11 ILE A  78      36.010  49.820  56.050  1.00  0.00           H
ATOM   1172 HG12 ILE A  78      34.410  49.360  55.420  1.00  0.00           H
ATOM   1173  CD  ILE A  78      34.660  51.410  55.980  1.00  0.00           C
ATOM   1174  HD1 ILE A  78      35.460  52.180  56.070  1.00  0.00           H
ATOM   1175  HD2 ILE A  78      34.160  51.190  56.950  1.00  0.00           H
ATOM   1176  HD3 ILE A  78      33.940  51.890  55.290  1.00  0.00           H
ATOM   1177  C   ILE A  78      37.120  49.010  52.000  1.00  0.00           C
ATOM   1178  O   ILE A  78      36.280  48.730  51.110  1.00  0.00           O
ATOM   1179  N   CYS A  79      38.350  49.250  51.600  1.00  0.00           N
ATOM   1180  HN  CYS A  79      39.010  49.570  52.290  1.00  0.00           H
ATOM   1181  CA  CYS A  79      38.870  49.190  50.250  1.00  0.00           C
ATOM   1182  HA  CYS A  79      38.420  49.930  49.600  1.00  0.00           H
ATOM   1183  CB  CYS A  79      40.370  49.450  50.300  1.00  0.00           C
ATOM   1184  HB1 CYS A  79      40.790  49.360  49.280  1.00  0.00           H
ATOM   1185  HB2 CYS A  79      40.900  48.780  51.020  1.00  0.00           H
ATOM   1186  SG  CYS A  79      40.690  51.170  50.900  1.00  0.00           S
ATOM   1187  HG1 CYS A  79      40.580  50.930  52.190  1.00  0.00           H
ATOM   1188  C   CYS A  79      38.740  47.780  49.720  1.00  0.00           C
ATOM   1189  O   CYS A  79      38.550  47.540  48.490  1.00  0.00           O
ATOM   1190  N   LEU A  80      38.800  46.840  50.630  1.00  0.00           N
ATOM   1191  HN  LEU A  80      39.110  46.950  51.560  1.00  0.00           H
ATOM   1192  CA  LEU A  80      39.010  45.410  50.220  1.00  0.00           C
ATOM   1193  HA  LEU A  80      39.940  45.370  49.680  1.00  0.00           H
ATOM   1194  CB  LEU A  80      39.440  44.580  51.520  1.00  0.00           C
ATOM   1195  HB1 LEU A  80      39.780  43.540  51.330  1.00  0.00           H
ATOM   1196  HB2 LEU A  80      38.510  44.510  52.120  1.00  0.00           H
ATOM   1197  CG  LEU A  80      40.580  45.260  52.350  1.00  0.00           C
ATOM   1198  HG  LEU A  80      40.300  46.200  52.880  1.00  0.00           H
ATOM   1199  CD1 LEU A  80      41.100  44.330  53.450  1.00  0.00           C
ATOM   1200 HD11 LEU A  80      40.220  44.080  54.090  1.00  0.00           H
ATOM   1201 HD12 LEU A  80      41.840  44.930  54.020  1.00  0.00           H
ATOM   1202 HD13 LEU A  80      41.490  43.380  53.030  1.00  0.00           H
ATOM   1203  CD2 LEU A  80      41.760  45.530  51.450  1.00  0.00           C
ATOM   1204 HD21 LEU A  80      42.010  44.590  50.880  1.00  0.00           H
ATOM   1205 HD22 LEU A  80      42.670  45.820  52.010  1.00  0.00           H
ATOM   1206 HD23 LEU A  80      41.480  46.270  50.680  1.00  0.00           H
ATOM   1207  C   LEU A  80      38.050  44.810  49.250  1.00  0.00           C
ATOM   1208  O   LEU A  80      38.440  44.320  48.200  1.00  0.00           O
ATOM   1209  N   PRO A  81      36.700  44.980  49.330  1.00  0.00           N
ATOM   1210  CD  PRO A  81      35.930  45.440  50.500  1.00  0.00           C
ATOM   1211  HD1 PRO A  81      36.350  46.430  50.820  1.00  0.00           H
ATOM   1212  HD2 PRO A  81      36.080  44.660  51.270  1.00  0.00           H
ATOM   1213  CA  PRO A  81      35.780  44.260  48.480  1.00  0.00           C
ATOM   1214  HA  PRO A  81      36.110  43.220  48.400  1.00  0.00           H
ATOM   1215  CB  PRO A  81      34.360  44.350  49.130  1.00  0.00           C
ATOM   1216  HB1 PRO A  81      34.180  43.390  49.660  1.00  0.00           H
ATOM   1217  HB2 PRO A  81      33.550  44.690  48.450  1.00  0.00           H
ATOM   1218  CG  PRO A  81      34.440  45.450  50.150  1.00  0.00           C
ATOM   1219  HG1 PRO A  81      34.050  46.320  49.590  1.00  0.00           H
ATOM   1220  HG2 PRO A  81      33.830  45.210  51.060  1.00  0.00           H
ATOM   1221  C   PRO A  81      35.740  44.780  47.110  1.00  0.00           C
ATOM   1222  O   PRO A  81      35.560  44.060  46.160  1.00  0.00           O
ATOM   1223  N   PHE A  82      35.900  46.120  46.940  1.00  0.00           N
ATOM   1224  HN  PHE A  82      35.840  46.740  47.730  1.00  0.00           H
ATOM   1225  CA  PHE A  82      36.290  46.640  45.640  1.00  0.00           C
ATOM   1226  HA  PHE A  82      35.400  46.560  45.060  1.00  0.00           H
ATOM   1227  CB  PHE A  82      36.480  48.250  45.810  1.00  0.00           C
ATOM   1228  HB1 PHE A  82      36.630  48.520  44.740  1.00  0.00           H
ATOM   1229  HB2 PHE A  82      37.420  48.410  46.380  1.00  0.00           H
ATOM   1230  CG  PHE A  82      35.290  49.060  46.340  1.00  0.00           C
ATOM   1231  CD1 PHE A  82      34.100  49.200  45.580  1.00  0.00           C
ATOM   1232  HD1 PHE A  82      34.060  48.820  44.570  1.00  0.00           H
ATOM   1233  CE1 PHE A  82      32.960  49.870  46.010  1.00  0.00           C
ATOM   1234  HE1 PHE A  82      32.070  49.740  45.410  1.00  0.00           H
ATOM   1235  CZ  PHE A  82      33.040  50.450  47.260  1.00  0.00           C
ATOM   1236  HZ  PHE A  82      32.170  50.970  47.630  1.00  0.00           H
ATOM   1237  CD2 PHE A  82      35.360  49.650  47.570  1.00  0.00           C
ATOM   1238  HD2 PHE A  82      36.300  49.500  48.100  1.00  0.00           H
ATOM   1239  CE2 PHE A  82      34.220  50.360  48.020  1.00  0.00           C
ATOM   1240  HE2 PHE A  82      34.230  50.880  48.960  1.00  0.00           H
ATOM   1241  C   PHE A  82      37.570  46.060  44.970  1.00  0.00           C
ATOM   1242  O   PHE A  82      37.560  45.710  43.830  1.00  0.00           O
ATOM   1243  N   LEU A  83      38.640  46.000  45.720  1.00  0.00           N
ATOM   1244  HN  LEU A  83      38.600  46.180  46.690  1.00  0.00           H
ATOM   1245  CA  LEU A  83      39.850  45.380  45.270  1.00  0.00           C
ATOM   1246  HA  LEU A  83      40.100  46.020  44.440  1.00  0.00           H
ATOM   1247  CB  LEU A  83      40.920  45.490  46.400  1.00  0.00           C
ATOM   1248  HB1 LEU A  83      41.690  44.740  46.140  1.00  0.00           H
ATOM   1249  HB2 LEU A  83      40.480  45.390  47.410  1.00  0.00           H
ATOM   1250  CG  LEU A  83      41.580  46.830  46.560  1.00  0.00           C
ATOM   1251  HG  LEU A  83      40.710  47.520  46.530  1.00  0.00           H
ATOM   1252  CD1 LEU A  83      42.120  46.940  47.990  1.00  0.00           C
ATOM   1253 HD11 LEU A  83      43.060  46.350  48.070  1.00  0.00           H
ATOM   1254 HD12 LEU A  83      41.370  46.620  48.740  1.00  0.00           H
ATOM   1255 HD13 LEU A  83      42.360  48.000  48.200  1.00  0.00           H
ATOM   1256  CD2 LEU A  83      42.610  47.190  45.520  1.00  0.00           C
ATOM   1257 HD21 LEU A  83      43.510  46.570  45.720  1.00  0.00           H
ATOM   1258 HD22 LEU A  83      42.900  48.250  45.600  1.00  0.00           H
ATOM   1259 HD23 LEU A  83      42.210  46.870  44.530  1.00  0.00           H
ATOM   1260  C   LEU A  83      39.650  43.880  44.880  1.00  0.00           C
ATOM   1261  O   LEU A  83      40.140  43.460  43.810  1.00  0.00           O
ATOM   1262  N   MET A  84      38.920  43.060  45.610  1.00  0.00           N
ATOM   1263  HN  MET A  84      38.380  43.330  46.410  1.00  0.00           H
ATOM   1264  CA  MET A  84      38.620  41.690  45.290  1.00  0.00           C
ATOM   1265  HA  MET A  84      39.510  41.140  45.030  1.00  0.00           H
ATOM   1266  CB  MET A  84      37.960  40.920  46.420  1.00  0.00           C
ATOM   1267  HB1 MET A  84      37.470  39.970  46.090  1.00  0.00           H
ATOM   1268  HB2 MET A  84      37.150  41.550  46.850  1.00  0.00           H
ATOM   1269  CG  MET A  84      39.020  40.550  47.430  1.00  0.00           C
ATOM   1270  HG1 MET A  84      39.610  41.450  47.690  1.00  0.00           H
ATOM   1271  HG2 MET A  84      39.750  39.840  46.980  1.00  0.00           H
ATOM   1272  SD  MET A  84      38.440  39.780  48.920  1.00  0.00           S
ATOM   1273  CE  MET A  84      37.340  41.070  49.520  1.00  0.00           C
ATOM   1274  HE1 MET A  84      37.010  40.770  50.540  1.00  0.00           H
ATOM   1275  HE2 MET A  84      36.510  41.260  48.790  1.00  0.00           H
ATOM   1276  HE3 MET A  84      37.890  42.020  49.680  1.00  0.00           H
ATOM   1277  C   MET A  84      37.770  41.440  44.030  1.00  0.00           C
ATOM   1278  O   MET A  84      38.060  40.700  43.130  1.00  0.00           O
ATOM   1279  N   ASP A  85      36.730  42.240  43.880  1.00  0.00           N
ATOM   1280  HN  ASP A  85      36.510  42.890  44.600  1.00  0.00           H
ATOM   1281  CA  ASP A  85      36.030  42.270  42.670  1.00  0.00           C
ATOM   1282  HA  ASP A  85      35.780  41.270  42.360  1.00  0.00           H
ATOM   1283  CB  ASP A  85      34.620  43.030  42.870  1.00  0.00           C
ATOM   1284  HB1 ASP A  85      34.800  44.090  43.160  1.00  0.00           H
ATOM   1285  HB2 ASP A  85      34.060  42.590  43.740  1.00  0.00           H
ATOM   1286  CG  ASP A  85      33.750  43.120  41.650  1.00  0.00           C
ATOM   1287  OD1 ASP A  85      33.720  44.200  40.980  1.00  0.00           O
ATOM   1288  OD2 ASP A  85      33.070  42.150  41.260  1.00  0.00           O
ATOM   1289  C   ASP A  85      36.960  42.740  41.490  1.00  0.00           C
ATOM   1290  O   ASP A  85      36.920  42.140  40.420  1.00  0.00           O
ATOM   1291  N   ASN A  86      37.940  43.710  41.630  1.00  0.00           N
ATOM   1292  HN  ASN A  86      37.820  44.180  42.510  1.00  0.00           H
ATOM   1293  CA  ASN A  86      38.910  44.300  40.700  1.00  0.00           C
ATOM   1294  HA  ASN A  86      38.370  44.660  39.830  1.00  0.00           H
ATOM   1295  CB  ASN A  86      39.690  45.580  41.270  1.00  0.00           C
ATOM   1296  HB1 ASN A  86      40.230  45.200  42.170  1.00  0.00           H
ATOM   1297  HB2 ASN A  86      38.880  46.290  41.560  1.00  0.00           H
ATOM   1298  CG  ASN A  86      40.470  46.430  40.280  1.00  0.00           C
ATOM   1299  OD1 ASN A  86      41.390  47.150  40.690  1.00  0.00           O
ATOM   1300  ND2 ASN A  86      40.350  46.240  38.950  1.00  0.00           N
ATOM   1301 HD21 ASN A  86      41.110  46.640  38.420  1.00  0.00           H
ATOM   1302 HD22 ASN A  86      39.470  45.920  38.590  1.00  0.00           H
ATOM   1303  C   ASN A  86      39.850  43.260  40.210  1.00  0.00           C
ATOM   1304  O   ASN A  86      40.200  43.150  39.070  1.00  0.00           O
ATOM   1305  N   TYR A  87      40.350  42.520  41.180  1.00  0.00           N
ATOM   1306  HN  TYR A  87      40.130  42.820  42.100  1.00  0.00           H
ATOM   1307  CA  TYR A  87      41.020  41.230  41.010  1.00  0.00           C
ATOM   1308  HA  TYR A  87      41.870  41.400  40.370  1.00  0.00           H
ATOM   1309  CB  TYR A  87      41.650  40.660  42.330  1.00  0.00           C
ATOM   1310  HB1 TYR A  87      42.230  39.740  42.190  1.00  0.00           H
ATOM   1311  HB2 TYR A  87      40.730  40.470  42.930  1.00  0.00           H
ATOM   1312  CG  TYR A  87      42.470  41.600  43.220  1.00  0.00           C
ATOM   1313  CD1 TYR A  87      42.580  41.300  44.600  1.00  0.00           C
ATOM   1314  HD1 TYR A  87      42.190  40.420  45.090  1.00  0.00           H
ATOM   1315  CE1 TYR A  87      43.370  42.200  45.350  1.00  0.00           C
ATOM   1316  HE1 TYR A  87      43.380  42.060  46.420  1.00  0.00           H
ATOM   1317  CZ  TYR A  87      43.880  43.400  44.830  1.00  0.00           C
ATOM   1318  OH  TYR A  87      44.690  44.220  45.560  1.00  0.00           O
ATOM   1319  HH  TYR A  87      45.010  44.970  45.060  1.00  0.00           H
ATOM   1320  CD2 TYR A  87      43.130  42.710  42.690  1.00  0.00           C
ATOM   1321  HD2 TYR A  87      43.070  42.920  41.630  1.00  0.00           H
ATOM   1322  CE2 TYR A  87      43.840  43.600  43.490  1.00  0.00           C
ATOM   1323  HE2 TYR A  87      44.390  44.360  42.950  1.00  0.00           H
ATOM   1324  C   TYR A  87      40.290  40.190  40.280  1.00  0.00           C
ATOM   1325  O   TYR A  87      40.790  39.710  39.290  1.00  0.00           O
ATOM   1326  N   VAL A  88      39.070  39.810  40.710  1.00  0.00           N
ATOM   1327  HN  VAL A  88      38.750  40.240  41.560  1.00  0.00           H
ATOM   1328  CA  VAL A  88      38.290  38.720  40.190  1.00  0.00           C
ATOM   1329  HA  VAL A  88      38.960  37.910  39.930  1.00  0.00           H
ATOM   1330  CB  VAL A  88      37.140  38.220  41.140  1.00  0.00           C
ATOM   1331  HB  VAL A  88      36.530  39.050  41.540  1.00  0.00           H
ATOM   1332  CG1 VAL A  88      36.270  37.140  40.540  1.00  0.00           C
ATOM   1333 HG11 VAL A  88      35.500  37.690  39.950  1.00  0.00           H
ATOM   1334 HG12 VAL A  88      35.750  36.620  41.370  1.00  0.00           H
ATOM   1335 HG13 VAL A  88      36.820  36.320  40.050  1.00  0.00           H
ATOM   1336  CG2 VAL A  88      37.900  37.520  42.290  1.00  0.00           C
ATOM   1337 HG21 VAL A  88      38.490  38.310  42.800  1.00  0.00           H
ATOM   1338 HG22 VAL A  88      38.640  36.870  41.790  1.00  0.00           H
ATOM   1339 HG23 VAL A  88      37.250  36.940  42.960  1.00  0.00           H
ATOM   1340  C   VAL A  88      37.830  39.040  38.840  1.00  0.00           C
ATOM   1341  O   VAL A  88      37.790  38.160  37.970  1.00  0.00           O
ATOM   1342  N   ARG A  89      37.560  40.320  38.500  1.00  0.00           N
ATOM   1343  HN  ARG A  89      37.430  41.000  39.220  1.00  0.00           H
ATOM   1344  CA  ARG A  89      37.270  40.720  37.140  1.00  0.00           C
ATOM   1345  HA  ARG A  89      36.790  39.840  36.740  1.00  0.00           H
ATOM   1346  CB  ARG A  89      36.150  41.800  37.090  1.00  0.00           C
ATOM   1347  HB1 ARG A  89      35.350  41.490  37.800  1.00  0.00           H
ATOM   1348  HB2 ARG A  89      35.650  41.800  36.100  1.00  0.00           H
ATOM   1349  CG  ARG A  89      36.500  43.230  37.490  1.00  0.00           C
ATOM   1350  HG1 ARG A  89      37.350  43.650  36.900  1.00  0.00           H
ATOM   1351  HG2 ARG A  89      36.900  43.340  38.520  1.00  0.00           H
ATOM   1352  CD  ARG A  89      35.300  44.240  37.470  1.00  0.00           C
ATOM   1353  HD1 ARG A  89      34.990  44.500  36.430  1.00  0.00           H
ATOM   1354  HD2 ARG A  89      35.720  45.130  37.980  1.00  0.00           H
ATOM   1355  NE  ARG A  89      34.120  43.720  38.190  1.00  0.00           N
ATOM   1356  HE  ARG A  89      34.020  43.820  39.180  1.00  0.00           H
ATOM   1357  CZ  ARG A  89      33.090  43.130  37.590  1.00  0.00           C
ATOM   1358  NH1 ARG A  89      32.980  42.850  36.320  1.00  0.00           N
ATOM   1359 HH11 ARG A  89      33.700  42.930  35.630  1.00  0.00           H
ATOM   1360 HH12 ARG A  89      32.100  42.480  36.010  1.00  0.00           H
ATOM   1361  NH2 ARG A  89      32.090  42.740  38.390  1.00  0.00           N
ATOM   1362 HH21 ARG A  89      31.490  42.010  38.050  1.00  0.00           H
ATOM   1363 HH22 ARG A  89      32.400  42.810  39.330  1.00  0.00           H
ATOM   1364  C   ARG A  89      38.440  41.130  36.360  1.00  0.00           C
ATOM   1365  O   ARG A  89      38.380  41.700  35.230  1.00  0.00           O
ATOM   1366  N   ARG A  90      39.680  40.650  36.720  1.00  0.00           N
ATOM   1367  HN  ARG A  90      39.690  40.100  37.540  1.00  0.00           H
ATOM   1368  CA  ARG A  90      40.870  40.600  35.810  1.00  0.00           C
ATOM   1369  HA  ARG A  90      41.460  39.940  36.440  1.00  0.00           H
ATOM   1370  CB  ARG A  90      40.780  39.780  34.520  1.00  0.00           C
ATOM   1371  HB1 ARG A  90      41.490  40.140  33.740  1.00  0.00           H
ATOM   1372  HB2 ARG A  90      39.820  40.110  34.050  1.00  0.00           H
ATOM   1373  CG  ARG A  90      40.760  38.250  34.590  1.00  0.00           C
ATOM   1374  HG1 ARG A  90      41.730  37.910  35.030  1.00  0.00           H
ATOM   1375  HG2 ARG A  90      40.630  37.800  33.580  1.00  0.00           H
ATOM   1376  CD  ARG A  90      39.590  37.610  35.420  1.00  0.00           C
ATOM   1377  HD1 ARG A  90      38.700  37.770  34.770  1.00  0.00           H
ATOM   1378  HD2 ARG A  90      39.490  38.080  36.420  1.00  0.00           H
ATOM   1379  NE  ARG A  90      39.910  36.180  35.590  1.00  0.00           N
ATOM   1380  HE  ARG A  90      40.730  35.860  35.090  1.00  0.00           H
ATOM   1381  CZ  ARG A  90      39.080  35.240  36.010  1.00  0.00           C
ATOM   1382  NH1 ARG A  90      37.960  35.460  36.680  1.00  0.00           N
ATOM   1383 HH11 ARG A  90      37.580  34.660  37.160  1.00  0.00           H
ATOM   1384 HH12 ARG A  90      37.820  36.400  36.980  1.00  0.00           H
ATOM   1385  NH2 ARG A  90      39.470  34.030  35.910  1.00  0.00           N
ATOM   1386 HH21 ARG A  90      40.440  33.870  35.730  1.00  0.00           H
ATOM   1387 HH22 ARG A  90      38.860  33.300  36.180  1.00  0.00           H
ATOM   1388  C   ARG A  90      41.780  41.880  35.610  1.00  0.00           C
ATOM   1389  O   ARG A  90      42.510  42.000  34.640  1.00  0.00           O
ATOM   1390  N   TRP A  91      41.590  42.920  36.540  1.00  0.00           N
ATOM   1391  HN  TRP A  91      41.090  42.640  37.350  1.00  0.00           H
ATOM   1392  CA  TRP A  91      42.130  44.300  36.430  1.00  0.00           C
ATOM   1393  HA  TRP A  91      42.200  44.600  37.470  1.00  0.00           H
ATOM   1394  CB  TRP A  91      43.570  44.510  35.830  1.00  0.00           C
ATOM   1395  HB1 TRP A  91      43.820  45.580  35.740  1.00  0.00           H
ATOM   1396  HB2 TRP A  91      43.620  44.090  34.790  1.00  0.00           H
ATOM   1397  CG  TRP A  91      44.750  43.790  36.520  1.00  0.00           C
ATOM   1398  CD1 TRP A  91      45.510  42.820  35.940  1.00  0.00           C
ATOM   1399  HD1 TRP A  91      45.320  42.340  34.990  1.00  0.00           H
ATOM   1400  NE1 TRP A  91      46.430  42.310  36.870  1.00  0.00           N
ATOM   1401  HE1 TRP A  91      47.230  41.780  36.700  1.00  0.00           H
ATOM   1402  CE2 TRP A  91      46.240  42.980  38.010  1.00  0.00           C
ATOM   1403  CD2 TRP A  91      45.190  43.930  37.880  1.00  0.00           C
ATOM   1404  CE3 TRP A  91      44.700  44.760  38.880  1.00  0.00           C
ATOM   1405  HE3 TRP A  91      43.740  45.230  38.690  1.00  0.00           H
ATOM   1406  CZ3 TRP A  91      45.410  44.750  40.080  1.00  0.00           C
ATOM   1407  HZ3 TRP A  91      44.850  45.160  40.900  1.00  0.00           H
ATOM   1408  CZ2 TRP A  91      46.960  43.000  39.210  1.00  0.00           C
ATOM   1409  HZ2 TRP A  91      47.710  42.230  39.350  1.00  0.00           H
ATOM   1410  CH2 TRP A  91      46.460  43.790  40.260  1.00  0.00           C
ATOM   1411  HH2 TRP A  91      46.800  43.640  41.270  1.00  0.00           H
ATOM   1412  C   TRP A  91      41.190  45.310  35.850  1.00  0.00           C
ATOM   1413  O   TRP A  91      41.480  46.500  35.860  1.00  0.00           O
ATOM   1414  N   ASP A  92      40.030  44.920  35.370  1.00  0.00           N
ATOM   1415  HN  ASP A  92      39.820  43.960  35.210  1.00  0.00           H
ATOM   1416  CA  ASP A  92      38.900  45.800  34.920  1.00  0.00           C
ATOM   1417  HA  ASP A  92      39.280  46.540  34.230  1.00  0.00           H
ATOM   1418  CB  ASP A  92      37.780  45.010  34.220  1.00  0.00           C
ATOM   1419  HB1 ASP A  92      37.230  44.240  34.800  1.00  0.00           H
ATOM   1420  HB2 ASP A  92      38.430  44.440  33.500  1.00  0.00           H
ATOM   1421  CG  ASP A  92      36.820  45.820  33.390  1.00  0.00           C
ATOM   1422  OD1 ASP A  92      37.010  47.040  33.230  1.00  0.00           O
ATOM   1423  OD2 ASP A  92      35.800  45.210  32.800  1.00  0.00           O
ATOM   1424  C   ASP A  92      38.340  46.470  36.120  1.00  0.00           C
ATOM   1425  O   ASP A  92      38.160  45.910  37.210  1.00  0.00           O
ATOM   1426  N   TRP A  93      37.820  47.670  35.820  1.00  0.00           N
ATOM   1427  HN  TRP A  93      37.670  48.070  34.920  1.00  0.00           H
ATOM   1428  CA  TRP A  93      37.160  48.440  36.870  1.00  0.00           C
ATOM   1429  HA  TRP A  93      36.720  47.720  37.550  1.00  0.00           H
ATOM   1430  CB  TRP A  93      38.190  49.460  37.520  1.00  0.00           C
ATOM   1431  HB1 TRP A  93      38.880  50.050  36.880  1.00  0.00           H
ATOM   1432  HB2 TRP A  93      38.810  48.800  38.160  1.00  0.00           H
ATOM   1433  CG  TRP A  93      37.470  50.380  38.410  1.00  0.00           C
ATOM   1434  CD1 TRP A  93      36.990  51.600  38.030  1.00  0.00           C
ATOM   1435  HD1 TRP A  93      37.080  52.050  37.050  1.00  0.00           H
ATOM   1436  NE1 TRP A  93      36.410  52.230  39.100  1.00  0.00           N
ATOM   1437  HE1 TRP A  93      35.820  52.990  38.930  1.00  0.00           H
ATOM   1438  CE2 TRP A  93      36.640  51.450  40.220  1.00  0.00           C
ATOM   1439  CD2 TRP A  93      37.260  50.190  39.730  1.00  0.00           C
ATOM   1440  CE3 TRP A  93      37.530  49.200  40.680  1.00  0.00           C
ATOM   1441  HE3 TRP A  93      37.960  48.270  40.370  1.00  0.00           H
ATOM   1442  CZ3 TRP A  93      37.250  49.440  42.050  1.00  0.00           C
ATOM   1443  HZ3 TRP A  93      37.400  48.760  42.860  1.00  0.00           H
ATOM   1444  CZ2 TRP A  93      36.500  51.710  41.560  1.00  0.00           C
ATOM   1445  HZ2 TRP A  93      36.030  52.580  41.980  1.00  0.00           H
ATOM   1446  CH2 TRP A  93      36.700  50.660  42.440  1.00  0.00           C
ATOM   1447  HH2 TRP A  93      36.300  50.850  43.430  1.00  0.00           H
ATOM   1448  C   TRP A  93      36.010  49.070  36.150  1.00  0.00           C
ATOM   1449  O   TRP A  93      36.210  49.520  35.010  1.00  0.00           O
ATOM   1450  N   LYS A  94      34.830  49.030  36.740  1.00  0.00           N
ATOM   1451  HN  LYS A  94      34.750  48.610  37.640  1.00  0.00           H
ATOM   1452  CA  LYS A  94      33.650  49.360  35.930  1.00  0.00           C
ATOM   1453  HA  LYS A  94      33.760  49.490  34.860  1.00  0.00           H
ATOM   1454  CB  LYS A  94      32.560  48.250  36.130  1.00  0.00           C
ATOM   1455  HB1 LYS A  94      31.690  48.590  35.520  1.00  0.00           H
ATOM   1456  HB2 LYS A  94      32.310  48.340  37.210  1.00  0.00           H
ATOM   1457  CG  LYS A  94      32.980  46.820  35.950  1.00  0.00           C
ATOM   1458  HG1 LYS A  94      32.150  46.130  36.160  1.00  0.00           H
ATOM   1459  HG2 LYS A  94      33.700  46.450  36.740  1.00  0.00           H
ATOM   1460  CD  LYS A  94      33.650  46.410  34.610  1.00  0.00           C
ATOM   1461  HD1 LYS A  94      33.980  45.360  34.720  1.00  0.00           H
ATOM   1462  HD2 LYS A  94      34.530  47.050  34.380  1.00  0.00           H
ATOM   1463  CE  LYS A  94      32.680  46.500  33.390  1.00  0.00           C
ATOM   1464  HE1 LYS A  94      32.410  47.560  33.190  1.00  0.00           H
ATOM   1465  HE2 LYS A  94      31.690  46.010  33.530  1.00  0.00           H
ATOM   1466  NZ  LYS A  94      33.260  45.880  32.150  1.00  0.00           N
ATOM   1467  HZ1 LYS A  94      34.290  45.810  32.220  1.00  0.00           H
ATOM   1468  HZ2 LYS A  94      32.850  46.310  31.300  1.00  0.00           H
ATOM   1469  HZ3 LYS A  94      32.950  44.890  32.180  1.00  0.00           H
ATOM   1470  C   LYS A  94      33.060  50.690  36.370  1.00  0.00           C
ATOM   1471  O   LYS A  94      32.170  51.170  35.640  1.00  0.00           O
ATOM   1472  N   PHE A  95      33.590  51.290  37.420  1.00  0.00           N
ATOM   1473  HN  PHE A  95      34.420  50.840  37.750  1.00  0.00           H
ATOM   1474  CA  PHE A  95      32.890  52.420  38.040  1.00  0.00           C
ATOM   1475  HA  PHE A  95      31.880  52.480  37.670  1.00  0.00           H
ATOM   1476  CB  PHE A  95      32.910  52.480  39.570  1.00  0.00           C
ATOM   1477  HB1 PHE A  95      32.370  53.390  39.910  1.00  0.00           H
ATOM   1478  HB2 PHE A  95      33.970  52.640  39.860  1.00  0.00           H
ATOM   1479  CG  PHE A  95      32.290  51.290  40.220  1.00  0.00           C
ATOM   1480  CD1 PHE A  95      30.860  51.100  40.110  1.00  0.00           C
ATOM   1481  HD1 PHE A  95      30.320  51.800  39.510  1.00  0.00           H
ATOM   1482  CE1 PHE A  95      30.290  49.930  40.580  1.00  0.00           C
ATOM   1483  HE1 PHE A  95      29.230  49.770  40.500  1.00  0.00           H
ATOM   1484  CZ  PHE A  95      31.100  48.970  41.260  1.00  0.00           C
ATOM   1485  HZ  PHE A  95      30.760  48.050  41.710  1.00  0.00           H
ATOM   1486  CD2 PHE A  95      33.080  50.420  40.940  1.00  0.00           C
ATOM   1487  HD2 PHE A  95      34.090  50.660  41.200  1.00  0.00           H
ATOM   1488  CE2 PHE A  95      32.480  49.280  41.480  1.00  0.00           C
ATOM   1489  HE2 PHE A  95      33.080  48.530  41.960  1.00  0.00           H
ATOM   1490  C   PHE A  95      33.400  53.750  37.590  1.00  0.00           C
ATOM   1491  O   PHE A  95      32.860  54.790  37.870  1.00  0.00           O
ATOM   1492  N   GLY A  96      34.450  53.730  36.740  1.00  0.00           N
ATOM   1493  HN  GLY A  96      34.690  52.830  36.420  1.00  0.00           H
ATOM   1494  CA  GLY A  96      35.050  54.920  36.140  1.00  0.00           C
ATOM   1495  HA1 GLY A  96      34.280  55.680  36.190  1.00  0.00           H
ATOM   1496  HA2 GLY A  96      35.330  54.730  35.110  1.00  0.00           H
ATOM   1497  C   GLY A  96      36.290  55.350  36.800  1.00  0.00           C
ATOM   1498  O   GLY A  96      36.780  54.880  37.850  1.00  0.00           O
ATOM   1499  N   ASP A  97      36.870  56.320  36.130  1.00  0.00           N
ATOM   1500  HN  ASP A  97      36.550  56.630  35.240  1.00  0.00           H
ATOM   1501  CA  ASP A  97      38.100  57.090  36.520  1.00  0.00           C
ATOM   1502  HA  ASP A  97      38.900  56.360  36.520  1.00  0.00           H
ATOM   1503  CB  ASP A  97      38.490  58.220  35.580  1.00  0.00           C
ATOM   1504  HB1 ASP A  97      37.620  58.910  35.530  1.00  0.00           H
ATOM   1505  HB2 ASP A  97      38.460  57.810  34.550  1.00  0.00           H
ATOM   1506  CG  ASP A  97      39.900  58.830  35.660  1.00  0.00           C
ATOM   1507  OD1 ASP A  97      40.070  59.800  34.950  1.00  0.00           O
ATOM   1508  OD2 ASP A  97      40.800  58.330  36.350  1.00  0.00           O
ATOM   1509  C   ASP A  97      38.310  57.510  38.000  1.00  0.00           C
ATOM   1510  O   ASP A  97      39.140  56.940  38.780  1.00  0.00           O
ATOM   1511  N   ILE A  98      37.530  58.470  38.470  1.00  0.00           N
ATOM   1512  HN  ILE A  98      36.760  58.770  37.920  1.00  0.00           H
ATOM   1513  CA  ILE A  98      37.670  59.030  39.780  1.00  0.00           C
ATOM   1514  HA  ILE A  98      38.720  59.240  39.920  1.00  0.00           H
ATOM   1515  CB  ILE A  98      36.990  60.340  39.870  1.00  0.00           C
ATOM   1516  HB  ILE A  98      35.880  60.220  39.980  1.00  0.00           H
ATOM   1517  CG2 ILE A  98      37.260  61.110  41.210  1.00  0.00           C
ATOM   1518 HG21 ILE A  98      38.320  61.360  41.410  1.00  0.00           H
ATOM   1519 HG22 ILE A  98      36.840  60.440  41.990  1.00  0.00           H
ATOM   1520 HG23 ILE A  98      36.580  62.000  41.280  1.00  0.00           H
ATOM   1521  CG1 ILE A  98      37.290  61.250  38.660  1.00  0.00           C
ATOM   1522 HG11 ILE A  98      36.660  62.160  38.770  1.00  0.00           H
ATOM   1523 HG12 ILE A  98      37.390  60.840  37.630  1.00  0.00           H
ATOM   1524  CD  ILE A  98      38.720  61.780  38.760  1.00  0.00           C
ATOM   1525  HD1 ILE A  98      39.480  60.970  38.710  1.00  0.00           H
ATOM   1526  HD2 ILE A  98      38.870  62.420  39.650  1.00  0.00           H
ATOM   1527  HD3 ILE A  98      38.960  62.310  37.810  1.00  0.00           H
ATOM   1528  C   ILE A  98      37.400  58.130  40.930  1.00  0.00           C
ATOM   1529  O   ILE A  98      38.090  58.100  41.970  1.00  0.00           O
ATOM   1530  N   PRO A  99      36.300  57.220  40.900  1.00  0.00           N
ATOM   1531  CD  PRO A  99      35.080  57.360  40.120  1.00  0.00           C
ATOM   1532  HD1 PRO A  99      35.170  57.000  39.070  1.00  0.00           H
ATOM   1533  HD2 PRO A  99      34.790  58.430  40.140  1.00  0.00           H
ATOM   1534  CA  PRO A  99      36.170  56.030  41.820  1.00  0.00           C
ATOM   1535  HA  PRO A  99      36.190  56.410  42.840  1.00  0.00           H
ATOM   1536  CB  PRO A  99      34.870  55.320  41.300  1.00  0.00           C
ATOM   1537  HB1 PRO A  99      34.350  54.740  42.080  1.00  0.00           H
ATOM   1538  HB2 PRO A  99      35.180  54.700  40.440  1.00  0.00           H
ATOM   1539  CG  PRO A  99      34.020  56.450  40.720  1.00  0.00           C
ATOM   1540  HG1 PRO A  99      33.290  56.050  39.990  1.00  0.00           H
ATOM   1541  HG2 PRO A  99      33.320  56.910  41.460  1.00  0.00           H
ATOM   1542  C   PRO A  99      37.390  55.130  41.950  1.00  0.00           C
ATOM   1543  O   PRO A  99      37.640  54.800  43.080  1.00  0.00           O
ATOM   1544  N   CYS A 100      38.130  54.810  40.820  1.00  0.00           N
ATOM   1545  HN  CYS A 100      37.870  55.160  39.930  1.00  0.00           H
ATOM   1546  CA  CYS A 100      39.390  54.080  40.950  1.00  0.00           C
ATOM   1547  HA  CYS A 100      39.180  53.290  41.650  1.00  0.00           H
ATOM   1548  CB  CYS A 100      39.970  53.380  39.650  1.00  0.00           C
ATOM   1549  HB1 CYS A 100      40.330  54.150  38.940  1.00  0.00           H
ATOM   1550  HB2 CYS A 100      39.120  52.800  39.210  1.00  0.00           H
ATOM   1551  SG  CYS A 100      41.240  52.190  40.140  1.00  0.00           S
ATOM   1552  C   CYS A 100      40.460  54.870  41.550  1.00  0.00           C
ATOM   1553  O   CYS A 100      41.070  54.460  42.500  1.00  0.00           O
ATOM   1554  N   ARG A 101      40.610  56.170  41.080  1.00  0.00           N
ATOM   1555  HN  ARG A 101      39.870  56.500  40.500  1.00  0.00           H
ATOM   1556  CA  ARG A 101      41.630  57.010  41.670  1.00  0.00           C
ATOM   1557  HA  ARG A 101      42.620  56.620  41.520  1.00  0.00           H
ATOM   1558  CB  ARG A 101      41.520  58.450  41.070  1.00  0.00           C
ATOM   1559  HB1 ARG A 101      42.200  59.040  41.720  1.00  0.00           H
ATOM   1560  HB2 ARG A 101      40.510  58.900  41.020  1.00  0.00           H
ATOM   1561  CG  ARG A 101      42.000  58.630  39.620  1.00  0.00           C
ATOM   1562  HG1 ARG A 101      41.320  58.070  38.950  1.00  0.00           H
ATOM   1563  HG2 ARG A 101      43.030  58.190  39.560  1.00  0.00           H
ATOM   1564  CD  ARG A 101      42.130  60.140  39.370  1.00  0.00           C
ATOM   1565  HD1 ARG A 101      43.140  60.450  39.710  1.00  0.00           H
ATOM   1566  HD2 ARG A 101      41.420  60.690  40.040  1.00  0.00           H
ATOM   1567  NE  ARG A 101      41.840  60.460  37.910  1.00  0.00           N
ATOM   1568  HE  ARG A 101      41.490  59.670  37.410  1.00  0.00           H
ATOM   1569  CZ  ARG A 101      41.990  61.620  37.310  1.00  0.00           C
ATOM   1570  NH1 ARG A 101      42.400  62.740  37.880  1.00  0.00           N
ATOM   1571 HH11 ARG A 101      42.870  62.610  38.760  1.00  0.00           H
ATOM   1572 HH12 ARG A 101      42.540  63.540  37.300  1.00  0.00           H
ATOM   1573  NH2 ARG A 101      41.670  61.740  36.050  1.00  0.00           N
ATOM   1574 HH21 ARG A 101      41.560  62.700  35.790  1.00  0.00           H
ATOM   1575 HH22 ARG A 101      41.130  61.040  35.570  1.00  0.00           H
ATOM   1576  C   ARG A 101      41.370  57.100  43.120  1.00  0.00           C
ATOM   1577  O   ARG A 101      42.340  57.020  43.900  1.00  0.00           O
ATOM   1578  N   LEU A 102      40.050  57.200  43.610  1.00  0.00           N
ATOM   1579  HN  LEU A 102      39.260  57.340  43.020  1.00  0.00           H
ATOM   1580  CA  LEU A 102      39.740  57.210  44.990  1.00  0.00           C
ATOM   1581  HA  LEU A 102      40.320  58.050  45.340  1.00  0.00           H
ATOM   1582  CB  LEU A 102      38.240  57.650  45.160  1.00  0.00           C
ATOM   1583  HB1 LEU A 102      37.660  56.780  44.760  1.00  0.00           H
ATOM   1584  HB2 LEU A 102      38.050  58.600  44.630  1.00  0.00           H
ATOM   1585  CG  LEU A 102      37.840  57.880  46.620  1.00  0.00           C
ATOM   1586  HG  LEU A 102      38.050  57.050  47.330  1.00  0.00           H
ATOM   1587  CD1 LEU A 102      38.460  59.160  47.180  1.00  0.00           C
ATOM   1588 HD11 LEU A 102      38.190  59.290  48.250  1.00  0.00           H
ATOM   1589 HD12 LEU A 102      38.060  59.970  46.530  1.00  0.00           H
ATOM   1590 HD13 LEU A 102      39.550  59.080  46.990  1.00  0.00           H
ATOM   1591  CD2 LEU A 102      36.300  58.100  46.570  1.00  0.00           C
ATOM   1592 HD21 LEU A 102      35.760  57.250  46.070  1.00  0.00           H
ATOM   1593 HD22 LEU A 102      35.950  59.000  46.040  1.00  0.00           H
ATOM   1594 HD23 LEU A 102      35.970  58.200  47.620  1.00  0.00           H
ATOM   1595  C   LEU A 102      40.080  55.940  45.800  1.00  0.00           C
ATOM   1596  O   LEU A 102      40.720  55.970  46.840  1.00  0.00           O
ATOM   1597  N   MET A 103      39.710  54.710  45.290  1.00  0.00           N
ATOM   1598  HN  MET A 103      39.080  54.680  44.510  1.00  0.00           H
ATOM   1599  CA  MET A 103      40.230  53.510  45.840  1.00  0.00           C
ATOM   1600  HA  MET A 103      39.930  53.400  46.880  1.00  0.00           H
ATOM   1601  CB  MET A 103      39.590  52.250  45.160  1.00  0.00           C
ATOM   1602  HB1 MET A 103      39.800  52.420  44.080  1.00  0.00           H
ATOM   1603  HB2 MET A 103      38.490  52.200  45.270  1.00  0.00           H
ATOM   1604  CG  MET A 103      40.320  50.930  45.570  1.00  0.00           C
ATOM   1605  HG1 MET A 103      39.990  50.760  46.620  1.00  0.00           H
ATOM   1606  HG2 MET A 103      41.420  50.990  45.470  1.00  0.00           H
ATOM   1607  SD  MET A 103      39.610  49.530  44.880  1.00  0.00           S
ATOM   1608  CE  MET A 103      40.630  49.260  43.350  1.00  0.00           C
ATOM   1609  HE1 MET A 103      41.680  49.460  43.640  1.00  0.00           H
ATOM   1610  HE2 MET A 103      40.290  49.900  42.500  1.00  0.00           H
ATOM   1611  HE3 MET A 103      40.580  48.210  43.020  1.00  0.00           H
ATOM   1612  C   MET A 103      41.760  53.400  45.810  1.00  0.00           C
ATOM   1613  O   MET A 103      42.380  52.990  46.790  1.00  0.00           O
ATOM   1614  N   LEU A 104      42.420  53.770  44.700  1.00  0.00           N
ATOM   1615  HN  LEU A 104      41.930  53.990  43.860  1.00  0.00           H
ATOM   1616  CA  LEU A 104      43.930  53.780  44.590  1.00  0.00           C
ATOM   1617  HA  LEU A 104      44.300  52.780  44.810  1.00  0.00           H
ATOM   1618  CB  LEU A 104      44.530  54.170  43.150  1.00  0.00           C
ATOM   1619  HB1 LEU A 104      45.630  54.240  43.280  1.00  0.00           H
ATOM   1620  HB2 LEU A 104      44.070  55.070  42.690  1.00  0.00           H
ATOM   1621  CG  LEU A 104      44.240  52.960  42.120  1.00  0.00           C
ATOM   1622  HG  LEU A 104      43.150  52.750  42.160  1.00  0.00           H
ATOM   1623  CD1 LEU A 104      44.580  53.320  40.750  1.00  0.00           C
ATOM   1624 HD11 LEU A 104      44.680  52.510  39.990  1.00  0.00           H
ATOM   1625 HD12 LEU A 104      45.480  53.970  40.630  1.00  0.00           H
ATOM   1626 HD13 LEU A 104      43.700  53.860  40.330  1.00  0.00           H
ATOM   1627  CD2 LEU A 104      44.990  51.740  42.480  1.00  0.00           C
ATOM   1628 HD21 LEU A 104      44.490  50.870  41.990  1.00  0.00           H
ATOM   1629 HD22 LEU A 104      45.090  51.530  43.570  1.00  0.00           H
ATOM   1630 HD23 LEU A 104      46.030  51.800  42.110  1.00  0.00           H
ATOM   1631  C   LEU A 104      44.560  54.680  45.580  1.00  0.00           C
ATOM   1632  O   LEU A 104      45.550  54.360  46.190  1.00  0.00           O
ATOM   1633  N   PHE A 105      44.050  55.980  45.720  1.00  0.00           N
ATOM   1634  HN  PHE A 105      43.230  56.230  45.210  1.00  0.00           H
ATOM   1635  CA  PHE A 105      44.430  57.010  46.640  1.00  0.00           C
ATOM   1636  HA  PHE A 105      45.470  57.240  46.460  1.00  0.00           H
ATOM   1637  CB  PHE A 105      43.780  58.380  46.320  1.00  0.00           C
ATOM   1638  HB1 PHE A 105      42.680  58.250  46.340  1.00  0.00           H
ATOM   1639  HB2 PHE A 105      44.080  58.780  45.330  1.00  0.00           H
ATOM   1640  CG  PHE A 105      43.950  59.460  47.330  1.00  0.00           C
ATOM   1641  CD1 PHE A 105      45.140  60.150  47.410  1.00  0.00           C
ATOM   1642  HD1 PHE A 105      45.940  59.890  46.740  1.00  0.00           H
ATOM   1643  CE1 PHE A 105      45.290  61.220  48.260  1.00  0.00           C
ATOM   1644  HE1 PHE A 105      46.260  61.680  48.180  1.00  0.00           H
ATOM   1645  CZ  PHE A 105      44.320  61.640  49.050  1.00  0.00           C
ATOM   1646  HZ  PHE A 105      44.520  62.550  49.610  1.00  0.00           H
ATOM   1647  CD2 PHE A 105      42.860  59.940  48.180  1.00  0.00           C
ATOM   1648  HD2 PHE A 105      41.920  59.410  48.150  1.00  0.00           H
ATOM   1649  CE2 PHE A 105      43.060  61.040  49.010  1.00  0.00           C
ATOM   1650  HE2 PHE A 105      42.350  61.380  49.750  1.00  0.00           H
ATOM   1651  C   PHE A 105      44.250  56.690  48.060  1.00  0.00           C
ATOM   1652  O   PHE A 105      45.220  56.630  48.810  1.00  0.00           O
ATOM   1653  N   MET A 106      43.060  56.190  48.430  1.00  0.00           N
ATOM   1654  HN  MET A 106      42.310  56.210  47.780  1.00  0.00           H
ATOM   1655  CA  MET A 106      42.720  55.700  49.780  1.00  0.00           C
ATOM   1656  HA  MET A 106      42.990  56.440  50.520  1.00  0.00           H
ATOM   1657  CB  MET A 106      41.250  55.180  49.870  1.00  0.00           C
ATOM   1658  HB1 MET A 106      41.150  54.500  50.730  1.00  0.00           H
ATOM   1659  HB2 MET A 106      41.150  54.510  49.000  1.00  0.00           H
ATOM   1660  CG  MET A 106      40.160  56.320  49.940  1.00  0.00           C
ATOM   1661  HG1 MET A 106      39.200  55.760  49.840  1.00  0.00           H
ATOM   1662  HG2 MET A 106      40.250  57.000  49.060  1.00  0.00           H
ATOM   1663  SD  MET A 106      40.320  57.200  51.490  1.00  0.00           S
ATOM   1664  CE  MET A 106      38.620  57.580  51.950  1.00  0.00           C
ATOM   1665  HE1 MET A 106      38.290  57.030  52.860  1.00  0.00           H
ATOM   1666  HE2 MET A 106      37.860  57.460  51.130  1.00  0.00           H
ATOM   1667  HE3 MET A 106      38.550  58.660  52.190  1.00  0.00           H
ATOM   1668  C   MET A 106      43.570  54.520  50.170  1.00  0.00           C
ATOM   1669  O   MET A 106      43.950  54.360  51.320  1.00  0.00           O
ATOM   1670  N   LEU A 107      43.820  53.600  49.180  1.00  0.00           N
ATOM   1671  HN  LEU A 107      43.280  53.640  48.340  1.00  0.00           H
ATOM   1672  CA  LEU A 107      44.700  52.470  49.370  1.00  0.00           C
ATOM   1673  HA  LEU A 107      44.110  51.870  50.050  1.00  0.00           H
ATOM   1674  CB  LEU A 107      44.750  51.600  48.060  1.00  0.00           C
ATOM   1675  HB1 LEU A 107      44.880  52.250  47.170  1.00  0.00           H
ATOM   1676  HB2 LEU A 107      43.760  51.170  47.850  1.00  0.00           H
ATOM   1677  CG  LEU A 107      45.820  50.460  47.970  1.00  0.00           C
ATOM   1678  HG  LEU A 107      46.820  50.930  48.020  1.00  0.00           H
ATOM   1679  CD1 LEU A 107      45.830  49.430  49.150  1.00  0.00           C
ATOM   1680 HD11 LEU A 107      46.600  48.650  49.010  1.00  0.00           H
ATOM   1681 HD12 LEU A 107      44.840  48.910  49.130  1.00  0.00           H
ATOM   1682 HD13 LEU A 107      45.810  49.990  50.100  1.00  0.00           H
ATOM   1683  CD2 LEU A 107      45.780  49.790  46.610  1.00  0.00           C
ATOM   1684 HD21 LEU A 107      44.750  49.480  46.330  1.00  0.00           H
ATOM   1685 HD22 LEU A 107      46.520  48.980  46.400  1.00  0.00           H
ATOM   1686 HD23 LEU A 107      46.030  50.460  45.750  1.00  0.00           H
ATOM   1687  C   LEU A 107      46.120  52.820  49.830  1.00  0.00           C
ATOM   1688  O   LEU A 107      46.680  52.410  50.860  1.00  0.00           O
ATOM   1689  N   ALA A 108      46.680  53.730  49.050  1.00  0.00           N
ATOM   1690  HN  ALA A 108      46.350  54.070  48.190  1.00  0.00           H
ATOM   1691  CA  ALA A 108      47.910  54.320  49.440  1.00  0.00           C
ATOM   1692  HA  ALA A 108      48.610  53.500  49.520  1.00  0.00           H
ATOM   1693  CB  ALA A 108      48.450  55.280  48.290  1.00  0.00           C
ATOM   1694  HB1 ALA A 108      48.590  54.620  47.400  1.00  0.00           H
ATOM   1695  HB2 ALA A 108      49.370  55.810  48.600  1.00  0.00           H
ATOM   1696  HB3 ALA A 108      47.700  56.030  47.960  1.00  0.00           H
ATOM   1697  C   ALA A 108      47.940  55.140  50.700  1.00  0.00           C
ATOM   1698  O   ALA A 108      48.740  54.830  51.580  1.00  0.00           O
ATOM   1699  N   MET A 109      47.050  56.090  50.870  1.00  0.00           N
ATOM   1700  HN  MET A 109      46.480  56.200  50.050  1.00  0.00           H
ATOM   1701  CA  MET A 109      46.980  57.040  51.930  1.00  0.00           C
ATOM   1702  HA  MET A 109      47.920  57.580  52.040  1.00  0.00           H
ATOM   1703  CB  MET A 109      45.870  58.140  51.440  1.00  0.00           C
ATOM   1704  HB1 MET A 109      44.900  57.620  51.340  1.00  0.00           H
ATOM   1705  HB2 MET A 109      46.290  58.500  50.480  1.00  0.00           H
ATOM   1706  CG  MET A 109      45.740  59.510  52.120  1.00  0.00           C
ATOM   1707  HG1 MET A 109      44.960  60.100  51.600  1.00  0.00           H
ATOM   1708  HG2 MET A 109      46.760  59.950  52.060  1.00  0.00           H
ATOM   1709  SD  MET A 109      44.990  59.380  53.810  1.00  0.00           S
ATOM   1710  CE  MET A 109      43.310  58.970  53.410  1.00  0.00           C
ATOM   1711  HE1 MET A 109      42.810  58.620  54.340  1.00  0.00           H
ATOM   1712  HE2 MET A 109      43.250  58.230  52.580  1.00  0.00           H
ATOM   1713  HE3 MET A 109      42.850  59.980  53.240  1.00  0.00           H
ATOM   1714  C   MET A 109      46.550  56.540  53.270  1.00  0.00           C
ATOM   1715  O   MET A 109      47.140  56.850  54.280  1.00  0.00           O
ATOM   1716  N   ASN A 110      45.470  55.690  53.410  1.00  0.00           N
ATOM   1717  HN  ASN A 110      44.900  55.350  52.670  1.00  0.00           H
ATOM   1718  CA  ASN A 110      45.130  55.180  54.690  1.00  0.00           C
ATOM   1719  HA  ASN A 110      45.100  55.970  55.430  1.00  0.00           H
ATOM   1720  CB  ASN A 110      43.740  54.420  54.710  1.00  0.00           C
ATOM   1721  HB1 ASN A 110      43.630  53.900  55.690  1.00  0.00           H
ATOM   1722  HB2 ASN A 110      43.700  53.620  53.930  1.00  0.00           H
ATOM   1723  CG  ASN A 110      42.590  55.410  54.600  1.00  0.00           C
ATOM   1724  OD1 ASN A 110      42.450  56.330  55.400  1.00  0.00           O
ATOM   1725  ND2 ASN A 110      41.650  55.110  53.640  1.00  0.00           N
ATOM   1726 HD21 ASN A 110      41.770  54.260  53.150  1.00  0.00           H
ATOM   1727 HD22 ASN A 110      40.950  55.800  53.430  1.00  0.00           H
ATOM   1728  C   ASN A 110      46.200  54.200  55.260  1.00  0.00           C
ATOM   1729  O   ASN A 110      46.570  54.190  56.480  1.00  0.00           O
ATOM   1730  N   ARG A 111      46.830  53.450  54.350  1.00  0.00           N
ATOM   1731  HN  ARG A 111      46.500  53.430  53.400  1.00  0.00           H
ATOM   1732  CA  ARG A 111      47.950  52.720  54.810  1.00  0.00           C
ATOM   1733  HA  ARG A 111      47.550  52.070  55.570  1.00  0.00           H
ATOM   1734  CB  ARG A 111      48.470  51.840  53.680  1.00  0.00           C
ATOM   1735  HB1 ARG A 111      48.490  52.450  52.750  1.00  0.00           H
ATOM   1736  HB2 ARG A 111      47.690  51.080  53.520  1.00  0.00           H
ATOM   1737  CG  ARG A 111      49.770  50.990  53.950  1.00  0.00           C
ATOM   1738  HG1 ARG A 111      49.550  50.450  54.880  1.00  0.00           H
ATOM   1739  HG2 ARG A 111      50.520  51.760  54.260  1.00  0.00           H
ATOM   1740  CD  ARG A 111      50.410  50.220  52.880  1.00  0.00           C
ATOM   1741  HD1 ARG A 111      49.730  49.430  52.500  1.00  0.00           H
ATOM   1742  HD2 ARG A 111      51.250  49.670  53.340  1.00  0.00           H
ATOM   1743  NE  ARG A 111      50.920  51.150  51.760  1.00  0.00           N
ATOM   1744  HE  ARG A 111      51.410  51.960  52.070  1.00  0.00           H
ATOM   1745  CZ  ARG A 111      50.470  51.080  50.480  1.00  0.00           C
ATOM   1746  NH1 ARG A 111      49.730  50.210  49.850  1.00  0.00           N
ATOM   1747 HH11 ARG A 111      49.420  49.370  50.270  1.00  0.00           H
ATOM   1748 HH12 ARG A 111      49.660  50.370  48.860  1.00  0.00           H
ATOM   1749  NH2 ARG A 111      50.950  52.090  49.690  1.00  0.00           N
ATOM   1750 HH21 ARG A 111      51.460  52.850  50.090  1.00  0.00           H
ATOM   1751 HH22 ARG A 111      50.510  52.240  48.800  1.00  0.00           H
ATOM   1752  C   ARG A 111      49.160  53.470  55.400  1.00  0.00           C
ATOM   1753  O   ARG A 111      49.610  53.210  56.500  1.00  0.00           O
ATOM   1754  N   GLN A 112      49.690  54.470  54.710  1.00  0.00           N
ATOM   1755  HN  GLN A 112      49.490  54.510  53.730  1.00  0.00           H
ATOM   1756  CA  GLN A 112      50.640  55.470  55.150  1.00  0.00           C
ATOM   1757  HA  GLN A 112      51.500  54.870  55.440  1.00  0.00           H
ATOM   1758  CB  GLN A 112      51.150  56.500  54.130  1.00  0.00           C
ATOM   1759  HB1 GLN A 112      51.810  57.210  54.660  1.00  0.00           H
ATOM   1760  HB2 GLN A 112      50.320  57.100  53.710  1.00  0.00           H
ATOM   1761  CG  GLN A 112      51.910  55.960  52.920  1.00  0.00           C
ATOM   1762  HG1 GLN A 112      52.740  56.660  52.670  1.00  0.00           H
ATOM   1763  HG2 GLN A 112      51.250  55.960  52.020  1.00  0.00           H
ATOM   1764  CD  GLN A 112      52.510  54.530  53.000  1.00  0.00           C
ATOM   1765  OE1 GLN A 112      52.000  53.540  52.420  1.00  0.00           O
ATOM   1766  NE2 GLN A 112      53.570  54.520  53.870  1.00  0.00           N
ATOM   1767 HE21 GLN A 112      54.010  55.280  54.350  1.00  0.00           H
ATOM   1768 HE22 GLN A 112      53.940  53.610  54.060  1.00  0.00           H
ATOM   1769  C   GLN A 112      50.290  56.310  56.350  1.00  0.00           C
ATOM   1770  O   GLN A 112      51.150  56.600  57.210  1.00  0.00           O
ATOM   1771  N   GLY A 113      48.980  56.700  56.410  1.00  0.00           N
ATOM   1772  HN  GLY A 113      48.400  56.410  55.670  1.00  0.00           H
ATOM   1773  CA  GLY A 113      48.400  57.380  57.580  1.00  0.00           C
ATOM   1774  HA1 GLY A 113      47.400  57.540  57.220  1.00  0.00           H
ATOM   1775  HA2 GLY A 113      48.880  58.320  57.850  1.00  0.00           H
ATOM   1776  C   GLY A 113      48.310  56.510  58.800  1.00  0.00           C
ATOM   1777  O   GLY A 113      48.580  56.940  59.880  1.00  0.00           O
ATOM   1778  N   SER A 114      47.950  55.230  58.660  1.00  0.00           N
ATOM   1779  HN  SER A 114      47.440  54.990  57.850  1.00  0.00           H
ATOM   1780  CA  SER A 114      47.950  54.190  59.690  1.00  0.00           C
ATOM   1781  HA  SER A 114      47.350  54.530  60.520  1.00  0.00           H
ATOM   1782  CB  SER A 114      47.310  52.910  59.220  1.00  0.00           C
ATOM   1783  HB1 SER A 114      47.910  52.540  58.350  1.00  0.00           H
ATOM   1784  HB2 SER A 114      46.290  53.100  58.810  1.00  0.00           H
ATOM   1785  OG  SER A 114      47.410  51.890  60.170  1.00  0.00           O
ATOM   1786  HG1 SER A 114      46.520  51.820  60.530  1.00  0.00           H
ATOM   1787  C   SER A 114      49.360  54.040  60.230  1.00  0.00           C
ATOM   1788  O   SER A 114      49.640  54.150  61.390  1.00  0.00           O
ATOM   1789  N   ILE A 115      50.340  53.950  59.350  1.00  0.00           N
ATOM   1790  HN  ILE A 115      50.040  53.770  58.420  1.00  0.00           H
ATOM   1791  CA  ILE A 115      51.770  53.920  59.800  1.00  0.00           C
ATOM   1792  HA  ILE A 115      51.900  53.060  60.440  1.00  0.00           H
ATOM   1793  CB  ILE A 115      52.660  53.560  58.570  1.00  0.00           C
ATOM   1794  HB  ILE A 115      52.380  54.360  57.840  1.00  0.00           H
ATOM   1795  CG2 ILE A 115      54.200  53.610  58.890  1.00  0.00           C
ATOM   1796 HG21 ILE A 115      54.530  54.630  59.160  1.00  0.00           H
ATOM   1797 HG22 ILE A 115      54.870  53.240  58.080  1.00  0.00           H
ATOM   1798 HG23 ILE A 115      54.420  52.940  59.750  1.00  0.00           H
ATOM   1799  CG1 ILE A 115      52.410  52.190  57.920  1.00  0.00           C
ATOM   1800 HG11 ILE A 115      51.360  51.870  58.060  1.00  0.00           H
ATOM   1801 HG12 ILE A 115      52.920  51.380  58.470  1.00  0.00           H
ATOM   1802  CD  ILE A 115      52.650  52.120  56.360  1.00  0.00           C
ATOM   1803  HD1 ILE A 115      51.910  52.800  55.880  1.00  0.00           H
ATOM   1804  HD2 ILE A 115      52.420  51.100  56.000  1.00  0.00           H
ATOM   1805  HD3 ILE A 115      53.730  52.300  56.120  1.00  0.00           H
ATOM   1806  C   ILE A 115      52.190  55.190  60.440  1.00  0.00           C
ATOM   1807  O   ILE A 115      52.870  55.180  61.470  1.00  0.00           O
ATOM   1808  N   ILE A 116      51.740  56.330  59.940  1.00  0.00           N
ATOM   1809  HN  ILE A 116      51.260  56.350  59.060  1.00  0.00           H
ATOM   1810  CA  ILE A 116      52.100  57.580  60.610  1.00  0.00           C
ATOM   1811  HA  ILE A 116      53.170  57.550  60.750  1.00  0.00           H
ATOM   1812  CB  ILE A 116      51.690  58.800  59.740  1.00  0.00           C
ATOM   1813  HB  ILE A 116      51.010  58.500  58.910  1.00  0.00           H
ATOM   1814  CG2 ILE A 116      50.920  59.950  60.400  1.00  0.00           C
ATOM   1815 HG21 ILE A 116      51.410  60.310  61.330  1.00  0.00           H
ATOM   1816 HG22 ILE A 116      49.900  59.540  60.400  1.00  0.00           H
ATOM   1817 HG23 ILE A 116      51.000  60.770  59.660  1.00  0.00           H
ATOM   1818  CG1 ILE A 116      53.060  59.220  59.160  1.00  0.00           C
ATOM   1819 HG11 ILE A 116      53.640  58.310  58.900  1.00  0.00           H
ATOM   1820 HG12 ILE A 116      53.640  59.820  59.890  1.00  0.00           H
ATOM   1821  CD  ILE A 116      53.030  60.080  57.800  1.00  0.00           C
ATOM   1822  HD1 ILE A 116      53.980  60.020  57.230  1.00  0.00           H
ATOM   1823  HD2 ILE A 116      52.790  61.150  58.010  1.00  0.00           H
ATOM   1824  HD3 ILE A 116      52.260  59.660  57.120  1.00  0.00           H
ATOM   1825  C   ILE A 116      51.510  57.680  62.030  1.00  0.00           C
ATOM   1826  O   ILE A 116      52.170  57.920  62.970  1.00  0.00           O
ATOM   1827  N   PHE A 117      50.240  57.290  62.280  1.00  0.00           N
ATOM   1828  HN  PHE A 117      49.590  57.090  61.540  1.00  0.00           H
ATOM   1829  CA  PHE A 117      49.620  57.140  63.590  1.00  0.00           C
ATOM   1830  HA  PHE A 117      49.980  57.990  64.160  1.00  0.00           H
ATOM   1831  CB  PHE A 117      48.050  57.150  63.510  1.00  0.00           C
ATOM   1832  HB1 PHE A 117      47.520  56.960  64.460  1.00  0.00           H
ATOM   1833  HB2 PHE A 117      47.640  56.450  62.760  1.00  0.00           H
ATOM   1834  CG  PHE A 117      47.680  58.560  63.090  1.00  0.00           C
ATOM   1835  CD1 PHE A 117      47.760  59.550  64.130  1.00  0.00           C
ATOM   1836  HD1 PHE A 117      48.150  59.220  65.090  1.00  0.00           H
ATOM   1837  CE1 PHE A 117      47.350  60.860  63.850  1.00  0.00           C
ATOM   1838  HE1 PHE A 117      47.360  61.580  64.660  1.00  0.00           H
ATOM   1839  CZ  PHE A 117      46.800  61.200  62.610  1.00  0.00           C
ATOM   1840  HZ  PHE A 117      46.560  62.230  62.410  1.00  0.00           H
ATOM   1841  CD2 PHE A 117      47.140  58.940  61.850  1.00  0.00           C
ATOM   1842  HD2 PHE A 117      46.990  58.310  60.990  1.00  0.00           H
ATOM   1843  CE2 PHE A 117      46.850  60.290  61.600  1.00  0.00           C
ATOM   1844  HE2 PHE A 117      46.550  60.500  60.580  1.00  0.00           H
ATOM   1845  C   PHE A 117      50.060  56.010  64.420  1.00  0.00           C
ATOM   1846  O   PHE A 117      50.150  56.240  65.670  1.00  0.00           O
ATOM   1847  N   LEU A 118      50.340  54.820  63.910  1.00  0.00           N
ATOM   1848  HN  LEU A 118      50.060  54.720  62.960  1.00  0.00           H
ATOM   1849  CA  LEU A 118      51.040  53.750  64.610  1.00  0.00           C
ATOM   1850  HA  LEU A 118      50.390  53.480  65.420  1.00  0.00           H
ATOM   1851  CB  LEU A 118      51.180  52.610  63.540  1.00  0.00           C
ATOM   1852  HB1 LEU A 118      51.760  53.000  62.690  1.00  0.00           H
ATOM   1853  HB2 LEU A 118      50.190  52.330  63.110  1.00  0.00           H
ATOM   1854  CG  LEU A 118      51.870  51.290  64.050  1.00  0.00           C
ATOM   1855  HG  LEU A 118      52.830  51.550  64.540  1.00  0.00           H
ATOM   1856  CD1 LEU A 118      50.830  50.650  64.960  1.00  0.00           C
ATOM   1857 HD11 LEU A 118      49.930  50.270  64.420  1.00  0.00           H
ATOM   1858 HD12 LEU A 118      50.360  51.290  65.740  1.00  0.00           H
ATOM   1859 HD13 LEU A 118      51.300  49.750  65.410  1.00  0.00           H
ATOM   1860  CD2 LEU A 118      52.190  50.350  62.830  1.00  0.00           C
ATOM   1861 HD21 LEU A 118      51.200  50.080  62.420  1.00  0.00           H
ATOM   1862 HD22 LEU A 118      52.730  49.460  63.210  1.00  0.00           H
ATOM   1863 HD23 LEU A 118      52.810  50.930  62.110  1.00  0.00           H
ATOM   1864  C   LEU A 118      52.380  54.150  65.090  1.00  0.00           C
ATOM   1865  O   LEU A 118      52.850  53.790  66.170  1.00  0.00           O
ATOM   1866  N   THR A 119      53.080  54.980  64.260  1.00  0.00           N
ATOM   1867  HN  THR A 119      52.640  55.300  63.430  1.00  0.00           H
ATOM   1868  CA  THR A 119      54.350  55.540  64.730  1.00  0.00           C
ATOM   1869  HA  THR A 119      55.070  54.790  64.990  1.00  0.00           H
ATOM   1870  CB  THR A 119      55.210  56.170  63.660  1.00  0.00           C
ATOM   1871  HB  THR A 119      54.700  57.120  63.370  1.00  0.00           H
ATOM   1872  OG1 THR A 119      55.350  55.260  62.540  1.00  0.00           O
ATOM   1873  HG1 THR A 119      54.520  55.370  62.060  1.00  0.00           H
ATOM   1874  CG2 THR A 119      56.580  56.560  64.250  1.00  0.00           C
ATOM   1875 HG21 THR A 119      56.450  57.090  65.210  1.00  0.00           H
ATOM   1876 HG22 THR A 119      57.140  57.160  63.500  1.00  0.00           H
ATOM   1877 HG23 THR A 119      57.070  55.580  64.420  1.00  0.00           H
ATOM   1878  C   THR A 119      54.110  56.500  65.950  1.00  0.00           C
ATOM   1879  O   THR A 119      54.820  56.540  66.950  1.00  0.00           O
ATOM   1880  N   VAL A 120      52.970  57.280  66.000  1.00  0.00           N
ATOM   1881  HN  VAL A 120      52.530  57.390  65.120  1.00  0.00           H
ATOM   1882  CA  VAL A 120      52.540  58.090  67.150  1.00  0.00           C
ATOM   1883  HA  VAL A 120      53.360  58.740  67.420  1.00  0.00           H
ATOM   1884  CB  VAL A 120      51.370  59.000  66.790  1.00  0.00           C
ATOM   1885  HB  VAL A 120      50.540  58.340  66.480  1.00  0.00           H
ATOM   1886  CG1 VAL A 120      50.880  59.850  67.950  1.00  0.00           C
ATOM   1887 HG11 VAL A 120      50.580  59.150  68.750  1.00  0.00           H
ATOM   1888 HG12 VAL A 120      49.970  60.360  67.570  1.00  0.00           H
ATOM   1889 HG13 VAL A 120      51.650  60.550  68.320  1.00  0.00           H
ATOM   1890  CG2 VAL A 120      51.840  59.960  65.660  1.00  0.00           C
ATOM   1891 HG21 VAL A 120      52.380  60.700  66.290  1.00  0.00           H
ATOM   1892 HG22 VAL A 120      51.040  60.590  65.220  1.00  0.00           H
ATOM   1893 HG23 VAL A 120      52.380  59.500  64.820  1.00  0.00           H
ATOM   1894  C   VAL A 120      52.300  57.300  68.370  1.00  0.00           C
ATOM   1895  O   VAL A 120      52.910  57.530  69.420  1.00  0.00           O
ATOM   1896  N   VAL A 121      51.410  56.280  68.320  1.00  0.00           N
ATOM   1897  HN  VAL A 121      50.860  56.170  67.510  1.00  0.00           H
ATOM   1898  CA  VAL A 121      51.050  55.360  69.430  1.00  0.00           C
ATOM   1899  HA  VAL A 121      50.680  56.050  70.180  1.00  0.00           H
ATOM   1900  CB  VAL A 121      50.060  54.320  68.930  1.00  0.00           C
ATOM   1901  HB  VAL A 121      50.490  53.750  68.080  1.00  0.00           H
ATOM   1902  CG1 VAL A 121      49.680  53.310  70.030  1.00  0.00           C
ATOM   1903 HG11 VAL A 121      50.590  52.900  70.510  1.00  0.00           H
ATOM   1904 HG12 VAL A 121      49.140  52.410  69.680  1.00  0.00           H
ATOM   1905 HG13 VAL A 121      49.020  53.780  70.780  1.00  0.00           H
ATOM   1906  CG2 VAL A 121      48.760  54.880  68.380  1.00  0.00           C
ATOM   1907 HG21 VAL A 121      48.080  54.130  67.920  1.00  0.00           H
ATOM   1908 HG22 VAL A 121      48.910  55.590  67.540  1.00  0.00           H
ATOM   1909 HG23 VAL A 121      48.190  55.360  69.220  1.00  0.00           H
ATOM   1910  C   VAL A 121      52.360  54.790  70.060  1.00  0.00           C
ATOM   1911  O   VAL A 121      52.660  54.990  71.240  1.00  0.00           O
ATOM   1912  N   ALA A 122      53.230  54.190  69.200  1.00  0.00           N
ATOM   1913  HN  ALA A 122      52.990  53.960  68.260  1.00  0.00           H
ATOM   1914  CA  ALA A 122      54.560  53.800  69.600  1.00  0.00           C
ATOM   1915  HA  ALA A 122      54.440  53.010  70.330  1.00  0.00           H
ATOM   1916  CB  ALA A 122      55.190  53.020  68.360  1.00  0.00           C
ATOM   1917  HB1 ALA A 122      55.370  53.670  67.480  1.00  0.00           H
ATOM   1918  HB2 ALA A 122      54.400  52.350  67.970  1.00  0.00           H
ATOM   1919  HB3 ALA A 122      56.140  52.490  68.550  1.00  0.00           H
ATOM   1920  C   ALA A 122      55.530  54.750  70.220  1.00  0.00           C
ATOM   1921  O   ALA A 122      56.040  54.440  71.280  1.00  0.00           O
ATOM   1922  N   VAL A 123      55.690  56.020  69.700  1.00  0.00           N
ATOM   1923  HN  VAL A 123      55.320  56.230  68.790  1.00  0.00           H
ATOM   1924  CA  VAL A 123      56.420  57.110  70.400  1.00  0.00           C
ATOM   1925  HA  VAL A 123      57.400  56.730  70.680  1.00  0.00           H
ATOM   1926  CB  VAL A 123      56.760  58.340  69.520  1.00  0.00           C
ATOM   1927  HB  VAL A 123      55.760  58.830  69.350  1.00  0.00           H
ATOM   1928  CG1 VAL A 123      57.570  59.450  70.350  1.00  0.00           C
ATOM   1929 HG11 VAL A 123      57.080  59.820  71.270  1.00  0.00           H
ATOM   1930 HG12 VAL A 123      57.640  60.350  69.690  1.00  0.00           H
ATOM   1931 HG13 VAL A 123      58.580  59.000  70.530  1.00  0.00           H
ATOM   1932  CG2 VAL A 123      57.600  57.980  68.340  1.00  0.00           C
ATOM   1933 HG21 VAL A 123      57.100  57.150  67.780  1.00  0.00           H
ATOM   1934 HG22 VAL A 123      58.600  57.700  68.720  1.00  0.00           H
ATOM   1935 HG23 VAL A 123      57.680  58.880  67.710  1.00  0.00           H
ATOM   1936  C   VAL A 123      55.790  57.410  71.740  1.00  0.00           C
ATOM   1937  O   VAL A 123      56.510  57.600  72.760  1.00  0.00           O
ATOM   1938  N   ASP A 124      54.490  57.660  71.790  1.00  0.00           N
ATOM   1939  HN  ASP A 124      53.910  57.480  71.000  1.00  0.00           H
ATOM   1940  CA  ASP A 124      53.680  57.970  73.050  1.00  0.00           C
ATOM   1941  HA  ASP A 124      53.960  58.890  73.530  1.00  0.00           H
ATOM   1942  CB  ASP A 124      52.200  58.310  72.590  1.00  0.00           C
ATOM   1943  HB1 ASP A 124      51.780  57.470  71.990  1.00  0.00           H
ATOM   1944  HB2 ASP A 124      52.280  59.210  71.960  1.00  0.00           H
ATOM   1945  CG  ASP A 124      51.310  58.610  73.720  1.00  0.00           C
ATOM   1946  OD1 ASP A 124      50.760  57.720  74.350  1.00  0.00           O
ATOM   1947  OD2 ASP A 124      51.220  59.810  74.150  1.00  0.00           O
ATOM   1948  C   ASP A 124      53.890  56.850  73.990  1.00  0.00           C
ATOM   1949  O   ASP A 124      54.270  57.180  75.120  1.00  0.00           O
ATOM   1950  N   ARG A 125      53.750  55.540  73.650  1.00  0.00           N
ATOM   1951  HN  ARG A 125      53.520  55.460  72.690  1.00  0.00           H
ATOM   1952  CA  ARG A 125      54.000  54.470  74.590  1.00  0.00           C
ATOM   1953  HA  ARG A 125      53.420  54.560  75.500  1.00  0.00           H
ATOM   1954  CB  ARG A 125      53.680  53.160  73.720  1.00  0.00           C
ATOM   1955  HB1 ARG A 125      54.240  53.200  72.770  1.00  0.00           H
ATOM   1956  HB2 ARG A 125      52.600  53.110  73.450  1.00  0.00           H
ATOM   1957  CG  ARG A 125      53.980  51.870  74.520  1.00  0.00           C
ATOM   1958  HG1 ARG A 125      55.040  51.630  74.750  1.00  0.00           H
ATOM   1959  HG2 ARG A 125      53.580  50.930  74.060  1.00  0.00           H
ATOM   1960  CD  ARG A 125      53.330  51.810  75.970  1.00  0.00           C
ATOM   1961  HD1 ARG A 125      53.670  52.650  76.610  1.00  0.00           H
ATOM   1962  HD2 ARG A 125      53.540  50.820  76.410  1.00  0.00           H
ATOM   1963  NE  ARG A 125      51.870  52.010  75.650  1.00  0.00           N
ATOM   1964  HE  ARG A 125      51.550  51.570  74.810  1.00  0.00           H
ATOM   1965  CZ  ARG A 125      51.150  53.040  76.070  1.00  0.00           C
ATOM   1966  NH1 ARG A 125      51.350  53.630  77.220  1.00  0.00           N
ATOM   1967 HH11 ARG A 125      52.080  53.270  77.820  1.00  0.00           H
ATOM   1968 HH12 ARG A 125      50.620  54.120  77.690  1.00  0.00           H
ATOM   1969  NH2 ARG A 125      49.990  53.110  75.480  1.00  0.00           N
ATOM   1970 HH21 ARG A 125      49.740  52.400  74.790  1.00  0.00           H
ATOM   1971 HH22 ARG A 125      49.360  53.790  75.850  1.00  0.00           H
ATOM   1972  C   ARG A 125      55.450  54.360  75.120  1.00  0.00           C
ATOM   1973  O   ARG A 125      55.760  54.020  76.270  1.00  0.00           O
ATOM   1974  N   TYR A 126      56.380  54.770  74.240  1.00  0.00           N
ATOM   1975  HN  TYR A 126      56.200  54.920  73.260  1.00  0.00           H
ATOM   1976  CA  TYR A 126      57.790  54.850  74.590  1.00  0.00           C
ATOM   1977  HA  TYR A 126      57.960  53.930  75.110  1.00  0.00           H
ATOM   1978  CB  TYR A 126      58.610  54.960  73.280  1.00  0.00           C
ATOM   1979  HB1 TYR A 126      57.810  55.270  72.570  1.00  0.00           H
ATOM   1980  HB2 TYR A 126      58.890  53.940  72.950  1.00  0.00           H
ATOM   1981  CG  TYR A 126      59.800  55.820  73.240  1.00  0.00           C
ATOM   1982  CD1 TYR A 126      60.790  55.940  74.270  1.00  0.00           C
ATOM   1983  HD1 TYR A 126      60.760  55.370  75.180  1.00  0.00           H
ATOM   1984  CE1 TYR A 126      61.950  56.770  74.090  1.00  0.00           C
ATOM   1985  HE1 TYR A 126      62.640  56.940  74.910  1.00  0.00           H
ATOM   1986  CZ  TYR A 126      62.010  57.460  72.890  1.00  0.00           C
ATOM   1987  OH  TYR A 126      63.060  58.380  72.670  1.00  0.00           O
ATOM   1988  HH  TYR A 126      63.490  58.620  73.500  1.00  0.00           H
ATOM   1989  CD2 TYR A 126      60.010  56.530  72.060  1.00  0.00           C
ATOM   1990  HD2 TYR A 126      59.370  56.330  71.210  1.00  0.00           H
ATOM   1991  CE2 TYR A 126      61.040  57.420  71.840  1.00  0.00           C
ATOM   1992  HE2 TYR A 126      61.190  57.820  70.850  1.00  0.00           H
ATOM   1993  C   TYR A 126      57.970  55.870  75.690  1.00  0.00           C
ATOM   1994  O   TYR A 126      58.590  55.480  76.760  1.00  0.00           O
ATOM   1995  N   PHE A 127      57.430  57.040  75.510  1.00  0.00           N
ATOM   1996  HN  PHE A 127      56.890  57.140  74.670  1.00  0.00           H
ATOM   1997  CA  PHE A 127      57.550  58.150  76.470  1.00  0.00           C
ATOM   1998  HA  PHE A 127      58.580  58.350  76.750  1.00  0.00           H
ATOM   1999  CB  PHE A 127      56.960  59.420  75.810  1.00  0.00           C
ATOM   2000  HB1 PHE A 127      56.720  60.150  76.610  1.00  0.00           H
ATOM   2001  HB2 PHE A 127      56.030  59.120  75.280  1.00  0.00           H
ATOM   2002  CG  PHE A 127      57.720  60.100  74.710  1.00  0.00           C
ATOM   2003  CD1 PHE A 127      59.030  59.780  74.450  1.00  0.00           C
ATOM   2004  HD1 PHE A 127      59.620  58.980  74.880  1.00  0.00           H
ATOM   2005  CE1 PHE A 127      59.710  60.570  73.510  1.00  0.00           C
ATOM   2006  HE1 PHE A 127      60.720  60.310  73.250  1.00  0.00           H
ATOM   2007  CZ  PHE A 127      59.080  61.620  72.870  1.00  0.00           C
ATOM   2008  HZ  PHE A 127      59.740  62.160  72.210  1.00  0.00           H
ATOM   2009  CD2 PHE A 127      57.090  61.190  74.150  1.00  0.00           C
ATOM   2010  HD2 PHE A 127      56.100  61.440  74.480  1.00  0.00           H
ATOM   2011  CE2 PHE A 127      57.770  61.940  73.120  1.00  0.00           C
ATOM   2012  HE2 PHE A 127      57.340  62.690  72.470  1.00  0.00           H
ATOM   2013  C   PHE A 127      56.870  57.850  77.780  1.00  0.00           C
ATOM   2014  O   PHE A 127      57.450  58.070  78.840  1.00  0.00           O
ATOM   2015  N   ARG A 128      55.670  57.160  77.730  1.00  0.00           N
ATOM   2016  HN  ARG A 128      55.210  57.010  76.850  1.00  0.00           H
ATOM   2017  CA  ARG A 128      54.930  56.740  78.950  1.00  0.00           C
ATOM   2018  HA  ARG A 128      54.820  57.560  79.640  1.00  0.00           H
ATOM   2019  CB  ARG A 128      53.460  56.400  78.600  1.00  0.00           C
ATOM   2020  HB1 ARG A 128      52.940  56.020  79.510  1.00  0.00           H
ATOM   2021  HB2 ARG A 128      53.460  55.640  77.800  1.00  0.00           H
ATOM   2022  CG  ARG A 128      52.510  57.520  78.070  1.00  0.00           C
ATOM   2023  HG1 ARG A 128      53.090  57.880  77.180  1.00  0.00           H
ATOM   2024  HG2 ARG A 128      52.480  58.320  78.830  1.00  0.00           H
ATOM   2025  CD  ARG A 128      51.060  57.240  77.630  1.00  0.00           C
ATOM   2026  HD1 ARG A 128      50.480  56.800  78.470  1.00  0.00           H
ATOM   2027  HD2 ARG A 128      51.080  56.490  76.810  1.00  0.00           H
ATOM   2028  NE  ARG A 128      50.490  58.570  77.240  1.00  0.00           N
ATOM   2029  HE  ARG A 128      50.430  58.700  76.240  1.00  0.00           H
ATOM   2030  CZ  ARG A 128      49.980  59.510  78.060  1.00  0.00           C
ATOM   2031  NH1 ARG A 128      49.840  59.260  79.320  1.00  0.00           N
ATOM   2032 HH11 ARG A 128      49.910  58.310  79.620  1.00  0.00           H
ATOM   2033 HH12 ARG A 128      49.380  59.960  79.850  1.00  0.00           H
ATOM   2034  NH2 ARG A 128      49.560  60.660  77.550  1.00  0.00           N
ATOM   2035 HH21 ARG A 128      49.720  60.780  76.570  1.00  0.00           H
ATOM   2036 HH22 ARG A 128      48.970  61.250  78.100  1.00  0.00           H
ATOM   2037  C   ARG A 128      55.680  55.620  79.720  1.00  0.00           C
ATOM   2038  O   ARG A 128      55.820  55.740  80.950  1.00  0.00           O
ATOM   2039  N   VAL A 129      56.270  54.560  79.050  1.00  0.00           N
ATOM   2040  HN  VAL A 129      56.080  54.350  78.090  1.00  0.00           H
ATOM   2041  CA  VAL A 129      57.000  53.480  79.760  1.00  0.00           C
ATOM   2042  HA  VAL A 129      56.270  53.130  80.480  1.00  0.00           H
ATOM   2043  CB  VAL A 129      57.320  52.290  78.760  1.00  0.00           C
ATOM   2044  HB  VAL A 129      57.780  52.790  77.880  1.00  0.00           H
ATOM   2045  CG1 VAL A 129      58.370  51.380  79.370  1.00  0.00           C
ATOM   2046 HG11 VAL A 129      58.540  50.410  78.840  1.00  0.00           H
ATOM   2047 HG12 VAL A 129      58.110  51.190  80.430  1.00  0.00           H
ATOM   2048 HG13 VAL A 129      59.340  51.930  79.420  1.00  0.00           H
ATOM   2049  CG2 VAL A 129      56.020  51.620  78.360  1.00  0.00           C
ATOM   2050 HG21 VAL A 129      55.460  51.040  79.120  1.00  0.00           H
ATOM   2051 HG22 VAL A 129      56.240  50.840  77.610  1.00  0.00           H
ATOM   2052 HG23 VAL A 129      55.300  52.350  77.910  1.00  0.00           H
ATOM   2053  C   VAL A 129      58.250  53.990  80.470  1.00  0.00           C
ATOM   2054  O   VAL A 129      58.530  53.640  81.610  1.00  0.00           O
ATOM   2055  N   VAL A 130      58.970  54.880  79.750  1.00  0.00           N
ATOM   2056  HN  VAL A 130      58.690  55.140  78.830  1.00  0.00           H
ATOM   2057  CA  VAL A 130      60.190  55.530  80.360  1.00  0.00           C
ATOM   2058  HA  VAL A 130      60.810  54.830  80.900  1.00  0.00           H
ATOM   2059  CB  VAL A 130      60.780  56.310  79.210  1.00  0.00           C
ATOM   2060  HB  VAL A 130      59.970  56.910  78.750  1.00  0.00           H
ATOM   2061  CG1 VAL A 130      61.810  57.230  79.770  1.00  0.00           C
ATOM   2062 HG11 VAL A 130      62.660  56.660  80.190  1.00  0.00           H
ATOM   2063 HG12 VAL A 130      61.380  57.960  80.500  1.00  0.00           H
ATOM   2064 HG13 VAL A 130      62.140  57.850  78.910  1.00  0.00           H
ATOM   2065  CG2 VAL A 130      61.340  55.380  78.090  1.00  0.00           C
ATOM   2066 HG21 VAL A 130      60.560  54.730  77.690  1.00  0.00           H
ATOM   2067 HG22 VAL A 130      62.150  54.790  78.590  1.00  0.00           H
ATOM   2068 HG23 VAL A 130      61.730  55.990  77.240  1.00  0.00           H
ATOM   2069  C   VAL A 130      59.800  56.430  81.480  1.00  0.00           C
ATOM   2070  O   VAL A 130      60.430  56.330  82.540  1.00  0.00           O
ATOM   2071  N   HSD A 131      58.820  57.380  81.230  1.00  0.00           N
ATOM   2072  HN  HSD A 131      58.320  57.420  80.360  1.00  0.00           H
ATOM   2073  CA  HSD A 131      58.320  58.300  82.300  1.00  0.00           C
ATOM   2074  HA  HSD A 131      57.980  57.650  83.090  1.00  0.00           H
ATOM   2075  CB  HSD A 131      59.370  59.350  82.730  1.00  0.00           C
ATOM   2076  HB1 HSD A 131      59.670  59.960  81.850  1.00  0.00           H
ATOM   2077  HB2 HSD A 131      60.200  58.690  83.050  1.00  0.00           H
ATOM   2078  ND1 HSD A 131      58.700  59.870  85.130  1.00  0.00           N
ATOM   2079  HD1 HSD A 131      58.600  58.910  85.440  1.00  0.00           H
ATOM   2080  CG  HSD A 131      59.150  60.310  83.920  1.00  0.00           C
ATOM   2081  CE1 HSD A 131      58.760  60.890  85.930  1.00  0.00           C
ATOM   2082  HE1 HSD A 131      58.280  60.770  86.910  1.00  0.00           H
ATOM   2083  NE2 HSD A 131      59.130  62.070  85.330  1.00  0.00           N
ATOM   2084  CD2 HSD A 131      59.410  61.640  84.020  1.00  0.00           C
ATOM   2085  HD2 HSD A 131      59.860  62.280  83.270  1.00  0.00           H
ATOM   2086  C   HSD A 131      57.070  59.110  81.830  1.00  0.00           C
ATOM   2087  O   HSD A 131      57.280  59.930  80.890  1.00  0.00           O
ATOM   2088  N   PRO A 132      55.810  59.030  82.320  1.00  0.00           N
ATOM   2089  CD  PRO A 132      55.290  58.430  83.600  1.00  0.00           C
ATOM   2090  HD1 PRO A 132      55.900  58.810  84.440  1.00  0.00           H
ATOM   2091  HD2 PRO A 132      55.470  57.330  83.540  1.00  0.00           H
ATOM   2092  CA  PRO A 132      54.660  59.620  81.570  1.00  0.00           C
ATOM   2093  HA  PRO A 132      54.810  59.450  80.510  1.00  0.00           H
ATOM   2094  CB  PRO A 132      53.530  58.770  82.160  1.00  0.00           C
ATOM   2095  HB1 PRO A 132      53.590  57.740  81.750  1.00  0.00           H
ATOM   2096  HB2 PRO A 132      52.510  59.170  81.940  1.00  0.00           H
ATOM   2097  CG  PRO A 132      53.800  58.700  83.590  1.00  0.00           C
ATOM   2098  HG1 PRO A 132      53.600  59.700  84.030  1.00  0.00           H
ATOM   2099  HG2 PRO A 132      53.270  57.940  84.210  1.00  0.00           H
ATOM   2100  C   PRO A 132      54.470  61.100  81.750  1.00  0.00           C
ATOM   2101  O   PRO A 132      53.340  61.580  81.940  1.00  0.00           O
ATOM   2102  N   HSD A 133      55.560  61.890  81.610  1.00  0.00           N
ATOM   2103  HN  HSD A 133      56.400  61.380  81.430  1.00  0.00           H
ATOM   2104  CA  HSD A 133      55.620  63.320  81.870  1.00  0.00           C
ATOM   2105  HA  HSD A 133      54.590  63.650  81.780  1.00  0.00           H
ATOM   2106  CB  HSD A 133      56.270  63.740  83.160  1.00  0.00           C
ATOM   2107  HB1 HSD A 133      56.290  64.840  83.360  1.00  0.00           H
ATOM   2108  HB2 HSD A 133      57.340  63.430  83.070  1.00  0.00           H
ATOM   2109  ND1 HSD A 133      56.250  62.300  85.230  1.00  0.00           N
ATOM   2110  HD1 HSD A 133      57.220  62.090  85.260  1.00  0.00           H
ATOM   2111  CG  HSD A 133      55.600  63.170  84.380  1.00  0.00           C
ATOM   2112  CE1 HSD A 133      55.350  61.860  86.200  1.00  0.00           C
ATOM   2113  HE1 HSD A 133      55.600  61.290  87.080  1.00  0.00           H
ATOM   2114  NE2 HSD A 133      54.120  62.370  85.950  1.00  0.00           N
ATOM   2115  CD2 HSD A 133      54.380  63.200  84.870  1.00  0.00           C
ATOM   2116  HD2 HSD A 133      53.510  63.540  84.300  1.00  0.00           H
ATOM   2117  C   HSD A 133      56.460  64.000  80.760  1.00  0.00           C
ATOM   2118  O   HSD A 133      56.950  65.110  80.860  1.00  0.00           O
ATOM   2119  N   HSD A 134      56.550  63.330  79.590  1.00  0.00           N
ATOM   2120  HN  HSD A 134      56.150  62.420  79.470  1.00  0.00           H
ATOM   2121  CA  HSD A 134      56.970  63.970  78.360  1.00  0.00           C
ATOM   2122  HA  HSD A 134      57.830  64.580  78.590  1.00  0.00           H
ATOM   2123  CB  HSD A 134      57.320  62.980  77.150  1.00  0.00           C
ATOM   2124  HB1 HSD A 134      57.550  63.600  76.250  1.00  0.00           H
ATOM   2125  HB2 HSD A 134      56.420  62.400  76.910  1.00  0.00           H
ATOM   2126  ND1 HSD A 134      58.620  61.200  78.500  1.00  0.00           N
ATOM   2127  HD1 HSD A 134      57.830  60.920  79.050  1.00  0.00           H
ATOM   2128  CG  HSD A 134      58.610  62.180  77.530  1.00  0.00           C
ATOM   2129  CE1 HSD A 134      59.810  60.570  78.510  1.00  0.00           C
ATOM   2130  HE1 HSD A 134      60.090  59.790  79.210  1.00  0.00           H
ATOM   2131  NE2 HSD A 134      60.580  61.030  77.530  1.00  0.00           N
ATOM   2132  CD2 HSD A 134      59.850  62.050  76.940  1.00  0.00           C
ATOM   2133  HD2 HSD A 134      60.310  62.600  76.140  1.00  0.00           H
ATOM   2134  C   HSD A 134      55.920  64.900  77.870  1.00  0.00           C
ATOM   2135  O   HSD A 134      54.740  64.750  78.240  1.00  0.00           O
ATOM   2136  N   ALA A 135      56.190  65.970  77.150  1.00  0.00           N
ATOM   2137  HN  ALA A 135      57.100  66.130  76.800  1.00  0.00           H
ATOM   2138  CA  ALA A 135      55.110  66.910  76.800  1.00  0.00           C
ATOM   2139  HA  ALA A 135      54.500  67.140  77.670  1.00  0.00           H
ATOM   2140  CB  ALA A 135      55.870  68.090  76.250  1.00  0.00           C
ATOM   2141  HB1 ALA A 135      56.440  67.880  75.320  1.00  0.00           H
ATOM   2142  HB2 ALA A 135      56.400  68.660  77.050  1.00  0.00           H
ATOM   2143  HB3 ALA A 135      55.120  68.820  75.900  1.00  0.00           H
ATOM   2144  C   ALA A 135      54.150  66.470  75.720  1.00  0.00           C
ATOM   2145  O   ALA A 135      52.960  66.730  75.810  1.00  0.00           O
ATOM   2146  N   LEU A 136      54.580  65.610  74.840  1.00  0.00           N
ATOM   2147  HN  LEU A 136      55.540  65.320  74.760  1.00  0.00           H
ATOM   2148  CA  LEU A 136      53.610  64.950  73.930  1.00  0.00           C
ATOM   2149  HA  LEU A 136      53.140  65.720  73.370  1.00  0.00           H
ATOM   2150  CB  LEU A 136      54.460  64.150  72.930  1.00  0.00           C
ATOM   2151  HB1 LEU A 136      55.100  63.420  73.490  1.00  0.00           H
ATOM   2152  HB2 LEU A 136      55.170  64.880  72.500  1.00  0.00           H
ATOM   2153  CG  LEU A 136      53.660  63.310  71.840  1.00  0.00           C
ATOM   2154  HG  LEU A 136      53.140  62.470  72.360  1.00  0.00           H
ATOM   2155  CD1 LEU A 136      52.630  64.080  71.020  1.00  0.00           C
ATOM   2156 HD11 LEU A 136      53.240  64.760  70.390  1.00  0.00           H
ATOM   2157 HD12 LEU A 136      51.880  64.560  71.690  1.00  0.00           H
ATOM   2158 HD13 LEU A 136      52.210  63.260  70.390  1.00  0.00           H
ATOM   2159  CD2 LEU A 136      54.700  62.640  70.980  1.00  0.00           C
ATOM   2160 HD21 LEU A 136      54.930  63.260  70.080  1.00  0.00           H
ATOM   2161 HD22 LEU A 136      54.180  61.770  70.530  1.00  0.00           H
ATOM   2162 HD23 LEU A 136      55.550  62.180  71.520  1.00  0.00           H
ATOM   2163  C   LEU A 136      52.640  64.010  74.650  1.00  0.00           C
ATOM   2164  O   LEU A 136      51.460  63.920  74.250  1.00  0.00           O
ATOM   2165  N   ASN A 137      52.900  63.420  75.760  1.00  0.00           N
ATOM   2166  HN  ASN A 137      53.840  63.450  76.100  1.00  0.00           H
ATOM   2167  CA  ASN A 137      51.900  62.800  76.680  1.00  0.00           C
ATOM   2168  HA  ASN A 137      51.240  62.150  76.120  1.00  0.00           H
ATOM   2169  CB  ASN A 137      52.640  61.930  77.800  1.00  0.00           C
ATOM   2170  HB1 ASN A 137      51.990  61.440  78.560  1.00  0.00           H
ATOM   2171  HB2 ASN A 137      53.330  62.580  78.380  1.00  0.00           H
ATOM   2172  CG  ASN A 137      53.750  61.030  77.200  1.00  0.00           C
ATOM   2173  OD1 ASN A 137      54.800  60.930  77.850  1.00  0.00           O
ATOM   2174  ND2 ASN A 137      53.560  60.330  76.060  1.00  0.00           N
ATOM   2175 HD21 ASN A 137      54.350  59.790  75.780  1.00  0.00           H
ATOM   2176 HD22 ASN A 137      52.690  60.290  75.570  1.00  0.00           H
ATOM   2177  C   ASN A 137      50.930  63.790  77.250  1.00  0.00           C
ATOM   2178  O   ASN A 137      49.700  63.500  77.220  1.00  0.00           O
ATOM   2179  N   LYS A 138      51.380  64.870  77.830  1.00  0.00           N
ATOM   2180  HN  LYS A 138      52.350  65.150  77.800  1.00  0.00           H
ATOM   2181  CA  LYS A 138      50.560  65.720  78.680  1.00  0.00           C
ATOM   2182  HA  LYS A 138      49.740  65.120  79.070  1.00  0.00           H
ATOM   2183  CB  LYS A 138      51.390  66.290  79.920  1.00  0.00           C
ATOM   2184  HB1 LYS A 138      50.810  67.060  80.500  1.00  0.00           H
ATOM   2185  HB2 LYS A 138      52.260  66.840  79.530  1.00  0.00           H
ATOM   2186  CG  LYS A 138      51.930  65.270  81.040  1.00  0.00           C
ATOM   2187  HG1 LYS A 138      52.380  65.870  81.850  1.00  0.00           H
ATOM   2188  HG2 LYS A 138      52.820  64.810  80.570  1.00  0.00           H
ATOM   2189  CD  LYS A 138      50.930  64.220  81.560  1.00  0.00           C
ATOM   2190  HD1 LYS A 138      51.630  63.610  82.170  1.00  0.00           H
ATOM   2191  HD2 LYS A 138      50.600  63.470  80.800  1.00  0.00           H
ATOM   2192  CE  LYS A 138      49.700  64.640  82.360  1.00  0.00           C
ATOM   2193  HE1 LYS A 138      48.940  65.060  81.680  1.00  0.00           H
ATOM   2194  HE2 LYS A 138      49.980  65.340  83.180  1.00  0.00           H
ATOM   2195  NZ  LYS A 138      49.030  63.420  82.960  1.00  0.00           N
ATOM   2196  HZ1 LYS A 138      49.730  62.760  83.380  1.00  0.00           H
ATOM   2197  HZ2 LYS A 138      48.560  62.950  82.170  1.00  0.00           H
ATOM   2198  HZ3 LYS A 138      48.380  63.700  83.730  1.00  0.00           H
ATOM   2199  C   LYS A 138      49.800  66.900  77.980  1.00  0.00           C
ATOM   2200  O   LYS A 138      49.110  67.600  78.720  1.00  0.00           O
ATOM   2201  N   ILE A 139      49.920  67.090  76.660  1.00  0.00           N
ATOM   2202  HN  ILE A 139      50.600  66.530  76.190  1.00  0.00           H
ATOM   2203  CA  ILE A 139      49.150  68.140  75.960  1.00  0.00           C
ATOM   2204  HA  ILE A 139      49.330  69.020  76.550  1.00  0.00           H
ATOM   2205  CB  ILE A 139      49.600  68.350  74.470  1.00  0.00           C
ATOM   2206  HB  ILE A 139      48.880  68.970  73.880  1.00  0.00           H
ATOM   2207  CG2 ILE A 139      50.960  69.170  74.500  1.00  0.00           C
ATOM   2208 HG21 ILE A 139      51.100  69.510  73.450  1.00  0.00           H
ATOM   2209 HG22 ILE A 139      51.730  68.390  74.640  1.00  0.00           H
ATOM   2210 HG23 ILE A 139      50.890  70.020  75.210  1.00  0.00           H
ATOM   2211  CG1 ILE A 139      49.900  67.030  73.820  1.00  0.00           C
ATOM   2212 HG11 ILE A 139      49.020  66.360  73.910  1.00  0.00           H
ATOM   2213 HG12 ILE A 139      50.740  66.430  74.210  1.00  0.00           H
ATOM   2214  CD  ILE A 139      49.970  67.070  72.270  1.00  0.00           C
ATOM   2215  HD1 ILE A 139      50.070  66.030  71.870  1.00  0.00           H
ATOM   2216  HD2 ILE A 139      50.830  67.710  71.960  1.00  0.00           H
ATOM   2217  HD3 ILE A 139      49.080  67.540  71.800  1.00  0.00           H
ATOM   2218  C   ILE A 139      47.670  67.960  75.880  1.00  0.00           C
ATOM   2219  O   ILE A 139      47.130  66.910  75.820  1.00  0.00           O
ATOM   2220  N   SER A 140      47.000  69.110  75.770  1.00  0.00           N
ATOM   2221  HN  SER A 140      47.540  69.950  75.840  1.00  0.00           H
ATOM   2222  CA  SER A 140      45.540  69.410  75.520  1.00  0.00           C
ATOM   2223  HA  SER A 140      45.070  68.980  76.380  1.00  0.00           H
ATOM   2224  CB  SER A 140      45.260  70.890  75.560  1.00  0.00           C
ATOM   2225  HB1 SER A 140      45.360  71.340  76.570  1.00  0.00           H
ATOM   2226  HB2 SER A 140      44.190  71.050  75.330  1.00  0.00           H
ATOM   2227  OG  SER A 140      45.990  71.670  74.630  1.00  0.00           O
ATOM   2228  HG1 SER A 140      45.770  72.600  74.700  1.00  0.00           H
ATOM   2229  C   SER A 140      45.020  68.810  74.310  1.00  0.00           C
ATOM   2230  O   SER A 140      45.740  68.380  73.390  1.00  0.00           O
ATOM   2231  N   ASN A 141      43.650  68.540  74.270  1.00  0.00           N
ATOM   2232  HN  ASN A 141      43.160  68.690  75.120  1.00  0.00           H
ATOM   2233  CA  ASN A 141      42.900  67.960  73.160  1.00  0.00           C
ATOM   2234  HA  ASN A 141      43.330  67.010  72.920  1.00  0.00           H
ATOM   2235  CB  ASN A 141      41.520  67.750  73.710  1.00  0.00           C
ATOM   2236  HB1 ASN A 141      40.820  67.540  72.870  1.00  0.00           H
ATOM   2237  HB2 ASN A 141      41.220  68.710  74.150  1.00  0.00           H
ATOM   2238  CG  ASN A 141      41.420  66.650  74.730  1.00  0.00           C
ATOM   2239  OD1 ASN A 141      42.360  66.060  75.220  1.00  0.00           O
ATOM   2240  ND2 ASN A 141      40.190  66.330  75.140  1.00  0.00           N
ATOM   2241 HD21 ASN A 141      40.090  65.600  75.820  1.00  0.00           H
ATOM   2242 HD22 ASN A 141      39.380  66.650  74.630  1.00  0.00           H
ATOM   2243  C   ASN A 141      42.890  68.630  71.910  1.00  0.00           C
ATOM   2244  O   ASN A 141      42.960  68.000  70.840  1.00  0.00           O
ATOM   2245  N   ARG A 142      42.760  69.960  71.900  1.00  0.00           N
ATOM   2246  HN  ARG A 142      42.830  70.420  72.780  1.00  0.00           H
ATOM   2247  CA  ARG A 142      42.840  70.720  70.670  1.00  0.00           C
ATOM   2248  HA  ARG A 142      42.090  70.280  70.030  1.00  0.00           H
ATOM   2249  CB  ARG A 142      42.390  72.200  70.920  1.00  0.00           C
ATOM   2250  HB1 ARG A 142      41.340  72.170  71.270  1.00  0.00           H
ATOM   2251  HB2 ARG A 142      42.280  72.760  69.970  1.00  0.00           H
ATOM   2252  CG  ARG A 142      43.250  72.810  72.080  1.00  0.00           C
ATOM   2253  HG1 ARG A 142      44.300  72.910  71.730  1.00  0.00           H
ATOM   2254  HG2 ARG A 142      43.240  72.250  73.050  1.00  0.00           H
ATOM   2255  CD  ARG A 142      42.730  74.250  72.380  1.00  0.00           C
ATOM   2256  HD1 ARG A 142      42.810  74.770  71.400  1.00  0.00           H
ATOM   2257  HD2 ARG A 142      43.310  74.770  73.160  1.00  0.00           H
ATOM   2258  NE  ARG A 142      41.320  74.220  72.790  1.00  0.00           N
ATOM   2259  HE  ARG A 142      40.990  73.480  73.380  1.00  0.00           H
ATOM   2260  CZ  ARG A 142      40.540  75.270  72.760  1.00  0.00           C
ATOM   2261  NH1 ARG A 142      40.900  76.400  72.310  1.00  0.00           N
ATOM   2262 HH11 ARG A 142      41.700  76.540  71.720  1.00  0.00           H
ATOM   2263 HH12 ARG A 142      40.190  77.100  72.220  1.00  0.00           H
ATOM   2264  NH2 ARG A 142      39.380  75.210  73.370  1.00  0.00           N
ATOM   2265 HH21 ARG A 142      38.950  74.320  73.580  1.00  0.00           H
ATOM   2266 HH22 ARG A 142      38.770  75.990  73.520  1.00  0.00           H
ATOM   2267  C   ARG A 142      44.160  70.690  70.020  1.00  0.00           C
ATOM   2268  O   ARG A 142      44.240  70.450  68.850  1.00  0.00           O
ATOM   2269  N   THR A 143      45.310  70.650  70.780  1.00  0.00           N
ATOM   2270  HN  THR A 143      45.380  70.860  71.750  1.00  0.00           H
ATOM   2271  CA  THR A 143      46.610  70.300  70.180  1.00  0.00           C
ATOM   2272  HA  THR A 143      46.600  70.930  69.290  1.00  0.00           H
ATOM   2273  CB  THR A 143      47.820  70.600  71.090  1.00  0.00           C
ATOM   2274  HB  THR A 143      47.760  69.940  71.990  1.00  0.00           H
ATOM   2275  OG1 THR A 143      47.690  71.870  71.640  1.00  0.00           O
ATOM   2276  HG1 THR A 143      48.120  71.740  72.490  1.00  0.00           H
ATOM   2277  CG2 THR A 143      49.210  70.540  70.370  1.00  0.00           C
ATOM   2278 HG21 THR A 143      49.390  69.540  69.930  1.00  0.00           H
ATOM   2279 HG22 THR A 143      50.030  70.840  71.060  1.00  0.00           H
ATOM   2280 HG23 THR A 143      49.020  71.190  69.480  1.00  0.00           H
ATOM   2281  C   THR A 143      46.780  68.920  69.610  1.00  0.00           C
ATOM   2282  O   THR A 143      47.300  68.700  68.500  1.00  0.00           O
ATOM   2283  N   ALA A 144      46.300  67.900  70.360  1.00  0.00           N
ATOM   2284  HN  ALA A 144      45.830  68.040  71.240  1.00  0.00           H
ATOM   2285  CA  ALA A 144      46.270  66.530  69.690  1.00  0.00           C
ATOM   2286  HA  ALA A 144      47.300  66.240  69.530  1.00  0.00           H
ATOM   2287  CB  ALA A 144      45.650  65.430  70.570  1.00  0.00           C
ATOM   2288  HB1 ALA A 144      46.180  65.310  71.540  1.00  0.00           H
ATOM   2289  HB2 ALA A 144      45.540  64.440  70.070  1.00  0.00           H
ATOM   2290  HB3 ALA A 144      44.640  65.740  70.910  1.00  0.00           H
ATOM   2291  C   ALA A 144      45.490  66.490  68.290  1.00  0.00           C
ATOM   2292  O   ALA A 144      45.960  66.060  67.260  1.00  0.00           O
ATOM   2293  N   ALA A 145      44.280  67.030  68.390  1.00  0.00           N
ATOM   2294  HN  ALA A 145      43.900  67.290  69.270  1.00  0.00           H
ATOM   2295  CA  ALA A 145      43.420  67.240  67.210  1.00  0.00           C
ATOM   2296  HA  ALA A 145      43.190  66.260  66.830  1.00  0.00           H
ATOM   2297  CB  ALA A 145      42.130  67.870  67.710  1.00  0.00           C
ATOM   2298  HB1 ALA A 145      41.580  67.350  68.520  1.00  0.00           H
ATOM   2299  HB2 ALA A 145      41.500  67.930  66.800  1.00  0.00           H
ATOM   2300  HB3 ALA A 145      42.320  68.910  68.050  1.00  0.00           H
ATOM   2301  C   ALA A 145      44.030  68.050  66.090  1.00  0.00           C
ATOM   2302  O   ALA A 145      43.940  67.660  64.950  1.00  0.00           O
ATOM   2303  N   ILE A 146      44.800  69.140  66.410  1.00  0.00           N
ATOM   2304  HN  ILE A 146      44.800  69.530  67.330  1.00  0.00           H
ATOM   2305  CA  ILE A 146      45.580  69.970  65.470  1.00  0.00           C
ATOM   2306  HA  ILE A 146      45.000  70.130  64.570  1.00  0.00           H
ATOM   2307  CB  ILE A 146      45.940  71.380  66.070  1.00  0.00           C
ATOM   2308  HB  ILE A 146      46.320  71.200  67.100  1.00  0.00           H
ATOM   2309  CG2 ILE A 146      47.140  71.970  65.250  1.00  0.00           C
ATOM   2310 HG21 ILE A 146      48.020  71.310  65.250  1.00  0.00           H
ATOM   2311 HG22 ILE A 146      47.450  72.950  65.690  1.00  0.00           H
ATOM   2312 HG23 ILE A 146      46.830  72.140  64.190  1.00  0.00           H
ATOM   2313  CG1 ILE A 146      44.710  72.310  66.150  1.00  0.00           C
ATOM   2314 HG11 ILE A 146      43.850  71.820  66.670  1.00  0.00           H
ATOM   2315 HG12 ILE A 146      44.390  72.440  65.080  1.00  0.00           H
ATOM   2316  CD  ILE A 146      44.970  73.670  66.910  1.00  0.00           C
ATOM   2317  HD1 ILE A 146      45.570  73.470  67.820  1.00  0.00           H
ATOM   2318  HD2 ILE A 146      44.020  74.200  67.120  1.00  0.00           H
ATOM   2319  HD3 ILE A 146      45.530  74.390  66.270  1.00  0.00           H
ATOM   2320  C   ILE A 146      46.840  69.230  64.920  1.00  0.00           C
ATOM   2321  O   ILE A 146      47.120  69.340  63.730  1.00  0.00           O
ATOM   2322  N   ILE A 147      47.610  68.460  65.740  1.00  0.00           N
ATOM   2323  HN  ILE A 147      47.480  68.450  66.730  1.00  0.00           H
ATOM   2324  CA  ILE A 147      48.730  67.600  65.210  1.00  0.00           C
ATOM   2325  HA  ILE A 147      49.270  68.270  64.560  1.00  0.00           H
ATOM   2326  CB  ILE A 147      49.850  67.170  66.280  1.00  0.00           C
ATOM   2327  HB  ILE A 147      49.350  66.390  66.880  1.00  0.00           H
ATOM   2328  CG2 ILE A 147      51.070  66.520  65.570  1.00  0.00           C
ATOM   2329 HG21 ILE A 147      50.680  65.810  64.810  1.00  0.00           H
ATOM   2330 HG22 ILE A 147      51.880  66.010  66.150  1.00  0.00           H
ATOM   2331 HG23 ILE A 147      51.620  67.390  65.150  1.00  0.00           H
ATOM   2332  CG1 ILE A 147      50.310  68.450  67.080  1.00  0.00           C
ATOM   2333 HG11 ILE A 147      49.430  69.090  67.260  1.00  0.00           H
ATOM   2334 HG12 ILE A 147      50.980  69.000  66.390  1.00  0.00           H
ATOM   2335  CD  ILE A 147      50.920  67.950  68.360  1.00  0.00           C
ATOM   2336  HD1 ILE A 147      51.300  68.860  68.880  1.00  0.00           H
ATOM   2337  HD2 ILE A 147      51.910  67.490  68.150  1.00  0.00           H
ATOM   2338  HD3 ILE A 147      50.310  67.510  69.170  1.00  0.00           H
ATOM   2339  C   ILE A 147      48.160  66.380  64.390  1.00  0.00           C
ATOM   2340  O   ILE A 147      48.760  65.910  63.430  1.00  0.00           O
ATOM   2341  N   SER A 148      46.920  65.880  64.720  1.00  0.00           N
ATOM   2342  HN  SER A 148      46.480  66.270  65.520  1.00  0.00           H
ATOM   2343  CA  SER A 148      46.230  64.810  63.940  1.00  0.00           C
ATOM   2344  HA  SER A 148      46.960  64.030  63.820  1.00  0.00           H
ATOM   2345  CB  SER A 148      45.010  64.320  64.640  1.00  0.00           C
ATOM   2346  HB1 SER A 148      44.560  63.440  64.140  1.00  0.00           H
ATOM   2347  HB2 SER A 148      44.290  65.150  64.790  1.00  0.00           H
ATOM   2348  OG  SER A 148      45.570  63.830  65.860  1.00  0.00           O
ATOM   2349  HG1 SER A 148      46.090  64.540  66.270  1.00  0.00           H
ATOM   2350  C   SER A 148      45.900  65.360  62.560  1.00  0.00           C
ATOM   2351  O   SER A 148      46.040  64.690  61.550  1.00  0.00           O
ATOM   2352  N   CYS A 149      45.340  66.580  62.500  1.00  0.00           N
ATOM   2353  HN  CYS A 149      45.150  67.190  63.260  1.00  0.00           H
ATOM   2354  CA  CYS A 149      45.050  67.360  61.220  1.00  0.00           C
ATOM   2355  HA  CYS A 149      44.450  66.750  60.550  1.00  0.00           H
ATOM   2356  CB  CYS A 149      44.280  68.700  61.540  1.00  0.00           C
ATOM   2357  HB1 CYS A 149      44.190  69.300  60.590  1.00  0.00           H
ATOM   2358  HB2 CYS A 149      45.020  69.270  62.150  1.00  0.00           H
ATOM   2359  SG  CYS A 149      42.680  68.630  62.410  1.00  0.00           S
ATOM   2360  HG1 CYS A 149      43.210  68.670  63.630  1.00  0.00           H
ATOM   2361  C   CYS A 149      46.310  67.630  60.360  1.00  0.00           C
ATOM   2362  O   CYS A 149      46.240  67.470  59.140  1.00  0.00           O
ATOM   2363  N   LEU A 150      47.460  68.010  60.970  1.00  0.00           N
ATOM   2364  HN  LEU A 150      47.440  68.190  61.950  1.00  0.00           H
ATOM   2365  CA  LEU A 150      48.750  68.170  60.330  1.00  0.00           C
ATOM   2366  HA  LEU A 150      48.760  68.890  59.520  1.00  0.00           H
ATOM   2367  CB  LEU A 150      49.860  68.660  61.370  1.00  0.00           C
ATOM   2368  HB1 LEU A 150      49.680  68.070  62.290  1.00  0.00           H
ATOM   2369  HB2 LEU A 150      49.540  69.680  61.650  1.00  0.00           H
ATOM   2370  CG  LEU A 150      51.310  68.550  60.900  1.00  0.00           C
ATOM   2371  HG  LEU A 150      51.420  67.530  60.480  1.00  0.00           H
ATOM   2372  CD1 LEU A 150      51.660  69.650  59.860  1.00  0.00           C
ATOM   2373 HD11 LEU A 150      51.810  70.650  60.340  1.00  0.00           H
ATOM   2374 HD12 LEU A 150      50.870  69.770  59.080  1.00  0.00           H
ATOM   2375 HD13 LEU A 150      52.650  69.480  59.390  1.00  0.00           H
ATOM   2376  CD2 LEU A 150      52.150  68.670  62.170  1.00  0.00           C
ATOM   2377 HD21 LEU A 150      51.850  69.540  62.780  1.00  0.00           H
ATOM   2378 HD22 LEU A 150      53.220  68.640  61.880  1.00  0.00           H
ATOM   2379 HD23 LEU A 150      51.760  67.780  62.700  1.00  0.00           H
ATOM   2380  C   LEU A 150      49.160  66.820  59.780  1.00  0.00           C
ATOM   2381  O   LEU A 150      49.370  66.670  58.560  1.00  0.00           O
ATOM   2382  N   LEU A 151      49.060  65.700  60.520  1.00  0.00           N
ATOM   2383  HN  LEU A 151      48.880  65.780  61.490  1.00  0.00           H
ATOM   2384  CA  LEU A 151      49.410  64.420  59.970  1.00  0.00           C
ATOM   2385  HA  LEU A 151      50.410  64.540  59.580  1.00  0.00           H
ATOM   2386  CB  LEU A 151      49.550  63.480  61.150  1.00  0.00           C
ATOM   2387  HB1 LEU A 151      49.680  62.430  60.830  1.00  0.00           H
ATOM   2388  HB2 LEU A 151      48.580  63.440  61.690  1.00  0.00           H
ATOM   2389  CG  LEU A 151      50.680  63.800  62.180  1.00  0.00           C
ATOM   2390  HG  LEU A 151      50.690  64.890  62.420  1.00  0.00           H
ATOM   2391  CD1 LEU A 151      50.350  63.020  63.450  1.00  0.00           C
ATOM   2392 HD11 LEU A 151      49.430  63.350  63.960  1.00  0.00           H
ATOM   2393 HD12 LEU A 151      51.170  62.990  64.200  1.00  0.00           H
ATOM   2394 HD13 LEU A 151      50.180  61.960  63.170  1.00  0.00           H
ATOM   2395  CD2 LEU A 151      52.170  63.460  61.780  1.00  0.00           C
ATOM   2396 HD21 LEU A 151      52.110  62.390  61.490  1.00  0.00           H
ATOM   2397 HD22 LEU A 151      52.840  63.460  62.660  1.00  0.00           H
ATOM   2398 HD23 LEU A 151      52.560  64.160  61.000  1.00  0.00           H
ATOM   2399  C   LEU A 151      48.470  63.800  58.860  1.00  0.00           C
ATOM   2400  O   LEU A 151      48.980  63.310  57.880  1.00  0.00           O
ATOM   2401  N   TRP A 152      47.160  64.110  59.010  1.00  0.00           N
ATOM   2402  HN  TRP A 152      46.790  64.370  59.890  1.00  0.00           H
ATOM   2403  CA  TRP A 152      46.190  63.910  57.950  1.00  0.00           C
ATOM   2404  HA  TRP A 152      46.220  62.880  57.650  1.00  0.00           H
ATOM   2405  CB  TRP A 152      44.690  64.210  58.380  1.00  0.00           C
ATOM   2406  HB1 TRP A 152      44.000  64.390  57.530  1.00  0.00           H
ATOM   2407  HB2 TRP A 152      44.690  65.070  59.070  1.00  0.00           H
ATOM   2408  CG  TRP A 152      44.060  63.040  59.080  1.00  0.00           C
ATOM   2409  CD1 TRP A 152      43.730  63.100  60.380  1.00  0.00           C
ATOM   2410  HD1 TRP A 152      43.920  63.980  60.970  1.00  0.00           H
ATOM   2411  NE1 TRP A 152      43.120  61.880  60.680  1.00  0.00           N
ATOM   2412  HE1 TRP A 152      42.550  61.690  61.460  1.00  0.00           H
ATOM   2413  CE2 TRP A 152      43.110  61.030  59.610  1.00  0.00           C
ATOM   2414  CD2 TRP A 152      43.700  61.760  58.570  1.00  0.00           C
ATOM   2415  CE3 TRP A 152      44.000  61.150  57.370  1.00  0.00           C
ATOM   2416  HE3 TRP A 152      44.570  61.630  56.600  1.00  0.00           H
ATOM   2417  CZ3 TRP A 152      43.510  59.880  57.190  1.00  0.00           C
ATOM   2418  HZ3 TRP A 152      43.680  59.310  56.290  1.00  0.00           H
ATOM   2419  CZ2 TRP A 152      42.750  59.660  59.490  1.00  0.00           C
ATOM   2420  HZ2 TRP A 152      42.230  59.110  60.270  1.00  0.00           H
ATOM   2421  CH2 TRP A 152      42.910  59.090  58.240  1.00  0.00           C
ATOM   2422  HH2 TRP A 152      42.670  58.060  58.010  1.00  0.00           H
ATOM   2423  C   TRP A 152      46.570  64.690  56.630  1.00  0.00           C
ATOM   2424  O   TRP A 152      46.700  64.120  55.580  1.00  0.00           O
ATOM   2425  N   GLY A 153      46.800  65.970  56.740  1.00  0.00           N
ATOM   2426  HN  GLY A 153      46.700  66.340  57.660  1.00  0.00           H
ATOM   2427  CA  GLY A 153      47.030  66.810  55.650  1.00  0.00           C
ATOM   2428  HA1 GLY A 153      47.000  67.830  56.000  1.00  0.00           H
ATOM   2429  HA2 GLY A 153      46.200  66.750  54.970  1.00  0.00           H
ATOM   2430  C   GLY A 153      48.330  66.470  54.980  1.00  0.00           C
ATOM   2431  O   GLY A 153      48.450  66.560  53.730  1.00  0.00           O
ATOM   2432  N   ILE A 154      49.340  66.040  55.750  1.00  0.00           N
ATOM   2433  HN  ILE A 154      49.300  65.970  56.740  1.00  0.00           H
ATOM   2434  CA  ILE A 154      50.590  65.540  55.250  1.00  0.00           C
ATOM   2435  HA  ILE A 154      51.090  66.170  54.520  1.00  0.00           H
ATOM   2436  CB  ILE A 154      51.520  65.400  56.420  1.00  0.00           C
ATOM   2437  HB  ILE A 154      51.020  64.960  57.320  1.00  0.00           H
ATOM   2438  CG2 ILE A 154      52.670  64.420  56.110  1.00  0.00           C
ATOM   2439 HG21 ILE A 154      53.230  64.720  55.200  1.00  0.00           H
ATOM   2440 HG22 ILE A 154      52.290  63.390  55.900  1.00  0.00           H
ATOM   2441 HG23 ILE A 154      53.350  64.430  56.980  1.00  0.00           H
ATOM   2442  CG1 ILE A 154      52.080  66.730  56.860  1.00  0.00           C
ATOM   2443 HG11 ILE A 154      52.370  66.760  57.930  1.00  0.00           H
ATOM   2444 HG12 ILE A 154      51.260  67.460  56.670  1.00  0.00           H
ATOM   2445  CD  ILE A 154      53.370  67.270  56.190  1.00  0.00           C
ATOM   2446  HD1 ILE A 154      54.240  66.630  56.410  1.00  0.00           H
ATOM   2447  HD2 ILE A 154      53.620  68.260  56.630  1.00  0.00           H
ATOM   2448  HD3 ILE A 154      53.290  67.410  55.090  1.00  0.00           H
ATOM   2449  C   ILE A 154      50.340  64.190  54.420  1.00  0.00           C
ATOM   2450  O   ILE A 154      50.860  63.980  53.330  1.00  0.00           O
ATOM   2451  N   THR A 155      49.600  63.240  54.960  1.00  0.00           N
ATOM   2452  HN  THR A 155      49.060  63.400  55.770  1.00  0.00           H
ATOM   2453  CA  THR A 155      49.220  61.960  54.230  1.00  0.00           C
ATOM   2454  HA  THR A 155      50.130  61.530  53.850  1.00  0.00           H
ATOM   2455  CB  THR A 155      48.610  60.920  55.160  1.00  0.00           C
ATOM   2456  HB  THR A 155      47.550  61.230  55.300  1.00  0.00           H
ATOM   2457  OG1 THR A 155      49.380  60.760  56.400  1.00  0.00           O
ATOM   2458  HG1 THR A 155      49.260  61.520  56.970  1.00  0.00           H
ATOM   2459  CG2 THR A 155      48.680  59.530  54.420  1.00  0.00           C
ATOM   2460 HG21 THR A 155      47.980  59.490  53.550  1.00  0.00           H
ATOM   2461 HG22 THR A 155      48.380  58.780  55.180  1.00  0.00           H
ATOM   2462 HG23 THR A 155      49.710  59.260  54.080  1.00  0.00           H
ATOM   2463  C   THR A 155      48.480  62.260  52.970  1.00  0.00           C
ATOM   2464  O   THR A 155      48.780  61.740  51.900  1.00  0.00           O
ATOM   2465  N   ILE A 156      47.520  63.170  53.090  1.00  0.00           N
ATOM   2466  HN  ILE A 156      47.340  63.680  53.920  1.00  0.00           H
ATOM   2467  CA  ILE A 156      46.700  63.540  51.930  1.00  0.00           C
ATOM   2468  HA  ILE A 156      46.240  62.670  51.480  1.00  0.00           H
ATOM   2469  CB  ILE A 156      45.540  64.340  52.430  1.00  0.00           C
ATOM   2470  HB  ILE A 156      45.900  65.060  53.200  1.00  0.00           H
ATOM   2471  CG2 ILE A 156      44.810  64.970  51.280  1.00  0.00           C
ATOM   2472 HG21 ILE A 156      43.900  65.410  51.730  1.00  0.00           H
ATOM   2473 HG22 ILE A 156      44.450  64.360  50.420  1.00  0.00           H
ATOM   2474 HG23 ILE A 156      45.470  65.780  50.910  1.00  0.00           H
ATOM   2475  CG1 ILE A 156      44.560  63.460  53.230  1.00  0.00           C
ATOM   2476 HG11 ILE A 156      45.100  62.760  53.900  1.00  0.00           H
ATOM   2477 HG12 ILE A 156      43.990  62.830  52.520  1.00  0.00           H
ATOM   2478  CD  ILE A 156      43.600  64.190  54.170  1.00  0.00           C
ATOM   2479  HD1 ILE A 156      43.970  65.090  54.710  1.00  0.00           H
ATOM   2480  HD2 ILE A 156      43.200  63.460  54.910  1.00  0.00           H
ATOM   2481  HD3 ILE A 156      42.710  64.540  53.600  1.00  0.00           H
ATOM   2482  C   ILE A 156      47.490  64.270  50.840  1.00  0.00           C
ATOM   2483  O   ILE A 156      47.440  63.910  49.650  1.00  0.00           O
ATOM   2484  N   GLY A 157      48.340  65.180  51.340  1.00  0.00           N
ATOM   2485  HN  GLY A 157      48.200  65.530  52.270  1.00  0.00           H
ATOM   2486  CA  GLY A 157      49.120  65.990  50.370  1.00  0.00           C
ATOM   2487  HA1 GLY A 157      49.630  66.720  50.990  1.00  0.00           H
ATOM   2488  HA2 GLY A 157      48.440  66.550  49.750  1.00  0.00           H
ATOM   2489  C   GLY A 157      50.250  65.310  49.630  1.00  0.00           C
ATOM   2490  O   GLY A 157      50.660  65.760  48.540  1.00  0.00           O
ATOM   2491  N   LEU A 158      50.840  64.340  50.260  1.00  0.00           N
ATOM   2492  HN  LEU A 158      50.470  64.000  51.130  1.00  0.00           H
ATOM   2493  CA  LEU A 158      52.050  63.670  49.800  1.00  0.00           C
ATOM   2494  HA  LEU A 158      52.710  64.260  49.180  1.00  0.00           H
ATOM   2495  CB  LEU A 158      52.840  63.030  50.960  1.00  0.00           C
ATOM   2496  HB1 LEU A 158      53.510  62.210  50.610  1.00  0.00           H
ATOM   2497  HB2 LEU A 158      52.070  62.490  51.550  1.00  0.00           H
ATOM   2498  CG  LEU A 158      53.820  63.910  51.760  1.00  0.00           C
ATOM   2499  HG  LEU A 158      53.150  64.680  52.190  1.00  0.00           H
ATOM   2500  CD1 LEU A 158      54.330  63.190  53.090  1.00  0.00           C
ATOM   2501 HD11 LEU A 158      54.890  62.250  52.950  1.00  0.00           H
ATOM   2502 HD12 LEU A 158      53.370  62.960  53.600  1.00  0.00           H
ATOM   2503 HD13 LEU A 158      54.890  63.790  53.840  1.00  0.00           H
ATOM   2504  CD2 LEU A 158      54.970  64.470  50.880  1.00  0.00           C
ATOM   2505 HD21 LEU A 158      54.580  65.190  50.140  1.00  0.00           H
ATOM   2506 HD22 LEU A 158      55.470  63.670  50.320  1.00  0.00           H
ATOM   2507 HD23 LEU A 158      55.610  65.060  51.590  1.00  0.00           H
ATOM   2508  C   LEU A 158      51.650  62.450  48.860  1.00  0.00           C
ATOM   2509  O   LEU A 158      52.400  61.630  48.360  1.00  0.00           O
ATOM   2510  N   THR A 159      50.310  62.230  48.600  1.00  0.00           N
ATOM   2511  HN  THR A 159      49.640  62.860  48.990  1.00  0.00           H
ATOM   2512  CA  THR A 159      49.740  61.120  47.900  1.00  0.00           C
ATOM   2513  HA  THR A 159      50.440  60.410  47.500  1.00  0.00           H
ATOM   2514  CB  THR A 159      48.830  60.190  48.730  1.00  0.00           C
ATOM   2515  HB  THR A 159      47.850  60.630  49.000  1.00  0.00           H
ATOM   2516  OG1 THR A 159      49.460  59.880  49.920  1.00  0.00           O
ATOM   2517  HG1 THR A 159      49.350  60.610  50.530  1.00  0.00           H
ATOM   2518  CG2 THR A 159      48.580  58.800  48.130  1.00  0.00           C
ATOM   2519 HG21 THR A 159      49.540  58.530  47.620  1.00  0.00           H
ATOM   2520 HG22 THR A 159      47.720  58.790  47.430  1.00  0.00           H
ATOM   2521 HG23 THR A 159      48.580  58.040  48.930  1.00  0.00           H
ATOM   2522  C   THR A 159      48.930  61.650  46.770  1.00  0.00           C
ATOM   2523  O   THR A 159      48.290  60.910  46.020  1.00  0.00           O
ATOM   2524  N   VAL A 160      49.010  62.980  46.480  1.00  0.00           N
ATOM   2525  HN  VAL A 160      49.680  63.630  46.820  1.00  0.00           H
ATOM   2526  CA  VAL A 160      48.140  63.630  45.470  1.00  0.00           C
ATOM   2527  HA  VAL A 160      47.150  63.370  45.830  1.00  0.00           H
ATOM   2528  CB  VAL A 160      48.030  65.120  45.480  1.00  0.00           C
ATOM   2529  HB  VAL A 160      47.330  65.430  44.660  1.00  0.00           H
ATOM   2530  CG1 VAL A 160      47.360  65.710  46.720  1.00  0.00           C
ATOM   2531 HG11 VAL A 160      47.360  66.820  46.630  1.00  0.00           H
ATOM   2532 HG12 VAL A 160      47.800  65.440  47.710  1.00  0.00           H
ATOM   2533 HG13 VAL A 160      46.280  65.460  46.810  1.00  0.00           H
ATOM   2534  CG2 VAL A 160      49.390  65.660  45.120  1.00  0.00           C
ATOM   2535 HG21 VAL A 160      50.160  65.300  45.830  1.00  0.00           H
ATOM   2536 HG22 VAL A 160      49.520  66.750  45.180  1.00  0.00           H
ATOM   2537 HG23 VAL A 160      49.680  65.270  44.120  1.00  0.00           H
ATOM   2538  C   VAL A 160      48.330  63.190  44.060  1.00  0.00           C
ATOM   2539  O   VAL A 160      47.410  63.160  43.230  1.00  0.00           O
ATOM   2540  N   HSD A 161      49.550  62.710  43.700  1.00  0.00           N
ATOM   2541  HN  HSD A 161      50.350  62.740  44.280  1.00  0.00           H
ATOM   2542  CA  HSD A 161      49.790  62.130  42.390  1.00  0.00           C
ATOM   2543  HA  HSD A 161      49.640  63.030  41.830  1.00  0.00           H
ATOM   2544  CB  HSD A 161      51.270  61.650  42.130  1.00  0.00           C
ATOM   2545  HB1 HSD A 161      51.950  62.510  42.340  1.00  0.00           H
ATOM   2546  HB2 HSD A 161      51.390  61.480  41.040  1.00  0.00           H
ATOM   2547  ND1 HSD A 161      52.090  60.520  44.350  1.00  0.00           N
ATOM   2548  HD1 HSD A 161      52.420  61.330  44.830  1.00  0.00           H
ATOM   2549  CG  HSD A 161      51.660  60.450  43.040  1.00  0.00           C
ATOM   2550  CE1 HSD A 161      52.330  59.240  44.700  1.00  0.00           C
ATOM   2551  HE1 HSD A 161      52.850  58.980  45.620  1.00  0.00           H
ATOM   2552  NE2 HSD A 161      52.140  58.430  43.730  1.00  0.00           N
ATOM   2553  CD2 HSD A 161      51.710  59.160  42.670  1.00  0.00           C
ATOM   2554  HD2 HSD A 161      51.630  58.580  41.740  1.00  0.00           H
ATOM   2555  C   HSD A 161      48.830  61.030  41.960  1.00  0.00           C
ATOM   2556  O   HSD A 161      48.470  61.040  40.780  1.00  0.00           O
ATOM   2557  N   LEU A 162      48.290  60.160  42.890  1.00  0.00           N
ATOM   2558  HN  LEU A 162      48.710  60.050  43.790  1.00  0.00           H
ATOM   2559  CA  LEU A 162      47.370  59.110  42.470  1.00  0.00           C
ATOM   2560  HA  LEU A 162      47.730  58.590  41.600  1.00  0.00           H
ATOM   2561  CB  LEU A 162      47.260  57.970  43.600  1.00  0.00           C
ATOM   2562  HB1 LEU A 162      46.530  57.200  43.280  1.00  0.00           H
ATOM   2563  HB2 LEU A 162      46.860  58.440  44.520  1.00  0.00           H
ATOM   2564  CG  LEU A 162      48.620  57.250  43.860  1.00  0.00           C
ATOM   2565  HG  LEU A 162      49.370  57.940  44.310  1.00  0.00           H
ATOM   2566  CD1 LEU A 162      48.320  56.160  44.900  1.00  0.00           C
ATOM   2567 HD11 LEU A 162      47.440  55.600  44.490  1.00  0.00           H
ATOM   2568 HD12 LEU A 162      47.870  56.700  45.750  1.00  0.00           H
ATOM   2569 HD13 LEU A 162      49.120  55.430  45.170  1.00  0.00           H
ATOM   2570  CD2 LEU A 162      49.080  56.640  42.500  1.00  0.00           C
ATOM   2571 HD21 LEU A 162      49.160  57.480  41.790  1.00  0.00           H
ATOM   2572 HD22 LEU A 162      48.270  56.020  42.070  1.00  0.00           H
ATOM   2573 HD23 LEU A 162      50.040  56.120  42.710  1.00  0.00           H
ATOM   2574  C   LEU A 162      45.980  59.600  42.030  1.00  0.00           C
ATOM   2575  O   LEU A 162      45.210  58.950  41.340  1.00  0.00           O
ATOM   2576  N   LEU A 163      45.670  60.830  42.460  1.00  0.00           N
ATOM   2577  HN  LEU A 163      46.380  61.320  42.970  1.00  0.00           H
ATOM   2578  CA  LEU A 163      44.460  61.610  42.150  1.00  0.00           C
ATOM   2579  HA  LEU A 163      43.710  60.890  41.850  1.00  0.00           H
ATOM   2580  CB  LEU A 163      43.970  62.500  43.310  1.00  0.00           C
ATOM   2581  HB1 LEU A 163      43.070  63.000  42.900  1.00  0.00           H
ATOM   2582  HB2 LEU A 163      44.690  63.280  43.660  1.00  0.00           H
ATOM   2583  CG  LEU A 163      43.470  61.800  44.520  1.00  0.00           C
ATOM   2584  HG  LEU A 163      44.300  61.210  44.940  1.00  0.00           H
ATOM   2585  CD1 LEU A 163      42.920  62.750  45.540  1.00  0.00           C
ATOM   2586 HD11 LEU A 163      42.460  62.230  46.400  1.00  0.00           H
ATOM   2587 HD12 LEU A 163      42.220  63.490  45.090  1.00  0.00           H
ATOM   2588 HD13 LEU A 163      43.740  63.410  45.900  1.00  0.00           H
ATOM   2589  CD2 LEU A 163      42.360  60.790  44.180  1.00  0.00           C
ATOM   2590 HD21 LEU A 163      42.710  59.850  43.700  1.00  0.00           H
ATOM   2591 HD22 LEU A 163      41.620  61.260  43.510  1.00  0.00           H
ATOM   2592 HD23 LEU A 163      41.750  60.500  45.070  1.00  0.00           H
ATOM   2593  C   LEU A 163      44.600  62.530  40.910  1.00  0.00           C
ATOM   2594  O   LEU A 163      43.750  62.710  40.120  1.00  0.00           O
ATOM   2595  N   LYS A 164      45.790  63.050  40.600  1.00  0.00           N
ATOM   2596  HN  LYS A 164      46.510  62.970  41.300  1.00  0.00           H
ATOM   2597  CA  LYS A 164      45.960  64.020  39.520  1.00  0.00           C
ATOM   2598  HA  LYS A 164      45.090  64.640  39.480  1.00  0.00           H
ATOM   2599  CB  LYS A 164      47.200  64.910  39.860  1.00  0.00           C
ATOM   2600  HB1 LYS A 164      48.150  64.370  40.070  1.00  0.00           H
ATOM   2601  HB2 LYS A 164      47.040  65.340  40.880  1.00  0.00           H
ATOM   2602  CG  LYS A 164      47.600  66.010  38.880  1.00  0.00           C
ATOM   2603  HG1 LYS A 164      47.660  65.510  37.890  1.00  0.00           H
ATOM   2604  HG2 LYS A 164      48.550  66.480  39.190  1.00  0.00           H
ATOM   2605  CD  LYS A 164      46.670  67.160  38.740  1.00  0.00           C
ATOM   2606  HD1 LYS A 164      46.630  67.520  39.790  1.00  0.00           H
ATOM   2607  HD2 LYS A 164      45.760  66.590  38.490  1.00  0.00           H
ATOM   2608  CE  LYS A 164      47.020  68.280  37.780  1.00  0.00           C
ATOM   2609  HE1 LYS A 164      47.480  67.970  36.830  1.00  0.00           H
ATOM   2610  HE2 LYS A 164      47.840  68.950  38.130  1.00  0.00           H
ATOM   2611  NZ  LYS A 164      45.860  69.170  37.490  1.00  0.00           N
ATOM   2612  HZ1 LYS A 164      44.910  68.850  37.740  1.00  0.00           H
ATOM   2613  HZ2 LYS A 164      45.730  69.330  36.470  1.00  0.00           H
ATOM   2614  HZ3 LYS A 164      46.090  70.090  37.930  1.00  0.00           H
ATOM   2615  C   LYS A 164      46.110  63.330  38.200  1.00  0.00           C
ATOM   2616  O   LYS A 164      45.500  63.670  37.200  1.00  0.00           O
ATOM   2617  N   LYS A 165      46.950  62.300  38.140  1.00  0.00           N
ATOM   2618  HN  LYS A 165      47.380  61.970  38.980  1.00  0.00           H
ATOM   2619  CA  LYS A 165      46.990  61.380  37.010  1.00  0.00           C
ATOM   2620  HA  LYS A 165      47.140  61.980  36.130  1.00  0.00           H
ATOM   2621  CB  LYS A 165      48.110  60.230  37.130  1.00  0.00           C
ATOM   2622  HB1 LYS A 165      48.100  59.510  36.280  1.00  0.00           H
ATOM   2623  HB2 LYS A 165      47.820  59.670  38.030  1.00  0.00           H
ATOM   2624  CG  LYS A 165      49.550  60.790  37.240  1.00  0.00           C
ATOM   2625  HG1 LYS A 165      50.280  59.970  37.220  1.00  0.00           H
ATOM   2626  HG2 LYS A 165      49.660  61.170  38.270  1.00  0.00           H
ATOM   2627  CD  LYS A 165      50.070  61.750  36.180  1.00  0.00           C
ATOM   2628  HD1 LYS A 165      49.370  62.590  35.980  1.00  0.00           H
ATOM   2629  HD2 LYS A 165      50.190  61.180  35.230  1.00  0.00           H
ATOM   2630  CE  LYS A 165      51.410  62.460  36.590  1.00  0.00           C
ATOM   2631  HE1 LYS A 165      51.260  62.970  37.560  1.00  0.00           H
ATOM   2632  HE2 LYS A 165      51.730  63.210  35.820  1.00  0.00           H
ATOM   2633  NZ  LYS A 165      52.470  61.390  36.690  1.00  0.00           N
ATOM   2634  HZ1 LYS A 165      53.360  61.850  36.980  1.00  0.00           H
ATOM   2635  HZ2 LYS A 165      52.730  61.040  35.760  1.00  0.00           H
ATOM   2636  HZ3 LYS A 165      52.290  60.520  37.240  1.00  0.00           H
ATOM   2637  C   LYS A 165      45.690  60.660  36.780  1.00  0.00           C
ATOM   2638  O   LYS A 165      45.030  60.200  37.710  1.00  0.00           O
ATOM   2639  N   LYS A 166      45.330  60.490  35.490  1.00  0.00           N
ATOM   2640  HN  LYS A 166      45.870  60.740  34.700  1.00  0.00           H
ATOM   2641  CA  LYS A 166      44.250  59.530  35.220  1.00  0.00           C
ATOM   2642  HA  LYS A 166      43.370  59.750  35.810  1.00  0.00           H
ATOM   2643  CB  LYS A 166      43.620  59.720  33.790  1.00  0.00           C
ATOM   2644  HB1 LYS A 166      43.000  60.630  33.890  1.00  0.00           H
ATOM   2645  HB2 LYS A 166      42.710  59.080  33.810  1.00  0.00           H
ATOM   2646  CG  LYS A 166      44.560  59.750  32.630  1.00  0.00           C
ATOM   2647  HG1 LYS A 166      44.970  58.730  32.450  1.00  0.00           H
ATOM   2648  HG2 LYS A 166      45.440  60.360  32.930  1.00  0.00           H
ATOM   2649  CD  LYS A 166      43.950  60.250  31.300  1.00  0.00           C
ATOM   2650  HD1 LYS A 166      42.960  59.790  31.090  1.00  0.00           H
ATOM   2651  HD2 LYS A 166      44.680  60.200  30.450  1.00  0.00           H
ATOM   2652  CE  LYS A 166      43.570  61.770  31.410  1.00  0.00           C
ATOM   2653  HE1 LYS A 166      44.510  62.240  31.720  1.00  0.00           H
ATOM   2654  HE2 LYS A 166      42.790  62.000  32.160  1.00  0.00           H
ATOM   2655  NZ  LYS A 166      43.150  62.260  30.150  1.00  0.00           N
ATOM   2656  HZ1 LYS A 166      43.400  63.270  30.010  1.00  0.00           H
ATOM   2657  HZ2 LYS A 166      42.150  62.030  30.050  1.00  0.00           H
ATOM   2658  HZ3 LYS A 166      43.520  61.650  29.400  1.00  0.00           H
ATOM   2659  C   LYS A 166      44.660  58.080  35.400  1.00  0.00           C
ATOM   2660  O   LYS A 166      45.820  57.730  35.130  1.00  0.00           O
ATOM   2661  N   MET A 167      43.710  57.260  35.910  1.00  0.00           N
ATOM   2662  HN  MET A 167      42.790  57.620  36.040  1.00  0.00           H
ATOM   2663  CA  MET A 167      44.080  55.890  36.240  1.00  0.00           C
ATOM   2664  HA  MET A 167      45.120  55.730  36.040  1.00  0.00           H
ATOM   2665  CB  MET A 167      43.860  55.650  37.770  1.00  0.00           C
ATOM   2666  HB1 MET A 167      43.800  54.550  37.890  1.00  0.00           H
ATOM   2667  HB2 MET A 167      42.920  56.210  37.990  1.00  0.00           H
ATOM   2668  CG  MET A 167      45.050  56.230  38.560  1.00  0.00           C
ATOM   2669  HG1 MET A 167      44.720  56.080  39.610  1.00  0.00           H
ATOM   2670  HG2 MET A 167      45.080  57.310  38.310  1.00  0.00           H
ATOM   2671  SD  MET A 167      46.550  55.300  38.190  1.00  0.00           S
ATOM   2672  CE  MET A 167      47.330  56.490  39.300  1.00  0.00           C
ATOM   2673  HE1 MET A 167      48.430  56.400  39.270  1.00  0.00           H
ATOM   2674  HE2 MET A 167      46.960  56.320  40.330  1.00  0.00           H
ATOM   2675  HE3 MET A 167      47.090  57.550  39.060  1.00  0.00           H
ATOM   2676  C   MET A 167      43.540  54.700  35.270  1.00  0.00           C
ATOM   2677  O   MET A 167      44.430  53.990  34.760  1.00  0.00           O
ATOM   2678  N   PRO A 168      42.300  54.400  35.100  1.00  0.00           N
ATOM   2679  CD  PRO A 168      41.220  54.860  35.970  1.00  0.00           C
ATOM   2680  HD1 PRO A 168      41.120  55.960  35.880  1.00  0.00           H
ATOM   2681  HD2 PRO A 168      41.540  54.590  37.000  1.00  0.00           H
ATOM   2682  CA  PRO A 168      41.760  53.350  34.220  1.00  0.00           C
ATOM   2683  HA  PRO A 168      42.080  52.370  34.570  1.00  0.00           H
ATOM   2684  CB  PRO A 168      40.200  53.530  34.260  1.00  0.00           C
ATOM   2685  HB1 PRO A 168      39.640  52.560  34.250  1.00  0.00           H
ATOM   2686  HB2 PRO A 168      39.870  54.240  33.480  1.00  0.00           H
ATOM   2687  CG  PRO A 168      39.940  54.070  35.690  1.00  0.00           C
ATOM   2688  HG1 PRO A 168      39.040  54.700  35.590  1.00  0.00           H
ATOM   2689  HG2 PRO A 168      39.830  53.300  36.500  1.00  0.00           H
ATOM   2690  C   PRO A 168      42.060  53.550  32.690  1.00  0.00           C
ATOM   2691  O   PRO A 168      41.970  54.690  32.190  1.00  0.00           O
ATOM   2692  N   ILE A 169      42.590  52.500  32.050  1.00  0.00           N
ATOM   2693  HN  ILE A 169      42.780  51.720  32.630  1.00  0.00           H
ATOM   2694  CA  ILE A 169      43.120  52.530  30.610  1.00  0.00           C
ATOM   2695  HA  ILE A 169      43.030  53.480  30.100  1.00  0.00           H
ATOM   2696  CB  ILE A 169      44.620  52.210  30.570  1.00  0.00           C
ATOM   2697  HB  ILE A 169      44.790  51.180  30.940  1.00  0.00           H
ATOM   2698  CG2 ILE A 169      45.090  52.210  29.060  1.00  0.00           C
ATOM   2699 HG21 ILE A 169      44.660  53.130  28.630  1.00  0.00           H
ATOM   2700 HG22 ILE A 169      44.670  51.330  28.540  1.00  0.00           H
ATOM   2701 HG23 ILE A 169      46.200  52.160  28.930  1.00  0.00           H
ATOM   2702  CG1 ILE A 169      45.510  53.120  31.420  1.00  0.00           C
ATOM   2703 HG11 ILE A 169      46.540  52.680  31.420  1.00  0.00           H
ATOM   2704 HG12 ILE A 169      45.170  53.040  32.460  1.00  0.00           H
ATOM   2705  CD  ILE A 169      45.540  54.600  31.180  1.00  0.00           C
ATOM   2706  HD1 ILE A 169      46.580  55.000  31.210  1.00  0.00           H
ATOM   2707  HD2 ILE A 169      44.890  55.070  31.950  1.00  0.00           H
ATOM   2708  HD3 ILE A 169      45.080  54.930  30.220  1.00  0.00           H
ATOM   2709  C   ILE A 169      42.370  51.490  29.790  1.00  0.00           C
ATOM   2710  O   ILE A 169      42.490  50.270  30.030  1.00  0.00           O
ATOM   2711  N   GLN A 170      41.750  51.930  28.660  1.00  0.00           N
ATOM   2712  HN  GLN A 170      41.630  52.890  28.430  1.00  0.00           H
ATOM   2713  CA  GLN A 170      40.920  50.950  28.000  1.00  0.00           C
ATOM   2714  HA  GLN A 170      40.530  50.310  28.770  1.00  0.00           H
ATOM   2715  CB  GLN A 170      39.800  51.700  27.150  1.00  0.00           C
ATOM   2716  HB1 GLN A 170      40.180  52.580  26.590  1.00  0.00           H
ATOM   2717  HB2 GLN A 170      39.050  52.020  27.900  1.00  0.00           H
ATOM   2718  CG  GLN A 170      38.990  50.790  26.120  1.00  0.00           C
ATOM   2719  HG1 GLN A 170      39.710  50.540  25.310  1.00  0.00           H
ATOM   2720  HG2 GLN A 170      38.170  51.440  25.760  1.00  0.00           H
ATOM   2721  CD  GLN A 170      38.430  49.520  26.710  1.00  0.00           C
ATOM   2722  OE1 GLN A 170      38.930  48.450  26.380  1.00  0.00           O
ATOM   2723  NE2 GLN A 170      37.420  49.680  27.590  1.00  0.00           N
ATOM   2724 HE21 GLN A 170      36.890  48.870  27.850  1.00  0.00           H
ATOM   2725 HE22 GLN A 170      37.100  50.620  27.760  1.00  0.00           H
ATOM   2726  C   GLN A 170      41.730  50.010  27.020  1.00  0.00           C
ATOM   2727  O   GLN A 170      42.210  50.470  25.980  1.00  0.00           O
ATOM   2728  N   ASN A 171      41.790  48.670  27.270  1.00  0.00           N
ATOM   2729  HN  ASN A 171      41.280  48.310  28.050  1.00  0.00           H
ATOM   2730  CA  ASN A 171      42.410  47.660  26.510  1.00  0.00           C
ATOM   2731  HA  ASN A 171      42.510  48.060  25.510  1.00  0.00           H
ATOM   2732  CB  ASN A 171      43.770  47.320  27.130  1.00  0.00           C
ATOM   2733  HB1 ASN A 171      43.690  46.950  28.180  1.00  0.00           H
ATOM   2734  HB2 ASN A 171      44.450  48.190  27.130  1.00  0.00           H
ATOM   2735  CG  ASN A 171      44.520  46.290  26.260  1.00  0.00           C
ATOM   2736  OD1 ASN A 171      44.930  45.210  26.780  1.00  0.00           O
ATOM   2737  ND2 ASN A 171      44.920  46.750  25.100  1.00  0.00           N
ATOM   2738 HD21 ASN A 171      45.620  46.230  24.600  1.00  0.00           H
ATOM   2739 HD22 ASN A 171      44.960  47.730  24.870  1.00  0.00           H
ATOM   2740  C   ASN A 171      41.510  46.400  26.380  1.00  0.00           C
ATOM   2741  O   ASN A 171      41.170  45.660  27.340  1.00  0.00           O
ATOM   2742  N   GLY A 172      41.080  46.060  25.110  1.00  0.00           N
ATOM   2743  HN  GLY A 172      41.430  46.610  24.360  1.00  0.00           H
ATOM   2744  CA  GLY A 172      40.270  44.930  24.790  1.00  0.00           C
ATOM   2745  HA1 GLY A 172      40.840  44.110  25.190  1.00  0.00           H
ATOM   2746  HA2 GLY A 172      40.210  44.940  23.720  1.00  0.00           H
ATOM   2747  C   GLY A 172      38.850  44.800  25.270  1.00  0.00           C
ATOM   2748  O   GLY A 172      38.180  43.750  25.260  1.00  0.00           O
ATOM   2749  N   GLY A 173      38.290  45.910  25.710  1.00  0.00           N
ATOM   2750  HN  GLY A 173      38.840  46.740  25.770  1.00  0.00           H
ATOM   2751  CA  GLY A 173      36.880  45.990  26.260  1.00  0.00           C
ATOM   2752  HA1 GLY A 173      36.380  45.140  25.830  1.00  0.00           H
ATOM   2753  HA2 GLY A 173      36.290  46.860  25.990  1.00  0.00           H
ATOM   2754  C   GLY A 173      36.840  45.880  27.770  1.00  0.00           C
ATOM   2755  O   GLY A 173      35.960  45.330  28.440  1.00  0.00           O
ATOM   2756  N   ALA A 174      37.940  46.330  28.450  1.00  0.00           N
ATOM   2757  HN  ALA A 174      38.750  46.700  27.990  1.00  0.00           H
ATOM   2758  CA  ALA A 174      38.030  46.410  29.870  1.00  0.00           C
ATOM   2759  HA  ALA A 174      37.100  46.720  30.310  1.00  0.00           H
ATOM   2760  CB  ALA A 174      38.610  45.170  30.360  1.00  0.00           C
ATOM   2761  HB1 ALA A 174      39.550  44.920  29.830  1.00  0.00           H
ATOM   2762  HB2 ALA A 174      37.840  44.390  30.180  1.00  0.00           H
ATOM   2763  HB3 ALA A 174      38.920  45.210  31.430  1.00  0.00           H
ATOM   2764  C   ALA A 174      38.990  47.600  30.150  1.00  0.00           C
ATOM   2765  O   ALA A 174      39.990  47.840  29.540  1.00  0.00           O
ATOM   2766  N   ASN A 175      38.630  48.380  31.240  1.00  0.00           N
ATOM   2767  HN  ASN A 175      38.010  48.010  31.930  1.00  0.00           H
ATOM   2768  CA  ASN A 175      39.140  49.700  31.550  1.00  0.00           C
ATOM   2769  HA  ASN A 175      39.610  49.980  30.620  1.00  0.00           H
ATOM   2770  CB  ASN A 175      37.880  50.670  31.730  1.00  0.00           C
ATOM   2771  HB1 ASN A 175      37.570  50.570  32.790  1.00  0.00           H
ATOM   2772  HB2 ASN A 175      37.080  50.320  31.040  1.00  0.00           H
ATOM   2773  CG  ASN A 175      38.070  52.140  31.490  1.00  0.00           C
ATOM   2774  OD1 ASN A 175      39.090  52.650  31.040  1.00  0.00           O
ATOM   2775  ND2 ASN A 175      37.030  52.920  31.760  1.00  0.00           N
ATOM   2776 HD21 ASN A 175      36.990  53.900  31.550  1.00  0.00           H
ATOM   2777 HD22 ASN A 175      36.290  52.670  32.390  1.00  0.00           H
ATOM   2778  C   ASN A 175      40.160  49.630  32.700  1.00  0.00           C
ATOM   2779  O   ASN A 175      39.750  49.870  33.850  1.00  0.00           O
ATOM   2780  N   LEU A 176      41.340  49.020  32.420  1.00  0.00           N
ATOM   2781  HN  LEU A 176      41.590  48.690  31.520  1.00  0.00           H
ATOM   2782  CA  LEU A 176      42.120  48.340  33.440  1.00  0.00           C
ATOM   2783  HA  LEU A 176      41.440  47.640  33.890  1.00  0.00           H
ATOM   2784  CB  LEU A 176      43.190  47.490  32.800  1.00  0.00           C
ATOM   2785  HB1 LEU A 176      43.830  46.910  33.520  1.00  0.00           H
ATOM   2786  HB2 LEU A 176      43.830  48.270  32.320  1.00  0.00           H
ATOM   2787  CG  LEU A 176      42.770  46.570  31.600  1.00  0.00           C
ATOM   2788  HG  LEU A 176      42.430  47.150  30.730  1.00  0.00           H
ATOM   2789  CD1 LEU A 176      44.010  45.820  31.130  1.00  0.00           C
ATOM   2790 HD11 LEU A 176      43.950  45.350  30.130  1.00  0.00           H
ATOM   2791 HD12 LEU A 176      44.370  45.070  31.880  1.00  0.00           H
ATOM   2792 HD13 LEU A 176      44.860  46.500  30.940  1.00  0.00           H
ATOM   2793  CD2 LEU A 176      41.640  45.540  31.930  1.00  0.00           C
ATOM   2794 HD21 LEU A 176      40.730  46.100  32.240  1.00  0.00           H
ATOM   2795 HD22 LEU A 176      41.960  45.030  32.860  1.00  0.00           H
ATOM   2796 HD23 LEU A 176      41.450  44.800  31.130  1.00  0.00           H
ATOM   2797  C   LEU A 176      42.790  49.330  34.430  1.00  0.00           C
ATOM   2798  O   LEU A 176      43.420  50.320  34.020  1.00  0.00           O
ATOM   2799  N   CYS A 177      42.620  49.110  35.750  1.00  0.00           N
ATOM   2800  HN  CYS A 177      42.180  48.290  36.110  1.00  0.00           H
ATOM   2801  CA  CYS A 177      42.990  50.080  36.800  1.00  0.00           C
ATOM   2802  HA  CYS A 177      43.400  50.890  36.220  1.00  0.00           H
ATOM   2803  CB  CYS A 177      41.790  50.580  37.600  1.00  0.00           C
ATOM   2804  HB1 CYS A 177      41.360  49.770  38.230  1.00  0.00           H
ATOM   2805  HB2 CYS A 177      41.080  50.940  36.810  1.00  0.00           H
ATOM   2806  SG  CYS A 177      42.280  52.080  38.500  1.00  0.00           S
ATOM   2807  C   CYS A 177      44.010  49.460  37.800  1.00  0.00           C
ATOM   2808  O   CYS A 177      43.710  48.400  38.380  1.00  0.00           O
ATOM   2809  N   SER A 178      45.130  50.200  38.090  1.00  0.00           N
ATOM   2810  HN  SER A 178      45.300  51.070  37.620  1.00  0.00           H
ATOM   2811  CA  SER A 178      46.180  49.680  38.980  1.00  0.00           C
ATOM   2812  HA  SER A 178      45.860  49.850  40.000  1.00  0.00           H
ATOM   2813  CB  SER A 178      46.680  48.200  38.680  1.00  0.00           C
ATOM   2814  HB1 SER A 178      47.320  48.200  37.770  1.00  0.00           H
ATOM   2815  HB2 SER A 178      45.860  47.460  38.560  1.00  0.00           H
ATOM   2816  OG  SER A 178      47.440  47.860  39.760  1.00  0.00           O
ATOM   2817  HG1 SER A 178      47.940  47.050  39.560  1.00  0.00           H
ATOM   2818  C   SER A 178      47.360  50.620  38.900  1.00  0.00           C
ATOM   2819  O   SER A 178      47.870  50.860  37.830  1.00  0.00           O
ATOM   2820  N   SER A 179      47.840  51.130  40.050  1.00  0.00           N
ATOM   2821  HN  SER A 179      47.320  50.980  40.890  1.00  0.00           H
ATOM   2822  CA  SER A 179      49.090  52.000  40.160  1.00  0.00           C
ATOM   2823  HA  SER A 179      49.210  52.540  39.230  1.00  0.00           H
ATOM   2824  CB  SER A 179      48.900  53.010  41.220  1.00  0.00           C
ATOM   2825  HB1 SER A 179      47.950  53.510  40.950  1.00  0.00           H
ATOM   2826  HB2 SER A 179      49.720  53.760  41.170  1.00  0.00           H
ATOM   2827  OG  SER A 179      48.820  52.390  42.500  1.00  0.00           O
ATOM   2828  HG1 SER A 179      49.700  52.490  42.880  1.00  0.00           H
ATOM   2829  C   SER A 179      50.400  51.220  40.350  1.00  0.00           C
ATOM   2830  O   SER A 179      51.550  51.730  40.520  1.00  0.00           O
ATOM   2831  N   PHE A 180      50.370  49.860  40.270  1.00  0.00           N
ATOM   2832  HN  PHE A 180      49.550  49.430  39.930  1.00  0.00           H
ATOM   2833  CA  PHE A 180      51.420  48.920  40.670  1.00  0.00           C
ATOM   2834  HA  PHE A 180      52.170  49.560  41.080  1.00  0.00           H
ATOM   2835  CB  PHE A 180      51.030  47.700  41.620  1.00  0.00           C
ATOM   2836  HB1 PHE A 180      51.810  46.920  41.710  1.00  0.00           H
ATOM   2837  HB2 PHE A 180      50.200  47.250  41.030  1.00  0.00           H
ATOM   2838  CG  PHE A 180      50.510  48.280  42.910  1.00  0.00           C
ATOM   2839  CD1 PHE A 180      51.350  48.820  43.960  1.00  0.00           C
ATOM   2840  HD1 PHE A 180      52.390  48.780  43.710  1.00  0.00           H
ATOM   2841  CE1 PHE A 180      50.860  49.190  45.200  1.00  0.00           C
ATOM   2842  HE1 PHE A 180      51.560  49.420  45.990  1.00  0.00           H
ATOM   2843  CZ  PHE A 180      49.540  49.110  45.490  1.00  0.00           C
ATOM   2844  HZ  PHE A 180      49.100  49.480  46.410  1.00  0.00           H
ATOM   2845  CD2 PHE A 180      49.150  48.300  43.200  1.00  0.00           C
ATOM   2846  HD2 PHE A 180      48.540  47.760  42.500  1.00  0.00           H
ATOM   2847  CE2 PHE A 180      48.660  48.570  44.510  1.00  0.00           C
ATOM   2848  HE2 PHE A 180      47.600  48.580  44.700  1.00  0.00           H
ATOM   2849  C   PHE A 180      52.140  48.270  39.400  1.00  0.00           C
ATOM   2850  O   PHE A 180      52.860  47.300  39.480  1.00  0.00           O
ATOM   2851  N   SER A 181      51.950  48.830  38.180  1.00  0.00           N
ATOM   2852  HN  SER A 181      51.440  49.690  38.060  1.00  0.00           H
ATOM   2853  CA  SER A 181      52.330  48.160  36.880  1.00  0.00           C
ATOM   2854  HA  SER A 181      52.130  47.110  36.940  1.00  0.00           H
ATOM   2855  CB  SER A 181      51.590  48.760  35.650  1.00  0.00           C
ATOM   2856  HB1 SER A 181      50.530  48.710  35.940  1.00  0.00           H
ATOM   2857  HB2 SER A 181      51.760  48.190  34.700  1.00  0.00           H
ATOM   2858  OG  SER A 181      51.950  50.150  35.300  1.00  0.00           O
ATOM   2859  HG1 SER A 181      51.230  50.710  35.600  1.00  0.00           H
ATOM   2860  C   SER A 181      53.870  48.190  36.600  1.00  0.00           C
ATOM   2861  O   SER A 181      54.570  49.150  36.940  1.00  0.00           O
ATOM   2862  N   ILE A 182      54.350  47.100  36.000  1.00  0.00           N
ATOM   2863  HN  ILE A 182      53.770  46.320  35.820  1.00  0.00           H
ATOM   2864  CA  ILE A 182      55.690  46.980  35.560  1.00  0.00           C
ATOM   2865  HA  ILE A 182      56.290  47.470  36.310  1.00  0.00           H
ATOM   2866  CB  ILE A 182      56.240  45.550  35.280  1.00  0.00           C
ATOM   2867  HB  ILE A 182      55.920  45.320  34.250  1.00  0.00           H
ATOM   2868  CG2 ILE A 182      57.780  45.570  35.200  1.00  0.00           C
ATOM   2869 HG21 ILE A 182      58.240  44.580  35.450  1.00  0.00           H
ATOM   2870 HG22 ILE A 182      58.260  46.400  35.770  1.00  0.00           H
ATOM   2871 HG23 ILE A 182      57.930  45.820  34.130  1.00  0.00           H
ATOM   2872  CG1 ILE A 182      55.550  44.490  36.190  1.00  0.00           C
ATOM   2873 HG11 ILE A 182      55.980  43.540  35.790  1.00  0.00           H
ATOM   2874 HG12 ILE A 182      54.450  44.480  36.080  1.00  0.00           H
ATOM   2875  CD  ILE A 182      55.980  44.680  37.670  1.00  0.00           C
ATOM   2876  HD1 ILE A 182      55.670  45.710  37.980  1.00  0.00           H
ATOM   2877  HD2 ILE A 182      57.070  44.640  37.880  1.00  0.00           H
ATOM   2878  HD3 ILE A 182      55.420  44.020  38.350  1.00  0.00           H
ATOM   2879  C   ILE A 182      55.900  47.800  34.310  1.00  0.00           C
ATOM   2880  O   ILE A 182      55.180  47.570  33.340  1.00  0.00           O
ATOM   2881  N   CYS A 183      56.810  48.720  34.370  1.00  0.00           N
ATOM   2882  HN  CYS A 183      57.290  48.720  35.240  1.00  0.00           H
ATOM   2883  CA  CYS A 183      56.930  49.820  33.380  1.00  0.00           C
ATOM   2884  HA  CYS A 183      56.200  49.740  32.580  1.00  0.00           H
ATOM   2885  CB  CYS A 183      56.810  51.170  34.080  1.00  0.00           C
ATOM   2886  HB1 CYS A 183      57.100  51.970  33.370  1.00  0.00           H
ATOM   2887  HB2 CYS A 183      57.550  51.270  34.910  1.00  0.00           H
ATOM   2888  SG  CYS A 183      55.170  51.530  34.620  1.00  0.00           S
ATOM   2889  C   CYS A 183      58.280  49.640  32.660  1.00  0.00           C
ATOM   2890  O   CYS A 183      59.270  49.170  33.250  1.00  0.00           O
ATOM   2891  N   HSD A 184      58.400  49.960  31.350  1.00  0.00           N
ATOM   2892  HN  HSD A 184      57.530  50.230  30.940  1.00  0.00           H
ATOM   2893  CA  HSD A 184      59.600  49.990  30.590  1.00  0.00           C
ATOM   2894  HA  HSD A 184      60.020  49.000  30.570  1.00  0.00           H
ATOM   2895  CB  HSD A 184      59.290  50.560  29.230  1.00  0.00           C
ATOM   2896  HB1 HSD A 184      58.430  49.970  28.850  1.00  0.00           H
ATOM   2897  HB2 HSD A 184      60.090  50.450  28.470  1.00  0.00           H
ATOM   2898  ND1 HSD A 184      59.280  52.950  28.360  1.00  0.00           N
ATOM   2899  HD1 HSD A 184      59.990  52.860  27.670  1.00  0.00           H
ATOM   2900  CG  HSD A 184      58.820  52.010  29.200  1.00  0.00           C
ATOM   2901  CE1 HSD A 184      58.510  54.110  28.600  1.00  0.00           C
ATOM   2902  HE1 HSD A 184      58.800  54.980  28.010  1.00  0.00           H
ATOM   2903  NE2 HSD A 184      57.630  53.940  29.530  1.00  0.00           N
ATOM   2904  CD2 HSD A 184      57.800  52.590  29.870  1.00  0.00           C
ATOM   2905  HD2 HSD A 184      57.200  52.160  30.660  1.00  0.00           H
ATOM   2906  C   HSD A 184      60.710  50.930  30.990  1.00  0.00           C
ATOM   2907  O   HSD A 184      61.770  51.030  30.320  1.00  0.00           O
ATOM   2908  N   THR A 185      60.430  51.740  32.060  1.00  0.00           N
ATOM   2909  HN  THR A 185      59.600  51.550  32.580  1.00  0.00           H
ATOM   2910  CA  THR A 185      61.350  52.720  32.610  1.00  0.00           C
ATOM   2911  HA  THR A 185      62.310  52.230  32.620  1.00  0.00           H
ATOM   2912  CB  THR A 185      61.330  54.040  31.840  1.00  0.00           C
ATOM   2913  HB  THR A 185      60.250  54.220  31.640  1.00  0.00           H
ATOM   2914  OG1 THR A 185      62.060  53.900  30.660  1.00  0.00           O
ATOM   2915  HG1 THR A 185      61.550  53.240  30.190  1.00  0.00           H
ATOM   2916  CG2 THR A 185      61.890  55.280  32.570  1.00  0.00           C
ATOM   2917 HG21 THR A 185      61.890  56.220  31.970  1.00  0.00           H
ATOM   2918 HG22 THR A 185      62.960  55.180  32.840  1.00  0.00           H
ATOM   2919 HG23 THR A 185      61.200  55.480  33.410  1.00  0.00           H
ATOM   2920  C   THR A 185      60.980  52.840  34.050  1.00  0.00           C
ATOM   2921  O   THR A 185      59.850  52.570  34.350  1.00  0.00           O
ATOM   2922  N   PHE A 186      61.960  53.060  34.950  1.00  0.00           N
ATOM   2923  HN  PHE A 186      62.890  53.170  34.600  1.00  0.00           H
ATOM   2924  CA  PHE A 186      61.720  53.150  36.370  1.00  0.00           C
ATOM   2925  HA  PHE A 186      61.290  52.240  36.760  1.00  0.00           H
ATOM   2926  CB  PHE A 186      63.090  53.460  37.020  1.00  0.00           C
ATOM   2927  HB1 PHE A 186      62.990  53.480  38.130  1.00  0.00           H
ATOM   2928  HB2 PHE A 186      63.350  54.430  36.560  1.00  0.00           H
ATOM   2929  CG  PHE A 186      64.140  52.460  36.590  1.00  0.00           C
ATOM   2930  CD1 PHE A 186      64.920  52.710  35.520  1.00  0.00           C
ATOM   2931  HD1 PHE A 186      64.900  53.580  34.890  1.00  0.00           H
ATOM   2932  CE1 PHE A 186      65.960  51.810  35.180  1.00  0.00           C
ATOM   2933  HE1 PHE A 186      66.660  51.980  34.360  1.00  0.00           H
ATOM   2934  CZ  PHE A 186      66.190  50.640  35.890  1.00  0.00           C
ATOM   2935  HZ  PHE A 186      66.990  49.970  35.650  1.00  0.00           H
ATOM   2936  CD2 PHE A 186      64.300  51.370  37.350  1.00  0.00           C
ATOM   2937  HD2 PHE A 186      63.560  51.140  38.100  1.00  0.00           H
ATOM   2938  CE2 PHE A 186      65.330  50.450  37.070  1.00  0.00           C
ATOM   2939  HE2 PHE A 186      65.690  49.700  37.760  1.00  0.00           H
ATOM   2940  C   PHE A 186      60.680  54.240  36.800  1.00  0.00           C
ATOM   2941  O   PHE A 186      60.550  55.290  36.250  1.00  0.00           O
ATOM   2942  N   GLN A 187      59.880  53.960  37.820  1.00  0.00           N
ATOM   2943  HN  GLN A 187      60.020  53.070  38.250  1.00  0.00           H
ATOM   2944  CA  GLN A 187      58.690  54.780  38.180  1.00  0.00           C
ATOM   2945  HA  GLN A 187      58.580  55.510  37.400  1.00  0.00           H
ATOM   2946  CB  GLN A 187      57.320  54.050  38.280  1.00  0.00           C
ATOM   2947  HB1 GLN A 187      56.510  54.780  38.510  1.00  0.00           H
ATOM   2948  HB2 GLN A 187      57.280  53.290  39.090  1.00  0.00           H
ATOM   2949  CG  GLN A 187      56.860  53.350  36.950  1.00  0.00           C
ATOM   2950  HG1 GLN A 187      55.910  52.840  37.240  1.00  0.00           H
ATOM   2951  HG2 GLN A 187      57.600  52.540  36.780  1.00  0.00           H
ATOM   2952  CD  GLN A 187      56.660  54.260  35.750  1.00  0.00           C
ATOM   2953  OE1 GLN A 187      55.710  55.030  35.620  1.00  0.00           O
ATOM   2954  NE2 GLN A 187      57.690  54.370  34.900  1.00  0.00           N
ATOM   2955 HE21 GLN A 187      58.450  53.740  35.050  1.00  0.00           H
ATOM   2956 HE22 GLN A 187      57.660  55.130  34.250  1.00  0.00           H
ATOM   2957  C   GLN A 187      59.120  55.470  39.470  1.00  0.00           C
ATOM   2958  O   GLN A 187      59.610  54.860  40.420  1.00  0.00           O
ATOM   2959  N   TRP A 188      58.970  56.780  39.530  1.00  0.00           N
ATOM   2960  HN  TRP A 188      58.520  57.150  38.730  1.00  0.00           H
ATOM   2961  CA  TRP A 188      59.330  57.660  40.700  1.00  0.00           C
ATOM   2962  HA  TRP A 188      60.340  57.420  40.970  1.00  0.00           H
ATOM   2963  CB  TRP A 188      58.840  59.130  40.480  1.00  0.00           C
ATOM   2964  HB1 TRP A 188      57.760  59.150  40.220  1.00  0.00           H
ATOM   2965  HB2 TRP A 188      59.510  59.600  39.730  1.00  0.00           H
ATOM   2966  CG  TRP A 188      59.200  60.080  41.580  1.00  0.00           C
ATOM   2967  CD1 TRP A 188      58.280  60.800  42.270  1.00  0.00           C
ATOM   2968  HD1 TRP A 188      57.220  60.870  42.090  1.00  0.00           H
ATOM   2969  NE1 TRP A 188      58.980  61.530  43.260  1.00  0.00           N
ATOM   2970  HE1 TRP A 188      58.560  62.010  44.000  1.00  0.00           H
ATOM   2971  CE2 TRP A 188      60.280  61.210  43.270  1.00  0.00           C
ATOM   2972  CD2 TRP A 188      60.470  60.270  42.220  1.00  0.00           C
ATOM   2973  CE3 TRP A 188      61.730  59.770  42.010  1.00  0.00           C
ATOM   2974  HE3 TRP A 188      61.940  59.060  41.230  1.00  0.00           H
ATOM   2975  CZ3 TRP A 188      62.830  60.210  42.770  1.00  0.00           C
ATOM   2976  HZ3 TRP A 188      63.780  59.700  42.670  1.00  0.00           H
ATOM   2977  CZ2 TRP A 188      61.350  61.670  44.010  1.00  0.00           C
ATOM   2978  HZ2 TRP A 188      61.210  62.530  44.650  1.00  0.00           H
ATOM   2979  CH2 TRP A 188      62.660  61.140  43.790  1.00  0.00           C
ATOM   2980  HH2 TRP A 188      63.510  61.510  44.340  1.00  0.00           H
ATOM   2981  C   TRP A 188      58.560  57.250  41.980  1.00  0.00           C
ATOM   2982  O   TRP A 188      59.160  57.000  43.020  1.00  0.00           O
ATOM   2983  N   HSE A 189      57.260  57.070  41.940  1.00  0.00           N
ATOM   2984  HN  HSE A 189      56.760  57.220  41.090  1.00  0.00           H
ATOM   2985  CA  HSE A 189      56.480  56.670  43.130  1.00  0.00           C
ATOM   2986  HA  HSE A 189      56.710  57.440  43.850  1.00  0.00           H
ATOM   2987  CB  HSE A 189      54.950  56.700  42.840  1.00  0.00           C
ATOM   2988  HB1 HSE A 189      54.710  57.670  42.330  1.00  0.00           H
ATOM   2989  HB2 HSE A 189      54.330  56.670  43.760  1.00  0.00           H
ATOM   2990  ND1 HSE A 189      55.040  55.220  40.830  1.00  0.00           N
ATOM   2991  CG  HSE A 189      54.380  55.650  41.960  1.00  0.00           C
ATOM   2992  CE1 HSE A 189      54.280  54.150  40.340  1.00  0.00           C
ATOM   2993  HE1 HSE A 189      54.460  53.510  39.480  1.00  0.00           H
ATOM   2994  NE2 HSE A 189      53.260  53.920  41.210  1.00  0.00           N
ATOM   2995  HE2 HSE A 189      52.580  53.210  40.990  1.00  0.00           H
ATOM   2996  CD2 HSE A 189      53.290  54.880  42.190  1.00  0.00           C
ATOM   2997  HD2 HSE A 189      52.580  54.790  43.000  1.00  0.00           H
ATOM   2998  C   HSE A 189      56.950  55.410  43.800  1.00  0.00           C
ATOM   2999  O   HSE A 189      56.770  55.170  45.010  1.00  0.00           O
ATOM   3000  N   GLU A 190      57.390  54.390  42.990  1.00  0.00           N
ATOM   3001  HN  GLU A 190      57.250  54.540  42.020  1.00  0.00           H
ATOM   3002  CA  GLU A 190      57.940  53.120  43.330  1.00  0.00           C
ATOM   3003  HA  GLU A 190      57.260  52.540  43.940  1.00  0.00           H
ATOM   3004  CB  GLU A 190      58.190  52.210  42.090  1.00  0.00           C
ATOM   3005  HB1 GLU A 190      58.900  51.390  42.350  1.00  0.00           H
ATOM   3006  HB2 GLU A 190      58.670  52.770  41.260  1.00  0.00           H
ATOM   3007  CG  GLU A 190      56.850  51.720  41.610  1.00  0.00           C
ATOM   3008  HG1 GLU A 190      56.200  52.620  41.520  1.00  0.00           H
ATOM   3009  HG2 GLU A 190      56.320  51.040  42.300  1.00  0.00           H
ATOM   3010  CD  GLU A 190      56.730  51.060  40.250  1.00  0.00           C
ATOM   3011  OE1 GLU A 190      57.760  50.810  39.610  1.00  0.00           O
ATOM   3012  OE2 GLU A 190      55.620  50.690  39.810  1.00  0.00           O
ATOM   3013  C   GLU A 190      59.350  53.370  44.110  1.00  0.00           C
ATOM   3014  O   GLU A 190      59.660  52.820  45.140  1.00  0.00           O
ATOM   3015  N   ALA A 191      60.160  54.260  43.590  1.00  0.00           N
ATOM   3016  HN  ALA A 191      60.020  54.610  42.660  1.00  0.00           H
ATOM   3017  CA  ALA A 191      61.330  54.710  44.280  1.00  0.00           C
ATOM   3018  HA  ALA A 191      61.910  53.840  44.550  1.00  0.00           H
ATOM   3019  CB  ALA A 191      62.110  55.520  43.270  1.00  0.00           C
ATOM   3020  HB1 ALA A 191      61.580  56.490  43.160  1.00  0.00           H
ATOM   3021  HB2 ALA A 191      62.100  54.980  42.300  1.00  0.00           H
ATOM   3022  HB3 ALA A 191      63.160  55.750  43.560  1.00  0.00           H
ATOM   3023  C   ALA A 191      61.050  55.510  45.510  1.00  0.00           C
ATOM   3024  O   ALA A 191      61.710  55.320  46.540  1.00  0.00           O
ATOM   3025  N   MET A 192      60.090  56.410  45.490  1.00  0.00           N
ATOM   3026  HN  MET A 192      59.710  56.620  44.600  1.00  0.00           H
ATOM   3027  CA  MET A 192      59.610  57.200  46.600  1.00  0.00           C
ATOM   3028  HA  MET A 192      60.470  57.660  47.070  1.00  0.00           H
ATOM   3029  CB  MET A 192      58.580  58.280  46.100  1.00  0.00           C
ATOM   3030  HB1 MET A 192      57.700  57.770  45.680  1.00  0.00           H
ATOM   3031  HB2 MET A 192      59.130  58.860  45.330  1.00  0.00           H
ATOM   3032  CG  MET A 192      58.070  59.250  47.270  1.00  0.00           C
ATOM   3033  HG1 MET A 192      57.500  58.720  48.060  1.00  0.00           H
ATOM   3034  HG2 MET A 192      57.270  59.820  46.750  1.00  0.00           H
ATOM   3035  SD  MET A 192      59.460  60.360  47.850  1.00  0.00           S
ATOM   3036  CE  MET A 192      58.320  61.530  48.660  1.00  0.00           C
ATOM   3037  HE1 MET A 192      57.540  61.090  49.310  1.00  0.00           H
ATOM   3038  HE2 MET A 192      57.760  62.160  47.940  1.00  0.00           H
ATOM   3039  HE3 MET A 192      58.800  62.250  49.360  1.00  0.00           H
ATOM   3040  C   MET A 192      59.030  56.300  47.700  1.00  0.00           C
ATOM   3041  O   MET A 192      59.210  56.530  48.920  1.00  0.00           O
ATOM   3042  N   PHE A 193      58.320  55.250  47.320  1.00  0.00           N
ATOM   3043  HN  PHE A 193      58.070  55.100  46.370  1.00  0.00           H
ATOM   3044  CA  PHE A 193      57.790  54.300  48.280  1.00  0.00           C
ATOM   3045  HA  PHE A 193      57.210  54.920  48.960  1.00  0.00           H
ATOM   3046  CB  PHE A 193      56.680  53.390  47.580  1.00  0.00           C
ATOM   3047  HB1 PHE A 193      57.290  53.110  46.700  1.00  0.00           H
ATOM   3048  HB2 PHE A 193      55.850  54.000  47.170  1.00  0.00           H
ATOM   3049  CG  PHE A 193      56.250  52.090  48.280  1.00  0.00           C
ATOM   3050  CD1 PHE A 193      56.620  50.770  47.770  1.00  0.00           C
ATOM   3051  HD1 PHE A 193      57.220  50.820  46.870  1.00  0.00           H
ATOM   3052  CE1 PHE A 193      56.230  49.570  48.410  1.00  0.00           C
ATOM   3053  HE1 PHE A 193      56.650  48.640  48.090  1.00  0.00           H
ATOM   3054  CZ  PHE A 193      55.300  49.770  49.530  1.00  0.00           C
ATOM   3055  HZ  PHE A 193      54.970  48.900  50.070  1.00  0.00           H
ATOM   3056  CD2 PHE A 193      55.350  52.220  49.370  1.00  0.00           C
ATOM   3057  HD2 PHE A 193      55.090  53.210  49.730  1.00  0.00           H
ATOM   3058  CE2 PHE A 193      54.860  51.080  49.990  1.00  0.00           C
ATOM   3059  HE2 PHE A 193      54.100  51.050  50.760  1.00  0.00           H
ATOM   3060  C   PHE A 193      58.870  53.610  49.120  1.00  0.00           C
ATOM   3061  O   PHE A 193      58.680  53.380  50.300  1.00  0.00           O
ATOM   3062  N   LEU A 194      59.990  53.190  48.550  1.00  0.00           N
ATOM   3063  HN  LEU A 194      60.050  53.220  47.550  1.00  0.00           H
ATOM   3064  CA  LEU A 194      61.160  52.660  49.330  1.00  0.00           C
ATOM   3065  HA  LEU A 194      60.960  51.760  49.880  1.00  0.00           H
ATOM   3066  CB  LEU A 194      62.300  52.340  48.420  1.00  0.00           C
ATOM   3067  HB1 LEU A 194      63.180  52.000  49.020  1.00  0.00           H
ATOM   3068  HB2 LEU A 194      62.660  53.260  47.920  1.00  0.00           H
ATOM   3069  CG  LEU A 194      62.190  51.300  47.250  1.00  0.00           C
ATOM   3070  HG  LEU A 194      61.590  51.740  46.420  1.00  0.00           H
ATOM   3071  CD1 LEU A 194      63.660  51.010  46.690  1.00  0.00           C
ATOM   3072 HD11 LEU A 194      63.570  50.210  45.910  1.00  0.00           H
ATOM   3073 HD12 LEU A 194      64.130  50.650  47.630  1.00  0.00           H
ATOM   3074 HD13 LEU A 194      64.270  51.880  46.370  1.00  0.00           H
ATOM   3075  CD2 LEU A 194      61.600  50.080  47.920  1.00  0.00           C
ATOM   3076 HD21 LEU A 194      60.610  50.280  48.370  1.00  0.00           H
ATOM   3077 HD22 LEU A 194      62.290  49.800  48.750  1.00  0.00           H
ATOM   3078 HD23 LEU A 194      61.520  49.200  47.250  1.00  0.00           H
ATOM   3079  C   LEU A 194      61.730  53.690  50.400  1.00  0.00           C
ATOM   3080  O   LEU A 194      61.930  53.400  51.590  1.00  0.00           O
ATOM   3081  N   LEU A 195      61.830  54.940  50.050  1.00  0.00           N
ATOM   3082  HN  LEU A 195      61.770  55.210  49.090  1.00  0.00           H
ATOM   3083  CA  LEU A 195      62.110  55.980  51.020  1.00  0.00           C
ATOM   3084  HA  LEU A 195      63.070  55.800  51.500  1.00  0.00           H
ATOM   3085  CB  LEU A 195      62.390  57.350  50.240  1.00  0.00           C
ATOM   3086  HB1 LEU A 195      62.630  58.040  51.070  1.00  0.00           H
ATOM   3087  HB2 LEU A 195      61.390  57.620  49.810  1.00  0.00           H
ATOM   3088  CG  LEU A 195      63.430  57.310  49.110  1.00  0.00           C
ATOM   3089  HG  LEU A 195      63.170  56.640  48.270  1.00  0.00           H
ATOM   3090  CD1 LEU A 195      63.470  58.600  48.330  1.00  0.00           C
ATOM   3091 HD11 LEU A 195      62.460  58.960  48.040  1.00  0.00           H
ATOM   3092 HD12 LEU A 195      64.100  58.660  47.420  1.00  0.00           H
ATOM   3093 HD13 LEU A 195      63.840  59.280  49.130  1.00  0.00           H
ATOM   3094  CD2 LEU A 195      64.880  57.010  49.580  1.00  0.00           C
ATOM   3095 HD21 LEU A 195      65.230  57.750  50.320  1.00  0.00           H
ATOM   3096 HD22 LEU A 195      65.530  57.110  48.690  1.00  0.00           H
ATOM   3097 HD23 LEU A 195      64.960  55.950  49.930  1.00  0.00           H
ATOM   3098  C   LEU A 195      61.030  56.160  52.040  1.00  0.00           C
ATOM   3099  O   LEU A 195      61.300  56.410  53.180  1.00  0.00           O
ATOM   3100  N   GLU A 196      59.760  56.120  51.630  1.00  0.00           N
ATOM   3101  HN  GLU A 196      59.660  56.210  50.650  1.00  0.00           H
ATOM   3102  CA  GLU A 196      58.640  56.220  52.550  1.00  0.00           C
ATOM   3103  HA  GLU A 196      58.750  57.140  53.110  1.00  0.00           H
ATOM   3104  CB  GLU A 196      57.270  56.190  51.750  1.00  0.00           C
ATOM   3105  HB1 GLU A 196      56.370  56.000  52.370  1.00  0.00           H
ATOM   3106  HB2 GLU A 196      57.350  55.380  51.000  1.00  0.00           H
ATOM   3107  CG  GLU A 196      56.860  57.480  51.010  1.00  0.00           C
ATOM   3108  HG1 GLU A 196      57.570  57.930  50.280  1.00  0.00           H
ATOM   3109  HG2 GLU A 196      56.790  58.310  51.760  1.00  0.00           H
ATOM   3110  CD  GLU A 196      55.520  57.340  50.440  1.00  0.00           C
ATOM   3111  OE1 GLU A 196      54.790  56.340  50.350  1.00  0.00           O
ATOM   3112  OE2 GLU A 196      55.160  58.570  49.990  1.00  0.00           O
ATOM   3113  HE2 GLU A 196      54.240  58.440  49.740  1.00  0.00           H
ATOM   3114  C   GLU A 196      58.580  55.100  53.590  1.00  0.00           C
ATOM   3115  O   GLU A 196      58.210  55.400  54.730  1.00  0.00           O
ATOM   3116  N   PHE A 197      58.900  53.830  53.210  1.00  0.00           N
ATOM   3117  HN  PHE A 197      58.930  53.530  52.260  1.00  0.00           H
ATOM   3118  CA  PHE A 197      58.960  52.840  54.240  1.00  0.00           C
ATOM   3119  HA  PHE A 197      58.050  52.920  54.830  1.00  0.00           H
ATOM   3120  CB  PHE A 197      58.770  51.400  53.610  1.00  0.00           C
ATOM   3121  HB1 PHE A 197      59.520  51.030  52.880  1.00  0.00           H
ATOM   3122  HB2 PHE A 197      57.830  51.530  53.030  1.00  0.00           H
ATOM   3123  CG  PHE A 197      58.570  50.350  54.660  1.00  0.00           C
ATOM   3124  CD1 PHE A 197      57.460  50.400  55.470  1.00  0.00           C
ATOM   3125  HD1 PHE A 197      56.860  51.290  55.440  1.00  0.00           H
ATOM   3126  CE1 PHE A 197      57.310  49.520  56.580  1.00  0.00           C
ATOM   3127  HE1 PHE A 197      56.520  49.730  57.290  1.00  0.00           H
ATOM   3128  CZ  PHE A 197      58.170  48.420  56.640  1.00  0.00           C
ATOM   3129  HZ  PHE A 197      58.000  47.730  57.460  1.00  0.00           H
ATOM   3130  CD2 PHE A 197      59.340  49.160  54.640  1.00  0.00           C
ATOM   3131  HD2 PHE A 197      60.200  49.070  54.000  1.00  0.00           H
ATOM   3132  CE2 PHE A 197      59.200  48.260  55.710  1.00  0.00           C
ATOM   3133  HE2 PHE A 197      59.830  47.380  55.740  1.00  0.00           H
ATOM   3134  C   PHE A 197      60.140  52.890  55.180  1.00  0.00           C
ATOM   3135  O   PHE A 197      59.990  52.530  56.370  1.00  0.00           O
ATOM   3136  N   PHE A 198      61.280  53.320  54.720  1.00  0.00           N
ATOM   3137  HN  PHE A 198      61.200  53.570  53.750  1.00  0.00           H
ATOM   3138  CA  PHE A 198      62.540  53.400  55.470  1.00  0.00           C
ATOM   3139  HA  PHE A 198      62.670  52.360  55.730  1.00  0.00           H
ATOM   3140  CB  PHE A 198      63.760  53.860  54.590  1.00  0.00           C
ATOM   3141  HB1 PHE A 198      63.460  54.820  54.120  1.00  0.00           H
ATOM   3142  HB2 PHE A 198      63.790  53.060  53.830  1.00  0.00           H
ATOM   3143  CG  PHE A 198      65.140  53.910  55.160  1.00  0.00           C
ATOM   3144  CD1 PHE A 198      65.510  53.040  56.200  1.00  0.00           C
ATOM   3145  HD1 PHE A 198      64.790  52.430  56.720  1.00  0.00           H
ATOM   3146  CE1 PHE A 198      66.840  52.860  56.590  1.00  0.00           C
ATOM   3147  HE1 PHE A 198      67.070  52.080  57.310  1.00  0.00           H
ATOM   3148  CZ  PHE A 198      67.840  53.670  56.040  1.00  0.00           C
ATOM   3149  HZ  PHE A 198      68.900  53.520  56.170  1.00  0.00           H
ATOM   3150  CD2 PHE A 198      66.180  54.700  54.630  1.00  0.00           C
ATOM   3151  HD2 PHE A 198      65.940  55.370  53.810  1.00  0.00           H
ATOM   3152  CE2 PHE A 198      67.540  54.600  55.030  1.00  0.00           C
ATOM   3153  HE2 PHE A 198      68.250  55.350  54.720  1.00  0.00           H
ATOM   3154  C   PHE A 198      62.500  54.270  56.780  1.00  0.00           C
ATOM   3155  O   PHE A 198      62.950  53.780  57.830  1.00  0.00           O
ATOM   3156  N   LEU A 199      62.010  55.480  56.630  1.00  0.00           N
ATOM   3157  HN  LEU A 199      61.580  55.660  55.750  1.00  0.00           H
ATOM   3158  CA  LEU A 199      61.920  56.410  57.760  1.00  0.00           C
ATOM   3159  HA  LEU A 199      62.920  56.540  58.150  1.00  0.00           H
ATOM   3160  CB  LEU A 199      61.630  57.910  57.290  1.00  0.00           C
ATOM   3161  HB1 LEU A 199      60.760  58.100  56.610  1.00  0.00           H
ATOM   3162  HB2 LEU A 199      62.560  58.200  56.750  1.00  0.00           H
ATOM   3163  CG  LEU A 199      61.450  58.960  58.440  1.00  0.00           C
ATOM   3164  HG  LEU A 199      60.640  58.630  59.120  1.00  0.00           H
ATOM   3165  CD1 LEU A 199      62.790  59.060  59.130  1.00  0.00           C
ATOM   3166 HD11 LEU A 199      62.860  59.780  59.980  1.00  0.00           H
ATOM   3167 HD12 LEU A 199      63.530  59.440  58.410  1.00  0.00           H
ATOM   3168 HD13 LEU A 199      63.150  58.190  59.710  1.00  0.00           H
ATOM   3169  CD2 LEU A 199      61.100  60.310  57.740  1.00  0.00           C
ATOM   3170 HD21 LEU A 199      62.000  60.710  57.220  1.00  0.00           H
ATOM   3171 HD22 LEU A 199      60.830  61.140  58.420  1.00  0.00           H
ATOM   3172 HD23 LEU A 199      60.240  60.140  57.060  1.00  0.00           H
ATOM   3173  C   LEU A 199      61.170  55.900  59.000  1.00  0.00           C
ATOM   3174  O   LEU A 199      61.710  55.880  60.110  1.00  0.00           O
ATOM   3175  N   PRO A 200      59.860  55.420  58.790  1.00  0.00           N
ATOM   3176  CD  PRO A 200      58.990  55.630  57.630  1.00  0.00           C
ATOM   3177  HD1 PRO A 200      59.480  55.330  56.680  1.00  0.00           H
ATOM   3178  HD2 PRO A 200      58.660  56.690  57.590  1.00  0.00           H
ATOM   3179  CA  PRO A 200      59.090  54.920  59.970  1.00  0.00           C
ATOM   3180  HA  PRO A 200      59.320  55.590  60.770  1.00  0.00           H
ATOM   3181  CB  PRO A 200      57.660  54.930  59.490  1.00  0.00           C
ATOM   3182  HB1 PRO A 200      57.210  55.940  59.600  1.00  0.00           H
ATOM   3183  HB2 PRO A 200      57.040  54.130  59.930  1.00  0.00           H
ATOM   3184  CG  PRO A 200      57.720  54.770  57.910  1.00  0.00           C
ATOM   3185  HG1 PRO A 200      57.920  53.740  57.540  1.00  0.00           H
ATOM   3186  HG2 PRO A 200      56.750  55.020  57.400  1.00  0.00           H
ATOM   3187  C   PRO A 200      59.660  53.610  60.440  1.00  0.00           C
ATOM   3188  O   PRO A 200      59.710  53.400  61.660  1.00  0.00           O
ATOM   3189  N   LEU A 201      60.150  52.700  59.550  1.00  0.00           N
ATOM   3190  HN  LEU A 201      59.930  52.730  58.570  1.00  0.00           H
ATOM   3191  CA  LEU A 201      60.830  51.410  59.820  1.00  0.00           C
ATOM   3192  HA  LEU A 201      60.130  50.680  60.210  1.00  0.00           H
ATOM   3193  CB  LEU A 201      61.310  50.720  58.560  1.00  0.00           C
ATOM   3194  HB1 LEU A 201      61.980  51.440  58.050  1.00  0.00           H
ATOM   3195  HB2 LEU A 201      60.430  50.610  57.890  1.00  0.00           H
ATOM   3196  CG  LEU A 201      62.110  49.370  58.710  1.00  0.00           C
ATOM   3197  HG  LEU A 201      62.830  49.410  59.560  1.00  0.00           H
ATOM   3198  CD1 LEU A 201      61.250  48.130  58.950  1.00  0.00           C
ATOM   3199 HD11 LEU A 201      60.740  47.650  58.090  1.00  0.00           H
ATOM   3200 HD12 LEU A 201      60.490  48.250  59.760  1.00  0.00           H
ATOM   3201 HD13 LEU A 201      61.980  47.390  59.330  1.00  0.00           H
ATOM   3202  CD2 LEU A 201      62.860  49.110  57.390  1.00  0.00           C
ATOM   3203 HD21 LEU A 201      63.340  48.130  57.460  1.00  0.00           H
ATOM   3204 HD22 LEU A 201      63.530  49.960  57.130  1.00  0.00           H
ATOM   3205 HD23 LEU A 201      62.100  49.040  56.580  1.00  0.00           H
ATOM   3206  C   LEU A 201      62.000  51.540  60.850  1.00  0.00           C
ATOM   3207  O   LEU A 201      62.060  50.860  61.870  1.00  0.00           O
ATOM   3208  N   GLY A 202      62.940  52.450  60.550  1.00  0.00           N
ATOM   3209  HN  GLY A 202      62.910  53.000  59.720  1.00  0.00           H
ATOM   3210  CA  GLY A 202      63.850  52.910  61.600  1.00  0.00           C
ATOM   3211  HA1 GLY A 202      64.450  53.670  61.140  1.00  0.00           H
ATOM   3212  HA2 GLY A 202      64.530  52.090  61.780  1.00  0.00           H
ATOM   3213  C   GLY A 202      63.410  53.430  62.960  1.00  0.00           C
ATOM   3214  O   GLY A 202      63.880  53.020  64.010  1.00  0.00           O
ATOM   3215  N   ILE A 203      62.370  54.370  62.900  1.00  0.00           N
ATOM   3216  HN  ILE A 203      61.990  54.680  62.040  1.00  0.00           H
ATOM   3217  CA  ILE A 203      61.870  54.940  64.160  1.00  0.00           C
ATOM   3218  HA  ILE A 203      62.710  55.280  64.750  1.00  0.00           H
ATOM   3219  CB  ILE A 203      60.900  56.120  63.810  1.00  0.00           C
ATOM   3220  HB  ILE A 203      60.180  55.700  63.090  1.00  0.00           H
ATOM   3221  CG2 ILE A 203      60.090  56.510  65.070  1.00  0.00           C
ATOM   3222 HG21 ILE A 203      59.420  55.760  65.540  1.00  0.00           H
ATOM   3223 HG22 ILE A 203      59.390  57.330  64.800  1.00  0.00           H
ATOM   3224 HG23 ILE A 203      60.780  57.010  65.790  1.00  0.00           H
ATOM   3225  CG1 ILE A 203      61.730  57.300  63.330  1.00  0.00           C
ATOM   3226 HG11 ILE A 203      62.590  56.940  62.710  1.00  0.00           H
ATOM   3227 HG12 ILE A 203      62.140  57.900  64.160  1.00  0.00           H
ATOM   3228  CD  ILE A 203      60.900  58.150  62.400  1.00  0.00           C
ATOM   3229  HD1 ILE A 203      60.780  57.610  61.450  1.00  0.00           H
ATOM   3230  HD2 ILE A 203      61.410  59.140  62.340  1.00  0.00           H
ATOM   3231  HD3 ILE A 203      59.910  58.340  62.860  1.00  0.00           H
ATOM   3232  C   ILE A 203      61.100  53.900  64.980  1.00  0.00           C
ATOM   3233  O   ILE A 203      61.350  53.800  66.170  1.00  0.00           O
ATOM   3234  N   ILE A 204      60.240  53.030  64.400  1.00  0.00           N
ATOM   3235  HN  ILE A 204      60.200  53.130  63.410  1.00  0.00           H
ATOM   3236  CA  ILE A 204      59.470  51.940  65.100  1.00  0.00           C
ATOM   3237  HA  ILE A 204      58.890  52.400  65.890  1.00  0.00           H
ATOM   3238  CB  ILE A 204      58.670  51.140  64.170  1.00  0.00           C
ATOM   3239  HB  ILE A 204      59.260  50.940  63.250  1.00  0.00           H
ATOM   3240  CG2 ILE A 204      58.280  49.820  64.740  1.00  0.00           C
ATOM   3241 HG21 ILE A 204      59.060  49.050  64.560  1.00  0.00           H
ATOM   3242 HG22 ILE A 204      57.360  49.540  64.200  1.00  0.00           H
ATOM   3243 HG23 ILE A 204      58.130  49.910  65.840  1.00  0.00           H
ATOM   3244  CG1 ILE A 204      57.450  51.930  63.780  1.00  0.00           C
ATOM   3245 HG11 ILE A 204      56.880  51.280  63.090  1.00  0.00           H
ATOM   3246 HG12 ILE A 204      57.730  52.830  63.180  1.00  0.00           H
ATOM   3247  CD  ILE A 204      56.530  52.410  64.930  1.00  0.00           C
ATOM   3248  HD1 ILE A 204      56.060  51.580  65.520  1.00  0.00           H
ATOM   3249  HD2 ILE A 204      55.640  52.930  64.510  1.00  0.00           H
ATOM   3250  HD3 ILE A 204      56.990  53.190  65.570  1.00  0.00           H
ATOM   3251  C   ILE A 204      60.400  51.030  65.830  1.00  0.00           C
ATOM   3252  O   ILE A 204      60.110  50.690  66.970  1.00  0.00           O
ATOM   3253  N   LEU A 205      61.440  50.560  65.190  1.00  0.00           N
ATOM   3254  HN  LEU A 205      61.770  50.910  64.310  1.00  0.00           H
ATOM   3255  CA  LEU A 205      62.480  49.690  65.810  1.00  0.00           C
ATOM   3256  HA  LEU A 205      61.830  48.950  66.230  1.00  0.00           H
ATOM   3257  CB  LEU A 205      63.220  48.950  64.660  1.00  0.00           C
ATOM   3258  HB1 LEU A 205      64.130  48.460  65.070  1.00  0.00           H
ATOM   3259  HB2 LEU A 205      63.740  49.710  64.040  1.00  0.00           H
ATOM   3260  CG  LEU A 205      62.390  48.020  63.770  1.00  0.00           C
ATOM   3261  HG  LEU A 205      61.670  48.770  63.370  1.00  0.00           H
ATOM   3262  CD1 LEU A 205      63.070  47.290  62.620  1.00  0.00           C
ATOM   3263 HD11 LEU A 205      63.510  46.370  63.100  1.00  0.00           H
ATOM   3264 HD12 LEU A 205      63.970  47.870  62.340  1.00  0.00           H
ATOM   3265 HD13 LEU A 205      62.430  46.970  61.770  1.00  0.00           H
ATOM   3266  CD2 LEU A 205      61.520  46.940  64.470  1.00  0.00           C
ATOM   3267 HD21 LEU A 205      62.100  46.360  65.210  1.00  0.00           H
ATOM   3268 HD22 LEU A 205      61.080  46.210  63.750  1.00  0.00           H
ATOM   3269 HD23 LEU A 205      60.600  47.330  64.970  1.00  0.00           H
ATOM   3270  C   LEU A 205      63.250  50.440  66.890  1.00  0.00           C
ATOM   3271  O   LEU A 205      63.530  49.850  67.890  1.00  0.00           O
ATOM   3272  N   PHE A 206      63.610  51.740  66.680  1.00  0.00           N
ATOM   3273  HN  PHE A 206      63.500  52.120  65.760  1.00  0.00           H
ATOM   3274  CA  PHE A 206      64.140  52.580  67.730  1.00  0.00           C
ATOM   3275  HA  PHE A 206      65.060  52.130  68.070  1.00  0.00           H
ATOM   3276  CB  PHE A 206      64.580  53.860  67.050  1.00  0.00           C
ATOM   3277  HB1 PHE A 206      63.740  54.310  66.460  1.00  0.00           H
ATOM   3278  HB2 PHE A 206      65.370  53.580  66.330  1.00  0.00           H
ATOM   3279  CG  PHE A 206      65.000  54.890  68.030  1.00  0.00           C
ATOM   3280  CD1 PHE A 206      66.320  54.910  68.540  1.00  0.00           C
ATOM   3281  HD1 PHE A 206      67.030  54.160  68.220  1.00  0.00           H
ATOM   3282  CE1 PHE A 206      66.730  55.780  69.550  1.00  0.00           C
ATOM   3283  HE1 PHE A 206      67.740  55.660  69.920  1.00  0.00           H
ATOM   3284  CZ  PHE A 206      65.740  56.540  70.130  1.00  0.00           C
ATOM   3285  HZ  PHE A 206      65.950  57.270  70.900  1.00  0.00           H
ATOM   3286  CD2 PHE A 206      64.070  55.780  68.530  1.00  0.00           C
ATOM   3287  HD2 PHE A 206      63.060  55.700  68.160  1.00  0.00           H
ATOM   3288  CE2 PHE A 206      64.390  56.600  69.630  1.00  0.00           C
ATOM   3289  HE2 PHE A 206      63.660  57.240  70.100  1.00  0.00           H
ATOM   3290  C   PHE A 206      63.290  52.760  68.980  1.00  0.00           C
ATOM   3291  O   PHE A 206      63.870  52.600  70.060  1.00  0.00           O
ATOM   3292  N   CYS A 207      62.050  53.120  68.780  1.00  0.00           N
ATOM   3293  HN  CYS A 207      61.570  53.280  67.910  1.00  0.00           H
ATOM   3294  CA  CYS A 207      61.030  53.280  69.850  1.00  0.00           C
ATOM   3295  HA  CYS A 207      61.430  54.000  70.570  1.00  0.00           H
ATOM   3296  CB  CYS A 207      59.630  53.600  69.330  1.00  0.00           C
ATOM   3297  HB1 CYS A 207      58.900  53.590  70.160  1.00  0.00           H
ATOM   3298  HB2 CYS A 207      59.330  52.790  68.620  1.00  0.00           H
ATOM   3299  SG  CYS A 207      59.390  55.140  68.370  1.00  0.00           S
ATOM   3300  HG1 CYS A 207      60.050  54.540  67.380  1.00  0.00           H
ATOM   3301  C   CYS A 207      60.900  51.990  70.600  1.00  0.00           C
ATOM   3302  O   CYS A 207      61.030  51.940  71.820  1.00  0.00           O
ATOM   3303  N   SER A 208      60.750  50.870  69.880  1.00  0.00           N
ATOM   3304  HN  SER A 208      60.680  50.980  68.900  1.00  0.00           H
ATOM   3305  CA  SER A 208      60.670  49.530  70.420  1.00  0.00           C
ATOM   3306  HA  SER A 208      59.880  49.650  71.140  1.00  0.00           H
ATOM   3307  CB  SER A 208      60.240  48.430  69.460  1.00  0.00           C
ATOM   3308  HB1 SER A 208      60.130  47.500  70.060  1.00  0.00           H
ATOM   3309  HB2 SER A 208      61.010  48.290  68.670  1.00  0.00           H
ATOM   3310  OG  SER A 208      58.920  48.670  68.860  1.00  0.00           O
ATOM   3311  HG1 SER A 208      59.110  49.450  68.320  1.00  0.00           H
ATOM   3312  C   SER A 208      61.880  49.110  71.260  1.00  0.00           C
ATOM   3313  O   SER A 208      61.740  48.670  72.410  1.00  0.00           O
ATOM   3314  N   ALA A 209      63.070  49.350  70.700  1.00  0.00           N
ATOM   3315  HN  ALA A 209      63.040  49.680  69.760  1.00  0.00           H
ATOM   3316  CA  ALA A 209      64.330  49.260  71.420  1.00  0.00           C
ATOM   3317  HA  ALA A 209      64.490  48.230  71.720  1.00  0.00           H
ATOM   3318  CB  ALA A 209      65.570  49.440  70.490  1.00  0.00           C
ATOM   3319  HB1 ALA A 209      65.480  48.960  69.500  1.00  0.00           H
ATOM   3320  HB2 ALA A 209      66.450  48.940  70.950  1.00  0.00           H
ATOM   3321  HB3 ALA A 209      65.830  50.520  70.400  1.00  0.00           H
ATOM   3322  C   ALA A 209      64.570  50.160  72.640  1.00  0.00           C
ATOM   3323  O   ALA A 209      65.200  49.710  73.600  1.00  0.00           O
ATOM   3324  N   ARG A 210      64.130  51.420  72.590  1.00  0.00           N
ATOM   3325  HN  ARG A 210      63.640  51.760  71.800  1.00  0.00           H
ATOM   3326  CA  ARG A 210      64.040  52.190  73.780  1.00  0.00           C
ATOM   3327  HA  ARG A 210      65.020  52.120  74.210  1.00  0.00           H
ATOM   3328  CB  ARG A 210      63.660  53.690  73.480  1.00  0.00           C
ATOM   3329  HB1 ARG A 210      63.480  54.280  74.410  1.00  0.00           H
ATOM   3330  HB2 ARG A 210      62.770  53.710  72.820  1.00  0.00           H
ATOM   3331  CG  ARG A 210      64.740  54.520  72.770  1.00  0.00           C
ATOM   3332  HG1 ARG A 210      64.270  55.480  72.500  1.00  0.00           H
ATOM   3333  HG2 ARG A 210      65.080  53.990  71.860  1.00  0.00           H
ATOM   3334  CD  ARG A 210      65.960  55.030  73.560  1.00  0.00           C
ATOM   3335  HD1 ARG A 210      65.570  55.470  74.500  1.00  0.00           H
ATOM   3336  HD2 ARG A 210      66.420  55.760  72.860  1.00  0.00           H
ATOM   3337  NE  ARG A 210      66.970  54.020  73.870  1.00  0.00           N
ATOM   3338  HE  ARG A 210      67.000  53.150  73.380  1.00  0.00           H
ATOM   3339  CZ  ARG A 210      67.970  54.150  74.760  1.00  0.00           C
ATOM   3340  NH1 ARG A 210      68.210  55.160  75.520  1.00  0.00           N
ATOM   3341 HH11 ARG A 210      67.820  56.070  75.340  1.00  0.00           H
ATOM   3342 HH12 ARG A 210      68.960  55.100  76.190  1.00  0.00           H
ATOM   3343  NH2 ARG A 210      68.910  53.250  74.700  1.00  0.00           N
ATOM   3344 HH21 ARG A 210      68.810  52.430  74.130  1.00  0.00           H
ATOM   3345 HH22 ARG A 210      69.760  53.340  75.210  1.00  0.00           H
ATOM   3346  C   ARG A 210      63.090  51.600  74.880  1.00  0.00           C
ATOM   3347  O   ARG A 210      63.450  51.630  76.110  1.00  0.00           O
ATOM   3348  N   ILE A 211      61.860  51.050  74.510  1.00  0.00           N
ATOM   3349  HN  ILE A 211      61.610  51.050  73.550  1.00  0.00           H
ATOM   3350  CA  ILE A 211      60.930  50.320  75.370  1.00  0.00           C
ATOM   3351  HA  ILE A 211      60.810  51.010  76.190  1.00  0.00           H
ATOM   3352  CB  ILE A 211      59.510  50.020  74.820  1.00  0.00           C
ATOM   3353  HB  ILE A 211      59.530  49.280  74.000  1.00  0.00           H
ATOM   3354  CG2 ILE A 211      58.680  49.420  76.020  1.00  0.00           C
ATOM   3355 HG21 ILE A 211      57.590  49.560  75.840  1.00  0.00           H
ATOM   3356 HG22 ILE A 211      59.010  49.870  76.980  1.00  0.00           H
ATOM   3357 HG23 ILE A 211      58.750  48.310  76.060  1.00  0.00           H
ATOM   3358  CG1 ILE A 211      58.860  51.280  74.170  1.00  0.00           C
ATOM   3359 HG11 ILE A 211      59.670  51.890  73.710  1.00  0.00           H
ATOM   3360 HG12 ILE A 211      58.560  51.870  75.060  1.00  0.00           H
ATOM   3361  CD  ILE A 211      57.560  51.020  73.450  1.00  0.00           C
ATOM   3362  HD1 ILE A 211      56.960  51.950  73.470  1.00  0.00           H
ATOM   3363  HD2 ILE A 211      56.940  50.220  73.890  1.00  0.00           H
ATOM   3364  HD3 ILE A 211      57.830  50.660  72.430  1.00  0.00           H
ATOM   3365  C   ILE A 211      61.520  49.070  76.040  1.00  0.00           C
ATOM   3366  O   ILE A 211      61.510  48.840  77.210  1.00  0.00           O
ATOM   3367  N   ILE A 212      62.250  48.260  75.230  1.00  0.00           N
ATOM   3368  HN  ILE A 212      62.200  48.470  74.260  1.00  0.00           H
ATOM   3369  CA  ILE A 212      63.000  47.080  75.650  1.00  0.00           C
ATOM   3370  HA  ILE A 212      62.270  46.450  76.140  1.00  0.00           H
ATOM   3371  CB  ILE A 212      63.460  46.260  74.480  1.00  0.00           C
ATOM   3372  HB  ILE A 212      64.120  46.800  73.760  1.00  0.00           H
ATOM   3373  CG2 ILE A 212      64.250  45.120  75.020  1.00  0.00           C
ATOM   3374 HG21 ILE A 212      65.250  45.470  75.350  1.00  0.00           H
ATOM   3375 HG22 ILE A 212      64.440  44.340  74.250  1.00  0.00           H
ATOM   3376 HG23 ILE A 212      63.590  44.760  75.850  1.00  0.00           H
ATOM   3377  CG1 ILE A 212      62.200  45.710  73.760  1.00  0.00           C
ATOM   3378 HG11 ILE A 212      61.430  46.480  73.590  1.00  0.00           H
ATOM   3379 HG12 ILE A 212      61.650  44.890  74.290  1.00  0.00           H
ATOM   3380  CD  ILE A 212      62.470  45.130  72.400  1.00  0.00           C
ATOM   3381  HD1 ILE A 212      63.160  44.270  72.380  1.00  0.00           H
ATOM   3382  HD2 ILE A 212      62.890  45.970  71.790  1.00  0.00           H
ATOM   3383  HD3 ILE A 212      61.470  44.780  72.060  1.00  0.00           H
ATOM   3384  C   ILE A 212      64.150  47.400  76.630  1.00  0.00           C
ATOM   3385  O   ILE A 212      64.150  46.880  77.750  1.00  0.00           O
ATOM   3386  N   TRP A 213      65.010  48.410  76.220  1.00  0.00           N
ATOM   3387  HN  TRP A 213      65.050  48.630  75.250  1.00  0.00           H
ATOM   3388  CA  TRP A 213      66.020  49.080  77.010  1.00  0.00           C
ATOM   3389  HA  TRP A 213      66.770  48.350  77.270  1.00  0.00           H
ATOM   3390  CB  TRP A 213      66.720  50.290  76.230  1.00  0.00           C
ATOM   3391  HB1 TRP A 213      65.860  50.900  75.900  1.00  0.00           H
ATOM   3392  HB2 TRP A 213      67.170  49.820  75.330  1.00  0.00           H
ATOM   3393  CG  TRP A 213      67.690  51.170  76.980  1.00  0.00           C
ATOM   3394  CD1 TRP A 213      68.980  50.740  77.280  1.00  0.00           C
ATOM   3395  HD1 TRP A 213      69.460  49.830  76.950  1.00  0.00           H
ATOM   3396  NE1 TRP A 213      69.590  51.680  78.140  1.00  0.00           N
ATOM   3397  HE1 TRP A 213      70.440  51.730  78.630  1.00  0.00           H
ATOM   3398  CE2 TRP A 213      68.730  52.820  78.310  1.00  0.00           C
ATOM   3399  CD2 TRP A 213      67.500  52.500  77.580  1.00  0.00           C
ATOM   3400  CE3 TRP A 213      66.450  53.420  77.620  1.00  0.00           C
ATOM   3401  HE3 TRP A 213      65.550  53.350  77.020  1.00  0.00           H
ATOM   3402  CZ3 TRP A 213      66.680  54.610  78.320  1.00  0.00           C
ATOM   3403  HZ3 TRP A 213      65.930  55.350  78.540  1.00  0.00           H
ATOM   3404  CZ2 TRP A 213      68.820  53.940  79.160  1.00  0.00           C
ATOM   3405  HZ2 TRP A 213      69.640  54.000  79.850  1.00  0.00           H
ATOM   3406  CH2 TRP A 213      67.780  54.800  79.180  1.00  0.00           C
ATOM   3407  HH2 TRP A 213      67.810  55.700  79.790  1.00  0.00           H
ATOM   3408  C   TRP A 213      65.430  49.620  78.360  1.00  0.00           C
ATOM   3409  O   TRP A 213      65.930  49.340  79.410  1.00  0.00           O
ATOM   3410  N   SER A 214      64.370  50.340  78.320  1.00  0.00           N
ATOM   3411  HN  SER A 214      64.070  50.630  77.410  1.00  0.00           H
ATOM   3412  CA  SER A 214      63.810  50.870  79.560  1.00  0.00           C
ATOM   3413  HA  SER A 214      64.620  51.280  80.140  1.00  0.00           H
ATOM   3414  CB  SER A 214      62.760  51.990  79.290  1.00  0.00           C
ATOM   3415  HB1 SER A 214      61.870  51.550  78.810  1.00  0.00           H
ATOM   3416  HB2 SER A 214      63.030  52.700  78.490  1.00  0.00           H
ATOM   3417  OG  SER A 214      62.540  52.750  80.490  1.00  0.00           O
ATOM   3418  HG1 SER A 214      63.320  53.220  80.780  1.00  0.00           H
ATOM   3419  C   SER A 214      63.140  49.870  80.480  1.00  0.00           C
ATOM   3420  O   SER A 214      63.230  49.980  81.700  1.00  0.00           O
ATOM   3421  N   LEU A 215      62.540  48.900  79.900  1.00  0.00           N
ATOM   3422  HN  LEU A 215      62.530  48.890  78.900  1.00  0.00           H
ATOM   3423  CA  LEU A 215      62.100  47.800  80.670  1.00  0.00           C
ATOM   3424  HA  LEU A 215      61.470  48.050  81.510  1.00  0.00           H
ATOM   3425  CB  LEU A 215      61.150  46.880  79.900  1.00  0.00           C
ATOM   3426  HB1 LEU A 215      60.830  46.030  80.540  1.00  0.00           H
ATOM   3427  HB2 LEU A 215      61.760  46.650  79.010  1.00  0.00           H
ATOM   3428  CG  LEU A 215      59.880  47.660  79.530  1.00  0.00           C
ATOM   3429  HG  LEU A 215      60.050  48.650  79.060  1.00  0.00           H
ATOM   3430  CD1 LEU A 215      59.300  46.890  78.340  1.00  0.00           C
ATOM   3431 HD11 LEU A 215      60.030  46.950  77.510  1.00  0.00           H
ATOM   3432 HD12 LEU A 215      58.370  47.310  77.900  1.00  0.00           H
ATOM   3433 HD13 LEU A 215      59.230  45.800  78.570  1.00  0.00           H
ATOM   3434  CD2 LEU A 215      58.760  47.760  80.610  1.00  0.00           C
ATOM   3435 HD21 LEU A 215      58.350  46.730  80.670  1.00  0.00           H
ATOM   3436 HD22 LEU A 215      57.930  48.430  80.270  1.00  0.00           H
ATOM   3437 HD23 LEU A 215      59.080  48.170  81.590  1.00  0.00           H
ATOM   3438  C   LEU A 215      63.220  46.970  81.390  1.00  0.00           C
ATOM   3439  O   LEU A 215      63.130  46.590  82.550  1.00  0.00           O
ATOM   3440  N   ARG A 216      64.360  46.750  80.700  1.00  0.00           N
ATOM   3441  HN  ARG A 216      64.380  46.940  79.720  1.00  0.00           H
ATOM   3442  CA  ARG A 216      65.580  46.120  81.270  1.00  0.00           C
ATOM   3443  HA  ARG A 216      65.300  45.240  81.830  1.00  0.00           H
ATOM   3444  CB  ARG A 216      66.590  45.680  80.150  1.00  0.00           C
ATOM   3445  HB1 ARG A 216      67.570  45.380  80.560  1.00  0.00           H
ATOM   3446  HB2 ARG A 216      66.890  46.570  79.560  1.00  0.00           H
ATOM   3447  CG  ARG A 216      66.210  44.500  79.230  1.00  0.00           C
ATOM   3448  HG1 ARG A 216      65.320  44.890  78.680  1.00  0.00           H
ATOM   3449  HG2 ARG A 216      66.060  43.590  79.850  1.00  0.00           H
ATOM   3450  CD  ARG A 216      67.340  44.250  78.210  1.00  0.00           C
ATOM   3451  HD1 ARG A 216      68.290  44.170  78.780  1.00  0.00           H
ATOM   3452  HD2 ARG A 216      67.390  45.130  77.530  1.00  0.00           H
ATOM   3453  NE  ARG A 216      67.010  43.010  77.580  1.00  0.00           N
ATOM   3454  HE  ARG A 216      66.240  42.440  77.880  1.00  0.00           H
ATOM   3455  CZ  ARG A 216      67.730  42.360  76.670  1.00  0.00           C
ATOM   3456  NH1 ARG A 216      68.900  42.800  76.260  1.00  0.00           N
ATOM   3457 HH11 ARG A 216      69.340  43.610  76.660  1.00  0.00           H
ATOM   3458 HH12 ARG A 216      69.270  42.350  75.440  1.00  0.00           H
ATOM   3459  NH2 ARG A 216      67.140  41.290  76.230  1.00  0.00           N
ATOM   3460 HH21 ARG A 216      66.460  40.990  76.910  1.00  0.00           H
ATOM   3461 HH22 ARG A 216      67.770  40.580  75.910  1.00  0.00           H
ATOM   3462  C   ARG A 216      66.250  47.000  82.350  1.00  0.00           C
ATOM   3463  O   ARG A 216      66.950  46.570  83.250  1.00  0.00           O
ATOM   3464  N   GLN A 217      66.160  48.300  82.180  1.00  0.00           N
ATOM   3465  HN  GLN A 217      65.720  48.620  81.360  1.00  0.00           H
ATOM   3466  CA  GLN A 217      66.630  49.270  83.160  1.00  0.00           C
ATOM   3467  HA  GLN A 217      67.630  48.980  83.420  1.00  0.00           H
ATOM   3468  CB  GLN A 217      66.510  50.640  82.650  1.00  0.00           C
ATOM   3469  HB1 GLN A 217      66.560  51.440  83.420  1.00  0.00           H
ATOM   3470  HB2 GLN A 217      65.610  50.770  82.030  1.00  0.00           H
ATOM   3471  CG  GLN A 217      67.580  51.140  81.650  1.00  0.00           C
ATOM   3472  HG1 GLN A 217      67.250  52.120  81.250  1.00  0.00           H
ATOM   3473  HG2 GLN A 217      67.800  50.420  80.840  1.00  0.00           H
ATOM   3474  CD  GLN A 217      68.930  51.300  82.330  1.00  0.00           C
ATOM   3475  OE1 GLN A 217      69.950  50.720  81.870  1.00  0.00           O
ATOM   3476  NE2 GLN A 217      68.900  52.060  83.440  1.00  0.00           N
ATOM   3477 HE21 GLN A 217      69.800  52.130  83.870  1.00  0.00           H
ATOM   3478 HE22 GLN A 217      68.100  52.590  83.700  1.00  0.00           H
ATOM   3479  C   GLN A 217      65.920  49.210  84.490  1.00  0.00           C
ATOM   3480  O   GLN A 217      66.410  49.590  85.550  1.00  0.00           O
ATOM   3481  N   ARG A 218      64.650  48.710  84.560  1.00  0.00           N
ATOM   3482  HN  ARG A 218      64.210  48.320  83.750  1.00  0.00           H
ATOM   3483  CA  ARG A 218      64.100  48.330  85.840  1.00  0.00           C
ATOM   3484  HA  ARG A 218      64.260  49.170  86.490  1.00  0.00           H
ATOM   3485  CB  ARG A 218      62.610  47.960  85.630  1.00  0.00           C
ATOM   3486  HB1 ARG A 218      62.220  47.450  86.530  1.00  0.00           H
ATOM   3487  HB2 ARG A 218      62.600  47.340  84.710  1.00  0.00           H
ATOM   3488  CG  ARG A 218      61.640  49.160  85.700  1.00  0.00           C
ATOM   3489  HG1 ARG A 218      62.030  50.040  86.250  1.00  0.00           H
ATOM   3490  HG2 ARG A 218      60.750  48.880  86.290  1.00  0.00           H
ATOM   3491  CD  ARG A 218      61.290  49.680  84.250  1.00  0.00           C
ATOM   3492  HD1 ARG A 218      61.130  48.780  83.620  1.00  0.00           H
ATOM   3493  HD2 ARG A 218      62.160  50.290  83.940  1.00  0.00           H
ATOM   3494  NE  ARG A 218      60.010  50.430  84.330  1.00  0.00           N
ATOM   3495  HE  ARG A 218      59.400  50.250  85.100  1.00  0.00           H
ATOM   3496  CZ  ARG A 218      59.530  51.200  83.340  1.00  0.00           C
ATOM   3497  NH1 ARG A 218      60.360  51.700  82.430  1.00  0.00           N
ATOM   3498 HH11 ARG A 218      61.320  51.630  82.710  1.00  0.00           H
ATOM   3499 HH12 ARG A 218      60.010  52.530  81.990  1.00  0.00           H
ATOM   3500  NH2 ARG A 218      58.380  51.740  83.460  1.00  0.00           N
ATOM   3501 HH21 ARG A 218      57.800  51.580  84.260  1.00  0.00           H
ATOM   3502 HH22 ARG A 218      58.090  52.470  82.840  1.00  0.00           H
ATOM   3503  C   ARG A 218      64.870  47.200  86.600  1.00  0.00           C
ATOM   3504  O   ARG A 218      65.300  46.150  86.080  1.00  0.00           O
ATOM   3505  N   GLN A 219      64.980  47.420  87.900  1.00  0.00           N
ATOM   3506  HN  GLN A 219      64.510  48.170  88.350  1.00  0.00           H
ATOM   3507  CA  GLN A 219      65.630  46.530  88.820  1.00  0.00           C
ATOM   3508  HA  GLN A 219      66.660  46.460  88.510  1.00  0.00           H
ATOM   3509  CB  GLN A 219      65.870  46.970  90.330  1.00  0.00           C
ATOM   3510  HB1 GLN A 219      66.610  46.290  90.820  1.00  0.00           H
ATOM   3511  HB2 GLN A 219      64.930  46.800  90.910  1.00  0.00           H
ATOM   3512  CG  GLN A 219      66.340  48.420  90.520  1.00  0.00           C
ATOM   3513  HG1 GLN A 219      65.580  49.230  90.400  1.00  0.00           H
ATOM   3514  HG2 GLN A 219      67.180  48.540  89.800  1.00  0.00           H
ATOM   3515  CD  GLN A 219      66.870  48.640  91.920  1.00  0.00           C
ATOM   3516  OE1 GLN A 219      68.040  48.530  92.200  1.00  0.00           O
ATOM   3517  NE2 GLN A 219      66.040  48.970  92.900  1.00  0.00           N
ATOM   3518 HE21 GLN A 219      66.500  49.270  93.730  1.00  0.00           H
ATOM   3519 HE22 GLN A 219      65.060  49.070  92.780  1.00  0.00           H
ATOM   3520  C   GLN A 219      64.920  45.080  88.910  1.00  0.00           C
ATOM   3521  O   GLN A 219      63.690  45.040  88.970  1.00  0.00           O
ATOM   3522  N   MET A 220      65.680  43.920  88.840  1.00  0.00           N
ATOM   3523  HN  MET A 220      66.680  44.020  88.750  1.00  0.00           H
ATOM   3524  CA  MET A 220      65.150  42.590  88.830  1.00  0.00           C
ATOM   3525  HA  MET A 220      66.010  41.920  88.860  1.00  0.00           H
ATOM   3526  CB  MET A 220      64.260  42.270  90.090  1.00  0.00           C
ATOM   3527  HB1 MET A 220      64.020  41.190  90.130  1.00  0.00           H
ATOM   3528  HB2 MET A 220      63.350  42.910  90.110  1.00  0.00           H
ATOM   3529  CG  MET A 220      65.110  42.570  91.300  1.00  0.00           C
ATOM   3530  HG1 MET A 220      65.390  43.650  91.370  1.00  0.00           H
ATOM   3531  HG2 MET A 220      66.060  42.010  91.150  1.00  0.00           H
ATOM   3532  SD  MET A 220      64.330  42.080  92.890  1.00  0.00           S
ATOM   3533  CE  MET A 220      63.000  43.380  92.800  1.00  0.00           C
ATOM   3534  HE1 MET A 220      63.250  44.160  92.050  1.00  0.00           H
ATOM   3535  HE2 MET A 220      62.800  43.830  93.790  1.00  0.00           H
ATOM   3536  HE3 MET A 220      62.080  42.940  92.360  1.00  0.00           H
ATOM   3537  C   MET A 220      64.400  42.190  87.550  1.00  0.00           C
ATOM   3538  O   MET A 220      63.300  41.580  87.600  1.00  0.00           O
ATOM   3539  N   ASP A 221      64.960  42.640  86.330  1.00  0.00           N
ATOM   3540  HN  ASP A 221      65.840  43.090  86.220  1.00  0.00           H
ATOM   3541  CA  ASP A 221      64.220  42.300  85.090  1.00  0.00           C
ATOM   3542  HA  ASP A 221      63.230  42.730  85.210  1.00  0.00           H
ATOM   3543  CB  ASP A 221      64.840  43.220  83.910  1.00  0.00           C
ATOM   3544  HB1 ASP A 221      65.040  44.270  84.230  1.00  0.00           H
ATOM   3545  HB2 ASP A 221      64.230  43.300  82.990  1.00  0.00           H
ATOM   3546  CG  ASP A 221      66.260  42.740  83.470  1.00  0.00           C
ATOM   3547  OD1 ASP A 221      67.060  42.350  84.400  1.00  0.00           O
ATOM   3548  OD2 ASP A 221      66.590  42.690  82.210  1.00  0.00           O
ATOM   3549  C   ASP A 221      64.070  40.830  84.630  1.00  0.00           C
ATOM   3550  O   ASP A 221      63.530  40.570  83.530  1.00  0.00           O
ATOM   3551  N   ARG A 222      64.530  39.870  85.440  1.00  0.00           N
ATOM   3552  HN  ARG A 222      65.130  40.220  86.150  1.00  0.00           H
ATOM   3553  CA  ARG A 222      64.320  38.470  85.420  1.00  0.00           C
ATOM   3554  HA  ARG A 222      64.480  38.050  84.440  1.00  0.00           H
ATOM   3555  CB  ARG A 222      65.240  37.800  86.490  1.00  0.00           C
ATOM   3556  HB1 ARG A 222      66.260  37.730  86.050  1.00  0.00           H
ATOM   3557  HB2 ARG A 222      64.860  36.780  86.680  1.00  0.00           H
ATOM   3558  CG  ARG A 222      65.250  38.420  87.880  1.00  0.00           C
ATOM   3559  HG1 ARG A 222      64.210  38.590  88.220  1.00  0.00           H
ATOM   3560  HG2 ARG A 222      65.690  39.450  87.830  1.00  0.00           H
ATOM   3561  CD  ARG A 222      65.780  37.570  89.060  1.00  0.00           C
ATOM   3562  HD1 ARG A 222      66.850  37.280  89.020  1.00  0.00           H
ATOM   3563  HD2 ARG A 222      65.270  36.580  89.090  1.00  0.00           H
ATOM   3564  NE  ARG A 222      65.560  38.380  90.330  1.00  0.00           N
ATOM   3565  HE  ARG A 222      64.650  38.510  90.730  1.00  0.00           H
ATOM   3566  CZ  ARG A 222      66.500  38.580  91.290  1.00  0.00           C
ATOM   3567  NH1 ARG A 222      67.780  38.390  91.040  1.00  0.00           N
ATOM   3568 HH11 ARG A 222      68.020  38.480  90.080  1.00  0.00           H
ATOM   3569 HH12 ARG A 222      68.450  38.690  91.720  1.00  0.00           H
ATOM   3570  NH2 ARG A 222      66.160  38.940  92.450  1.00  0.00           N
ATOM   3571 HH21 ARG A 222      65.210  39.190  92.590  1.00  0.00           H
ATOM   3572 HH22 ARG A 222      66.870  39.360  93.010  1.00  0.00           H
ATOM   3573  C   ARG A 222      62.900  38.130  85.790  1.00  0.00           C
ATOM   3574  O   ARG A 222      62.400  37.080  85.480  1.00  0.00           O
ATOM   3575  N   HSD A 223      62.270  38.950  86.660  1.00  0.00           N
ATOM   3576  HN  HSD A 223      62.790  39.740  86.990  1.00  0.00           H
ATOM   3577  CA  HSD A 223      60.900  38.640  87.160  1.00  0.00           C
ATOM   3578  HA  HSD A 223      60.800  37.600  87.410  1.00  0.00           H
ATOM   3579  CB  HSD A 223      60.530  39.450  88.450  1.00  0.00           C
ATOM   3580  HB1 HSD A 223      59.480  39.110  88.680  1.00  0.00           H
ATOM   3581  HB2 HSD A 223      60.540  40.540  88.230  1.00  0.00           H
ATOM   3582  ND1 HSD A 223      61.230  39.780  90.800  1.00  0.00           N
ATOM   3583  HD1 HSD A 223      60.490  40.420  91.000  1.00  0.00           H
ATOM   3584  CG  HSD A 223      61.410  39.160  89.580  1.00  0.00           C
ATOM   3585  CE1 HSD A 223      62.170  39.350  91.670  1.00  0.00           C
ATOM   3586  HE1 HSD A 223      62.270  39.670  92.710  1.00  0.00           H
ATOM   3587  NE2 HSD A 223      62.860  38.370  91.150  1.00  0.00           N
ATOM   3588  CD2 HSD A 223      62.400  38.270  89.790  1.00  0.00           C
ATOM   3589  HD2 HSD A 223      62.870  37.530  89.160  1.00  0.00           H
ATOM   3590  C   HSD A 223      59.910  38.780  85.990  1.00  0.00           C
ATOM   3591  O   HSD A 223      60.070  39.470  85.010  1.00  0.00           O
ATOM   3592  N   ALA A 224      58.830  38.010  86.090  1.00  0.00           N
ATOM   3593  HN  ALA A 224      58.700  37.440  86.900  1.00  0.00           H
ATOM   3594  CA  ALA A 224      58.050  37.710  85.020  1.00  0.00           C
ATOM   3595  HA  ALA A 224      58.660  37.280  84.250  1.00  0.00           H
ATOM   3596  CB  ALA A 224      57.060  36.580  85.440  1.00  0.00           C
ATOM   3597  HB1 ALA A 224      56.550  36.800  86.400  1.00  0.00           H
ATOM   3598  HB2 ALA A 224      57.630  35.640  85.520  1.00  0.00           H
ATOM   3599  HB3 ALA A 224      56.280  36.450  84.650  1.00  0.00           H
ATOM   3600  C   ALA A 224      57.330  38.840  84.260  1.00  0.00           C
ATOM   3601  O   ALA A 224      57.410  38.850  83.040  1.00  0.00           O
ATOM   3602  N   LYS A 225      56.760  39.800  84.930  1.00  0.00           N
ATOM   3603  HN  LYS A 225      56.860  39.660  85.920  1.00  0.00           H
ATOM   3604  CA  LYS A 225      55.920  40.910  84.400  1.00  0.00           C
ATOM   3605  HA  LYS A 225      55.070  40.480  83.900  1.00  0.00           H
ATOM   3606  CB  LYS A 225      55.340  41.820  85.450  1.00  0.00           C
ATOM   3607  HB1 LYS A 225      54.730  42.620  84.970  1.00  0.00           H
ATOM   3608  HB2 LYS A 225      56.080  42.440  86.010  1.00  0.00           H
ATOM   3609  CG  LYS A 225      54.470  41.160  86.470  1.00  0.00           C
ATOM   3610  HG1 LYS A 225      55.000  40.230  86.750  1.00  0.00           H
ATOM   3611  HG2 LYS A 225      53.560  40.690  86.030  1.00  0.00           H
ATOM   3612  CD  LYS A 225      54.090  42.030  87.700  1.00  0.00           C
ATOM   3613  HD1 LYS A 225      54.990  42.350  88.280  1.00  0.00           H
ATOM   3614  HD2 LYS A 225      53.670  41.290  88.430  1.00  0.00           H
ATOM   3615  CE  LYS A 225      53.020  43.130  87.570  1.00  0.00           C
ATOM   3616  HE1 LYS A 225      52.460  43.150  88.550  1.00  0.00           H
ATOM   3617  HE2 LYS A 225      52.300  43.040  86.730  1.00  0.00           H
ATOM   3618  NZ  LYS A 225      53.690  44.440  87.540  1.00  0.00           N
ATOM   3619  HZ1 LYS A 225      53.720  44.940  86.630  1.00  0.00           H
ATOM   3620  HZ2 LYS A 225      54.660  44.300  87.890  1.00  0.00           H
ATOM   3621  HZ3 LYS A 225      53.110  45.070  88.130  1.00  0.00           H
ATOM   3622  C   LYS A 225      56.780  41.740  83.440  1.00  0.00           C
ATOM   3623  O   LYS A 225      56.380  42.210  82.400  1.00  0.00           O
ATOM   3624  N   ILE A 226      58.040  42.030  83.820  1.00  0.00           N
ATOM   3625  HN  ILE A 226      58.390  41.580  84.630  1.00  0.00           H
ATOM   3626  CA  ILE A 226      58.990  42.700  82.960  1.00  0.00           C
ATOM   3627  HA  ILE A 226      58.490  43.570  82.550  1.00  0.00           H
ATOM   3628  CB  ILE A 226      60.280  43.000  83.640  1.00  0.00           C
ATOM   3629  HB  ILE A 226      60.880  42.110  83.930  1.00  0.00           H
ATOM   3630  CG2 ILE A 226      61.100  44.030  82.780  1.00  0.00           C
ATOM   3631 HG21 ILE A 226      60.350  44.820  82.580  1.00  0.00           H
ATOM   3632 HG22 ILE A 226      61.390  43.500  81.840  1.00  0.00           H
ATOM   3633 HG23 ILE A 226      62.030  44.400  83.260  1.00  0.00           H
ATOM   3634  CG1 ILE A 226      60.180  43.620  85.040  1.00  0.00           C
ATOM   3635 HG11 ILE A 226      61.160  43.760  85.550  1.00  0.00           H
ATOM   3636 HG12 ILE A 226      59.570  42.900  85.610  1.00  0.00           H
ATOM   3637  CD  ILE A 226      59.330  44.900  85.000  1.00  0.00           C
ATOM   3638  HD1 ILE A 226      58.320  44.710  84.560  1.00  0.00           H
ATOM   3639  HD2 ILE A 226      59.890  45.740  84.540  1.00  0.00           H
ATOM   3640  HD3 ILE A 226      59.150  45.260  86.030  1.00  0.00           H
ATOM   3641  C   ILE A 226      59.340  41.880  81.740  1.00  0.00           C
ATOM   3642  O   ILE A 226      59.420  42.390  80.630  1.00  0.00           O
ATOM   3643  N   LYS A 227      59.630  40.600  81.860  1.00  0.00           N
ATOM   3644  HN  LYS A 227      59.690  40.140  82.750  1.00  0.00           H
ATOM   3645  CA  LYS A 227      59.960  39.810  80.670  1.00  0.00           C
ATOM   3646  HA  LYS A 227      60.790  40.300  80.180  1.00  0.00           H
ATOM   3647  CB  LYS A 227      60.530  38.380  81.040  1.00  0.00           C
ATOM   3648  HB1 LYS A 227      60.610  37.710  80.160  1.00  0.00           H
ATOM   3649  HB2 LYS A 227      59.890  37.790  81.740  1.00  0.00           H
ATOM   3650  CG  LYS A 227      61.960  38.560  81.660  1.00  0.00           C
ATOM   3651  HG1 LYS A 227      61.830  39.000  82.670  1.00  0.00           H
ATOM   3652  HG2 LYS A 227      62.570  39.300  81.100  1.00  0.00           H
ATOM   3653  CD  LYS A 227      62.890  37.270  81.780  1.00  0.00           C
ATOM   3654  HD1 LYS A 227      63.800  37.540  82.360  1.00  0.00           H
ATOM   3655  HD2 LYS A 227      63.190  37.070  80.730  1.00  0.00           H
ATOM   3656  CE  LYS A 227      62.270  35.980  82.320  1.00  0.00           C
ATOM   3657  HE1 LYS A 227      61.360  35.780  81.700  1.00  0.00           H
ATOM   3658  HE2 LYS A 227      61.780  36.120  83.320  1.00  0.00           H
ATOM   3659  NZ  LYS A 227      63.270  34.830  82.310  1.00  0.00           N
ATOM   3660  HZ1 LYS A 227      63.980  35.120  81.600  1.00  0.00           H
ATOM   3661  HZ2 LYS A 227      62.790  33.960  81.990  1.00  0.00           H
ATOM   3662  HZ3 LYS A 227      63.590  34.690  83.290  1.00  0.00           H
ATOM   3663  C   LYS A 227      58.740  39.600  79.810  1.00  0.00           C
ATOM   3664  O   LYS A 227      58.890  39.540  78.600  1.00  0.00           O
ATOM   3665  N   ARG A 228      57.510  39.610  80.190  1.00  0.00           N
ATOM   3666  HN  ARG A 228      57.290  39.520  81.160  1.00  0.00           H
ATOM   3667  CA  ARG A 228      56.320  39.650  79.350  1.00  0.00           C
ATOM   3668  HA  ARG A 228      56.280  38.850  78.640  1.00  0.00           H
ATOM   3669  CB  ARG A 228      55.060  39.430  80.150  1.00  0.00           C
ATOM   3670  HB1 ARG A 228      54.190  39.970  79.710  1.00  0.00           H
ATOM   3671  HB2 ARG A 228      55.340  39.960  81.080  1.00  0.00           H
ATOM   3672  CG  ARG A 228      54.600  38.000  80.540  1.00  0.00           C
ATOM   3673  HG1 ARG A 228      54.410  37.470  79.590  1.00  0.00           H
ATOM   3674  HG2 ARG A 228      53.650  38.140  81.110  1.00  0.00           H
ATOM   3675  CD  ARG A 228      55.370  37.100  81.400  1.00  0.00           C
ATOM   3676  HD1 ARG A 228      55.610  37.570  82.370  1.00  0.00           H
ATOM   3677  HD2 ARG A 228      56.290  36.820  80.850  1.00  0.00           H
ATOM   3678  NE  ARG A 228      54.490  35.900  81.580  1.00  0.00           N
ATOM   3679  HE  ARG A 228      53.500  36.040  81.500  1.00  0.00           H
ATOM   3680  CZ  ARG A 228      54.870  34.640  81.560  1.00  0.00           C
ATOM   3681  NH1 ARG A 228      56.150  34.350  81.850  1.00  0.00           N
ATOM   3682 HH11 ARG A 228      56.820  35.090  81.800  1.00  0.00           H
ATOM   3683 HH12 ARG A 228      56.280  33.460  81.400  1.00  0.00           H
ATOM   3684  NH2 ARG A 228      54.140  33.670  81.220  1.00  0.00           N
ATOM   3685 HH21 ARG A 228      53.210  33.930  80.990  1.00  0.00           H
ATOM   3686 HH22 ARG A 228      54.500  32.740  81.050  1.00  0.00           H
ATOM   3687  C   ARG A 228      56.250  40.890  78.530  1.00  0.00           C
ATOM   3688  O   ARG A 228      55.970  40.810  77.310  1.00  0.00           O
ATOM   3689  N   ALA A 229      56.570  42.080  79.110  1.00  0.00           N
ATOM   3690  HN  ALA A 229      56.960  42.040  80.020  1.00  0.00           H
ATOM   3691  CA  ALA A 229      56.620  43.460  78.510  1.00  0.00           C
ATOM   3692  HA  ALA A 229      55.700  43.780  78.010  1.00  0.00           H
ATOM   3693  CB  ALA A 229      56.720  44.370  79.700  1.00  0.00           C
ATOM   3694  HB1 ALA A 229      56.710  45.450  79.410  1.00  0.00           H
ATOM   3695  HB2 ALA A 229      57.710  44.220  80.200  1.00  0.00           H
ATOM   3696  HB3 ALA A 229      55.980  44.120  80.480  1.00  0.00           H
ATOM   3697  C   ALA A 229      57.710  43.660  77.560  1.00  0.00           C
ATOM   3698  O   ALA A 229      57.470  44.120  76.460  1.00  0.00           O
ATOM   3699  N   ILE A 230      58.910  43.150  77.840  1.00  0.00           N
ATOM   3700  HN  ILE A 230      59.180  42.830  78.750  1.00  0.00           H
ATOM   3701  CA  ILE A 230      59.980  43.100  76.850  1.00  0.00           C
ATOM   3702  HA  ILE A 230      60.130  44.000  76.290  1.00  0.00           H
ATOM   3703  CB  ILE A 230      61.260  42.560  77.560  1.00  0.00           C
ATOM   3704  HB  ILE A 230      60.980  41.680  78.170  1.00  0.00           H
ATOM   3705  CG2 ILE A 230      62.400  42.120  76.550  1.00  0.00           C
ATOM   3706 HG21 ILE A 230      62.750  42.970  75.920  1.00  0.00           H
ATOM   3707 HG22 ILE A 230      62.150  41.300  75.840  1.00  0.00           H
ATOM   3708 HG23 ILE A 230      63.190  41.690  77.200  1.00  0.00           H
ATOM   3709  CG1 ILE A 230      61.810  43.610  78.520  1.00  0.00           C
ATOM   3710 HG11 ILE A 230      60.950  43.940  79.140  1.00  0.00           H
ATOM   3711 HG12 ILE A 230      62.200  44.490  77.960  1.00  0.00           H
ATOM   3712  CD  ILE A 230      63.010  43.110  79.410  1.00  0.00           C
ATOM   3713  HD1 ILE A 230      62.710  42.250  80.060  1.00  0.00           H
ATOM   3714  HD2 ILE A 230      63.510  43.900  80.000  1.00  0.00           H
ATOM   3715  HD3 ILE A 230      63.790  42.880  78.650  1.00  0.00           H
ATOM   3716  C   ILE A 230      59.650  42.100  75.710  1.00  0.00           C
ATOM   3717  O   ILE A 230      59.720  42.370  74.500  1.00  0.00           O
ATOM   3718  N   THR A 231      59.180  40.880  76.070  1.00  0.00           N
ATOM   3719  HN  THR A 231      59.130  40.480  76.980  1.00  0.00           H
ATOM   3720  CA  THR A 231      58.870  39.920  75.010  1.00  0.00           C
ATOM   3721  HA  THR A 231      59.790  39.840  74.460  1.00  0.00           H
ATOM   3722  CB  THR A 231      58.510  38.580  75.740  1.00  0.00           C
ATOM   3723  HB  THR A 231      57.570  38.630  76.330  1.00  0.00           H
ATOM   3724  OG1 THR A 231      59.560  38.150  76.610  1.00  0.00           O
ATOM   3725  HG1 THR A 231      59.340  38.400  77.500  1.00  0.00           H
ATOM   3726  CG2 THR A 231      58.360  37.470  74.690  1.00  0.00           C
ATOM   3727 HG21 THR A 231      58.000  36.530  75.160  1.00  0.00           H
ATOM   3728 HG22 THR A 231      59.340  37.310  74.180  1.00  0.00           H
ATOM   3729 HG23 THR A 231      57.770  37.770  73.790  1.00  0.00           H
ATOM   3730  C   THR A 231      57.740  40.290  74.060  1.00  0.00           C
ATOM   3731  O   THR A 231      57.830  40.230  72.820  1.00  0.00           O
ATOM   3732  N   PHE A 232      56.630  40.780  74.600  1.00  0.00           N
ATOM   3733  HN  PHE A 232      56.530  40.960  75.570  1.00  0.00           H
ATOM   3734  CA  PHE A 232      55.540  41.380  73.870  1.00  0.00           C
ATOM   3735  HA  PHE A 232      55.200  40.610  73.190  1.00  0.00           H
ATOM   3736  CB  PHE A 232      54.360  41.770  74.920  1.00  0.00           C
ATOM   3737  HB1 PHE A 232      54.760  42.430  75.720  1.00  0.00           H
ATOM   3738  HB2 PHE A 232      54.110  40.830  75.450  1.00  0.00           H
ATOM   3739  CG  PHE A 232      53.170  42.370  74.320  1.00  0.00           C
ATOM   3740  CD1 PHE A 232      52.750  43.640  74.860  1.00  0.00           C
ATOM   3741  HD1 PHE A 232      53.270  44.180  75.650  1.00  0.00           H
ATOM   3742  CE1 PHE A 232      51.570  44.230  74.370  1.00  0.00           C
ATOM   3743  HE1 PHE A 232      51.190  45.140  74.780  1.00  0.00           H
ATOM   3744  CZ  PHE A 232      50.760  43.480  73.470  1.00  0.00           C
ATOM   3745  HZ  PHE A 232      49.790  43.820  73.110  1.00  0.00           H
ATOM   3746  CD2 PHE A 232      52.430  41.740  73.340  1.00  0.00           C
ATOM   3747  HD2 PHE A 232      52.810  40.800  72.990  1.00  0.00           H
ATOM   3748  CE2 PHE A 232      51.300  42.250  72.840  1.00  0.00           C
ATOM   3749  HE2 PHE A 232      50.610  41.880  72.090  1.00  0.00           H
ATOM   3750  C   PHE A 232      55.920  42.550  72.960  1.00  0.00           C
ATOM   3751  O   PHE A 232      55.510  42.610  71.830  1.00  0.00           O
ATOM   3752  N   ILE A 233      56.690  43.580  73.420  1.00  0.00           N
ATOM   3753  HN  ILE A 233      56.910  43.590  74.400  1.00  0.00           H
ATOM   3754  CA  ILE A 233      57.160  44.720  72.600  1.00  0.00           C
ATOM   3755  HA  ILE A 233      56.300  45.160  72.130  1.00  0.00           H
ATOM   3756  CB  ILE A 233      57.850  45.740  73.470  1.00  0.00           C
ATOM   3757  HB  ILE A 233      58.530  45.310  74.240  1.00  0.00           H
ATOM   3758  CG2 ILE A 233      58.820  46.670  72.650  1.00  0.00           C
ATOM   3759 HG21 ILE A 233      59.140  47.560  73.210  1.00  0.00           H
ATOM   3760 HG22 ILE A 233      58.280  47.040  71.740  1.00  0.00           H
ATOM   3761 HG23 ILE A 233      59.700  46.030  72.420  1.00  0.00           H
ATOM   3762  CG1 ILE A 233      56.900  46.590  74.200  1.00  0.00           C
ATOM   3763 HG11 ILE A 233      57.440  47.140  75.000  1.00  0.00           H
ATOM   3764 HG12 ILE A 233      56.220  45.970  74.830  1.00  0.00           H
ATOM   3765  CD  ILE A 233      56.040  47.510  73.280  1.00  0.00           C
ATOM   3766  HD1 ILE A 233      55.360  48.080  73.940  1.00  0.00           H
ATOM   3767  HD2 ILE A 233      55.320  47.000  72.610  1.00  0.00           H
ATOM   3768  HD3 ILE A 233      56.580  48.240  72.640  1.00  0.00           H
ATOM   3769  C   ILE A 233      58.050  44.190  71.460  1.00  0.00           C
ATOM   3770  O   ILE A 233      57.930  44.710  70.370  1.00  0.00           O
ATOM   3771  N   MET A 234      58.880  43.250  71.730  1.00  0.00           N
ATOM   3772  HN  MET A 234      58.790  42.830  72.630  1.00  0.00           H
ATOM   3773  CA  MET A 234      59.830  42.700  70.750  1.00  0.00           C
ATOM   3774  HA  MET A 234      60.380  43.500  70.280  1.00  0.00           H
ATOM   3775  CB  MET A 234      60.750  41.720  71.510  1.00  0.00           C
ATOM   3776  HB1 MET A 234      60.140  40.950  72.050  1.00  0.00           H
ATOM   3777  HB2 MET A 234      61.280  42.330  72.270  1.00  0.00           H
ATOM   3778  CG  MET A 234      61.820  40.880  70.670  1.00  0.00           C
ATOM   3779  HG1 MET A 234      62.500  41.670  70.270  1.00  0.00           H
ATOM   3780  HG2 MET A 234      61.240  40.470  69.820  1.00  0.00           H
ATOM   3781  SD  MET A 234      62.820  39.730  71.640  1.00  0.00           S
ATOM   3782  CE  MET A 234      63.440  40.800  73.040  1.00  0.00           C
ATOM   3783  HE1 MET A 234      62.580  40.870  73.740  1.00  0.00           H
ATOM   3784  HE2 MET A 234      63.760  41.820  72.740  1.00  0.00           H
ATOM   3785  HE3 MET A 234      64.270  40.340  73.620  1.00  0.00           H
ATOM   3786  C   MET A 234      59.120  41.930  69.690  1.00  0.00           C
ATOM   3787  O   MET A 234      59.470  42.110  68.520  1.00  0.00           O
ATOM   3788  N   VAL A 235      58.070  41.090  69.980  1.00  0.00           N
ATOM   3789  HN  VAL A 235      57.850  40.860  70.920  1.00  0.00           H
ATOM   3790  CA  VAL A 235      57.170  40.380  69.090  1.00  0.00           C
ATOM   3791  HA  VAL A 235      57.780  39.870  68.350  1.00  0.00           H
ATOM   3792  CB  VAL A 235      56.460  39.240  69.790  1.00  0.00           C
ATOM   3793  HB  VAL A 235      55.870  39.620  70.650  1.00  0.00           H
ATOM   3794  CG1 VAL A 235      55.530  38.560  68.820  1.00  0.00           C
ATOM   3795 HG11 VAL A 235      54.930  37.780  69.320  1.00  0.00           H
ATOM   3796 HG12 VAL A 235      56.170  38.000  68.110  1.00  0.00           H
ATOM   3797 HG13 VAL A 235      54.950  39.380  68.330  1.00  0.00           H
ATOM   3798  CG2 VAL A 235      57.510  38.160  70.160  1.00  0.00           C
ATOM   3799 HG21 VAL A 235      57.010  37.250  70.560  1.00  0.00           H
ATOM   3800 HG22 VAL A 235      58.170  38.570  70.950  1.00  0.00           H
ATOM   3801 HG23 VAL A 235      58.090  37.910  69.250  1.00  0.00           H
ATOM   3802  C   VAL A 235      56.260  41.350  68.290  1.00  0.00           C
ATOM   3803  O   VAL A 235      56.110  41.210  67.080  1.00  0.00           O
ATOM   3804  N   VAL A 236      55.620  42.400  68.860  1.00  0.00           N
ATOM   3805  HN  VAL A 236      55.620  42.520  69.850  1.00  0.00           H
ATOM   3806  CA  VAL A 236      54.980  43.400  68.130  1.00  0.00           C
ATOM   3807  HA  VAL A 236      54.260  42.890  67.500  1.00  0.00           H
ATOM   3808  CB  VAL A 236      54.120  44.280  69.020  1.00  0.00           C
ATOM   3809  HB  VAL A 236      54.770  44.570  69.890  1.00  0.00           H
ATOM   3810  CG1 VAL A 236      53.560  45.400  68.170  1.00  0.00           C
ATOM   3811 HG11 VAL A 236      54.330  46.130  67.830  1.00  0.00           H
ATOM   3812 HG12 VAL A 236      52.740  45.910  68.730  1.00  0.00           H
ATOM   3813 HG13 VAL A 236      52.990  45.030  67.290  1.00  0.00           H
ATOM   3814  CG2 VAL A 236      52.940  43.360  69.600  1.00  0.00           C
ATOM   3815 HG21 VAL A 236      53.460  42.660  70.280  1.00  0.00           H
ATOM   3816 HG22 VAL A 236      52.430  42.950  68.700  1.00  0.00           H
ATOM   3817 HG23 VAL A 236      52.210  43.970  70.180  1.00  0.00           H
ATOM   3818  C   VAL A 236      55.720  44.140  67.020  1.00  0.00           C
ATOM   3819  O   VAL A 236      55.120  44.380  65.940  1.00  0.00           O
ATOM   3820  N   ALA A 237      57.010  44.510  67.210  1.00  0.00           N
ATOM   3821  HN  ALA A 237      57.410  44.420  68.110  1.00  0.00           H
ATOM   3822  CA  ALA A 237      57.930  44.970  66.180  1.00  0.00           C
ATOM   3823  HA  ALA A 237      57.590  45.800  65.590  1.00  0.00           H
ATOM   3824  CB  ALA A 237      59.290  45.340  66.970  1.00  0.00           C
ATOM   3825  HB1 ALA A 237      59.460  44.690  67.850  1.00  0.00           H
ATOM   3826  HB2 ALA A 237      59.350  46.410  67.200  1.00  0.00           H
ATOM   3827  HB3 ALA A 237      60.140  44.990  66.340  1.00  0.00           H
ATOM   3828  C   ALA A 237      58.210  43.880  65.200  1.00  0.00           C
ATOM   3829  O   ALA A 237      58.290  44.200  63.980  1.00  0.00           O
ATOM   3830  N   ILE A 238      58.360  42.610  65.560  1.00  0.00           N
ATOM   3831  HN  ILE A 238      58.210  42.410  66.520  1.00  0.00           H
ATOM   3832  CA  ILE A 238      58.510  41.520  64.530  1.00  0.00           C
ATOM   3833  HA  ILE A 238      59.330  41.800  63.900  1.00  0.00           H
ATOM   3834  CB  ILE A 238      58.890  40.230  65.240  1.00  0.00           C
ATOM   3835  HB  ILE A 238      58.160  39.980  66.040  1.00  0.00           H
ATOM   3836  CG2 ILE A 238      58.780  39.130  64.130  1.00  0.00           C
ATOM   3837 HG21 ILE A 238      59.170  38.170  64.530  1.00  0.00           H
ATOM   3838 HG22 ILE A 238      59.430  39.370  63.260  1.00  0.00           H
ATOM   3839 HG23 ILE A 238      57.730  39.060  63.770  1.00  0.00           H
ATOM   3840  CG1 ILE A 238      60.310  40.070  65.800  1.00  0.00           C
ATOM   3841 HG11 ILE A 238      60.660  41.110  66.020  1.00  0.00           H
ATOM   3842 HG12 ILE A 238      60.950  39.610  65.030  1.00  0.00           H
ATOM   3843  CD  ILE A 238      60.380  39.260  67.080  1.00  0.00           C
ATOM   3844  HD1 ILE A 238      59.700  38.380  67.030  1.00  0.00           H
ATOM   3845  HD2 ILE A 238      60.060  39.780  68.000  1.00  0.00           H
ATOM   3846  HD3 ILE A 238      61.430  39.070  67.400  1.00  0.00           H
ATOM   3847  C   ILE A 238      57.220  41.410  63.720  1.00  0.00           C
ATOM   3848  O   ILE A 238      57.400  41.350  62.510  1.00  0.00           O
ATOM   3849  N   VAL A 239      55.940  41.490  64.220  1.00  0.00           N
ATOM   3850  HN  VAL A 239      55.880  41.620  65.210  1.00  0.00           H
ATOM   3851  CA  VAL A 239      54.720  41.430  63.450  1.00  0.00           C
ATOM   3852  HA  VAL A 239      54.870  40.570  62.810  1.00  0.00           H
ATOM   3853  CB  VAL A 239      53.510  41.250  64.340  1.00  0.00           C
ATOM   3854  HB  VAL A 239      53.430  41.990  65.170  1.00  0.00           H
ATOM   3855  CG1 VAL A 239      52.240  41.210  63.440  1.00  0.00           C
ATOM   3856 HG11 VAL A 239      52.310  40.570  62.520  1.00  0.00           H
ATOM   3857 HG12 VAL A 239      52.060  42.240  63.070  1.00  0.00           H
ATOM   3858 HG13 VAL A 239      51.370  40.870  64.050  1.00  0.00           H
ATOM   3859  CG2 VAL A 239      53.670  39.770  64.910  1.00  0.00           C
ATOM   3860 HG21 VAL A 239      54.260  39.230  64.140  1.00  0.00           H
ATOM   3861 HG22 VAL A 239      52.760  39.170  65.120  1.00  0.00           H
ATOM   3862 HG23 VAL A 239      54.330  39.770  65.800  1.00  0.00           H
ATOM   3863  C   VAL A 239      54.600  42.560  62.470  1.00  0.00           C
ATOM   3864  O   VAL A 239      54.250  42.440  61.310  1.00  0.00           O
ATOM   3865  N   PHE A 240      54.990  43.830  62.950  1.00  0.00           N
ATOM   3866  HN  PHE A 240      55.290  43.980  63.890  1.00  0.00           H
ATOM   3867  CA  PHE A 240      55.240  45.000  62.080  1.00  0.00           C
ATOM   3868  HA  PHE A 240      54.210  45.190  61.800  1.00  0.00           H
ATOM   3869  CB  PHE A 240      55.570  46.220  62.970  1.00  0.00           C
ATOM   3870  HB1 PHE A 240      56.480  46.210  63.600  1.00  0.00           H
ATOM   3871  HB2 PHE A 240      54.680  46.480  63.590  1.00  0.00           H
ATOM   3872  CG  PHE A 240      55.770  47.460  62.130  1.00  0.00           C
ATOM   3873  CD1 PHE A 240      57.080  47.980  61.950  1.00  0.00           C
ATOM   3874  HD1 PHE A 240      57.900  47.490  62.440  1.00  0.00           H
ATOM   3875  CE1 PHE A 240      57.260  49.100  61.140  1.00  0.00           C
ATOM   3876  HE1 PHE A 240      58.280  49.410  60.990  1.00  0.00           H
ATOM   3877  CZ  PHE A 240      56.250  49.750  60.420  1.00  0.00           C
ATOM   3878  HZ  PHE A 240      56.380  50.650  59.850  1.00  0.00           H
ATOM   3879  CD2 PHE A 240      54.680  48.210  61.540  1.00  0.00           C
ATOM   3880  HD2 PHE A 240      53.670  47.880  61.720  1.00  0.00           H
ATOM   3881  CE2 PHE A 240      54.950  49.430  60.900  1.00  0.00           C
ATOM   3882  HE2 PHE A 240      54.060  49.920  60.530  1.00  0.00           H
ATOM   3883  C   PHE A 240      56.150  44.810  60.860  1.00  0.00           C
ATOM   3884  O   PHE A 240      55.820  45.000  59.690  1.00  0.00           O
ATOM   3885  N   VAL A 241      57.360  44.230  61.170  1.00  0.00           N
ATOM   3886  HN  VAL A 241      57.640  43.990  62.090  1.00  0.00           H
ATOM   3887  CA  VAL A 241      58.340  43.940  60.100  1.00  0.00           C
ATOM   3888  HA  VAL A 241      58.440  44.890  59.600  1.00  0.00           H
ATOM   3889  CB  VAL A 241      59.780  43.710  60.760  1.00  0.00           C
ATOM   3890  HB  VAL A 241      59.580  43.000  61.600  1.00  0.00           H
ATOM   3891  CG1 VAL A 241      60.680  43.020  59.680  1.00  0.00           C
ATOM   3892 HG11 VAL A 241      60.670  43.570  58.710  1.00  0.00           H
ATOM   3893 HG12 VAL A 241      60.360  41.990  59.390  1.00  0.00           H
ATOM   3894 HG13 VAL A 241      61.710  42.870  60.040  1.00  0.00           H
ATOM   3895  CG2 VAL A 241      60.320  45.100  61.190  1.00  0.00           C
ATOM   3896 HG21 VAL A 241      60.370  45.740  60.290  1.00  0.00           H
ATOM   3897 HG22 VAL A 241      61.340  44.910  61.570  1.00  0.00           H
ATOM   3898 HG23 VAL A 241      59.760  45.600  62.010  1.00  0.00           H
ATOM   3899  C   VAL A 241      57.860  42.860  59.180  1.00  0.00           C
ATOM   3900  O   VAL A 241      58.030  42.990  57.970  1.00  0.00           O
ATOM   3901  N   ILE A 242      57.190  41.770  59.670  1.00  0.00           N
ATOM   3902  HN  ILE A 242      57.030  41.660  60.640  1.00  0.00           H
ATOM   3903  CA  ILE A 242      56.590  40.720  58.810  1.00  0.00           C
ATOM   3904  HA  ILE A 242      57.290  40.420  58.050  1.00  0.00           H
ATOM   3905  CB  ILE A 242      56.010  39.530  59.500  1.00  0.00           C
ATOM   3906  HB  ILE A 242      55.290  39.930  60.230  1.00  0.00           H
ATOM   3907  CG2 ILE A 242      55.220  38.540  58.650  1.00  0.00           C
ATOM   3908 HG21 ILE A 242      55.880  38.290  57.770  1.00  0.00           H
ATOM   3909 HG22 ILE A 242      54.300  38.950  58.200  1.00  0.00           H
ATOM   3910 HG23 ILE A 242      55.060  37.520  59.060  1.00  0.00           H
ATOM   3911  CG1 ILE A 242      57.100  38.800  60.340  1.00  0.00           C
ATOM   3912 HG11 ILE A 242      56.790  37.910  60.930  1.00  0.00           H
ATOM   3913 HG12 ILE A 242      57.400  39.590  61.070  1.00  0.00           H
ATOM   3914  CD  ILE A 242      58.370  38.490  59.560  1.00  0.00           C
ATOM   3915  HD1 ILE A 242      59.040  37.880  60.210  1.00  0.00           H
ATOM   3916  HD2 ILE A 242      58.680  39.500  59.220  1.00  0.00           H
ATOM   3917  HD3 ILE A 242      57.970  37.940  58.680  1.00  0.00           H
ATOM   3918  C   ILE A 242      55.400  41.270  58.000  1.00  0.00           C
ATOM   3919  O   ILE A 242      55.110  40.860  56.880  1.00  0.00           O
ATOM   3920  N   CYS A 243      54.670  42.280  58.440  1.00  0.00           N
ATOM   3921  HN  CYS A 243      55.060  42.670  59.270  1.00  0.00           H
ATOM   3922  CA  CYS A 243      53.650  42.960  57.740  1.00  0.00           C
ATOM   3923  HA  CYS A 243      52.930  42.230  57.370  1.00  0.00           H
ATOM   3924  CB  CYS A 243      52.780  43.940  58.620  1.00  0.00           C
ATOM   3925  HB1 CYS A 243      53.490  44.700  59.010  1.00  0.00           H
ATOM   3926  HB2 CYS A 243      52.410  43.300  59.450  1.00  0.00           H
ATOM   3927  SG  CYS A 243      51.370  44.830  57.980  1.00  0.00           S
ATOM   3928  HG1 CYS A 243      51.830  45.990  57.550  1.00  0.00           H
ATOM   3929  C   CYS A 243      54.030  43.660  56.520  1.00  0.00           C
ATOM   3930  O   CYS A 243      53.440  43.470  55.460  1.00  0.00           O
ATOM   3931  N   PHE A 244      55.130  44.460  56.640  1.00  0.00           N
ATOM   3932  HN  PHE A 244      55.440  44.600  57.580  1.00  0.00           H
ATOM   3933  CA  PHE A 244      55.400  45.410  55.640  1.00  0.00           C
ATOM   3934  HA  PHE A 244      54.620  45.340  54.890  1.00  0.00           H
ATOM   3935  CB  PHE A 244      55.390  46.840  56.250  1.00  0.00           C
ATOM   3936  HB1 PHE A 244      55.760  47.560  55.490  1.00  0.00           H
ATOM   3937  HB2 PHE A 244      56.040  46.900  57.140  1.00  0.00           H
ATOM   3938  CG  PHE A 244      54.010  47.260  56.560  1.00  0.00           C
ATOM   3939  CD1 PHE A 244      53.760  47.730  57.920  1.00  0.00           C
ATOM   3940  HD1 PHE A 244      54.640  47.740  58.560  1.00  0.00           H
ATOM   3941  CE1 PHE A 244      52.490  48.180  58.330  1.00  0.00           C
ATOM   3942  HE1 PHE A 244      52.280  48.490  59.340  1.00  0.00           H
ATOM   3943  CZ  PHE A 244      51.450  48.280  57.440  1.00  0.00           C
ATOM   3944  HZ  PHE A 244      50.500  48.670  57.760  1.00  0.00           H
ATOM   3945  CD2 PHE A 244      52.890  47.290  55.670  1.00  0.00           C
ATOM   3946  HD2 PHE A 244      53.010  46.990  54.640  1.00  0.00           H
ATOM   3947  CE2 PHE A 244      51.610  47.770  56.120  1.00  0.00           C
ATOM   3948  HE2 PHE A 244      50.800  47.880  55.420  1.00  0.00           H
ATOM   3949  C   PHE A 244      56.740  45.230  54.940  1.00  0.00           C
ATOM   3950  O   PHE A 244      56.910  45.600  53.790  1.00  0.00           O
ATOM   3951  N   LEU A 245      57.750  44.530  55.600  1.00  0.00           N
ATOM   3952  HN  LEU A 245      57.680  44.040  56.480  1.00  0.00           H
ATOM   3953  CA  LEU A 245      58.990  44.400  54.940  1.00  0.00           C
ATOM   3954  HA  LEU A 245      59.310  45.370  54.600  1.00  0.00           H
ATOM   3955  CB  LEU A 245      60.240  44.210  55.930  1.00  0.00           C
ATOM   3956  HB1 LEU A 245      60.160  43.250  56.500  1.00  0.00           H
ATOM   3957  HB2 LEU A 245      60.050  44.980  56.710  1.00  0.00           H
ATOM   3958  CG  LEU A 245      61.660  44.260  55.340  1.00  0.00           C
ATOM   3959  HG  LEU A 245      61.680  43.440  54.590  1.00  0.00           H
ATOM   3960  CD1 LEU A 245      61.970  45.650  54.690  1.00  0.00           C
ATOM   3961 HD11 LEU A 245      61.300  45.830  53.810  1.00  0.00           H
ATOM   3962 HD12 LEU A 245      63.020  45.640  54.310  1.00  0.00           H
ATOM   3963 HD13 LEU A 245      61.800  46.490  55.390  1.00  0.00           H
ATOM   3964  CD2 LEU A 245      62.660  43.990  56.450  1.00  0.00           C
ATOM   3965 HD21 LEU A 245      62.350  43.140  57.110  1.00  0.00           H
ATOM   3966 HD22 LEU A 245      62.880  44.910  57.030  1.00  0.00           H
ATOM   3967 HD23 LEU A 245      63.620  43.660  56.010  1.00  0.00           H
ATOM   3968  C   LEU A 245      59.040  43.490  53.680  1.00  0.00           C
ATOM   3969  O   LEU A 245      59.550  43.930  52.600  1.00  0.00           O
ATOM   3970  N   PRO A 246      58.450  42.230  53.620  1.00  0.00           N
ATOM   3971  CD  PRO A 246      58.150  41.470  54.810  1.00  0.00           C
ATOM   3972  HD1 PRO A 246      57.290  41.940  55.350  1.00  0.00           H
ATOM   3973  HD2 PRO A 246      59.050  41.390  55.460  1.00  0.00           H
ATOM   3974  CA  PRO A 246      58.380  41.340  52.490  1.00  0.00           C
ATOM   3975  HA  PRO A 246      59.390  41.020  52.250  1.00  0.00           H
ATOM   3976  CB  PRO A 246      57.350  40.270  52.890  1.00  0.00           C
ATOM   3977  HB1 PRO A 246      57.410  39.300  52.350  1.00  0.00           H
ATOM   3978  HB2 PRO A 246      56.320  40.690  52.890  1.00  0.00           H
ATOM   3979  CG  PRO A 246      57.790  40.070  54.360  1.00  0.00           C
ATOM   3980  HG1 PRO A 246      56.970  39.740  55.030  1.00  0.00           H
ATOM   3981  HG2 PRO A 246      58.640  39.360  54.420  1.00  0.00           H
ATOM   3982  C   PRO A 246      58.070  41.990  51.160  1.00  0.00           C
ATOM   3983  O   PRO A 246      58.810  41.600  50.250  1.00  0.00           O
ATOM   3984  N   SER A 247      56.980  42.770  50.850  1.00  0.00           N
ATOM   3985  HN  SER A 247      56.300  42.810  51.580  1.00  0.00           H
ATOM   3986  CA  SER A 247      56.730  43.520  49.590  1.00  0.00           C
ATOM   3987  HA  SER A 247      56.840  42.790  48.810  1.00  0.00           H
ATOM   3988  CB  SER A 247      55.320  44.200  49.670  1.00  0.00           C
ATOM   3989  HB1 SER A 247      54.490  43.470  49.680  1.00  0.00           H
ATOM   3990  HB2 SER A 247      55.190  44.930  48.850  1.00  0.00           H
ATOM   3991  OG  SER A 247      55.240  44.920  50.880  1.00  0.00           O
ATOM   3992  HG1 SER A 247      54.980  44.310  51.580  1.00  0.00           H
ATOM   3993  C   SER A 247      57.930  44.560  49.210  1.00  0.00           C
ATOM   3994  O   SER A 247      58.270  44.610  48.040  1.00  0.00           O
ATOM   3995  N   VAL A 248      58.460  45.310  50.200  1.00  0.00           N
ATOM   3996  HN  VAL A 248      58.080  45.140  51.110  1.00  0.00           H
ATOM   3997  CA  VAL A 248      59.580  46.180  49.960  1.00  0.00           C
ATOM   3998  HA  VAL A 248      59.370  46.850  49.140  1.00  0.00           H
ATOM   3999  CB  VAL A 248      59.920  47.020  51.170  1.00  0.00           C
ATOM   4000  HB  VAL A 248      59.880  46.430  52.110  1.00  0.00           H
ATOM   4001  CG1 VAL A 248      61.310  47.670  51.000  1.00  0.00           C
ATOM   4002 HG11 VAL A 248      61.440  48.500  51.710  1.00  0.00           H
ATOM   4003 HG12 VAL A 248      61.430  48.090  49.980  1.00  0.00           H
ATOM   4004 HG13 VAL A 248      62.130  46.930  51.150  1.00  0.00           H
ATOM   4005  CG2 VAL A 248      58.700  48.090  51.300  1.00  0.00           C
ATOM   4006 HG21 VAL A 248      59.170  49.040  50.950  1.00  0.00           H
ATOM   4007 HG22 VAL A 248      58.450  48.110  52.380  1.00  0.00           H
ATOM   4008 HG23 VAL A 248      57.710  47.840  50.860  1.00  0.00           H
ATOM   4009  C   VAL A 248      60.820  45.300  49.520  1.00  0.00           C
ATOM   4010  O   VAL A 248      61.440  45.680  48.560  1.00  0.00           O
ATOM   4011  N   VAL A 249      61.050  44.100  50.150  1.00  0.00           N
ATOM   4012  HN  VAL A 249      60.560  43.830  50.970  1.00  0.00           H
ATOM   4013  CA  VAL A 249      62.210  43.270  49.650  1.00  0.00           C
ATOM   4014  HA  VAL A 249      63.090  43.890  49.730  1.00  0.00           H
ATOM   4015  CB  VAL A 249      62.420  42.160  50.680  1.00  0.00           C
ATOM   4016  HB  VAL A 249      61.430  41.730  50.960  1.00  0.00           H
ATOM   4017  CG1 VAL A 249      63.270  40.990  50.050  1.00  0.00           C
ATOM   4018 HG11 VAL A 249      64.160  41.390  49.520  1.00  0.00           H
ATOM   4019 HG12 VAL A 249      62.610  40.380  49.380  1.00  0.00           H
ATOM   4020 HG13 VAL A 249      63.650  40.330  50.850  1.00  0.00           H
ATOM   4021  CG2 VAL A 249      63.090  42.650  52.000  1.00  0.00           C
ATOM   4022 HG21 VAL A 249      64.100  43.060  51.760  1.00  0.00           H
ATOM   4023 HG22 VAL A 249      63.130  41.760  52.680  1.00  0.00           H
ATOM   4024 HG23 VAL A 249      62.570  43.470  52.530  1.00  0.00           H
ATOM   4025  C   VAL A 249      62.030  42.720  48.240  1.00  0.00           C
ATOM   4026  O   VAL A 249      62.920  42.770  47.380  1.00  0.00           O
ATOM   4027  N   VAL A 250      60.760  42.390  47.860  1.00  0.00           N
ATOM   4028  HN  VAL A 250      59.990  42.560  48.480  1.00  0.00           H
ATOM   4029  CA  VAL A 250      60.400  42.200  46.480  1.00  0.00           C
ATOM   4030  HA  VAL A 250      60.890  41.310  46.110  1.00  0.00           H
ATOM   4031  CB  VAL A 250      58.950  41.710  46.340  1.00  0.00           C
ATOM   4032  HB  VAL A 250      58.300  42.560  46.660  1.00  0.00           H
ATOM   4033  CG1 VAL A 250      58.670  41.360  44.810  1.00  0.00           C
ATOM   4034 HG11 VAL A 250      58.570  42.300  44.240  1.00  0.00           H
ATOM   4035 HG12 VAL A 250      57.690  40.840  44.770  1.00  0.00           H
ATOM   4036 HG13 VAL A 250      59.440  40.750  44.280  1.00  0.00           H
ATOM   4037  CG2 VAL A 250      58.780  40.430  47.150  1.00  0.00           C
ATOM   4038 HG21 VAL A 250      58.770  40.640  48.240  1.00  0.00           H
ATOM   4039 HG22 VAL A 250      59.570  39.670  47.000  1.00  0.00           H
ATOM   4040 HG23 VAL A 250      57.820  39.880  47.010  1.00  0.00           H
ATOM   4041  C   VAL A 250      60.630  43.340  45.510  1.00  0.00           C
ATOM   4042  O   VAL A 250      61.170  43.220  44.400  1.00  0.00           O
ATOM   4043  N   ARG A 251      60.240  44.560  45.880  1.00  0.00           N
ATOM   4044  HN  ARG A 251      59.870  44.750  46.790  1.00  0.00           H
ATOM   4045  CA  ARG A 251      60.300  45.820  45.080  1.00  0.00           C
ATOM   4046  HA  ARG A 251      59.840  45.540  44.150  1.00  0.00           H
ATOM   4047  CB  ARG A 251      59.590  47.030  45.740  1.00  0.00           C
ATOM   4048  HB1 ARG A 251      60.030  47.190  46.750  1.00  0.00           H
ATOM   4049  HB2 ARG A 251      58.550  46.680  45.900  1.00  0.00           H
ATOM   4050  CG  ARG A 251      59.590  48.380  44.970  1.00  0.00           C
ATOM   4051  HG1 ARG A 251      60.620  48.770  45.010  1.00  0.00           H
ATOM   4052  HG2 ARG A 251      59.070  49.160  45.570  1.00  0.00           H
ATOM   4053  CD  ARG A 251      59.060  48.230  43.510  1.00  0.00           C
ATOM   4054  HD1 ARG A 251      59.680  47.520  42.930  1.00  0.00           H
ATOM   4055  HD2 ARG A 251      59.120  49.240  43.070  1.00  0.00           H
ATOM   4056  NE  ARG A 251      57.610  47.770  43.530  1.00  0.00           N
ATOM   4057  HE  ARG A 251      56.920  48.270  44.060  1.00  0.00           H
ATOM   4058  CZ  ARG A 251      57.110  47.130  42.490  1.00  0.00           C
ATOM   4059  NH1 ARG A 251      57.720  47.000  41.290  1.00  0.00           N
ATOM   4060 HH11 ARG A 251      58.380  47.750  41.160  1.00  0.00           H
ATOM   4061 HH12 ARG A 251      57.140  46.970  40.480  1.00  0.00           H
ATOM   4062  NH2 ARG A 251      55.920  46.580  42.610  1.00  0.00           N
ATOM   4063 HH21 ARG A 251      55.640  46.400  43.550  1.00  0.00           H
ATOM   4064 HH22 ARG A 251      55.560  46.060  41.840  1.00  0.00           H
ATOM   4065  C   ARG A 251      61.750  46.240  44.840  1.00  0.00           C
ATOM   4066  O   ARG A 251      62.100  46.640  43.760  1.00  0.00           O
ATOM   4067  N   ILE A 252      62.610  46.050  45.890  1.00  0.00           N
ATOM   4068  HN  ILE A 252      62.140  45.800  46.730  1.00  0.00           H
ATOM   4069  CA  ILE A 252      64.060  46.080  45.790  1.00  0.00           C
ATOM   4070  HA  ILE A 252      64.400  47.020  45.390  1.00  0.00           H
ATOM   4071  CB  ILE A 252      64.840  45.990  47.100  1.00  0.00           C
ATOM   4072  HB  ILE A 252      64.610  45.010  47.570  1.00  0.00           H
ATOM   4073  CG2 ILE A 252      66.370  46.050  46.730  1.00  0.00           C
ATOM   4074 HG21 ILE A 252      66.790  45.390  45.940  1.00  0.00           H
ATOM   4075 HG22 ILE A 252      66.940  45.810  47.650  1.00  0.00           H
ATOM   4076 HG23 ILE A 252      66.650  47.070  46.370  1.00  0.00           H
ATOM   4077  CG1 ILE A 252      64.450  47.090  48.100  1.00  0.00           C
ATOM   4078 HG11 ILE A 252      63.360  47.190  48.270  1.00  0.00           H
ATOM   4079 HG12 ILE A 252      64.700  48.090  47.710  1.00  0.00           H
ATOM   4080  CD  ILE A 252      65.120  46.970  49.440  1.00  0.00           C
ATOM   4081  HD1 ILE A 252      64.990  47.800  50.160  1.00  0.00           H
ATOM   4082  HD2 ILE A 252      66.220  46.960  49.240  1.00  0.00           H
ATOM   4083  HD3 ILE A 252      64.980  46.000  49.940  1.00  0.00           H
ATOM   4084  C   ILE A 252      64.610  45.010  44.820  1.00  0.00           C
ATOM   4085  O   ILE A 252      65.460  45.470  43.960  1.00  0.00           O
ATOM   4086  N   ARG A 253      63.990  43.770  44.750  1.00  0.00           N
ATOM   4087  HN  ARG A 253      63.390  43.640  45.540  1.00  0.00           H
ATOM   4088  CA  ARG A 253      64.310  42.690  43.840  1.00  0.00           C
ATOM   4089  HA  ARG A 253      65.390  42.770  43.740  1.00  0.00           H
ATOM   4090  CB  ARG A 253      63.870  41.310  44.280  1.00  0.00           C
ATOM   4091  HB1 ARG A 253      62.770  41.250  44.480  1.00  0.00           H
ATOM   4092  HB2 ARG A 253      64.370  41.030  45.230  1.00  0.00           H
ATOM   4093  CG  ARG A 253      64.180  40.220  43.200  1.00  0.00           C
ATOM   4094  HG1 ARG A 253      63.610  40.280  42.250  1.00  0.00           H
ATOM   4095  HG2 ARG A 253      63.850  39.340  43.800  1.00  0.00           H
ATOM   4096  CD  ARG A 253      65.700  40.050  42.880  1.00  0.00           C
ATOM   4097  HD1 ARG A 253      66.240  40.090  43.840  1.00  0.00           H
ATOM   4098  HD2 ARG A 253      66.050  40.800  42.140  1.00  0.00           H
ATOM   4099  NE  ARG A 253      65.960  38.750  42.260  1.00  0.00           N
ATOM   4100  HE  ARG A 253      65.100  38.270  42.030  1.00  0.00           H
ATOM   4101  CZ  ARG A 253      67.110  38.290  41.810  1.00  0.00           C
ATOM   4102  NH1 ARG A 253      68.210  38.920  42.140  1.00  0.00           N
ATOM   4103 HH11 ARG A 253      68.300  39.370  43.040  1.00  0.00           H
ATOM   4104 HH12 ARG A 253      69.060  38.470  41.860  1.00  0.00           H
ATOM   4105  NH2 ARG A 253      67.180  37.200  41.180  1.00  0.00           N
ATOM   4106 HH21 ARG A 253      66.340  36.700  40.970  1.00  0.00           H
ATOM   4107 HH22 ARG A 253      68.040  36.870  40.800  1.00  0.00           H
ATOM   4108  C   ARG A 253      63.960  42.980  42.350  1.00  0.00           C
ATOM   4109  O   ARG A 253      64.790  42.810  41.430  1.00  0.00           O
ATOM   4110  N   ILE A 254      62.760  43.560  42.120  1.00  0.00           N
ATOM   4111  HN  ILE A 254      62.090  43.640  42.850  1.00  0.00           H
ATOM   4112  CA  ILE A 254      62.160  44.070  40.820  1.00  0.00           C
ATOM   4113  HA  ILE A 254      62.310  43.220  40.180  1.00  0.00           H
ATOM   4114  CB  ILE A 254      60.650  44.510  40.940  1.00  0.00           C
ATOM   4115  HB  ILE A 254      60.560  45.100  41.870  1.00  0.00           H
ATOM   4116  CG2 ILE A 254      60.200  45.360  39.670  1.00  0.00           C
ATOM   4117 HG21 ILE A 254      59.110  45.570  39.770  1.00  0.00           H
ATOM   4118 HG22 ILE A 254      60.220  44.740  38.750  1.00  0.00           H
ATOM   4119 HG23 ILE A 254      60.890  46.230  39.610  1.00  0.00           H
ATOM   4120  CG1 ILE A 254      59.700  43.290  41.250  1.00  0.00           C
ATOM   4121 HG11 ILE A 254      60.260  42.650  41.970  1.00  0.00           H
ATOM   4122 HG12 ILE A 254      59.570  42.620  40.380  1.00  0.00           H
ATOM   4123  CD  ILE A 254      58.340  43.780  41.880  1.00  0.00           C
ATOM   4124  HD1 ILE A 254      57.840  42.900  42.350  1.00  0.00           H
ATOM   4125  HD2 ILE A 254      57.640  44.190  41.120  1.00  0.00           H
ATOM   4126  HD3 ILE A 254      58.460  44.600  42.620  1.00  0.00           H
ATOM   4127  C   ILE A 254      63.040  45.220  40.260  1.00  0.00           C
ATOM   4128  O   ILE A 254      63.480  45.040  39.090  1.00  0.00           O
ATOM   4129  N   PHE A 255      63.420  46.260  41.100  1.00  0.00           N
ATOM   4130  HN  PHE A 255      63.000  46.350  42.000  1.00  0.00           H
ATOM   4131  CA  PHE A 255      64.500  47.210  40.790  1.00  0.00           C
ATOM   4132  HA  PHE A 255      64.250  47.700  39.860  1.00  0.00           H
ATOM   4133  CB  PHE A 255      64.700  48.120  42.050  1.00  0.00           C
ATOM   4134  HB1 PHE A 255      65.730  48.510  42.070  1.00  0.00           H
ATOM   4135  HB2 PHE A 255      64.490  47.480  42.930  1.00  0.00           H
ATOM   4136  CG  PHE A 255      63.840  49.390  42.050  1.00  0.00           C
ATOM   4137  CD1 PHE A 255      63.750  50.200  40.920  1.00  0.00           C
ATOM   4138  HD1 PHE A 255      64.340  49.940  40.060  1.00  0.00           H
ATOM   4139  CE1 PHE A 255      62.670  51.180  40.890  1.00  0.00           C
ATOM   4140  HE1 PHE A 255      62.390  51.770  40.030  1.00  0.00           H
ATOM   4141  CZ  PHE A 255      61.900  51.350  42.000  1.00  0.00           C
ATOM   4142  HZ  PHE A 255      61.060  52.020  41.990  1.00  0.00           H
ATOM   4143  CD2 PHE A 255      63.040  49.630  43.180  1.00  0.00           C
ATOM   4144  HD2 PHE A 255      63.180  49.020  44.050  1.00  0.00           H
ATOM   4145  CE2 PHE A 255      62.080  50.600  43.160  1.00  0.00           C
ATOM   4146  HE2 PHE A 255      61.440  50.800  44.010  1.00  0.00           H
ATOM   4147  C   PHE A 255      65.850  46.660  40.420  1.00  0.00           C
ATOM   4148  O   PHE A 255      66.510  47.100  39.510  1.00  0.00           O
ATOM   4149  N   TRP A 256      66.400  45.630  41.140  1.00  0.00           N
ATOM   4150  HN  TRP A 256      65.850  45.340  41.930  1.00  0.00           H
ATOM   4151  CA  TRP A 256      67.690  44.950  40.840  1.00  0.00           C
ATOM   4152  HA  TRP A 256      68.340  45.790  40.680  1.00  0.00           H
ATOM   4153  CB  TRP A 256      68.240  43.970  41.950  1.00  0.00           C
ATOM   4154  HB1 TRP A 256      67.560  43.090  41.860  1.00  0.00           H
ATOM   4155  HB2 TRP A 256      68.150  44.490  42.920  1.00  0.00           H
ATOM   4156  CG  TRP A 256      69.620  43.450  41.710  1.00  0.00           C
ATOM   4157  CD1 TRP A 256      69.860  42.180  41.190  1.00  0.00           C
ATOM   4158  HD1 TRP A 256      69.180  41.380  41.010  1.00  0.00           H
ATOM   4159  NE1 TRP A 256      71.260  42.040  41.040  1.00  0.00           N
ATOM   4160  HE1 TRP A 256      71.720  41.270  40.660  1.00  0.00           H
ATOM   4161  CE2 TRP A 256      71.920  43.200  41.320  1.00  0.00           C
ATOM   4162  CD2 TRP A 256      70.900  44.140  41.780  1.00  0.00           C
ATOM   4163  CE3 TRP A 256      71.330  45.440  42.110  1.00  0.00           C
ATOM   4164  HE3 TRP A 256      70.580  46.130  42.470  1.00  0.00           H
ATOM   4165  CZ3 TRP A 256      72.740  45.680  42.060  1.00  0.00           C
ATOM   4166  HZ3 TRP A 256      73.160  46.650  42.330  1.00  0.00           H
ATOM   4167  CZ2 TRP A 256      73.330  43.470  41.270  1.00  0.00           C
ATOM   4168  HZ2 TRP A 256      74.030  42.660  41.100  1.00  0.00           H
ATOM   4169  CH2 TRP A 256      73.660  44.730  41.590  1.00  0.00           C
ATOM   4170  HH2 TRP A 256      74.710  44.970  41.520  1.00  0.00           H
ATOM   4171  C   TRP A 256      67.600  44.210  39.460  1.00  0.00           C
ATOM   4172  O   TRP A 256      68.520  44.180  38.630  1.00  0.00           O
ATOM   4173  N   LEU A 257      66.440  43.550  39.180  1.00  0.00           N
ATOM   4174  HN  LEU A 257      65.730  43.380  39.860  1.00  0.00           H
ATOM   4175  CA  LEU A 257      66.170  42.840  37.920  1.00  0.00           C
ATOM   4176  HA  LEU A 257      66.940  42.170  37.550  1.00  0.00           H
ATOM   4177  CB  LEU A 257      64.890  42.010  38.140  1.00  0.00           C
ATOM   4178  HB1 LEU A 257      64.480  41.800  37.130  1.00  0.00           H
ATOM   4179  HB2 LEU A 257      64.050  42.650  38.490  1.00  0.00           H
ATOM   4180  CG  LEU A 257      65.010  40.740  38.990  1.00  0.00           C
ATOM   4181  HG  LEU A 257      65.190  41.020  40.040  1.00  0.00           H
ATOM   4182  CD1 LEU A 257      63.740  39.790  39.000  1.00  0.00           C
ATOM   4183 HD11 LEU A 257      62.820  40.350  39.240  1.00  0.00           H
ATOM   4184 HD12 LEU A 257      63.870  38.980  39.750  1.00  0.00           H
ATOM   4185 HD13 LEU A 257      63.600  39.440  37.950  1.00  0.00           H
ATOM   4186  CD2 LEU A 257      66.280  39.930  38.540  1.00  0.00           C
ATOM   4187 HD21 LEU A 257      67.200  40.510  38.730  1.00  0.00           H
ATOM   4188 HD22 LEU A 257      66.300  39.850  37.430  1.00  0.00           H
ATOM   4189 HD23 LEU A 257      66.370  38.920  39.000  1.00  0.00           H
ATOM   4190  C   LEU A 257      66.030  43.870  36.780  1.00  0.00           C
ATOM   4191  O   LEU A 257      66.730  43.840  35.720  1.00  0.00           O
ATOM   4192  N   LEU A 258      65.320  45.070  37.030  1.00  0.00           N
ATOM   4193  HN  LEU A 258      64.770  45.140  37.870  1.00  0.00           H
ATOM   4194  CA  LEU A 258      65.340  46.230  36.200  1.00  0.00           C
ATOM   4195  HA  LEU A 258      65.050  45.890  35.220  1.00  0.00           H
ATOM   4196  CB  LEU A 258      64.470  47.350  36.710  1.00  0.00           C
ATOM   4197  HB1 LEU A 258      64.680  48.190  36.010  1.00  0.00           H
ATOM   4198  HB2 LEU A 258      64.770  47.650  37.730  1.00  0.00           H
ATOM   4199  CG  LEU A 258      62.920  47.100  36.700  1.00  0.00           C
ATOM   4200  HG  LEU A 258      62.660  46.130  37.190  1.00  0.00           H
ATOM   4201  CD1 LEU A 258      62.100  48.190  37.460  1.00  0.00           C
ATOM   4202 HD11 LEU A 258      62.370  48.200  38.540  1.00  0.00           H
ATOM   4203 HD12 LEU A 258      61.000  48.030  37.480  1.00  0.00           H
ATOM   4204 HD13 LEU A 258      62.440  49.190  37.150  1.00  0.00           H
ATOM   4205  CD2 LEU A 258      62.260  47.100  35.350  1.00  0.00           C
ATOM   4206 HD21 LEU A 258      62.480  47.910  34.630  1.00  0.00           H
ATOM   4207 HD22 LEU A 258      61.150  47.100  35.430  1.00  0.00           H
ATOM   4208 HD23 LEU A 258      62.630  46.230  34.770  1.00  0.00           H
ATOM   4209  C   LEU A 258      66.730  46.680  35.910  1.00  0.00           C
ATOM   4210  O   LEU A 258      67.140  47.050  34.780  1.00  0.00           O
ATOM   4211  N   HSD A 259      67.660  46.710  36.960  1.00  0.00           N
ATOM   4212  HN  HSD A 259      67.360  46.710  37.910  1.00  0.00           H
ATOM   4213  CA  HSD A 259      68.980  47.200  36.770  1.00  0.00           C
ATOM   4214  HA  HSD A 259      68.890  48.180  36.320  1.00  0.00           H
ATOM   4215  CB  HSD A 259      69.660  47.490  38.140  1.00  0.00           C
ATOM   4216  HB1 HSD A 259      69.510  46.640  38.830  1.00  0.00           H
ATOM   4217  HB2 HSD A 259      69.140  48.320  38.670  1.00  0.00           H
ATOM   4218  ND1 HSD A 259      71.610  49.120  37.360  1.00  0.00           N
ATOM   4219  HD1 HSD A 259      71.010  49.630  36.740  1.00  0.00           H
ATOM   4220  CG  HSD A 259      71.130  48.030  38.070  1.00  0.00           C
ATOM   4221  CE1 HSD A 259      72.930  49.320  37.620  1.00  0.00           C
ATOM   4222  HE1 HSD A 259      73.420  50.270  37.410  1.00  0.00           H
ATOM   4223  NE2 HSD A 259      73.360  48.320  38.360  1.00  0.00           N
ATOM   4224  CD2 HSD A 259      72.250  47.530  38.660  1.00  0.00           C
ATOM   4225  HD2 HSD A 259      72.210  46.660  39.290  1.00  0.00           H
ATOM   4226  C   HSD A 259      69.800  46.300  35.790  1.00  0.00           C
ATOM   4227  O   HSD A 259      70.120  46.760  34.690  1.00  0.00           O
ATOM   4228  N   THR A 260      70.190  45.130  36.270  1.00  0.00           N
ATOM   4229  HN  THR A 260      69.740  44.850  37.100  1.00  0.00           H
ATOM   4230  CA  THR A 260      71.120  44.140  35.700  1.00  0.00           C
ATOM   4231  HA  THR A 260      71.900  44.760  35.280  1.00  0.00           H
ATOM   4232  CB  THR A 260      71.800  43.240  36.730  1.00  0.00           C
ATOM   4233  HB  THR A 260      72.590  42.600  36.270  1.00  0.00           H
ATOM   4234  OG1 THR A 260      70.850  42.320  37.330  1.00  0.00           O
ATOM   4235  HG1 THR A 260      70.090  42.790  37.660  1.00  0.00           H
ATOM   4236  CG2 THR A 260      72.410  44.090  37.880  1.00  0.00           C
ATOM   4237 HG21 THR A 260      72.760  43.370  38.650  1.00  0.00           H
ATOM   4238 HG22 THR A 260      71.600  44.700  38.330  1.00  0.00           H
ATOM   4239 HG23 THR A 260      73.320  44.680  37.630  1.00  0.00           H
ATOM   4240  C   THR A 260      70.670  43.350  34.510  1.00  0.00           C
ATOM   4241  O   THR A 260      71.470  42.780  33.770  1.00  0.00           O
ATOM   4242  N   SER A 261      69.320  43.280  34.330  1.00  0.00           N
ATOM   4243  HN  SER A 261      68.780  43.650  35.070  1.00  0.00           H
ATOM   4244  CA  SER A 261      68.650  42.510  33.300  1.00  0.00           C
ATOM   4245  HA  SER A 261      69.370  42.260  32.530  1.00  0.00           H
ATOM   4246  CB  SER A 261      68.000  41.270  33.780  1.00  0.00           C
ATOM   4247  HB1 SER A 261      67.700  40.690  32.880  1.00  0.00           H
ATOM   4248  HB2 SER A 261      67.130  41.330  34.450  1.00  0.00           H
ATOM   4249  OG  SER A 261      68.960  40.350  34.400  1.00  0.00           O
ATOM   4250  HG1 SER A 261      69.510  40.080  33.670  1.00  0.00           H
ATOM   4251  C   SER A 261      67.730  43.390  32.510  1.00  0.00           C
ATOM   4252  O   SER A 261      66.920  43.030  31.690  1.00  0.00           O
ATOM   4253  N   GLY A 262      67.940  44.700  32.590  1.00  0.00           N
ATOM   4254  HN  GLY A 262      68.560  45.110  33.250  1.00  0.00           H
ATOM   4255  CA  GLY A 262      67.320  45.660  31.720  1.00  0.00           C
ATOM   4256  HA1 GLY A 262      67.460  45.430  30.680  1.00  0.00           H
ATOM   4257  HA2 GLY A 262      67.830  46.590  31.950  1.00  0.00           H
ATOM   4258  C   GLY A 262      65.850  45.900  31.920  1.00  0.00           C
ATOM   4259  O   GLY A 262      65.250  45.260  32.780  1.00  0.00           O
ATOM   4260  N   THR A 263      65.300  46.770  31.060  1.00  0.00           N
ATOM   4261  HN  THR A 263      65.840  47.070  30.270  1.00  0.00           H
ATOM   4262  CA  THR A 263      63.920  47.290  31.100  1.00  0.00           C
ATOM   4263  HA  THR A 263      63.380  46.610  31.760  1.00  0.00           H
ATOM   4264  CB  THR A 263      63.700  48.690  31.550  1.00  0.00           C
ATOM   4265  HB  THR A 263      62.630  48.690  31.820  1.00  0.00           H
ATOM   4266  OG1 THR A 263      64.060  49.730  30.650  1.00  0.00           O
ATOM   4267  HG1 THR A 263      63.240  50.120  30.350  1.00  0.00           H
ATOM   4268  CG2 THR A 263      64.520  48.850  32.910  1.00  0.00           C
ATOM   4269 HG21 THR A 263      65.580  48.960  32.610  1.00  0.00           H
ATOM   4270 HG22 THR A 263      64.470  47.960  33.570  1.00  0.00           H
ATOM   4271 HG23 THR A 263      64.140  49.700  33.520  1.00  0.00           H
ATOM   4272  C   THR A 263      63.240  47.110  29.760  1.00  0.00           C
ATOM   4273  O   THR A 263      62.340  47.840  29.420  1.00  0.00           O
ATOM   4274  N   GLN A 264      63.670  46.090  28.950  1.00  0.00           N
ATOM   4275  HN  GLN A 264      64.140  45.320  29.380  1.00  0.00           H
ATOM   4276  CA  GLN A 264      63.450  45.820  27.540  1.00  0.00           C
ATOM   4277  HA  GLN A 264      63.210  46.660  26.910  1.00  0.00           H
ATOM   4278  CB  GLN A 264      64.680  45.330  26.790  1.00  0.00           C
ATOM   4279  HB1 GLN A 264      64.300  44.910  25.820  1.00  0.00           H
ATOM   4280  HB2 GLN A 264      65.130  44.510  27.390  1.00  0.00           H
ATOM   4281  CG  GLN A 264      65.720  46.380  26.400  1.00  0.00           C
ATOM   4282  HG1 GLN A 264      65.280  47.160  25.760  1.00  0.00           H
ATOM   4283  HG2 GLN A 264      66.480  45.920  25.730  1.00  0.00           H
ATOM   4284  CD  GLN A 264      66.440  47.020  27.560  1.00  0.00           C
ATOM   4285  OE1 GLN A 264      67.310  46.380  28.220  1.00  0.00           O
ATOM   4286  NE2 GLN A 264      66.170  48.340  27.760  1.00  0.00           N
ATOM   4287 HE21 GLN A 264      66.760  48.790  28.430  1.00  0.00           H
ATOM   4288 HE22 GLN A 264      65.590  48.820  27.090  1.00  0.00           H
ATOM   4289  C   GLN A 264      62.280  44.790  27.510  1.00  0.00           C
ATOM   4290  O   GLN A 264      61.710  44.500  26.460  1.00  0.00           O
ATOM   4291  N   ASN A 265      61.840  44.370  28.710  1.00  0.00           N
ATOM   4292  HN  ASN A 265      62.300  44.650  29.540  1.00  0.00           H
ATOM   4293  CA  ASN A 265      60.690  43.490  28.820  1.00  0.00           C
ATOM   4294  HA  ASN A 265      60.010  43.940  28.100  1.00  0.00           H
ATOM   4295  CB  ASN A 265      61.020  41.960  28.510  1.00  0.00           C
ATOM   4296  HB1 ASN A 265      61.460  41.570  29.440  1.00  0.00           H
ATOM   4297  HB2 ASN A 265      61.750  41.950  27.670  1.00  0.00           H
ATOM   4298  CG  ASN A 265      59.780  41.130  28.190  1.00  0.00           C
ATOM   4299  OD1 ASN A 265      58.770  41.750  27.860  1.00  0.00           O
ATOM   4300  ND2 ASN A 265      60.010  39.790  28.100  1.00  0.00           N
ATOM   4301 HD21 ASN A 265      59.270  39.280  27.650  1.00  0.00           H
ATOM   4302 HD22 ASN A 265      60.940  39.460  28.150  1.00  0.00           H
ATOM   4303  C   ASN A 265      60.150  43.670  30.200  1.00  0.00           C
ATOM   4304  O   ASN A 265      60.940  43.760  31.160  1.00  0.00           O
ATOM   4305  N   CYS A 266      58.820  43.620  30.310  1.00  0.00           N
ATOM   4306  HN  CYS A 266      58.330  43.700  29.440  1.00  0.00           H
ATOM   4307  CA  CYS A 266      58.050  43.550  31.500  1.00  0.00           C
ATOM   4308  HA  CYS A 266      58.710  43.800  32.310  1.00  0.00           H
ATOM   4309  CB  CYS A 266      56.890  44.590  31.330  1.00  0.00           C
ATOM   4310  HB1 CYS A 266      57.420  45.570  31.270  1.00  0.00           H
ATOM   4311  HB2 CYS A 266      56.230  44.680  32.220  1.00  0.00           H
ATOM   4312  SG  CYS A 266      55.810  44.280  29.970  1.00  0.00           S
ATOM   4313  C   CYS A 266      57.630  42.120  31.790  1.00  0.00           C
ATOM   4314  O   CYS A 266      57.270  41.810  32.970  1.00  0.00           O
ATOM   4315  N   GLU A 267      57.470  41.260  30.710  1.00  0.00           N
ATOM   4316  HN  GLU A 267      57.540  41.450  29.740  1.00  0.00           H
ATOM   4317  CA  GLU A 267      56.720  40.010  30.760  1.00  0.00           C
ATOM   4318  HA  GLU A 267      55.780  40.140  31.290  1.00  0.00           H
ATOM   4319  CB  GLU A 267      56.370  39.620  29.310  1.00  0.00           C
ATOM   4320  HB1 GLU A 267      55.990  38.580  29.340  1.00  0.00           H
ATOM   4321  HB2 GLU A 267      57.230  39.570  28.610  1.00  0.00           H
ATOM   4322  CG  GLU A 267      55.440  40.640  28.630  1.00  0.00           C
ATOM   4323  HG1 GLU A 267      55.970  41.450  28.100  1.00  0.00           H
ATOM   4324  HG2 GLU A 267      54.670  41.100  29.290  1.00  0.00           H
ATOM   4325  CD  GLU A 267      54.610  39.890  27.640  1.00  0.00           C
ATOM   4326  OE1 GLU A 267      55.260  39.450  26.670  1.00  0.00           O
ATOM   4327  OE2 GLU A 267      53.360  39.700  27.770  1.00  0.00           O
ATOM   4328  C   GLU A 267      57.520  38.870  31.490  1.00  0.00           C
ATOM   4329  O   GLU A 267      56.990  37.940  32.100  1.00  0.00           O
ATOM   4330  N   VAL A 268      58.880  39.000  31.490  1.00  0.00           N
ATOM   4331  HN  VAL A 268      59.320  39.720  30.950  1.00  0.00           H
ATOM   4332  CA  VAL A 268      59.710  38.170  32.400  1.00  0.00           C
ATOM   4333  HA  VAL A 268      59.410  37.130  32.400  1.00  0.00           H
ATOM   4334  CB  VAL A 268      61.210  38.100  32.060  1.00  0.00           C
ATOM   4335  HB  VAL A 268      61.910  37.800  32.860  1.00  0.00           H
ATOM   4336  CG1 VAL A 268      61.430  37.040  30.920  1.00  0.00           C
ATOM   4337 HG11 VAL A 268      60.790  37.280  30.050  1.00  0.00           H
ATOM   4338 HG12 VAL A 268      61.160  36.000  31.140  1.00  0.00           H
ATOM   4339 HG13 VAL A 268      62.440  37.210  30.480  1.00  0.00           H
ATOM   4340  CG2 VAL A 268      61.640  39.460  31.680  1.00  0.00           C
ATOM   4341 HG21 VAL A 268      62.660  39.780  31.970  1.00  0.00           H
ATOM   4342 HG22 VAL A 268      60.940  40.190  32.150  1.00  0.00           H
ATOM   4343 HG23 VAL A 268      61.410  39.580  30.600  1.00  0.00           H
ATOM   4344  C   VAL A 268      59.640  38.580  33.850  1.00  0.00           C
ATOM   4345  O   VAL A 268      59.970  37.770  34.710  1.00  0.00           O
ATOM   4346  N   TYR A 269      59.080  39.760  34.330  1.00  0.00           N
ATOM   4347  HN  TYR A 269      58.730  40.390  33.640  1.00  0.00           H
ATOM   4348  CA  TYR A 269      59.090  40.040  35.760  1.00  0.00           C
ATOM   4349  HA  TYR A 269      59.770  39.400  36.290  1.00  0.00           H
ATOM   4350  CB  TYR A 269      59.410  41.500  36.110  1.00  0.00           C
ATOM   4351  HB1 TYR A 269      59.470  41.720  37.190  1.00  0.00           H
ATOM   4352  HB2 TYR A 269      58.710  42.130  35.530  1.00  0.00           H
ATOM   4353  CG  TYR A 269      60.860  41.690  35.500  1.00  0.00           C
ATOM   4354  CD1 TYR A 269      61.060  42.960  34.820  1.00  0.00           C
ATOM   4355  HD1 TYR A 269      60.160  43.560  34.890  1.00  0.00           H
ATOM   4356  CE1 TYR A 269      62.300  43.210  34.270  1.00  0.00           C
ATOM   4357  HE1 TYR A 269      62.360  44.190  33.810  1.00  0.00           H
ATOM   4358  CZ  TYR A 269      63.370  42.290  34.380  1.00  0.00           C
ATOM   4359  OH  TYR A 269      64.630  42.540  33.790  1.00  0.00           O
ATOM   4360  HH  TYR A 269      64.760  43.500  33.760  1.00  0.00           H
ATOM   4361  CD2 TYR A 269      61.880  40.780  35.620  1.00  0.00           C
ATOM   4362  HD2 TYR A 269      61.750  39.850  36.150  1.00  0.00           H
ATOM   4363  CE2 TYR A 269      63.130  41.000  34.940  1.00  0.00           C
ATOM   4364  HE2 TYR A 269      63.890  40.230  34.880  1.00  0.00           H
ATOM   4365  C   TYR A 269      57.690  39.790  36.250  1.00  0.00           C
ATOM   4366  O   TYR A 269      57.280  40.270  37.320  1.00  0.00           O
ATOM   4367  N   ARG A 270      56.890  39.070  35.500  1.00  0.00           N
ATOM   4368  HN  ARG A 270      57.260  38.900  34.600  1.00  0.00           H
ATOM   4369  CA  ARG A 270      55.530  38.600  35.830  1.00  0.00           C
ATOM   4370  HA  ARG A 270      54.980  39.510  36.000  1.00  0.00           H
ATOM   4371  CB  ARG A 270      55.030  37.940  34.560  1.00  0.00           C
ATOM   4372  HB1 ARG A 270      55.840  37.240  34.260  1.00  0.00           H
ATOM   4373  HB2 ARG A 270      54.740  38.740  33.850  1.00  0.00           H
ATOM   4374  CG  ARG A 270      53.690  37.180  34.730  1.00  0.00           C
ATOM   4375  HG1 ARG A 270      52.950  37.850  35.210  1.00  0.00           H
ATOM   4376  HG2 ARG A 270      53.910  36.320  35.390  1.00  0.00           H
ATOM   4377  CD  ARG A 270      53.200  36.670  33.350  1.00  0.00           C
ATOM   4378  HD1 ARG A 270      53.930  35.970  32.880  1.00  0.00           H
ATOM   4379  HD2 ARG A 270      53.020  37.500  32.630  1.00  0.00           H
ATOM   4380  NE  ARG A 270      51.950  35.900  33.600  1.00  0.00           N
ATOM   4381  HE  ARG A 270      52.000  35.260  34.380  1.00  0.00           H
ATOM   4382  CZ  ARG A 270      50.810  36.000  32.940  1.00  0.00           C
ATOM   4383  NH1 ARG A 270      50.770  36.580  31.770  1.00  0.00           N
ATOM   4384 HH11 ARG A 270      51.580  37.050  31.440  1.00  0.00           H
ATOM   4385 HH12 ARG A 270      49.870  36.710  31.340  1.00  0.00           H
ATOM   4386  NH2 ARG A 270      49.760  35.420  33.420  1.00  0.00           N
ATOM   4387 HH21 ARG A 270      48.890  35.670  32.990  1.00  0.00           H
ATOM   4388 HH22 ARG A 270      49.860  35.140  34.360  1.00  0.00           H
ATOM   4389  C   ARG A 270      55.390  37.750  37.110  1.00  0.00           C
ATOM   4390  O   ARG A 270      54.380  37.840  37.850  1.00  0.00           O
ATOM   4391  N   SER A 271      56.350  36.780  37.390  1.00  0.00           N
ATOM   4392  HN  SER A 271      57.060  36.550  36.730  1.00  0.00           H
ATOM   4393  CA  SER A 271      56.300  36.060  38.700  1.00  0.00           C
ATOM   4394  HA  SER A 271      55.290  35.730  38.910  1.00  0.00           H
ATOM   4395  CB  SER A 271      57.300  34.910  38.780  1.00  0.00           C
ATOM   4396  HB1 SER A 271      57.000  34.200  37.990  1.00  0.00           H
ATOM   4397  HB2 SER A 271      57.350  34.400  39.770  1.00  0.00           H
ATOM   4398  OG  SER A 271      58.640  35.430  38.390  1.00  0.00           O
ATOM   4399  HG1 SER A 271      59.370  35.220  38.980  1.00  0.00           H
ATOM   4400  C   SER A 271      56.580  36.920  39.930  1.00  0.00           C
ATOM   4401  O   SER A 271      55.960  36.680  40.960  1.00  0.00           O
ATOM   4402  N   VAL A 272      57.540  37.870  39.860  1.00  0.00           N
ATOM   4403  HN  VAL A 272      58.220  37.870  39.120  1.00  0.00           H
ATOM   4404  CA  VAL A 272      57.820  38.790  40.990  1.00  0.00           C
ATOM   4405  HA  VAL A 272      57.750  38.170  41.860  1.00  0.00           H
ATOM   4406  CB  VAL A 272      59.220  39.380  40.940  1.00  0.00           C
ATOM   4407  HB  VAL A 272      59.460  40.070  41.800  1.00  0.00           H
ATOM   4408  CG1 VAL A 272      60.160  38.170  41.230  1.00  0.00           C
ATOM   4409 HG11 VAL A 272      60.330  37.420  40.430  1.00  0.00           H
ATOM   4410 HG12 VAL A 272      59.770  37.600  42.110  1.00  0.00           H
ATOM   4411 HG13 VAL A 272      61.180  38.510  41.440  1.00  0.00           H
ATOM   4412  CG2 VAL A 272      59.540  40.000  39.620  1.00  0.00           C
ATOM   4413 HG21 VAL A 272      59.720  39.430  38.680  1.00  0.00           H
ATOM   4414 HG22 VAL A 272      60.430  40.650  39.810  1.00  0.00           H
ATOM   4415 HG23 VAL A 272      58.750  40.740  39.350  1.00  0.00           H
ATOM   4416  C   VAL A 272      56.730  39.850  41.070  1.00  0.00           C
ATOM   4417  O   VAL A 272      56.430  40.320  42.150  1.00  0.00           O
ATOM   4418  N   ASP A 273      56.000  40.120  39.970  1.00  0.00           N
ATOM   4419  HN  ASP A 273      56.330  39.970  39.050  1.00  0.00           H
ATOM   4420  CA  ASP A 273      54.790  40.920  40.010  1.00  0.00           C
ATOM   4421  HA  ASP A 273      54.990  41.830  40.550  1.00  0.00           H
ATOM   4422  CB  ASP A 273      54.370  41.300  38.600  1.00  0.00           C
ATOM   4423  HB1 ASP A 273      54.400  40.420  37.930  1.00  0.00           H
ATOM   4424  HB2 ASP A 273      55.140  41.940  38.120  1.00  0.00           H
ATOM   4425  CG  ASP A 273      53.000  41.920  38.510  1.00  0.00           C
ATOM   4426  OD1 ASP A 273      52.110  41.250  37.980  1.00  0.00           O
ATOM   4427  OD2 ASP A 273      52.770  43.030  39.100  1.00  0.00           O
ATOM   4428  C   ASP A 273      53.700  40.260  40.900  1.00  0.00           C
ATOM   4429  O   ASP A 273      53.100  40.920  41.700  1.00  0.00           O
ATOM   4430  N   LEU A 274      53.630  38.950  40.780  1.00  0.00           N
ATOM   4431  HN  LEU A 274      54.200  38.460  40.120  1.00  0.00           H
ATOM   4432  CA  LEU A 274      52.810  38.080  41.590  1.00  0.00           C
ATOM   4433  HA  LEU A 274      51.800  38.460  41.460  1.00  0.00           H
ATOM   4434  CB  LEU A 274      52.900  36.680  40.820  1.00  0.00           C
ATOM   4435  HB1 LEU A 274      53.520  35.980  41.430  1.00  0.00           H
ATOM   4436  HB2 LEU A 274      53.420  36.830  39.850  1.00  0.00           H
ATOM   4437  CG  LEU A 274      51.460  36.240  40.480  1.00  0.00           C
ATOM   4438  HG  LEU A 274      50.860  37.040  40.000  1.00  0.00           H
ATOM   4439  CD1 LEU A 274      51.580  34.990  39.520  1.00  0.00           C
ATOM   4440 HD11 LEU A 274      50.570  34.630  39.250  1.00  0.00           H
ATOM   4441 HD12 LEU A 274      52.080  34.140  40.030  1.00  0.00           H
ATOM   4442 HD13 LEU A 274      52.190  35.440  38.720  1.00  0.00           H
ATOM   4443  CD2 LEU A 274      50.760  35.750  41.760  1.00  0.00           C
ATOM   4444 HD21 LEU A 274      51.350  35.000  42.320  1.00  0.00           H
ATOM   4445 HD22 LEU A 274      49.800  35.300  41.420  1.00  0.00           H
ATOM   4446 HD23 LEU A 274      50.460  36.580  42.440  1.00  0.00           H
ATOM   4447  C   LEU A 274      53.290  37.940  43.050  1.00  0.00           C
ATOM   4448  O   LEU A 274      52.470  37.990  43.970  1.00  0.00           O
ATOM   4449  N   ALA A 275      54.560  37.820  43.270  1.00  0.00           N
ATOM   4450  HN  ALA A 275      55.180  37.730  42.480  1.00  0.00           H
ATOM   4451  CA  ALA A 275      55.140  37.840  44.600  1.00  0.00           C
ATOM   4452  HA  ALA A 275      54.500  37.110  45.080  1.00  0.00           H
ATOM   4453  CB  ALA A 275      56.660  37.450  44.450  1.00  0.00           C
ATOM   4454  HB1 ALA A 275      56.730  36.420  44.040  1.00  0.00           H
ATOM   4455  HB2 ALA A 275      57.160  37.590  45.430  1.00  0.00           H
ATOM   4456  HB3 ALA A 275      57.230  38.150  43.790  1.00  0.00           H
ATOM   4457  C   ALA A 275      54.930  39.160  45.350  1.00  0.00           C
ATOM   4458  O   ALA A 275      54.440  39.120  46.500  1.00  0.00           O
ATOM   4459  N   PHE A 276      55.280  40.310  44.700  1.00  0.00           N
ATOM   4460  HN  PHE A 276      55.690  40.170  43.800  1.00  0.00           H
ATOM   4461  CA  PHE A 276      54.980  41.680  45.110  1.00  0.00           C
ATOM   4462  HA  PHE A 276      55.600  41.930  45.960  1.00  0.00           H
ATOM   4463  CB  PHE A 276      55.110  42.780  43.870  1.00  0.00           C
ATOM   4464  HB1 PHE A 276      54.370  42.570  43.080  1.00  0.00           H
ATOM   4465  HB2 PHE A 276      56.150  42.630  43.510  1.00  0.00           H
ATOM   4466  CG  PHE A 276      54.870  44.160  44.550  1.00  0.00           C
ATOM   4467  CD1 PHE A 276      55.880  44.640  45.470  1.00  0.00           C
ATOM   4468  HD1 PHE A 276      56.710  44.070  45.890  1.00  0.00           H
ATOM   4469  CE1 PHE A 276      55.680  45.920  46.060  1.00  0.00           C
ATOM   4470  HE1 PHE A 276      56.470  46.260  46.720  1.00  0.00           H
ATOM   4471  CZ  PHE A 276      54.610  46.700  45.770  1.00  0.00           C
ATOM   4472  HZ  PHE A 276      54.640  47.710  46.160  1.00  0.00           H
ATOM   4473  CD2 PHE A 276      53.650  44.940  44.330  1.00  0.00           C
ATOM   4474  HD2 PHE A 276      53.020  44.610  43.520  1.00  0.00           H
ATOM   4475  CE2 PHE A 276      53.600  46.240  44.930  1.00  0.00           C
ATOM   4476  HE2 PHE A 276      52.740  46.880  44.780  1.00  0.00           H
ATOM   4477  C   PHE A 276      53.460  41.770  45.370  1.00  0.00           C
ATOM   4478  O   PHE A 276      53.060  42.180  46.470  1.00  0.00           O
ATOM   4479  N   PHE A 277      52.610  41.220  44.450  1.00  0.00           N
ATOM   4480  HN  PHE A 277      52.870  40.890  43.550  1.00  0.00           H
ATOM   4481  CA  PHE A 277      51.140  41.180  44.710  1.00  0.00           C
ATOM   4482  HA  PHE A 277      50.850  42.210  44.840  1.00  0.00           H
ATOM   4483  CB  PHE A 277      50.510  40.670  43.470  1.00  0.00           C
ATOM   4484  HB1 PHE A 277      50.970  39.670  43.290  1.00  0.00           H
ATOM   4485  HB2 PHE A 277      50.710  41.190  42.500  1.00  0.00           H
ATOM   4486  CG  PHE A 277      49.000  40.510  43.320  1.00  0.00           C
ATOM   4487  CD1 PHE A 277      48.490  39.390  42.630  1.00  0.00           C
ATOM   4488  HD1 PHE A 277      49.230  38.650  42.360  1.00  0.00           H
ATOM   4489  CE1 PHE A 277      47.170  39.210  42.280  1.00  0.00           C
ATOM   4490  HE1 PHE A 277      46.910  38.430  41.570  1.00  0.00           H
ATOM   4491  CZ  PHE A 277      46.310  40.330  42.430  1.00  0.00           C
ATOM   4492  HZ  PHE A 277      45.390  40.400  41.870  1.00  0.00           H
ATOM   4493  CD2 PHE A 277      48.090  41.570  43.570  1.00  0.00           C
ATOM   4494  HD2 PHE A 277      48.520  42.450  44.030  1.00  0.00           H
ATOM   4495  CE2 PHE A 277      46.770  41.530  43.100  1.00  0.00           C
ATOM   4496  HE2 PHE A 277      46.170  42.420  43.110  1.00  0.00           H
ATOM   4497  C   PHE A 277      50.660  40.340  45.920  1.00  0.00           C
ATOM   4498  O   PHE A 277      49.860  40.890  46.710  1.00  0.00           O
ATOM   4499  N   ILE A 278      51.080  39.110  46.110  1.00  0.00           N
ATOM   4500  HN  ILE A 278      51.610  38.720  45.370  1.00  0.00           H
ATOM   4501  CA  ILE A 278      50.710  38.340  47.280  1.00  0.00           C
ATOM   4502  HA  ILE A 278      49.630  38.480  47.340  1.00  0.00           H
ATOM   4503  CB  ILE A 278      51.140  36.860  47.350  1.00  0.00           C
ATOM   4504  HB  ILE A 278      50.930  36.370  48.330  1.00  0.00           H
ATOM   4505  CG2 ILE A 278      50.200  36.130  46.370  1.00  0.00           C
ATOM   4506 HG21 ILE A 278      50.170  35.030  46.510  1.00  0.00           H
ATOM   4507 HG22 ILE A 278      50.460  36.540  45.360  1.00  0.00           H
ATOM   4508 HG23 ILE A 278      49.170  36.420  46.650  1.00  0.00           H
ATOM   4509  CG1 ILE A 278      52.620  36.450  47.140  1.00  0.00           C
ATOM   4510 HG11 ILE A 278      53.310  37.070  47.750  1.00  0.00           H
ATOM   4511 HG12 ILE A 278      52.900  36.680  46.080  1.00  0.00           H
ATOM   4512  CD  ILE A 278      52.860  34.990  47.470  1.00  0.00           C
ATOM   4513  HD1 ILE A 278      52.480  34.350  46.650  1.00  0.00           H
ATOM   4514  HD2 ILE A 278      52.450  34.710  48.460  1.00  0.00           H
ATOM   4515  HD3 ILE A 278      53.960  34.870  47.460  1.00  0.00           H
ATOM   4516  C   ILE A 278      51.320  38.980  48.540  1.00  0.00           C
ATOM   4517  O   ILE A 278      50.690  39.010  49.600  1.00  0.00           O
ATOM   4518  N   THR A 279      52.510  39.550  48.420  1.00  0.00           N
ATOM   4519  HN  THR A 279      53.050  39.450  47.600  1.00  0.00           H
ATOM   4520  CA  THR A 279      53.050  40.140  49.610  1.00  0.00           C
ATOM   4521  HA  THR A 279      52.850  39.570  50.510  1.00  0.00           H
ATOM   4522  CB  THR A 279      54.590  40.280  49.660  1.00  0.00           C
ATOM   4523  HB  THR A 279      54.950  40.740  50.610  1.00  0.00           H
ATOM   4524  OG1 THR A 279      55.120  41.000  48.610  1.00  0.00           O
ATOM   4525  HG1 THR A 279      54.700  40.710  47.800  1.00  0.00           H
ATOM   4526  CG2 THR A 279      55.330  38.870  49.740  1.00  0.00           C
ATOM   4527 HG21 THR A 279      55.160  38.200  48.860  1.00  0.00           H
ATOM   4528 HG22 THR A 279      55.010  38.390  50.690  1.00  0.00           H
ATOM   4529 HG23 THR A 279      56.420  39.070  49.820  1.00  0.00           H
ATOM   4530  C   THR A 279      52.490  41.540  49.960  1.00  0.00           C
ATOM   4531  O   THR A 279      52.520  41.990  51.120  1.00  0.00           O
ATOM   4532  N   LEU A 280      51.880  42.240  48.960  1.00  0.00           N
ATOM   4533  HN  LEU A 280      51.930  41.940  48.020  1.00  0.00           H
ATOM   4534  CA  LEU A 280      51.150  43.480  49.120  1.00  0.00           C
ATOM   4535  HA  LEU A 280      51.740  44.210  49.680  1.00  0.00           H
ATOM   4536  CB  LEU A 280      51.050  44.110  47.660  1.00  0.00           C
ATOM   4537  HB1 LEU A 280      50.630  43.350  46.970  1.00  0.00           H
ATOM   4538  HB2 LEU A 280      52.050  44.300  47.220  1.00  0.00           H
ATOM   4539  CG  LEU A 280      50.100  45.310  47.570  1.00  0.00           C
ATOM   4540  HG  LEU A 280      49.210  45.050  48.190  1.00  0.00           H
ATOM   4541  CD1 LEU A 280      50.710  46.580  48.050  1.00  0.00           C
ATOM   4542 HD11 LEU A 280      50.040  47.440  47.880  1.00  0.00           H
ATOM   4543 HD12 LEU A 280      51.640  46.680  47.450  1.00  0.00           H
ATOM   4544 HD13 LEU A 280      51.020  46.600  49.120  1.00  0.00           H
ATOM   4545  CD2 LEU A 280      49.610  45.650  46.150  1.00  0.00           C
ATOM   4546 HD21 LEU A 280      48.820  46.430  46.130  1.00  0.00           H
ATOM   4547 HD22 LEU A 280      49.210  44.720  45.680  1.00  0.00           H
ATOM   4548 HD23 LEU A 280      50.500  46.050  45.610  1.00  0.00           H
ATOM   4549  C   LEU A 280      49.810  43.100  49.740  1.00  0.00           C
ATOM   4550  O   LEU A 280      49.130  43.910  50.430  1.00  0.00           O
ATOM   4551  N   SER A 281      49.430  41.800  49.650  1.00  0.00           N
ATOM   4552  HN  SER A 281      49.940  41.100  49.150  1.00  0.00           H
ATOM   4553  CA  SER A 281      48.090  41.440  50.110  1.00  0.00           C
ATOM   4554  HA  SER A 281      47.500  42.350  50.130  1.00  0.00           H
ATOM   4555  CB  SER A 281      47.400  40.420  49.200  1.00  0.00           C
ATOM   4556  HB1 SER A 281      46.340  40.310  49.540  1.00  0.00           H
ATOM   4557  HB2 SER A 281      47.950  39.460  49.080  1.00  0.00           H
ATOM   4558  OG  SER A 281      47.260  41.010  47.910  1.00  0.00           O
ATOM   4559  HG1 SER A 281      48.110  41.200  47.510  1.00  0.00           H
ATOM   4560  C   SER A 281      48.160  40.940  51.580  1.00  0.00           C
ATOM   4561  O   SER A 281      47.190  40.490  52.240  1.00  0.00           O
ATOM   4562  N   PHE A 282      49.350  40.980  52.170  1.00  0.00           N
ATOM   4563  HN  PHE A 282      50.110  41.290  51.610  1.00  0.00           H
ATOM   4564  CA  PHE A 282      49.730  40.600  53.450  1.00  0.00           C
ATOM   4565  HA  PHE A 282      48.890  40.130  53.920  1.00  0.00           H
ATOM   4566  CB  PHE A 282      50.990  39.660  53.370  1.00  0.00           C
ATOM   4567  HB1 PHE A 282      51.440  39.450  54.370  1.00  0.00           H
ATOM   4568  HB2 PHE A 282      51.770  40.040  52.660  1.00  0.00           H
ATOM   4569  CG  PHE A 282      50.810  38.300  52.770  1.00  0.00           C
ATOM   4570  CD1 PHE A 282      51.890  37.540  52.380  1.00  0.00           C
ATOM   4571  HD1 PHE A 282      52.840  37.870  52.760  1.00  0.00           H
ATOM   4572  CE1 PHE A 282      51.680  36.320  51.720  1.00  0.00           C
ATOM   4573  HE1 PHE A 282      52.430  35.590  51.480  1.00  0.00           H
ATOM   4574  CZ  PHE A 282      50.430  35.960  51.330  1.00  0.00           C
ATOM   4575  HZ  PHE A 282      50.290  35.030  50.810  1.00  0.00           H
ATOM   4576  CD2 PHE A 282      49.540  37.870  52.470  1.00  0.00           C
ATOM   4577  HD2 PHE A 282      48.620  38.320  52.800  1.00  0.00           H
ATOM   4578  CE2 PHE A 282      49.300  36.740  51.730  1.00  0.00           C
ATOM   4579  HE2 PHE A 282      48.290  36.410  51.540  1.00  0.00           H
ATOM   4580  C   PHE A 282      50.050  41.840  54.290  1.00  0.00           C
ATOM   4581  O   PHE A 282      50.470  41.740  55.470  1.00  0.00           O
ATOM   4582  N   THR A 283      49.690  43.060  53.700  1.00  0.00           N
ATOM   4583  HN  THR A 283      49.110  43.040  52.890  1.00  0.00           H
ATOM   4584  CA  THR A 283      50.020  44.330  54.300  1.00  0.00           C
ATOM   4585  HA  THR A 283      50.800  44.200  55.020  1.00  0.00           H
ATOM   4586  CB  THR A 283      50.530  45.410  53.270  1.00  0.00           C
ATOM   4587  HB  THR A 283      50.730  46.360  53.820  1.00  0.00           H
ATOM   4588  OG1 THR A 283      49.550  45.730  52.290  1.00  0.00           O
ATOM   4589  HG1 THR A 283      49.520  44.970  51.690  1.00  0.00           H
ATOM   4590  CG2 THR A 283      51.800  44.910  52.590  1.00  0.00           C
ATOM   4591 HG21 THR A 283      51.610  44.060  51.920  1.00  0.00           H
ATOM   4592 HG22 THR A 283      52.500  44.680  53.420  1.00  0.00           H
ATOM   4593 HG23 THR A 283      52.200  45.810  52.070  1.00  0.00           H
ATOM   4594  C   THR A 283      48.840  44.940  55.110  1.00  0.00           C
ATOM   4595  O   THR A 283      48.930  45.950  55.770  1.00  0.00           O
ATOM   4596  N   TYR A 284      47.710  44.190  55.270  1.00  0.00           N
ATOM   4597  HN  TYR A 284      47.540  43.310  54.820  1.00  0.00           H
ATOM   4598  CA  TYR A 284      46.550  44.500  56.000  1.00  0.00           C
ATOM   4599  HA  TYR A 284      46.360  45.530  56.240  1.00  0.00           H
ATOM   4600  CB  TYR A 284      45.280  44.060  55.200  1.00  0.00           C
ATOM   4601  HB1 TYR A 284      44.360  44.560  55.610  1.00  0.00           H
ATOM   4602  HB2 TYR A 284      45.040  42.980  55.200  1.00  0.00           H
ATOM   4603  CG  TYR A 284      45.310  44.410  53.760  1.00  0.00           C
ATOM   4604  CD1 TYR A 284      45.180  43.440  52.690  1.00  0.00           C
ATOM   4605  HD1 TYR A 284      44.860  42.480  53.060  1.00  0.00           H
ATOM   4606  CE1 TYR A 284      45.400  43.880  51.380  1.00  0.00           C
ATOM   4607  HE1 TYR A 284      45.430  43.230  50.520  1.00  0.00           H
ATOM   4608  CZ  TYR A 284      45.760  45.230  51.170  1.00  0.00           C
ATOM   4609  OH  TYR A 284      46.150  45.750  49.950  1.00  0.00           O
ATOM   4610  HH  TYR A 284      46.050  45.050  49.300  1.00  0.00           H
ATOM   4611  CD2 TYR A 284      45.430  45.770  53.490  1.00  0.00           C
ATOM   4612  HD2 TYR A 284      45.440  46.500  54.280  1.00  0.00           H
ATOM   4613  CE2 TYR A 284      45.620  46.170  52.160  1.00  0.00           C
ATOM   4614  HE2 TYR A 284      45.820  47.210  52.040  1.00  0.00           H
ATOM   4615  C   TYR A 284      46.570  43.760  57.400  1.00  0.00           C
ATOM   4616  O   TYR A 284      45.690  43.920  58.240  1.00  0.00           O
ATOM   4617  N   MET A 285      47.660  42.990  57.620  1.00  0.00           N
ATOM   4618  HN  MET A 285      48.350  42.760  56.930  1.00  0.00           H
ATOM   4619  CA  MET A 285      47.920  42.210  58.850  1.00  0.00           C
ATOM   4620  HA  MET A 285      47.020  41.620  58.940  1.00  0.00           H
ATOM   4621  CB  MET A 285      49.210  41.330  58.800  1.00  0.00           C
ATOM   4622  HB1 MET A 285      49.460  40.950  59.820  1.00  0.00           H
ATOM   4623  HB2 MET A 285      50.050  41.920  58.370  1.00  0.00           H
ATOM   4624  CG  MET A 285      49.050  40.030  57.890  1.00  0.00           C
ATOM   4625  HG1 MET A 285      50.060  39.550  57.960  1.00  0.00           H
ATOM   4626  HG2 MET A 285      48.840  40.200  56.810  1.00  0.00           H
ATOM   4627  SD  MET A 285      47.820  38.780  58.350  1.00  0.00           S
ATOM   4628  CE  MET A 285      48.320  37.520  57.060  1.00  0.00           C
ATOM   4629  HE1 MET A 285      47.810  37.830  56.120  1.00  0.00           H
ATOM   4630  HE2 MET A 285      48.010  36.460  57.210  1.00  0.00           H
ATOM   4631  HE3 MET A 285      49.420  37.590  56.920  1.00  0.00           H
ATOM   4632  C   MET A 285      47.910  43.060  60.080  1.00  0.00           C
ATOM   4633  O   MET A 285      47.290  42.740  61.120  1.00  0.00           O
ATOM   4634  N   ASN A 286      48.490  44.250  60.090  1.00  0.00           N
ATOM   4635  HN  ASN A 286      49.040  44.530  59.310  1.00  0.00           H
ATOM   4636  CA  ASN A 286      48.440  45.200  61.220  1.00  0.00           C
ATOM   4637  HA  ASN A 286      48.760  44.690  62.120  1.00  0.00           H
ATOM   4638  CB  ASN A 286      49.440  46.440  60.970  1.00  0.00           C
ATOM   4639  HB1 ASN A 286      49.210  46.880  59.980  1.00  0.00           H
ATOM   4640  HB2 ASN A 286      50.440  45.950  60.870  1.00  0.00           H
ATOM   4641  CG  ASN A 286      49.490  47.510  62.050  1.00  0.00           C
ATOM   4642  OD1 ASN A 286      48.890  48.600  61.910  1.00  0.00           O
ATOM   4643  ND2 ASN A 286      50.280  47.250  63.120  1.00  0.00           N
ATOM   4644 HD21 ASN A 286      50.690  48.050  63.560  1.00  0.00           H
ATOM   4645 HD22 ASN A 286      50.700  46.350  63.170  1.00  0.00           H
ATOM   4646  C   ASN A 286      47.050  45.680  61.560  1.00  0.00           C
ATOM   4647  O   ASN A 286      46.620  45.750  62.700  1.00  0.00           O
ATOM   4648  N   SER A 287      46.250  46.100  60.540  1.00  0.00           N
ATOM   4649  HN  SER A 287      46.610  46.190  59.620  1.00  0.00           H
ATOM   4650  CA  SER A 287      44.920  46.700  60.710  1.00  0.00           C
ATOM   4651  HA  SER A 287      45.010  47.600  61.290  1.00  0.00           H
ATOM   4652  CB  SER A 287      44.160  47.000  59.390  1.00  0.00           C
ATOM   4653  HB1 SER A 287      44.020  46.050  58.830  1.00  0.00           H
ATOM   4654  HB2 SER A 287      44.870  47.600  58.770  1.00  0.00           H
ATOM   4655  OG  SER A 287      42.940  47.790  59.570  1.00  0.00           O
ATOM   4656  HG1 SER A 287      42.400  47.660  58.780  1.00  0.00           H
ATOM   4657  C   SER A 287      44.040  45.700  61.480  1.00  0.00           C
ATOM   4658  O   SER A 287      43.290  46.110  62.310  1.00  0.00           O
ATOM   4659  N   MET A 288      44.090  44.380  61.110  1.00  0.00           N
ATOM   4660  HN  MET A 288      44.750  44.050  60.440  1.00  0.00           H
ATOM   4661  CA  MET A 288      43.460  43.370  61.920  1.00  0.00           C
ATOM   4662  HA  MET A 288      42.440  43.710  61.970  1.00  0.00           H
ATOM   4663  CB  MET A 288      43.560  41.920  61.280  1.00  0.00           C
ATOM   4664  HB1 MET A 288      43.390  41.080  61.990  1.00  0.00           H
ATOM   4665  HB2 MET A 288      44.650  41.890  61.030  1.00  0.00           H
ATOM   4666  CG  MET A 288      42.870  41.610  59.950  1.00  0.00           C
ATOM   4667  HG1 MET A 288      43.010  42.510  59.340  1.00  0.00           H
ATOM   4668  HG2 MET A 288      41.780  41.420  60.100  1.00  0.00           H
ATOM   4669  SD  MET A 288      43.580  40.120  59.090  1.00  0.00           S
ATOM   4670  CE  MET A 288      42.880  38.840  60.100  1.00  0.00           C
ATOM   4671  HE1 MET A 288      43.450  37.900  59.960  1.00  0.00           H
ATOM   4672  HE2 MET A 288      41.820  38.670  59.800  1.00  0.00           H
ATOM   4673  HE3 MET A 288      42.990  39.130  61.170  1.00  0.00           H
ATOM   4674  C   MET A 288      43.980  43.220  63.390  1.00  0.00           C
ATOM   4675  O   MET A 288      43.190  43.210  64.380  1.00  0.00           O
ATOM   4676  N   LEU A 289      45.320  43.180  63.570  1.00  0.00           N
ATOM   4677  HN  LEU A 289      45.920  43.180  62.770  1.00  0.00           H
ATOM   4678  CA  LEU A 289      46.000  42.990  64.840  1.00  0.00           C
ATOM   4679  HA  LEU A 289      45.810  41.980  65.160  1.00  0.00           H
ATOM   4680  CB  LEU A 289      47.590  43.170  64.540  1.00  0.00           C
ATOM   4681  HB1 LEU A 289      47.910  44.170  64.170  1.00  0.00           H
ATOM   4682  HB2 LEU A 289      47.980  42.580  63.680  1.00  0.00           H
ATOM   4683  CG  LEU A 289      48.480  42.750  65.710  1.00  0.00           C
ATOM   4684  HG  LEU A 289      47.930  42.960  66.660  1.00  0.00           H
ATOM   4685  CD1 LEU A 289      48.720  41.220  65.670  1.00  0.00           C
ATOM   4686 HD11 LEU A 289      49.390  40.980  66.530  1.00  0.00           H
ATOM   4687 HD12 LEU A 289      49.380  40.990  64.810  1.00  0.00           H
ATOM   4688 HD13 LEU A 289      47.740  40.710  65.700  1.00  0.00           H
ATOM   4689  CD2 LEU A 289      49.850  43.410  65.750  1.00  0.00           C
ATOM   4690 HD21 LEU A 289      50.460  43.290  66.670  1.00  0.00           H
ATOM   4691 HD22 LEU A 289      49.570  44.460  65.580  1.00  0.00           H
ATOM   4692 HD23 LEU A 289      50.340  43.250  64.760  1.00  0.00           H
ATOM   4693  C   LEU A 289      45.720  44.070  65.900  1.00  0.00           C
ATOM   4694  O   LEU A 289      45.510  43.720  67.070  1.00  0.00           O
ATOM   4695  N   ASP A 290      45.710  45.430  65.480  1.00  0.00           N
ATOM   4696  HN  ASP A 290      46.020  45.570  64.550  1.00  0.00           H
ATOM   4697  CA  ASP A 290      45.650  46.580  66.400  1.00  0.00           C
ATOM   4698  HA  ASP A 290      46.600  46.510  66.920  1.00  0.00           H
ATOM   4699  CB  ASP A 290      45.550  47.920  65.620  1.00  0.00           C
ATOM   4700  HB1 ASP A 290      45.320  48.750  66.300  1.00  0.00           H
ATOM   4701  HB2 ASP A 290      44.740  47.870  64.860  1.00  0.00           H
ATOM   4702  CG  ASP A 290      46.890  48.160  64.870  1.00  0.00           C
ATOM   4703  OD1 ASP A 290      47.960  47.580  65.080  1.00  0.00           O
ATOM   4704  OD2 ASP A 290      46.780  49.100  63.920  1.00  0.00           O
ATOM   4705  HD2 ASP A 290      47.590  49.120  63.430  1.00  0.00           H
ATOM   4706  C   ASP A 290      44.450  46.500  67.350  1.00  0.00           C
ATOM   4707  O   ASP A 290      44.740  46.660  68.560  1.00  0.00           O
ATOM   4708  N   PRO A 291      43.190  46.140  66.950  1.00  0.00           N
ATOM   4709  CD  PRO A 291      42.620  46.260  65.600  1.00  0.00           C
ATOM   4710  HD1 PRO A 291      43.250  45.660  64.900  1.00  0.00           H
ATOM   4711  HD2 PRO A 291      42.610  47.330  65.320  1.00  0.00           H
ATOM   4712  CA  PRO A 291      42.050  45.780  67.780  1.00  0.00           C
ATOM   4713  HA  PRO A 291      41.550  46.660  68.170  1.00  0.00           H
ATOM   4714  CB  PRO A 291      40.970  45.070  66.930  1.00  0.00           C
ATOM   4715  HB1 PRO A 291      40.030  45.200  67.510  1.00  0.00           H
ATOM   4716  HB2 PRO A 291      41.170  43.990  66.850  1.00  0.00           H
ATOM   4717  CG  PRO A 291      41.240  45.630  65.500  1.00  0.00           C
ATOM   4718  HG1 PRO A 291      41.210  44.770  64.790  1.00  0.00           H
ATOM   4719  HG2 PRO A 291      40.510  46.420  65.240  1.00  0.00           H
ATOM   4720  C   PRO A 291      42.380  45.000  69.070  1.00  0.00           C
ATOM   4721  O   PRO A 291      41.770  45.360  70.060  1.00  0.00           O
ATOM   4722  N   VAL A 292      43.250  43.980  69.080  1.00  0.00           N
ATOM   4723  HN  VAL A 292      43.830  43.840  68.290  1.00  0.00           H
ATOM   4724  CA  VAL A 292      43.500  43.030  70.190  1.00  0.00           C
ATOM   4725  HA  VAL A 292      42.730  43.210  70.930  1.00  0.00           H
ATOM   4726  CB  VAL A 292      43.720  41.590  69.710  1.00  0.00           C
ATOM   4727  HB  VAL A 292      44.640  41.580  69.090  1.00  0.00           H
ATOM   4728  CG1 VAL A 292      43.930  40.600  70.940  1.00  0.00           C
ATOM   4729 HG11 VAL A 292      44.090  39.550  70.620  1.00  0.00           H
ATOM   4730 HG12 VAL A 292      43.010  40.620  71.560  1.00  0.00           H
ATOM   4731 HG13 VAL A 292      44.830  40.900  71.520  1.00  0.00           H
ATOM   4732  CG2 VAL A 292      42.570  41.070  68.870  1.00  0.00           C
ATOM   4733 HG21 VAL A 292      42.770  40.120  68.350  1.00  0.00           H
ATOM   4734 HG22 VAL A 292      42.190  41.870  68.210  1.00  0.00           H
ATOM   4735 HG23 VAL A 292      41.710  40.840  69.530  1.00  0.00           H
ATOM   4736  C   VAL A 292      44.770  43.510  70.920  1.00  0.00           C
ATOM   4737  O   VAL A 292      44.790  43.510  72.170  1.00  0.00           O
ATOM   4738  N   VAL A 293      45.830  43.980  70.240  1.00  0.00           N
ATOM   4739  HN  VAL A 293      45.810  43.810  69.260  1.00  0.00           H
ATOM   4740  CA  VAL A 293      47.070  44.280  71.030  1.00  0.00           C
ATOM   4741  HA  VAL A 293      47.260  43.560  71.820  1.00  0.00           H
ATOM   4742  CB  VAL A 293      48.350  44.200  70.100  1.00  0.00           C
ATOM   4743  HB  VAL A 293      49.230  44.460  70.710  1.00  0.00           H
ATOM   4744  CG1 VAL A 293      48.550  42.720  69.730  1.00  0.00           C
ATOM   4745 HG11 VAL A 293      48.660  42.050  70.610  1.00  0.00           H
ATOM   4746 HG12 VAL A 293      49.400  42.680  69.030  1.00  0.00           H
ATOM   4747 HG13 VAL A 293      47.600  42.400  69.230  1.00  0.00           H
ATOM   4748  CG2 VAL A 293      48.290  45.010  68.880  1.00  0.00           C
ATOM   4749 HG21 VAL A 293      47.350  44.950  68.290  1.00  0.00           H
ATOM   4750 HG22 VAL A 293      49.190  44.780  68.280  1.00  0.00           H
ATOM   4751 HG23 VAL A 293      48.480  46.060  69.150  1.00  0.00           H
ATOM   4752  C   VAL A 293      47.010  45.610  71.780  1.00  0.00           C
ATOM   4753  O   VAL A 293      47.660  45.870  72.800  1.00  0.00           O
ATOM   4754  N   TYR A 294      46.230  46.620  71.270  1.00  0.00           N
ATOM   4755  HN  TYR A 294      45.770  46.440  70.400  1.00  0.00           H
ATOM   4756  CA  TYR A 294      46.100  47.940  71.810  1.00  0.00           C
ATOM   4757  HA  TYR A 294      46.780  47.960  72.650  1.00  0.00           H
ATOM   4758  CB  TYR A 294      46.510  49.080  70.820  1.00  0.00           C
ATOM   4759  HB1 TYR A 294      46.690  49.990  71.430  1.00  0.00           H
ATOM   4760  HB2 TYR A 294      45.790  49.250  69.990  1.00  0.00           H
ATOM   4761  CG  TYR A 294      47.810  48.860  70.280  1.00  0.00           C
ATOM   4762  CD1 TYR A 294      48.910  48.550  71.120  1.00  0.00           C
ATOM   4763  HD1 TYR A 294      48.830  48.640  72.190  1.00  0.00           H
ATOM   4764  CE1 TYR A 294      50.180  48.280  70.520  1.00  0.00           C
ATOM   4765  HE1 TYR A 294      51.040  47.930  71.080  1.00  0.00           H
ATOM   4766  CZ  TYR A 294      50.350  48.360  69.110  1.00  0.00           C
ATOM   4767  OH  TYR A 294      51.540  48.090  68.490  1.00  0.00           O
ATOM   4768  HH  TYR A 294      52.100  47.850  69.230  1.00  0.00           H
ATOM   4769  CD2 TYR A 294      48.020  48.990  68.930  1.00  0.00           C
ATOM   4770  HD2 TYR A 294      47.120  49.210  68.370  1.00  0.00           H
ATOM   4771  CE2 TYR A 294      49.260  48.760  68.380  1.00  0.00           C
ATOM   4772  HE2 TYR A 294      49.360  48.910  67.320  1.00  0.00           H
ATOM   4773  C   TYR A 294      44.630  48.260  72.210  1.00  0.00           C
ATOM   4774  O   TYR A 294      44.370  48.420  73.460  1.00  0.00           O
ATOM   4775  N   TYR A 295      43.640  48.260  71.330  1.00  0.00           N
ATOM   4776  HN  TYR A 295      43.780  48.030  70.370  1.00  0.00           H
ATOM   4777  CA  TYR A 295      42.260  48.680  71.690  1.00  0.00           C
ATOM   4778  HA  TYR A 295      42.440  49.720  71.880  1.00  0.00           H
ATOM   4779  CB  TYR A 295      41.210  48.610  70.550  1.00  0.00           C
ATOM   4780  HB1 TYR A 295      40.250  49.100  70.800  1.00  0.00           H
ATOM   4781  HB2 TYR A 295      41.100  47.510  70.390  1.00  0.00           H
ATOM   4782  CG  TYR A 295      41.710  49.300  69.280  1.00  0.00           C
ATOM   4783  CD1 TYR A 295      42.860  50.100  69.160  1.00  0.00           C
ATOM   4784  HD1 TYR A 295      43.540  50.340  69.960  1.00  0.00           H
ATOM   4785  CE1 TYR A 295      43.280  50.620  67.930  1.00  0.00           C
ATOM   4786  HE1 TYR A 295      44.200  51.170  67.780  1.00  0.00           H
ATOM   4787  CZ  TYR A 295      42.460  50.390  66.790  1.00  0.00           C
ATOM   4788  OH  TYR A 295      42.860  50.810  65.550  1.00  0.00           O
ATOM   4789  HH  TYR A 295      42.240  50.350  64.980  1.00  0.00           H
ATOM   4790  CD2 TYR A 295      40.940  49.100  68.120  1.00  0.00           C
ATOM   4791  HD2 TYR A 295      40.080  48.450  68.240  1.00  0.00           H
ATOM   4792  CE2 TYR A 295      41.300  49.570  66.880  1.00  0.00           C
ATOM   4793  HE2 TYR A 295      40.580  49.450  66.080  1.00  0.00           H
ATOM   4794  C   TYR A 295      41.510  48.030  72.920  1.00  0.00           C
ATOM   4795  O   TYR A 295      40.810  48.720  73.680  1.00  0.00           O
ATOM   4796  N   PHE A 296      41.650  46.740  73.060  1.00  0.00           N
ATOM   4797  HN  PHE A 296      42.200  46.310  72.350  1.00  0.00           H
ATOM   4798  CA  PHE A 296      40.960  46.000  74.120  1.00  0.00           C
ATOM   4799  HA  PHE A 296      40.490  46.660  74.840  1.00  0.00           H
ATOM   4800  CB  PHE A 296      39.900  45.090  73.440  1.00  0.00           C
ATOM   4801  HB1 PHE A 296      39.390  44.490  74.220  1.00  0.00           H
ATOM   4802  HB2 PHE A 296      40.470  44.440  72.720  1.00  0.00           H
ATOM   4803  CG  PHE A 296      38.830  45.930  72.820  1.00  0.00           C
ATOM   4804  CD1 PHE A 296      38.070  46.700  73.710  1.00  0.00           C
ATOM   4805  HD1 PHE A 296      38.410  46.730  74.730  1.00  0.00           H
ATOM   4806  CE1 PHE A 296      37.100  47.580  73.270  1.00  0.00           C
ATOM   4807  HE1 PHE A 296      36.570  48.230  73.940  1.00  0.00           H
ATOM   4808  CZ  PHE A 296      36.820  47.640  71.880  1.00  0.00           C
ATOM   4809  HZ  PHE A 296      36.070  48.300  71.490  1.00  0.00           H
ATOM   4810  CD2 PHE A 296      38.460  45.870  71.450  1.00  0.00           C
ATOM   4811  HD2 PHE A 296      39.090  45.190  70.870  1.00  0.00           H
ATOM   4812  CE2 PHE A 296      37.470  46.750  70.930  1.00  0.00           C
ATOM   4813  HE2 PHE A 296      37.290  46.770  69.870  1.00  0.00           H
ATOM   4814  C   PHE A 296      41.960  45.290  75.080  1.00  0.00           C
ATOM   4815  O   PHE A 296      41.510  44.350  75.680  1.00  0.00           O
ATOM   4816  N   SER A 297      43.280  45.650  75.170  1.00  0.00           N
ATOM   4817  HN  SER A 297      43.740  46.370  74.640  1.00  0.00           H
ATOM   4818  CA  SER A 297      44.160  44.910  76.090  1.00  0.00           C
ATOM   4819  HA  SER A 297      43.590  44.190  76.660  1.00  0.00           H
ATOM   4820  CB  SER A 297      45.410  44.190  75.360  1.00  0.00           C
ATOM   4821  HB1 SER A 297      45.920  45.000  74.810  1.00  0.00           H
ATOM   4822  HB2 SER A 297      44.930  43.540  74.600  1.00  0.00           H
ATOM   4823  OG  SER A 297      46.190  43.410  76.220  1.00  0.00           O
ATOM   4824  HG1 SER A 297      45.600  42.820  76.690  1.00  0.00           H
ATOM   4825  C   SER A 297      44.710  45.990  77.020  1.00  0.00           C
ATOM   4826  O   SER A 297      45.300  46.980  76.570  1.00  0.00           O
ATOM   4827  N   SER A 298      44.590  45.740  78.300  1.00  0.00           N
ATOM   4828  HN  SER A 298      44.150  44.870  78.510  1.00  0.00           H
ATOM   4829  CA  SER A 298      45.200  46.570  79.380  1.00  0.00           C
ATOM   4830  HA  SER A 298      44.590  47.430  79.600  1.00  0.00           H
ATOM   4831  CB  SER A 298      45.260  45.680  80.660  1.00  0.00           C
ATOM   4832  HB1 SER A 298      45.750  44.690  80.510  1.00  0.00           H
ATOM   4833  HB2 SER A 298      44.220  45.410  81.000  1.00  0.00           H
ATOM   4834  OG  SER A 298      45.820  46.410  81.770  1.00  0.00           O
ATOM   4835  HG1 SER A 298      45.120  46.860  82.250  1.00  0.00           H
ATOM   4836  C   SER A 298      46.670  46.970  79.030  1.00  0.00           C
ATOM   4837  O   SER A 298      47.500  46.110  78.740  1.00  0.00           O
ATOM   4838  N   PRO A 299      47.080  48.280  79.100  1.00  0.00           N
ATOM   4839  CD  PRO A 299      46.200  49.540  78.970  1.00  0.00           C
ATOM   4840  HD1 PRO A 299      45.590  49.560  79.890  1.00  0.00           H
ATOM   4841  HD2 PRO A 299      45.550  49.450  78.080  1.00  0.00           H
ATOM   4842  CA  PRO A 299      48.430  48.740  78.820  1.00  0.00           C
ATOM   4843  HA  PRO A 299      48.580  48.820  77.750  1.00  0.00           H
ATOM   4844  CB  PRO A 299      48.510  50.210  79.330  1.00  0.00           C
ATOM   4845  HB1 PRO A 299      49.270  50.820  78.790  1.00  0.00           H
ATOM   4846  HB2 PRO A 299      48.630  50.240  80.430  1.00  0.00           H
ATOM   4847  CG  PRO A 299      47.120  50.740  78.900  1.00  0.00           C
ATOM   4848  HG1 PRO A 299      46.810  51.590  79.540  1.00  0.00           H
ATOM   4849  HG2 PRO A 299      47.170  51.050  77.840  1.00  0.00           H
ATOM   4850  C   PRO A 299      49.550  47.930  79.370  1.00  0.00           C
ATOM   4851  O   PRO A 299      49.470  47.570  80.550  1.00  0.00           O
ATOM   4852  N   SER A 300      50.570  47.710  78.550  1.00  0.00           N
ATOM   4853  HN  SER A 300      50.490  47.850  77.560  1.00  0.00           H
ATOM   4854  CA  SER A 300      51.800  46.990  78.880  1.00  0.00           C
ATOM   4855  HA  SER A 300      52.190  47.490  79.760  1.00  0.00           H
ATOM   4856  CB  SER A 300      51.730  45.420  79.010  1.00  0.00           C
ATOM   4857  HB1 SER A 300      51.540  44.880  78.050  1.00  0.00           H
ATOM   4858  HB2 SER A 300      50.850  45.160  79.650  1.00  0.00           H
ATOM   4859  OG  SER A 300      52.950  44.820  79.540  1.00  0.00           O
ATOM   4860  HG1 SER A 300      52.920  43.880  79.340  1.00  0.00           H
ATOM   4861  C   SER A 300      52.800  47.340  77.790  1.00  0.00           C
ATOM   4862  O   SER A 300      52.460  47.740  76.660  1.00  0.00           O
ATOM   4863  NT  SER A 300      54.100  47.400  78.240  1.00  0.00           N
ATOM   4864  HNT SER A 300      54.330  47.200  79.190  1.00  0.00           H
ATOM   4865  CAT SER A 300      55.220  47.890  77.440  1.00  0.00           C
ATOM   4866  HT1 SER A 300      56.170  47.750  78.000  1.00  0.00           H
ATOM   4867  HT2 SER A 300      55.040  48.960  77.200  1.00  0.00           H
ATOM   4868  HT3 SER A 300      55.290  47.240  76.550  1.00  0.00           H
TER
ENDMDL
