# Supplementary material for: Structural basis of hydroxycarboxylic acid receptor signaling mechanisms through ligand binding
Source: Nat Commun. 2023 Sep 22;14:5899. doi: 10.1038/s41467-023-41650-7 (PMC10516952; doi:10.1038/s41467-023-41650-7)
Supplement: Supplementary file 4 — Source Data [file 41467_2023_41650_MOESM4_ESM.zip › source file/molecular dynamics simulations trajectories/without_gsk_run1/without_gsk_run1_300ns.pdb]

REMARK    GENERATED BY TRJCONV
TITLE     Title t= 300000.00000 step= 150000000
REMARK    THIS IS A SIMULATION BOX
CRYST1   96.542   96.542  110.521  90.00  90.00  90.00 P 1           1
MODEL        1
ATOM      1  CAY HSD A   9      48.520  39.580  29.890  1.00  0.00           C
ATOM      2  HY1 HSD A   9      49.590  39.340  29.720  1.00  0.00           H
ATOM      3  HY2 HSD A   9      47.940  38.720  29.500  1.00  0.00           H
ATOM      4  HY3 HSD A   9      48.490  39.620  31.000  1.00  0.00           H
ATOM      5  CY  HSD A   9      48.150  40.860  29.290  1.00  0.00           C
ATOM      6  OY  HSD A   9      48.070  40.960  28.080  1.00  0.00           O
ATOM      7  N   HSD A   9      47.900  41.880  30.170  1.00  0.00           N
ATOM      8  HN  HSD A   9      47.870  41.690  31.150  1.00  0.00           H
ATOM      9  CA  HSD A   9      47.530  43.200  29.660  1.00  0.00           C
ATOM     10  HA  HSD A   9      46.920  43.000  28.790  1.00  0.00           H
ATOM     11  CB  HSD A   9      46.480  43.830  30.610  1.00  0.00           C
ATOM     12  HB1 HSD A   9      46.080  44.750  30.140  1.00  0.00           H
ATOM     13  HB2 HSD A   9      46.950  44.080  31.600  1.00  0.00           H
ATOM     14  ND1 HSD A   9      44.360  43.020  29.710  1.00  0.00           N
ATOM     15  HD1 HSD A   9      44.360  43.570  28.880  1.00  0.00           H
ATOM     16  CG  HSD A   9      45.290  43.060  30.700  1.00  0.00           C
ATOM     17  CE1 HSD A   9      43.320  42.300  30.120  1.00  0.00           C
ATOM     18  HE1 HSD A   9      42.430  42.220  29.510  1.00  0.00           H
ATOM     19  NE2 HSD A   9      43.470  41.840  31.390  1.00  0.00           N
ATOM     20  CD2 HSD A   9      44.730  42.310  31.700  1.00  0.00           C
ATOM     21  HD2 HSD A   9      45.290  42.150  32.620  1.00  0.00           H
ATOM     22  C   HSD A   9      48.740  44.060  29.390  1.00  0.00           C
ATOM     23  O   HSD A   9      49.470  44.520  30.240  1.00  0.00           O
ATOM     24  N   PHE A  10      48.900  44.410  28.100  1.00  0.00           N
ATOM     25  HN  PHE A  10      48.270  44.050  27.420  1.00  0.00           H
ATOM     26  CA  PHE A  10      49.970  45.210  27.530  1.00  0.00           C
ATOM     27  HA  PHE A  10      50.740  45.310  28.270  1.00  0.00           H
ATOM     28  CB  PHE A  10      50.630  44.700  26.300  1.00  0.00           C
ATOM     29  HB1 PHE A  10      51.580  45.280  26.220  1.00  0.00           H
ATOM     30  HB2 PHE A  10      50.070  44.840  25.350  1.00  0.00           H
ATOM     31  CG  PHE A  10      51.000  43.200  26.430  1.00  0.00           C
ATOM     32  CD1 PHE A  10      50.320  42.280  25.640  1.00  0.00           C
ATOM     33  HD1 PHE A  10      49.570  42.590  24.930  1.00  0.00           H
ATOM     34  CE1 PHE A  10      50.490  40.900  25.890  1.00  0.00           C
ATOM     35  HE1 PHE A  10      50.010  40.110  25.320  1.00  0.00           H
ATOM     36  CZ  PHE A  10      51.490  40.460  26.830  1.00  0.00           C
ATOM     37  HZ  PHE A  10      51.590  39.380  26.920  1.00  0.00           H
ATOM     38  CD2 PHE A  10      52.020  42.730  27.300  1.00  0.00           C
ATOM     39  HD2 PHE A  10      52.660  43.500  27.720  1.00  0.00           H
ATOM     40  CE2 PHE A  10      52.340  41.350  27.410  1.00  0.00           C
ATOM     41  HE2 PHE A  10      53.010  40.980  28.180  1.00  0.00           H
ATOM     42  C   PHE A  10      49.400  46.570  27.220  1.00  0.00           C
ATOM     43  O   PHE A  10      48.480  46.700  26.420  1.00  0.00           O
ATOM     44  N   LEU A  11      49.900  47.620  27.830  1.00  0.00           N
ATOM     45  HN  LEU A  11      50.620  47.500  28.510  1.00  0.00           H
ATOM     46  CA  LEU A  11      49.430  48.940  27.930  1.00  0.00           C
ATOM     47  HA  LEU A  11      48.810  49.150  27.080  1.00  0.00           H
ATOM     48  CB  LEU A  11      48.450  49.160  29.220  1.00  0.00           C
ATOM     49  HB1 LEU A  11      47.570  48.490  29.190  1.00  0.00           H
ATOM     50  HB2 LEU A  11      47.920  50.120  29.040  1.00  0.00           H
ATOM     51  CG  LEU A  11      49.150  48.880  30.620  1.00  0.00           C
ATOM     52  HG  LEU A  11      50.080  48.320  30.390  1.00  0.00           H
ATOM     53  CD1 LEU A  11      49.200  50.180  31.390  1.00  0.00           C
ATOM     54 HD11 LEU A  11      49.920  50.920  31.000  1.00  0.00           H
ATOM     55 HD12 LEU A  11      49.210  50.050  32.500  1.00  0.00           H
ATOM     56 HD13 LEU A  11      48.270  50.800  31.290  1.00  0.00           H
ATOM     57  CD2 LEU A  11      48.220  47.900  31.440  1.00  0.00           C
ATOM     58 HD21 LEU A  11      48.280  46.920  30.920  1.00  0.00           H
ATOM     59 HD22 LEU A  11      47.170  48.260  31.420  1.00  0.00           H
ATOM     60 HD23 LEU A  11      48.720  47.640  32.400  1.00  0.00           H
ATOM     61  C   LEU A  11      50.560  49.910  28.010  1.00  0.00           C
ATOM     62  O   LEU A  11      51.740  49.550  27.990  1.00  0.00           O
ATOM     63  N   GLU A  12      50.320  51.230  28.010  1.00  0.00           N
ATOM     64  HN  GLU A  12      49.440  51.630  27.780  1.00  0.00           H
ATOM     65  CA  GLU A  12      51.360  52.210  28.250  1.00  0.00           C
ATOM     66  HA  GLU A  12      52.270  51.720  28.590  1.00  0.00           H
ATOM     67  CB  GLU A  12      51.570  53.020  26.940  1.00  0.00           C
ATOM     68  HB1 GLU A  12      52.360  53.780  27.140  1.00  0.00           H
ATOM     69  HB2 GLU A  12      50.600  53.540  26.780  1.00  0.00           H
ATOM     70  CG  GLU A  12      52.030  52.110  25.770  1.00  0.00           C
ATOM     71  HG1 GLU A  12      51.260  51.310  25.640  1.00  0.00           H
ATOM     72  HG2 GLU A  12      52.960  51.640  26.180  1.00  0.00           H
ATOM     73  CD  GLU A  12      52.210  52.880  24.490  1.00  0.00           C
ATOM     74  OE1 GLU A  12      53.430  52.910  24.100  1.00  0.00           O
ATOM     75  OE2 GLU A  12      51.220  53.290  23.780  1.00  0.00           O
ATOM     76  C   GLU A  12      50.780  53.110  29.320  1.00  0.00           C
ATOM     77  O   GLU A  12      49.580  53.400  29.300  1.00  0.00           O
ATOM     78  N   ILE A  13      51.610  53.640  30.210  1.00  0.00           N
ATOM     79  HN  ILE A  13      52.570  53.390  30.110  1.00  0.00           H
ATOM     80  CA  ILE A  13      51.330  54.750  31.160  1.00  0.00           C
ATOM     81  HA  ILE A  13      50.300  55.070  31.170  1.00  0.00           H
ATOM     82  CB  ILE A  13      51.610  54.450  32.630  1.00  0.00           C
ATOM     83  HB  ILE A  13      52.660  54.240  32.930  1.00  0.00           H
ATOM     84  CG2 ILE A  13      51.040  55.530  33.530  1.00  0.00           C
ATOM     85 HG21 ILE A  13      51.370  56.570  33.290  1.00  0.00           H
ATOM     86 HG22 ILE A  13      51.280  55.290  34.590  1.00  0.00           H
ATOM     87 HG23 ILE A  13      49.940  55.470  33.670  1.00  0.00           H
ATOM     88  CG1 ILE A  13      50.760  53.130  32.890  1.00  0.00           C
ATOM     89 HG11 ILE A  13      51.030  52.280  32.230  1.00  0.00           H
ATOM     90 HG12 ILE A  13      49.660  53.320  32.950  1.00  0.00           H
ATOM     91  CD  ILE A  13      51.110  52.610  34.330  1.00  0.00           C
ATOM     92  HD1 ILE A  13      52.140  52.920  34.590  1.00  0.00           H
ATOM     93  HD2 ILE A  13      51.060  51.510  34.440  1.00  0.00           H
ATOM     94  HD3 ILE A  13      50.400  53.060  35.070  1.00  0.00           H
ATOM     95  C   ILE A  13      52.240  55.830  30.760  1.00  0.00           C
ATOM     96  O   ILE A  13      53.460  55.700  30.500  1.00  0.00           O
ATOM     97  N   ASP A  14      51.610  57.010  30.560  1.00  0.00           N
ATOM     98  HN  ASP A  14      50.670  57.250  30.780  1.00  0.00           H
ATOM     99  CA  ASP A  14      52.310  58.220  30.060  1.00  0.00           C
ATOM    100  HA  ASP A  14      51.500  58.890  29.850  1.00  0.00           H
ATOM    101  CB  ASP A  14      53.310  58.820  31.140  1.00  0.00           C
ATOM    102  HB1 ASP A  14      53.650  59.760  30.650  1.00  0.00           H
ATOM    103  HB2 ASP A  14      54.140  58.100  31.310  1.00  0.00           H
ATOM    104  CG  ASP A  14      52.580  59.160  32.350  1.00  0.00           C
ATOM    105  OD1 ASP A  14      51.340  59.410  32.240  1.00  0.00           O
ATOM    106  OD2 ASP A  14      53.210  59.350  33.430  1.00  0.00           O
ATOM    107  C   ASP A  14      52.920  58.070  28.710  1.00  0.00           C
ATOM    108  O   ASP A  14      53.870  58.750  28.300  1.00  0.00           O
ATOM    109  N   LYS A  15      52.370  57.120  27.930  1.00  0.00           N
ATOM    110  HN  LYS A  15      51.620  56.600  28.340  1.00  0.00           H
ATOM    111  CA  LYS A  15      52.910  56.740  26.640  1.00  0.00           C
ATOM    112  HA  LYS A  15      52.230  56.000  26.250  1.00  0.00           H
ATOM    113  CB  LYS A  15      52.830  57.840  25.590  1.00  0.00           C
ATOM    114  HB1 LYS A  15      53.220  57.430  24.630  1.00  0.00           H
ATOM    115  HB2 LYS A  15      53.490  58.650  25.950  1.00  0.00           H
ATOM    116  CG  LYS A  15      51.450  58.420  25.250  1.00  0.00           C
ATOM    117  HG1 LYS A  15      51.710  59.130  24.440  1.00  0.00           H
ATOM    118  HG2 LYS A  15      50.950  58.820  26.160  1.00  0.00           H
ATOM    119  CD  LYS A  15      50.370  57.490  24.590  1.00  0.00           C
ATOM    120  HD1 LYS A  15      49.420  58.080  24.600  1.00  0.00           H
ATOM    121  HD2 LYS A  15      50.210  56.550  25.160  1.00  0.00           H
ATOM    122  CE  LYS A  15      50.670  57.060  23.130  1.00  0.00           C
ATOM    123  HE1 LYS A  15      51.590  56.450  23.220  1.00  0.00           H
ATOM    124  HE2 LYS A  15      50.750  58.010  22.570  1.00  0.00           H
ATOM    125  NZ  LYS A  15      49.610  56.310  22.480  1.00  0.00           N
ATOM    126  HZ1 LYS A  15      49.770  55.290  22.390  1.00  0.00           H
ATOM    127  HZ2 LYS A  15      49.510  56.650  21.510  1.00  0.00           H
ATOM    128  HZ3 LYS A  15      48.700  56.440  22.980  1.00  0.00           H
ATOM    129  C   LYS A  15      54.220  55.900  26.610  1.00  0.00           C
ATOM    130  O   LYS A  15      54.970  55.730  25.630  1.00  0.00           O
ATOM    131  N   LYS A  16      54.490  55.230  27.750  1.00  0.00           N
ATOM    132  HN  LYS A  16      53.780  55.280  28.450  1.00  0.00           H
ATOM    133  CA  LYS A  16      55.620  54.380  28.040  1.00  0.00           C
ATOM    134  HA  LYS A  16      56.120  54.130  27.120  1.00  0.00           H
ATOM    135  CB  LYS A  16      56.580  54.980  29.150  1.00  0.00           C
ATOM    136  HB1 LYS A  16      57.440  54.260  29.170  1.00  0.00           H
ATOM    137  HB2 LYS A  16      56.050  55.010  30.120  1.00  0.00           H
ATOM    138  CG  LYS A  16      57.110  56.380  28.930  1.00  0.00           C
ATOM    139  HG1 LYS A  16      57.730  56.640  29.810  1.00  0.00           H
ATOM    140  HG2 LYS A  16      56.260  57.080  28.860  1.00  0.00           H
ATOM    141  CD  LYS A  16      58.070  56.270  27.690  1.00  0.00           C
ATOM    142  HD1 LYS A  16      57.480  55.870  26.850  1.00  0.00           H
ATOM    143  HD2 LYS A  16      58.870  55.530  27.920  1.00  0.00           H
ATOM    144  CE  LYS A  16      58.600  57.650  27.170  1.00  0.00           C
ATOM    145  HE1 LYS A  16      57.890  58.370  26.740  1.00  0.00           H
ATOM    146  HE2 LYS A  16      59.270  57.360  26.340  1.00  0.00           H
ATOM    147  NZ  LYS A  16      59.340  58.480  28.160  1.00  0.00           N
ATOM    148  HZ1 LYS A  16      58.730  58.830  28.920  1.00  0.00           H
ATOM    149  HZ2 LYS A  16      59.750  59.310  27.680  1.00  0.00           H
ATOM    150  HZ3 LYS A  16      59.960  57.760  28.570  1.00  0.00           H
ATOM    151  C   LYS A  16      55.140  53.060  28.470  1.00  0.00           C
ATOM    152  O   LYS A  16      54.290  52.840  29.320  1.00  0.00           O
ATOM    153  N   ASN A  17      55.550  52.000  27.710  1.00  0.00           N
ATOM    154  HN  ASN A  17      56.190  52.120  26.950  1.00  0.00           H
ATOM    155  CA  ASN A  17      55.310  50.600  27.860  1.00  0.00           C
ATOM    156  HA  ASN A  17      54.370  50.380  27.390  1.00  0.00           H
ATOM    157  CB  ASN A  17      56.450  49.860  27.070  1.00  0.00           C
ATOM    158  HB1 ASN A  17      56.310  48.760  27.040  1.00  0.00           H
ATOM    159  HB2 ASN A  17      57.460  50.140  27.440  1.00  0.00           H
ATOM    160  CG  ASN A  17      56.540  50.190  25.630  1.00  0.00           C
ATOM    161  OD1 ASN A  17      57.640  50.410  25.110  1.00  0.00           O
ATOM    162  ND2 ASN A  17      55.460  50.170  24.810  1.00  0.00           N
ATOM    163 HD21 ASN A  17      55.620  50.300  23.830  1.00  0.00           H
ATOM    164 HD22 ASN A  17      54.540  50.160  25.190  1.00  0.00           H
ATOM    165  C   ASN A  17      55.150  50.100  29.390  1.00  0.00           C
ATOM    166  O   ASN A  17      56.130  50.200  30.160  1.00  0.00           O
ATOM    167  N   CYS A  18      54.000  49.510  29.770  1.00  0.00           N
ATOM    168  HN  CYS A  18      53.270  49.280  29.130  1.00  0.00           H
ATOM    169  CA  CYS A  18      53.830  48.950  31.120  1.00  0.00           C
ATOM    170  HA  CYS A  18      54.790  48.610  31.460  1.00  0.00           H
ATOM    171  CB  CYS A  18      53.100  49.880  32.070  1.00  0.00           C
ATOM    172  HB1 CYS A  18      53.010  49.330  33.040  1.00  0.00           H
ATOM    173  HB2 CYS A  18      52.050  50.100  31.810  1.00  0.00           H
ATOM    174  SG  CYS A  18      53.940  51.460  32.270  1.00  0.00           S
ATOM    175  C   CYS A  18      52.920  47.740  30.840  1.00  0.00           C
ATOM    176  O   CYS A  18      52.420  47.520  29.750  1.00  0.00           O
ATOM    177  N   CYS A  19      52.800  46.860  31.870  1.00  0.00           N
ATOM    178  HN  CYS A  19      53.360  46.880  32.690  1.00  0.00           H
ATOM    179  CA  CYS A  19      51.930  45.680  31.720  1.00  0.00           C
ATOM    180  HA  CYS A  19      51.100  45.930  31.090  1.00  0.00           H
ATOM    181  CB  CYS A  19      52.580  44.290  31.320  1.00  0.00           C
ATOM    182  HB1 CYS A  19      51.790  43.610  30.940  1.00  0.00           H
ATOM    183  HB2 CYS A  19      53.170  43.780  32.110  1.00  0.00           H
ATOM    184  SG  CYS A  19      53.740  44.690  29.950  1.00  0.00           S
ATOM    185  C   CYS A  19      51.340  45.390  33.100  1.00  0.00           C
ATOM    186  O   CYS A  19      51.940  45.700  34.080  1.00  0.00           O
ATOM    187  N   VAL A  20      50.190  44.740  33.240  1.00  0.00           N
ATOM    188  HN  VAL A  20      49.650  44.530  32.430  1.00  0.00           H
ATOM    189  CA  VAL A  20      49.560  44.250  34.440  1.00  0.00           C
ATOM    190  HA  VAL A  20      50.260  44.090  35.250  1.00  0.00           H
ATOM    191  CB  VAL A  20      48.470  45.210  34.940  1.00  0.00           C
ATOM    192  HB  VAL A  20      48.870  46.240  34.880  1.00  0.00           H
ATOM    193  CG1 VAL A  20      47.200  45.240  34.060  1.00  0.00           C
ATOM    194 HG11 VAL A  20      47.460  45.440  33.000  1.00  0.00           H
ATOM    195 HG12 VAL A  20      46.380  45.830  34.540  1.00  0.00           H
ATOM    196 HG13 VAL A  20      46.760  44.220  34.030  1.00  0.00           H
ATOM    197  CG2 VAL A  20      48.110  44.780  36.380  1.00  0.00           C
ATOM    198 HG21 VAL A  20      49.000  44.710  37.040  1.00  0.00           H
ATOM    199 HG22 VAL A  20      47.450  43.890  36.320  1.00  0.00           H
ATOM    200 HG23 VAL A  20      47.440  45.560  36.790  1.00  0.00           H
ATOM    201  C   VAL A  20      49.060  42.830  34.100  1.00  0.00           C
ATOM    202  O   VAL A  20      48.520  42.630  32.990  1.00  0.00           O
ATOM    203  N   PHE A  21      49.120  41.940  35.090  1.00  0.00           N
ATOM    204  HN  PHE A  21      49.650  42.230  35.880  1.00  0.00           H
ATOM    205  CA  PHE A  21      49.050  40.490  34.900  1.00  0.00           C
ATOM    206  HA  PHE A  21      48.780  40.190  33.900  1.00  0.00           H
ATOM    207  CB  PHE A  21      50.420  39.770  35.090  1.00  0.00           C
ATOM    208  HB1 PHE A  21      50.330  38.660  35.170  1.00  0.00           H
ATOM    209  HB2 PHE A  21      50.760  40.110  36.090  1.00  0.00           H
ATOM    210  CG  PHE A  21      51.410  40.040  34.040  1.00  0.00           C
ATOM    211  CD1 PHE A  21      52.670  40.490  34.390  1.00  0.00           C
ATOM    212  HD1 PHE A  21      52.870  40.650  35.450  1.00  0.00           H
ATOM    213  CE1 PHE A  21      53.690  40.770  33.450  1.00  0.00           C
ATOM    214  HE1 PHE A  21      54.680  41.080  33.760  1.00  0.00           H
ATOM    215  CZ  PHE A  21      53.460  40.450  32.060  1.00  0.00           C
ATOM    216  HZ  PHE A  21      54.230  40.770  31.370  1.00  0.00           H
ATOM    217  CD2 PHE A  21      51.230  39.660  32.650  1.00  0.00           C
ATOM    218  HD2 PHE A  21      50.240  39.370  32.330  1.00  0.00           H
ATOM    219  CE2 PHE A  21      52.240  39.990  31.720  1.00  0.00           C
ATOM    220  HE2 PHE A  21      51.950  39.840  30.700  1.00  0.00           H
ATOM    221  C   PHE A  21      47.980  39.780  35.680  1.00  0.00           C
ATOM    222  O   PHE A  21      47.660  40.070  36.830  1.00  0.00           O
ATOM    223  N   ARG A  22      47.310  38.790  35.050  1.00  0.00           N
ATOM    224  HN  ARG A  22      47.590  38.510  34.140  1.00  0.00           H
ATOM    225  CA  ARG A  22      46.060  38.190  35.620  1.00  0.00           C
ATOM    226  HA  ARG A  22      46.070  38.300  36.680  1.00  0.00           H
ATOM    227  CB  ARG A  22      44.730  38.740  35.100  1.00  0.00           C
ATOM    228  HB1 ARG A  22      44.570  39.620  35.750  1.00  0.00           H
ATOM    229  HB2 ARG A  22      43.860  38.090  35.370  1.00  0.00           H
ATOM    230  CG  ARG A  22      44.600  39.300  33.650  1.00  0.00           C
ATOM    231  HG1 ARG A  22      45.380  40.070  33.450  1.00  0.00           H
ATOM    232  HG2 ARG A  22      43.590  39.750  33.680  1.00  0.00           H
ATOM    233  CD  ARG A  22      44.570  38.270  32.540  1.00  0.00           C
ATOM    234  HD1 ARG A  22      43.650  37.650  32.640  1.00  0.00           H
ATOM    235  HD2 ARG A  22      45.490  37.640  32.580  1.00  0.00           H
ATOM    236  NE  ARG A  22      44.500  39.060  31.240  1.00  0.00           N
ATOM    237  HE  ARG A  22      44.220  40.020  31.190  1.00  0.00           H
ATOM    238  CZ  ARG A  22      44.990  38.630  30.110  1.00  0.00           C
ATOM    239  NH1 ARG A  22      45.590  37.510  29.950  1.00  0.00           N
ATOM    240 HH11 ARG A  22      45.820  37.320  28.990  1.00  0.00           H
ATOM    241 HH12 ARG A  22      45.610  36.870  30.710  1.00  0.00           H
ATOM    242  NH2 ARG A  22      44.780  39.360  29.040  1.00  0.00           N
ATOM    243 HH21 ARG A  22      43.950  39.910  29.010  1.00  0.00           H
ATOM    244 HH22 ARG A  22      45.090  39.090  28.130  1.00  0.00           H
ATOM    245  C   ARG A  22      46.020  36.670  35.410  1.00  0.00           C
ATOM    246  O   ARG A  22      46.380  36.180  34.300  1.00  0.00           O
ATOM    247  N   ASP A  23      45.560  35.940  36.360  1.00  0.00           N
ATOM    248  HN  ASP A  23      45.280  36.440  37.170  1.00  0.00           H
ATOM    249  CA  ASP A  23      45.580  34.490  36.380  1.00  0.00           C
ATOM    250  HA  ASP A  23      45.370  34.100  35.390  1.00  0.00           H
ATOM    251  CB  ASP A  23      46.990  34.160  36.950  1.00  0.00           C
ATOM    252  HB1 ASP A  23      46.980  34.500  38.010  1.00  0.00           H
ATOM    253  HB2 ASP A  23      47.860  34.620  36.450  1.00  0.00           H
ATOM    254  CG  ASP A  23      47.270  32.650  36.910  1.00  0.00           C
ATOM    255  OD1 ASP A  23      46.750  31.960  36.000  1.00  0.00           O
ATOM    256  OD2 ASP A  23      48.190  32.190  37.630  1.00  0.00           O
ATOM    257  C   ASP A  23      44.440  33.960  37.280  1.00  0.00           C
ATOM    258  O   ASP A  23      43.910  34.590  38.220  1.00  0.00           O
ATOM    259  N   ASP A  24      44.000  32.700  36.950  1.00  0.00           N
ATOM    260  HN  ASP A  24      44.540  32.170  36.310  1.00  0.00           H
ATOM    261  CA  ASP A  24      42.740  32.370  37.390  1.00  0.00           C
ATOM    262  HA  ASP A  24      42.100  33.230  37.500  1.00  0.00           H
ATOM    263  CB  ASP A  24      42.150  31.230  36.420  1.00  0.00           C
ATOM    264  HB1 ASP A  24      41.180  30.900  36.850  1.00  0.00           H
ATOM    265  HB2 ASP A  24      42.920  30.440  36.380  1.00  0.00           H
ATOM    266  CG  ASP A  24      41.930  31.780  34.980  1.00  0.00           C
ATOM    267  OD1 ASP A  24      41.920  33.030  34.730  1.00  0.00           O
ATOM    268  OD2 ASP A  24      41.730  30.940  34.070  1.00  0.00           O
ATOM    269  C   ASP A  24      42.780  31.680  38.810  1.00  0.00           C
ATOM    270  O   ASP A  24      41.830  31.700  39.560  1.00  0.00           O
ATOM    271  N   PHE A  25      43.920  30.940  39.130  1.00  0.00           N
ATOM    272  HN  PHE A  25      44.650  30.830  38.450  1.00  0.00           H
ATOM    273  CA  PHE A  25      44.150  30.200  40.330  1.00  0.00           C
ATOM    274  HA  PHE A  25      43.360  29.530  40.630  1.00  0.00           H
ATOM    275  CB  PHE A  25      45.500  29.400  40.150  1.00  0.00           C
ATOM    276  HB1 PHE A  25      46.150  30.080  39.580  1.00  0.00           H
ATOM    277  HB2 PHE A  25      45.250  28.550  39.480  1.00  0.00           H
ATOM    278  CG  PHE A  25      45.960  28.810  41.450  1.00  0.00           C
ATOM    279  CD1 PHE A  25      45.240  27.780  42.000  1.00  0.00           C
ATOM    280  HD1 PHE A  25      44.460  27.200  41.540  1.00  0.00           H
ATOM    281  CE1 PHE A  25      45.660  27.380  43.270  1.00  0.00           C
ATOM    282  HE1 PHE A  25      45.170  26.530  43.730  1.00  0.00           H
ATOM    283  CZ  PHE A  25      46.840  27.840  43.920  1.00  0.00           C
ATOM    284  HZ  PHE A  25      47.170  27.400  44.850  1.00  0.00           H
ATOM    285  CD2 PHE A  25      47.070  29.470  42.190  1.00  0.00           C
ATOM    286  HD2 PHE A  25      47.630  30.290  41.770  1.00  0.00           H
ATOM    287  CE2 PHE A  25      47.530  28.950  43.450  1.00  0.00           C
ATOM    288  HE2 PHE A  25      48.350  29.370  44.010  1.00  0.00           H
ATOM    289  C   PHE A  25      44.290  31.280  41.430  1.00  0.00           C
ATOM    290  O   PHE A  25      43.720  31.140  42.560  1.00  0.00           O
ATOM    291  N   ILE A  26      45.060  32.340  41.070  1.00  0.00           N
ATOM    292  HN  ILE A  26      45.470  32.350  40.170  1.00  0.00           H
ATOM    293  CA  ILE A  26      45.310  33.510  41.940  1.00  0.00           C
ATOM    294  HA  ILE A  26      45.810  33.240  42.850  1.00  0.00           H
ATOM    295  CB  ILE A  26      46.230  34.550  41.290  1.00  0.00           C
ATOM    296  HB  ILE A  26      45.760  35.030  40.410  1.00  0.00           H
ATOM    297  CG2 ILE A  26      46.550  35.690  42.270  1.00  0.00           C
ATOM    298 HG21 ILE A  26      46.720  35.240  43.270  1.00  0.00           H
ATOM    299 HG22 ILE A  26      45.650  36.330  42.430  1.00  0.00           H
ATOM    300 HG23 ILE A  26      47.420  36.300  41.950  1.00  0.00           H
ATOM    301  CG1 ILE A  26      47.550  33.930  40.700  1.00  0.00           C
ATOM    302 HG11 ILE A  26      48.140  34.730  40.220  1.00  0.00           H
ATOM    303 HG12 ILE A  26      47.460  33.180  39.890  1.00  0.00           H
ATOM    304  CD  ILE A  26      48.530  33.450  41.740  1.00  0.00           C
ATOM    305  HD1 ILE A  26      48.700  34.280  42.470  1.00  0.00           H
ATOM    306  HD2 ILE A  26      49.520  33.130  41.350  1.00  0.00           H
ATOM    307  HD3 ILE A  26      48.070  32.560  42.210  1.00  0.00           H
ATOM    308  C   ILE A  26      43.990  34.210  42.350  1.00  0.00           C
ATOM    309  O   ILE A  26      43.840  34.600  43.490  1.00  0.00           O
ATOM    310  N   VAL A  27      43.130  34.370  41.350  1.00  0.00           N
ATOM    311  HN  VAL A  27      43.360  34.300  40.380  1.00  0.00           H
ATOM    312  CA  VAL A  27      41.720  34.780  41.550  1.00  0.00           C
ATOM    313  HA  VAL A  27      41.680  35.710  42.080  1.00  0.00           H
ATOM    314  CB  VAL A  27      41.040  35.110  40.210  1.00  0.00           C
ATOM    315  HB  VAL A  27      41.460  34.330  39.520  1.00  0.00           H
ATOM    316  CG1 VAL A  27      39.460  34.900  40.310  1.00  0.00           C
ATOM    317 HG11 VAL A  27      39.070  33.860  40.240  1.00  0.00           H
ATOM    318 HG12 VAL A  27      38.960  35.450  39.490  1.00  0.00           H
ATOM    319 HG13 VAL A  27      39.170  35.440  41.230  1.00  0.00           H
ATOM    320  CG2 VAL A  27      41.390  36.460  39.650  1.00  0.00           C
ATOM    321 HG21 VAL A  27      40.730  36.800  38.830  1.00  0.00           H
ATOM    322 HG22 VAL A  27      42.400  36.520  39.190  1.00  0.00           H
ATOM    323 HG23 VAL A  27      41.330  37.190  40.470  1.00  0.00           H
ATOM    324  C   VAL A  27      40.950  33.830  42.610  1.00  0.00           C
ATOM    325  O   VAL A  27      40.470  34.380  43.560  1.00  0.00           O
ATOM    326  N   LYS A  28      41.010  32.520  42.440  1.00  0.00           N
ATOM    327  HN  LYS A  28      41.560  32.170  41.690  1.00  0.00           H
ATOM    328  CA  LYS A  28      40.430  31.580  43.380  1.00  0.00           C
ATOM    329  HA  LYS A  28      39.370  31.760  43.390  1.00  0.00           H
ATOM    330  CB  LYS A  28      40.590  30.130  42.810  1.00  0.00           C
ATOM    331  HB1 LYS A  28      40.150  29.400  43.520  1.00  0.00           H
ATOM    332  HB2 LYS A  28      41.620  29.720  42.690  1.00  0.00           H
ATOM    333  CG  LYS A  28      39.930  29.780  41.430  1.00  0.00           C
ATOM    334  HG1 LYS A  28      39.770  28.670  41.420  1.00  0.00           H
ATOM    335  HG2 LYS A  28      40.550  30.080  40.560  1.00  0.00           H
ATOM    336  CD  LYS A  28      38.590  30.540  41.200  1.00  0.00           C
ATOM    337  HD1 LYS A  28      38.840  31.620  41.300  1.00  0.00           H
ATOM    338  HD2 LYS A  28      37.870  30.260  41.990  1.00  0.00           H
ATOM    339  CE  LYS A  28      37.870  30.160  39.890  1.00  0.00           C
ATOM    340  HE1 LYS A  28      38.540  30.410  39.030  1.00  0.00           H
ATOM    341  HE2 LYS A  28      36.990  30.830  39.830  1.00  0.00           H
ATOM    342  NZ  LYS A  28      37.460  28.750  39.910  1.00  0.00           N
ATOM    343  HZ1 LYS A  28      38.170  28.040  39.680  1.00  0.00           H
ATOM    344  HZ2 LYS A  28      36.750  28.750  39.140  1.00  0.00           H
ATOM    345  HZ3 LYS A  28      36.970  28.500  40.790  1.00  0.00           H
ATOM    346  C   LYS A  28      40.990  31.670  44.780  1.00  0.00           C
ATOM    347  O   LYS A  28      40.180  31.710  45.750  1.00  0.00           O
ATOM    348  N   VAL A  29      42.320  31.800  45.060  1.00  0.00           N
ATOM    349  HN  VAL A  29      42.950  31.720  44.290  1.00  0.00           H
ATOM    350  CA  VAL A  29      42.880  31.640  46.400  1.00  0.00           C
ATOM    351  HA  VAL A  29      42.200  31.290  47.180  1.00  0.00           H
ATOM    352  CB  VAL A  29      44.140  30.720  46.440  1.00  0.00           C
ATOM    353  HB  VAL A  29      44.380  30.530  47.500  1.00  0.00           H
ATOM    354  CG1 VAL A  29      43.490  29.370  45.840  1.00  0.00           C
ATOM    355 HG11 VAL A  29      44.210  28.550  46.040  1.00  0.00           H
ATOM    356 HG12 VAL A  29      43.340  29.540  44.750  1.00  0.00           H
ATOM    357 HG13 VAL A  29      42.560  29.160  46.390  1.00  0.00           H
ATOM    358  CG2 VAL A  29      45.410  31.120  45.660  1.00  0.00           C
ATOM    359 HG21 VAL A  29      45.890  32.050  46.020  1.00  0.00           H
ATOM    360 HG22 VAL A  29      45.000  31.330  44.640  1.00  0.00           H
ATOM    361 HG23 VAL A  29      46.110  30.260  45.690  1.00  0.00           H
ATOM    362  C   VAL A  29      43.430  32.950  47.130  1.00  0.00           C
ATOM    363  O   VAL A  29      43.770  32.800  48.330  1.00  0.00           O
ATOM    364  N   LEU A  30      43.370  34.140  46.540  1.00  0.00           N
ATOM    365  HN  LEU A  30      43.240  34.270  45.570  1.00  0.00           H
ATOM    366  CA  LEU A  30      43.590  35.390  47.260  1.00  0.00           C
ATOM    367  HA  LEU A  30      44.290  35.180  48.040  1.00  0.00           H
ATOM    368  CB  LEU A  30      44.390  36.430  46.420  1.00  0.00           C
ATOM    369  HB1 LEU A  30      43.890  36.480  45.430  1.00  0.00           H
ATOM    370  HB2 LEU A  30      45.400  35.980  46.290  1.00  0.00           H
ATOM    371  CG  LEU A  30      44.550  37.830  46.940  1.00  0.00           C
ATOM    372  HG  LEU A  30      43.590  38.250  47.320  1.00  0.00           H
ATOM    373  CD1 LEU A  30      45.580  37.950  47.970  1.00  0.00           C
ATOM    374 HD11 LEU A  30      45.770  39.030  48.150  1.00  0.00           H
ATOM    375 HD12 LEU A  30      46.540  37.510  47.620  1.00  0.00           H
ATOM    376 HD13 LEU A  30      45.270  37.410  48.890  1.00  0.00           H
ATOM    377  CD2 LEU A  30      45.000  38.700  45.790  1.00  0.00           C
ATOM    378 HD21 LEU A  30      45.740  38.180  45.150  1.00  0.00           H
ATOM    379 HD22 LEU A  30      45.440  39.640  46.180  1.00  0.00           H
ATOM    380 HD23 LEU A  30      44.160  38.880  45.070  1.00  0.00           H
ATOM    381  C   LEU A  30      42.310  35.880  48.060  1.00  0.00           C
ATOM    382  O   LEU A  30      42.410  35.990  49.270  1.00  0.00           O
ATOM    383  N   PRO A  31      41.100  36.110  47.490  1.00  0.00           N
ATOM    384  CD  PRO A  31      40.830  35.950  46.100  1.00  0.00           C
ATOM    385  HD1 PRO A  31      40.320  34.980  45.900  1.00  0.00           H
ATOM    386  HD2 PRO A  31      41.710  36.110  45.440  1.00  0.00           H
ATOM    387  CA  PRO A  31      39.900  36.610  48.200  1.00  0.00           C
ATOM    388  HA  PRO A  31      40.250  37.590  48.490  1.00  0.00           H
ATOM    389  CB  PRO A  31      38.890  36.780  47.110  1.00  0.00           C
ATOM    390  HB1 PRO A  31      38.240  37.660  47.270  1.00  0.00           H
ATOM    391  HB2 PRO A  31      38.320  35.840  46.950  1.00  0.00           H
ATOM    392  CG  PRO A  31      39.750  36.970  45.850  1.00  0.00           C
ATOM    393  HG1 PRO A  31      39.250  36.680  44.900  1.00  0.00           H
ATOM    394  HG2 PRO A  31      40.170  38.010  45.860  1.00  0.00           H
ATOM    395  C   PRO A  31      39.420  35.870  49.480  1.00  0.00           C
ATOM    396  O   PRO A  31      38.760  36.620  50.310  1.00  0.00           O
ATOM    397  N   PRO A  32      39.490  34.600  49.800  1.00  0.00           N
ATOM    398  CD  PRO A  32      39.860  33.530  48.880  1.00  0.00           C
ATOM    399  HD1 PRO A  32      40.920  33.520  48.590  1.00  0.00           H
ATOM    400  HD2 PRO A  32      39.180  33.360  48.010  1.00  0.00           H
ATOM    401  CA  PRO A  32      39.030  34.150  51.170  1.00  0.00           C
ATOM    402  HA  PRO A  32      38.140  34.730  51.390  1.00  0.00           H
ATOM    403  CB  PRO A  32      38.870  32.670  50.940  1.00  0.00           C
ATOM    404  HB1 PRO A  32      37.840  32.490  50.560  1.00  0.00           H
ATOM    405  HB2 PRO A  32      38.940  32.060  51.870  1.00  0.00           H
ATOM    406  CG  PRO A  32      39.700  32.240  49.760  1.00  0.00           C
ATOM    407  HG1 PRO A  32      40.680  31.950  50.190  1.00  0.00           H
ATOM    408  HG2 PRO A  32      39.310  31.410  49.150  1.00  0.00           H
ATOM    409  C   PRO A  32      39.990  34.540  52.300  1.00  0.00           C
ATOM    410  O   PRO A  32      39.580  35.170  53.240  1.00  0.00           O
ATOM    411  N   VAL A  33      41.240  34.170  52.240  1.00  0.00           N
ATOM    412  HN  VAL A  33      41.660  33.650  51.500  1.00  0.00           H
ATOM    413  CA  VAL A  33      42.230  34.640  53.140  1.00  0.00           C
ATOM    414  HA  VAL A  33      41.920  34.310  54.120  1.00  0.00           H
ATOM    415  CB  VAL A  33      43.520  33.860  53.000  1.00  0.00           C
ATOM    416  HB  VAL A  33      43.140  32.830  52.910  1.00  0.00           H
ATOM    417  CG1 VAL A  33      44.180  34.150  51.600  1.00  0.00           C
ATOM    418 HG11 VAL A  33      44.980  33.380  51.520  1.00  0.00           H
ATOM    419 HG12 VAL A  33      44.580  35.170  51.420  1.00  0.00           H
ATOM    420 HG13 VAL A  33      43.530  33.810  50.760  1.00  0.00           H
ATOM    421  CG2 VAL A  33      44.540  34.190  54.160  1.00  0.00           C
ATOM    422 HG21 VAL A  33      45.380  33.470  54.080  1.00  0.00           H
ATOM    423 HG22 VAL A  33      44.120  33.960  55.160  1.00  0.00           H
ATOM    424 HG23 VAL A  33      44.840  35.260  54.210  1.00  0.00           H
ATOM    425  C   VAL A  33      42.480  36.170  53.250  1.00  0.00           C
ATOM    426  O   VAL A  33      42.610  36.690  54.330  1.00  0.00           O
ATOM    427  N   LEU A  34      42.390  36.920  52.140  1.00  0.00           N
ATOM    428  HN  LEU A  34      42.390  36.630  51.190  1.00  0.00           H
ATOM    429  CA  LEU A  34      42.300  38.400  52.170  1.00  0.00           C
ATOM    430  HA  LEU A  34      43.070  38.750  52.850  1.00  0.00           H
ATOM    431  CB  LEU A  34      42.570  38.940  50.830  1.00  0.00           C
ATOM    432  HB1 LEU A  34      41.990  38.400  50.040  1.00  0.00           H
ATOM    433  HB2 LEU A  34      43.530  38.450  50.530  1.00  0.00           H
ATOM    434  CG  LEU A  34      42.710  40.470  50.530  1.00  0.00           C
ATOM    435  HG  LEU A  34      41.760  40.970  50.850  1.00  0.00           H
ATOM    436  CD1 LEU A  34      43.830  41.000  51.290  1.00  0.00           C
ATOM    437 HD11 LEU A  34      44.740  40.460  50.920  1.00  0.00           H
ATOM    438 HD12 LEU A  34      43.690  40.920  52.390  1.00  0.00           H
ATOM    439 HD13 LEU A  34      43.880  42.100  51.150  1.00  0.00           H
ATOM    440  CD2 LEU A  34      42.920  40.520  49.000  1.00  0.00           C
ATOM    441 HD21 LEU A  34      41.960  40.230  48.530  1.00  0.00           H
ATOM    442 HD22 LEU A  34      43.670  39.780  48.660  1.00  0.00           H
ATOM    443 HD23 LEU A  34      43.280  41.540  48.700  1.00  0.00           H
ATOM    444  C   LEU A  34      40.960  38.870  52.660  1.00  0.00           C
ATOM    445  O   LEU A  34      40.900  39.910  53.330  1.00  0.00           O
ATOM    446  N   GLY A  35      39.890  38.130  52.520  1.00  0.00           N
ATOM    447  HN  GLY A  35      40.030  37.390  51.870  1.00  0.00           H
ATOM    448  CA  GLY A  35      38.510  38.200  53.090  1.00  0.00           C
ATOM    449  HA1 GLY A  35      37.970  37.320  52.800  1.00  0.00           H
ATOM    450  HA2 GLY A  35      38.040  39.150  52.850  1.00  0.00           H
ATOM    451  C   GLY A  35      38.520  38.160  54.660  1.00  0.00           C
ATOM    452  O   GLY A  35      37.800  38.870  55.320  1.00  0.00           O
ATOM    453  N   LEU A  36      39.300  37.210  55.250  1.00  0.00           N
ATOM    454  HN  LEU A  36      39.720  36.510  54.700  1.00  0.00           H
ATOM    455  CA  LEU A  36      39.600  37.180  56.690  1.00  0.00           C
ATOM    456  HA  LEU A  36      38.690  37.080  57.250  1.00  0.00           H
ATOM    457  CB  LEU A  36      40.570  35.870  56.990  1.00  0.00           C
ATOM    458  HB1 LEU A  36      41.220  36.160  57.850  1.00  0.00           H
ATOM    459  HB2 LEU A  36      41.350  35.720  56.210  1.00  0.00           H
ATOM    460  CG  LEU A  36      39.800  34.590  57.280  1.00  0.00           C
ATOM    461  HG  LEU A  36      38.810  34.860  57.720  1.00  0.00           H
ATOM    462  CD1 LEU A  36      39.460  33.720  56.030  1.00  0.00           C
ATOM    463 HD11 LEU A  36      40.410  33.410  55.540  1.00  0.00           H
ATOM    464 HD12 LEU A  36      38.960  34.320  55.250  1.00  0.00           H
ATOM    465 HD13 LEU A  36      38.950  32.810  56.400  1.00  0.00           H
ATOM    466  CD2 LEU A  36      40.490  33.770  58.390  1.00  0.00           C
ATOM    467 HD21 LEU A  36      40.880  34.510  59.120  1.00  0.00           H
ATOM    468 HD22 LEU A  36      41.380  33.200  58.030  1.00  0.00           H
ATOM    469 HD23 LEU A  36      39.830  33.050  58.920  1.00  0.00           H
ATOM    470  C   LEU A  36      40.330  38.460  57.130  1.00  0.00           C
ATOM    471  O   LEU A  36      40.000  39.090  58.140  1.00  0.00           O
ATOM    472  N   GLU A  37      41.330  38.950  56.330  1.00  0.00           N
ATOM    473  HN  GLU A  37      41.720  38.380  55.620  1.00  0.00           H
ATOM    474  CA  GLU A  37      42.010  40.270  56.710  1.00  0.00           C
ATOM    475  HA  GLU A  37      42.280  40.180  57.750  1.00  0.00           H
ATOM    476  CB  GLU A  37      43.180  40.520  55.700  1.00  0.00           C
ATOM    477  HB1 GLU A  37      43.570  41.450  56.170  1.00  0.00           H
ATOM    478  HB2 GLU A  37      42.800  40.820  54.690  1.00  0.00           H
ATOM    479  CG  GLU A  37      44.280  39.410  55.600  1.00  0.00           C
ATOM    480  HG1 GLU A  37      43.960  38.430  55.170  1.00  0.00           H
ATOM    481  HG2 GLU A  37      44.640  39.180  56.620  1.00  0.00           H
ATOM    482  CD  GLU A  37      45.590  39.840  54.830  1.00  0.00           C
ATOM    483  OE1 GLU A  37      46.480  40.460  55.350  1.00  0.00           O
ATOM    484  OE2 GLU A  37      45.590  39.580  53.470  1.00  0.00           O
ATOM    485  HE2 GLU A  37      46.420  39.790  53.050  1.00  0.00           H
ATOM    486  C   GLU A  37      40.990  41.420  56.750  1.00  0.00           C
ATOM    487  O   GLU A  37      40.990  42.310  57.560  1.00  0.00           O
ATOM    488  N   PHE A  38      40.120  41.540  55.690  1.00  0.00           N
ATOM    489  HN  PHE A  38      40.350  40.980  54.890  1.00  0.00           H
ATOM    490  CA  PHE A  38      38.930  42.380  55.660  1.00  0.00           C
ATOM    491  HA  PHE A  38      39.300  43.390  55.550  1.00  0.00           H
ATOM    492  CB  PHE A  38      38.230  42.260  54.240  1.00  0.00           C
ATOM    493  HB1 PHE A  38      38.230  41.150  54.110  1.00  0.00           H
ATOM    494  HB2 PHE A  38      38.880  42.690  53.460  1.00  0.00           H
ATOM    495  CG  PHE A  38      36.790  42.630  54.290  1.00  0.00           C
ATOM    496  CD1 PHE A  38      36.400  44.000  54.180  1.00  0.00           C
ATOM    497  HD1 PHE A  38      37.230  44.690  54.040  1.00  0.00           H
ATOM    498  CE1 PHE A  38      35.070  44.360  54.460  1.00  0.00           C
ATOM    499  HE1 PHE A  38      34.850  45.400  54.310  1.00  0.00           H
ATOM    500  CZ  PHE A  38      34.090  43.430  54.800  1.00  0.00           C
ATOM    501  HZ  PHE A  38      33.080  43.690  55.070  1.00  0.00           H
ATOM    502  CD2 PHE A  38      35.710  41.640  54.480  1.00  0.00           C
ATOM    503  HD2 PHE A  38      36.000  40.620  54.650  1.00  0.00           H
ATOM    504  CE2 PHE A  38      34.440  42.050  54.740  1.00  0.00           C
ATOM    505  HE2 PHE A  38      33.750  41.320  55.130  1.00  0.00           H
ATOM    506  C   PHE A  38      38.010  42.240  56.910  1.00  0.00           C
ATOM    507  O   PHE A  38      37.820  43.250  57.590  1.00  0.00           O
ATOM    508  N   ILE A  39      37.460  41.020  57.260  1.00  0.00           N
ATOM    509  HN  ILE A  39      37.530  40.340  56.540  1.00  0.00           H
ATOM    510  CA  ILE A  39      36.420  41.030  58.320  1.00  0.00           C
ATOM    511  HA  ILE A  39      35.810  41.910  58.230  1.00  0.00           H
ATOM    512  CB  ILE A  39      35.600  39.720  58.290  1.00  0.00           C
ATOM    513  HB  ILE A  39      35.480  39.460  57.210  1.00  0.00           H
ATOM    514  CG2 ILE A  39      36.250  38.550  59.010  1.00  0.00           C
ATOM    515 HG21 ILE A  39      36.720  38.780  60.000  1.00  0.00           H
ATOM    516 HG22 ILE A  39      37.030  38.100  58.360  1.00  0.00           H
ATOM    517 HG23 ILE A  39      35.530  37.730  59.220  1.00  0.00           H
ATOM    518  CG1 ILE A  39      34.090  39.920  58.850  1.00  0.00           C
ATOM    519 HG11 ILE A  39      34.050  39.950  59.950  1.00  0.00           H
ATOM    520 HG12 ILE A  39      33.600  39.000  58.470  1.00  0.00           H
ATOM    521  CD  ILE A  39      33.430  41.160  58.280  1.00  0.00           C
ATOM    522  HD1 ILE A  39      33.210  41.220  57.180  1.00  0.00           H
ATOM    523  HD2 ILE A  39      33.920  42.130  58.500  1.00  0.00           H
ATOM    524  HD3 ILE A  39      32.440  41.340  58.750  1.00  0.00           H
ATOM    525  C   ILE A  39      37.060  41.360  59.710  1.00  0.00           C
ATOM    526  O   ILE A  39      36.590  42.160  60.560  1.00  0.00           O
ATOM    527  N   PHE A  40      38.220  40.750  59.980  1.00  0.00           N
ATOM    528  HN  PHE A  40      38.650  40.200  59.270  1.00  0.00           H
ATOM    529  CA  PHE A  40      38.820  40.910  61.280  1.00  0.00           C
ATOM    530  HA  PHE A  40      38.040  40.900  62.020  1.00  0.00           H
ATOM    531  CB  PHE A  40      39.920  39.850  61.460  1.00  0.00           C
ATOM    532  HB1 PHE A  40      40.450  40.170  62.390  1.00  0.00           H
ATOM    533  HB2 PHE A  40      40.670  39.840  60.630  1.00  0.00           H
ATOM    534  CG  PHE A  40      39.310  38.450  61.730  1.00  0.00           C
ATOM    535  CD1 PHE A  40      38.350  38.290  62.750  1.00  0.00           C
ATOM    536  HD1 PHE A  40      38.120  39.100  63.440  1.00  0.00           H
ATOM    537  CE1 PHE A  40      37.710  37.070  62.800  1.00  0.00           C
ATOM    538  HE1 PHE A  40      37.100  36.920  63.690  1.00  0.00           H
ATOM    539  CZ  PHE A  40      37.920  36.030  61.880  1.00  0.00           C
ATOM    540  HZ  PHE A  40      37.300  35.140  61.950  1.00  0.00           H
ATOM    541  CD2 PHE A  40      39.600  37.400  60.820  1.00  0.00           C
ATOM    542  HD2 PHE A  40      40.290  37.420  60.000  1.00  0.00           H
ATOM    543  CE2 PHE A  40      38.910  36.200  60.880  1.00  0.00           C
ATOM    544  HE2 PHE A  40      39.000  35.450  60.120  1.00  0.00           H
ATOM    545  C   PHE A  40      39.280  42.290  61.400  1.00  0.00           C
ATOM    546  O   PHE A  40      39.190  42.840  62.560  1.00  0.00           O
ATOM    547  N   GLY A  41      39.780  42.980  60.410  1.00  0.00           N
ATOM    548  HN  GLY A  41      39.860  42.370  59.630  1.00  0.00           H
ATOM    549  CA  GLY A  41      40.190  44.400  60.490  1.00  0.00           C
ATOM    550  HA1 GLY A  41      40.690  44.620  59.560  1.00  0.00           H
ATOM    551  HA2 GLY A  41      40.950  44.400  61.260  1.00  0.00           H
ATOM    552  C   GLY A  41      39.080  45.330  60.670  1.00  0.00           C
ATOM    553  O   GLY A  41      39.160  46.230  61.480  1.00  0.00           O
ATOM    554  N   LEU A  42      37.910  45.110  59.950  1.00  0.00           N
ATOM    555  HN  LEU A  42      37.960  44.420  59.240  1.00  0.00           H
ATOM    556  CA  LEU A  42      36.680  45.800  60.170  1.00  0.00           C
ATOM    557  HA  LEU A  42      36.770  46.870  60.030  1.00  0.00           H
ATOM    558  CB  LEU A  42      35.590  45.250  59.130  1.00  0.00           C
ATOM    559  HB1 LEU A  42      35.420  44.170  59.330  1.00  0.00           H
ATOM    560  HB2 LEU A  42      36.200  45.080  58.210  1.00  0.00           H
ATOM    561  CG  LEU A  42      34.280  46.080  58.940  1.00  0.00           C
ATOM    562  HG  LEU A  42      34.230  46.890  59.710  1.00  0.00           H
ATOM    563  CD1 LEU A  42      34.340  46.890  57.600  1.00  0.00           C
ATOM    564 HD11 LEU A  42      33.380  47.410  57.420  1.00  0.00           H
ATOM    565 HD12 LEU A  42      34.530  46.190  56.760  1.00  0.00           H
ATOM    566 HD13 LEU A  42      35.110  47.690  57.630  1.00  0.00           H
ATOM    567  CD2 LEU A  42      32.970  45.370  59.140  1.00  0.00           C
ATOM    568 HD21 LEU A  42      32.110  46.060  59.020  1.00  0.00           H
ATOM    569 HD22 LEU A  42      32.900  44.970  60.180  1.00  0.00           H
ATOM    570 HD23 LEU A  42      32.890  44.480  58.470  1.00  0.00           H
ATOM    571  C   LEU A  42      36.040  45.530  61.510  1.00  0.00           C
ATOM    572  O   LEU A  42      35.510  46.420  62.170  1.00  0.00           O
ATOM    573  N   LEU A  43      36.140  44.280  62.100  1.00  0.00           N
ATOM    574  HN  LEU A  43      36.500  43.480  61.620  1.00  0.00           H
ATOM    575  CA  LEU A  43      35.690  44.020  63.480  1.00  0.00           C
ATOM    576  HA  LEU A  43      34.670  44.390  63.510  1.00  0.00           H
ATOM    577  CB  LEU A  43      35.630  42.510  63.580  1.00  0.00           C
ATOM    578  HB1 LEU A  43      36.670  42.150  63.460  1.00  0.00           H
ATOM    579  HB2 LEU A  43      35.000  42.100  62.760  1.00  0.00           H
ATOM    580  CG  LEU A  43      35.170  42.010  64.990  1.00  0.00           C
ATOM    581  HG  LEU A  43      35.720  42.500  65.820  1.00  0.00           H
ATOM    582  CD1 LEU A  43      33.680  42.320  65.240  1.00  0.00           C
ATOM    583 HD11 LEU A  43      33.350  42.070  66.280  1.00  0.00           H
ATOM    584 HD12 LEU A  43      33.150  41.720  64.470  1.00  0.00           H
ATOM    585 HD13 LEU A  43      33.550  43.410  65.140  1.00  0.00           H
ATOM    586  CD2 LEU A  43      35.430  40.530  65.010  1.00  0.00           C
ATOM    587 HD21 LEU A  43      34.900  40.080  64.150  1.00  0.00           H
ATOM    588 HD22 LEU A  43      34.930  40.050  65.880  1.00  0.00           H
ATOM    589 HD23 LEU A  43      36.500  40.260  64.980  1.00  0.00           H
ATOM    590  C   LEU A  43      36.520  44.690  64.540  1.00  0.00           C
ATOM    591  O   LEU A  43      36.000  45.240  65.550  1.00  0.00           O
ATOM    592  N   GLY A  44      37.800  44.730  64.350  1.00  0.00           N
ATOM    593  HN  GLY A  44      38.150  44.430  63.470  1.00  0.00           H
ATOM    594  CA  GLY A  44      38.700  45.080  65.420  1.00  0.00           C
ATOM    595  HA1 GLY A  44      39.610  44.500  65.340  1.00  0.00           H
ATOM    596  HA2 GLY A  44      38.370  44.920  66.440  1.00  0.00           H
ATOM    597  C   GLY A  44      38.930  46.620  65.330  1.00  0.00           C
ATOM    598  O   GLY A  44      39.310  47.230  66.300  1.00  0.00           O
ATOM    599  N   ASN A  45      38.700  47.200  64.170  1.00  0.00           N
ATOM    600  HN  ASN A  45      38.700  46.760  63.280  1.00  0.00           H
ATOM    601  CA  ASN A  45      38.720  48.660  64.100  1.00  0.00           C
ATOM    602  HA  ASN A  45      39.270  49.050  64.940  1.00  0.00           H
ATOM    603  CB  ASN A  45      39.510  49.080  62.790  1.00  0.00           C
ATOM    604  HB1 ASN A  45      39.510  50.180  62.630  1.00  0.00           H
ATOM    605  HB2 ASN A  45      39.060  48.680  61.850  1.00  0.00           H
ATOM    606  CG  ASN A  45      40.940  48.600  62.990  1.00  0.00           C
ATOM    607  OD1 ASN A  45      41.660  49.090  63.910  1.00  0.00           O
ATOM    608  ND2 ASN A  45      41.470  47.760  62.070  1.00  0.00           N
ATOM    609 HD21 ASN A  45      42.360  47.320  62.210  1.00  0.00           H
ATOM    610 HD22 ASN A  45      40.880  47.320  61.400  1.00  0.00           H
ATOM    611  C   ASN A  45      37.390  49.240  64.170  1.00  0.00           C
ATOM    612  O   ASN A  45      37.230  50.300  64.790  1.00  0.00           O
ATOM    613  N   GLY A  46      36.340  48.520  63.680  1.00  0.00           N
ATOM    614  HN  GLY A  46      36.410  47.640  63.220  1.00  0.00           H
ATOM    615  CA  GLY A  46      34.950  49.100  63.840  1.00  0.00           C
ATOM    616  HA1 GLY A  46      34.220  48.630  63.200  1.00  0.00           H
ATOM    617  HA2 GLY A  46      34.900  50.150  63.590  1.00  0.00           H
ATOM    618  C   GLY A  46      34.420  49.090  65.210  1.00  0.00           C
ATOM    619  O   GLY A  46      33.810  50.050  65.590  1.00  0.00           O
ATOM    620  N   LEU A  47      34.800  48.040  66.010  1.00  0.00           N
ATOM    621  HN  LEU A  47      35.190  47.190  65.650  1.00  0.00           H
ATOM    622  CA  LEU A  47      34.430  48.030  67.380  1.00  0.00           C
ATOM    623  HA  LEU A  47      33.440  48.410  67.490  1.00  0.00           H
ATOM    624  CB  LEU A  47      34.200  46.530  67.940  1.00  0.00           C
ATOM    625  HB1 LEU A  47      34.010  46.730  69.020  1.00  0.00           H
ATOM    626  HB2 LEU A  47      35.170  46.010  67.900  1.00  0.00           H
ATOM    627  CG  LEU A  47      33.090  45.650  67.370  1.00  0.00           C
ATOM    628  HG  LEU A  47      33.230  45.490  66.290  1.00  0.00           H
ATOM    629  CD1 LEU A  47      33.100  44.230  67.900  1.00  0.00           C
ATOM    630 HD11 LEU A  47      32.250  43.560  67.610  1.00  0.00           H
ATOM    631 HD12 LEU A  47      33.100  44.220  69.010  1.00  0.00           H
ATOM    632 HD13 LEU A  47      34.030  43.720  67.570  1.00  0.00           H
ATOM    633  CD2 LEU A  47      31.760  46.220  67.640  1.00  0.00           C
ATOM    634 HD21 LEU A  47      31.060  45.450  67.260  1.00  0.00           H
ATOM    635 HD22 LEU A  47      31.480  47.140  67.080  1.00  0.00           H
ATOM    636 HD23 LEU A  47      31.610  46.360  68.740  1.00  0.00           H
ATOM    637  C   LEU A  47      35.280  48.900  68.240  1.00  0.00           C
ATOM    638  O   LEU A  47      34.740  49.490  69.200  1.00  0.00           O
ATOM    639  N   ALA A  48      36.640  49.090  67.960  1.00  0.00           N
ATOM    640  HN  ALA A  48      37.010  48.600  67.170  1.00  0.00           H
ATOM    641  CA  ALA A  48      37.370  50.180  68.570  1.00  0.00           C
ATOM    642  HA  ALA A  48      37.470  50.080  69.640  1.00  0.00           H
ATOM    643  CB  ALA A  48      38.760  50.110  68.040  1.00  0.00           C
ATOM    644  HB1 ALA A  48      39.490  50.860  68.410  1.00  0.00           H
ATOM    645  HB2 ALA A  48      38.760  50.420  66.980  1.00  0.00           H
ATOM    646  HB3 ALA A  48      39.290  49.150  68.190  1.00  0.00           H
ATOM    647  C   ALA A  48      36.810  51.610  68.380  1.00  0.00           C
ATOM    648  O   ALA A  48      36.550  52.310  69.380  1.00  0.00           O
ATOM    649  N   LEU A  49      36.470  51.980  67.120  1.00  0.00           N
ATOM    650  HN  LEU A  49      36.770  51.410  66.350  1.00  0.00           H
ATOM    651  CA  LEU A  49      35.800  53.270  66.820  1.00  0.00           C
ATOM    652  HA  LEU A  49      36.470  54.090  67.050  1.00  0.00           H
ATOM    653  CB  LEU A  49      35.220  53.340  65.380  1.00  0.00           C
ATOM    654  HB1 LEU A  49      34.580  54.230  65.280  1.00  0.00           H
ATOM    655  HB2 LEU A  49      34.730  52.380  65.110  1.00  0.00           H
ATOM    656  CG  LEU A  49      36.260  53.500  64.270  1.00  0.00           C
ATOM    657  HG  LEU A  49      36.820  52.540  64.320  1.00  0.00           H
ATOM    658  CD1 LEU A  49      35.670  53.710  62.900  1.00  0.00           C
ATOM    659 HD11 LEU A  49      36.480  53.670  62.140  1.00  0.00           H
ATOM    660 HD12 LEU A  49      35.260  54.720  62.710  1.00  0.00           H
ATOM    661 HD13 LEU A  49      34.860  52.960  62.710  1.00  0.00           H
ATOM    662  CD2 LEU A  49      37.230  54.680  64.550  1.00  0.00           C
ATOM    663 HD21 LEU A  49      36.770  55.670  64.380  1.00  0.00           H
ATOM    664 HD22 LEU A  49      38.150  54.550  63.950  1.00  0.00           H
ATOM    665 HD23 LEU A  49      37.480  54.820  65.630  1.00  0.00           H
ATOM    666  C   LEU A  49      34.540  53.430  67.660  1.00  0.00           C
ATOM    667  O   LEU A  49      34.220  54.460  68.280  1.00  0.00           O
ATOM    668  N   TRP A  50      33.720  52.380  67.680  1.00  0.00           N
ATOM    669  HN  TRP A  50      33.980  51.610  67.110  1.00  0.00           H
ATOM    670  CA  TRP A  50      32.580  52.250  68.630  1.00  0.00           C
ATOM    671  HA  TRP A  50      31.960  53.080  68.340  1.00  0.00           H
ATOM    672  CB  TRP A  50      31.660  51.030  68.420  1.00  0.00           C
ATOM    673  HB1 TRP A  50      32.300  50.120  68.480  1.00  0.00           H
ATOM    674  HB2 TRP A  50      31.240  51.070  67.390  1.00  0.00           H
ATOM    675  CG  TRP A  50      30.440  50.970  69.300  1.00  0.00           C
ATOM    676  CD1 TRP A  50      30.410  50.290  70.430  1.00  0.00           C
ATOM    677  HD1 TRP A  50      31.270  49.880  70.930  1.00  0.00           H
ATOM    678  NE1 TRP A  50      29.150  50.380  71.010  1.00  0.00           N
ATOM    679  HE1 TRP A  50      28.980  50.160  71.950  1.00  0.00           H
ATOM    680  CE2 TRP A  50      28.310  51.060  70.110  1.00  0.00           C
ATOM    681  CD2 TRP A  50      29.140  51.480  69.050  1.00  0.00           C
ATOM    682  CE3 TRP A  50      28.600  52.280  68.050  1.00  0.00           C
ATOM    683  HE3 TRP A  50      29.210  52.490  67.180  1.00  0.00           H
ATOM    684  CZ3 TRP A  50      27.300  52.660  68.260  1.00  0.00           C
ATOM    685  HZ3 TRP A  50      26.800  53.230  67.500  1.00  0.00           H
ATOM    686  CZ2 TRP A  50      27.030  51.420  70.300  1.00  0.00           C
ATOM    687  HZ2 TRP A  50      26.380  51.050  71.070  1.00  0.00           H
ATOM    688  CH2 TRP A  50      26.520  52.360  69.380  1.00  0.00           C
ATOM    689  HH2 TRP A  50      25.520  52.670  69.600  1.00  0.00           H
ATOM    690  C   TRP A  50      32.960  52.390  70.080  1.00  0.00           C
ATOM    691  O   TRP A  50      32.400  53.240  70.810  1.00  0.00           O
ATOM    692  N   ILE A  51      33.870  51.600  70.650  1.00  0.00           N
ATOM    693  HN  ILE A  51      34.210  50.810  70.160  1.00  0.00           H
ATOM    694  CA  ILE A  51      34.320  51.650  72.010  1.00  0.00           C
ATOM    695  HA  ILE A  51      33.450  51.590  72.640  1.00  0.00           H
ATOM    696  CB  ILE A  51      35.370  50.470  72.260  1.00  0.00           C
ATOM    697  HB  ILE A  51      36.130  50.590  71.460  1.00  0.00           H
ATOM    698  CG2 ILE A  51      36.130  50.650  73.610  1.00  0.00           C
ATOM    699 HG21 ILE A  51      36.820  49.790  73.780  1.00  0.00           H
ATOM    700 HG22 ILE A  51      35.420  50.780  74.450  1.00  0.00           H
ATOM    701 HG23 ILE A  51      36.900  51.440  73.680  1.00  0.00           H
ATOM    702  CG1 ILE A  51      34.690  49.120  72.210  1.00  0.00           C
ATOM    703 HG11 ILE A  51      35.560  48.430  72.080  1.00  0.00           H
ATOM    704 HG12 ILE A  51      34.010  49.110  71.340  1.00  0.00           H
ATOM    705  CD  ILE A  51      33.890  48.840  73.470  1.00  0.00           C
ATOM    706  HD1 ILE A  51      33.030  49.560  73.480  1.00  0.00           H
ATOM    707  HD2 ILE A  51      34.470  49.050  74.400  1.00  0.00           H
ATOM    708  HD3 ILE A  51      33.520  47.790  73.400  1.00  0.00           H
ATOM    709  C   ILE A  51      34.880  53.010  72.440  1.00  0.00           C
ATOM    710  O   ILE A  51      34.450  53.600  73.440  1.00  0.00           O
ATOM    711  N   PHE A  52      35.800  53.610  71.650  1.00  0.00           N
ATOM    712  HN  PHE A  52      36.080  53.120  70.830  1.00  0.00           H
ATOM    713  CA  PHE A  52      36.320  54.860  72.030  1.00  0.00           C
ATOM    714  HA  PHE A  52      36.850  54.710  72.960  1.00  0.00           H
ATOM    715  CB  PHE A  52      37.470  55.350  71.020  1.00  0.00           C
ATOM    716  HB1 PHE A  52      37.920  56.340  71.250  1.00  0.00           H
ATOM    717  HB2 PHE A  52      37.110  55.280  69.980  1.00  0.00           H
ATOM    718  CG  PHE A  52      38.770  54.460  71.070  1.00  0.00           C
ATOM    719  CD1 PHE A  52      39.230  53.830  69.900  1.00  0.00           C
ATOM    720  HD1 PHE A  52      38.650  53.970  69.010  1.00  0.00           H
ATOM    721  CE1 PHE A  52      40.460  53.180  69.890  1.00  0.00           C
ATOM    722  HE1 PHE A  52      40.750  52.750  68.950  1.00  0.00           H
ATOM    723  CZ  PHE A  52      41.220  53.010  71.070  1.00  0.00           C
ATOM    724  HZ  PHE A  52      42.180  52.540  70.930  1.00  0.00           H
ATOM    725  CD2 PHE A  52      39.500  54.230  72.270  1.00  0.00           C
ATOM    726  HD2 PHE A  52      39.160  54.620  73.220  1.00  0.00           H
ATOM    727  CE2 PHE A  52      40.660  53.450  72.240  1.00  0.00           C
ATOM    728  HE2 PHE A  52      41.350  53.430  73.070  1.00  0.00           H
ATOM    729  C   PHE A  52      35.290  55.970  72.230  1.00  0.00           C
ATOM    730  O   PHE A  52      35.500  56.830  73.070  1.00  0.00           O
ATOM    731  N   CYS A  53      34.250  55.960  71.440  1.00  0.00           N
ATOM    732  HN  CYS A  53      34.100  55.230  70.780  1.00  0.00           H
ATOM    733  CA  CYS A  53      33.230  56.980  71.430  1.00  0.00           C
ATOM    734  HA  CYS A  53      33.590  57.940  71.770  1.00  0.00           H
ATOM    735  CB  CYS A  53      32.650  57.110  69.980  1.00  0.00           C
ATOM    736  HB1 CYS A  53      31.760  57.760  69.940  1.00  0.00           H
ATOM    737  HB2 CYS A  53      32.230  56.150  69.610  1.00  0.00           H
ATOM    738  SG  CYS A  53      33.900  57.790  68.740  1.00  0.00           S
ATOM    739  HG1 CYS A  53      33.820  56.880  67.780  1.00  0.00           H
ATOM    740  C   CYS A  53      32.110  56.740  72.360  1.00  0.00           C
ATOM    741  O   CYS A  53      31.740  57.590  73.150  1.00  0.00           O
ATOM    742  N   PHE A  54      31.440  55.560  72.340  1.00  0.00           N
ATOM    743  HN  PHE A  54      31.750  54.780  71.810  1.00  0.00           H
ATOM    744  CA  PHE A  54      30.050  55.470  72.940  1.00  0.00           C
ATOM    745  HA  PHE A  54      29.770  56.380  73.430  1.00  0.00           H
ATOM    746  CB  PHE A  54      29.000  55.040  71.910  1.00  0.00           C
ATOM    747  HB1 PHE A  54      27.950  55.210  72.230  1.00  0.00           H
ATOM    748  HB2 PHE A  54      29.000  53.940  71.730  1.00  0.00           H
ATOM    749  CG  PHE A  54      29.180  55.790  70.570  1.00  0.00           C
ATOM    750  CD1 PHE A  54      28.590  57.040  70.370  1.00  0.00           C
ATOM    751  HD1 PHE A  54      28.090  57.630  71.120  1.00  0.00           H
ATOM    752  CE1 PHE A  54      28.790  57.620  69.130  1.00  0.00           C
ATOM    753  HE1 PHE A  54      28.200  58.510  69.000  1.00  0.00           H
ATOM    754  CZ  PHE A  54      29.400  56.970  68.060  1.00  0.00           C
ATOM    755  HZ  PHE A  54      29.520  57.410  67.080  1.00  0.00           H
ATOM    756  CD2 PHE A  54      29.860  55.130  69.560  1.00  0.00           C
ATOM    757  HD2 PHE A  54      30.180  54.130  69.780  1.00  0.00           H
ATOM    758  CE2 PHE A  54      30.030  55.720  68.290  1.00  0.00           C
ATOM    759  HE2 PHE A  54      30.510  55.210  67.470  1.00  0.00           H
ATOM    760  C   PHE A  54      30.020  54.410  73.980  1.00  0.00           C
ATOM    761  O   PHE A  54      28.930  54.130  74.510  1.00  0.00           O
ATOM    762  N   HSD A  55      31.220  53.890  74.390  1.00  0.00           N
ATOM    763  HN  HSD A  55      32.000  54.170  73.830  1.00  0.00           H
ATOM    764  CA  HSD A  55      31.430  53.230  75.650  1.00  0.00           C
ATOM    765  HA  HSD A  55      30.480  53.180  76.160  1.00  0.00           H
ATOM    766  CB  HSD A  55      31.960  51.810  75.500  1.00  0.00           C
ATOM    767  HB1 HSD A  55      32.990  51.910  75.100  1.00  0.00           H
ATOM    768  HB2 HSD A  55      31.350  51.330  74.690  1.00  0.00           H
ATOM    769  ND1 HSD A  55      31.060  50.360  77.390  1.00  0.00           N
ATOM    770  HD1 HSD A  55      30.110  50.330  77.050  1.00  0.00           H
ATOM    771  CG  HSD A  55      32.090  51.040  76.770  1.00  0.00           C
ATOM    772  CE1 HSD A  55      31.650  49.710  78.450  1.00  0.00           C
ATOM    773  HE1 HSD A  55      31.150  49.010  79.110  1.00  0.00           H
ATOM    774  NE2 HSD A  55      32.960  49.920  78.500  1.00  0.00           N
ATOM    775  CD2 HSD A  55      33.220  50.760  77.460  1.00  0.00           C
ATOM    776  HD2 HSD A  55      34.210  51.190  77.430  1.00  0.00           H
ATOM    777  C   HSD A  55      32.160  54.180  76.570  1.00  0.00           C
ATOM    778  O   HSD A  55      31.760  54.490  77.710  1.00  0.00           O
ATOM    779  N   LEU A  56      33.440  54.510  76.200  1.00  0.00           N
ATOM    780  HN  LEU A  56      33.940  54.090  75.430  1.00  0.00           H
ATOM    781  CA  LEU A  56      34.210  55.380  77.070  1.00  0.00           C
ATOM    782  HA  LEU A  56      34.090  55.020  78.080  1.00  0.00           H
ATOM    783  CB  LEU A  56      35.660  55.390  76.570  1.00  0.00           C
ATOM    784  HB1 LEU A  56      36.260  56.120  77.150  1.00  0.00           H
ATOM    785  HB2 LEU A  56      35.750  55.770  75.530  1.00  0.00           H
ATOM    786  CG  LEU A  56      36.420  54.080  76.580  1.00  0.00           C
ATOM    787  HG  LEU A  56      35.890  53.340  75.930  1.00  0.00           H
ATOM    788  CD1 LEU A  56      37.810  54.200  75.940  1.00  0.00           C
ATOM    789 HD11 LEU A  56      37.720  54.790  75.000  1.00  0.00           H
ATOM    790 HD12 LEU A  56      38.200  53.190  75.670  1.00  0.00           H
ATOM    791 HD13 LEU A  56      38.440  54.730  76.680  1.00  0.00           H
ATOM    792  CD2 LEU A  56      36.490  53.470  77.930  1.00  0.00           C
ATOM    793 HD21 LEU A  56      36.850  54.250  78.620  1.00  0.00           H
ATOM    794 HD22 LEU A  56      37.320  52.730  78.030  1.00  0.00           H
ATOM    795 HD23 LEU A  56      35.560  53.200  78.450  1.00  0.00           H
ATOM    796  C   LEU A  56      33.700  56.780  77.300  1.00  0.00           C
ATOM    797  O   LEU A  56      33.120  57.380  76.440  1.00  0.00           O
ATOM    798  N   LYS A  57      34.040  57.270  78.500  1.00  0.00           N
ATOM    799  HN  LYS A  57      34.460  56.640  79.140  1.00  0.00           H
ATOM    800  CA  LYS A  57      33.620  58.630  79.000  1.00  0.00           C
ATOM    801  HA  LYS A  57      32.950  59.170  78.360  1.00  0.00           H
ATOM    802  CB  LYS A  57      32.890  58.600  80.350  1.00  0.00           C
ATOM    803  HB1 LYS A  57      32.570  59.630  80.610  1.00  0.00           H
ATOM    804  HB2 LYS A  57      33.600  58.130  81.060  1.00  0.00           H
ATOM    805  CG  LYS A  57      31.620  57.650  80.330  1.00  0.00           C
ATOM    806  HG1 LYS A  57      31.330  57.670  81.410  1.00  0.00           H
ATOM    807  HG2 LYS A  57      32.050  56.650  80.130  1.00  0.00           H
ATOM    808  CD  LYS A  57      30.580  57.930  79.240  1.00  0.00           C
ATOM    809  HD1 LYS A  57      31.120  57.990  78.280  1.00  0.00           H
ATOM    810  HD2 LYS A  57      30.050  58.900  79.330  1.00  0.00           H
ATOM    811  CE  LYS A  57      29.640  56.740  79.030  1.00  0.00           C
ATOM    812  HE1 LYS A  57      29.040  56.420  79.910  1.00  0.00           H
ATOM    813  HE2 LYS A  57      30.270  55.860  78.730  1.00  0.00           H
ATOM    814  NZ  LYS A  57      28.740  56.990  77.880  1.00  0.00           N
ATOM    815  HZ1 LYS A  57      28.350  56.100  77.510  1.00  0.00           H
ATOM    816  HZ2 LYS A  57      29.270  57.530  77.170  1.00  0.00           H
ATOM    817  HZ3 LYS A  57      27.930  57.530  78.250  1.00  0.00           H
ATOM    818  C   LYS A  57      34.900  59.370  79.140  1.00  0.00           C
ATOM    819  O   LYS A  57      35.830  58.850  79.760  1.00  0.00           O
ATOM    820  N   SER A  58      34.970  60.570  78.510  1.00  0.00           N
ATOM    821  HN  SER A  58      34.280  60.730  77.800  1.00  0.00           H
ATOM    822  CA  SER A  58      36.030  61.580  78.730  1.00  0.00           C
ATOM    823  HA  SER A  58      35.530  62.410  78.260  1.00  0.00           H
ATOM    824  CB  SER A  58      36.470  61.810  80.210  1.00  0.00           C
ATOM    825  HB1 SER A  58      36.900  60.860  80.620  1.00  0.00           H
ATOM    826  HB2 SER A  58      35.580  61.990  80.870  1.00  0.00           H
ATOM    827  OG  SER A  58      37.420  62.850  80.340  1.00  0.00           O
ATOM    828  HG1 SER A  58      37.570  62.810  81.290  1.00  0.00           H
ATOM    829  C   SER A  58      37.300  61.310  77.930  1.00  0.00           C
ATOM    830  O   SER A  58      38.070  60.380  78.170  1.00  0.00           O
ATOM    831  N   TRP A  59      37.580  62.180  76.910  1.00  0.00           N
ATOM    832  HN  TRP A  59      37.010  62.990  76.800  1.00  0.00           H
ATOM    833  CA  TRP A  59      38.760  62.250  76.080  1.00  0.00           C
ATOM    834  HA  TRP A  59      39.030  61.210  76.030  1.00  0.00           H
ATOM    835  CB  TRP A  59      38.570  62.850  74.700  1.00  0.00           C
ATOM    836  HB1 TRP A  59      39.480  63.090  74.110  1.00  0.00           H
ATOM    837  HB2 TRP A  59      38.160  63.870  74.830  1.00  0.00           H
ATOM    838  CG  TRP A  59      37.630  62.120  73.800  1.00  0.00           C
ATOM    839  CD1 TRP A  59      36.270  62.220  73.940  1.00  0.00           C
ATOM    840  HD1 TRP A  59      35.830  62.930  74.630  1.00  0.00           H
ATOM    841  NE1 TRP A  59      35.610  61.430  73.070  1.00  0.00           N
ATOM    842  HE1 TRP A  59      34.650  61.250  73.060  1.00  0.00           H
ATOM    843  CE2 TRP A  59      36.610  60.770  72.310  1.00  0.00           C
ATOM    844  CD2 TRP A  59      37.930  61.200  72.710  1.00  0.00           C
ATOM    845  CE3 TRP A  59      39.100  60.670  72.150  1.00  0.00           C
ATOM    846  HE3 TRP A  59      40.060  61.070  72.460  1.00  0.00           H
ATOM    847  CZ3 TRP A  59      38.970  59.680  71.180  1.00  0.00           C
ATOM    848  HZ3 TRP A  59      39.750  59.160  70.640  1.00  0.00           H
ATOM    849  CZ2 TRP A  59      36.550  59.790  71.320  1.00  0.00           C
ATOM    850  HZ2 TRP A  59      35.650  59.340  70.950  1.00  0.00           H
ATOM    851  CH2 TRP A  59      37.720  59.290  70.770  1.00  0.00           C
ATOM    852  HH2 TRP A  59      37.710  58.630  69.910  1.00  0.00           H
ATOM    853  C   TRP A  59      39.970  62.740  76.690  1.00  0.00           C
ATOM    854  O   TRP A  59      39.940  63.600  77.530  1.00  0.00           O
ATOM    855  N   LYS A  60      41.120  62.090  76.380  1.00  0.00           N
ATOM    856  HN  LYS A  60      41.140  61.310  75.750  1.00  0.00           H
ATOM    857  CA  LYS A  60      42.440  62.480  76.720  1.00  0.00           C
ATOM    858  HA  LYS A  60      42.480  63.470  77.140  1.00  0.00           H
ATOM    859  CB  LYS A  60      43.040  61.480  77.690  1.00  0.00           C
ATOM    860  HB1 LYS A  60      44.080  61.810  77.910  1.00  0.00           H
ATOM    861  HB2 LYS A  60      43.280  60.500  77.260  1.00  0.00           H
ATOM    862  CG  LYS A  60      42.230  61.090  79.010  1.00  0.00           C
ATOM    863  HG1 LYS A  60      42.810  60.280  79.490  1.00  0.00           H
ATOM    864  HG2 LYS A  60      41.250  60.580  78.900  1.00  0.00           H
ATOM    865  CD  LYS A  60      41.930  62.330  79.980  1.00  0.00           C
ATOM    866  HD1 LYS A  60      41.360  63.030  79.330  1.00  0.00           H
ATOM    867  HD2 LYS A  60      42.870  62.800  80.320  1.00  0.00           H
ATOM    868  CE  LYS A  60      40.990  61.850  81.160  1.00  0.00           C
ATOM    869  HE1 LYS A  60      41.590  61.100  81.720  1.00  0.00           H
ATOM    870  HE2 LYS A  60      40.070  61.330  80.820  1.00  0.00           H
ATOM    871  NZ  LYS A  60      40.560  62.960  82.050  1.00  0.00           N
ATOM    872  HZ1 LYS A  60      40.220  63.840  81.590  1.00  0.00           H
ATOM    873  HZ2 LYS A  60      41.320  63.210  82.710  1.00  0.00           H
ATOM    874  HZ3 LYS A  60      39.770  62.610  82.620  1.00  0.00           H
ATOM    875  C   LYS A  60      43.230  62.320  75.410  1.00  0.00           C
ATOM    876  O   LYS A  60      42.930  61.590  74.540  1.00  0.00           O
ATOM    877  N   SER A  61      44.420  63.060  75.310  1.00  0.00           N
ATOM    878  HN  SER A  61      44.660  63.600  76.120  1.00  0.00           H
ATOM    879  CA  SER A  61      45.190  63.320  74.100  1.00  0.00           C
ATOM    880  HA  SER A  61      44.520  63.670  73.340  1.00  0.00           H
ATOM    881  CB  SER A  61      46.280  64.370  74.220  1.00  0.00           C
ATOM    882  HB1 SER A  61      45.860  65.390  74.360  1.00  0.00           H
ATOM    883  HB2 SER A  61      46.800  64.380  73.240  1.00  0.00           H
ATOM    884  OG  SER A  61      47.040  64.130  75.370  1.00  0.00           O
ATOM    885  HG1 SER A  61      46.830  64.850  75.960  1.00  0.00           H
ATOM    886  C   SER A  61      45.690  62.030  73.410  1.00  0.00           C
ATOM    887  O   SER A  61      45.440  61.820  72.210  1.00  0.00           O
ATOM    888  N   SER A  62      46.240  61.040  74.140  1.00  0.00           N
ATOM    889  HN  SER A  62      46.540  61.410  75.010  1.00  0.00           H
ATOM    890  CA  SER A  62      46.670  59.740  73.600  1.00  0.00           C
ATOM    891  HA  SER A  62      47.500  59.940  72.940  1.00  0.00           H
ATOM    892  CB  SER A  62      47.230  58.910  74.820  1.00  0.00           C
ATOM    893  HB1 SER A  62      46.400  58.700  75.520  1.00  0.00           H
ATOM    894  HB2 SER A  62      47.940  59.520  75.430  1.00  0.00           H
ATOM    895  OG  SER A  62      47.820  57.720  74.410  1.00  0.00           O
ATOM    896  HG1 SER A  62      48.570  57.960  73.840  1.00  0.00           H
ATOM    897  C   SER A  62      45.650  58.980  72.860  1.00  0.00           C
ATOM    898  O   SER A  62      45.870  58.440  71.820  1.00  0.00           O
ATOM    899  N   ARG A  63      44.360  58.990  73.410  1.00  0.00           N
ATOM    900  HN  ARG A  63      44.260  59.460  74.280  1.00  0.00           H
ATOM    901  CA  ARG A  63      43.190  58.370  72.860  1.00  0.00           C
ATOM    902  HA  ARG A  63      43.430  57.310  72.840  1.00  0.00           H
ATOM    903  CB  ARG A  63      41.930  58.510  73.810  1.00  0.00           C
ATOM    904  HB1 ARG A  63      41.630  59.570  73.690  1.00  0.00           H
ATOM    905  HB2 ARG A  63      42.150  58.350  74.890  1.00  0.00           H
ATOM    906  CG  ARG A  63      40.910  57.490  73.430  1.00  0.00           C
ATOM    907  HG1 ARG A  63      41.320  56.460  73.370  1.00  0.00           H
ATOM    908  HG2 ARG A  63      40.430  57.780  72.470  1.00  0.00           H
ATOM    909  CD  ARG A  63      39.630  57.530  74.380  1.00  0.00           C
ATOM    910  HD1 ARG A  63      38.890  56.820  73.970  1.00  0.00           H
ATOM    911  HD2 ARG A  63      39.230  58.580  74.370  1.00  0.00           H
ATOM    912  NE  ARG A  63      40.140  57.030  75.740  1.00  0.00           N
ATOM    913  HE  ARG A  63      41.020  56.550  75.790  1.00  0.00           H
ATOM    914  CZ  ARG A  63      39.540  57.250  76.860  1.00  0.00           C
ATOM    915  NH1 ARG A  63      38.350  57.840  76.860  1.00  0.00           N
ATOM    916 HH11 ARG A  63      38.000  58.130  77.750  1.00  0.00           H
ATOM    917 HH12 ARG A  63      37.760  57.870  76.060  1.00  0.00           H
ATOM    918  NH2 ARG A  63      40.040  56.820  77.970  1.00  0.00           N
ATOM    919 HH21 ARG A  63      40.750  56.120  77.970  1.00  0.00           H
ATOM    920 HH22 ARG A  63      39.340  56.850  78.690  1.00  0.00           H
ATOM    921  C   ARG A  63      42.850  58.930  71.540  1.00  0.00           C
ATOM    922  O   ARG A  63      42.490  58.250  70.620  1.00  0.00           O
ATOM    923  N   ILE A  64      42.990  60.300  71.340  1.00  0.00           N
ATOM    924  HN  ILE A  64      43.430  60.860  72.050  1.00  0.00           H
ATOM    925  CA  ILE A  64      42.830  60.920  70.030  1.00  0.00           C
ATOM    926  HA  ILE A  64      41.830  60.630  69.720  1.00  0.00           H
ATOM    927  CB  ILE A  64      42.880  62.490  70.120  1.00  0.00           C
ATOM    928  HB  ILE A  64      43.830  62.770  70.630  1.00  0.00           H
ATOM    929  CG2 ILE A  64      42.780  63.070  68.700  1.00  0.00           C
ATOM    930 HG21 ILE A  64      42.860  64.180  68.660  1.00  0.00           H
ATOM    931 HG22 ILE A  64      41.860  62.740  68.180  1.00  0.00           H
ATOM    932 HG23 ILE A  64      43.700  62.740  68.160  1.00  0.00           H
ATOM    933  CG1 ILE A  64      41.760  63.070  71.160  1.00  0.00           C
ATOM    934 HG11 ILE A  64      41.860  62.630  72.170  1.00  0.00           H
ATOM    935 HG12 ILE A  64      40.810  62.820  70.640  1.00  0.00           H
ATOM    936  CD  ILE A  64      41.810  64.590  71.250  1.00  0.00           C
ATOM    937  HD1 ILE A  64      41.920  65.050  70.240  1.00  0.00           H
ATOM    938  HD2 ILE A  64      42.650  64.900  71.900  1.00  0.00           H
ATOM    939  HD3 ILE A  64      40.940  65.130  71.690  1.00  0.00           H
ATOM    940  C   ILE A  64      43.650  60.310  68.930  1.00  0.00           C
ATOM    941  O   ILE A  64      43.080  59.980  67.900  1.00  0.00           O
ATOM    942  N   PHE A  65      44.960  60.070  69.140  1.00  0.00           N
ATOM    943  HN  PHE A  65      45.350  60.130  70.050  1.00  0.00           H
ATOM    944  CA  PHE A  65      45.740  59.390  68.160  1.00  0.00           C
ATOM    945  HA  PHE A  65      45.650  59.890  67.210  1.00  0.00           H
ATOM    946  CB  PHE A  65      47.240  59.550  68.650  1.00  0.00           C
ATOM    947  HB1 PHE A  65      47.880  59.040  67.890  1.00  0.00           H
ATOM    948  HB2 PHE A  65      47.350  59.070  69.650  1.00  0.00           H
ATOM    949  CG  PHE A  65      47.620  61.060  68.700  1.00  0.00           C
ATOM    950  CD1 PHE A  65      47.560  61.960  67.650  1.00  0.00           C
ATOM    951  HD1 PHE A  65      47.300  61.560  66.680  1.00  0.00           H
ATOM    952  CE1 PHE A  65      47.870  63.320  67.760  1.00  0.00           C
ATOM    953  HE1 PHE A  65      47.810  64.020  66.930  1.00  0.00           H
ATOM    954  CZ  PHE A  65      48.400  63.740  68.980  1.00  0.00           C
ATOM    955  HZ  PHE A  65      48.700  64.780  69.100  1.00  0.00           H
ATOM    956  CD2 PHE A  65      48.050  61.540  69.940  1.00  0.00           C
ATOM    957  HD2 PHE A  65      48.070  60.840  70.760  1.00  0.00           H
ATOM    958  CE2 PHE A  65      48.470  62.870  70.110  1.00  0.00           C
ATOM    959  HE2 PHE A  65      48.900  63.230  71.030  1.00  0.00           H
ATOM    960  C   PHE A  65      45.510  57.810  67.950  1.00  0.00           C
ATOM    961  O   PHE A  65      45.590  57.240  66.880  1.00  0.00           O
ATOM    962  N   LEU A  66      45.090  57.110  69.080  1.00  0.00           N
ATOM    963  HN  LEU A  66      45.050  57.630  69.930  1.00  0.00           H
ATOM    964  CA  LEU A  66      44.620  55.720  69.010  1.00  0.00           C
ATOM    965  HA  LEU A  66      45.410  55.180  68.490  1.00  0.00           H
ATOM    966  CB  LEU A  66      44.210  55.090  70.420  1.00  0.00           C
ATOM    967  HB1 LEU A  66      43.930  54.030  70.270  1.00  0.00           H
ATOM    968  HB2 LEU A  66      43.330  55.620  70.850  1.00  0.00           H
ATOM    969  CG  LEU A  66      45.370  54.930  71.500  1.00  0.00           C
ATOM    970  HG  LEU A  66      45.850  55.930  71.540  1.00  0.00           H
ATOM    971  CD1 LEU A  66      44.910  54.530  72.920  1.00  0.00           C
ATOM    972 HD11 LEU A  66      44.320  55.300  73.460  1.00  0.00           H
ATOM    973 HD12 LEU A  66      45.780  54.390  73.580  1.00  0.00           H
ATOM    974 HD13 LEU A  66      44.480  53.510  72.950  1.00  0.00           H
ATOM    975  CD2 LEU A  66      46.440  53.890  71.040  1.00  0.00           C
ATOM    976 HD21 LEU A  66      46.110  52.830  71.170  1.00  0.00           H
ATOM    977 HD22 LEU A  66      47.330  54.060  71.690  1.00  0.00           H
ATOM    978 HD23 LEU A  66      46.700  54.100  69.990  1.00  0.00           H
ATOM    979  C   LEU A  66      43.380  55.570  68.100  1.00  0.00           C
ATOM    980  O   LEU A  66      43.290  54.690  67.220  1.00  0.00           O
ATOM    981  N   PHE A  67      42.430  56.580  68.230  1.00  0.00           N
ATOM    982  HN  PHE A  67      42.520  57.280  68.940  1.00  0.00           H
ATOM    983  CA  PHE A  67      41.200  56.650  67.490  1.00  0.00           C
ATOM    984  HA  PHE A  67      40.650  55.730  67.600  1.00  0.00           H
ATOM    985  CB  PHE A  67      40.260  57.740  68.170  1.00  0.00           C
ATOM    986  HB1 PHE A  67      40.830  58.660  68.350  1.00  0.00           H
ATOM    987  HB2 PHE A  67      40.000  57.460  69.210  1.00  0.00           H
ATOM    988  CG  PHE A  67      39.000  58.060  67.380  1.00  0.00           C
ATOM    989  CD1 PHE A  67      37.890  57.220  67.380  1.00  0.00           C
ATOM    990  HD1 PHE A  67      37.890  56.200  67.710  1.00  0.00           H
ATOM    991  CE1 PHE A  67      36.760  57.480  66.580  1.00  0.00           C
ATOM    992  HE1 PHE A  67      35.880  56.850  66.540  1.00  0.00           H
ATOM    993  CZ  PHE A  67      36.670  58.690  65.810  1.00  0.00           C
ATOM    994  HZ  PHE A  67      35.740  58.930  65.330  1.00  0.00           H
ATOM    995  CD2 PHE A  67      38.890  59.230  66.590  1.00  0.00           C
ATOM    996  HD2 PHE A  67      39.700  59.940  66.530  1.00  0.00           H
ATOM    997  CE2 PHE A  67      37.770  59.530  65.810  1.00  0.00           C
ATOM    998  HE2 PHE A  67      37.740  60.520  65.360  1.00  0.00           H
ATOM    999  C   PHE A  67      41.460  56.880  66.000  1.00  0.00           C
ATOM   1000  O   PHE A  67      40.950  56.220  65.110  1.00  0.00           O
ATOM   1001  N   ASN A  68      42.420  57.800  65.620  1.00  0.00           N
ATOM   1002  HN  ASN A  68      43.070  58.240  66.230  1.00  0.00           H
ATOM   1003  CA  ASN A  68      42.800  58.200  64.300  1.00  0.00           C
ATOM   1004  HA  ASN A  68      41.940  58.360  63.670  1.00  0.00           H
ATOM   1005  CB  ASN A  68      43.590  59.510  64.430  1.00  0.00           C
ATOM   1006  HB1 ASN A  68      44.100  59.710  63.460  1.00  0.00           H
ATOM   1007  HB2 ASN A  68      44.330  59.440  65.250  1.00  0.00           H
ATOM   1008  CG  ASN A  68      42.700  60.750  64.440  1.00  0.00           C
ATOM   1009  OD1 ASN A  68      42.410  61.340  63.360  1.00  0.00           O
ATOM   1010  ND2 ASN A  68      42.330  61.230  65.630  1.00  0.00           N
ATOM   1011 HD21 ASN A  68      42.720  60.810  66.440  1.00  0.00           H
ATOM   1012 HD22 ASN A  68      41.780  62.060  65.670  1.00  0.00           H
ATOM   1013  C   ASN A  68      43.570  57.120  63.620  1.00  0.00           C
ATOM   1014  O   ASN A  68      43.320  56.830  62.440  1.00  0.00           O
ATOM   1015  N   LEU A  69      44.450  56.370  64.310  1.00  0.00           N
ATOM   1016  HN  LEU A  69      44.910  56.670  65.140  1.00  0.00           H
ATOM   1017  CA  LEU A  69      44.990  55.060  63.930  1.00  0.00           C
ATOM   1018  HA  LEU A  69      45.580  55.130  63.020  1.00  0.00           H
ATOM   1019  CB  LEU A  69      45.920  54.570  65.090  1.00  0.00           C
ATOM   1020  HB1 LEU A  69      45.250  54.640  65.970  1.00  0.00           H
ATOM   1021  HB2 LEU A  69      46.810  55.230  65.240  1.00  0.00           H
ATOM   1022  CG  LEU A  69      46.460  53.120  64.950  1.00  0.00           C
ATOM   1023  HG  LEU A  69      45.550  52.490  65.050  1.00  0.00           H
ATOM   1024  CD1 LEU A  69      47.040  52.830  63.540  1.00  0.00           C
ATOM   1025 HD11 LEU A  69      47.800  52.010  63.590  1.00  0.00           H
ATOM   1026 HD12 LEU A  69      47.590  53.760  63.310  1.00  0.00           H
ATOM   1027 HD13 LEU A  69      46.370  52.610  62.670  1.00  0.00           H
ATOM   1028  CD2 LEU A  69      47.570  52.840  66.040  1.00  0.00           C
ATOM   1029 HD21 LEU A  69      47.120  52.820  67.060  1.00  0.00           H
ATOM   1030 HD22 LEU A  69      48.420  53.540  65.990  1.00  0.00           H
ATOM   1031 HD23 LEU A  69      47.930  51.800  65.850  1.00  0.00           H
ATOM   1032  C   LEU A  69      43.810  54.100  63.470  1.00  0.00           C
ATOM   1033  O   LEU A  69      43.820  53.590  62.310  1.00  0.00           O
ATOM   1034  N   ALA A  70      42.720  53.950  64.240  1.00  0.00           N
ATOM   1035  HN  ALA A  70      42.650  54.400  65.120  1.00  0.00           H
ATOM   1036  CA  ALA A  70      41.650  52.990  64.020  1.00  0.00           C
ATOM   1037  HA  ALA A  70      42.080  52.030  63.750  1.00  0.00           H
ATOM   1038  CB  ALA A  70      40.720  52.770  65.270  1.00  0.00           C
ATOM   1039  HB1 ALA A  70      41.150  52.130  66.070  1.00  0.00           H
ATOM   1040  HB2 ALA A  70      39.780  52.330  64.880  1.00  0.00           H
ATOM   1041  HB3 ALA A  70      40.380  53.750  65.650  1.00  0.00           H
ATOM   1042  C   ALA A  70      40.900  53.460  62.770  1.00  0.00           C
ATOM   1043  O   ALA A  70      40.430  52.700  61.980  1.00  0.00           O
ATOM   1044  N   VAL A  71      40.800  54.810  62.450  1.00  0.00           N
ATOM   1045  HN  VAL A  71      41.030  55.480  63.160  1.00  0.00           H
ATOM   1046  CA  VAL A  71      40.080  55.370  61.270  1.00  0.00           C
ATOM   1047  HA  VAL A  71      39.110  54.880  61.340  1.00  0.00           H
ATOM   1048  CB  VAL A  71      39.830  56.890  61.410  1.00  0.00           C
ATOM   1049  HB  VAL A  71      40.760  57.480  61.500  1.00  0.00           H
ATOM   1050  CG1 VAL A  71      39.370  57.470  60.030  1.00  0.00           C
ATOM   1051 HG11 VAL A  71      38.620  56.810  59.550  1.00  0.00           H
ATOM   1052 HG12 VAL A  71      40.210  57.610  59.310  1.00  0.00           H
ATOM   1053 HG13 VAL A  71      39.010  58.520  60.100  1.00  0.00           H
ATOM   1054  CG2 VAL A  71      38.810  57.190  62.510  1.00  0.00           C
ATOM   1055 HG21 VAL A  71      38.350  58.200  62.410  1.00  0.00           H
ATOM   1056 HG22 VAL A  71      39.300  57.010  63.490  1.00  0.00           H
ATOM   1057 HG23 VAL A  71      37.960  56.500  62.310  1.00  0.00           H
ATOM   1058  C   VAL A  71      40.740  55.000  60.000  1.00  0.00           C
ATOM   1059  O   VAL A  71      40.100  54.470  59.080  1.00  0.00           O
ATOM   1060  N   ALA A  72      42.070  55.310  60.020  1.00  0.00           N
ATOM   1061  HN  ALA A  72      42.330  55.840  60.820  1.00  0.00           H
ATOM   1062  CA  ALA A  72      42.860  54.890  58.870  1.00  0.00           C
ATOM   1063  HA  ALA A  72      42.550  55.380  57.970  1.00  0.00           H
ATOM   1064  CB  ALA A  72      44.290  55.290  59.230  1.00  0.00           C
ATOM   1065  HB1 ALA A  72      44.360  56.370  59.500  1.00  0.00           H
ATOM   1066  HB2 ALA A  72      44.890  55.260  58.300  1.00  0.00           H
ATOM   1067  HB3 ALA A  72      44.710  54.710  60.080  1.00  0.00           H
ATOM   1068  C   ALA A  72      42.890  53.350  58.620  1.00  0.00           C
ATOM   1069  O   ALA A  72      42.850  52.990  57.410  1.00  0.00           O
ATOM   1070  N   ASP A  73      42.950  52.500  59.620  1.00  0.00           N
ATOM   1071  HN  ASP A  73      43.070  52.850  60.540  1.00  0.00           H
ATOM   1072  CA  ASP A  73      42.610  51.120  59.340  1.00  0.00           C
ATOM   1073  HA  ASP A  73      43.300  50.770  58.590  1.00  0.00           H
ATOM   1074  CB  ASP A  73      42.850  50.180  60.530  1.00  0.00           C
ATOM   1075  HB1 ASP A  73      42.690  49.090  60.360  1.00  0.00           H
ATOM   1076  HB2 ASP A  73      42.310  50.620  61.400  1.00  0.00           H
ATOM   1077  CG  ASP A  73      44.310  50.350  60.960  1.00  0.00           C
ATOM   1078  OD1 ASP A  73      45.170  51.070  60.470  1.00  0.00           O
ATOM   1079  OD2 ASP A  73      44.460  49.720  62.200  1.00  0.00           O
ATOM   1080  HD2 ASP A  73      45.320  49.940  62.570  1.00  0.00           H
ATOM   1081  C   ASP A  73      41.160  50.830  58.870  1.00  0.00           C
ATOM   1082  O   ASP A  73      40.840  50.000  58.040  1.00  0.00           O
ATOM   1083  N   PHE A  74      40.220  51.430  59.490  1.00  0.00           N
ATOM   1084  HN  PHE A  74      40.520  51.970  60.280  1.00  0.00           H
ATOM   1085  CA  PHE A  74      38.830  51.250  59.160  1.00  0.00           C
ATOM   1086  HA  PHE A  74      38.730  50.190  59.350  1.00  0.00           H
ATOM   1087  CB  PHE A  74      37.970  52.000  60.210  1.00  0.00           C
ATOM   1088  HB1 PHE A  74      38.250  53.070  60.310  1.00  0.00           H
ATOM   1089  HB2 PHE A  74      38.170  51.500  61.190  1.00  0.00           H
ATOM   1090  CG  PHE A  74      36.430  52.090  59.890  1.00  0.00           C
ATOM   1091  CD1 PHE A  74      35.890  53.250  59.230  1.00  0.00           C
ATOM   1092  HD1 PHE A  74      36.560  53.980  58.800  1.00  0.00           H
ATOM   1093  CE1 PHE A  74      34.500  53.470  59.100  1.00  0.00           C
ATOM   1094  HE1 PHE A  74      34.180  54.280  58.460  1.00  0.00           H
ATOM   1095  CZ  PHE A  74      33.660  52.420  59.570  1.00  0.00           C
ATOM   1096  HZ  PHE A  74      32.620  52.550  59.290  1.00  0.00           H
ATOM   1097  CD2 PHE A  74      35.530  51.120  60.350  1.00  0.00           C
ATOM   1098  HD2 PHE A  74      35.910  50.280  60.910  1.00  0.00           H
ATOM   1099  CE2 PHE A  74      34.170  51.230  60.110  1.00  0.00           C
ATOM   1100  HE2 PHE A  74      33.500  50.430  60.420  1.00  0.00           H
ATOM   1101  C   PHE A  74      38.420  51.610  57.700  1.00  0.00           C
ATOM   1102  O   PHE A  74      37.740  50.860  56.960  1.00  0.00           O
ATOM   1103  N   LEU A  75      38.960  52.770  57.230  1.00  0.00           N
ATOM   1104  HN  LEU A  75      39.530  53.320  57.840  1.00  0.00           H
ATOM   1105  CA  LEU A  75      39.070  53.090  55.870  1.00  0.00           C
ATOM   1106  HA  LEU A  75      38.100  52.980  55.420  1.00  0.00           H
ATOM   1107  CB  LEU A  75      39.470  54.590  55.670  1.00  0.00           C
ATOM   1108  HB1 LEU A  75      39.690  54.890  54.630  1.00  0.00           H
ATOM   1109  HB2 LEU A  75      40.420  54.840  56.190  1.00  0.00           H
ATOM   1110  CG  LEU A  75      38.320  55.630  55.970  1.00  0.00           C
ATOM   1111  HG  LEU A  75      37.750  55.310  56.880  1.00  0.00           H
ATOM   1112  CD1 LEU A  75      38.860  57.040  56.130  1.00  0.00           C
ATOM   1113 HD11 LEU A  75      39.310  57.290  55.150  1.00  0.00           H
ATOM   1114 HD12 LEU A  75      39.590  57.190  56.960  1.00  0.00           H
ATOM   1115 HD13 LEU A  75      37.990  57.690  56.370  1.00  0.00           H
ATOM   1116  CD2 LEU A  75      37.310  55.710  54.790  1.00  0.00           C
ATOM   1117 HD21 LEU A  75      37.910  55.790  53.850  1.00  0.00           H
ATOM   1118 HD22 LEU A  75      36.680  56.610  54.960  1.00  0.00           H
ATOM   1119 HD23 LEU A  75      36.640  54.820  54.890  1.00  0.00           H
ATOM   1120  C   LEU A  75      39.980  52.200  55.010  1.00  0.00           C
ATOM   1121  O   LEU A  75      39.660  51.820  53.900  1.00  0.00           O
ATOM   1122  N   LEU A  76      41.190  51.810  55.460  1.00  0.00           N
ATOM   1123  HN  LEU A  76      41.610  52.240  56.260  1.00  0.00           H
ATOM   1124  CA  LEU A  76      42.050  50.890  54.820  1.00  0.00           C
ATOM   1125  HA  LEU A  76      42.430  51.340  53.920  1.00  0.00           H
ATOM   1126  CB  LEU A  76      43.240  50.640  55.670  1.00  0.00           C
ATOM   1127  HB1 LEU A  76      43.040  50.220  56.670  1.00  0.00           H
ATOM   1128  HB2 LEU A  76      43.840  51.570  55.840  1.00  0.00           H
ATOM   1129  CG  LEU A  76      44.410  49.670  55.050  1.00  0.00           C
ATOM   1130  HG  LEU A  76      44.020  48.630  55.080  1.00  0.00           H
ATOM   1131  CD1 LEU A  76      44.880  50.080  53.600  1.00  0.00           C
ATOM   1132 HD11 LEU A  76      45.150  51.150  53.580  1.00  0.00           H
ATOM   1133 HD12 LEU A  76      44.100  49.870  52.830  1.00  0.00           H
ATOM   1134 HD13 LEU A  76      45.740  49.510  53.180  1.00  0.00           H
ATOM   1135  CD2 LEU A  76      45.670  49.720  55.940  1.00  0.00           C
ATOM   1136 HD21 LEU A  76      46.020  50.780  55.980  1.00  0.00           H
ATOM   1137 HD22 LEU A  76      46.500  49.080  55.580  1.00  0.00           H
ATOM   1138 HD23 LEU A  76      45.370  49.590  56.990  1.00  0.00           H
ATOM   1139  C   LEU A  76      41.390  49.560  54.450  1.00  0.00           C
ATOM   1140  O   LEU A  76      41.500  49.160  53.280  1.00  0.00           O
ATOM   1141  N   ILE A  77      40.620  49.030  55.350  1.00  0.00           N
ATOM   1142  HN  ILE A  77      40.680  49.510  56.220  1.00  0.00           H
ATOM   1143  CA  ILE A  77      39.860  47.830  55.170  1.00  0.00           C
ATOM   1144  HA  ILE A  77      40.580  47.140  54.730  1.00  0.00           H
ATOM   1145  CB  ILE A  77      39.420  47.360  56.550  1.00  0.00           C
ATOM   1146  HB  ILE A  77      39.070  48.170  57.230  1.00  0.00           H
ATOM   1147  CG2 ILE A  77      38.250  46.410  56.540  1.00  0.00           C
ATOM   1148 HG21 ILE A  77      37.310  46.880  56.170  1.00  0.00           H
ATOM   1149 HG22 ILE A  77      37.980  46.030  57.560  1.00  0.00           H
ATOM   1150 HG23 ILE A  77      38.250  45.540  55.860  1.00  0.00           H
ATOM   1151  CG1 ILE A  77      40.700  46.770  57.300  1.00  0.00           C
ATOM   1152 HG11 ILE A  77      40.550  46.760  58.390  1.00  0.00           H
ATOM   1153 HG12 ILE A  77      41.590  47.400  57.070  1.00  0.00           H
ATOM   1154  CD  ILE A  77      41.030  45.340  56.760  1.00  0.00           C
ATOM   1155  HD1 ILE A  77      40.110  44.710  56.720  1.00  0.00           H
ATOM   1156  HD2 ILE A  77      41.720  44.840  57.480  1.00  0.00           H
ATOM   1157  HD3 ILE A  77      41.320  45.350  55.690  1.00  0.00           H
ATOM   1158  C   ILE A  77      38.690  47.870  54.190  1.00  0.00           C
ATOM   1159  O   ILE A  77      38.380  46.940  53.460  1.00  0.00           O
ATOM   1160  N   ILE A  78      37.830  48.990  54.170  1.00  0.00           N
ATOM   1161  HN  ILE A  78      37.940  49.600  54.950  1.00  0.00           H
ATOM   1162  CA  ILE A  78      36.610  49.090  53.390  1.00  0.00           C
ATOM   1163  HA  ILE A  78      36.110  48.130  53.290  1.00  0.00           H
ATOM   1164  CB  ILE A  78      35.490  50.000  53.990  1.00  0.00           C
ATOM   1165  HB  ILE A  78      34.570  49.940  53.370  1.00  0.00           H
ATOM   1166  CG2 ILE A  78      35.090  49.380  55.350  1.00  0.00           C
ATOM   1167 HG21 ILE A  78      35.930  49.430  56.080  1.00  0.00           H
ATOM   1168 HG22 ILE A  78      34.830  48.330  55.150  1.00  0.00           H
ATOM   1169 HG23 ILE A  78      34.220  49.840  55.860  1.00  0.00           H
ATOM   1170  CG1 ILE A  78      35.900  51.490  54.090  1.00  0.00           C
ATOM   1171 HG11 ILE A  78      35.920  51.890  53.050  1.00  0.00           H
ATOM   1172 HG12 ILE A  78      36.940  51.590  54.440  1.00  0.00           H
ATOM   1173  CD  ILE A  78      34.830  52.300  54.840  1.00  0.00           C
ATOM   1174  HD1 ILE A  78      33.830  52.190  54.390  1.00  0.00           H
ATOM   1175  HD2 ILE A  78      35.050  53.390  54.770  1.00  0.00           H
ATOM   1176  HD3 ILE A  78      34.680  51.930  55.880  1.00  0.00           H
ATOM   1177  C   ILE A  78      36.830  49.540  51.880  1.00  0.00           C
ATOM   1178  O   ILE A  78      35.860  49.620  51.140  1.00  0.00           O
ATOM   1179  N   CYS A  79      38.090  49.780  51.580  1.00  0.00           N
ATOM   1180  HN  CYS A  79      38.860  49.810  52.210  1.00  0.00           H
ATOM   1181  CA  CYS A  79      38.530  49.620  50.190  1.00  0.00           C
ATOM   1182  HA  CYS A  79      37.930  50.300  49.580  1.00  0.00           H
ATOM   1183  CB  CYS A  79      40.100  49.890  49.960  1.00  0.00           C
ATOM   1184  HB1 CYS A  79      40.300  49.800  48.870  1.00  0.00           H
ATOM   1185  HB2 CYS A  79      40.680  49.110  50.500  1.00  0.00           H
ATOM   1186  SG  CYS A  79      40.560  51.560  50.420  1.00  0.00           S
ATOM   1187  HG1 CYS A  79      40.690  51.250  51.700  1.00  0.00           H
ATOM   1188  C   CYS A  79      38.290  48.210  49.680  1.00  0.00           C
ATOM   1189  O   CYS A  79      37.870  48.050  48.570  1.00  0.00           O
ATOM   1190  N   LEU A  80      38.600  47.150  50.540  1.00  0.00           N
ATOM   1191  HN  LEU A  80      38.660  47.300  51.520  1.00  0.00           H
ATOM   1192  CA  LEU A  80      38.890  45.800  50.080  1.00  0.00           C
ATOM   1193  HA  LEU A  80      39.620  45.920  49.290  1.00  0.00           H
ATOM   1194  CB  LEU A  80      39.450  44.940  51.270  1.00  0.00           C
ATOM   1195  HB1 LEU A  80      39.430  43.880  50.930  1.00  0.00           H
ATOM   1196  HB2 LEU A  80      38.770  45.070  52.140  1.00  0.00           H
ATOM   1197  CG  LEU A  80      40.880  45.220  51.660  1.00  0.00           C
ATOM   1198  HG  LEU A  80      41.180  46.280  51.810  1.00  0.00           H
ATOM   1199  CD1 LEU A  80      41.190  44.430  52.980  1.00  0.00           C
ATOM   1200 HD11 LEU A  80      40.470  44.520  53.820  1.00  0.00           H
ATOM   1201 HD12 LEU A  80      42.210  44.580  53.400  1.00  0.00           H
ATOM   1202 HD13 LEU A  80      41.140  43.350  52.730  1.00  0.00           H
ATOM   1203  CD2 LEU A  80      41.890  44.780  50.500  1.00  0.00           C
ATOM   1204 HD21 LEU A  80      41.710  43.710  50.270  1.00  0.00           H
ATOM   1205 HD22 LEU A  80      42.950  44.910  50.840  1.00  0.00           H
ATOM   1206 HD23 LEU A  80      41.690  45.370  49.580  1.00  0.00           H
ATOM   1207  C   LEU A  80      37.780  44.990  49.400  1.00  0.00           C
ATOM   1208  O   LEU A  80      38.080  44.190  48.550  1.00  0.00           O
ATOM   1209  N   PRO A  81      36.470  45.050  49.630  1.00  0.00           N
ATOM   1210  CD  PRO A  81      35.850  45.720  50.860  1.00  0.00           C
ATOM   1211  HD1 PRO A  81      35.550  46.730  50.490  1.00  0.00           H
ATOM   1212  HD2 PRO A  81      36.460  45.840  51.780  1.00  0.00           H
ATOM   1213  CA  PRO A  81      35.430  44.280  48.950  1.00  0.00           C
ATOM   1214  HA  PRO A  81      35.630  43.210  49.000  1.00  0.00           H
ATOM   1215  CB  PRO A  81      34.060  44.560  49.590  1.00  0.00           C
ATOM   1216  HB1 PRO A  81      33.320  43.740  49.680  1.00  0.00           H
ATOM   1217  HB2 PRO A  81      33.590  45.480  49.190  1.00  0.00           H
ATOM   1218  CG  PRO A  81      34.500  44.940  51.040  1.00  0.00           C
ATOM   1219  HG1 PRO A  81      33.770  45.570  51.590  1.00  0.00           H
ATOM   1220  HG2 PRO A  81      34.580  43.980  51.580  1.00  0.00           H
ATOM   1221  C   PRO A  81      35.380  44.670  47.470  1.00  0.00           C
ATOM   1222  O   PRO A  81      35.420  43.740  46.650  1.00  0.00           O
ATOM   1223  N   PHE A  82      35.380  46.020  47.100  1.00  0.00           N
ATOM   1224  HN  PHE A  82      35.150  46.700  47.780  1.00  0.00           H
ATOM   1225  CA  PHE A  82      35.620  46.420  45.720  1.00  0.00           C
ATOM   1226  HA  PHE A  82      34.790  46.060  45.130  1.00  0.00           H
ATOM   1227  CB  PHE A  82      35.770  47.940  45.750  1.00  0.00           C
ATOM   1228  HB1 PHE A  82      35.960  48.330  44.730  1.00  0.00           H
ATOM   1229  HB2 PHE A  82      36.660  48.210  46.370  1.00  0.00           H
ATOM   1230  CG  PHE A  82      34.450  48.550  46.160  1.00  0.00           C
ATOM   1231  CD1 PHE A  82      33.240  48.290  45.390  1.00  0.00           C
ATOM   1232  HD1 PHE A  82      33.290  47.630  44.530  1.00  0.00           H
ATOM   1233  CE1 PHE A  82      32.010  48.810  45.890  1.00  0.00           C
ATOM   1234  HE1 PHE A  82      31.130  48.520  45.320  1.00  0.00           H
ATOM   1235  CZ  PHE A  82      32.060  49.480  47.080  1.00  0.00           C
ATOM   1236  HZ  PHE A  82      31.110  49.820  47.460  1.00  0.00           H
ATOM   1237  CD2 PHE A  82      34.390  49.270  47.280  1.00  0.00           C
ATOM   1238  HD2 PHE A  82      35.310  49.410  47.840  1.00  0.00           H
ATOM   1239  CE2 PHE A  82      33.150  49.700  47.790  1.00  0.00           C
ATOM   1240  HE2 PHE A  82      33.110  50.280  48.690  1.00  0.00           H
ATOM   1241  C   PHE A  82      36.910  45.920  45.130  1.00  0.00           C
ATOM   1242  O   PHE A  82      36.810  45.240  44.110  1.00  0.00           O
ATOM   1243  N   LEU A  83      38.060  46.000  45.780  1.00  0.00           N
ATOM   1244  HN  LEU A  83      38.180  46.650  46.520  1.00  0.00           H
ATOM   1245  CA  LEU A  83      39.320  45.470  45.310  1.00  0.00           C
ATOM   1246  HA  LEU A  83      39.470  45.870  44.320  1.00  0.00           H
ATOM   1247  CB  LEU A  83      40.480  45.930  46.250  1.00  0.00           C
ATOM   1248  HB1 LEU A  83      41.390  45.410  45.900  1.00  0.00           H
ATOM   1249  HB2 LEU A  83      40.320  45.490  47.250  1.00  0.00           H
ATOM   1250  CG  LEU A  83      40.710  47.380  46.150  1.00  0.00           C
ATOM   1251  HG  LEU A  83      39.760  47.910  46.350  1.00  0.00           H
ATOM   1252  CD1 LEU A  83      41.590  47.730  47.430  1.00  0.00           C
ATOM   1253 HD11 LEU A  83      42.440  47.000  47.430  1.00  0.00           H
ATOM   1254 HD12 LEU A  83      40.960  47.600  48.330  1.00  0.00           H
ATOM   1255 HD13 LEU A  83      42.080  48.720  47.410  1.00  0.00           H
ATOM   1256  CD2 LEU A  83      41.320  48.000  44.880  1.00  0.00           C
ATOM   1257 HD21 LEU A  83      41.480  49.070  45.090  1.00  0.00           H
ATOM   1258 HD22 LEU A  83      40.670  47.860  44.000  1.00  0.00           H
ATOM   1259 HD23 LEU A  83      42.250  47.450  44.620  1.00  0.00           H
ATOM   1260  C   LEU A  83      39.340  43.940  45.120  1.00  0.00           C
ATOM   1261  O   LEU A  83      39.840  43.420  44.070  1.00  0.00           O
ATOM   1262  N   MET A  84      38.780  43.170  46.060  1.00  0.00           N
ATOM   1263  HN  MET A  84      38.360  43.580  46.860  1.00  0.00           H
ATOM   1264  CA  MET A  84      38.700  41.690  45.950  1.00  0.00           C
ATOM   1265  HA  MET A  84      39.670  41.260  45.760  1.00  0.00           H
ATOM   1266  CB  MET A  84      38.090  40.950  47.210  1.00  0.00           C
ATOM   1267  HB1 MET A  84      37.660  39.970  46.870  1.00  0.00           H
ATOM   1268  HB2 MET A  84      37.360  41.620  47.690  1.00  0.00           H
ATOM   1269  CG  MET A  84      39.140  40.590  48.210  1.00  0.00           C
ATOM   1270  HG1 MET A  84      39.720  41.410  48.680  1.00  0.00           H
ATOM   1271  HG2 MET A  84      39.980  40.030  47.720  1.00  0.00           H
ATOM   1272  SD  MET A  84      38.520  39.580  49.610  1.00  0.00           S
ATOM   1273  CE  MET A  84      37.780  40.970  50.470  1.00  0.00           C
ATOM   1274  HE1 MET A  84      38.440  41.860  50.600  1.00  0.00           H
ATOM   1275  HE2 MET A  84      37.200  40.690  51.380  1.00  0.00           H
ATOM   1276  HE3 MET A  84      37.030  41.340  49.730  1.00  0.00           H
ATOM   1277  C   MET A  84      37.850  41.320  44.720  1.00  0.00           C
ATOM   1278  O   MET A  84      38.220  40.550  43.820  1.00  0.00           O
ATOM   1279  N   ASP A  85      36.700  42.040  44.580  1.00  0.00           N
ATOM   1280  HN  ASP A  85      36.350  42.670  45.280  1.00  0.00           H
ATOM   1281  CA  ASP A  85      35.810  41.950  43.430  1.00  0.00           C
ATOM   1282  HA  ASP A  85      35.500  40.930  43.370  1.00  0.00           H
ATOM   1283  CB  ASP A  85      34.570  42.870  43.600  1.00  0.00           C
ATOM   1284  HB1 ASP A  85      34.910  43.920  43.650  1.00  0.00           H
ATOM   1285  HB2 ASP A  85      33.920  42.630  44.470  1.00  0.00           H
ATOM   1286  CG  ASP A  85      33.640  42.830  42.400  1.00  0.00           C
ATOM   1287  OD1 ASP A  85      33.360  41.750  41.850  1.00  0.00           O
ATOM   1288  OD2 ASP A  85      33.020  43.900  42.150  1.00  0.00           O
ATOM   1289  C   ASP A  85      36.580  42.310  42.130  1.00  0.00           C
ATOM   1290  O   ASP A  85      36.560  41.540  41.250  1.00  0.00           O
ATOM   1291  N   ASN A  86      37.420  43.420  42.130  1.00  0.00           N
ATOM   1292  HN  ASN A  86      37.490  43.800  43.040  1.00  0.00           H
ATOM   1293  CA  ASN A  86      38.160  44.030  41.050  1.00  0.00           C
ATOM   1294  HA  ASN A  86      37.460  44.290  40.280  1.00  0.00           H
ATOM   1295  CB  ASN A  86      38.810  45.340  41.550  1.00  0.00           C
ATOM   1296  HB1 ASN A  86      39.250  45.100  42.530  1.00  0.00           H
ATOM   1297  HB2 ASN A  86      38.000  46.090  41.690  1.00  0.00           H
ATOM   1298  CG  ASN A  86      40.010  45.730  40.650  1.00  0.00           C
ATOM   1299  OD1 ASN A  86      41.150  45.840  41.110  1.00  0.00           O
ATOM   1300  ND2 ASN A  86      39.830  45.990  39.300  1.00  0.00           N
ATOM   1301 HD21 ASN A  86      40.570  46.390  38.760  1.00  0.00           H
ATOM   1302 HD22 ASN A  86      38.930  45.850  38.910  1.00  0.00           H
ATOM   1303  C   ASN A  86      39.190  42.960  40.480  1.00  0.00           C
ATOM   1304  O   ASN A  86      39.440  42.810  39.290  1.00  0.00           O
ATOM   1305  N   TYR A  87      39.750  42.210  41.410  1.00  0.00           N
ATOM   1306  HN  TYR A  87      39.620  42.490  42.360  1.00  0.00           H
ATOM   1307  CA  TYR A  87      40.720  41.160  41.170  1.00  0.00           C
ATOM   1308  HA  TYR A  87      41.440  41.520  40.460  1.00  0.00           H
ATOM   1309  CB  TYR A  87      41.370  40.580  42.420  1.00  0.00           C
ATOM   1310  HB1 TYR A  87      42.040  39.720  42.190  1.00  0.00           H
ATOM   1311  HB2 TYR A  87      40.540  40.250  43.080  1.00  0.00           H
ATOM   1312  CG  TYR A  87      42.120  41.570  43.280  1.00  0.00           C
ATOM   1313  CD1 TYR A  87      42.400  41.150  44.630  1.00  0.00           C
ATOM   1314  HD1 TYR A  87      42.080  40.160  44.950  1.00  0.00           H
ATOM   1315  CE1 TYR A  87      43.160  42.010  45.410  1.00  0.00           C
ATOM   1316  HE1 TYR A  87      43.360  41.760  46.440  1.00  0.00           H
ATOM   1317  CZ  TYR A  87      43.650  43.200  44.860  1.00  0.00           C
ATOM   1318  OH  TYR A  87      44.320  44.100  45.680  1.00  0.00           O
ATOM   1319  HH  TYR A  87      44.450  44.840  45.080  1.00  0.00           H
ATOM   1320  CD2 TYR A  87      42.560  42.790  42.820  1.00  0.00           C
ATOM   1321  HD2 TYR A  87      42.420  42.980  41.760  1.00  0.00           H
ATOM   1322  CE2 TYR A  87      43.300  43.650  43.620  1.00  0.00           C
ATOM   1323  HE2 TYR A  87      43.560  44.620  43.220  1.00  0.00           H
ATOM   1324  C   TYR A  87      39.950  39.950  40.490  1.00  0.00           C
ATOM   1325  O   TYR A  87      40.450  39.350  39.530  1.00  0.00           O
ATOM   1326  N   VAL A  88      38.800  39.510  40.910  1.00  0.00           N
ATOM   1327  HN  VAL A  88      38.420  39.910  41.750  1.00  0.00           H
ATOM   1328  CA  VAL A  88      38.040  38.420  40.360  1.00  0.00           C
ATOM   1329  HA  VAL A  88      38.790  37.670  40.200  1.00  0.00           H
ATOM   1330  CB  VAL A  88      36.830  37.980  41.260  1.00  0.00           C
ATOM   1331  HB  VAL A  88      36.240  38.910  41.430  1.00  0.00           H
ATOM   1332  CG1 VAL A  88      35.950  36.970  40.510  1.00  0.00           C
ATOM   1333 HG11 VAL A  88      35.300  37.310  39.680  1.00  0.00           H
ATOM   1334 HG12 VAL A  88      35.300  36.530  41.300  1.00  0.00           H
ATOM   1335 HG13 VAL A  88      36.580  36.150  40.110  1.00  0.00           H
ATOM   1336  CG2 VAL A  88      37.350  37.410  42.600  1.00  0.00           C
ATOM   1337 HG21 VAL A  88      38.230  36.780  42.340  1.00  0.00           H
ATOM   1338 HG22 VAL A  88      36.530  36.870  43.110  1.00  0.00           H
ATOM   1339 HG23 VAL A  88      37.660  38.170  43.340  1.00  0.00           H
ATOM   1340  C   VAL A  88      37.550  38.630  38.880  1.00  0.00           C
ATOM   1341  O   VAL A  88      37.530  37.750  38.080  1.00  0.00           O
ATOM   1342  N   ARG A  89      37.200  39.850  38.550  1.00  0.00           N
ATOM   1343  HN  ARG A  89      37.200  40.480  39.330  1.00  0.00           H
ATOM   1344  CA  ARG A  89      36.850  40.290  37.180  1.00  0.00           C
ATOM   1345  HA  ARG A  89      36.340  39.470  36.710  1.00  0.00           H
ATOM   1346  CB  ARG A  89      35.880  41.510  37.270  1.00  0.00           C
ATOM   1347  HB1 ARG A  89      34.920  41.080  37.630  1.00  0.00           H
ATOM   1348  HB2 ARG A  89      35.610  41.920  36.270  1.00  0.00           H
ATOM   1349  CG  ARG A  89      36.270  42.730  38.190  1.00  0.00           C
ATOM   1350  HG1 ARG A  89      37.190  43.310  38.010  1.00  0.00           H
ATOM   1351  HG2 ARG A  89      36.460  42.310  39.210  1.00  0.00           H
ATOM   1352  CD  ARG A  89      35.090  43.780  38.180  1.00  0.00           C
ATOM   1353  HD1 ARG A  89      34.820  44.090  37.140  1.00  0.00           H
ATOM   1354  HD2 ARG A  89      35.480  44.650  38.740  1.00  0.00           H
ATOM   1355  NE  ARG A  89      33.950  43.220  38.960  1.00  0.00           N
ATOM   1356  HE  ARG A  89      34.130  42.560  39.690  1.00  0.00           H
ATOM   1357  CZ  ARG A  89      32.670  43.600  38.800  1.00  0.00           C
ATOM   1358  NH1 ARG A  89      32.270  44.340  37.780  1.00  0.00           N
ATOM   1359 HH11 ARG A  89      32.750  44.290  36.900  1.00  0.00           H
ATOM   1360 HH12 ARG A  89      31.280  44.330  37.680  1.00  0.00           H
ATOM   1361  NH2 ARG A  89      31.840  43.140  39.690  1.00  0.00           N
ATOM   1362 HH21 ARG A  89      30.880  43.360  39.540  1.00  0.00           H
ATOM   1363 HH22 ARG A  89      32.260  43.130  40.600  1.00  0.00           H
ATOM   1364  C   ARG A  89      38.040  40.690  36.340  1.00  0.00           C
ATOM   1365  O   ARG A  89      38.010  41.200  35.210  1.00  0.00           O
ATOM   1366  N   ARG A  90      39.220  40.400  36.870  1.00  0.00           N
ATOM   1367  HN  ARG A  90      39.270  39.940  37.750  1.00  0.00           H
ATOM   1368  CA  ARG A  90      40.550  40.500  36.090  1.00  0.00           C
ATOM   1369  HA  ARG A  90      41.310  40.030  36.700  1.00  0.00           H
ATOM   1370  CB  ARG A  90      40.640  39.770  34.760  1.00  0.00           C
ATOM   1371  HB1 ARG A  90      41.550  40.040  34.180  1.00  0.00           H
ATOM   1372  HB2 ARG A  90      39.760  39.890  34.100  1.00  0.00           H
ATOM   1373  CG  ARG A  90      40.790  38.190  34.960  1.00  0.00           C
ATOM   1374  HG1 ARG A  90      41.750  38.120  35.490  1.00  0.00           H
ATOM   1375  HG2 ARG A  90      40.870  37.930  33.880  1.00  0.00           H
ATOM   1376  CD  ARG A  90      39.730  37.490  35.810  1.00  0.00           C
ATOM   1377  HD1 ARG A  90      38.730  37.780  35.410  1.00  0.00           H
ATOM   1378  HD2 ARG A  90      39.720  37.730  36.890  1.00  0.00           H
ATOM   1379  NE  ARG A  90      39.990  36.040  35.710  1.00  0.00           N
ATOM   1380  HE  ARG A  90      40.830  35.810  35.220  1.00  0.00           H
ATOM   1381  CZ  ARG A  90      39.190  35.070  36.040  1.00  0.00           C
ATOM   1382  NH1 ARG A  90      38.070  35.340  36.620  1.00  0.00           N
ATOM   1383 HH11 ARG A  90      37.590  34.680  37.210  1.00  0.00           H
ATOM   1384 HH12 ARG A  90      37.970  36.230  37.080  1.00  0.00           H
ATOM   1385  NH2 ARG A  90      39.530  33.790  35.740  1.00  0.00           N
ATOM   1386 HH21 ARG A  90      40.490  33.680  35.460  1.00  0.00           H
ATOM   1387 HH22 ARG A  90      38.910  33.050  35.980  1.00  0.00           H
ATOM   1388  C   ARG A  90      41.100  41.940  35.810  1.00  0.00           C
ATOM   1389  O   ARG A  90      41.650  42.210  34.770  1.00  0.00           O
ATOM   1390  N   TRP A  91      41.010  42.840  36.810  1.00  0.00           N
ATOM   1391  HN  TRP A  91      40.360  42.590  37.530  1.00  0.00           H
ATOM   1392  CA  TRP A  91      41.400  44.190  36.840  1.00  0.00           C
ATOM   1393  HA  TRP A  91      41.420  44.510  37.870  1.00  0.00           H
ATOM   1394  CB  TRP A  91      42.900  44.390  36.330  1.00  0.00           C
ATOM   1395  HB1 TRP A  91      43.320  45.400  36.510  1.00  0.00           H
ATOM   1396  HB2 TRP A  91      42.930  44.380  35.210  1.00  0.00           H
ATOM   1397  CG  TRP A  91      43.900  43.380  36.810  1.00  0.00           C
ATOM   1398  CD1 TRP A  91      44.680  42.570  36.010  1.00  0.00           C
ATOM   1399  HD1 TRP A  91      44.630  42.380  34.950  1.00  0.00           H
ATOM   1400  NE1 TRP A  91      45.700  42.060  36.760  1.00  0.00           N
ATOM   1401  HE1 TRP A  91      46.520  41.560  36.580  1.00  0.00           H
ATOM   1402  CE2 TRP A  91      45.590  42.530  38.090  1.00  0.00           C
ATOM   1403  CD2 TRP A  91      44.410  43.360  38.170  1.00  0.00           C
ATOM   1404  CE3 TRP A  91      44.040  43.900  39.370  1.00  0.00           C
ATOM   1405  HE3 TRP A  91      43.250  44.590  39.650  1.00  0.00           H
ATOM   1406  CZ3 TRP A  91      44.870  43.690  40.490  1.00  0.00           C
ATOM   1407  HZ3 TRP A  91      44.740  44.400  41.300  1.00  0.00           H
ATOM   1408  CZ2 TRP A  91      46.330  42.260  39.200  1.00  0.00           C
ATOM   1409  HZ2 TRP A  91      47.150  41.560  39.180  1.00  0.00           H
ATOM   1410  CH2 TRP A  91      45.980  42.910  40.410  1.00  0.00           C
ATOM   1411  HH2 TRP A  91      46.710  42.850  41.190  1.00  0.00           H
ATOM   1412  C   TRP A  91      40.410  45.090  36.180  1.00  0.00           C
ATOM   1413  O   TRP A  91      40.700  46.280  35.830  1.00  0.00           O
ATOM   1414  N   ASP A  92      39.180  44.560  35.960  1.00  0.00           N
ATOM   1415  HN  ASP A  92      38.950  43.630  36.260  1.00  0.00           H
ATOM   1416  CA  ASP A  92      38.100  45.360  35.420  1.00  0.00           C
ATOM   1417  HA  ASP A  92      38.500  46.120  34.780  1.00  0.00           H
ATOM   1418  CB  ASP A  92      37.180  44.420  34.630  1.00  0.00           C
ATOM   1419  HB1 ASP A  92      36.590  43.800  35.330  1.00  0.00           H
ATOM   1420  HB2 ASP A  92      37.830  43.780  34.010  1.00  0.00           H
ATOM   1421  CG  ASP A  92      36.180  45.170  33.740  1.00  0.00           C
ATOM   1422  OD1 ASP A  92      35.160  44.560  33.250  1.00  0.00           O
ATOM   1423  OD2 ASP A  92      36.400  46.340  33.540  1.00  0.00           O
ATOM   1424  C   ASP A  92      37.320  46.020  36.590  1.00  0.00           C
ATOM   1425  O   ASP A  92      37.480  45.730  37.790  1.00  0.00           O
ATOM   1426  N   TRP A  93      36.520  47.030  36.180  1.00  0.00           N
ATOM   1427  HN  TRP A  93      36.410  47.140  35.200  1.00  0.00           H
ATOM   1428  CA  TRP A  93      36.050  48.040  37.060  1.00  0.00           C
ATOM   1429  HA  TRP A  93      35.780  47.640  38.030  1.00  0.00           H
ATOM   1430  CB  TRP A  93      37.110  49.180  37.260  1.00  0.00           C
ATOM   1431  HB1 TRP A  93      37.270  49.560  36.230  1.00  0.00           H
ATOM   1432  HB2 TRP A  93      38.000  48.610  37.600  1.00  0.00           H
ATOM   1433  CG  TRP A  93      36.810  50.330  38.220  1.00  0.00           C
ATOM   1434  CD1 TRP A  93      36.460  51.640  37.940  1.00  0.00           C
ATOM   1435  HD1 TRP A  93      36.180  51.960  36.950  1.00  0.00           H
ATOM   1436  NE1 TRP A  93      36.170  52.310  39.060  1.00  0.00           N
ATOM   1437  HE1 TRP A  93      35.980  53.260  39.210  1.00  0.00           H
ATOM   1438  CE2 TRP A  93      36.410  51.490  40.130  1.00  0.00           C
ATOM   1439  CD2 TRP A  93      36.770  50.240  39.610  1.00  0.00           C
ATOM   1440  CE3 TRP A  93      37.000  49.190  40.560  1.00  0.00           C
ATOM   1441  HE3 TRP A  93      37.510  48.250  40.360  1.00  0.00           H
ATOM   1442  CZ3 TRP A  93      36.940  49.460  41.940  1.00  0.00           C
ATOM   1443  HZ3 TRP A  93      37.250  48.690  42.630  1.00  0.00           H
ATOM   1444  CZ2 TRP A  93      36.220  51.740  41.480  1.00  0.00           C
ATOM   1445  HZ2 TRP A  93      35.820  52.620  41.970  1.00  0.00           H
ATOM   1446  CH2 TRP A  93      36.570  50.740  42.350  1.00  0.00           C
ATOM   1447  HH2 TRP A  93      36.390  50.920  43.400  1.00  0.00           H
ATOM   1448  C   TRP A  93      34.730  48.570  36.480  1.00  0.00           C
ATOM   1449  O   TRP A  93      34.510  48.840  35.340  1.00  0.00           O
ATOM   1450  N   LYS A  94      33.720  48.810  37.380  1.00  0.00           N
ATOM   1451  HN  LYS A  94      33.890  48.650  38.360  1.00  0.00           H
ATOM   1452  CA  LYS A  94      32.350  49.220  36.930  1.00  0.00           C
ATOM   1453  HA  LYS A  94      32.330  49.180  35.850  1.00  0.00           H
ATOM   1454  CB  LYS A  94      31.280  48.250  37.480  1.00  0.00           C
ATOM   1455  HB1 LYS A  94      31.630  47.190  37.400  1.00  0.00           H
ATOM   1456  HB2 LYS A  94      30.450  48.390  36.760  1.00  0.00           H
ATOM   1457  CG  LYS A  94      30.780  48.400  38.910  1.00  0.00           C
ATOM   1458  HG1 LYS A  94      30.640  49.490  39.110  1.00  0.00           H
ATOM   1459  HG2 LYS A  94      31.600  47.960  39.530  1.00  0.00           H
ATOM   1460  CD  LYS A  94      29.440  47.720  39.270  1.00  0.00           C
ATOM   1461  HD1 LYS A  94      29.240  47.850  40.350  1.00  0.00           H
ATOM   1462  HD2 LYS A  94      29.700  46.660  39.020  1.00  0.00           H
ATOM   1463  CE  LYS A  94      28.310  48.210  38.360  1.00  0.00           C
ATOM   1464  HE1 LYS A  94      28.480  47.760  37.360  1.00  0.00           H
ATOM   1465  HE2 LYS A  94      28.320  49.330  38.420  1.00  0.00           H
ATOM   1466  NZ  LYS A  94      27.060  47.680  38.870  1.00  0.00           N
ATOM   1467  HZ1 LYS A  94      27.250  46.670  38.740  1.00  0.00           H
ATOM   1468  HZ2 LYS A  94      26.250  48.130  38.390  1.00  0.00           H
ATOM   1469  HZ3 LYS A  94      26.900  47.850  39.880  1.00  0.00           H
ATOM   1470  C   LYS A  94      31.970  50.630  37.310  1.00  0.00           C
ATOM   1471  O   LYS A  94      30.960  51.190  36.880  1.00  0.00           O
ATOM   1472  N   PHE A  95      32.790  51.330  38.120  1.00  0.00           N
ATOM   1473  HN  PHE A  95      33.630  50.990  38.530  1.00  0.00           H
ATOM   1474  CA  PHE A  95      32.400  52.640  38.590  1.00  0.00           C
ATOM   1475  HA  PHE A  95      31.330  52.720  38.450  1.00  0.00           H
ATOM   1476  CB  PHE A  95      32.610  52.710  40.110  1.00  0.00           C
ATOM   1477  HB1 PHE A  95      32.160  53.580  40.640  1.00  0.00           H
ATOM   1478  HB2 PHE A  95      33.660  52.580  40.440  1.00  0.00           H
ATOM   1479  CG  PHE A  95      31.790  51.640  40.800  1.00  0.00           C
ATOM   1480  CD1 PHE A  95      30.360  51.820  40.800  1.00  0.00           C
ATOM   1481  HD1 PHE A  95      29.870  52.660  40.330  1.00  0.00           H
ATOM   1482  CE1 PHE A  95      29.530  50.850  41.410  1.00  0.00           C
ATOM   1483  HE1 PHE A  95      28.470  51.040  41.480  1.00  0.00           H
ATOM   1484  CZ  PHE A  95      30.090  49.770  42.180  1.00  0.00           C
ATOM   1485  HZ  PHE A  95      29.460  49.060  42.690  1.00  0.00           H
ATOM   1486  CD2 PHE A  95      32.330  50.560  41.580  1.00  0.00           C
ATOM   1487  HD2 PHE A  95      33.400  50.500  41.630  1.00  0.00           H
ATOM   1488  CE2 PHE A  95      31.490  49.640  42.220  1.00  0.00           C
ATOM   1489  HE2 PHE A  95      31.930  48.910  42.880  1.00  0.00           H
ATOM   1490  C   PHE A  95      33.060  53.740  37.760  1.00  0.00           C
ATOM   1491  O   PHE A  95      32.830  54.910  37.940  1.00  0.00           O
ATOM   1492  N   GLY A  96      33.980  53.450  36.740  1.00  0.00           N
ATOM   1493  HN  GLY A  96      34.110  52.470  36.580  1.00  0.00           H
ATOM   1494  CA  GLY A  96      34.790  54.370  35.940  1.00  0.00           C
ATOM   1495  HA1 GLY A  96      34.170  55.150  35.520  1.00  0.00           H
ATOM   1496  HA2 GLY A  96      35.320  53.710  35.270  1.00  0.00           H
ATOM   1497  C   GLY A  96      35.740  55.230  36.690  1.00  0.00           C
ATOM   1498  O   GLY A  96      36.150  54.910  37.780  1.00  0.00           O
ATOM   1499  N   ASP A  97      36.240  56.250  35.930  1.00  0.00           N
ATOM   1500  HN  ASP A  97      35.910  56.430  35.000  1.00  0.00           H
ATOM   1501  CA  ASP A  97      37.420  57.040  36.190  1.00  0.00           C
ATOM   1502  HA  ASP A  97      38.270  56.380  36.150  1.00  0.00           H
ATOM   1503  CB  ASP A  97      37.650  58.060  34.990  1.00  0.00           C
ATOM   1504  HB1 ASP A  97      36.800  58.760  35.070  1.00  0.00           H
ATOM   1505  HB2 ASP A  97      37.490  57.510  34.030  1.00  0.00           H
ATOM   1506  CG  ASP A  97      39.000  58.860  34.950  1.00  0.00           C
ATOM   1507  OD1 ASP A  97      39.080  59.740  34.020  1.00  0.00           O
ATOM   1508  OD2 ASP A  97      39.920  58.640  35.750  1.00  0.00           O
ATOM   1509  C   ASP A  97      37.510  57.740  37.590  1.00  0.00           C
ATOM   1510  O   ASP A  97      38.370  57.380  38.400  1.00  0.00           O
ATOM   1511  N   ILE A  98      36.550  58.670  37.830  1.00  0.00           N
ATOM   1512  HN  ILE A  98      35.850  58.880  37.150  1.00  0.00           H
ATOM   1513  CA  ILE A  98      36.700  59.500  39.060  1.00  0.00           C
ATOM   1514  HA  ILE A  98      37.740  59.770  39.110  1.00  0.00           H
ATOM   1515  CB  ILE A  98      35.940  60.790  39.030  1.00  0.00           C
ATOM   1516  HB  ILE A  98      34.870  60.590  39.240  1.00  0.00           H
ATOM   1517  CG2 ILE A  98      36.340  61.660  40.240  1.00  0.00           C
ATOM   1518 HG21 ILE A  98      36.060  62.730  40.180  1.00  0.00           H
ATOM   1519 HG22 ILE A  98      37.410  61.610  40.540  1.00  0.00           H
ATOM   1520 HG23 ILE A  98      35.870  61.260  41.160  1.00  0.00           H
ATOM   1521  CG1 ILE A  98      36.200  61.580  37.770  1.00  0.00           C
ATOM   1522 HG11 ILE A  98      35.770  62.570  38.040  1.00  0.00           H
ATOM   1523 HG12 ILE A  98      35.590  61.170  36.930  1.00  0.00           H
ATOM   1524  CD  ILE A  98      37.710  61.770  37.270  1.00  0.00           C
ATOM   1525  HD1 ILE A  98      38.390  61.850  38.160  1.00  0.00           H
ATOM   1526  HD2 ILE A  98      37.820  62.670  36.650  1.00  0.00           H
ATOM   1527  HD3 ILE A  98      38.090  60.950  36.630  1.00  0.00           H
ATOM   1528  C   ILE A  98      36.320  58.690  40.340  1.00  0.00           C
ATOM   1529  O   ILE A  98      36.920  58.840  41.430  1.00  0.00           O
ATOM   1530  N   PRO A  99      35.560  57.590  40.260  1.00  0.00           N
ATOM   1531  CD  PRO A  99      34.210  57.570  39.540  1.00  0.00           C
ATOM   1532  HD1 PRO A  99      34.240  57.150  38.520  1.00  0.00           H
ATOM   1533  HD2 PRO A  99      33.700  58.560  39.550  1.00  0.00           H
ATOM   1534  CA  PRO A  99      35.550  56.590  41.370  1.00  0.00           C
ATOM   1535  HA  PRO A  99      35.400  57.080  42.320  1.00  0.00           H
ATOM   1536  CB  PRO A  99      34.410  55.690  41.050  1.00  0.00           C
ATOM   1537  HB1 PRO A  99      33.950  55.290  41.970  1.00  0.00           H
ATOM   1538  HB2 PRO A  99      34.630  54.900  40.300  1.00  0.00           H
ATOM   1539  CG  PRO A  99      33.380  56.720  40.400  1.00  0.00           C
ATOM   1540  HG1 PRO A  99      32.600  56.180  39.820  1.00  0.00           H
ATOM   1541  HG2 PRO A  99      33.000  57.310  41.260  1.00  0.00           H
ATOM   1542  C   PRO A  99      36.870  55.800  41.530  1.00  0.00           C
ATOM   1543  O   PRO A  99      37.220  55.580  42.680  1.00  0.00           O
ATOM   1544  N   CYS A 100      37.560  55.340  40.480  1.00  0.00           N
ATOM   1545  HN  CYS A 100      37.240  55.650  39.590  1.00  0.00           H
ATOM   1546  CA  CYS A 100      38.810  54.640  40.570  1.00  0.00           C
ATOM   1547  HA  CYS A 100      38.640  54.040  41.450  1.00  0.00           H
ATOM   1548  CB  CYS A 100      39.230  53.960  39.260  1.00  0.00           C
ATOM   1549  HB1 CYS A 100      39.880  54.580  38.600  1.00  0.00           H
ATOM   1550  HB2 CYS A 100      38.350  53.650  38.670  1.00  0.00           H
ATOM   1551  SG  CYS A 100      40.090  52.410  39.560  1.00  0.00           S
ATOM   1552  C   CYS A 100      39.850  55.660  41.030  1.00  0.00           C
ATOM   1553  O   CYS A 100      40.640  55.260  41.870  1.00  0.00           O
ATOM   1554  N   ARG A 101      39.870  56.900  40.560  1.00  0.00           N
ATOM   1555  HN  ARG A 101      39.170  57.200  39.920  1.00  0.00           H
ATOM   1556  CA  ARG A 101      40.670  57.910  41.190  1.00  0.00           C
ATOM   1557  HA  ARG A 101      41.690  57.610  40.970  1.00  0.00           H
ATOM   1558  CB  ARG A 101      40.540  59.350  40.600  1.00  0.00           C
ATOM   1559  HB1 ARG A 101      41.400  59.900  41.050  1.00  0.00           H
ATOM   1560  HB2 ARG A 101      39.630  59.880  40.930  1.00  0.00           H
ATOM   1561  CG  ARG A 101      40.760  59.500  39.050  1.00  0.00           C
ATOM   1562  HG1 ARG A 101      39.820  59.470  38.460  1.00  0.00           H
ATOM   1563  HG2 ARG A 101      41.300  58.600  38.670  1.00  0.00           H
ATOM   1564  CD  ARG A 101      41.300  60.830  38.590  1.00  0.00           C
ATOM   1565  HD1 ARG A 101      42.400  60.880  38.710  1.00  0.00           H
ATOM   1566  HD2 ARG A 101      40.920  61.760  39.050  1.00  0.00           H
ATOM   1567  NE  ARG A 101      41.020  60.920  37.070  1.00  0.00           N
ATOM   1568  HE  ARG A 101      40.710  60.100  36.590  1.00  0.00           H
ATOM   1569  CZ  ARG A 101      41.000  62.020  36.310  1.00  0.00           C
ATOM   1570  NH1 ARG A 101      41.280  63.230  36.780  1.00  0.00           N
ATOM   1571 HH11 ARG A 101      41.720  63.240  37.670  1.00  0.00           H
ATOM   1572 HH12 ARG A 101      41.130  64.010  36.170  1.00  0.00           H
ATOM   1573  NH2 ARG A 101      40.380  61.950  35.120  1.00  0.00           N
ATOM   1574 HH21 ARG A 101      40.060  62.810  34.720  1.00  0.00           H
ATOM   1575 HH22 ARG A 101      40.120  61.030  34.850  1.00  0.00           H
ATOM   1576  C   ARG A 101      40.600  58.000  42.660  1.00  0.00           C
ATOM   1577  O   ARG A 101      41.600  57.820  43.350  1.00  0.00           O
ATOM   1578  N   LEU A 102      39.450  58.250  43.310  1.00  0.00           N
ATOM   1579  HN  LEU A 102      38.650  58.380  42.730  1.00  0.00           H
ATOM   1580  CA  LEU A 102      39.230  58.380  44.760  1.00  0.00           C
ATOM   1581  HA  LEU A 102      40.010  59.050  45.070  1.00  0.00           H
ATOM   1582  CB  LEU A 102      37.850  58.870  45.080  1.00  0.00           C
ATOM   1583  HB1 LEU A 102      37.640  58.860  46.170  1.00  0.00           H
ATOM   1584  HB2 LEU A 102      37.080  58.230  44.590  1.00  0.00           H
ATOM   1585  CG  LEU A 102      37.650  60.330  44.690  1.00  0.00           C
ATOM   1586  HG  LEU A 102      37.990  60.450  43.630  1.00  0.00           H
ATOM   1587  CD1 LEU A 102      36.130  60.630  44.770  1.00  0.00           C
ATOM   1588 HD11 LEU A 102      35.820  61.700  44.780  1.00  0.00           H
ATOM   1589 HD12 LEU A 102      35.790  60.360  45.800  1.00  0.00           H
ATOM   1590 HD13 LEU A 102      35.580  60.200  43.910  1.00  0.00           H
ATOM   1591  CD2 LEU A 102      38.510  61.310  45.530  1.00  0.00           C
ATOM   1592 HD21 LEU A 102      39.570  60.990  45.470  1.00  0.00           H
ATOM   1593 HD22 LEU A 102      38.370  61.170  46.620  1.00  0.00           H
ATOM   1594 HD23 LEU A 102      38.370  62.370  45.260  1.00  0.00           H
ATOM   1595  C   LEU A 102      39.440  56.990  45.410  1.00  0.00           C
ATOM   1596  O   LEU A 102      39.890  57.020  46.540  1.00  0.00           O
ATOM   1597  N   MET A 103      39.140  55.770  44.830  1.00  0.00           N
ATOM   1598  HN  MET A 103      38.570  55.720  44.010  1.00  0.00           H
ATOM   1599  CA  MET A 103      39.540  54.470  45.400  1.00  0.00           C
ATOM   1600  HA  MET A 103      39.080  54.370  46.360  1.00  0.00           H
ATOM   1601  CB  MET A 103      39.100  53.330  44.420  1.00  0.00           C
ATOM   1602  HB1 MET A 103      39.470  53.510  43.400  1.00  0.00           H
ATOM   1603  HB2 MET A 103      37.990  53.410  44.380  1.00  0.00           H
ATOM   1604  CG  MET A 103      39.440  51.840  44.830  1.00  0.00           C
ATOM   1605  HG1 MET A 103      40.490  51.680  44.490  1.00  0.00           H
ATOM   1606  HG2 MET A 103      38.850  51.110  44.240  1.00  0.00           H
ATOM   1607  SD  MET A 103      39.040  51.300  46.500  1.00  0.00           S
ATOM   1608  CE  MET A 103      37.220  51.550  46.600  1.00  0.00           C
ATOM   1609  HE1 MET A 103      37.140  52.620  46.300  1.00  0.00           H
ATOM   1610  HE2 MET A 103      36.780  51.450  47.610  1.00  0.00           H
ATOM   1611  HE3 MET A 103      36.770  50.840  45.880  1.00  0.00           H
ATOM   1612  C   MET A 103      41.030  54.280  45.710  1.00  0.00           C
ATOM   1613  O   MET A 103      41.500  54.070  46.830  1.00  0.00           O
ATOM   1614  N   LEU A 104      41.850  54.450  44.690  1.00  0.00           N
ATOM   1615  HN  LEU A 104      41.390  54.490  43.810  1.00  0.00           H
ATOM   1616  CA  LEU A 104      43.340  54.450  44.610  1.00  0.00           C
ATOM   1617  HA  LEU A 104      43.630  53.460  44.910  1.00  0.00           H
ATOM   1618  CB  LEU A 104      43.760  54.500  43.080  1.00  0.00           C
ATOM   1619  HB1 LEU A 104      44.870  54.430  43.000  1.00  0.00           H
ATOM   1620  HB2 LEU A 104      43.470  55.480  42.660  1.00  0.00           H
ATOM   1621  CG  LEU A 104      43.170  53.450  42.140  1.00  0.00           C
ATOM   1622  HG  LEU A 104      42.080  53.350  42.370  1.00  0.00           H
ATOM   1623  CD1 LEU A 104      43.280  53.840  40.710  1.00  0.00           C
ATOM   1624 HD11 LEU A 104      42.480  54.550  40.410  1.00  0.00           H
ATOM   1625 HD12 LEU A 104      43.290  52.910  40.090  1.00  0.00           H
ATOM   1626 HD13 LEU A 104      44.270  54.290  40.520  1.00  0.00           H
ATOM   1627  CD2 LEU A 104      43.900  52.160  42.320  1.00  0.00           C
ATOM   1628 HD21 LEU A 104      43.470  51.320  41.720  1.00  0.00           H
ATOM   1629 HD22 LEU A 104      43.820  51.900  43.400  1.00  0.00           H
ATOM   1630 HD23 LEU A 104      44.980  52.350  42.130  1.00  0.00           H
ATOM   1631  C   LEU A 104      44.050  55.500  45.490  1.00  0.00           C
ATOM   1632  O   LEU A 104      45.000  55.240  46.190  1.00  0.00           O
ATOM   1633  N   PHE A 105      43.520  56.780  45.410  1.00  0.00           N
ATOM   1634  HN  PHE A 105      42.940  57.140  44.680  1.00  0.00           H
ATOM   1635  CA  PHE A 105      43.880  57.730  46.400  1.00  0.00           C
ATOM   1636  HA  PHE A 105      44.900  58.010  46.300  1.00  0.00           H
ATOM   1637  CB  PHE A 105      43.130  59.100  46.010  1.00  0.00           C
ATOM   1638  HB1 PHE A 105      42.050  58.880  45.870  1.00  0.00           H
ATOM   1639  HB2 PHE A 105      43.580  59.490  45.070  1.00  0.00           H
ATOM   1640  CG  PHE A 105      43.260  60.120  47.150  1.00  0.00           C
ATOM   1641  CD1 PHE A 105      44.450  60.850  47.330  1.00  0.00           C
ATOM   1642  HD1 PHE A 105      45.270  60.590  46.690  1.00  0.00           H
ATOM   1643  CE1 PHE A 105      44.580  61.910  48.270  1.00  0.00           C
ATOM   1644  HE1 PHE A 105      45.510  62.430  48.480  1.00  0.00           H
ATOM   1645  CZ  PHE A 105      43.440  62.200  49.090  1.00  0.00           C
ATOM   1646  HZ  PHE A 105      43.450  62.990  49.830  1.00  0.00           H
ATOM   1647  CD2 PHE A 105      42.180  60.400  48.010  1.00  0.00           C
ATOM   1648  HD2 PHE A 105      41.290  59.790  47.970  1.00  0.00           H
ATOM   1649  CE2 PHE A 105      42.300  61.410  48.960  1.00  0.00           C
ATOM   1650  HE2 PHE A 105      41.470  61.640  49.600  1.00  0.00           H
ATOM   1651  C   PHE A 105      43.720  57.270  47.860  1.00  0.00           C
ATOM   1652  O   PHE A 105      44.680  57.120  48.610  1.00  0.00           O
ATOM   1653  N   MET A 106      42.510  56.920  48.200  1.00  0.00           N
ATOM   1654  HN  MET A 106      41.760  56.860  47.550  1.00  0.00           H
ATOM   1655  CA  MET A 106      42.180  56.470  49.490  1.00  0.00           C
ATOM   1656  HA  MET A 106      42.430  57.290  50.150  1.00  0.00           H
ATOM   1657  CB  MET A 106      40.650  56.060  49.500  1.00  0.00           C
ATOM   1658  HB1 MET A 106      40.390  55.340  50.300  1.00  0.00           H
ATOM   1659  HB2 MET A 106      40.390  55.520  48.570  1.00  0.00           H
ATOM   1660  CG  MET A 106      39.600  57.260  49.740  1.00  0.00           C
ATOM   1661  HG1 MET A 106      38.540  56.930  49.690  1.00  0.00           H
ATOM   1662  HG2 MET A 106      39.800  57.950  48.890  1.00  0.00           H
ATOM   1663  SD  MET A 106      39.880  58.060  51.360  1.00  0.00           S
ATOM   1664  CE  MET A 106      38.350  59.130  51.350  1.00  0.00           C
ATOM   1665  HE1 MET A 106      38.360  59.780  50.450  1.00  0.00           H
ATOM   1666  HE2 MET A 106      38.350  59.780  52.250  1.00  0.00           H
ATOM   1667  HE3 MET A 106      37.380  58.610  51.400  1.00  0.00           H
ATOM   1668  C   MET A 106      43.040  55.240  49.980  1.00  0.00           C
ATOM   1669  O   MET A 106      43.460  55.250  51.130  1.00  0.00           O
ATOM   1670  N   LEU A 107      43.280  54.210  49.120  1.00  0.00           N
ATOM   1671  HN  LEU A 107      42.740  54.250  48.280  1.00  0.00           H
ATOM   1672  CA  LEU A 107      44.130  53.070  49.380  1.00  0.00           C
ATOM   1673  HA  LEU A 107      43.700  52.480  50.190  1.00  0.00           H
ATOM   1674  CB  LEU A 107      44.250  52.190  48.060  1.00  0.00           C
ATOM   1675  HB1 LEU A 107      44.720  52.860  47.300  1.00  0.00           H
ATOM   1676  HB2 LEU A 107      43.200  51.950  47.750  1.00  0.00           H
ATOM   1677  CG  LEU A 107      45.000  50.790  48.190  1.00  0.00           C
ATOM   1678  HG  LEU A 107      46.070  51.010  48.390  1.00  0.00           H
ATOM   1679  CD1 LEU A 107      44.520  49.830  49.330  1.00  0.00           C
ATOM   1680 HD11 LEU A 107      44.400  50.320  50.320  1.00  0.00           H
ATOM   1681 HD12 LEU A 107      45.320  49.050  49.390  1.00  0.00           H
ATOM   1682 HD13 LEU A 107      43.550  49.370  49.080  1.00  0.00           H
ATOM   1683  CD2 LEU A 107      45.220  49.990  46.880  1.00  0.00           C
ATOM   1684 HD21 LEU A 107      44.180  49.800  46.520  1.00  0.00           H
ATOM   1685 HD22 LEU A 107      45.880  49.140  47.150  1.00  0.00           H
ATOM   1686 HD23 LEU A 107      45.630  50.590  46.040  1.00  0.00           H
ATOM   1687  C   LEU A 107      45.560  53.420  49.840  1.00  0.00           C
ATOM   1688  O   LEU A 107      45.940  53.040  50.940  1.00  0.00           O
ATOM   1689  N   ALA A 108      46.280  54.230  49.010  1.00  0.00           N
ATOM   1690  HN  ALA A 108      45.770  54.530  48.200  1.00  0.00           H
ATOM   1691  CA  ALA A 108      47.650  54.650  49.230  1.00  0.00           C
ATOM   1692  HA  ALA A 108      48.260  53.790  49.480  1.00  0.00           H
ATOM   1693  CB  ALA A 108      48.120  55.340  48.000  1.00  0.00           C
ATOM   1694  HB1 ALA A 108      47.380  56.140  47.770  1.00  0.00           H
ATOM   1695  HB2 ALA A 108      48.240  54.620  47.150  1.00  0.00           H
ATOM   1696  HB3 ALA A 108      49.130  55.800  48.040  1.00  0.00           H
ATOM   1697  C   ALA A 108      47.670  55.630  50.420  1.00  0.00           C
ATOM   1698  O   ALA A 108      48.560  55.630  51.300  1.00  0.00           O
ATOM   1699  N   MET A 109      46.640  56.500  50.510  1.00  0.00           N
ATOM   1700  HN  MET A 109      45.910  56.390  49.830  1.00  0.00           H
ATOM   1701  CA  MET A 109      46.520  57.560  51.540  1.00  0.00           C
ATOM   1702  HA  MET A 109      47.480  58.060  51.480  1.00  0.00           H
ATOM   1703  CB  MET A 109      45.330  58.350  51.140  1.00  0.00           C
ATOM   1704  HB1 MET A 109      44.440  57.690  51.320  1.00  0.00           H
ATOM   1705  HB2 MET A 109      45.550  58.600  50.080  1.00  0.00           H
ATOM   1706  CG  MET A 109      45.150  59.680  51.840  1.00  0.00           C
ATOM   1707  HG1 MET A 109      44.400  60.140  51.150  1.00  0.00           H
ATOM   1708  HG2 MET A 109      46.120  60.210  51.680  1.00  0.00           H
ATOM   1709  SD  MET A 109      44.610  59.860  53.540  1.00  0.00           S
ATOM   1710  CE  MET A 109      42.720  59.800  53.380  1.00  0.00           C
ATOM   1711  HE1 MET A 109      42.330  60.620  52.740  1.00  0.00           H
ATOM   1712  HE2 MET A 109      42.310  59.940  54.400  1.00  0.00           H
ATOM   1713  HE3 MET A 109      42.320  58.890  52.900  1.00  0.00           H
ATOM   1714  C   MET A 109      46.370  57.000  52.930  1.00  0.00           C
ATOM   1715  O   MET A 109      47.100  57.250  53.840  1.00  0.00           O
ATOM   1716  N   ASN A 110      45.370  56.100  53.060  1.00  0.00           N
ATOM   1717  HN  ASN A 110      44.870  55.840  52.230  1.00  0.00           H
ATOM   1718  CA  ASN A 110      45.080  55.350  54.300  1.00  0.00           C
ATOM   1719  HA  ASN A 110      45.200  56.090  55.090  1.00  0.00           H
ATOM   1720  CB  ASN A 110      43.710  54.710  54.150  1.00  0.00           C
ATOM   1721  HB1 ASN A 110      43.470  54.160  55.090  1.00  0.00           H
ATOM   1722  HB2 ASN A 110      43.370  54.020  53.350  1.00  0.00           H
ATOM   1723  CG  ASN A 110      42.620  55.820  54.160  1.00  0.00           C
ATOM   1724  OD1 ASN A 110      42.540  56.660  55.030  1.00  0.00           O
ATOM   1725  ND2 ASN A 110      41.700  55.750  53.150  1.00  0.00           N
ATOM   1726 HD21 ASN A 110      41.990  55.320  52.300  1.00  0.00           H
ATOM   1727 HD22 ASN A 110      40.930  56.390  53.160  1.00  0.00           H
ATOM   1728  C   ASN A 110      46.140  54.320  54.610  1.00  0.00           C
ATOM   1729  O   ASN A 110      46.420  54.100  55.800  1.00  0.00           O
ATOM   1730  N   ARG A 111      46.800  53.670  53.630  1.00  0.00           N
ATOM   1731  HN  ARG A 111      46.470  53.650  52.690  1.00  0.00           H
ATOM   1732  CA  ARG A 111      47.950  52.890  53.890  1.00  0.00           C
ATOM   1733  HA  ARG A 111      47.690  52.040  54.510  1.00  0.00           H
ATOM   1734  CB  ARG A 111      48.450  52.290  52.540  1.00  0.00           C
ATOM   1735  HB1 ARG A 111      48.830  53.030  51.790  1.00  0.00           H
ATOM   1736  HB2 ARG A 111      47.560  51.770  52.140  1.00  0.00           H
ATOM   1737  CG  ARG A 111      49.520  51.220  52.630  1.00  0.00           C
ATOM   1738  HG1 ARG A 111      49.280  50.490  53.450  1.00  0.00           H
ATOM   1739  HG2 ARG A 111      50.490  51.660  52.910  1.00  0.00           H
ATOM   1740  CD  ARG A 111      49.630  50.310  51.380  1.00  0.00           C
ATOM   1741  HD1 ARG A 111      48.620  49.870  51.190  1.00  0.00           H
ATOM   1742  HD2 ARG A 111      50.360  49.500  51.560  1.00  0.00           H
ATOM   1743  NE  ARG A 111      50.210  51.040  50.230  1.00  0.00           N
ATOM   1744  HE  ARG A 111      50.710  51.830  50.580  1.00  0.00           H
ATOM   1745  CZ  ARG A 111      49.990  50.710  48.960  1.00  0.00           C
ATOM   1746  NH1 ARG A 111      49.350  49.620  48.540  1.00  0.00           N
ATOM   1747 HH11 ARG A 111      48.950  48.920  49.120  1.00  0.00           H
ATOM   1748 HH12 ARG A 111      49.290  49.470  47.560  1.00  0.00           H
ATOM   1749  NH2 ARG A 111      50.490  51.530  48.050  1.00  0.00           N
ATOM   1750 HH21 ARG A 111      51.040  52.320  48.300  1.00  0.00           H
ATOM   1751 HH22 ARG A 111      50.210  51.380  47.100  1.00  0.00           H
ATOM   1752  C   ARG A 111      49.190  53.680  54.520  1.00  0.00           C
ATOM   1753  O   ARG A 111      49.600  53.200  55.550  1.00  0.00           O
ATOM   1754  N   GLN A 112      49.660  54.810  53.990  1.00  0.00           N
ATOM   1755  HN  GLN A 112      49.270  55.100  53.120  1.00  0.00           H
ATOM   1756  CA  GLN A 112      50.480  55.730  54.720  1.00  0.00           C
ATOM   1757  HA  GLN A 112      51.320  55.130  55.060  1.00  0.00           H
ATOM   1758  CB  GLN A 112      50.850  56.910  53.740  1.00  0.00           C
ATOM   1759  HB1 GLN A 112      51.220  57.820  54.260  1.00  0.00           H
ATOM   1760  HB2 GLN A 112      49.860  57.200  53.340  1.00  0.00           H
ATOM   1761  CG  GLN A 112      51.860  56.600  52.490  1.00  0.00           C
ATOM   1762  HG1 GLN A 112      52.520  57.460  52.240  1.00  0.00           H
ATOM   1763  HG2 GLN A 112      51.140  56.300  51.700  1.00  0.00           H
ATOM   1764  CD  GLN A 112      52.840  55.330  52.690  1.00  0.00           C
ATOM   1765  OE1 GLN A 112      52.700  54.380  51.890  1.00  0.00           O
ATOM   1766  NE2 GLN A 112      53.770  55.430  53.650  1.00  0.00           N
ATOM   1767 HE21 GLN A 112      53.830  56.240  54.230  1.00  0.00           H
ATOM   1768 HE22 GLN A 112      54.330  54.630  53.850  1.00  0.00           H
ATOM   1769  C   GLN A 112      49.920  56.340  55.930  1.00  0.00           C
ATOM   1770  O   GLN A 112      50.560  56.500  56.950  1.00  0.00           O
ATOM   1771  N   GLY A 113      48.660  56.820  56.000  1.00  0.00           N
ATOM   1772  HN  GLY A 113      48.060  56.850  55.200  1.00  0.00           H
ATOM   1773  CA  GLY A 113      48.100  57.410  57.220  1.00  0.00           C
ATOM   1774  HA1 GLY A 113      47.040  57.560  57.030  1.00  0.00           H
ATOM   1775  HA2 GLY A 113      48.700  58.240  57.570  1.00  0.00           H
ATOM   1776  C   GLY A 113      48.040  56.520  58.350  1.00  0.00           C
ATOM   1777  O   GLY A 113      48.300  56.920  59.480  1.00  0.00           O
ATOM   1778  N   SER A 114      47.640  55.300  58.100  1.00  0.00           N
ATOM   1779  HN  SER A 114      47.460  55.010  57.160  1.00  0.00           H
ATOM   1780  CA  SER A 114      47.610  54.280  59.130  1.00  0.00           C
ATOM   1781  HA  SER A 114      47.050  54.670  59.970  1.00  0.00           H
ATOM   1782  CB  SER A 114      47.070  52.860  58.710  1.00  0.00           C
ATOM   1783  HB1 SER A 114      46.040  53.000  58.360  1.00  0.00           H
ATOM   1784  HB2 SER A 114      47.010  52.230  59.620  1.00  0.00           H
ATOM   1785  OG  SER A 114      47.810  52.210  57.680  1.00  0.00           O
ATOM   1786  HG1 SER A 114      47.540  52.570  56.830  1.00  0.00           H
ATOM   1787  C   SER A 114      48.950  53.970  59.890  1.00  0.00           C
ATOM   1788  O   SER A 114      48.980  53.820  61.110  1.00  0.00           O
ATOM   1789  N   ILE A 115      50.010  54.000  59.080  1.00  0.00           N
ATOM   1790  HN  ILE A 115      49.770  54.060  58.120  1.00  0.00           H
ATOM   1791  CA  ILE A 115      51.350  53.900  59.700  1.00  0.00           C
ATOM   1792  HA  ILE A 115      51.240  53.320  60.600  1.00  0.00           H
ATOM   1793  CB  ILE A 115      52.310  53.210  58.790  1.00  0.00           C
ATOM   1794  HB  ILE A 115      51.800  52.660  57.970  1.00  0.00           H
ATOM   1795  CG2 ILE A 115      53.300  54.140  57.990  1.00  0.00           C
ATOM   1796 HG21 ILE A 115      53.820  53.530  57.230  1.00  0.00           H
ATOM   1797 HG22 ILE A 115      54.100  54.610  58.600  1.00  0.00           H
ATOM   1798 HG23 ILE A 115      52.650  54.910  57.520  1.00  0.00           H
ATOM   1799  CG1 ILE A 115      53.120  52.170  59.650  1.00  0.00           C
ATOM   1800 HG11 ILE A 115      52.340  51.460  59.990  1.00  0.00           H
ATOM   1801 HG12 ILE A 115      53.690  52.640  60.490  1.00  0.00           H
ATOM   1802  CD  ILE A 115      54.060  51.240  58.870  1.00  0.00           C
ATOM   1803  HD1 ILE A 115      54.970  51.760  58.480  1.00  0.00           H
ATOM   1804  HD2 ILE A 115      53.620  50.800  57.960  1.00  0.00           H
ATOM   1805  HD3 ILE A 115      54.520  50.460  59.510  1.00  0.00           H
ATOM   1806  C   ILE A 115      51.940  55.170  60.310  1.00  0.00           C
ATOM   1807  O   ILE A 115      52.760  55.210  61.200  1.00  0.00           O
ATOM   1808  N   ILE A 116      51.530  56.380  59.810  1.00  0.00           N
ATOM   1809  HN  ILE A 116      51.040  56.340  58.960  1.00  0.00           H
ATOM   1810  CA  ILE A 116      51.790  57.660  60.460  1.00  0.00           C
ATOM   1811  HA  ILE A 116      52.860  57.730  60.590  1.00  0.00           H
ATOM   1812  CB  ILE A 116      51.310  58.810  59.540  1.00  0.00           C
ATOM   1813  HB  ILE A 116      50.300  58.600  59.110  1.00  0.00           H
ATOM   1814  CG2 ILE A 116      50.910  60.090  60.320  1.00  0.00           C
ATOM   1815 HG21 ILE A 116      50.550  60.890  59.630  1.00  0.00           H
ATOM   1816 HG22 ILE A 116      51.730  60.370  61.000  1.00  0.00           H
ATOM   1817 HG23 ILE A 116      50.090  59.860  61.030  1.00  0.00           H
ATOM   1818  CG1 ILE A 116      52.310  58.950  58.360  1.00  0.00           C
ATOM   1819 HG11 ILE A 116      51.820  59.350  57.450  1.00  0.00           H
ATOM   1820 HG12 ILE A 116      52.830  57.990  58.180  1.00  0.00           H
ATOM   1821  CD  ILE A 116      53.380  59.960  58.660  1.00  0.00           C
ATOM   1822  HD1 ILE A 116      54.010  60.010  57.750  1.00  0.00           H
ATOM   1823  HD2 ILE A 116      54.060  59.650  59.490  1.00  0.00           H
ATOM   1824  HD3 ILE A 116      53.010  60.990  58.860  1.00  0.00           H
ATOM   1825  C   ILE A 116      51.220  57.740  61.870  1.00  0.00           C
ATOM   1826  O   ILE A 116      51.880  58.020  62.880  1.00  0.00           O
ATOM   1827  N   PHE A 117      49.920  57.280  62.100  1.00  0.00           N
ATOM   1828  HN  PHE A 117      49.400  57.230  61.250  1.00  0.00           H
ATOM   1829  CA  PHE A 117      49.250  57.230  63.340  1.00  0.00           C
ATOM   1830  HA  PHE A 117      49.280  58.160  63.900  1.00  0.00           H
ATOM   1831  CB  PHE A 117      47.700  57.120  63.180  1.00  0.00           C
ATOM   1832  HB1 PHE A 117      47.180  56.780  64.110  1.00  0.00           H
ATOM   1833  HB2 PHE A 117      47.450  56.380  62.380  1.00  0.00           H
ATOM   1834  CG  PHE A 117      47.060  58.340  62.700  1.00  0.00           C
ATOM   1835  CD1 PHE A 117      47.130  59.440  63.590  1.00  0.00           C
ATOM   1836  HD1 PHE A 117      47.580  59.310  64.570  1.00  0.00           H
ATOM   1837  CE1 PHE A 117      46.620  60.640  63.210  1.00  0.00           C
ATOM   1838  HE1 PHE A 117      46.700  61.400  63.980  1.00  0.00           H
ATOM   1839  CZ  PHE A 117      45.950  60.850  61.970  1.00  0.00           C
ATOM   1840  HZ  PHE A 117      45.410  61.730  61.640  1.00  0.00           H
ATOM   1841  CD2 PHE A 117      46.360  58.490  61.480  1.00  0.00           C
ATOM   1842  HD2 PHE A 117      46.190  57.670  60.800  1.00  0.00           H
ATOM   1843  CE2 PHE A 117      45.840  59.750  61.150  1.00  0.00           C
ATOM   1844  HE2 PHE A 117      45.300  59.810  60.220  1.00  0.00           H
ATOM   1845  C   PHE A 117      49.850  56.190  64.320  1.00  0.00           C
ATOM   1846  O   PHE A 117      49.970  56.480  65.520  1.00  0.00           O
ATOM   1847  N   LEU A 118      50.300  55.040  63.820  1.00  0.00           N
ATOM   1848  HN  LEU A 118      50.140  54.830  62.860  1.00  0.00           H
ATOM   1849  CA  LEU A 118      51.020  54.030  64.470  1.00  0.00           C
ATOM   1850  HA  LEU A 118      50.540  53.630  65.360  1.00  0.00           H
ATOM   1851  CB  LEU A 118      51.200  52.900  63.520  1.00  0.00           C
ATOM   1852  HB1 LEU A 118      51.970  53.130  62.750  1.00  0.00           H
ATOM   1853  HB2 LEU A 118      50.210  52.820  63.030  1.00  0.00           H
ATOM   1854  CG  LEU A 118      51.630  51.510  64.090  1.00  0.00           C
ATOM   1855  HG  LEU A 118      52.600  51.560  64.640  1.00  0.00           H
ATOM   1856  CD1 LEU A 118      50.510  51.050  65.030  1.00  0.00           C
ATOM   1857 HD11 LEU A 118      50.180  51.730  65.850  1.00  0.00           H
ATOM   1858 HD12 LEU A 118      50.660  50.040  65.460  1.00  0.00           H
ATOM   1859 HD13 LEU A 118      49.590  50.900  64.430  1.00  0.00           H
ATOM   1860  CD2 LEU A 118      52.020  50.480  63.030  1.00  0.00           C
ATOM   1861 HD21 LEU A 118      52.440  49.530  63.380  1.00  0.00           H
ATOM   1862 HD22 LEU A 118      52.810  50.890  62.360  1.00  0.00           H
ATOM   1863 HD23 LEU A 118      51.050  50.260  62.510  1.00  0.00           H
ATOM   1864  C   LEU A 118      52.390  54.600  64.960  1.00  0.00           C
ATOM   1865  O   LEU A 118      52.920  54.330  66.020  1.00  0.00           O
ATOM   1866  N   THR A 119      53.060  55.400  64.050  1.00  0.00           N
ATOM   1867  HN  THR A 119      52.770  55.540  63.100  1.00  0.00           H
ATOM   1868  CA  THR A 119      54.300  56.060  64.500  1.00  0.00           C
ATOM   1869  HA  THR A 119      55.020  55.300  64.760  1.00  0.00           H
ATOM   1870  CB  THR A 119      54.920  56.920  63.330  1.00  0.00           C
ATOM   1871  HB  THR A 119      54.260  57.780  63.130  1.00  0.00           H
ATOM   1872  OG1 THR A 119      55.190  56.090  62.200  1.00  0.00           O
ATOM   1873  HG1 THR A 119      54.370  55.810  61.800  1.00  0.00           H
ATOM   1874  CG2 THR A 119      56.320  57.440  63.760  1.00  0.00           C
ATOM   1875 HG21 THR A 119      56.980  56.580  63.990  1.00  0.00           H
ATOM   1876 HG22 THR A 119      56.330  58.110  64.650  1.00  0.00           H
ATOM   1877 HG23 THR A 119      56.850  57.960  62.930  1.00  0.00           H
ATOM   1878  C   THR A 119      54.110  57.050  65.680  1.00  0.00           C
ATOM   1879  O   THR A 119      54.890  57.000  66.670  1.00  0.00           O
ATOM   1880  N   VAL A 120      53.060  57.890  65.520  1.00  0.00           N
ATOM   1881  HN  VAL A 120      52.550  58.040  64.680  1.00  0.00           H
ATOM   1882  CA  VAL A 120      52.620  58.760  66.640  1.00  0.00           C
ATOM   1883  HA  VAL A 120      53.490  59.310  66.950  1.00  0.00           H
ATOM   1884  CB  VAL A 120      51.520  59.770  66.150  1.00  0.00           C
ATOM   1885  HB  VAL A 120      50.700  59.210  65.650  1.00  0.00           H
ATOM   1886  CG1 VAL A 120      50.890  60.670  67.200  1.00  0.00           C
ATOM   1887 HG11 VAL A 120      50.320  60.120  67.970  1.00  0.00           H
ATOM   1888 HG12 VAL A 120      50.090  61.350  66.850  1.00  0.00           H
ATOM   1889 HG13 VAL A 120      51.650  61.290  67.720  1.00  0.00           H
ATOM   1890  CG2 VAL A 120      52.050  60.680  65.030  1.00  0.00           C
ATOM   1891 HG21 VAL A 120      51.510  61.640  64.850  1.00  0.00           H
ATOM   1892 HG22 VAL A 120      52.100  60.190  64.040  1.00  0.00           H
ATOM   1893 HG23 VAL A 120      53.100  61.000  65.250  1.00  0.00           H
ATOM   1894  C   VAL A 120      52.230  57.940  67.950  1.00  0.00           C
ATOM   1895  O   VAL A 120      52.620  58.320  69.080  1.00  0.00           O
ATOM   1896  N   VAL A 121      51.460  56.850  67.790  1.00  0.00           N
ATOM   1897  HN  VAL A 121      50.910  56.660  66.970  1.00  0.00           H
ATOM   1898  CA  VAL A 121      51.180  55.900  68.890  1.00  0.00           C
ATOM   1899  HA  VAL A 121      50.810  56.470  69.730  1.00  0.00           H
ATOM   1900  CB  VAL A 121      50.160  54.880  68.340  1.00  0.00           C
ATOM   1901  HB  VAL A 121      50.340  54.590  67.280  1.00  0.00           H
ATOM   1902  CG1 VAL A 121      50.160  53.530  69.160  1.00  0.00           C
ATOM   1903 HG11 VAL A 121      49.890  53.760  70.210  1.00  0.00           H
ATOM   1904 HG12 VAL A 121      51.180  53.110  69.280  1.00  0.00           H
ATOM   1905 HG13 VAL A 121      49.540  52.820  68.580  1.00  0.00           H
ATOM   1906  CG2 VAL A 121      48.780  55.620  68.380  1.00  0.00           C
ATOM   1907 HG21 VAL A 121      48.750  56.620  67.890  1.00  0.00           H
ATOM   1908 HG22 VAL A 121      48.460  55.760  69.430  1.00  0.00           H
ATOM   1909 HG23 VAL A 121      47.980  55.030  67.870  1.00  0.00           H
ATOM   1910  C   VAL A 121      52.450  55.210  69.510  1.00  0.00           C
ATOM   1911  O   VAL A 121      52.520  55.120  70.760  1.00  0.00           O
ATOM   1912  N   ALA A 122      53.420  54.800  68.660  1.00  0.00           N
ATOM   1913  HN  ALA A 122      53.220  54.760  67.680  1.00  0.00           H
ATOM   1914  CA  ALA A 122      54.620  54.210  69.140  1.00  0.00           C
ATOM   1915  HA  ALA A 122      54.420  53.340  69.760  1.00  0.00           H
ATOM   1916  CB  ALA A 122      55.530  53.700  68.020  1.00  0.00           C
ATOM   1917  HB1 ALA A 122      56.410  53.140  68.410  1.00  0.00           H
ATOM   1918  HB2 ALA A 122      55.950  54.490  67.370  1.00  0.00           H
ATOM   1919  HB3 ALA A 122      54.840  53.050  67.440  1.00  0.00           H
ATOM   1920  C   ALA A 122      55.580  55.200  69.930  1.00  0.00           C
ATOM   1921  O   ALA A 122      56.140  54.900  70.940  1.00  0.00           O
ATOM   1922  N   VAL A 123      55.560  56.450  69.430  1.00  0.00           N
ATOM   1923  HN  VAL A 123      54.990  56.650  68.640  1.00  0.00           H
ATOM   1924  CA  VAL A 123      56.170  57.570  70.110  1.00  0.00           C
ATOM   1925  HA  VAL A 123      57.200  57.240  70.260  1.00  0.00           H
ATOM   1926  CB  VAL A 123      56.180  58.870  69.190  1.00  0.00           C
ATOM   1927  HB  VAL A 123      55.160  58.940  68.740  1.00  0.00           H
ATOM   1928  CG1 VAL A 123      56.500  60.210  69.890  1.00  0.00           C
ATOM   1929 HG11 VAL A 123      57.480  60.160  70.410  1.00  0.00           H
ATOM   1930 HG12 VAL A 123      55.630  60.390  70.570  1.00  0.00           H
ATOM   1931 HG13 VAL A 123      56.580  61.060  69.170  1.00  0.00           H
ATOM   1932  CG2 VAL A 123      57.200  58.780  68.040  1.00  0.00           C
ATOM   1933 HG21 VAL A 123      58.200  58.730  68.540  1.00  0.00           H
ATOM   1934 HG22 VAL A 123      57.100  59.600  67.300  1.00  0.00           H
ATOM   1935 HG23 VAL A 123      56.990  57.840  67.490  1.00  0.00           H
ATOM   1936  C   VAL A 123      55.630  57.790  71.480  1.00  0.00           C
ATOM   1937  O   VAL A 123      56.300  57.860  72.490  1.00  0.00           O
ATOM   1938  N   ASP A 124      54.230  57.920  71.530  1.00  0.00           N
ATOM   1939  HN  ASP A 124      53.750  57.930  70.660  1.00  0.00           H
ATOM   1940  CA  ASP A 124      53.480  58.170  72.720  1.00  0.00           C
ATOM   1941  HA  ASP A 124      53.770  59.100  73.170  1.00  0.00           H
ATOM   1942  CB  ASP A 124      52.010  58.450  72.300  1.00  0.00           C
ATOM   1943  HB1 ASP A 124      51.500  57.510  72.000  1.00  0.00           H
ATOM   1944  HB2 ASP A 124      52.060  59.130  71.420  1.00  0.00           H
ATOM   1945  CG  ASP A 124      51.250  59.210  73.340  1.00  0.00           C
ATOM   1946  OD1 ASP A 124      51.770  59.850  74.310  1.00  0.00           O
ATOM   1947  OD2 ASP A 124      50.000  59.100  73.300  1.00  0.00           O
ATOM   1948  C   ASP A 124      53.660  57.080  73.790  1.00  0.00           C
ATOM   1949  O   ASP A 124      53.810  57.380  74.990  1.00  0.00           O
ATOM   1950  N   ARG A 125      53.560  55.800  73.340  1.00  0.00           N
ATOM   1951  HN  ARG A 125      53.460  55.570  72.370  1.00  0.00           H
ATOM   1952  CA  ARG A 125      53.810  54.630  74.190  1.00  0.00           C
ATOM   1953  HA  ARG A 125      53.200  54.830  75.060  1.00  0.00           H
ATOM   1954  CB  ARG A 125      53.310  53.290  73.480  1.00  0.00           C
ATOM   1955  HB1 ARG A 125      54.080  52.900  72.790  1.00  0.00           H
ATOM   1956  HB2 ARG A 125      52.400  53.620  72.920  1.00  0.00           H
ATOM   1957  CG  ARG A 125      53.010  52.160  74.490  1.00  0.00           C
ATOM   1958  HG1 ARG A 125      53.980  51.680  74.730  1.00  0.00           H
ATOM   1959  HG2 ARG A 125      52.480  51.300  74.030  1.00  0.00           H
ATOM   1960  CD  ARG A 125      52.300  52.540  75.750  1.00  0.00           C
ATOM   1961  HD1 ARG A 125      52.910  53.250  76.350  1.00  0.00           H
ATOM   1962  HD2 ARG A 125      52.030  51.690  76.420  1.00  0.00           H
ATOM   1963  NE  ARG A 125      51.170  53.380  75.360  1.00  0.00           N
ATOM   1964  HE  ARG A 125      50.900  53.370  74.390  1.00  0.00           H
ATOM   1965  CZ  ARG A 125      50.390  54.070  76.040  1.00  0.00           C
ATOM   1966  NH1 ARG A 125      50.340  54.040  77.400  1.00  0.00           N
ATOM   1967 HH11 ARG A 125      50.890  53.360  77.890  1.00  0.00           H
ATOM   1968 HH12 ARG A 125      49.450  54.180  77.810  1.00  0.00           H
ATOM   1969  NH2 ARG A 125      49.470  54.830  75.440  1.00  0.00           N
ATOM   1970 HH21 ARG A 125      49.600  55.070  74.480  1.00  0.00           H
ATOM   1971 HH22 ARG A 125      48.880  55.380  76.030  1.00  0.00           H
ATOM   1972  C   ARG A 125      55.240  54.560  74.760  1.00  0.00           C
ATOM   1973  O   ARG A 125      55.390  54.200  75.910  1.00  0.00           O
ATOM   1974  N   TYR A 126      56.310  54.810  74.020  1.00  0.00           N
ATOM   1975  HN  TYR A 126      56.240  54.940  73.040  1.00  0.00           H
ATOM   1976  CA  TYR A 126      57.700  55.130  74.500  1.00  0.00           C
ATOM   1977  HA  TYR A 126      57.930  54.270  75.100  1.00  0.00           H
ATOM   1978  CB  TYR A 126      58.600  55.570  73.270  1.00  0.00           C
ATOM   1979  HB1 TYR A 126      58.200  56.470  72.740  1.00  0.00           H
ATOM   1980  HB2 TYR A 126      58.640  54.770  72.510  1.00  0.00           H
ATOM   1981  CG  TYR A 126      60.060  55.970  73.640  1.00  0.00           C
ATOM   1982  CD1 TYR A 126      60.800  55.450  74.690  1.00  0.00           C
ATOM   1983  HD1 TYR A 126      60.400  54.680  75.340  1.00  0.00           H
ATOM   1984  CE1 TYR A 126      62.160  55.780  74.940  1.00  0.00           C
ATOM   1985  HE1 TYR A 126      62.740  55.330  75.740  1.00  0.00           H
ATOM   1986  CZ  TYR A 126      62.750  56.600  74.010  1.00  0.00           C
ATOM   1987  OH  TYR A 126      64.120  56.960  74.150  1.00  0.00           O
ATOM   1988  HH  TYR A 126      64.200  57.460  74.950  1.00  0.00           H
ATOM   1989  CD2 TYR A 126      60.720  56.810  72.750  1.00  0.00           C
ATOM   1990  HD2 TYR A 126      60.070  57.260  72.000  1.00  0.00           H
ATOM   1991  CE2 TYR A 126      62.040  57.140  72.940  1.00  0.00           C
ATOM   1992  HE2 TYR A 126      62.430  57.650  72.080  1.00  0.00           H
ATOM   1993  C   TYR A 126      57.810  56.190  75.550  1.00  0.00           C
ATOM   1994  O   TYR A 126      58.400  55.850  76.630  1.00  0.00           O
ATOM   1995  N   PHE A 127      57.240  57.390  75.410  1.00  0.00           N
ATOM   1996  HN  PHE A 127      56.880  57.600  74.500  1.00  0.00           H
ATOM   1997  CA  PHE A 127      57.170  58.420  76.410  1.00  0.00           C
ATOM   1998  HA  PHE A 127      58.160  58.790  76.600  1.00  0.00           H
ATOM   1999  CB  PHE A 127      56.540  59.750  75.970  1.00  0.00           C
ATOM   2000  HB1 PHE A 127      56.550  60.490  76.810  1.00  0.00           H
ATOM   2001  HB2 PHE A 127      55.540  59.610  75.520  1.00  0.00           H
ATOM   2002  CG  PHE A 127      57.460  60.440  74.940  1.00  0.00           C
ATOM   2003  CD1 PHE A 127      58.850  60.770  75.170  1.00  0.00           C
ATOM   2004  HD1 PHE A 127      59.300  60.580  76.130  1.00  0.00           H
ATOM   2005  CE1 PHE A 127      59.540  61.600  74.350  1.00  0.00           C
ATOM   2006  HE1 PHE A 127      60.460  62.110  74.610  1.00  0.00           H
ATOM   2007  CZ  PHE A 127      58.990  62.110  73.210  1.00  0.00           C
ATOM   2008  HZ  PHE A 127      59.380  62.850  72.520  1.00  0.00           H
ATOM   2009  CD2 PHE A 127      56.900  61.020  73.830  1.00  0.00           C
ATOM   2010  HD2 PHE A 127      55.850  60.830  73.710  1.00  0.00           H
ATOM   2011  CE2 PHE A 127      57.630  61.780  72.920  1.00  0.00           C
ATOM   2012  HE2 PHE A 127      57.090  62.210  72.080  1.00  0.00           H
ATOM   2013  C   PHE A 127      56.500  57.970  77.710  1.00  0.00           C
ATOM   2014  O   PHE A 127      57.010  58.020  78.820  1.00  0.00           O
ATOM   2015  N   ARG A 128      55.330  57.310  77.580  1.00  0.00           N
ATOM   2016  HN  ARG A 128      54.950  57.220  76.670  1.00  0.00           H
ATOM   2017  CA  ARG A 128      54.550  56.750  78.670  1.00  0.00           C
ATOM   2018  HA  ARG A 128      54.570  57.560  79.390  1.00  0.00           H
ATOM   2019  CB  ARG A 128      53.210  56.480  78.120  1.00  0.00           C
ATOM   2020  HB1 ARG A 128      52.510  56.120  78.910  1.00  0.00           H
ATOM   2021  HB2 ARG A 128      53.220  55.690  77.340  1.00  0.00           H
ATOM   2022  CG  ARG A 128      52.500  57.750  77.620  1.00  0.00           C
ATOM   2023  HG1 ARG A 128      53.050  58.520  77.040  1.00  0.00           H
ATOM   2024  HG2 ARG A 128      52.430  58.250  78.620  1.00  0.00           H
ATOM   2025  CD  ARG A 128      51.210  57.540  76.910  1.00  0.00           C
ATOM   2026  HD1 ARG A 128      50.470  56.840  77.370  1.00  0.00           H
ATOM   2027  HD2 ARG A 128      51.520  57.040  75.960  1.00  0.00           H
ATOM   2028  NE  ARG A 128      50.600  58.860  76.670  1.00  0.00           N
ATOM   2029  HE  ARG A 128      50.970  59.510  76.000  1.00  0.00           H
ATOM   2030  CZ  ARG A 128      49.780  59.470  77.470  1.00  0.00           C
ATOM   2031  NH1 ARG A 128      49.210  58.920  78.500  1.00  0.00           N
ATOM   2032 HH11 ARG A 128      49.630  58.100  78.880  1.00  0.00           H
ATOM   2033 HH12 ARG A 128      48.760  59.510  79.170  1.00  0.00           H
ATOM   2034  NH2 ARG A 128      49.280  60.620  77.110  1.00  0.00           N
ATOM   2035 HH21 ARG A 128      49.680  61.020  76.280  1.00  0.00           H
ATOM   2036 HH22 ARG A 128      48.290  60.720  77.210  1.00  0.00           H
ATOM   2037  C   ARG A 128      55.070  55.560  79.460  1.00  0.00           C
ATOM   2038  O   ARG A 128      55.020  55.510  80.660  1.00  0.00           O
ATOM   2039  N   VAL A 129      55.740  54.610  78.730  1.00  0.00           N
ATOM   2040  HN  VAL A 129      55.660  54.640  77.740  1.00  0.00           H
ATOM   2041  CA  VAL A 129      56.600  53.600  79.370  1.00  0.00           C
ATOM   2042  HA  VAL A 129      56.060  53.060  80.130  1.00  0.00           H
ATOM   2043  CB  VAL A 129      56.920  52.510  78.370  1.00  0.00           C
ATOM   2044  HB  VAL A 129      57.300  52.890  77.400  1.00  0.00           H
ATOM   2045  CG1 VAL A 129      57.920  51.460  79.020  1.00  0.00           C
ATOM   2046 HG11 VAL A 129      58.890  52.000  78.970  1.00  0.00           H
ATOM   2047 HG12 VAL A 129      57.970  50.490  78.500  1.00  0.00           H
ATOM   2048 HG13 VAL A 129      57.630  51.230  80.060  1.00  0.00           H
ATOM   2049  CG2 VAL A 129      55.610  51.720  78.020  1.00  0.00           C
ATOM   2050 HG21 VAL A 129      55.780  50.970  77.210  1.00  0.00           H
ATOM   2051 HG22 VAL A 129      54.800  52.380  77.640  1.00  0.00           H
ATOM   2052 HG23 VAL A 129      55.160  51.270  78.920  1.00  0.00           H
ATOM   2053  C   VAL A 129      57.790  54.190  80.120  1.00  0.00           C
ATOM   2054  O   VAL A 129      57.980  53.930  81.280  1.00  0.00           O
ATOM   2055  N   VAL A 130      58.450  55.160  79.460  1.00  0.00           N
ATOM   2056  HN  VAL A 130      58.310  55.280  78.470  1.00  0.00           H
ATOM   2057  CA  VAL A 130      59.530  55.850  80.080  1.00  0.00           C
ATOM   2058  HA  VAL A 130      60.120  55.050  80.500  1.00  0.00           H
ATOM   2059  CB  VAL A 130      60.510  56.660  79.140  1.00  0.00           C
ATOM   2060  HB  VAL A 130      59.880  57.190  78.390  1.00  0.00           H
ATOM   2061  CG1 VAL A 130      61.420  57.680  79.900  1.00  0.00           C
ATOM   2062 HG11 VAL A 130      62.060  57.160  80.630  1.00  0.00           H
ATOM   2063 HG12 VAL A 130      60.900  58.610  80.220  1.00  0.00           H
ATOM   2064 HG13 VAL A 130      62.070  58.200  79.170  1.00  0.00           H
ATOM   2065  CG2 VAL A 130      61.470  55.680  78.370  1.00  0.00           C
ATOM   2066 HG21 VAL A 130      62.220  55.340  79.110  1.00  0.00           H
ATOM   2067 HG22 VAL A 130      62.110  56.230  77.650  1.00  0.00           H
ATOM   2068 HG23 VAL A 130      61.000  54.770  77.910  1.00  0.00           H
ATOM   2069  C   VAL A 130      59.170  56.620  81.320  1.00  0.00           C
ATOM   2070  O   VAL A 130      59.780  56.470  82.390  1.00  0.00           O
ATOM   2071  N   HSD A 131      58.080  57.390  81.280  1.00  0.00           N
ATOM   2072  HN  HSD A 131      57.580  57.390  80.420  1.00  0.00           H
ATOM   2073  CA  HSD A 131      57.480  58.140  82.340  1.00  0.00           C
ATOM   2074  HA  HSD A 131      56.960  57.390  82.920  1.00  0.00           H
ATOM   2075  CB  HSD A 131      58.410  58.920  83.250  1.00  0.00           C
ATOM   2076  HB1 HSD A 131      58.840  59.700  82.580  1.00  0.00           H
ATOM   2077  HB2 HSD A 131      59.300  58.380  83.630  1.00  0.00           H
ATOM   2078  ND1 HSD A 131      57.350  58.920  85.560  1.00  0.00           N
ATOM   2079  HD1 HSD A 131      57.170  57.950  85.660  1.00  0.00           H
ATOM   2080  CG  HSD A 131      57.770  59.610  84.420  1.00  0.00           C
ATOM   2081  CE1 HSD A 131      57.120  59.810  86.600  1.00  0.00           C
ATOM   2082  HE1 HSD A 131      56.660  59.600  87.570  1.00  0.00           H
ATOM   2083  NE2 HSD A 131      57.430  61.020  86.230  1.00  0.00           N
ATOM   2084  CD2 HSD A 131      57.840  60.930  84.860  1.00  0.00           C
ATOM   2085  HD2 HSD A 131      58.150  61.850  84.370  1.00  0.00           H
ATOM   2086  C   HSD A 131      56.330  59.040  81.780  1.00  0.00           C
ATOM   2087  O   HSD A 131      56.600  59.940  80.990  1.00  0.00           O
ATOM   2088  N   PRO A 132      55.030  58.940  82.060  1.00  0.00           N
ATOM   2089  CD  PRO A 132      54.520  58.150  83.170  1.00  0.00           C
ATOM   2090  HD1 PRO A 132      55.040  58.380  84.120  1.00  0.00           H
ATOM   2091  HD2 PRO A 132      54.590  57.080  82.930  1.00  0.00           H
ATOM   2092  CA  PRO A 132      53.970  59.600  81.220  1.00  0.00           C
ATOM   2093  HA  PRO A 132      54.170  59.410  80.170  1.00  0.00           H
ATOM   2094  CB  PRO A 132      52.700  58.990  81.740  1.00  0.00           C
ATOM   2095  HB1 PRO A 132      52.560  58.060  81.150  1.00  0.00           H
ATOM   2096  HB2 PRO A 132      51.840  59.670  81.760  1.00  0.00           H
ATOM   2097  CG  PRO A 132      53.070  58.620  83.220  1.00  0.00           C
ATOM   2098  HG1 PRO A 132      52.950  59.570  83.790  1.00  0.00           H
ATOM   2099  HG2 PRO A 132      52.440  57.770  83.570  1.00  0.00           H
ATOM   2100  C   PRO A 132      53.820  61.120  81.260  1.00  0.00           C
ATOM   2101  O   PRO A 132      52.750  61.620  80.930  1.00  0.00           O
ATOM   2102  N   HSD A 133      54.850  61.880  81.770  1.00  0.00           N
ATOM   2103  HN  HSD A 133      55.650  61.300  81.820  1.00  0.00           H
ATOM   2104  CA  HSD A 133      54.920  63.300  82.160  1.00  0.00           C
ATOM   2105  HA  HSD A 133      53.980  63.820  82.000  1.00  0.00           H
ATOM   2106  CB  HSD A 133      55.390  63.360  83.650  1.00  0.00           C
ATOM   2107  HB1 HSD A 133      55.650  64.400  83.930  1.00  0.00           H
ATOM   2108  HB2 HSD A 133      56.330  62.780  83.800  1.00  0.00           H
ATOM   2109  ND1 HSD A 133      54.710  62.100  85.730  1.00  0.00           N
ATOM   2110  HD1 HSD A 133      55.620  61.910  86.090  1.00  0.00           H
ATOM   2111  CG  HSD A 133      54.430  62.760  84.540  1.00  0.00           C
ATOM   2112  CE1 HSD A 133      53.540  61.630  86.240  1.00  0.00           C
ATOM   2113  HE1 HSD A 133      53.460  61.360  87.290  1.00  0.00           H
ATOM   2114  NE2 HSD A 133      52.510  61.930  85.370  1.00  0.00           N
ATOM   2115  CD2 HSD A 133      53.100  62.570  84.300  1.00  0.00           C
ATOM   2116  HD2 HSD A 133      52.410  62.730  83.480  1.00  0.00           H
ATOM   2117  C   HSD A 133      55.940  64.010  81.310  1.00  0.00           C
ATOM   2118  O   HSD A 133      56.460  65.070  81.560  1.00  0.00           O
ATOM   2119  N   HSD A 134      56.190  63.420  80.180  1.00  0.00           N
ATOM   2120  HN  HSD A 134      55.780  62.530  79.960  1.00  0.00           H
ATOM   2121  CA  HSD A 134      56.960  64.080  79.180  1.00  0.00           C
ATOM   2122  HA  HSD A 134      57.790  64.540  79.700  1.00  0.00           H
ATOM   2123  CB  HSD A 134      57.550  63.160  78.180  1.00  0.00           C
ATOM   2124  HB1 HSD A 134      58.150  63.730  77.440  1.00  0.00           H
ATOM   2125  HB2 HSD A 134      56.710  62.630  77.670  1.00  0.00           H
ATOM   2126  ND1 HSD A 134      58.150  60.810  78.940  1.00  0.00           N
ATOM   2127  HD1 HSD A 134      57.260  60.520  79.260  1.00  0.00           H
ATOM   2128  CG  HSD A 134      58.540  62.090  78.680  1.00  0.00           C
ATOM   2129  CE1 HSD A 134      59.300  60.010  78.920  1.00  0.00           C
ATOM   2130  HE1 HSD A 134      59.430  58.970  79.210  1.00  0.00           H
ATOM   2131  NE2 HSD A 134      60.300  60.690  78.650  1.00  0.00           N
ATOM   2132  CD2 HSD A 134      59.860  62.040  78.440  1.00  0.00           C
ATOM   2133  HD2 HSD A 134      60.550  62.840  78.200  1.00  0.00           H
ATOM   2134  C   HSD A 134      55.980  65.140  78.510  1.00  0.00           C
ATOM   2135  O   HSD A 134      54.780  65.040  78.590  1.00  0.00           O
ATOM   2136  N   ALA A 135      56.500  66.180  77.880  1.00  0.00           N
ATOM   2137  HN  ALA A 135      57.480  66.290  77.750  1.00  0.00           H
ATOM   2138  CA  ALA A 135      55.860  67.370  77.350  1.00  0.00           C
ATOM   2139  HA  ALA A 135      55.590  68.010  78.180  1.00  0.00           H
ATOM   2140  CB  ALA A 135      56.840  68.040  76.350  1.00  0.00           C
ATOM   2141  HB1 ALA A 135      57.660  68.530  76.930  1.00  0.00           H
ATOM   2142  HB2 ALA A 135      56.440  68.750  75.600  1.00  0.00           H
ATOM   2143  HB3 ALA A 135      57.330  67.150  75.890  1.00  0.00           H
ATOM   2144  C   ALA A 135      54.610  67.150  76.540  1.00  0.00           C
ATOM   2145  O   ALA A 135      53.640  67.910  76.740  1.00  0.00           O
ATOM   2146  N   LEU A 136      54.640  66.230  75.580  1.00  0.00           N
ATOM   2147  HN  LEU A 136      55.510  65.720  75.610  1.00  0.00           H
ATOM   2148  CA  LEU A 136      53.600  65.970  74.670  1.00  0.00           C
ATOM   2149  HA  LEU A 136      53.070  66.880  74.420  1.00  0.00           H
ATOM   2150  CB  LEU A 136      53.930  65.300  73.350  1.00  0.00           C
ATOM   2151  HB1 LEU A 136      53.090  65.410  72.620  1.00  0.00           H
ATOM   2152  HB2 LEU A 136      54.140  64.230  73.590  1.00  0.00           H
ATOM   2153  CG  LEU A 136      55.280  65.760  72.790  1.00  0.00           C
ATOM   2154  HG  LEU A 136      56.110  65.590  73.510  1.00  0.00           H
ATOM   2155  CD1 LEU A 136      55.790  64.930  71.570  1.00  0.00           C
ATOM   2156 HD11 LEU A 136      55.790  63.830  71.750  1.00  0.00           H
ATOM   2157 HD12 LEU A 136      56.830  65.180  71.300  1.00  0.00           H
ATOM   2158 HD13 LEU A 136      55.180  65.100  70.650  1.00  0.00           H
ATOM   2159  CD2 LEU A 136      55.340  67.280  72.460  1.00  0.00           C
ATOM   2160 HD21 LEU A 136      56.420  67.530  72.390  1.00  0.00           H
ATOM   2161 HD22 LEU A 136      54.840  67.990  73.170  1.00  0.00           H
ATOM   2162 HD23 LEU A 136      54.900  67.490  71.460  1.00  0.00           H
ATOM   2163  C   LEU A 136      52.520  65.130  75.350  1.00  0.00           C
ATOM   2164  O   LEU A 136      51.380  64.980  74.910  1.00  0.00           O
ATOM   2165  N   ASN A 137      52.870  64.510  76.540  1.00  0.00           N
ATOM   2166  HN  ASN A 137      53.720  64.580  77.040  1.00  0.00           H
ATOM   2167  CA  ASN A 137      51.840  63.760  77.230  1.00  0.00           C
ATOM   2168  HA  ASN A 137      51.280  63.150  76.530  1.00  0.00           H
ATOM   2169  CB  ASN A 137      52.410  62.720  78.200  1.00  0.00           C
ATOM   2170  HB1 ASN A 137      51.650  62.010  78.580  1.00  0.00           H
ATOM   2171  HB2 ASN A 137      52.900  63.190  79.080  1.00  0.00           H
ATOM   2172  CG  ASN A 137      53.620  61.920  77.610  1.00  0.00           C
ATOM   2173  OD1 ASN A 137      54.550  61.670  78.370  1.00  0.00           O
ATOM   2174  ND2 ASN A 137      53.660  61.530  76.320  1.00  0.00           N
ATOM   2175 HD21 ASN A 137      54.480  61.110  75.930  1.00  0.00           H
ATOM   2176 HD22 ASN A 137      52.870  61.810  75.780  1.00  0.00           H
ATOM   2177  C   ASN A 137      50.790  64.610  77.890  1.00  0.00           C
ATOM   2178  O   ASN A 137      49.720  64.190  78.120  1.00  0.00           O
ATOM   2179  N   LYS A 138      50.940  65.910  78.050  1.00  0.00           N
ATOM   2180  HN  LYS A 138      51.780  66.250  77.620  1.00  0.00           H
ATOM   2181  CA  LYS A 138      50.060  66.770  78.770  1.00  0.00           C
ATOM   2182  HA  LYS A 138      49.400  66.160  79.360  1.00  0.00           H
ATOM   2183  CB  LYS A 138      51.070  67.550  79.680  1.00  0.00           C
ATOM   2184  HB1 LYS A 138      50.550  68.400  80.170  1.00  0.00           H
ATOM   2185  HB2 LYS A 138      51.780  68.080  79.020  1.00  0.00           H
ATOM   2186  CG  LYS A 138      51.810  66.730  80.760  1.00  0.00           C
ATOM   2187  HG1 LYS A 138      52.470  67.390  81.360  1.00  0.00           H
ATOM   2188  HG2 LYS A 138      52.520  66.090  80.200  1.00  0.00           H
ATOM   2189  CD  LYS A 138      50.980  65.850  81.660  1.00  0.00           C
ATOM   2190  HD1 LYS A 138      51.540  65.050  82.190  1.00  0.00           H
ATOM   2191  HD2 LYS A 138      50.220  65.320  81.070  1.00  0.00           H
ATOM   2192  CE  LYS A 138      50.020  66.640  82.620  1.00  0.00           C
ATOM   2193  HE1 LYS A 138      49.290  66.030  83.180  1.00  0.00           H
ATOM   2194  HE2 LYS A 138      49.450  67.480  82.170  1.00  0.00           H
ATOM   2195  NZ  LYS A 138      50.910  67.060  83.710  1.00  0.00           N
ATOM   2196  HZ1 LYS A 138      50.660  68.000  84.100  1.00  0.00           H
ATOM   2197  HZ2 LYS A 138      51.910  67.090  83.400  1.00  0.00           H
ATOM   2198  HZ3 LYS A 138      50.790  66.350  84.450  1.00  0.00           H
ATOM   2199  C   LYS A 138      49.220  67.760  78.030  1.00  0.00           C
ATOM   2200  O   LYS A 138      48.540  68.610  78.640  1.00  0.00           O
ATOM   2201  N   ILE A 139      49.300  67.620  76.630  1.00  0.00           N
ATOM   2202  HN  ILE A 139      49.880  66.930  76.220  1.00  0.00           H
ATOM   2203  CA  ILE A 139      48.580  68.500  75.710  1.00  0.00           C
ATOM   2204  HA  ILE A 139      48.680  69.470  76.160  1.00  0.00           H
ATOM   2205  CB  ILE A 139      49.250  68.610  74.290  1.00  0.00           C
ATOM   2206  HB  ILE A 139      48.700  69.280  73.610  1.00  0.00           H
ATOM   2207  CG2 ILE A 139      50.620  69.230  74.440  1.00  0.00           C
ATOM   2208 HG21 ILE A 139      50.640  70.190  75.000  1.00  0.00           H
ATOM   2209 HG22 ILE A 139      51.050  69.430  73.450  1.00  0.00           H
ATOM   2210 HG23 ILE A 139      51.300  68.460  74.860  1.00  0.00           H
ATOM   2211  CG1 ILE A 139      49.280  67.260  73.500  1.00  0.00           C
ATOM   2212 HG11 ILE A 139      48.360  66.720  73.790  1.00  0.00           H
ATOM   2213 HG12 ILE A 139      50.200  66.710  73.790  1.00  0.00           H
ATOM   2214  CD  ILE A 139      49.470  67.440  71.960  1.00  0.00           C
ATOM   2215  HD1 ILE A 139      50.420  67.960  71.770  1.00  0.00           H
ATOM   2216  HD2 ILE A 139      48.570  67.900  71.470  1.00  0.00           H
ATOM   2217  HD3 ILE A 139      49.550  66.450  71.490  1.00  0.00           H
ATOM   2218  C   ILE A 139      47.100  68.280  75.650  1.00  0.00           C
ATOM   2219  O   ILE A 139      46.590  67.250  76.030  1.00  0.00           O
ATOM   2220  N   SER A 140      46.340  69.330  75.230  1.00  0.00           N
ATOM   2221  HN  SER A 140      46.780  70.150  74.870  1.00  0.00           H
ATOM   2222  CA  SER A 140      44.930  69.390  75.220  1.00  0.00           C
ATOM   2223  HA  SER A 140      44.610  69.020  76.190  1.00  0.00           H
ATOM   2224  CB  SER A 140      44.440  70.890  75.090  1.00  0.00           C
ATOM   2225  HB1 SER A 140      44.720  71.500  75.970  1.00  0.00           H
ATOM   2226  HB2 SER A 140      43.330  70.960  75.030  1.00  0.00           H
ATOM   2227  OG  SER A 140      44.840  71.510  73.950  1.00  0.00           O
ATOM   2228  HG1 SER A 140      44.740  72.430  74.190  1.00  0.00           H
ATOM   2229  C   SER A 140      44.250  68.650  74.220  1.00  0.00           C
ATOM   2230  O   SER A 140      44.830  68.290  73.170  1.00  0.00           O
ATOM   2231  N   ASN A 141      42.920  68.380  74.510  1.00  0.00           N
ATOM   2232  HN  ASN A 141      42.380  68.650  75.300  1.00  0.00           H
ATOM   2233  CA  ASN A 141      42.200  67.490  73.580  1.00  0.00           C
ATOM   2234  HA  ASN A 141      42.800  66.590  73.620  1.00  0.00           H
ATOM   2235  CB  ASN A 141      40.720  67.330  74.110  1.00  0.00           C
ATOM   2236  HB1 ASN A 141      40.090  66.850  73.330  1.00  0.00           H
ATOM   2237  HB2 ASN A 141      40.320  68.330  74.390  1.00  0.00           H
ATOM   2238  CG  ASN A 141      40.560  66.230  75.160  1.00  0.00           C
ATOM   2239  OD1 ASN A 141      41.410  65.360  75.320  1.00  0.00           O
ATOM   2240  ND2 ASN A 141      39.440  66.330  75.910  1.00  0.00           N
ATOM   2241 HD21 ASN A 141      39.470  65.650  76.650  1.00  0.00           H
ATOM   2242 HD22 ASN A 141      38.900  67.170  75.940  1.00  0.00           H
ATOM   2243  C   ASN A 141      42.100  68.080  72.140  1.00  0.00           C
ATOM   2244  O   ASN A 141      42.450  67.520  71.110  1.00  0.00           O
ATOM   2245  N   ARG A 142      41.680  69.370  72.040  1.00  0.00           N
ATOM   2246  HN  ARG A 142      41.230  69.820  72.810  1.00  0.00           H
ATOM   2247  CA  ARG A 142      41.770  70.230  70.830  1.00  0.00           C
ATOM   2248  HA  ARG A 142      41.180  69.670  70.130  1.00  0.00           H
ATOM   2249  CB  ARG A 142      41.110  71.660  71.170  1.00  0.00           C
ATOM   2250  HB1 ARG A 142      40.050  71.370  71.000  1.00  0.00           H
ATOM   2251  HB2 ARG A 142      41.390  72.310  70.310  1.00  0.00           H
ATOM   2252  CG  ARG A 142      41.290  72.430  72.510  1.00  0.00           C
ATOM   2253  HG1 ARG A 142      42.270  72.930  72.370  1.00  0.00           H
ATOM   2254  HG2 ARG A 142      41.320  71.770  73.400  1.00  0.00           H
ATOM   2255  CD  ARG A 142      40.300  73.580  72.720  1.00  0.00           C
ATOM   2256  HD1 ARG A 142      40.340  74.240  71.830  1.00  0.00           H
ATOM   2257  HD2 ARG A 142      40.530  74.130  73.660  1.00  0.00           H
ATOM   2258  NE  ARG A 142      38.860  72.960  72.860  1.00  0.00           N
ATOM   2259  HE  ARG A 142      38.800  72.000  73.110  1.00  0.00           H
ATOM   2260  CZ  ARG A 142      37.770  73.640  72.510  1.00  0.00           C
ATOM   2261  NH1 ARG A 142      37.830  74.880  72.100  1.00  0.00           N
ATOM   2262 HH11 ARG A 142      38.710  75.300  71.850  1.00  0.00           H
ATOM   2263 HH12 ARG A 142      37.000  75.380  71.860  1.00  0.00           H
ATOM   2264  NH2 ARG A 142      36.610  73.070  72.430  1.00  0.00           N
ATOM   2265 HH21 ARG A 142      36.390  72.220  72.910  1.00  0.00           H
ATOM   2266 HH22 ARG A 142      35.860  73.650  72.150  1.00  0.00           H
ATOM   2267  C   ARG A 142      43.100  70.410  70.170  1.00  0.00           C
ATOM   2268  O   ARG A 142      43.290  69.970  69.090  1.00  0.00           O
ATOM   2269  N   THR A 143      44.190  70.740  70.960  1.00  0.00           N
ATOM   2270  HN  THR A 143      44.120  70.990  71.910  1.00  0.00           H
ATOM   2271  CA  THR A 143      45.510  70.710  70.370  1.00  0.00           C
ATOM   2272  HA  THR A 143      45.600  71.480  69.620  1.00  0.00           H
ATOM   2273  CB  THR A 143      46.570  70.950  71.430  1.00  0.00           C
ATOM   2274  HB  THR A 143      46.630  70.120  72.150  1.00  0.00           H
ATOM   2275  OG1 THR A 143      46.470  72.230  72.040  1.00  0.00           O
ATOM   2276  HG1 THR A 143      45.880  72.080  72.780  1.00  0.00           H
ATOM   2277  CG2 THR A 143      48.020  70.920  70.820  1.00  0.00           C
ATOM   2278 HG21 THR A 143      48.400  69.930  70.490  1.00  0.00           H
ATOM   2279 HG22 THR A 143      48.750  71.320  71.570  1.00  0.00           H
ATOM   2280 HG23 THR A 143      48.010  71.570  69.910  1.00  0.00           H
ATOM   2281  C   THR A 143      45.840  69.330  69.660  1.00  0.00           C
ATOM   2282  O   THR A 143      46.450  69.380  68.590  1.00  0.00           O
ATOM   2283  N   ALA A 144      45.560  68.150  70.290  1.00  0.00           N
ATOM   2284  HN  ALA A 144      45.270  68.160  71.240  1.00  0.00           H
ATOM   2285  CA  ALA A 144      45.850  66.790  69.880  1.00  0.00           C
ATOM   2286  HA  ALA A 144      46.900  66.780  69.580  1.00  0.00           H
ATOM   2287  CB  ALA A 144      45.640  65.910  71.070  1.00  0.00           C
ATOM   2288  HB1 ALA A 144      45.810  64.830  70.910  1.00  0.00           H
ATOM   2289  HB2 ALA A 144      44.590  65.900  71.460  1.00  0.00           H
ATOM   2290  HB3 ALA A 144      46.300  66.180  71.930  1.00  0.00           H
ATOM   2291  C   ALA A 144      45.040  66.490  68.550  1.00  0.00           C
ATOM   2292  O   ALA A 144      45.510  65.800  67.640  1.00  0.00           O
ATOM   2293  N   ALA A 145      43.700  66.930  68.540  1.00  0.00           N
ATOM   2294  HN  ALA A 145      43.320  67.430  69.320  1.00  0.00           H
ATOM   2295  CA  ALA A 145      42.860  66.830  67.340  1.00  0.00           C
ATOM   2296  HA  ALA A 145      43.100  65.830  67.010  1.00  0.00           H
ATOM   2297  CB  ALA A 145      41.410  67.000  67.620  1.00  0.00           C
ATOM   2298  HB1 ALA A 145      41.130  68.010  67.970  1.00  0.00           H
ATOM   2299  HB2 ALA A 145      41.090  66.310  68.440  1.00  0.00           H
ATOM   2300  HB3 ALA A 145      40.660  66.940  66.830  1.00  0.00           H
ATOM   2301  C   ALA A 145      43.260  67.660  66.250  1.00  0.00           C
ATOM   2302  O   ALA A 145      43.280  67.380  65.050  1.00  0.00           O
ATOM   2303  N   ILE A 146      43.620  68.980  66.540  1.00  0.00           N
ATOM   2304  HN  ILE A 146      43.450  69.170  67.510  1.00  0.00           H
ATOM   2305  CA  ILE A 146      44.220  69.920  65.600  1.00  0.00           C
ATOM   2306  HA  ILE A 146      43.550  69.870  64.760  1.00  0.00           H
ATOM   2307  CB  ILE A 146      44.330  71.340  66.290  1.00  0.00           C
ATOM   2308  HB  ILE A 146      45.060  71.180  67.110  1.00  0.00           H
ATOM   2309  CG2 ILE A 146      45.020  72.250  65.260  1.00  0.00           C
ATOM   2310 HG21 ILE A 146      46.010  71.850  64.960  1.00  0.00           H
ATOM   2311 HG22 ILE A 146      45.220  73.270  65.650  1.00  0.00           H
ATOM   2312 HG23 ILE A 146      44.440  72.430  64.320  1.00  0.00           H
ATOM   2313  CG1 ILE A 146      42.940  71.850  66.640  1.00  0.00           C
ATOM   2314 HG11 ILE A 146      42.460  71.200  67.410  1.00  0.00           H
ATOM   2315 HG12 ILE A 146      42.370  71.740  65.690  1.00  0.00           H
ATOM   2316  CD  ILE A 146      42.900  73.390  67.090  1.00  0.00           C
ATOM   2317  HD1 ILE A 146      41.850  73.610  67.360  1.00  0.00           H
ATOM   2318  HD2 ILE A 146      43.270  74.050  66.280  1.00  0.00           H
ATOM   2319  HD3 ILE A 146      43.440  73.530  68.050  1.00  0.00           H
ATOM   2320  C   ILE A 146      45.540  69.470  64.980  1.00  0.00           C
ATOM   2321  O   ILE A 146      45.790  69.660  63.820  1.00  0.00           O
ATOM   2322  N   ILE A 147      46.490  68.910  65.810  1.00  0.00           N
ATOM   2323  HN  ILE A 147      46.390  68.950  66.800  1.00  0.00           H
ATOM   2324  CA  ILE A 147      47.650  67.970  65.430  1.00  0.00           C
ATOM   2325  HA  ILE A 147      48.270  68.510  64.730  1.00  0.00           H
ATOM   2326  CB  ILE A 147      48.580  67.620  66.580  1.00  0.00           C
ATOM   2327  HB  ILE A 147      47.950  67.410  67.470  1.00  0.00           H
ATOM   2328  CG2 ILE A 147      49.480  66.390  66.370  1.00  0.00           C
ATOM   2329 HG21 ILE A 147      48.920  65.590  65.850  1.00  0.00           H
ATOM   2330 HG22 ILE A 147      49.770  65.950  67.350  1.00  0.00           H
ATOM   2331 HG23 ILE A 147      50.460  66.560  65.890  1.00  0.00           H
ATOM   2332  CG1 ILE A 147      49.410  68.840  67.110  1.00  0.00           C
ATOM   2333 HG11 ILE A 147      50.050  68.400  67.900  1.00  0.00           H
ATOM   2334 HG12 ILE A 147      48.820  69.640  67.590  1.00  0.00           H
ATOM   2335  CD  ILE A 147      50.420  69.510  66.160  1.00  0.00           C
ATOM   2336  HD1 ILE A 147      51.290  68.840  65.970  1.00  0.00           H
ATOM   2337  HD2 ILE A 147      50.780  70.440  66.650  1.00  0.00           H
ATOM   2338  HD3 ILE A 147      49.950  69.850  65.210  1.00  0.00           H
ATOM   2339  C   ILE A 147      47.220  66.800  64.590  1.00  0.00           C
ATOM   2340  O   ILE A 147      47.800  66.550  63.580  1.00  0.00           O
ATOM   2341  N   SER A 148      46.110  66.070  64.920  1.00  0.00           N
ATOM   2342  HN  SER A 148      45.720  66.110  65.840  1.00  0.00           H
ATOM   2343  CA  SER A 148      45.660  65.000  64.070  1.00  0.00           C
ATOM   2344  HA  SER A 148      46.480  64.320  63.910  1.00  0.00           H
ATOM   2345  CB  SER A 148      44.480  64.120  64.530  1.00  0.00           C
ATOM   2346  HB1 SER A 148      44.290  63.380  63.710  1.00  0.00           H
ATOM   2347  HB2 SER A 148      43.550  64.730  64.570  1.00  0.00           H
ATOM   2348  OG  SER A 148      44.660  63.350  65.750  1.00  0.00           O
ATOM   2349  HG1 SER A 148      44.760  64.010  66.440  1.00  0.00           H
ATOM   2350  C   SER A 148      45.230  65.540  62.670  1.00  0.00           C
ATOM   2351  O   SER A 148      45.450  64.840  61.650  1.00  0.00           O
ATOM   2352  N   CYS A 149      44.660  66.780  62.600  1.00  0.00           N
ATOM   2353  HN  CYS A 149      44.560  67.250  63.480  1.00  0.00           H
ATOM   2354  CA  CYS A 149      44.210  67.430  61.430  1.00  0.00           C
ATOM   2355  HA  CYS A 149      43.580  66.790  60.840  1.00  0.00           H
ATOM   2356  CB  CYS A 149      43.360  68.740  61.680  1.00  0.00           C
ATOM   2357  HB1 CYS A 149      43.120  69.210  60.690  1.00  0.00           H
ATOM   2358  HB2 CYS A 149      43.920  69.460  62.300  1.00  0.00           H
ATOM   2359  SG  CYS A 149      41.770  68.510  62.510  1.00  0.00           S
ATOM   2360  HG1 CYS A 149      42.310  67.660  63.370  1.00  0.00           H
ATOM   2361  C   CYS A 149      45.360  67.750  60.510  1.00  0.00           C
ATOM   2362  O   CYS A 149      45.330  67.600  59.320  1.00  0.00           O
ATOM   2363  N   LEU A 150      46.540  68.060  61.040  1.00  0.00           N
ATOM   2364  HN  LEU A 150      46.610  68.310  62.000  1.00  0.00           H
ATOM   2365  CA  LEU A 150      47.830  68.150  60.410  1.00  0.00           C
ATOM   2366  HA  LEU A 150      47.790  68.700  59.490  1.00  0.00           H
ATOM   2367  CB  LEU A 150      48.790  68.930  61.320  1.00  0.00           C
ATOM   2368  HB1 LEU A 150      48.840  68.520  62.340  1.00  0.00           H
ATOM   2369  HB2 LEU A 150      48.580  70.020  61.370  1.00  0.00           H
ATOM   2370  CG  LEU A 150      50.330  68.900  60.850  1.00  0.00           C
ATOM   2371  HG  LEU A 150      50.730  67.860  60.740  1.00  0.00           H
ATOM   2372  CD1 LEU A 150      50.380  69.640  59.460  1.00  0.00           C
ATOM   2373 HD11 LEU A 150      51.380  69.520  58.980  1.00  0.00           H
ATOM   2374 HD12 LEU A 150      50.250  70.740  59.590  1.00  0.00           H
ATOM   2375 HD13 LEU A 150      49.570  69.150  58.890  1.00  0.00           H
ATOM   2376  CD2 LEU A 150      51.170  69.600  61.910  1.00  0.00           C
ATOM   2377 HD21 LEU A 150      52.250  69.420  61.730  1.00  0.00           H
ATOM   2378 HD22 LEU A 150      50.980  69.450  62.990  1.00  0.00           H
ATOM   2379 HD23 LEU A 150      50.930  70.680  61.880  1.00  0.00           H
ATOM   2380  C   LEU A 150      48.470  66.920  59.880  1.00  0.00           C
ATOM   2381  O   LEU A 150      48.930  66.810  58.740  1.00  0.00           O
ATOM   2382  N   LEU A 151      48.450  65.860  60.690  1.00  0.00           N
ATOM   2383  HN  LEU A 151      48.260  66.080  61.640  1.00  0.00           H
ATOM   2384  CA  LEU A 151      48.890  64.520  60.290  1.00  0.00           C
ATOM   2385  HA  LEU A 151      49.930  64.620  60.010  1.00  0.00           H
ATOM   2386  CB  LEU A 151      48.810  63.540  61.530  1.00  0.00           C
ATOM   2387  HB1 LEU A 151      48.960  62.490  61.190  1.00  0.00           H
ATOM   2388  HB2 LEU A 151      47.790  63.540  61.960  1.00  0.00           H
ATOM   2389  CG  LEU A 151      49.790  63.840  62.740  1.00  0.00           C
ATOM   2390  HG  LEU A 151      49.530  64.900  62.980  1.00  0.00           H
ATOM   2391  CD1 LEU A 151      49.470  63.010  64.000  1.00  0.00           C
ATOM   2392 HD11 LEU A 151      48.460  63.390  64.270  1.00  0.00           H
ATOM   2393 HD12 LEU A 151      50.250  63.210  64.770  1.00  0.00           H
ATOM   2394 HD13 LEU A 151      49.390  61.920  63.820  1.00  0.00           H
ATOM   2395  CD2 LEU A 151      51.240  63.840  62.300  1.00  0.00           C
ATOM   2396 HD21 LEU A 151      51.540  64.440  61.420  1.00  0.00           H
ATOM   2397 HD22 LEU A 151      51.390  62.780  62.000  1.00  0.00           H
ATOM   2398 HD23 LEU A 151      51.890  64.150  63.150  1.00  0.00           H
ATOM   2399  C   LEU A 151      48.060  63.920  59.140  1.00  0.00           C
ATOM   2400  O   LEU A 151      48.590  63.260  58.230  1.00  0.00           O
ATOM   2401  N   TRP A 152      46.720  64.180  59.090  1.00  0.00           N
ATOM   2402  HN  TRP A 152      46.280  64.390  59.960  1.00  0.00           H
ATOM   2403  CA  TRP A 152      45.860  64.070  57.870  1.00  0.00           C
ATOM   2404  HA  TRP A 152      46.040  63.050  57.530  1.00  0.00           H
ATOM   2405  CB  TRP A 152      44.330  64.220  58.100  1.00  0.00           C
ATOM   2406  HB1 TRP A 152      43.770  64.290  57.130  1.00  0.00           H
ATOM   2407  HB2 TRP A 152      44.130  65.170  58.630  1.00  0.00           H
ATOM   2408  CG  TRP A 152      43.680  63.080  58.820  1.00  0.00           C
ATOM   2409  CD1 TRP A 152      43.240  63.080  60.100  1.00  0.00           C
ATOM   2410  HD1 TRP A 152      43.220  63.990  60.680  1.00  0.00           H
ATOM   2411  NE1 TRP A 152      42.820  61.800  60.500  1.00  0.00           N
ATOM   2412  HE1 TRP A 152      42.810  61.430  61.400  1.00  0.00           H
ATOM   2413  CE2 TRP A 152      42.950  60.920  59.460  1.00  0.00           C
ATOM   2414  CD2 TRP A 152      43.510  61.680  58.430  1.00  0.00           C
ATOM   2415  CE3 TRP A 152      43.780  61.070  57.180  1.00  0.00           C
ATOM   2416  HE3 TRP A 152      44.160  61.630  56.340  1.00  0.00           H
ATOM   2417  CZ3 TRP A 152      43.650  59.650  57.150  1.00  0.00           C
ATOM   2418  HZ3 TRP A 152      43.810  59.090  56.240  1.00  0.00           H
ATOM   2419  CZ2 TRP A 152      42.850  59.580  59.440  1.00  0.00           C
ATOM   2420  HZ2 TRP A 152      42.570  58.960  60.280  1.00  0.00           H
ATOM   2421  CH2 TRP A 152      43.190  58.950  58.240  1.00  0.00           C
ATOM   2422  HH2 TRP A 152      43.070  57.880  58.200  1.00  0.00           H
ATOM   2423  C   TRP A 152      46.410  64.910  56.760  1.00  0.00           C
ATOM   2424  O   TRP A 152      46.860  64.380  55.720  1.00  0.00           O
ATOM   2425  N   GLY A 153      46.530  66.220  56.900  1.00  0.00           N
ATOM   2426  HN  GLY A 153      46.310  66.580  57.800  1.00  0.00           H
ATOM   2427  CA  GLY A 153      46.960  67.150  55.790  1.00  0.00           C
ATOM   2428  HA1 GLY A 153      47.200  68.130  56.180  1.00  0.00           H
ATOM   2429  HA2 GLY A 153      46.160  67.300  55.080  1.00  0.00           H
ATOM   2430  C   GLY A 153      48.250  66.730  55.120  1.00  0.00           C
ATOM   2431  O   GLY A 153      48.220  66.780  53.940  1.00  0.00           O
ATOM   2432  N   ILE A 154      49.320  66.340  55.840  1.00  0.00           N
ATOM   2433  HN  ILE A 154      49.240  66.400  56.830  1.00  0.00           H
ATOM   2434  CA  ILE A 154      50.640  65.800  55.260  1.00  0.00           C
ATOM   2435  HA  ILE A 154      51.140  66.480  54.590  1.00  0.00           H
ATOM   2436  CB  ILE A 154      51.540  65.500  56.330  1.00  0.00           C
ATOM   2437  HB  ILE A 154      51.160  64.640  56.900  1.00  0.00           H
ATOM   2438  CG2 ILE A 154      52.890  64.840  55.810  1.00  0.00           C
ATOM   2439 HG21 ILE A 154      53.410  64.530  56.740  1.00  0.00           H
ATOM   2440 HG22 ILE A 154      53.480  65.690  55.410  1.00  0.00           H
ATOM   2441 HG23 ILE A 154      52.850  63.970  55.140  1.00  0.00           H
ATOM   2442  CG1 ILE A 154      51.930  66.700  57.140  1.00  0.00           C
ATOM   2443 HG11 ILE A 154      51.090  67.430  57.250  1.00  0.00           H
ATOM   2444 HG12 ILE A 154      52.760  67.240  56.610  1.00  0.00           H
ATOM   2445  CD  ILE A 154      52.300  66.200  58.490  1.00  0.00           C
ATOM   2446  HD1 ILE A 154      51.390  66.040  59.100  1.00  0.00           H
ATOM   2447  HD2 ILE A 154      52.650  67.150  58.960  1.00  0.00           H
ATOM   2448  HD3 ILE A 154      53.130  65.460  58.530  1.00  0.00           H
ATOM   2449  C   ILE A 154      50.440  64.570  54.350  1.00  0.00           C
ATOM   2450  O   ILE A 154      50.990  64.490  53.230  1.00  0.00           O
ATOM   2451  N   THR A 155      49.590  63.640  54.820  1.00  0.00           N
ATOM   2452  HN  THR A 155      49.040  63.780  55.640  1.00  0.00           H
ATOM   2453  CA  THR A 155      49.400  62.340  54.120  1.00  0.00           C
ATOM   2454  HA  THR A 155      50.400  62.040  53.840  1.00  0.00           H
ATOM   2455  CB  THR A 155      48.750  61.300  55.030  1.00  0.00           C
ATOM   2456  HB  THR A 155      47.840  61.820  55.430  1.00  0.00           H
ATOM   2457  OG1 THR A 155      49.460  60.930  56.220  1.00  0.00           O
ATOM   2458  HG1 THR A 155      49.490  61.740  56.740  1.00  0.00           H
ATOM   2459  CG2 THR A 155      48.330  60.020  54.320  1.00  0.00           C
ATOM   2460 HG21 THR A 155      47.660  60.220  53.460  1.00  0.00           H
ATOM   2461 HG22 THR A 155      48.090  59.060  54.830  1.00  0.00           H
ATOM   2462 HG23 THR A 155      49.280  59.650  53.870  1.00  0.00           H
ATOM   2463  C   THR A 155      48.780  62.470  52.780  1.00  0.00           C
ATOM   2464  O   THR A 155      49.300  61.970  51.720  1.00  0.00           O
ATOM   2465  N   ILE A 156      47.690  63.270  52.720  1.00  0.00           N
ATOM   2466  HN  ILE A 156      47.340  63.500  53.620  1.00  0.00           H
ATOM   2467  CA  ILE A 156      46.970  63.710  51.540  1.00  0.00           C
ATOM   2468  HA  ILE A 156      46.660  62.830  50.990  1.00  0.00           H
ATOM   2469  CB  ILE A 156      45.770  64.600  52.030  1.00  0.00           C
ATOM   2470  HB  ILE A 156      46.190  65.390  52.670  1.00  0.00           H
ATOM   2471  CG2 ILE A 156      45.100  65.230  50.770  1.00  0.00           C
ATOM   2472 HG21 ILE A 156      44.940  64.430  50.010  1.00  0.00           H
ATOM   2473 HG22 ILE A 156      45.750  66.010  50.320  1.00  0.00           H
ATOM   2474 HG23 ILE A 156      44.140  65.760  50.920  1.00  0.00           H
ATOM   2475  CG1 ILE A 156      44.790  63.820  52.860  1.00  0.00           C
ATOM   2476 HG11 ILE A 156      45.360  63.400  53.730  1.00  0.00           H
ATOM   2477 HG12 ILE A 156      44.460  62.930  52.270  1.00  0.00           H
ATOM   2478  CD  ILE A 156      43.760  64.840  53.350  1.00  0.00           C
ATOM   2479  HD1 ILE A 156      44.270  65.720  53.810  1.00  0.00           H
ATOM   2480  HD2 ILE A 156      43.210  64.380  54.200  1.00  0.00           H
ATOM   2481  HD3 ILE A 156      43.110  65.080  52.470  1.00  0.00           H
ATOM   2482  C   ILE A 156      47.930  64.550  50.730  1.00  0.00           C
ATOM   2483  O   ILE A 156      47.910  64.430  49.510  1.00  0.00           O
ATOM   2484  N   GLY A 157      48.820  65.340  51.330  1.00  0.00           N
ATOM   2485  HN  GLY A 157      48.740  65.320  52.320  1.00  0.00           H
ATOM   2486  CA  GLY A 157      49.910  66.000  50.560  1.00  0.00           C
ATOM   2487  HA1 GLY A 157      50.580  66.340  51.340  1.00  0.00           H
ATOM   2488  HA2 GLY A 157      49.450  66.750  49.940  1.00  0.00           H
ATOM   2489  C   GLY A 157      50.730  65.090  49.720  1.00  0.00           C
ATOM   2490  O   GLY A 157      50.990  65.370  48.550  1.00  0.00           O
ATOM   2491  N   LEU A 158      51.110  63.930  50.370  1.00  0.00           N
ATOM   2492  HN  LEU A 158      50.960  63.720  51.330  1.00  0.00           H
ATOM   2493  CA  LEU A 158      51.830  62.870  49.710  1.00  0.00           C
ATOM   2494  HA  LEU A 158      52.650  63.260  49.120  1.00  0.00           H
ATOM   2495  CB  LEU A 158      52.490  61.900  50.720  1.00  0.00           C
ATOM   2496  HB1 LEU A 158      53.070  61.070  50.260  1.00  0.00           H
ATOM   2497  HB2 LEU A 158      51.550  61.460  51.120  1.00  0.00           H
ATOM   2498  CG  LEU A 158      53.390  62.490  51.810  1.00  0.00           C
ATOM   2499  HG  LEU A 158      52.690  62.930  52.560  1.00  0.00           H
ATOM   2500  CD1 LEU A 158      54.110  61.250  52.560  1.00  0.00           C
ATOM   2501 HD11 LEU A 158      53.450  60.410  52.840  1.00  0.00           H
ATOM   2502 HD12 LEU A 158      54.630  61.550  53.480  1.00  0.00           H
ATOM   2503 HD13 LEU A 158      54.830  60.860  51.800  1.00  0.00           H
ATOM   2504  CD2 LEU A 158      54.420  63.520  51.330  1.00  0.00           C
ATOM   2505 HD21 LEU A 158      54.980  63.930  52.180  1.00  0.00           H
ATOM   2506 HD22 LEU A 158      53.830  64.320  50.850  1.00  0.00           H
ATOM   2507 HD23 LEU A 158      55.010  63.000  50.540  1.00  0.00           H
ATOM   2508  C   LEU A 158      50.990  62.090  48.680  1.00  0.00           C
ATOM   2509  O   LEU A 158      51.510  61.350  47.880  1.00  0.00           O
ATOM   2510  N   THR A 159      49.670  62.220  48.570  1.00  0.00           N
ATOM   2511  HN  THR A 159      49.120  62.850  49.120  1.00  0.00           H
ATOM   2512  CA  THR A 159      48.960  61.330  47.710  1.00  0.00           C
ATOM   2513  HA  THR A 159      49.650  60.810  47.050  1.00  0.00           H
ATOM   2514  CB  THR A 159      48.090  60.340  48.510  1.00  0.00           C
ATOM   2515  HB  THR A 159      47.290  59.900  47.870  1.00  0.00           H
ATOM   2516  OG1 THR A 159      47.420  60.850  49.690  1.00  0.00           O
ATOM   2517  HG1 THR A 159      48.070  61.010  50.380  1.00  0.00           H
ATOM   2518  CG2 THR A 159      48.850  59.190  49.070  1.00  0.00           C
ATOM   2519 HG21 THR A 159      49.260  58.600  48.220  1.00  0.00           H
ATOM   2520 HG22 THR A 159      48.220  58.400  49.550  1.00  0.00           H
ATOM   2521 HG23 THR A 159      49.650  59.360  49.830  1.00  0.00           H
ATOM   2522  C   THR A 159      48.050  61.980  46.730  1.00  0.00           C
ATOM   2523  O   THR A 159      47.440  61.460  45.810  1.00  0.00           O
ATOM   2524  N   VAL A 160      47.960  63.300  46.710  1.00  0.00           N
ATOM   2525  HN  VAL A 160      48.160  63.860  47.510  1.00  0.00           H
ATOM   2526  CA  VAL A 160      47.030  64.050  45.760  1.00  0.00           C
ATOM   2527  HA  VAL A 160      46.190  63.380  45.730  1.00  0.00           H
ATOM   2528  CB  VAL A 160      46.600  65.480  46.110  1.00  0.00           C
ATOM   2529  HB  VAL A 160      46.100  65.980  45.250  1.00  0.00           H
ATOM   2530  CG1 VAL A 160      45.510  65.440  47.170  1.00  0.00           C
ATOM   2531 HG11 VAL A 160      44.710  64.770  46.780  1.00  0.00           H
ATOM   2532 HG12 VAL A 160      45.190  66.490  47.270  1.00  0.00           H
ATOM   2533 HG13 VAL A 160      45.840  64.970  48.120  1.00  0.00           H
ATOM   2534  CG2 VAL A 160      47.780  66.270  46.560  1.00  0.00           C
ATOM   2535 HG21 VAL A 160      48.390  65.660  47.260  1.00  0.00           H
ATOM   2536 HG22 VAL A 160      47.410  67.210  47.020  1.00  0.00           H
ATOM   2537 HG23 VAL A 160      48.480  66.530  45.740  1.00  0.00           H
ATOM   2538  C   VAL A 160      47.520  64.140  44.350  1.00  0.00           C
ATOM   2539  O   VAL A 160      46.830  64.710  43.490  1.00  0.00           O
ATOM   2540  N   HSD A 161      48.670  63.640  43.960  1.00  0.00           N
ATOM   2541  HN  HSD A 161      49.300  63.310  44.650  1.00  0.00           H
ATOM   2542  CA  HSD A 161      49.170  63.490  42.580  1.00  0.00           C
ATOM   2543  HA  HSD A 161      49.080  64.490  42.180  1.00  0.00           H
ATOM   2544  CB  HSD A 161      50.680  62.960  42.520  1.00  0.00           C
ATOM   2545  HB1 HSD A 161      51.360  63.770  42.850  1.00  0.00           H
ATOM   2546  HB2 HSD A 161      50.900  62.750  41.450  1.00  0.00           H
ATOM   2547  ND1 HSD A 161      51.200  61.770  44.680  1.00  0.00           N
ATOM   2548  HD1 HSD A 161      51.220  62.570  45.290  1.00  0.00           H
ATOM   2549  CG  HSD A 161      51.010  61.750  43.330  1.00  0.00           C
ATOM   2550  CE1 HSD A 161      51.680  60.530  45.050  1.00  0.00           C
ATOM   2551  HE1 HSD A 161      51.970  60.270  46.070  1.00  0.00           H
ATOM   2552  NE2 HSD A 161      51.690  59.700  44.010  1.00  0.00           N
ATOM   2553  CD2 HSD A 161      51.180  60.440  42.950  1.00  0.00           C
ATOM   2554  HD2 HSD A 161      51.220  60.000  41.960  1.00  0.00           H
ATOM   2555  C   HSD A 161      48.220  62.550  41.880  1.00  0.00           C
ATOM   2556  O   HSD A 161      47.830  62.820  40.700  1.00  0.00           O
ATOM   2557  N   LEU A 162      47.820  61.430  42.500  1.00  0.00           N
ATOM   2558  HN  LEU A 162      48.150  61.360  43.440  1.00  0.00           H
ATOM   2559  CA  LEU A 162      46.940  60.430  41.880  1.00  0.00           C
ATOM   2560  HA  LEU A 162      47.510  59.990  41.060  1.00  0.00           H
ATOM   2561  CB  LEU A 162      46.740  59.380  42.870  1.00  0.00           C
ATOM   2562  HB1 LEU A 162      45.870  58.730  42.640  1.00  0.00           H
ATOM   2563  HB2 LEU A 162      46.490  59.770  43.870  1.00  0.00           H
ATOM   2564  CG  LEU A 162      47.850  58.400  43.250  1.00  0.00           C
ATOM   2565  HG  LEU A 162      48.620  58.910  43.860  1.00  0.00           H
ATOM   2566  CD1 LEU A 162      47.320  57.320  44.240  1.00  0.00           C
ATOM   2567 HD11 LEU A 162      46.620  56.760  43.600  1.00  0.00           H
ATOM   2568 HD12 LEU A 162      46.870  57.860  45.100  1.00  0.00           H
ATOM   2569 HD13 LEU A 162      48.040  56.520  44.530  1.00  0.00           H
ATOM   2570  CD2 LEU A 162      48.640  57.810  42.000  1.00  0.00           C
ATOM   2571 HD21 LEU A 162      47.900  57.530  41.220  1.00  0.00           H
ATOM   2572 HD22 LEU A 162      49.270  56.990  42.400  1.00  0.00           H
ATOM   2573 HD23 LEU A 162      49.310  58.560  41.530  1.00  0.00           H
ATOM   2574  C   LEU A 162      45.570  60.950  41.320  1.00  0.00           C
ATOM   2575  O   LEU A 162      45.120  60.550  40.240  1.00  0.00           O
ATOM   2576  N   LEU A 163      44.950  61.950  41.940  1.00  0.00           N
ATOM   2577  HN  LEU A 163      45.350  62.330  42.770  1.00  0.00           H
ATOM   2578  CA  LEU A 163      43.700  62.480  41.570  1.00  0.00           C
ATOM   2579  HA  LEU A 163      43.050  61.610  41.570  1.00  0.00           H
ATOM   2580  CB  LEU A 163      43.200  63.530  42.610  1.00  0.00           C
ATOM   2581  HB1 LEU A 163      42.250  64.040  42.340  1.00  0.00           H
ATOM   2582  HB2 LEU A 163      43.950  64.330  42.810  1.00  0.00           H
ATOM   2583  CG  LEU A 163      43.040  62.860  44.000  1.00  0.00           C
ATOM   2584  HG  LEU A 163      43.940  62.330  44.380  1.00  0.00           H
ATOM   2585  CD1 LEU A 163      42.870  63.920  45.160  1.00  0.00           C
ATOM   2586 HD11 LEU A 163      42.860  63.360  46.110  1.00  0.00           H
ATOM   2587 HD12 LEU A 163      41.930  64.450  44.940  1.00  0.00           H
ATOM   2588 HD13 LEU A 163      43.680  64.680  45.060  1.00  0.00           H
ATOM   2589  CD2 LEU A 163      41.890  61.830  44.080  1.00  0.00           C
ATOM   2590 HD21 LEU A 163      41.110  61.880  43.290  1.00  0.00           H
ATOM   2591 HD22 LEU A 163      41.590  61.590  45.130  1.00  0.00           H
ATOM   2592 HD23 LEU A 163      42.340  60.840  43.830  1.00  0.00           H
ATOM   2593  C   LEU A 163      43.650  63.220  40.210  1.00  0.00           C
ATOM   2594  O   LEU A 163      42.600  63.570  39.770  1.00  0.00           O
ATOM   2595  N   LYS A 164      44.850  63.560  39.670  1.00  0.00           N
ATOM   2596  HN  LYS A 164      45.730  63.220  40.010  1.00  0.00           H
ATOM   2597  CA  LYS A 164      45.070  64.650  38.680  1.00  0.00           C
ATOM   2598  HA  LYS A 164      44.150  65.200  38.690  1.00  0.00           H
ATOM   2599  CB  LYS A 164      46.180  65.670  39.160  1.00  0.00           C
ATOM   2600  HB1 LYS A 164      46.290  66.490  38.410  1.00  0.00           H
ATOM   2601  HB2 LYS A 164      47.160  65.170  39.100  1.00  0.00           H
ATOM   2602  CG  LYS A 164      45.950  66.360  40.480  1.00  0.00           C
ATOM   2603  HG1 LYS A 164      46.840  67.010  40.650  1.00  0.00           H
ATOM   2604  HG2 LYS A 164      46.110  65.590  41.270  1.00  0.00           H
ATOM   2605  CD  LYS A 164      44.620  67.130  40.680  1.00  0.00           C
ATOM   2606  HD1 LYS A 164      44.570  67.670  41.640  1.00  0.00           H
ATOM   2607  HD2 LYS A 164      43.900  66.290  40.730  1.00  0.00           H
ATOM   2608  CE  LYS A 164      44.060  67.990  39.520  1.00  0.00           C
ATOM   2609  HE1 LYS A 164      43.140  68.440  39.940  1.00  0.00           H
ATOM   2610  HE2 LYS A 164      43.830  67.480  38.550  1.00  0.00           H
ATOM   2611  NZ  LYS A 164      44.930  69.140  39.190  1.00  0.00           N
ATOM   2612  HZ1 LYS A 164      44.470  69.800  38.520  1.00  0.00           H
ATOM   2613  HZ2 LYS A 164      45.810  68.850  38.720  1.00  0.00           H
ATOM   2614  HZ3 LYS A 164      45.120  69.670  40.070  1.00  0.00           H
ATOM   2615  C   LYS A 164      45.340  64.140  37.250  1.00  0.00           C
ATOM   2616  O   LYS A 164      45.570  64.960  36.430  1.00  0.00           O
ATOM   2617  N   LYS A 165      45.310  62.830  36.970  1.00  0.00           N
ATOM   2618  HN  LYS A 165      45.020  62.120  37.600  1.00  0.00           H
ATOM   2619  CA  LYS A 165      45.440  62.270  35.640  1.00  0.00           C
ATOM   2620  HA  LYS A 165      44.950  62.920  34.940  1.00  0.00           H
ATOM   2621  CB  LYS A 165      46.940  61.830  35.220  1.00  0.00           C
ATOM   2622  HB1 LYS A 165      47.420  62.830  35.190  1.00  0.00           H
ATOM   2623  HB2 LYS A 165      47.020  61.310  34.250  1.00  0.00           H
ATOM   2624  CG  LYS A 165      47.740  61.040  36.220  1.00  0.00           C
ATOM   2625  HG1 LYS A 165      47.370  59.990  36.190  1.00  0.00           H
ATOM   2626  HG2 LYS A 165      47.510  61.340  37.270  1.00  0.00           H
ATOM   2627  CD  LYS A 165      49.240  61.150  35.990  1.00  0.00           C
ATOM   2628  HD1 LYS A 165      49.670  60.490  36.780  1.00  0.00           H
ATOM   2629  HD2 LYS A 165      49.630  62.180  36.180  1.00  0.00           H
ATOM   2630  CE  LYS A 165      49.780  60.880  34.570  1.00  0.00           C
ATOM   2631  HE1 LYS A 165      50.880  60.980  34.620  1.00  0.00           H
ATOM   2632  HE2 LYS A 165      49.390  61.610  33.820  1.00  0.00           H
ATOM   2633  NZ  LYS A 165      49.550  59.470  34.250  1.00  0.00           N
ATOM   2634  HZ1 LYS A 165      49.840  58.850  35.030  1.00  0.00           H
ATOM   2635  HZ2 LYS A 165      50.110  59.220  33.410  1.00  0.00           H
ATOM   2636  HZ3 LYS A 165      48.540  59.400  34.000  1.00  0.00           H
ATOM   2637  C   LYS A 165      44.560  61.070  35.750  1.00  0.00           C
ATOM   2638  O   LYS A 165      44.320  60.550  36.790  1.00  0.00           O
ATOM   2639  N   LYS A 166      44.040  60.620  34.560  1.00  0.00           N
ATOM   2640  HN  LYS A 166      44.420  61.030  33.740  1.00  0.00           H
ATOM   2641  CA  LYS A 166      43.100  59.480  34.490  1.00  0.00           C
ATOM   2642  HA  LYS A 166      42.330  59.570  35.240  1.00  0.00           H
ATOM   2643  CB  LYS A 166      42.460  59.450  33.150  1.00  0.00           C
ATOM   2644  HB1 LYS A 166      43.300  59.480  32.420  1.00  0.00           H
ATOM   2645  HB2 LYS A 166      41.780  60.300  32.950  1.00  0.00           H
ATOM   2646  CG  LYS A 166      41.800  58.130  32.750  1.00  0.00           C
ATOM   2647  HG1 LYS A 166      40.850  57.890  33.270  1.00  0.00           H
ATOM   2648  HG2 LYS A 166      42.420  57.250  33.050  1.00  0.00           H
ATOM   2649  CD  LYS A 166      41.490  57.970  31.300  1.00  0.00           C
ATOM   2650  HD1 LYS A 166      41.000  57.030  31.000  1.00  0.00           H
ATOM   2651  HD2 LYS A 166      42.480  58.050  30.800  1.00  0.00           H
ATOM   2652  CE  LYS A 166      40.730  59.200  30.650  1.00  0.00           C
ATOM   2653  HE1 LYS A 166      40.590  58.970  29.580  1.00  0.00           H
ATOM   2654  HE2 LYS A 166      41.310  60.150  30.760  1.00  0.00           H
ATOM   2655  NZ  LYS A 166      39.390  59.410  31.360  1.00  0.00           N
ATOM   2656  HZ1 LYS A 166      38.890  60.190  30.870  1.00  0.00           H
ATOM   2657  HZ2 LYS A 166      39.600  59.730  32.320  1.00  0.00           H
ATOM   2658  HZ3 LYS A 166      38.780  58.580  31.250  1.00  0.00           H
ATOM   2659  C   LYS A 166      43.800  58.220  34.930  1.00  0.00           C
ATOM   2660  O   LYS A 166      44.760  57.710  34.360  1.00  0.00           O
ATOM   2661  N   MET A 167      43.300  57.590  35.990  1.00  0.00           N
ATOM   2662  HN  MET A 167      42.510  58.000  36.430  1.00  0.00           H
ATOM   2663  CA  MET A 167      43.700  56.340  36.560  1.00  0.00           C
ATOM   2664  HA  MET A 167      44.780  56.430  36.520  1.00  0.00           H
ATOM   2665  CB  MET A 167      43.370  56.170  38.040  1.00  0.00           C
ATOM   2666  HB1 MET A 167      43.690  55.160  38.390  1.00  0.00           H
ATOM   2667  HB2 MET A 167      42.300  56.240  38.300  1.00  0.00           H
ATOM   2668  CG  MET A 167      44.100  57.210  38.890  1.00  0.00           C
ATOM   2669  HG1 MET A 167      43.710  57.250  39.930  1.00  0.00           H
ATOM   2670  HG2 MET A 167      44.010  58.220  38.450  1.00  0.00           H
ATOM   2671  SD  MET A 167      45.830  56.730  39.050  1.00  0.00           S
ATOM   2672  CE  MET A 167      46.470  58.260  38.210  1.00  0.00           C
ATOM   2673  HE1 MET A 167      46.390  58.200  37.110  1.00  0.00           H
ATOM   2674  HE2 MET A 167      47.480  58.470  38.620  1.00  0.00           H
ATOM   2675  HE3 MET A 167      45.830  59.150  38.410  1.00  0.00           H
ATOM   2676  C   MET A 167      43.390  55.060  35.770  1.00  0.00           C
ATOM   2677  O   MET A 167      44.260  54.210  35.660  1.00  0.00           O
ATOM   2678  N   PRO A 168      42.230  54.850  35.090  1.00  0.00           N
ATOM   2679  CD  PRO A 168      40.940  55.610  35.300  1.00  0.00           C
ATOM   2680  HD1 PRO A 168      41.060  56.680  35.040  1.00  0.00           H
ATOM   2681  HD2 PRO A 168      40.690  55.470  36.380  1.00  0.00           H
ATOM   2682  CA  PRO A 168      41.960  53.840  34.080  1.00  0.00           C
ATOM   2683  HA  PRO A 168      41.830  52.970  34.700  1.00  0.00           H
ATOM   2684  CB  PRO A 168      40.760  54.350  33.370  1.00  0.00           C
ATOM   2685  HB1 PRO A 168      40.310  53.520  32.790  1.00  0.00           H
ATOM   2686  HB2 PRO A 168      40.990  55.170  32.650  1.00  0.00           H
ATOM   2687  CG  PRO A 168      39.880  54.930  34.430  1.00  0.00           C
ATOM   2688  HG1 PRO A 168      39.030  55.560  34.110  1.00  0.00           H
ATOM   2689  HG2 PRO A 168      39.540  54.070  35.060  1.00  0.00           H
ATOM   2690  C   PRO A 168      43.190  53.630  33.210  1.00  0.00           C
ATOM   2691  O   PRO A 168      44.020  54.460  32.860  1.00  0.00           O
ATOM   2692  N   ILE A 169      43.400  52.400  32.740  1.00  0.00           N
ATOM   2693  HN  ILE A 169      42.720  51.730  32.990  1.00  0.00           H
ATOM   2694  CA  ILE A 169      44.450  51.950  31.790  1.00  0.00           C
ATOM   2695  HA  ILE A 169      44.950  52.770  31.290  1.00  0.00           H
ATOM   2696  CB  ILE A 169      45.490  50.990  32.350  1.00  0.00           C
ATOM   2697  HB  ILE A 169      46.150  50.560  31.570  1.00  0.00           H
ATOM   2698  CG2 ILE A 169      46.480  51.940  33.170  1.00  0.00           C
ATOM   2699 HG21 ILE A 169      47.070  52.470  32.400  1.00  0.00           H
ATOM   2700 HG22 ILE A 169      47.110  51.360  33.880  1.00  0.00           H
ATOM   2701 HG23 ILE A 169      45.980  52.630  33.890  1.00  0.00           H
ATOM   2702  CG1 ILE A 169      44.840  49.720  33.000  1.00  0.00           C
ATOM   2703 HG11 ILE A 169      44.400  49.090  32.210  1.00  0.00           H
ATOM   2704 HG12 ILE A 169      44.140  50.130  33.750  1.00  0.00           H
ATOM   2705  CD  ILE A 169      45.900  48.770  33.750  1.00  0.00           C
ATOM   2706  HD1 ILE A 169      45.860  48.650  34.860  1.00  0.00           H
ATOM   2707  HD2 ILE A 169      46.960  49.070  33.540  1.00  0.00           H
ATOM   2708  HD3 ILE A 169      45.900  47.710  33.410  1.00  0.00           H
ATOM   2709  C   ILE A 169      43.730  51.280  30.570  1.00  0.00           C
ATOM   2710  O   ILE A 169      42.620  50.760  30.640  1.00  0.00           O
ATOM   2711  N   GLN A 170      44.350  51.400  29.430  1.00  0.00           N
ATOM   2712  HN  GLN A 170      45.310  51.630  29.560  1.00  0.00           H
ATOM   2713  CA  GLN A 170      43.830  51.140  28.050  1.00  0.00           C
ATOM   2714  HA  GLN A 170      42.770  50.930  28.150  1.00  0.00           H
ATOM   2715  CB  GLN A 170      43.860  52.520  27.330  1.00  0.00           C
ATOM   2716  HB1 GLN A 170      43.660  52.240  26.280  1.00  0.00           H
ATOM   2717  HB2 GLN A 170      44.880  52.960  27.300  1.00  0.00           H
ATOM   2718  CG  GLN A 170      42.800  53.520  27.810  1.00  0.00           C
ATOM   2719  HG1 GLN A 170      41.930  52.960  28.200  1.00  0.00           H
ATOM   2720  HG2 GLN A 170      42.570  54.190  26.960  1.00  0.00           H
ATOM   2721  CD  GLN A 170      43.320  54.360  28.920  1.00  0.00           C
ATOM   2722  OE1 GLN A 170      44.350  55.050  28.910  1.00  0.00           O
ATOM   2723  NE2 GLN A 170      42.500  54.420  30.010  1.00  0.00           N
ATOM   2724 HE21 GLN A 170      42.830  55.010  30.750  1.00  0.00           H
ATOM   2725 HE22 GLN A 170      41.640  53.920  30.050  1.00  0.00           H
ATOM   2726  C   GLN A 170      44.490  50.040  27.250  1.00  0.00           C
ATOM   2727  O   GLN A 170      45.700  50.060  26.910  1.00  0.00           O
ATOM   2728  N   ASN A 171      43.650  49.000  27.050  1.00  0.00           N
ATOM   2729  HN  ASN A 171      42.840  48.950  27.620  1.00  0.00           H
ATOM   2730  CA  ASN A 171      44.140  47.770  26.510  1.00  0.00           C
ATOM   2731  HA  ASN A 171      44.910  47.970  25.790  1.00  0.00           H
ATOM   2732  CB  ASN A 171      44.700  46.880  27.630  1.00  0.00           C
ATOM   2733  HB1 ASN A 171      43.920  46.840  28.420  1.00  0.00           H
ATOM   2734  HB2 ASN A 171      45.580  47.350  28.140  1.00  0.00           H
ATOM   2735  CG  ASN A 171      45.120  45.500  27.150  1.00  0.00           C
ATOM   2736  OD1 ASN A 171      44.430  44.490  27.450  1.00  0.00           O
ATOM   2737  ND2 ASN A 171      46.240  45.380  26.330  1.00  0.00           N
ATOM   2738 HD21 ASN A 171      46.600  44.450  26.180  1.00  0.00           H
ATOM   2739 HD22 ASN A 171      46.770  46.190  26.100  1.00  0.00           H
ATOM   2740  C   ASN A 171      42.970  47.150  25.740  1.00  0.00           C
ATOM   2741  O   ASN A 171      41.890  46.890  26.280  1.00  0.00           O
ATOM   2742  N   GLY A 172      43.160  46.750  24.460  1.00  0.00           N
ATOM   2743  HN  GLY A 172      44.050  46.950  24.040  1.00  0.00           H
ATOM   2744  CA  GLY A 172      42.220  45.910  23.690  1.00  0.00           C
ATOM   2745  HA1 GLY A 172      42.090  44.950  24.170  1.00  0.00           H
ATOM   2746  HA2 GLY A 172      42.750  45.710  22.770  1.00  0.00           H
ATOM   2747  C   GLY A 172      40.900  46.590  23.360  1.00  0.00           C
ATOM   2748  O   GLY A 172      39.870  45.980  23.240  1.00  0.00           O
ATOM   2749  N   GLY A 173      40.940  47.990  23.210  1.00  0.00           N
ATOM   2750  HN  GLY A 173      41.860  48.350  23.200  1.00  0.00           H
ATOM   2751  CA  GLY A 173      39.760  48.820  22.850  1.00  0.00           C
ATOM   2752  HA1 GLY A 173      39.260  48.190  22.120  1.00  0.00           H
ATOM   2753  HA2 GLY A 173      40.090  49.820  22.610  1.00  0.00           H
ATOM   2754  C   GLY A 173      38.860  49.010  24.050  1.00  0.00           C
ATOM   2755  O   GLY A 173      37.660  49.170  23.940  1.00  0.00           O
ATOM   2756  N   ALA A 174      39.380  48.990  25.280  1.00  0.00           N
ATOM   2757  HN  ALA A 174      40.370  49.080  25.320  1.00  0.00           H
ATOM   2758  CA  ALA A 174      38.610  49.030  26.470  1.00  0.00           C
ATOM   2759  HA  ALA A 174      37.770  49.690  26.280  1.00  0.00           H
ATOM   2760  CB  ALA A 174      38.250  47.670  26.980  1.00  0.00           C
ATOM   2761  HB1 ALA A 174      39.150  47.040  27.030  1.00  0.00           H
ATOM   2762  HB2 ALA A 174      37.480  47.230  26.320  1.00  0.00           H
ATOM   2763  HB3 ALA A 174      37.770  47.680  27.980  1.00  0.00           H
ATOM   2764  C   ALA A 174      39.410  49.690  27.600  1.00  0.00           C
ATOM   2765  O   ALA A 174      40.660  49.770  27.550  1.00  0.00           O
ATOM   2766  N   ASN A 175      38.740  50.150  28.660  1.00  0.00           N
ATOM   2767  HN  ASN A 175      37.750  50.010  28.650  1.00  0.00           H
ATOM   2768  CA  ASN A 175      39.350  50.600  29.840  1.00  0.00           C
ATOM   2769  HA  ASN A 175      40.360  50.890  29.580  1.00  0.00           H
ATOM   2770  CB  ASN A 175      38.740  51.980  30.320  1.00  0.00           C
ATOM   2771  HB1 ASN A 175      39.080  52.240  31.340  1.00  0.00           H
ATOM   2772  HB2 ASN A 175      37.650  51.820  30.300  1.00  0.00           H
ATOM   2773  CG  ASN A 175      39.090  53.110  29.370  1.00  0.00           C
ATOM   2774  OD1 ASN A 175      39.420  53.040  28.200  1.00  0.00           O
ATOM   2775  ND2 ASN A 175      39.070  54.270  29.960  1.00  0.00           N
ATOM   2776 HD21 ASN A 175      39.040  55.100  29.400  1.00  0.00           H
ATOM   2777 HD22 ASN A 175      38.490  54.370  30.770  1.00  0.00           H
ATOM   2778  C   ASN A 175      39.390  49.590  31.090  1.00  0.00           C
ATOM   2779  O   ASN A 175      38.380  48.990  31.500  1.00  0.00           O
ATOM   2780  N   LEU A 176      40.510  49.510  31.760  1.00  0.00           N
ATOM   2781  HN  LEU A 176      41.270  50.070  31.420  1.00  0.00           H
ATOM   2782  CA  LEU A 176      40.640  48.670  32.930  1.00  0.00           C
ATOM   2783  HA  LEU A 176      39.680  48.250  33.210  1.00  0.00           H
ATOM   2784  CB  LEU A 176      41.680  47.510  32.600  1.00  0.00           C
ATOM   2785  HB1 LEU A 176      41.860  46.950  33.550  1.00  0.00           H
ATOM   2786  HB2 LEU A 176      42.640  48.000  32.340  1.00  0.00           H
ATOM   2787  CG  LEU A 176      41.200  46.490  31.510  1.00  0.00           C
ATOM   2788  HG  LEU A 176      40.090  46.470  31.570  1.00  0.00           H
ATOM   2789  CD1 LEU A 176      41.700  47.050  30.120  1.00  0.00           C
ATOM   2790 HD11 LEU A 176      42.810  47.010  30.190  1.00  0.00           H
ATOM   2791 HD12 LEU A 176      41.340  48.070  29.900  1.00  0.00           H
ATOM   2792 HD13 LEU A 176      41.410  46.370  29.290  1.00  0.00           H
ATOM   2793  CD2 LEU A 176      41.730  45.120  31.810  1.00  0.00           C
ATOM   2794 HD21 LEU A 176      41.510  44.390  31.010  1.00  0.00           H
ATOM   2795 HD22 LEU A 176      41.280  44.730  32.750  1.00  0.00           H
ATOM   2796 HD23 LEU A 176      42.830  45.170  31.980  1.00  0.00           H
ATOM   2797  C   LEU A 176      41.110  49.560  34.030  1.00  0.00           C
ATOM   2798  O   LEU A 176      41.300  50.750  33.750  1.00  0.00           O
ATOM   2799  N   CYS A 177      41.160  49.120  35.330  1.00  0.00           N
ATOM   2800  HN  CYS A 177      40.810  48.240  35.640  1.00  0.00           H
ATOM   2801  CA  CYS A 177      41.820  49.990  36.340  1.00  0.00           C
ATOM   2802  HA  CYS A 177      42.560  50.560  35.800  1.00  0.00           H
ATOM   2803  CB  CYS A 177      40.800  50.940  37.020  1.00  0.00           C
ATOM   2804  HB1 CYS A 177      40.220  50.250  37.670  1.00  0.00           H
ATOM   2805  HB2 CYS A 177      40.220  51.360  36.150  1.00  0.00           H
ATOM   2806  SG  CYS A 177      41.530  52.250  38.050  1.00  0.00           S
ATOM   2807  C   CYS A 177      42.390  49.110  37.430  1.00  0.00           C
ATOM   2808  O   CYS A 177      41.830  48.090  37.760  1.00  0.00           O
ATOM   2809  N   SER A 178      43.520  49.490  38.000  1.00  0.00           N
ATOM   2810  HN  SER A 178      43.960  50.230  37.490  1.00  0.00           H
ATOM   2811  CA  SER A 178      44.170  48.810  39.090  1.00  0.00           C
ATOM   2812  HA  SER A 178      43.380  48.550  39.780  1.00  0.00           H
ATOM   2813  CB  SER A 178      44.980  47.580  38.460  1.00  0.00           C
ATOM   2814  HB1 SER A 178      45.950  47.900  38.050  1.00  0.00           H
ATOM   2815  HB2 SER A 178      44.430  47.090  37.640  1.00  0.00           H
ATOM   2816  OG  SER A 178      45.100  46.660  39.530  1.00  0.00           O
ATOM   2817  HG1 SER A 178      45.210  45.820  39.060  1.00  0.00           H
ATOM   2818  C   SER A 178      45.200  49.740  39.670  1.00  0.00           C
ATOM   2819  O   SER A 178      45.520  50.700  39.080  1.00  0.00           O
ATOM   2820  N   SER A 179      45.910  49.380  40.770  1.00  0.00           N
ATOM   2821  HN  SER A 179      45.650  48.520  41.220  1.00  0.00           H
ATOM   2822  CA  SER A 179      47.040  50.020  41.420  1.00  0.00           C
ATOM   2823  HA  SER A 179      47.150  50.990  40.950  1.00  0.00           H
ATOM   2824  CB  SER A 179      46.960  50.230  42.940  1.00  0.00           C
ATOM   2825  HB1 SER A 179      46.180  51.000  43.140  1.00  0.00           H
ATOM   2826  HB2 SER A 179      47.880  50.710  43.350  1.00  0.00           H
ATOM   2827  OG  SER A 179      46.640  49.040  43.590  1.00  0.00           O
ATOM   2828  HG1 SER A 179      47.300  48.960  44.280  1.00  0.00           H
ATOM   2829  C   SER A 179      48.280  49.290  41.010  1.00  0.00           C
ATOM   2830  O   SER A 179      49.370  49.840  40.960  1.00  0.00           O
ATOM   2831  N   PHE A 180      48.110  48.050  40.610  1.00  0.00           N
ATOM   2832  HN  PHE A 180      47.190  47.680  40.610  1.00  0.00           H
ATOM   2833  CA  PHE A 180      49.130  47.190  40.000  1.00  0.00           C
ATOM   2834  HA  PHE A 180      50.080  47.290  40.520  1.00  0.00           H
ATOM   2835  CB  PHE A 180      48.660  45.690  40.040  1.00  0.00           C
ATOM   2836  HB1 PHE A 180      49.310  44.970  39.490  1.00  0.00           H
ATOM   2837  HB2 PHE A 180      47.640  45.700  39.610  1.00  0.00           H
ATOM   2838  CG  PHE A 180      48.660  45.370  41.500  1.00  0.00           C
ATOM   2839  CD1 PHE A 180      49.840  45.050  42.090  1.00  0.00           C
ATOM   2840  HD1 PHE A 180      50.770  45.100  41.540  1.00  0.00           H
ATOM   2841  CE1 PHE A 180      50.070  44.810  43.530  1.00  0.00           C
ATOM   2842  HE1 PHE A 180      51.070  44.630  43.920  1.00  0.00           H
ATOM   2843  CZ  PHE A 180      48.890  44.790  44.270  1.00  0.00           C
ATOM   2844  HZ  PHE A 180      48.960  44.570  45.330  1.00  0.00           H
ATOM   2845  CD2 PHE A 180      47.540  45.430  42.300  1.00  0.00           C
ATOM   2846  HD2 PHE A 180      46.540  45.600  41.920  1.00  0.00           H
ATOM   2847  CE2 PHE A 180      47.600  45.120  43.690  1.00  0.00           C
ATOM   2848  HE2 PHE A 180      46.670  45.010  44.240  1.00  0.00           H
ATOM   2849  C   PHE A 180      49.520  47.490  38.570  1.00  0.00           C
ATOM   2850  O   PHE A 180      48.730  47.960  37.780  1.00  0.00           O
ATOM   2851  N   SER A 181      50.740  47.320  38.230  1.00  0.00           N
ATOM   2852  HN  SER A 181      51.290  47.020  39.020  1.00  0.00           H
ATOM   2853  CA  SER A 181      51.420  47.700  37.000  1.00  0.00           C
ATOM   2854  HA  SER A 181      51.210  47.050  36.160  1.00  0.00           H
ATOM   2855  CB  SER A 181      51.130  49.110  36.490  1.00  0.00           C
ATOM   2856  HB1 SER A 181      51.820  49.650  35.800  1.00  0.00           H
ATOM   2857  HB2 SER A 181      50.980  49.720  37.400  1.00  0.00           H
ATOM   2858  OG  SER A 181      49.920  49.030  35.700  1.00  0.00           O
ATOM   2859  HG1 SER A 181      49.340  48.500  36.260  1.00  0.00           H
ATOM   2860  C   SER A 181      52.930  47.670  37.110  1.00  0.00           C
ATOM   2861  O   SER A 181      53.570  48.310  37.900  1.00  0.00           O
ATOM   2862  N   ILE A 182      53.580  46.920  36.230  1.00  0.00           N
ATOM   2863  HN  ILE A 182      53.010  46.380  35.620  1.00  0.00           H
ATOM   2864  CA  ILE A 182      55.020  46.840  36.040  1.00  0.00           C
ATOM   2865  HA  ILE A 182      55.530  47.470  36.760  1.00  0.00           H
ATOM   2866  CB  ILE A 182      55.540  45.360  36.040  1.00  0.00           C
ATOM   2867  HB  ILE A 182      55.430  45.060  37.110  1.00  0.00           H
ATOM   2868  CG2 ILE A 182      54.650  44.310  35.250  1.00  0.00           C
ATOM   2869 HG21 ILE A 182      54.990  43.250  35.400  1.00  0.00           H
ATOM   2870 HG22 ILE A 182      54.630  44.650  34.190  1.00  0.00           H
ATOM   2871 HG23 ILE A 182      53.610  44.220  35.610  1.00  0.00           H
ATOM   2872  CG1 ILE A 182      57.080  45.060  35.740  1.00  0.00           C
ATOM   2873 HG11 ILE A 182      57.200  45.130  34.630  1.00  0.00           H
ATOM   2874 HG12 ILE A 182      57.260  43.990  36.000  1.00  0.00           H
ATOM   2875  CD  ILE A 182      58.120  45.900  36.530  1.00  0.00           C
ATOM   2876  HD1 ILE A 182      57.940  46.990  36.540  1.00  0.00           H
ATOM   2877  HD2 ILE A 182      59.120  45.940  36.020  1.00  0.00           H
ATOM   2878  HD3 ILE A 182      58.070  45.420  37.530  1.00  0.00           H
ATOM   2879  C   ILE A 182      55.400  47.450  34.680  1.00  0.00           C
ATOM   2880  O   ILE A 182      54.900  47.070  33.620  1.00  0.00           O
ATOM   2881  N   CYS A 183      56.240  48.510  34.760  1.00  0.00           N
ATOM   2882  HN  CYS A 183      56.500  48.820  35.680  1.00  0.00           H
ATOM   2883  CA  CYS A 183      56.530  49.340  33.610  1.00  0.00           C
ATOM   2884  HA  CYS A 183      55.790  49.220  32.850  1.00  0.00           H
ATOM   2885  CB  CYS A 183      56.390  50.820  33.970  1.00  0.00           C
ATOM   2886  HB1 CYS A 183      56.930  51.490  33.270  1.00  0.00           H
ATOM   2887  HB2 CYS A 183      56.900  50.880  34.960  1.00  0.00           H
ATOM   2888  SG  CYS A 183      54.690  51.450  34.140  1.00  0.00           S
ATOM   2889  C   CYS A 183      57.990  49.190  33.110  1.00  0.00           C
ATOM   2890  O   CYS A 183      58.940  48.780  33.820  1.00  0.00           O
ATOM   2891  N   HSD A 184      58.170  49.450  31.790  1.00  0.00           N
ATOM   2892  HN  HSD A 184      57.500  49.830  31.170  1.00  0.00           H
ATOM   2893  CA  HSD A 184      59.560  49.460  31.220  1.00  0.00           C
ATOM   2894  HA  HSD A 184      60.050  48.600  31.670  1.00  0.00           H
ATOM   2895  CB  HSD A 184      59.560  49.200  29.690  1.00  0.00           C
ATOM   2896  HB1 HSD A 184      60.620  49.270  29.370  1.00  0.00           H
ATOM   2897  HB2 HSD A 184      58.980  49.980  29.160  1.00  0.00           H
ATOM   2898  ND1 HSD A 184      58.960  47.560  27.880  1.00  0.00           N
ATOM   2899  HD1 HSD A 184      59.320  48.130  27.140  1.00  0.00           H
ATOM   2900  CG  HSD A 184      58.910  47.880  29.220  1.00  0.00           C
ATOM   2901  CE1 HSD A 184      58.350  46.360  27.790  1.00  0.00           C
ATOM   2902  HE1 HSD A 184      58.260  45.820  26.850  1.00  0.00           H
ATOM   2903  NE2 HSD A 184      57.930  45.860  28.890  1.00  0.00           N
ATOM   2904  CD2 HSD A 184      58.280  46.840  29.810  1.00  0.00           C
ATOM   2905  HD2 HSD A 184      58.240  46.740  30.890  1.00  0.00           H
ATOM   2906  C   HSD A 184      60.360  50.720  31.570  1.00  0.00           C
ATOM   2907  O   HSD A 184      61.620  50.800  31.630  1.00  0.00           O
ATOM   2908  N   THR A 185      59.740  51.860  31.920  1.00  0.00           N
ATOM   2909  HN  THR A 185      58.760  51.900  31.750  1.00  0.00           H
ATOM   2910  CA  THR A 185      60.400  53.100  32.530  1.00  0.00           C
ATOM   2911  HA  THR A 185      61.340  53.220  32.020  1.00  0.00           H
ATOM   2912  CB  THR A 185      59.670  54.360  32.150  1.00  0.00           C
ATOM   2913  HB  THR A 185      58.610  54.280  32.500  1.00  0.00           H
ATOM   2914  OG1 THR A 185      59.720  54.550  30.770  1.00  0.00           O
ATOM   2915  HG1 THR A 185      59.590  53.700  30.360  1.00  0.00           H
ATOM   2916  CG2 THR A 185      60.140  55.710  32.800  1.00  0.00           C
ATOM   2917 HG21 THR A 185      59.530  56.540  32.380  1.00  0.00           H
ATOM   2918 HG22 THR A 185      61.170  55.950  32.470  1.00  0.00           H
ATOM   2919 HG23 THR A 185      60.240  55.700  33.910  1.00  0.00           H
ATOM   2920  C   THR A 185      60.470  52.910  33.960  1.00  0.00           C
ATOM   2921  O   THR A 185      59.460  52.500  34.580  1.00  0.00           O
ATOM   2922  N   PHE A 186      61.500  53.360  34.650  1.00  0.00           N
ATOM   2923  HN  PHE A 186      62.280  53.710  34.150  1.00  0.00           H
ATOM   2924  CA  PHE A 186      61.700  53.450  36.080  1.00  0.00           C
ATOM   2925  HA  PHE A 186      61.510  52.420  36.340  1.00  0.00           H
ATOM   2926  CB  PHE A 186      63.110  53.870  36.620  1.00  0.00           C
ATOM   2927  HB1 PHE A 186      63.190  53.870  37.730  1.00  0.00           H
ATOM   2928  HB2 PHE A 186      63.460  54.840  36.190  1.00  0.00           H
ATOM   2929  CG  PHE A 186      64.120  52.680  36.330  1.00  0.00           C
ATOM   2930  CD1 PHE A 186      65.110  53.010  35.460  1.00  0.00           C
ATOM   2931  HD1 PHE A 186      65.040  53.940  34.900  1.00  0.00           H
ATOM   2932  CE1 PHE A 186      66.240  52.140  35.300  1.00  0.00           C
ATOM   2933  HE1 PHE A 186      66.990  52.300  34.550  1.00  0.00           H
ATOM   2934  CZ  PHE A 186      66.430  51.190  36.240  1.00  0.00           C
ATOM   2935  HZ  PHE A 186      67.200  50.440  36.240  1.00  0.00           H
ATOM   2936  CD2 PHE A 186      64.320  51.630  37.320  1.00  0.00           C
ATOM   2937  HD2 PHE A 186      63.650  51.470  38.160  1.00  0.00           H
ATOM   2938  CE2 PHE A 186      65.500  50.960  37.270  1.00  0.00           C
ATOM   2939  HE2 PHE A 186      65.670  50.100  37.900  1.00  0.00           H
ATOM   2940  C   PHE A 186      60.720  54.300  36.790  1.00  0.00           C
ATOM   2941  O   PHE A 186      60.540  55.450  36.360  1.00  0.00           O
ATOM   2942  N   GLN A 187      60.040  53.850  37.880  1.00  0.00           N
ATOM   2943  HN  GLN A 187      60.130  52.930  38.250  1.00  0.00           H
ATOM   2944  CA  GLN A 187      58.900  54.640  38.300  1.00  0.00           C
ATOM   2945  HA  GLN A 187      58.580  55.370  37.560  1.00  0.00           H
ATOM   2946  CB  GLN A 187      57.650  53.710  38.570  1.00  0.00           C
ATOM   2947  HB1 GLN A 187      56.950  54.370  39.110  1.00  0.00           H
ATOM   2948  HB2 GLN A 187      57.940  52.820  39.170  1.00  0.00           H
ATOM   2949  CG  GLN A 187      57.030  53.130  37.310  1.00  0.00           C
ATOM   2950  HG1 GLN A 187      56.250  52.410  37.610  1.00  0.00           H
ATOM   2951  HG2 GLN A 187      57.770  52.570  36.690  1.00  0.00           H
ATOM   2952  CD  GLN A 187      56.330  54.080  36.370  1.00  0.00           C
ATOM   2953  OE1 GLN A 187      55.290  54.610  36.730  1.00  0.00           O
ATOM   2954  NE2 GLN A 187      56.960  54.360  35.210  1.00  0.00           N
ATOM   2955 HE21 GLN A 187      57.930  54.080  35.200  1.00  0.00           H
ATOM   2956 HE22 GLN A 187      56.600  54.820  34.410  1.00  0.00           H
ATOM   2957  C   GLN A 187      59.390  55.340  39.660  1.00  0.00           C
ATOM   2958  O   GLN A 187      59.950  54.640  40.510  1.00  0.00           O
ATOM   2959  N   TRP A 188      59.020  56.640  39.850  1.00  0.00           N
ATOM   2960  HN  TRP A 188      58.520  57.200  39.190  1.00  0.00           H
ATOM   2961  CA  TRP A 188      59.290  57.400  41.040  1.00  0.00           C
ATOM   2962  HA  TRP A 188      60.340  57.400  41.260  1.00  0.00           H
ATOM   2963  CB  TRP A 188      58.880  58.910  40.610  1.00  0.00           C
ATOM   2964  HB1 TRP A 188      57.820  58.940  40.250  1.00  0.00           H
ATOM   2965  HB2 TRP A 188      59.610  59.110  39.800  1.00  0.00           H
ATOM   2966  CG  TRP A 188      59.040  59.910  41.620  1.00  0.00           C
ATOM   2967  CD1 TRP A 188      58.040  60.530  42.310  1.00  0.00           C
ATOM   2968  HD1 TRP A 188      56.980  60.320  42.270  1.00  0.00           H
ATOM   2969  NE1 TRP A 188      58.680  61.440  43.230  1.00  0.00           N
ATOM   2970  HE1 TRP A 188      58.410  61.830  44.080  1.00  0.00           H
ATOM   2971  CE2 TRP A 188      60.030  61.480  42.980  1.00  0.00           C
ATOM   2972  CD2 TRP A 188      60.290  60.550  41.930  1.00  0.00           C
ATOM   2973  CE3 TRP A 188      61.690  60.360  41.630  1.00  0.00           C
ATOM   2974  HE3 TRP A 188      62.020  59.570  40.970  1.00  0.00           H
ATOM   2975  CZ3 TRP A 188      62.700  61.170  42.160  1.00  0.00           C
ATOM   2976  HZ3 TRP A 188      63.720  60.850  42.020  1.00  0.00           H
ATOM   2977  CZ2 TRP A 188      60.940  62.360  43.510  1.00  0.00           C
ATOM   2978  HZ2 TRP A 188      60.690  63.120  44.230  1.00  0.00           H
ATOM   2979  CH2 TRP A 188      62.280  62.140  43.110  1.00  0.00           C
ATOM   2980  HH2 TRP A 188      63.040  62.640  43.680  1.00  0.00           H
ATOM   2981  C   TRP A 188      58.520  56.980  42.310  1.00  0.00           C
ATOM   2982  O   TRP A 188      59.080  56.920  43.380  1.00  0.00           O
ATOM   2983  N   HSE A 189      57.270  56.660  42.200  1.00  0.00           N
ATOM   2984  HN  HSE A 189      56.800  56.740  41.330  1.00  0.00           H
ATOM   2985  CA  HSE A 189      56.430  56.210  43.290  1.00  0.00           C
ATOM   2986  HA  HSE A 189      56.410  56.990  44.040  1.00  0.00           H
ATOM   2987  CB  HSE A 189      54.960  56.080  42.900  1.00  0.00           C
ATOM   2988  HB1 HSE A 189      54.840  57.040  42.350  1.00  0.00           H
ATOM   2989  HB2 HSE A 189      54.200  56.150  43.710  1.00  0.00           H
ATOM   2990  ND1 HSE A 189      55.030  55.210  40.640  1.00  0.00           N
ATOM   2991  CG  HSE A 189      54.670  55.030  41.900  1.00  0.00           C
ATOM   2992  CE1 HSE A 189      54.620  54.120  40.030  1.00  0.00           C
ATOM   2993  HE1 HSE A 189      54.640  54.020  38.940  1.00  0.00           H
ATOM   2994  NE2 HSE A 189      54.020  53.220  40.870  1.00  0.00           N
ATOM   2995  HE2 HSE A 189      53.500  52.400  40.610  1.00  0.00           H
ATOM   2996  CD2 HSE A 189      54.030  53.870  42.110  1.00  0.00           C
ATOM   2997  HD2 HSE A 189      53.620  53.470  43.030  1.00  0.00           H
ATOM   2998  C   HSE A 189      56.860  54.870  43.940  1.00  0.00           C
ATOM   2999  O   HSE A 189      56.910  54.720  45.180  1.00  0.00           O
ATOM   3000  N   GLU A 190      57.320  53.860  43.110  1.00  0.00           N
ATOM   3001  HN  GLU A 190      57.120  53.940  42.140  1.00  0.00           H
ATOM   3002  CA  GLU A 190      57.930  52.660  43.500  1.00  0.00           C
ATOM   3003  HA  GLU A 190      57.170  52.110  44.040  1.00  0.00           H
ATOM   3004  CB  GLU A 190      58.240  51.940  42.210  1.00  0.00           C
ATOM   3005  HB1 GLU A 190      58.650  50.950  42.440  1.00  0.00           H
ATOM   3006  HB2 GLU A 190      58.890  52.580  41.570  1.00  0.00           H
ATOM   3007  CG  GLU A 190      56.980  51.630  41.370  1.00  0.00           C
ATOM   3008  HG1 GLU A 190      56.670  52.520  40.790  1.00  0.00           H
ATOM   3009  HG2 GLU A 190      56.130  51.490  42.080  1.00  0.00           H
ATOM   3010  CD  GLU A 190      57.000  50.440  40.420  1.00  0.00           C
ATOM   3011  OE1 GLU A 190      56.080  49.620  40.270  1.00  0.00           O
ATOM   3012  OE2 GLU A 190      58.120  50.350  39.820  1.00  0.00           O
ATOM   3013  C   GLU A 190      59.230  52.950  44.240  1.00  0.00           C
ATOM   3014  O   GLU A 190      59.580  52.300  45.210  1.00  0.00           O
ATOM   3015  N   ALA A 191      60.040  53.970  43.780  1.00  0.00           N
ATOM   3016  HN  ALA A 191      59.930  54.310  42.850  1.00  0.00           H
ATOM   3017  CA  ALA A 191      61.160  54.470  44.580  1.00  0.00           C
ATOM   3018  HA  ALA A 191      61.680  53.590  44.900  1.00  0.00           H
ATOM   3019  CB  ALA A 191      62.050  55.350  43.730  1.00  0.00           C
ATOM   3020  HB1 ALA A 191      63.040  55.630  44.130  1.00  0.00           H
ATOM   3021  HB2 ALA A 191      61.490  56.240  43.360  1.00  0.00           H
ATOM   3022  HB3 ALA A 191      62.180  54.830  42.760  1.00  0.00           H
ATOM   3023  C   ALA A 191      60.760  55.130  45.900  1.00  0.00           C
ATOM   3024  O   ALA A 191      61.360  54.890  46.990  1.00  0.00           O
ATOM   3025  N   MET A 192      59.700  55.980  45.920  1.00  0.00           N
ATOM   3026  HN  MET A 192      59.320  56.210  45.040  1.00  0.00           H
ATOM   3027  CA  MET A 192      59.280  56.690  47.070  1.00  0.00           C
ATOM   3028  HA  MET A 192      60.110  57.050  47.660  1.00  0.00           H
ATOM   3029  CB  MET A 192      58.460  58.070  46.800  1.00  0.00           C
ATOM   3030  HB1 MET A 192      58.470  58.630  47.760  1.00  0.00           H
ATOM   3031  HB2 MET A 192      57.390  57.830  46.630  1.00  0.00           H
ATOM   3032  CG  MET A 192      59.120  59.060  45.860  1.00  0.00           C
ATOM   3033  HG1 MET A 192      58.320  59.750  45.470  1.00  0.00           H
ATOM   3034  HG2 MET A 192      59.630  58.590  44.980  1.00  0.00           H
ATOM   3035  SD  MET A 192      60.360  60.010  46.820  1.00  0.00           S
ATOM   3036  CE  MET A 192      61.870  59.300  46.040  1.00  0.00           C
ATOM   3037  HE1 MET A 192      62.800  59.600  46.580  1.00  0.00           H
ATOM   3038  HE2 MET A 192      61.930  59.700  45.010  1.00  0.00           H
ATOM   3039  HE3 MET A 192      61.790  58.200  46.010  1.00  0.00           H
ATOM   3040  C   MET A 192      58.600  55.730  48.070  1.00  0.00           C
ATOM   3041  O   MET A 192      58.710  55.950  49.260  1.00  0.00           O
ATOM   3042  N   PHE A 193      57.940  54.620  47.660  1.00  0.00           N
ATOM   3043  HN  PHE A 193      57.740  54.570  46.680  1.00  0.00           H
ATOM   3044  CA  PHE A 193      57.530  53.630  48.590  1.00  0.00           C
ATOM   3045  HA  PHE A 193      56.800  54.050  49.270  1.00  0.00           H
ATOM   3046  CB  PHE A 193      56.800  52.620  47.700  1.00  0.00           C
ATOM   3047  HB1 PHE A 193      57.480  52.270  46.900  1.00  0.00           H
ATOM   3048  HB2 PHE A 193      56.020  53.180  47.160  1.00  0.00           H
ATOM   3049  CG  PHE A 193      56.200  51.430  48.450  1.00  0.00           C
ATOM   3050  CD1 PHE A 193      57.020  50.330  48.650  1.00  0.00           C
ATOM   3051  HD1 PHE A 193      58.080  50.320  48.410  1.00  0.00           H
ATOM   3052  CE1 PHE A 193      56.510  49.080  49.120  1.00  0.00           C
ATOM   3053  HE1 PHE A 193      57.100  48.180  49.220  1.00  0.00           H
ATOM   3054  CZ  PHE A 193      55.150  48.920  49.360  1.00  0.00           C
ATOM   3055  HZ  PHE A 193      54.850  48.010  49.870  1.00  0.00           H
ATOM   3056  CD2 PHE A 193      54.870  51.250  48.710  1.00  0.00           C
ATOM   3057  HD2 PHE A 193      54.210  52.080  48.510  1.00  0.00           H
ATOM   3058  CE2 PHE A 193      54.320  50.070  49.240  1.00  0.00           C
ATOM   3059  HE2 PHE A 193      53.290  50.010  49.560  1.00  0.00           H
ATOM   3060  C   PHE A 193      58.560  53.020  49.550  1.00  0.00           C
ATOM   3061  O   PHE A 193      58.440  52.880  50.760  1.00  0.00           O
ATOM   3062  N   LEU A 194      59.770  52.800  48.970  1.00  0.00           N
ATOM   3063  HN  LEU A 194      59.870  52.850  47.980  1.00  0.00           H
ATOM   3064  CA  LEU A 194      60.960  52.380  49.790  1.00  0.00           C
ATOM   3065  HA  LEU A 194      60.610  51.460  50.230  1.00  0.00           H
ATOM   3066  CB  LEU A 194      62.180  52.050  48.920  1.00  0.00           C
ATOM   3067  HB1 LEU A 194      63.040  51.820  49.570  1.00  0.00           H
ATOM   3068  HB2 LEU A 194      62.410  52.980  48.370  1.00  0.00           H
ATOM   3069  CG  LEU A 194      62.040  51.000  47.740  1.00  0.00           C
ATOM   3070  HG  LEU A 194      61.080  51.070  47.220  1.00  0.00           H
ATOM   3071  CD1 LEU A 194      63.180  51.200  46.670  1.00  0.00           C
ATOM   3072 HD11 LEU A 194      63.180  52.260  46.330  1.00  0.00           H
ATOM   3073 HD12 LEU A 194      63.050  50.490  45.830  1.00  0.00           H
ATOM   3074 HD13 LEU A 194      64.110  50.990  47.240  1.00  0.00           H
ATOM   3075  CD2 LEU A 194      62.030  49.630  48.420  1.00  0.00           C
ATOM   3076 HD21 LEU A 194      63.050  49.420  48.810  1.00  0.00           H
ATOM   3077 HD22 LEU A 194      61.780  48.800  47.720  1.00  0.00           H
ATOM   3078 HD23 LEU A 194      61.260  49.670  49.210  1.00  0.00           H
ATOM   3079  C   LEU A 194      61.370  53.430  50.810  1.00  0.00           C
ATOM   3080  O   LEU A 194      61.580  53.130  51.930  1.00  0.00           O
ATOM   3081  N   LEU A 195      61.490  54.750  50.510  1.00  0.00           N
ATOM   3082  HN  LEU A 195      61.170  55.050  49.610  1.00  0.00           H
ATOM   3083  CA  LEU A 195      61.570  55.720  51.530  1.00  0.00           C
ATOM   3084  HA  LEU A 195      62.360  55.430  52.200  1.00  0.00           H
ATOM   3085  CB  LEU A 195      61.860  57.090  50.900  1.00  0.00           C
ATOM   3086  HB1 LEU A 195      61.790  57.930  51.630  1.00  0.00           H
ATOM   3087  HB2 LEU A 195      61.110  57.360  50.130  1.00  0.00           H
ATOM   3088  CG  LEU A 195      63.220  57.240  50.230  1.00  0.00           C
ATOM   3089  HG  LEU A 195      63.330  56.440  49.460  1.00  0.00           H
ATOM   3090  CD1 LEU A 195      63.470  58.590  49.570  1.00  0.00           C
ATOM   3091 HD11 LEU A 195      63.520  59.370  50.350  1.00  0.00           H
ATOM   3092 HD12 LEU A 195      62.520  58.790  49.020  1.00  0.00           H
ATOM   3093 HD13 LEU A 195      64.370  58.590  48.920  1.00  0.00           H
ATOM   3094  CD2 LEU A 195      64.360  57.130  51.280  1.00  0.00           C
ATOM   3095 HD21 LEU A 195      65.340  57.040  50.750  1.00  0.00           H
ATOM   3096 HD22 LEU A 195      64.220  56.270  51.950  1.00  0.00           H
ATOM   3097 HD23 LEU A 195      64.570  58.010  51.940  1.00  0.00           H
ATOM   3098  C   LEU A 195      60.320  55.910  52.510  1.00  0.00           C
ATOM   3099  O   LEU A 195      60.570  56.190  53.690  1.00  0.00           O
ATOM   3100  N   GLU A 196      59.050  55.900  52.100  1.00  0.00           N
ATOM   3101  HN  GLU A 196      58.810  55.690  51.160  1.00  0.00           H
ATOM   3102  CA  GLU A 196      57.890  56.240  52.860  1.00  0.00           C
ATOM   3103  HA  GLU A 196      58.040  57.090  53.510  1.00  0.00           H
ATOM   3104  CB  GLU A 196      56.780  56.470  51.820  1.00  0.00           C
ATOM   3105  HB1 GLU A 196      55.850  56.670  52.400  1.00  0.00           H
ATOM   3106  HB2 GLU A 196      56.730  55.690  51.030  1.00  0.00           H
ATOM   3107  CG  GLU A 196      56.900  57.770  50.950  1.00  0.00           C
ATOM   3108  HG1 GLU A 196      57.860  57.900  50.400  1.00  0.00           H
ATOM   3109  HG2 GLU A 196      56.860  58.620  51.670  1.00  0.00           H
ATOM   3110  CD  GLU A 196      55.840  57.830  49.840  1.00  0.00           C
ATOM   3111  OE1 GLU A 196      55.960  57.780  48.640  1.00  0.00           O
ATOM   3112  OE2 GLU A 196      54.530  57.900  50.410  1.00  0.00           O
ATOM   3113  HE2 GLU A 196      53.930  57.820  49.670  1.00  0.00           H
ATOM   3114  C   GLU A 196      57.420  55.120  53.780  1.00  0.00           C
ATOM   3115  O   GLU A 196      56.630  55.360  54.630  1.00  0.00           O
ATOM   3116  N   PHE A 197      57.880  53.880  53.570  1.00  0.00           N
ATOM   3117  HN  PHE A 197      58.390  53.730  52.730  1.00  0.00           H
ATOM   3118  CA  PHE A 197      57.830  52.730  54.480  1.00  0.00           C
ATOM   3119  HA  PHE A 197      57.170  52.980  55.300  1.00  0.00           H
ATOM   3120  CB  PHE A 197      57.650  51.410  53.750  1.00  0.00           C
ATOM   3121  HB1 PHE A 197      58.090  50.470  54.160  1.00  0.00           H
ATOM   3122  HB2 PHE A 197      58.200  51.390  52.780  1.00  0.00           H
ATOM   3123  CG  PHE A 197      56.210  51.230  53.420  1.00  0.00           C
ATOM   3124  CD1 PHE A 197      55.510  51.860  52.460  1.00  0.00           C
ATOM   3125  HD1 PHE A 197      56.030  52.480  51.750  1.00  0.00           H
ATOM   3126  CE1 PHE A 197      54.090  51.630  52.300  1.00  0.00           C
ATOM   3127  HE1 PHE A 197      53.640  52.120  51.460  1.00  0.00           H
ATOM   3128  CZ  PHE A 197      53.400  50.820  53.180  1.00  0.00           C
ATOM   3129  HZ  PHE A 197      52.350  50.650  52.970  1.00  0.00           H
ATOM   3130  CD2 PHE A 197      55.490  50.470  54.390  1.00  0.00           C
ATOM   3131  HD2 PHE A 197      56.090  50.040  55.190  1.00  0.00           H
ATOM   3132  CE2 PHE A 197      54.020  50.290  54.280  1.00  0.00           C
ATOM   3133  HE2 PHE A 197      53.490  49.670  54.990  1.00  0.00           H
ATOM   3134  C   PHE A 197      59.150  52.550  55.330  1.00  0.00           C
ATOM   3135  O   PHE A 197      59.120  52.000  56.450  1.00  0.00           O
ATOM   3136  N   PHE A 198      60.340  52.870  54.740  1.00  0.00           N
ATOM   3137  HN  PHE A 198      60.450  53.040  53.760  1.00  0.00           H
ATOM   3138  CA  PHE A 198      61.580  52.780  55.500  1.00  0.00           C
ATOM   3139  HA  PHE A 198      61.720  51.740  55.750  1.00  0.00           H
ATOM   3140  CB  PHE A 198      62.820  53.200  54.690  1.00  0.00           C
ATOM   3141  HB1 PHE A 198      62.530  54.190  54.300  1.00  0.00           H
ATOM   3142  HB2 PHE A 198      62.860  52.550  53.790  1.00  0.00           H
ATOM   3143  CG  PHE A 198      64.160  53.250  55.290  1.00  0.00           C
ATOM   3144  CD1 PHE A 198      65.040  54.300  54.980  1.00  0.00           C
ATOM   3145  HD1 PHE A 198      64.630  55.060  54.340  1.00  0.00           H
ATOM   3146  CE1 PHE A 198      66.370  54.330  55.420  1.00  0.00           C
ATOM   3147  HE1 PHE A 198      67.060  55.090  55.100  1.00  0.00           H
ATOM   3148  CZ  PHE A 198      66.850  53.250  56.190  1.00  0.00           C
ATOM   3149  HZ  PHE A 198      67.910  53.240  56.420  1.00  0.00           H
ATOM   3150  CD2 PHE A 198      64.570  52.210  56.150  1.00  0.00           C
ATOM   3151  HD2 PHE A 198      63.860  51.440  56.400  1.00  0.00           H
ATOM   3152  CE2 PHE A 198      65.980  52.190  56.510  1.00  0.00           C
ATOM   3153  HE2 PHE A 198      66.290  51.320  57.080  1.00  0.00           H
ATOM   3154  C   PHE A 198      61.630  53.490  56.890  1.00  0.00           C
ATOM   3155  O   PHE A 198      61.850  52.890  57.940  1.00  0.00           O
ATOM   3156  N   LEU A 199      61.340  54.840  56.890  1.00  0.00           N
ATOM   3157  HN  LEU A 199      61.380  55.420  56.090  1.00  0.00           H
ATOM   3158  CA  LEU A 199      61.310  55.780  57.990  1.00  0.00           C
ATOM   3159  HA  LEU A 199      62.280  55.850  58.430  1.00  0.00           H
ATOM   3160  CB  LEU A 199      61.050  57.170  57.390  1.00  0.00           C
ATOM   3161  HB1 LEU A 199      60.930  57.870  58.220  1.00  0.00           H
ATOM   3162  HB2 LEU A 199      60.170  57.170  56.700  1.00  0.00           H
ATOM   3163  CG  LEU A 199      62.150  57.660  56.330  1.00  0.00           C
ATOM   3164  HG  LEU A 199      62.330  56.910  55.540  1.00  0.00           H
ATOM   3165  CD1 LEU A 199      61.620  58.840  55.630  1.00  0.00           C
ATOM   3166 HD11 LEU A 199      61.340  59.630  56.370  1.00  0.00           H
ATOM   3167 HD12 LEU A 199      60.740  58.580  55.000  1.00  0.00           H
ATOM   3168 HD13 LEU A 199      62.340  59.210  54.890  1.00  0.00           H
ATOM   3169  CD2 LEU A 199      63.440  58.040  57.040  1.00  0.00           C
ATOM   3170 HD21 LEU A 199      64.230  58.330  56.310  1.00  0.00           H
ATOM   3171 HD22 LEU A 199      63.850  57.230  57.700  1.00  0.00           H
ATOM   3172 HD23 LEU A 199      63.260  58.850  57.760  1.00  0.00           H
ATOM   3173  C   LEU A 199      60.340  55.380  59.070  1.00  0.00           C
ATOM   3174  O   LEU A 199      60.790  55.320  60.190  1.00  0.00           O
ATOM   3175  N   PRO A 200      59.030  55.040  58.890  1.00  0.00           N
ATOM   3176  CD  PRO A 200      58.200  55.490  57.760  1.00  0.00           C
ATOM   3177  HD1 PRO A 200      58.590  55.320  56.740  1.00  0.00           H
ATOM   3178  HD2 PRO A 200      58.140  56.600  57.870  1.00  0.00           H
ATOM   3179  CA  PRO A 200      58.110  54.780  60.000  1.00  0.00           C
ATOM   3180  HA  PRO A 200      58.230  55.490  60.810  1.00  0.00           H
ATOM   3181  CB  PRO A 200      56.660  54.760  59.400  1.00  0.00           C
ATOM   3182  HB1 PRO A 200      56.160  55.700  59.730  1.00  0.00           H
ATOM   3183  HB2 PRO A 200      55.930  53.980  59.710  1.00  0.00           H
ATOM   3184  CG  PRO A 200      56.810  54.830  57.840  1.00  0.00           C
ATOM   3185  HG1 PRO A 200      57.040  53.820  57.450  1.00  0.00           H
ATOM   3186  HG2 PRO A 200      55.960  55.210  57.230  1.00  0.00           H
ATOM   3187  C   PRO A 200      58.420  53.440  60.620  1.00  0.00           C
ATOM   3188  O   PRO A 200      58.280  53.290  61.850  1.00  0.00           O
ATOM   3189  N   LEU A 201      58.930  52.500  59.840  1.00  0.00           N
ATOM   3190  HN  LEU A 201      59.020  52.710  58.870  1.00  0.00           H
ATOM   3191  CA  LEU A 201      59.370  51.160  60.280  1.00  0.00           C
ATOM   3192  HA  LEU A 201      58.580  50.760  60.890  1.00  0.00           H
ATOM   3193  CB  LEU A 201      59.700  50.270  59.080  1.00  0.00           C
ATOM   3194  HB1 LEU A 201      60.450  50.700  58.370  1.00  0.00           H
ATOM   3195  HB2 LEU A 201      58.810  50.190  58.430  1.00  0.00           H
ATOM   3196  CG  LEU A 201      60.360  48.880  59.300  1.00  0.00           C
ATOM   3197  HG  LEU A 201      60.430  48.660  60.380  1.00  0.00           H
ATOM   3198  CD1 LEU A 201      59.390  47.780  58.790  1.00  0.00           C
ATOM   3199 HD11 LEU A 201      59.930  46.810  58.910  1.00  0.00           H
ATOM   3200 HD12 LEU A 201      59.090  47.870  57.730  1.00  0.00           H
ATOM   3201 HD13 LEU A 201      58.510  47.750  59.470  1.00  0.00           H
ATOM   3202  CD2 LEU A 201      61.810  48.780  58.720  1.00  0.00           C
ATOM   3203 HD21 LEU A 201      62.500  49.500  59.200  1.00  0.00           H
ATOM   3204 HD22 LEU A 201      61.810  48.860  57.610  1.00  0.00           H
ATOM   3205 HD23 LEU A 201      62.110  47.780  59.110  1.00  0.00           H
ATOM   3206  C   LEU A 201      60.600  51.300  61.140  1.00  0.00           C
ATOM   3207  O   LEU A 201      60.500  50.780  62.230  1.00  0.00           O
ATOM   3208  N   GLY A 202      61.560  52.140  60.800  1.00  0.00           N
ATOM   3209  HN  GLY A 202      61.380  52.540  59.910  1.00  0.00           H
ATOM   3210  CA  GLY A 202      62.690  52.590  61.520  1.00  0.00           C
ATOM   3211  HA1 GLY A 202      63.150  53.400  60.990  1.00  0.00           H
ATOM   3212  HA2 GLY A 202      63.360  51.760  61.700  1.00  0.00           H
ATOM   3213  C   GLY A 202      62.390  53.150  62.880  1.00  0.00           C
ATOM   3214  O   GLY A 202      63.030  52.760  63.840  1.00  0.00           O
ATOM   3215  N   ILE A 203      61.430  54.100  63.040  1.00  0.00           N
ATOM   3216  HN  ILE A 203      60.960  54.400  62.210  1.00  0.00           H
ATOM   3217  CA  ILE A 203      60.970  54.710  64.210  1.00  0.00           C
ATOM   3218  HA  ILE A 203      61.790  55.200  64.720  1.00  0.00           H
ATOM   3219  CB  ILE A 203      60.010  55.870  63.900  1.00  0.00           C
ATOM   3220  HB  ILE A 203      59.110  55.480  63.390  1.00  0.00           H
ATOM   3221  CG2 ILE A 203      59.540  56.600  65.220  1.00  0.00           C
ATOM   3222 HG21 ILE A 203      60.450  56.800  65.850  1.00  0.00           H
ATOM   3223 HG22 ILE A 203      58.820  55.930  65.720  1.00  0.00           H
ATOM   3224 HG23 ILE A 203      59.030  57.560  65.030  1.00  0.00           H
ATOM   3225  CG1 ILE A 203      60.680  56.890  62.980  1.00  0.00           C
ATOM   3226 HG11 ILE A 203      61.290  56.490  62.140  1.00  0.00           H
ATOM   3227 HG12 ILE A 203      61.330  57.430  63.700  1.00  0.00           H
ATOM   3228  CD  ILE A 203      59.760  57.930  62.320  1.00  0.00           C
ATOM   3229  HD1 ILE A 203      58.900  57.360  61.920  1.00  0.00           H
ATOM   3230  HD2 ILE A 203      60.220  58.510  61.510  1.00  0.00           H
ATOM   3231  HD3 ILE A 203      59.340  58.650  63.070  1.00  0.00           H
ATOM   3232  C   ILE A 203      60.340  53.740  65.230  1.00  0.00           C
ATOM   3233  O   ILE A 203      60.740  53.620  66.380  1.00  0.00           O
ATOM   3234  N   ILE A 204      59.350  53.030  64.830  1.00  0.00           N
ATOM   3235  HN  ILE A 204      59.140  53.070  63.860  1.00  0.00           H
ATOM   3236  CA  ILE A 204      58.580  52.060  65.590  1.00  0.00           C
ATOM   3237  HA  ILE A 204      58.250  52.610  66.460  1.00  0.00           H
ATOM   3238  CB  ILE A 204      57.380  51.510  64.650  1.00  0.00           C
ATOM   3239  HB  ILE A 204      57.810  51.160  63.690  1.00  0.00           H
ATOM   3240  CG2 ILE A 204      56.740  50.270  65.280  1.00  0.00           C
ATOM   3241 HG21 ILE A 204      57.510  49.470  65.380  1.00  0.00           H
ATOM   3242 HG22 ILE A 204      55.930  49.850  64.670  1.00  0.00           H
ATOM   3243 HG23 ILE A 204      56.250  50.500  66.250  1.00  0.00           H
ATOM   3244  CG1 ILE A 204      56.340  52.660  64.300  1.00  0.00           C
ATOM   3245 HG11 ILE A 204      56.880  53.570  63.970  1.00  0.00           H
ATOM   3246 HG12 ILE A 204      55.670  52.800  65.170  1.00  0.00           H
ATOM   3247  CD  ILE A 204      55.440  52.240  63.110  1.00  0.00           C
ATOM   3248  HD1 ILE A 204      54.880  53.080  62.640  1.00  0.00           H
ATOM   3249  HD2 ILE A 204      54.660  51.470  63.350  1.00  0.00           H
ATOM   3250  HD3 ILE A 204      56.040  51.950  62.220  1.00  0.00           H
ATOM   3251  C   ILE A 204      59.440  50.910  66.140  1.00  0.00           C
ATOM   3252  O   ILE A 204      59.400  50.680  67.370  1.00  0.00           O
ATOM   3253  N   LEU A 205      60.340  50.310  65.330  1.00  0.00           N
ATOM   3254  HN  LEU A 205      60.400  50.390  64.340  1.00  0.00           H
ATOM   3255  CA  LEU A 205      61.290  49.390  65.880  1.00  0.00           C
ATOM   3256  HA  LEU A 205      60.690  48.620  66.360  1.00  0.00           H
ATOM   3257  CB  LEU A 205      62.210  48.780  64.800  1.00  0.00           C
ATOM   3258  HB1 LEU A 205      62.810  47.990  65.300  1.00  0.00           H
ATOM   3259  HB2 LEU A 205      62.970  49.480  64.400  1.00  0.00           H
ATOM   3260  CG  LEU A 205      61.500  47.890  63.690  1.00  0.00           C
ATOM   3261  HG  LEU A 205      60.780  48.550  63.150  1.00  0.00           H
ATOM   3262  CD1 LEU A 205      62.590  47.440  62.720  1.00  0.00           C
ATOM   3263 HD11 LEU A 205      63.040  48.350  62.270  1.00  0.00           H
ATOM   3264 HD12 LEU A 205      62.080  46.780  61.980  1.00  0.00           H
ATOM   3265 HD13 LEU A 205      63.400  46.810  63.160  1.00  0.00           H
ATOM   3266  CD2 LEU A 205      60.760  46.710  64.290  1.00  0.00           C
ATOM   3267 HD21 LEU A 205      60.080  46.180  63.580  1.00  0.00           H
ATOM   3268 HD22 LEU A 205      60.050  47.090  65.060  1.00  0.00           H
ATOM   3269 HD23 LEU A 205      61.360  45.930  64.780  1.00  0.00           H
ATOM   3270  C   LEU A 205      62.240  49.960  66.950  1.00  0.00           C
ATOM   3271  O   LEU A 205      62.460  49.390  68.030  1.00  0.00           O
ATOM   3272  N   PHE A 206      62.770  51.160  66.650  1.00  0.00           N
ATOM   3273  HN  PHE A 206      62.620  51.620  65.790  1.00  0.00           H
ATOM   3274  CA  PHE A 206      63.650  51.920  67.470  1.00  0.00           C
ATOM   3275  HA  PHE A 206      64.510  51.290  67.670  1.00  0.00           H
ATOM   3276  CB  PHE A 206      64.150  53.250  66.760  1.00  0.00           C
ATOM   3277  HB1 PHE A 206      63.320  53.670  66.150  1.00  0.00           H
ATOM   3278  HB2 PHE A 206      64.950  52.920  66.050  1.00  0.00           H
ATOM   3279  CG  PHE A 206      64.660  54.330  67.630  1.00  0.00           C
ATOM   3280  CD1 PHE A 206      63.920  55.460  67.800  1.00  0.00           C
ATOM   3281  HD1 PHE A 206      63.170  55.670  67.050  1.00  0.00           H
ATOM   3282  CE1 PHE A 206      64.340  56.420  68.720  1.00  0.00           C
ATOM   3283  HE1 PHE A 206      63.910  57.400  68.560  1.00  0.00           H
ATOM   3284  CZ  PHE A 206      65.480  56.270  69.500  1.00  0.00           C
ATOM   3285  HZ  PHE A 206      65.840  57.090  70.100  1.00  0.00           H
ATOM   3286  CD2 PHE A 206      65.830  54.140  68.430  1.00  0.00           C
ATOM   3287  HD2 PHE A 206      66.310  53.180  68.340  1.00  0.00           H
ATOM   3288  CE2 PHE A 206      66.270  55.120  69.250  1.00  0.00           C
ATOM   3289  HE2 PHE A 206      67.200  54.940  69.780  1.00  0.00           H
ATOM   3290  C   PHE A 206      63.010  52.250  68.820  1.00  0.00           C
ATOM   3291  O   PHE A 206      63.490  51.980  69.890  1.00  0.00           O
ATOM   3292  N   CYS A 207      61.760  52.780  68.750  1.00  0.00           N
ATOM   3293  HN  CYS A 207      61.360  53.050  67.880  1.00  0.00           H
ATOM   3294  CA  CYS A 207      60.880  53.080  69.980  1.00  0.00           C
ATOM   3295  HA  CYS A 207      61.510  53.620  70.660  1.00  0.00           H
ATOM   3296  CB  CYS A 207      59.710  54.080  69.600  1.00  0.00           C
ATOM   3297  HB1 CYS A 207      59.000  54.270  70.440  1.00  0.00           H
ATOM   3298  HB2 CYS A 207      59.130  53.510  68.850  1.00  0.00           H
ATOM   3299  SG  CYS A 207      60.200  55.650  68.780  1.00  0.00           S
ATOM   3300  HG1 CYS A 207      60.550  54.940  67.720  1.00  0.00           H
ATOM   3301  C   CYS A 207      60.520  51.900  70.850  1.00  0.00           C
ATOM   3302  O   CYS A 207      60.600  52.000  72.050  1.00  0.00           O
ATOM   3303  N   SER A 208      60.110  50.820  70.170  1.00  0.00           N
ATOM   3304  HN  SER A 208      60.030  50.850  69.190  1.00  0.00           H
ATOM   3305  CA  SER A 208      59.900  49.440  70.770  1.00  0.00           C
ATOM   3306  HA  SER A 208      59.120  49.440  71.500  1.00  0.00           H
ATOM   3307  CB  SER A 208      59.600  48.330  69.620  1.00  0.00           C
ATOM   3308  HB1 SER A 208      59.390  47.320  70.060  1.00  0.00           H
ATOM   3309  HB2 SER A 208      60.500  48.250  69.000  1.00  0.00           H
ATOM   3310  OG  SER A 208      58.350  48.690  68.920  1.00  0.00           O
ATOM   3311  HG1 SER A 208      58.500  49.360  68.240  1.00  0.00           H
ATOM   3312  C   SER A 208      61.130  48.950  71.470  1.00  0.00           C
ATOM   3313  O   SER A 208      61.110  48.420  72.570  1.00  0.00           O
ATOM   3314  N   ALA A 209      62.320  49.150  70.840  1.00  0.00           N
ATOM   3315  HN  ALA A 209      62.340  49.450  69.880  1.00  0.00           H
ATOM   3316  CA  ALA A 209      63.610  48.850  71.430  1.00  0.00           C
ATOM   3317  HA  ALA A 209      63.580  47.820  71.720  1.00  0.00           H
ATOM   3318  CB  ALA A 209      64.630  48.950  70.320  1.00  0.00           C
ATOM   3319  HB1 ALA A 209      65.590  48.660  70.790  1.00  0.00           H
ATOM   3320  HB2 ALA A 209      64.760  49.990  69.960  1.00  0.00           H
ATOM   3321  HB3 ALA A 209      64.310  48.270  69.490  1.00  0.00           H
ATOM   3322  C   ALA A 209      63.900  49.640  72.720  1.00  0.00           C
ATOM   3323  O   ALA A 209      64.450  49.150  73.710  1.00  0.00           O
ATOM   3324  N   ARG A 210      63.550  50.930  72.770  1.00  0.00           N
ATOM   3325  HN  ARG A 210      63.320  51.420  71.940  1.00  0.00           H
ATOM   3326  CA  ARG A 210      63.680  51.840  73.890  1.00  0.00           C
ATOM   3327  HA  ARG A 210      64.690  51.670  74.230  1.00  0.00           H
ATOM   3328  CB  ARG A 210      63.580  53.290  73.440  1.00  0.00           C
ATOM   3329  HB1 ARG A 210      63.720  53.880  74.370  1.00  0.00           H
ATOM   3330  HB2 ARG A 210      62.600  53.380  72.920  1.00  0.00           H
ATOM   3331  CG  ARG A 210      64.590  53.890  72.530  1.00  0.00           C
ATOM   3332  HG1 ARG A 210      64.340  54.910  72.180  1.00  0.00           H
ATOM   3333  HG2 ARG A 210      64.730  53.370  71.550  1.00  0.00           H
ATOM   3334  CD  ARG A 210      65.950  54.250  73.160  1.00  0.00           C
ATOM   3335  HD1 ARG A 210      65.800  54.800  74.120  1.00  0.00           H
ATOM   3336  HD2 ARG A 210      66.450  54.930  72.450  1.00  0.00           H
ATOM   3337  NE  ARG A 210      66.670  52.990  73.480  1.00  0.00           N
ATOM   3338  HE  ARG A 210      66.300  52.170  73.050  1.00  0.00           H
ATOM   3339  CZ  ARG A 210      67.860  52.930  73.970  1.00  0.00           C
ATOM   3340  NH1 ARG A 210      68.270  53.990  74.630  1.00  0.00           N
ATOM   3341 HH11 ARG A 210      67.760  54.840  74.750  1.00  0.00           H
ATOM   3342 HH12 ARG A 210      69.180  53.900  75.010  1.00  0.00           H
ATOM   3343  NH2 ARG A 210      68.690  51.870  73.910  1.00  0.00           N
ATOM   3344 HH21 ARG A 210      68.420  51.040  73.400  1.00  0.00           H
ATOM   3345 HH22 ARG A 210      69.570  51.890  74.370  1.00  0.00           H
ATOM   3346  C   ARG A 210      62.630  51.500  74.990  1.00  0.00           C
ATOM   3347  O   ARG A 210      62.940  51.480  76.170  1.00  0.00           O
ATOM   3348  N   ILE A 211      61.360  51.110  74.600  1.00  0.00           N
ATOM   3349  HN  ILE A 211      61.060  51.380  73.690  1.00  0.00           H
ATOM   3350  CA  ILE A 211      60.390  50.420  75.450  1.00  0.00           C
ATOM   3351  HA  ILE A 211      60.300  51.140  76.250  1.00  0.00           H
ATOM   3352  CB  ILE A 211      59.040  50.150  74.730  1.00  0.00           C
ATOM   3353  HB  ILE A 211      59.230  49.650  73.760  1.00  0.00           H
ATOM   3354  CG2 ILE A 211      58.140  49.190  75.550  1.00  0.00           C
ATOM   3355 HG21 ILE A 211      57.220  48.910  74.980  1.00  0.00           H
ATOM   3356 HG22 ILE A 211      57.920  49.540  76.590  1.00  0.00           H
ATOM   3357 HG23 ILE A 211      58.580  48.180  75.670  1.00  0.00           H
ATOM   3358  CG1 ILE A 211      58.280  51.460  74.380  1.00  0.00           C
ATOM   3359 HG11 ILE A 211      59.040  52.140  73.960  1.00  0.00           H
ATOM   3360 HG12 ILE A 211      57.710  51.920  75.220  1.00  0.00           H
ATOM   3361  CD  ILE A 211      57.190  51.120  73.280  1.00  0.00           C
ATOM   3362  HD1 ILE A 211      57.580  50.380  72.530  1.00  0.00           H
ATOM   3363  HD2 ILE A 211      57.120  52.010  72.620  1.00  0.00           H
ATOM   3364  HD3 ILE A 211      56.150  50.830  73.500  1.00  0.00           H
ATOM   3365  C   ILE A 211      61.010  49.220  76.130  1.00  0.00           C
ATOM   3366  O   ILE A 211      61.070  49.130  77.340  1.00  0.00           O
ATOM   3367  N   ILE A 212      61.580  48.210  75.440  1.00  0.00           N
ATOM   3368  HN  ILE A 212      61.620  48.250  74.450  1.00  0.00           H
ATOM   3369  CA  ILE A 212      62.260  47.120  76.070  1.00  0.00           C
ATOM   3370  HA  ILE A 212      61.420  46.710  76.610  1.00  0.00           H
ATOM   3371  CB  ILE A 212      62.700  46.120  75.000  1.00  0.00           C
ATOM   3372  HB  ILE A 212      63.050  46.590  74.040  1.00  0.00           H
ATOM   3373  CG2 ILE A 212      63.690  45.160  75.460  1.00  0.00           C
ATOM   3374 HG21 ILE A 212      64.650  45.690  75.620  1.00  0.00           H
ATOM   3375 HG22 ILE A 212      63.830  44.300  74.770  1.00  0.00           H
ATOM   3376 HG23 ILE A 212      63.420  44.700  76.430  1.00  0.00           H
ATOM   3377  CG1 ILE A 212      61.410  45.380  74.680  1.00  0.00           C
ATOM   3378 HG11 ILE A 212      60.720  46.110  74.200  1.00  0.00           H
ATOM   3379 HG12 ILE A 212      60.820  44.980  75.530  1.00  0.00           H
ATOM   3380  CD  ILE A 212      61.630  44.390  73.440  1.00  0.00           C
ATOM   3381  HD1 ILE A 212      62.060  44.850  72.540  1.00  0.00           H
ATOM   3382  HD2 ILE A 212      60.660  43.940  73.140  1.00  0.00           H
ATOM   3383  HD3 ILE A 212      62.170  43.460  73.750  1.00  0.00           H
ATOM   3384  C   ILE A 212      63.430  47.320  77.030  1.00  0.00           C
ATOM   3385  O   ILE A 212      63.560  46.720  78.090  1.00  0.00           O
ATOM   3386  N   TRP A 213      64.240  48.320  76.630  1.00  0.00           N
ATOM   3387  HN  TRP A 213      64.120  48.610  75.680  1.00  0.00           H
ATOM   3388  CA  TRP A 213      65.240  48.980  77.420  1.00  0.00           C
ATOM   3389  HA  TRP A 213      66.010  48.300  77.790  1.00  0.00           H
ATOM   3390  CB  TRP A 213      66.050  50.010  76.600  1.00  0.00           C
ATOM   3391  HB1 TRP A 213      65.350  50.620  76.000  1.00  0.00           H
ATOM   3392  HB2 TRP A 213      66.710  49.550  75.830  1.00  0.00           H
ATOM   3393  CG  TRP A 213      66.970  51.040  77.260  1.00  0.00           C
ATOM   3394  CD1 TRP A 213      68.200  50.810  77.820  1.00  0.00           C
ATOM   3395  HD1 TRP A 213      68.530  49.780  77.790  1.00  0.00           H
ATOM   3396  NE1 TRP A 213      68.570  51.830  78.670  1.00  0.00           N
ATOM   3397  HE1 TRP A 213      69.310  51.820  79.310  1.00  0.00           H
ATOM   3398  CE2 TRP A 213      67.720  52.880  78.410  1.00  0.00           C
ATOM   3399  CD2 TRP A 213      66.630  52.400  77.560  1.00  0.00           C
ATOM   3400  CE3 TRP A 213      65.600  53.210  77.120  1.00  0.00           C
ATOM   3401  HE3 TRP A 213      64.710  52.740  76.710  1.00  0.00           H
ATOM   3402  CZ3 TRP A 213      65.650  54.600  77.510  1.00  0.00           C
ATOM   3403  HZ3 TRP A 213      64.830  55.290  77.380  1.00  0.00           H
ATOM   3404  CZ2 TRP A 213      67.700  54.230  78.830  1.00  0.00           C
ATOM   3405  HZ2 TRP A 213      68.440  54.630  79.510  1.00  0.00           H
ATOM   3406  CH2 TRP A 213      66.680  55.000  78.410  1.00  0.00           C
ATOM   3407  HH2 TRP A 213      66.690  55.960  78.900  1.00  0.00           H
ATOM   3408  C   TRP A 213      64.740  49.530  78.710  1.00  0.00           C
ATOM   3409  O   TRP A 213      65.070  49.190  79.840  1.00  0.00           O
ATOM   3410  N   SER A 214      63.740  50.480  78.620  1.00  0.00           N
ATOM   3411  HN  SER A 214      63.430  50.730  77.710  1.00  0.00           H
ATOM   3412  CA  SER A 214      63.040  51.140  79.780  1.00  0.00           C
ATOM   3413  HA  SER A 214      63.790  51.600  80.400  1.00  0.00           H
ATOM   3414  CB  SER A 214      62.130  52.260  79.170  1.00  0.00           C
ATOM   3415  HB1 SER A 214      61.450  51.830  78.390  1.00  0.00           H
ATOM   3416  HB2 SER A 214      62.760  53.130  78.880  1.00  0.00           H
ATOM   3417  OG  SER A 214      61.350  52.760  80.230  1.00  0.00           O
ATOM   3418  HG1 SER A 214      61.970  53.110  80.870  1.00  0.00           H
ATOM   3419  C   SER A 214      62.350  50.060  80.660  1.00  0.00           C
ATOM   3420  O   SER A 214      62.420  50.170  81.890  1.00  0.00           O
ATOM   3421  N   LEU A 215      61.720  49.000  80.070  1.00  0.00           N
ATOM   3422  HN  LEU A 215      61.480  48.950  79.100  1.00  0.00           H
ATOM   3423  CA  LEU A 215      61.180  47.940  80.820  1.00  0.00           C
ATOM   3424  HA  LEU A 215      60.530  48.290  81.600  1.00  0.00           H
ATOM   3425  CB  LEU A 215      60.270  47.080  79.960  1.00  0.00           C
ATOM   3426  HB1 LEU A 215      59.890  46.240  80.580  1.00  0.00           H
ATOM   3427  HB2 LEU A 215      60.940  46.630  79.200  1.00  0.00           H
ATOM   3428  CG  LEU A 215      59.000  47.700  79.310  1.00  0.00           C
ATOM   3429  HG  LEU A 215      59.310  48.660  78.870  1.00  0.00           H
ATOM   3430  CD1 LEU A 215      58.430  46.690  78.340  1.00  0.00           C
ATOM   3431 HD11 LEU A 215      57.500  47.080  77.860  1.00  0.00           H
ATOM   3432 HD12 LEU A 215      58.180  45.740  78.860  1.00  0.00           H
ATOM   3433 HD13 LEU A 215      59.240  46.480  77.600  1.00  0.00           H
ATOM   3434  CD2 LEU A 215      57.960  48.090  80.370  1.00  0.00           C
ATOM   3435 HD21 LEU A 215      58.390  48.740  81.150  1.00  0.00           H
ATOM   3436 HD22 LEU A 215      57.540  47.180  80.860  1.00  0.00           H
ATOM   3437 HD23 LEU A 215      57.070  48.580  79.910  1.00  0.00           H
ATOM   3438  C   LEU A 215      62.200  47.240  81.640  1.00  0.00           C
ATOM   3439  O   LEU A 215      61.940  47.050  82.840  1.00  0.00           O
ATOM   3440  N   ARG A 216      63.380  46.950  81.090  1.00  0.00           N
ATOM   3441  HN  ARG A 216      63.570  47.080  80.120  1.00  0.00           H
ATOM   3442  CA  ARG A 216      64.510  46.380  81.740  1.00  0.00           C
ATOM   3443  HA  ARG A 216      64.140  45.450  82.160  1.00  0.00           H
ATOM   3444  CB  ARG A 216      65.570  45.990  80.630  1.00  0.00           C
ATOM   3445  HB1 ARG A 216      66.520  45.830  81.160  1.00  0.00           H
ATOM   3446  HB2 ARG A 216      65.790  46.820  79.930  1.00  0.00           H
ATOM   3447  CG  ARG A 216      65.270  44.740  79.790  1.00  0.00           C
ATOM   3448  HG1 ARG A 216      64.410  44.910  79.120  1.00  0.00           H
ATOM   3449  HG2 ARG A 216      64.870  43.980  80.500  1.00  0.00           H
ATOM   3450  CD  ARG A 216      66.520  44.130  79.040  1.00  0.00           C
ATOM   3451  HD1 ARG A 216      67.430  44.010  79.680  1.00  0.00           H
ATOM   3452  HD2 ARG A 216      66.740  44.830  78.210  1.00  0.00           H
ATOM   3453  NE  ARG A 216      66.210  42.770  78.520  1.00  0.00           N
ATOM   3454  HE  ARG A 216      65.410  42.310  78.910  1.00  0.00           H
ATOM   3455  CZ  ARG A 216      66.800  42.240  77.420  1.00  0.00           C
ATOM   3456  NH1 ARG A 216      67.830  42.850  76.790  1.00  0.00           N
ATOM   3457 HH11 ARG A 216      68.300  43.600  77.220  1.00  0.00           H
ATOM   3458 HH12 ARG A 216      68.250  42.470  75.960  1.00  0.00           H
ATOM   3459  NH2 ARG A 216      66.270  41.150  76.860  1.00  0.00           N
ATOM   3460 HH21 ARG A 216      65.660  40.630  77.440  1.00  0.00           H
ATOM   3461 HH22 ARG A 216      66.780  40.740  76.120  1.00  0.00           H
ATOM   3462  C   ARG A 216      65.210  47.230  82.820  1.00  0.00           C
ATOM   3463  O   ARG A 216      65.810  46.720  83.760  1.00  0.00           O
ATOM   3464  N   GLN A 217      65.100  48.590  82.740  1.00  0.00           N
ATOM   3465  HN  GLN A 217      64.540  48.950  82.010  1.00  0.00           H
ATOM   3466  CA  GLN A 217      65.570  49.640  83.640  1.00  0.00           C
ATOM   3467  HA  GLN A 217      66.610  49.450  83.830  1.00  0.00           H
ATOM   3468  CB  GLN A 217      65.350  51.060  83.070  1.00  0.00           C
ATOM   3469  HB1 GLN A 217      65.580  51.730  83.920  1.00  0.00           H
ATOM   3470  HB2 GLN A 217      64.340  51.250  82.630  1.00  0.00           H
ATOM   3471  CG  GLN A 217      66.510  51.430  82.090  1.00  0.00           C
ATOM   3472  HG1 GLN A 217      66.450  52.520  81.860  1.00  0.00           H
ATOM   3473  HG2 GLN A 217      66.290  50.980  81.100  1.00  0.00           H
ATOM   3474  CD  GLN A 217      67.980  51.150  82.390  1.00  0.00           C
ATOM   3475  OE1 GLN A 217      68.860  50.920  81.480  1.00  0.00           O
ATOM   3476  NE2 GLN A 217      68.360  51.310  83.680  1.00  0.00           N
ATOM   3477 HE21 GLN A 217      69.330  51.320  83.900  1.00  0.00           H
ATOM   3478 HE22 GLN A 217      67.660  51.460  84.390  1.00  0.00           H
ATOM   3479  C   GLN A 217      64.840  49.540  84.990  1.00  0.00           C
ATOM   3480  O   GLN A 217      65.390  49.930  86.040  1.00  0.00           O
ATOM   3481  N   ARG A 218      63.560  49.060  85.030  1.00  0.00           N
ATOM   3482  HN  ARG A 218      63.130  48.870  84.150  1.00  0.00           H
ATOM   3483  CA  ARG A 218      62.940  48.630  86.250  1.00  0.00           C
ATOM   3484  HA  ARG A 218      62.950  49.390  87.010  1.00  0.00           H
ATOM   3485  CB  ARG A 218      61.490  48.270  85.830  1.00  0.00           C
ATOM   3486  HB1 ARG A 218      60.930  47.760  86.640  1.00  0.00           H
ATOM   3487  HB2 ARG A 218      61.440  47.600  84.940  1.00  0.00           H
ATOM   3488  CG  ARG A 218      60.660  49.500  85.450  1.00  0.00           C
ATOM   3489  HG1 ARG A 218      61.250  50.090  84.720  1.00  0.00           H
ATOM   3490  HG2 ARG A 218      60.560  49.930  86.480  1.00  0.00           H
ATOM   3491  CD  ARG A 218      59.300  49.140  84.840  1.00  0.00           C
ATOM   3492  HD1 ARG A 218      58.650  48.470  85.450  1.00  0.00           H
ATOM   3493  HD2 ARG A 218      59.550  48.640  83.880  1.00  0.00           H
ATOM   3494  NE  ARG A 218      58.580  50.400  84.470  1.00  0.00           N
ATOM   3495  HE  ARG A 218      57.730  50.710  84.910  1.00  0.00           H
ATOM   3496  CZ  ARG A 218      58.790  51.190  83.410  1.00  0.00           C
ATOM   3497  NH1 ARG A 218      59.820  51.100  82.680  1.00  0.00           N
ATOM   3498 HH11 ARG A 218      60.590  50.500  82.910  1.00  0.00           H
ATOM   3499 HH12 ARG A 218      59.980  51.890  82.080  1.00  0.00           H
ATOM   3500  NH2 ARG A 218      57.940  52.210  83.270  1.00  0.00           N
ATOM   3501 HH21 ARG A 218      57.190  52.250  83.920  1.00  0.00           H
ATOM   3502 HH22 ARG A 218      58.090  52.780  82.460  1.00  0.00           H
ATOM   3503  C   ARG A 218      63.550  47.400  86.870  1.00  0.00           C
ATOM   3504  O   ARG A 218      64.100  46.460  86.290  1.00  0.00           O
ATOM   3505  N   GLN A 219      63.330  47.270  88.260  1.00  0.00           N
ATOM   3506  HN  GLN A 219      62.850  47.890  88.870  1.00  0.00           H
ATOM   3507  CA  GLN A 219      63.770  46.180  89.060  1.00  0.00           C
ATOM   3508  HA  GLN A 219      64.820  45.960  88.940  1.00  0.00           H
ATOM   3509  CB  GLN A 219      63.620  46.380  90.640  1.00  0.00           C
ATOM   3510  HB1 GLN A 219      63.900  45.400  91.090  1.00  0.00           H
ATOM   3511  HB2 GLN A 219      62.550  46.560  90.820  1.00  0.00           H
ATOM   3512  CG  GLN A 219      64.450  47.630  91.230  1.00  0.00           C
ATOM   3513  HG1 GLN A 219      64.810  47.340  92.240  1.00  0.00           H
ATOM   3514  HG2 GLN A 219      63.690  48.440  91.390  1.00  0.00           H
ATOM   3515  CD  GLN A 219      65.590  48.160  90.410  1.00  0.00           C
ATOM   3516  OE1 GLN A 219      66.580  47.410  90.120  1.00  0.00           O
ATOM   3517  NE2 GLN A 219      65.430  49.360  89.880  1.00  0.00           N
ATOM   3518 HE21 GLN A 219      66.210  49.740  89.380  1.00  0.00           H
ATOM   3519 HE22 GLN A 219      64.640  49.930  90.140  1.00  0.00           H
ATOM   3520  C   GLN A 219      63.030  44.940  88.740  1.00  0.00           C
ATOM   3521  O   GLN A 219      61.800  44.920  88.560  1.00  0.00           O
ATOM   3522  N   MET A 220      63.710  43.760  88.840  1.00  0.00           N
ATOM   3523  HN  MET A 220      64.690  43.880  88.950  1.00  0.00           H
ATOM   3524  CA  MET A 220      63.140  42.430  88.900  1.00  0.00           C
ATOM   3525  HA  MET A 220      63.960  41.770  89.150  1.00  0.00           H
ATOM   3526  CB  MET A 220      62.120  42.180  90.140  1.00  0.00           C
ATOM   3527  HB1 MET A 220      61.670  41.200  89.890  1.00  0.00           H
ATOM   3528  HB2 MET A 220      61.350  42.990  90.200  1.00  0.00           H
ATOM   3529  CG  MET A 220      62.890  42.120  91.460  1.00  0.00           C
ATOM   3530  HG1 MET A 220      63.360  43.120  91.550  1.00  0.00           H
ATOM   3531  HG2 MET A 220      63.720  41.390  91.360  1.00  0.00           H
ATOM   3532  SD  MET A 220      62.020  42.010  93.060  1.00  0.00           S
ATOM   3533  CE  MET A 220      61.040  43.510  93.150  1.00  0.00           C
ATOM   3534  HE1 MET A 220      60.170  43.330  92.490  1.00  0.00           H
ATOM   3535  HE2 MET A 220      61.520  44.440  92.780  1.00  0.00           H
ATOM   3536  HE3 MET A 220      60.770  43.810  94.180  1.00  0.00           H
ATOM   3537  C   MET A 220      62.670  41.850  87.610  1.00  0.00           C
ATOM   3538  O   MET A 220      61.670  41.080  87.540  1.00  0.00           O
ATOM   3539  N   ASP A 221      63.310  42.280  86.520  1.00  0.00           N
ATOM   3540  HN  ASP A 221      64.060  42.930  86.520  1.00  0.00           H
ATOM   3541  CA  ASP A 221      62.770  42.210  85.140  1.00  0.00           C
ATOM   3542  HA  ASP A 221      61.750  42.540  85.300  1.00  0.00           H
ATOM   3543  CB  ASP A 221      63.360  43.320  84.280  1.00  0.00           C
ATOM   3544  HB1 ASP A 221      63.290  44.300  84.800  1.00  0.00           H
ATOM   3545  HB2 ASP A 221      62.800  43.430  83.330  1.00  0.00           H
ATOM   3546  CG  ASP A 221      64.830  43.120  84.060  1.00  0.00           C
ATOM   3547  OD1 ASP A 221      65.680  43.010  84.990  1.00  0.00           O
ATOM   3548  OD2 ASP A 221      65.110  43.130  82.800  1.00  0.00           O
ATOM   3549  C   ASP A 221      62.890  40.830  84.520  1.00  0.00           C
ATOM   3550  O   ASP A 221      62.290  40.700  83.450  1.00  0.00           O
ATOM   3551  N   ARG A 222      63.510  39.820  85.190  1.00  0.00           N
ATOM   3552  HN  ARG A 222      64.040  39.970  86.020  1.00  0.00           H
ATOM   3553  CA  ARG A 222      63.420  38.450  84.720  1.00  0.00           C
ATOM   3554  HA  ARG A 222      62.920  38.430  83.760  1.00  0.00           H
ATOM   3555  CB  ARG A 222      64.980  37.980  84.750  1.00  0.00           C
ATOM   3556  HB1 ARG A 222      64.980  36.930  84.380  1.00  0.00           H
ATOM   3557  HB2 ARG A 222      65.460  38.060  85.750  1.00  0.00           H
ATOM   3558  CG  ARG A 222      65.900  38.780  83.790  1.00  0.00           C
ATOM   3559  HG1 ARG A 222      66.860  38.920  84.340  1.00  0.00           H
ATOM   3560  HG2 ARG A 222      65.520  39.830  83.760  1.00  0.00           H
ATOM   3561  CD  ARG A 222      66.190  38.080  82.450  1.00  0.00           C
ATOM   3562  HD1 ARG A 222      65.270  37.900  81.850  1.00  0.00           H
ATOM   3563  HD2 ARG A 222      66.780  37.160  82.560  1.00  0.00           H
ATOM   3564  NE  ARG A 222      66.960  39.090  81.670  1.00  0.00           N
ATOM   3565  HE  ARG A 222      67.210  40.020  81.940  1.00  0.00           H
ATOM   3566  CZ  ARG A 222      67.500  38.850  80.460  1.00  0.00           C
ATOM   3567  NH1 ARG A 222      67.030  37.800  79.810  1.00  0.00           N
ATOM   3568 HH11 ARG A 222      66.250  37.250  80.080  1.00  0.00           H
ATOM   3569 HH12 ARG A 222      67.520  37.530  78.980  1.00  0.00           H
ATOM   3570  NH2 ARG A 222      68.420  39.630  80.070  1.00  0.00           N
ATOM   3571 HH21 ARG A 222      68.440  40.590  80.350  1.00  0.00           H
ATOM   3572 HH22 ARG A 222      68.790  39.500  79.160  1.00  0.00           H
ATOM   3573  C   ARG A 222      62.540  37.550  85.610  1.00  0.00           C
ATOM   3574  O   ARG A 222      62.520  36.370  85.370  1.00  0.00           O
ATOM   3575  N   HSD A 223      61.760  38.110  86.580  1.00  0.00           N
ATOM   3576  HN  HSD A 223      61.720  39.080  86.780  1.00  0.00           H
ATOM   3577  CA  HSD A 223      60.620  37.510  87.290  1.00  0.00           C
ATOM   3578  HA  HSD A 223      60.590  36.450  87.100  1.00  0.00           H
ATOM   3579  CB  HSD A 223      60.660  37.770  88.770  1.00  0.00           C
ATOM   3580  HB1 HSD A 223      59.820  37.320  89.340  1.00  0.00           H
ATOM   3581  HB2 HSD A 223      60.760  38.840  89.050  1.00  0.00           H
ATOM   3582  ND1 HSD A 223      63.230  37.300  89.510  1.00  0.00           N
ATOM   3583  HD1 HSD A 223      63.590  38.200  89.290  1.00  0.00           H
ATOM   3584  CG  HSD A 223      61.880  36.950  89.310  1.00  0.00           C
ATOM   3585  CE1 HSD A 223      63.830  36.270  90.140  1.00  0.00           C
ATOM   3586  HE1 HSD A 223      64.810  36.460  90.530  1.00  0.00           H
ATOM   3587  NE2 HSD A 223      62.950  35.310  90.390  1.00  0.00           N
ATOM   3588  CD2 HSD A 223      61.730  35.740  89.900  1.00  0.00           C
ATOM   3589  HD2 HSD A 223      60.890  35.050  89.890  1.00  0.00           H
ATOM   3590  C   HSD A 223      59.360  38.120  86.780  1.00  0.00           C
ATOM   3591  O   HSD A 223      59.270  39.350  86.500  1.00  0.00           O
ATOM   3592  N   ALA A 224      58.390  37.230  86.630  1.00  0.00           N
ATOM   3593  HN  ALA A 224      58.600  36.290  86.860  1.00  0.00           H
ATOM   3594  CA  ALA A 224      56.980  37.430  86.290  1.00  0.00           C
ATOM   3595  HA  ALA A 224      56.600  36.440  86.080  1.00  0.00           H
ATOM   3596  CB  ALA A 224      56.270  38.040  87.450  1.00  0.00           C
ATOM   3597  HB1 ALA A 224      56.490  39.110  87.660  1.00  0.00           H
ATOM   3598  HB2 ALA A 224      56.680  37.540  88.370  1.00  0.00           H
ATOM   3599  HB3 ALA A 224      55.180  37.820  87.390  1.00  0.00           H
ATOM   3600  C   ALA A 224      56.880  38.260  85.030  1.00  0.00           C
ATOM   3601  O   ALA A 224      57.480  38.040  84.000  1.00  0.00           O
ATOM   3602  N   LYS A 225      55.970  39.340  85.110  1.00  0.00           N
ATOM   3603  HN  LYS A 225      55.550  39.520  86.000  1.00  0.00           H
ATOM   3604  CA  LYS A 225      55.270  39.880  83.940  1.00  0.00           C
ATOM   3605  HA  LYS A 225      55.010  39.090  83.260  1.00  0.00           H
ATOM   3606  CB  LYS A 225      53.910  40.540  84.220  1.00  0.00           C
ATOM   3607  HB1 LYS A 225      53.230  39.730  84.560  1.00  0.00           H
ATOM   3608  HB2 LYS A 225      53.610  40.960  83.230  1.00  0.00           H
ATOM   3609  CG  LYS A 225      53.970  41.640  85.350  1.00  0.00           C
ATOM   3610  HG1 LYS A 225      54.880  42.260  85.310  1.00  0.00           H
ATOM   3611  HG2 LYS A 225      53.910  41.010  86.270  1.00  0.00           H
ATOM   3612  CD  LYS A 225      52.680  42.460  85.480  1.00  0.00           C
ATOM   3613  HD1 LYS A 225      51.810  41.830  85.750  1.00  0.00           H
ATOM   3614  HD2 LYS A 225      52.450  42.980  84.520  1.00  0.00           H
ATOM   3615  CE  LYS A 225      52.870  43.660  86.430  1.00  0.00           C
ATOM   3616  HE1 LYS A 225      51.950  44.280  86.440  1.00  0.00           H
ATOM   3617  HE2 LYS A 225      53.700  44.340  86.170  1.00  0.00           H
ATOM   3618  NZ  LYS A 225      53.100  43.100  87.760  1.00  0.00           N
ATOM   3619  HZ1 LYS A 225      53.940  42.540  87.990  1.00  0.00           H
ATOM   3620  HZ2 LYS A 225      52.220  42.630  88.070  1.00  0.00           H
ATOM   3621  HZ3 LYS A 225      53.150  43.880  88.440  1.00  0.00           H
ATOM   3622  C   LYS A 225      56.050  40.820  83.050  1.00  0.00           C
ATOM   3623  O   LYS A 225      55.620  41.110  81.910  1.00  0.00           O
ATOM   3624  N   ILE A 226      57.180  41.390  83.630  1.00  0.00           N
ATOM   3625  HN  ILE A 226      57.580  41.180  84.520  1.00  0.00           H
ATOM   3626  CA  ILE A 226      58.020  42.280  82.820  1.00  0.00           C
ATOM   3627  HA  ILE A 226      57.340  42.990  82.360  1.00  0.00           H
ATOM   3628  CB  ILE A 226      59.100  42.930  83.720  1.00  0.00           C
ATOM   3629  HB  ILE A 226      59.910  42.230  84.000  1.00  0.00           H
ATOM   3630  CG2 ILE A 226      59.920  44.020  82.950  1.00  0.00           C
ATOM   3631 HG21 ILE A 226      60.610  44.450  83.700  1.00  0.00           H
ATOM   3632 HG22 ILE A 226      59.190  44.800  82.650  1.00  0.00           H
ATOM   3633 HG23 ILE A 226      60.520  43.590  82.120  1.00  0.00           H
ATOM   3634  CG1 ILE A 226      58.580  43.590  85.070  1.00  0.00           C
ATOM   3635 HG11 ILE A 226      59.430  44.120  85.530  1.00  0.00           H
ATOM   3636 HG12 ILE A 226      58.290  42.880  85.890  1.00  0.00           H
ATOM   3637  CD  ILE A 226      57.330  44.500  84.890  1.00  0.00           C
ATOM   3638  HD1 ILE A 226      57.470  45.270  84.110  1.00  0.00           H
ATOM   3639  HD2 ILE A 226      57.090  44.910  85.890  1.00  0.00           H
ATOM   3640  HD3 ILE A 226      56.460  43.920  84.500  1.00  0.00           H
ATOM   3641  C   ILE A 226      58.690  41.530  81.650  1.00  0.00           C
ATOM   3642  O   ILE A 226      58.760  42.110  80.530  1.00  0.00           O
ATOM   3643  N   LYS A 227      59.160  40.290  81.890  1.00  0.00           N
ATOM   3644  HN  LYS A 227      59.250  39.860  82.790  1.00  0.00           H
ATOM   3645  CA  LYS A 227      59.730  39.420  80.960  1.00  0.00           C
ATOM   3646  HA  LYS A 227      60.630  39.900  80.610  1.00  0.00           H
ATOM   3647  CB  LYS A 227      60.280  38.180  81.670  1.00  0.00           C
ATOM   3648  HB1 LYS A 227      59.510  37.720  82.310  1.00  0.00           H
ATOM   3649  HB2 LYS A 227      61.090  38.640  82.270  1.00  0.00           H
ATOM   3650  CG  LYS A 227      61.010  37.080  80.840  1.00  0.00           C
ATOM   3651  HG1 LYS A 227      61.660  37.540  80.060  1.00  0.00           H
ATOM   3652  HG2 LYS A 227      60.360  36.530  80.120  1.00  0.00           H
ATOM   3653  CD  LYS A 227      61.890  36.050  81.530  1.00  0.00           C
ATOM   3654  HD1 LYS A 227      62.680  36.660  82.020  1.00  0.00           H
ATOM   3655  HD2 LYS A 227      62.340  35.370  80.780  1.00  0.00           H
ATOM   3656  CE  LYS A 227      61.180  35.160  82.520  1.00  0.00           C
ATOM   3657  HE1 LYS A 227      60.590  34.400  81.950  1.00  0.00           H
ATOM   3658  HE2 LYS A 227      60.410  35.660  83.150  1.00  0.00           H
ATOM   3659  NZ  LYS A 227      62.100  34.380  83.330  1.00  0.00           N
ATOM   3660  HZ1 LYS A 227      63.030  34.250  82.870  1.00  0.00           H
ATOM   3661  HZ2 LYS A 227      61.820  33.370  83.350  1.00  0.00           H
ATOM   3662  HZ3 LYS A 227      62.290  34.810  84.250  1.00  0.00           H
ATOM   3663  C   LYS A 227      58.760  39.030  79.880  1.00  0.00           C
ATOM   3664  O   LYS A 227      59.080  38.890  78.720  1.00  0.00           O
ATOM   3665  N   ARG A 228      57.520  38.780  80.270  1.00  0.00           N
ATOM   3666  HN  ARG A 228      57.380  38.690  81.260  1.00  0.00           H
ATOM   3667  CA  ARG A 228      56.470  38.410  79.390  1.00  0.00           C
ATOM   3668  HA  ARG A 228      56.760  37.630  78.690  1.00  0.00           H
ATOM   3669  CB  ARG A 228      55.280  37.950  80.220  1.00  0.00           C
ATOM   3670  HB1 ARG A 228      54.460  37.720  79.500  1.00  0.00           H
ATOM   3671  HB2 ARG A 228      54.990  38.750  80.920  1.00  0.00           H
ATOM   3672  CG  ARG A 228      55.540  36.700  81.110  1.00  0.00           C
ATOM   3673  HG1 ARG A 228      54.610  36.360  81.600  1.00  0.00           H
ATOM   3674  HG2 ARG A 228      56.320  36.900  81.890  1.00  0.00           H
ATOM   3675  CD  ARG A 228      55.920  35.590  80.240  1.00  0.00           C
ATOM   3676  HD1 ARG A 228      56.970  35.750  79.930  1.00  0.00           H
ATOM   3677  HD2 ARG A 228      55.270  35.380  79.370  1.00  0.00           H
ATOM   3678  NE  ARG A 228      55.950  34.350  81.160  1.00  0.00           N
ATOM   3679  HE  ARG A 228      55.160  34.230  81.770  1.00  0.00           H
ATOM   3680  CZ  ARG A 228      56.820  33.340  81.190  1.00  0.00           C
ATOM   3681  NH1 ARG A 228      57.900  33.230  80.450  1.00  0.00           N
ATOM   3682 HH11 ARG A 228      58.170  33.910  79.760  1.00  0.00           H
ATOM   3683 HH12 ARG A 228      58.570  32.550  80.720  1.00  0.00           H
ATOM   3684  NH2 ARG A 228      56.650  32.380  82.110  1.00  0.00           N
ATOM   3685 HH21 ARG A 228      55.890  32.460  82.760  1.00  0.00           H
ATOM   3686 HH22 ARG A 228      57.360  31.700  82.260  1.00  0.00           H
ATOM   3687  C   ARG A 228      56.000  39.500  78.470  1.00  0.00           C
ATOM   3688  O   ARG A 228      55.590  39.240  77.320  1.00  0.00           O
ATOM   3689  N   ALA A 229      56.050  40.800  78.960  1.00  0.00           N
ATOM   3690  HN  ALA A 229      56.440  40.990  79.850  1.00  0.00           H
ATOM   3691  CA  ALA A 229      55.740  41.970  78.160  1.00  0.00           C
ATOM   3692  HA  ALA A 229      54.760  41.820  77.730  1.00  0.00           H
ATOM   3693  CB  ALA A 229      55.760  43.100  79.230  1.00  0.00           C
ATOM   3694  HB1 ALA A 229      55.620  44.110  78.800  1.00  0.00           H
ATOM   3695  HB2 ALA A 229      56.720  43.280  79.750  1.00  0.00           H
ATOM   3696  HB3 ALA A 229      54.980  42.870  79.990  1.00  0.00           H
ATOM   3697  C   ALA A 229      56.750  42.200  77.030  1.00  0.00           C
ATOM   3698  O   ALA A 229      56.350  42.420  75.870  1.00  0.00           O
ATOM   3699  N   ILE A 230      58.000  42.070  77.410  1.00  0.00           N
ATOM   3700  HN  ILE A 230      58.210  41.870  78.370  1.00  0.00           H
ATOM   3701  CA  ILE A 230      59.240  42.120  76.630  1.00  0.00           C
ATOM   3702  HA  ILE A 230      59.220  43.060  76.090  1.00  0.00           H
ATOM   3703  CB  ILE A 230      60.460  41.990  77.570  1.00  0.00           C
ATOM   3704  HB  ILE A 230      60.120  41.280  78.350  1.00  0.00           H
ATOM   3705  CG2 ILE A 230      61.770  41.520  76.840  1.00  0.00           C
ATOM   3706 HG21 ILE A 230      61.740  40.450  76.530  1.00  0.00           H
ATOM   3707 HG22 ILE A 230      62.650  41.530  77.510  1.00  0.00           H
ATOM   3708 HG23 ILE A 230      61.980  42.200  75.990  1.00  0.00           H
ATOM   3709  CG1 ILE A 230      60.750  43.390  78.280  1.00  0.00           C
ATOM   3710 HG11 ILE A 230      59.710  43.600  78.630  1.00  0.00           H
ATOM   3711 HG12 ILE A 230      60.940  44.240  77.600  1.00  0.00           H
ATOM   3712  CD  ILE A 230      61.850  43.350  79.360  1.00  0.00           C
ATOM   3713  HD1 ILE A 230      61.730  42.550  80.130  1.00  0.00           H
ATOM   3714  HD2 ILE A 230      61.930  44.370  79.790  1.00  0.00           H
ATOM   3715  HD3 ILE A 230      62.820  43.170  78.850  1.00  0.00           H
ATOM   3716  C   ILE A 230      59.200  41.030  75.580  1.00  0.00           C
ATOM   3717  O   ILE A 230      59.430  41.300  74.370  1.00  0.00           O
ATOM   3718  N   THR A 231      58.720  39.830  75.940  1.00  0.00           N
ATOM   3719  HN  THR A 231      58.650  39.510  76.880  1.00  0.00           H
ATOM   3720  CA  THR A 231      58.480  38.750  75.040  1.00  0.00           C
ATOM   3721  HA  THR A 231      59.380  38.640  74.450  1.00  0.00           H
ATOM   3722  CB  THR A 231      58.150  37.510  75.810  1.00  0.00           C
ATOM   3723  HB  THR A 231      57.280  37.750  76.460  1.00  0.00           H
ATOM   3724  OG1 THR A 231      59.230  37.080  76.610  1.00  0.00           O
ATOM   3725  HG1 THR A 231      59.270  37.690  77.340  1.00  0.00           H
ATOM   3726  CG2 THR A 231      57.820  36.360  74.920  1.00  0.00           C
ATOM   3727 HG21 THR A 231      57.720  35.480  75.600  1.00  0.00           H
ATOM   3728 HG22 THR A 231      58.670  36.150  74.240  1.00  0.00           H
ATOM   3729 HG23 THR A 231      56.860  36.440  74.360  1.00  0.00           H
ATOM   3730  C   THR A 231      57.480  39.170  73.970  1.00  0.00           C
ATOM   3731  O   THR A 231      57.790  39.030  72.770  1.00  0.00           O
ATOM   3732  N   PHE A 232      56.300  39.610  74.440  1.00  0.00           N
ATOM   3733  HN  PHE A 232      56.150  39.730  75.420  1.00  0.00           H
ATOM   3734  CA  PHE A 232      55.230  40.130  73.600  1.00  0.00           C
ATOM   3735  HA  PHE A 232      54.960  39.320  72.940  1.00  0.00           H
ATOM   3736  CB  PHE A 232      53.940  40.530  74.490  1.00  0.00           C
ATOM   3737  HB1 PHE A 232      53.090  40.820  73.840  1.00  0.00           H
ATOM   3738  HB2 PHE A 232      54.200  41.380  75.150  1.00  0.00           H
ATOM   3739  CG  PHE A 232      53.370  39.400  75.370  1.00  0.00           C
ATOM   3740  CD1 PHE A 232      53.760  38.060  75.200  1.00  0.00           C
ATOM   3741  HD1 PHE A 232      54.550  37.840  74.500  1.00  0.00           H
ATOM   3742  CE1 PHE A 232      53.140  37.100  76.020  1.00  0.00           C
ATOM   3743  HE1 PHE A 232      53.320  36.040  75.900  1.00  0.00           H
ATOM   3744  CZ  PHE A 232      52.340  37.440  77.030  1.00  0.00           C
ATOM   3745  HZ  PHE A 232      51.790  36.690  77.570  1.00  0.00           H
ATOM   3746  CD2 PHE A 232      52.440  39.790  76.390  1.00  0.00           C
ATOM   3747  HD2 PHE A 232      52.200  40.840  76.490  1.00  0.00           H
ATOM   3748  CE2 PHE A 232      51.840  38.780  77.210  1.00  0.00           C
ATOM   3749  HE2 PHE A 232      51.010  39.000  77.870  1.00  0.00           H
ATOM   3750  C   PHE A 232      55.590  41.240  72.630  1.00  0.00           C
ATOM   3751  O   PHE A 232      55.210  41.200  71.440  1.00  0.00           O
ATOM   3752  N   ILE A 233      56.350  42.270  73.040  1.00  0.00           N
ATOM   3753  HN  ILE A 233      56.740  42.300  73.960  1.00  0.00           H
ATOM   3754  CA  ILE A 233      56.870  43.240  72.130  1.00  0.00           C
ATOM   3755  HA  ILE A 233      56.010  43.640  71.620  1.00  0.00           H
ATOM   3756  CB  ILE A 233      57.590  44.380  72.900  1.00  0.00           C
ATOM   3757  HB  ILE A 233      58.410  43.970  73.540  1.00  0.00           H
ATOM   3758  CG2 ILE A 233      58.270  45.290  71.830  1.00  0.00           C
ATOM   3759 HG21 ILE A 233      57.530  45.720  71.130  1.00  0.00           H
ATOM   3760 HG22 ILE A 233      59.030  44.680  71.300  1.00  0.00           H
ATOM   3761 HG23 ILE A 233      58.770  46.120  72.360  1.00  0.00           H
ATOM   3762  CG1 ILE A 233      56.520  45.020  73.790  1.00  0.00           C
ATOM   3763 HG11 ILE A 233      55.900  44.290  74.350  1.00  0.00           H
ATOM   3764 HG12 ILE A 233      55.760  45.650  73.280  1.00  0.00           H
ATOM   3765  CD  ILE A 233      57.150  45.920  74.820  1.00  0.00           C
ATOM   3766  HD1 ILE A 233      56.410  46.400  75.490  1.00  0.00           H
ATOM   3767  HD2 ILE A 233      57.740  46.660  74.240  1.00  0.00           H
ATOM   3768  HD3 ILE A 233      57.880  45.310  75.410  1.00  0.00           H
ATOM   3769  C   ILE A 233      57.720  42.680  71.000  1.00  0.00           C
ATOM   3770  O   ILE A 233      57.460  42.860  69.850  1.00  0.00           O
ATOM   3771  N   MET A 234      58.670  41.710  71.360  1.00  0.00           N
ATOM   3772  HN  MET A 234      58.760  41.400  72.290  1.00  0.00           H
ATOM   3773  CA  MET A 234      59.520  40.940  70.460  1.00  0.00           C
ATOM   3774  HA  MET A 234      60.060  41.710  69.930  1.00  0.00           H
ATOM   3775  CB  MET A 234      60.540  39.980  71.080  1.00  0.00           C
ATOM   3776  HB1 MET A 234      61.100  39.340  70.350  1.00  0.00           H
ATOM   3777  HB2 MET A 234      59.900  39.380  71.770  1.00  0.00           H
ATOM   3778  CG  MET A 234      61.600  40.840  71.940  1.00  0.00           C
ATOM   3779  HG1 MET A 234      61.130  40.700  72.930  1.00  0.00           H
ATOM   3780  HG2 MET A 234      61.530  41.930  71.770  1.00  0.00           H
ATOM   3781  SD  MET A 234      63.290  40.220  71.750  1.00  0.00           S
ATOM   3782  CE  MET A 234      63.820  41.390  73.050  1.00  0.00           C
ATOM   3783  HE1 MET A 234      64.890  41.200  73.300  1.00  0.00           H
ATOM   3784  HE2 MET A 234      63.180  41.420  73.950  1.00  0.00           H
ATOM   3785  HE3 MET A 234      63.750  42.360  72.510  1.00  0.00           H
ATOM   3786  C   MET A 234      58.720  40.230  69.350  1.00  0.00           C
ATOM   3787  O   MET A 234      59.030  40.410  68.170  1.00  0.00           O
ATOM   3788  N   VAL A 235      57.580  39.510  69.680  1.00  0.00           N
ATOM   3789  HN  VAL A 235      57.280  39.450  70.630  1.00  0.00           H
ATOM   3790  CA  VAL A 235      56.690  38.930  68.680  1.00  0.00           C
ATOM   3791  HA  VAL A 235      57.350  38.460  67.970  1.00  0.00           H
ATOM   3792  CB  VAL A 235      55.600  37.890  69.250  1.00  0.00           C
ATOM   3793  HB  VAL A 235      54.900  38.430  69.930  1.00  0.00           H
ATOM   3794  CG1 VAL A 235      54.760  37.110  68.210  1.00  0.00           C
ATOM   3795 HG11 VAL A 235      54.030  37.750  67.680  1.00  0.00           H
ATOM   3796 HG12 VAL A 235      54.230  36.250  68.650  1.00  0.00           H
ATOM   3797 HG13 VAL A 235      55.500  36.710  67.460  1.00  0.00           H
ATOM   3798  CG2 VAL A 235      56.270  36.850  70.120  1.00  0.00           C
ATOM   3799 HG21 VAL A 235      56.900  36.130  69.560  1.00  0.00           H
ATOM   3800 HG22 VAL A 235      55.440  36.240  70.550  1.00  0.00           H
ATOM   3801 HG23 VAL A 235      56.810  37.200  71.030  1.00  0.00           H
ATOM   3802  C   VAL A 235      56.000  39.950  67.810  1.00  0.00           C
ATOM   3803  O   VAL A 235      55.710  39.800  66.570  1.00  0.00           O
ATOM   3804  N   VAL A 236      55.600  41.110  68.440  1.00  0.00           N
ATOM   3805  HN  VAL A 236      55.660  41.160  69.430  1.00  0.00           H
ATOM   3806  CA  VAL A 236      54.980  42.230  67.700  1.00  0.00           C
ATOM   3807  HA  VAL A 236      54.200  41.710  67.180  1.00  0.00           H
ATOM   3808  CB  VAL A 236      54.310  43.230  68.690  1.00  0.00           C
ATOM   3809  HB  VAL A 236      54.980  43.280  69.580  1.00  0.00           H
ATOM   3810  CG1 VAL A 236      54.120  44.750  68.190  1.00  0.00           C
ATOM   3811 HG11 VAL A 236      53.910  44.740  67.100  1.00  0.00           H
ATOM   3812 HG12 VAL A 236      55.120  45.140  68.490  1.00  0.00           H
ATOM   3813 HG13 VAL A 236      53.300  45.230  68.750  1.00  0.00           H
ATOM   3814  CG2 VAL A 236      53.010  42.660  69.220  1.00  0.00           C
ATOM   3815 HG21 VAL A 236      52.680  43.350  70.020  1.00  0.00           H
ATOM   3816 HG22 VAL A 236      53.190  41.720  69.790  1.00  0.00           H
ATOM   3817 HG23 VAL A 236      52.220  42.620  68.430  1.00  0.00           H
ATOM   3818  C   VAL A 236      55.810  42.850  66.650  1.00  0.00           C
ATOM   3819  O   VAL A 236      55.370  43.060  65.550  1.00  0.00           O
ATOM   3820  N   ALA A 237      57.170  43.010  66.880  1.00  0.00           N
ATOM   3821  HN  ALA A 237      57.470  42.800  67.820  1.00  0.00           H
ATOM   3822  CA  ALA A 237      58.230  43.260  65.930  1.00  0.00           C
ATOM   3823  HA  ALA A 237      57.850  44.100  65.370  1.00  0.00           H
ATOM   3824  CB  ALA A 237      59.560  43.570  66.610  1.00  0.00           C
ATOM   3825  HB1 ALA A 237      59.940  42.660  67.130  1.00  0.00           H
ATOM   3826  HB2 ALA A 237      59.600  44.440  67.290  1.00  0.00           H
ATOM   3827  HB3 ALA A 237      60.260  43.800  65.770  1.00  0.00           H
ATOM   3828  C   ALA A 237      58.370  42.140  64.860  1.00  0.00           C
ATOM   3829  O   ALA A 237      58.500  42.530  63.700  1.00  0.00           O
ATOM   3830  N   ILE A 238      58.230  40.830  65.190  1.00  0.00           N
ATOM   3831  HN  ILE A 238      58.030  40.550  66.120  1.00  0.00           H
ATOM   3832  CA  ILE A 238      58.150  39.790  64.200  1.00  0.00           C
ATOM   3833  HA  ILE A 238      59.010  39.980  63.570  1.00  0.00           H
ATOM   3834  CB  ILE A 238      58.410  38.310  64.590  1.00  0.00           C
ATOM   3835  HB  ILE A 238      57.470  37.850  64.940  1.00  0.00           H
ATOM   3836  CG2 ILE A 238      58.830  37.570  63.290  1.00  0.00           C
ATOM   3837 HG21 ILE A 238      59.740  38.020  62.840  1.00  0.00           H
ATOM   3838 HG22 ILE A 238      58.020  37.540  62.540  1.00  0.00           H
ATOM   3839 HG23 ILE A 238      59.100  36.540  63.610  1.00  0.00           H
ATOM   3840  CG1 ILE A 238      59.430  38.130  65.780  1.00  0.00           C
ATOM   3841 HG11 ILE A 238      59.560  37.040  65.990  1.00  0.00           H
ATOM   3842 HG12 ILE A 238      59.010  38.560  66.710  1.00  0.00           H
ATOM   3843  CD  ILE A 238      60.840  38.760  65.480  1.00  0.00           C
ATOM   3844  HD1 ILE A 238      61.420  38.610  66.410  1.00  0.00           H
ATOM   3845  HD2 ILE A 238      60.820  39.840  65.230  1.00  0.00           H
ATOM   3846  HD3 ILE A 238      61.360  38.180  64.690  1.00  0.00           H
ATOM   3847  C   ILE A 238      56.960  40.020  63.210  1.00  0.00           C
ATOM   3848  O   ILE A 238      57.160  40.050  62.020  1.00  0.00           O
ATOM   3849  N   VAL A 239      55.700  40.210  63.710  1.00  0.00           N
ATOM   3850  HN  VAL A 239      55.540  40.190  64.700  1.00  0.00           H
ATOM   3851  CA  VAL A 239      54.540  40.400  62.730  1.00  0.00           C
ATOM   3852  HA  VAL A 239      54.510  39.660  61.930  1.00  0.00           H
ATOM   3853  CB  VAL A 239      53.140  40.310  63.410  1.00  0.00           C
ATOM   3854  HB  VAL A 239      53.030  41.020  64.260  1.00  0.00           H
ATOM   3855  CG1 VAL A 239      51.990  40.590  62.400  1.00  0.00           C
ATOM   3856 HG11 VAL A 239      52.190  41.470  61.740  1.00  0.00           H
ATOM   3857 HG12 VAL A 239      51.070  40.790  62.990  1.00  0.00           H
ATOM   3858 HG13 VAL A 239      51.730  39.710  61.790  1.00  0.00           H
ATOM   3859  CG2 VAL A 239      52.990  38.810  64.000  1.00  0.00           C
ATOM   3860 HG21 VAL A 239      53.040  38.080  63.160  1.00  0.00           H
ATOM   3861 HG22 VAL A 239      52.080  38.620  64.590  1.00  0.00           H
ATOM   3862 HG23 VAL A 239      53.810  38.590  64.710  1.00  0.00           H
ATOM   3863  C   VAL A 239      54.620  41.710  62.010  1.00  0.00           C
ATOM   3864  O   VAL A 239      54.320  41.700  60.800  1.00  0.00           O
ATOM   3865  N   PHE A 240      55.070  42.820  62.600  1.00  0.00           N
ATOM   3866  HN  PHE A 240      55.410  42.750  63.540  1.00  0.00           H
ATOM   3867  CA  PHE A 240      55.340  44.090  61.930  1.00  0.00           C
ATOM   3868  HA  PHE A 240      54.460  44.350  61.340  1.00  0.00           H
ATOM   3869  CB  PHE A 240      55.560  45.130  63.090  1.00  0.00           C
ATOM   3870  HB1 PHE A 240      56.280  44.810  63.880  1.00  0.00           H
ATOM   3871  HB2 PHE A 240      54.570  45.150  63.610  1.00  0.00           H
ATOM   3872  CG  PHE A 240      55.850  46.520  62.630  1.00  0.00           C
ATOM   3873  CD1 PHE A 240      57.150  46.880  62.640  1.00  0.00           C
ATOM   3874  HD1 PHE A 240      57.880  46.080  62.640  1.00  0.00           H
ATOM   3875  CE1 PHE A 240      57.500  48.160  62.290  1.00  0.00           C
ATOM   3876  HE1 PHE A 240      58.510  48.420  62.560  1.00  0.00           H
ATOM   3877  CZ  PHE A 240      56.500  49.100  62.010  1.00  0.00           C
ATOM   3878  HZ  PHE A 240      56.890  50.100  61.840  1.00  0.00           H
ATOM   3879  CD2 PHE A 240      54.800  47.440  62.380  1.00  0.00           C
ATOM   3880  HD2 PHE A 240      53.750  47.270  62.210  1.00  0.00           H
ATOM   3881  CE2 PHE A 240      55.130  48.750  62.020  1.00  0.00           C
ATOM   3882  HE2 PHE A 240      54.380  49.480  61.780  1.00  0.00           H
ATOM   3883  C   PHE A 240      56.330  43.980  60.860  1.00  0.00           C
ATOM   3884  O   PHE A 240      56.070  44.480  59.750  1.00  0.00           O
ATOM   3885  N   VAL A 241      57.510  43.320  61.060  1.00  0.00           N
ATOM   3886  HN  VAL A 241      57.840  43.080  61.970  1.00  0.00           H
ATOM   3887  CA  VAL A 241      58.410  43.000  60.010  1.00  0.00           C
ATOM   3888  HA  VAL A 241      58.510  43.920  59.450  1.00  0.00           H
ATOM   3889  CB  VAL A 241      59.740  42.670  60.650  1.00  0.00           C
ATOM   3890  HB  VAL A 241      59.510  42.000  61.490  1.00  0.00           H
ATOM   3891  CG1 VAL A 241      60.730  42.010  59.670  1.00  0.00           C
ATOM   3892 HG11 VAL A 241      61.690  41.880  60.200  1.00  0.00           H
ATOM   3893 HG12 VAL A 241      60.930  42.630  58.780  1.00  0.00           H
ATOM   3894 HG13 VAL A 241      60.430  40.970  59.420  1.00  0.00           H
ATOM   3895  CG2 VAL A 241      60.370  43.960  61.150  1.00  0.00           C
ATOM   3896 HG21 VAL A 241      61.460  43.800  61.270  1.00  0.00           H
ATOM   3897 HG22 VAL A 241      59.880  44.280  62.090  1.00  0.00           H
ATOM   3898 HG23 VAL A 241      60.370  44.660  60.310  1.00  0.00           H
ATOM   3899  C   VAL A 241      57.970  42.040  58.930  1.00  0.00           C
ATOM   3900  O   VAL A 241      58.120  42.420  57.790  1.00  0.00           O
ATOM   3901  N   ILE A 242      57.300  40.860  59.230  1.00  0.00           N
ATOM   3902  HN  ILE A 242      57.200  40.480  60.140  1.00  0.00           H
ATOM   3903  CA  ILE A 242      56.590  39.990  58.270  1.00  0.00           C
ATOM   3904  HA  ILE A 242      57.360  39.570  57.630  1.00  0.00           H
ATOM   3905  CB  ILE A 242      55.930  38.810  58.920  1.00  0.00           C
ATOM   3906  HB  ILE A 242      55.190  39.250  59.620  1.00  0.00           H
ATOM   3907  CG2 ILE A 242      55.110  38.010  57.900  1.00  0.00           C
ATOM   3908 HG21 ILE A 242      54.200  38.540  57.540  1.00  0.00           H
ATOM   3909 HG22 ILE A 242      54.750  37.080  58.370  1.00  0.00           H
ATOM   3910 HG23 ILE A 242      55.580  37.670  56.950  1.00  0.00           H
ATOM   3911  CG1 ILE A 242      56.930  37.920  59.680  1.00  0.00           C
ATOM   3912 HG11 ILE A 242      57.750  38.380  60.250  1.00  0.00           H
ATOM   3913 HG12 ILE A 242      57.520  37.400  58.890  1.00  0.00           H
ATOM   3914  CD  ILE A 242      56.300  36.870  60.630  1.00  0.00           C
ATOM   3915  HD1 ILE A 242      56.910  36.230  61.280  1.00  0.00           H
ATOM   3916  HD2 ILE A 242      55.670  36.220  59.990  1.00  0.00           H
ATOM   3917  HD3 ILE A 242      55.620  37.270  61.410  1.00  0.00           H
ATOM   3918  C   ILE A 242      55.680  40.750  57.340  1.00  0.00           C
ATOM   3919  O   ILE A 242      55.690  40.560  56.100  1.00  0.00           O
ATOM   3920  N   CYS A 243      54.820  41.600  57.940  1.00  0.00           N
ATOM   3921  HN  CYS A 243      54.800  41.700  58.930  1.00  0.00           H
ATOM   3922  CA  CYS A 243      53.760  42.370  57.270  1.00  0.00           C
ATOM   3923  HA  CYS A 243      53.130  41.670  56.740  1.00  0.00           H
ATOM   3924  CB  CYS A 243      52.940  43.100  58.380  1.00  0.00           C
ATOM   3925  HB1 CYS A 243      53.720  43.630  58.970  1.00  0.00           H
ATOM   3926  HB2 CYS A 243      52.570  42.360  59.110  1.00  0.00           H
ATOM   3927  SG  CYS A 243      51.560  44.280  57.930  1.00  0.00           S
ATOM   3928  HG1 CYS A 243      52.230  45.410  58.030  1.00  0.00           H
ATOM   3929  C   CYS A 243      54.220  43.310  56.110  1.00  0.00           C
ATOM   3930  O   CYS A 243      53.600  43.400  55.070  1.00  0.00           O
ATOM   3931  N   PHE A 244      55.330  43.970  56.450  1.00  0.00           N
ATOM   3932  HN  PHE A 244      55.690  43.850  57.370  1.00  0.00           H
ATOM   3933  CA  PHE A 244      55.860  45.100  55.680  1.00  0.00           C
ATOM   3934  HA  PHE A 244      55.300  45.300  54.770  1.00  0.00           H
ATOM   3935  CB  PHE A 244      55.890  46.430  56.440  1.00  0.00           C
ATOM   3936  HB1 PHE A 244      56.240  47.360  55.940  1.00  0.00           H
ATOM   3937  HB2 PHE A 244      56.550  46.220  57.310  1.00  0.00           H
ATOM   3938  CG  PHE A 244      54.630  46.820  57.080  1.00  0.00           C
ATOM   3939  CD1 PHE A 244      54.620  47.130  58.420  1.00  0.00           C
ATOM   3940  HD1 PHE A 244      55.470  47.000  59.070  1.00  0.00           H
ATOM   3941  CE1 PHE A 244      53.460  47.680  59.000  1.00  0.00           C
ATOM   3942  HE1 PHE A 244      53.270  47.970  60.030  1.00  0.00           H
ATOM   3943  CZ  PHE A 244      52.300  47.880  58.200  1.00  0.00           C
ATOM   3944  HZ  PHE A 244      51.460  48.410  58.620  1.00  0.00           H
ATOM   3945  CD2 PHE A 244      53.500  47.030  56.310  1.00  0.00           C
ATOM   3946  HD2 PHE A 244      53.490  46.890  55.240  1.00  0.00           H
ATOM   3947  CE2 PHE A 244      52.300  47.570  56.910  1.00  0.00           C
ATOM   3948  HE2 PHE A 244      51.380  47.730  56.360  1.00  0.00           H
ATOM   3949  C   PHE A 244      57.220  45.000  55.020  1.00  0.00           C
ATOM   3950  O   PHE A 244      57.380  45.340  53.780  1.00  0.00           O
ATOM   3951  N   LEU A 245      58.340  44.440  55.670  1.00  0.00           N
ATOM   3952  HN  LEU A 245      58.220  44.000  56.550  1.00  0.00           H
ATOM   3953  CA  LEU A 245      59.600  44.370  55.080  1.00  0.00           C
ATOM   3954  HA  LEU A 245      59.940  45.330  54.730  1.00  0.00           H
ATOM   3955  CB  LEU A 245      60.650  43.820  56.050  1.00  0.00           C
ATOM   3956  HB1 LEU A 245      60.190  42.910  56.500  1.00  0.00           H
ATOM   3957  HB2 LEU A 245      60.780  44.490  56.920  1.00  0.00           H
ATOM   3958  CG  LEU A 245      62.130  43.600  55.550  1.00  0.00           C
ATOM   3959  HG  LEU A 245      62.070  42.980  54.630  1.00  0.00           H
ATOM   3960  CD1 LEU A 245      62.630  45.020  55.130  1.00  0.00           C
ATOM   3961 HD11 LEU A 245      62.120  45.310  54.180  1.00  0.00           H
ATOM   3962 HD12 LEU A 245      63.680  45.060  54.750  1.00  0.00           H
ATOM   3963 HD13 LEU A 245      62.470  45.810  55.900  1.00  0.00           H
ATOM   3964  CD2 LEU A 245      63.070  42.880  56.570  1.00  0.00           C
ATOM   3965 HD21 LEU A 245      64.060  42.740  56.090  1.00  0.00           H
ATOM   3966 HD22 LEU A 245      62.610  41.910  56.850  1.00  0.00           H
ATOM   3967 HD23 LEU A 245      63.280  43.570  57.410  1.00  0.00           H
ATOM   3968  C   LEU A 245      59.590  43.500  53.800  1.00  0.00           C
ATOM   3969  O   LEU A 245      60.430  43.950  52.960  1.00  0.00           O
ATOM   3970  N   PRO A 246      58.860  42.380  53.510  1.00  0.00           N
ATOM   3971  CD  PRO A 246      58.380  41.450  54.500  1.00  0.00           C
ATOM   3972  HD1 PRO A 246      57.270  41.570  54.520  1.00  0.00           H
ATOM   3973  HD2 PRO A 246      58.750  41.520  55.540  1.00  0.00           H
ATOM   3974  CA  PRO A 246      59.180  41.770  52.280  1.00  0.00           C
ATOM   3975  HA  PRO A 246      60.250  41.670  52.260  1.00  0.00           H
ATOM   3976  CB  PRO A 246      58.520  40.350  52.450  1.00  0.00           C
ATOM   3977  HB1 PRO A 246      58.790  39.560  51.720  1.00  0.00           H
ATOM   3978  HB2 PRO A 246      57.430  40.590  52.370  1.00  0.00           H
ATOM   3979  CG  PRO A 246      58.740  40.080  53.890  1.00  0.00           C
ATOM   3980  HG1 PRO A 246      58.050  39.300  54.270  1.00  0.00           H
ATOM   3981  HG2 PRO A 246      59.750  39.690  54.080  1.00  0.00           H
ATOM   3982  C   PRO A 246      58.720  42.510  51.050  1.00  0.00           C
ATOM   3983  O   PRO A 246      59.330  42.340  49.990  1.00  0.00           O
ATOM   3984  N   SER A 247      57.600  43.280  51.070  1.00  0.00           N
ATOM   3985  HN  SER A 247      57.160  43.600  51.900  1.00  0.00           H
ATOM   3986  CA  SER A 247      57.250  44.160  49.940  1.00  0.00           C
ATOM   3987  HA  SER A 247      57.170  43.470  49.110  1.00  0.00           H
ATOM   3988  CB  SER A 247      55.880  44.920  50.010  1.00  0.00           C
ATOM   3989  HB1 SER A 247      55.020  44.210  49.970  1.00  0.00           H
ATOM   3990  HB2 SER A 247      55.700  45.540  49.120  1.00  0.00           H
ATOM   3991  OG  SER A 247      55.650  45.730  51.120  1.00  0.00           O
ATOM   3992  HG1 SER A 247      55.670  45.220  51.930  1.00  0.00           H
ATOM   3993  C   SER A 247      58.310  45.210  49.690  1.00  0.00           C
ATOM   3994  O   SER A 247      58.650  45.500  48.520  1.00  0.00           O
ATOM   3995  N   VAL A 248      58.830  45.780  50.810  1.00  0.00           N
ATOM   3996  HN  VAL A 248      58.480  45.800  51.740  1.00  0.00           H
ATOM   3997  CA  VAL A 248      60.130  46.520  50.710  1.00  0.00           C
ATOM   3998  HA  VAL A 248      59.970  47.350  50.030  1.00  0.00           H
ATOM   3999  CB  VAL A 248      60.350  47.100  52.060  1.00  0.00           C
ATOM   4000  HB  VAL A 248      60.090  46.460  52.940  1.00  0.00           H
ATOM   4001  CG1 VAL A 248      61.820  47.560  52.210  1.00  0.00           C
ATOM   4002 HG11 VAL A 248      62.170  48.060  51.270  1.00  0.00           H
ATOM   4003 HG12 VAL A 248      62.440  46.690  52.510  1.00  0.00           H
ATOM   4004 HG13 VAL A 248      62.010  48.320  53.000  1.00  0.00           H
ATOM   4005  CG2 VAL A 248      59.400  48.280  52.240  1.00  0.00           C
ATOM   4006 HG21 VAL A 248      59.620  48.980  53.070  1.00  0.00           H
ATOM   4007 HG22 VAL A 248      58.330  47.940  52.250  1.00  0.00           H
ATOM   4008 HG23 VAL A 248      59.360  48.930  51.340  1.00  0.00           H
ATOM   4009  C   VAL A 248      61.290  45.780  49.960  1.00  0.00           C
ATOM   4010  O   VAL A 248      61.860  46.330  49.010  1.00  0.00           O
ATOM   4011  N   VAL A 249      61.650  44.640  50.460  1.00  0.00           N
ATOM   4012  HN  VAL A 249      61.310  44.300  51.330  1.00  0.00           H
ATOM   4013  CA  VAL A 249      62.740  43.910  49.920  1.00  0.00           C
ATOM   4014  HA  VAL A 249      63.680  44.450  49.930  1.00  0.00           H
ATOM   4015  CB  VAL A 249      63.070  42.710  50.820  1.00  0.00           C
ATOM   4016  HB  VAL A 249      62.150  42.100  50.910  1.00  0.00           H
ATOM   4017  CG1 VAL A 249      64.140  41.760  50.170  1.00  0.00           C
ATOM   4018 HG11 VAL A 249      64.510  41.070  50.950  1.00  0.00           H
ATOM   4019 HG12 VAL A 249      65.010  42.360  49.810  1.00  0.00           H
ATOM   4020 HG13 VAL A 249      63.770  41.110  49.360  1.00  0.00           H
ATOM   4021  CG2 VAL A 249      63.680  43.130  52.160  1.00  0.00           C
ATOM   4022 HG21 VAL A 249      64.770  43.300  52.090  1.00  0.00           H
ATOM   4023 HG22 VAL A 249      63.590  42.270  52.860  1.00  0.00           H
ATOM   4024 HG23 VAL A 249      63.050  43.930  52.610  1.00  0.00           H
ATOM   4025  C   VAL A 249      62.640  43.420  48.450  1.00  0.00           C
ATOM   4026  O   VAL A 249      63.560  43.580  47.610  1.00  0.00           O
ATOM   4027  N   VAL A 250      61.360  42.960  48.070  1.00  0.00           N
ATOM   4028  HN  VAL A 250      60.650  42.890  48.770  1.00  0.00           H
ATOM   4029  CA  VAL A 250      61.100  42.500  46.660  1.00  0.00           C
ATOM   4030  HA  VAL A 250      61.780  41.720  46.370  1.00  0.00           H
ATOM   4031  CB  VAL A 250      59.720  41.860  46.570  1.00  0.00           C
ATOM   4032  HB  VAL A 250      59.120  42.320  47.380  1.00  0.00           H
ATOM   4033  CG1 VAL A 250      59.160  42.210  45.160  1.00  0.00           C
ATOM   4034 HG11 VAL A 250      58.940  43.290  44.940  1.00  0.00           H
ATOM   4035 HG12 VAL A 250      58.190  41.670  45.060  1.00  0.00           H
ATOM   4036 HG13 VAL A 250      59.850  41.830  44.370  1.00  0.00           H
ATOM   4037  CG2 VAL A 250      59.850  40.420  46.860  1.00  0.00           C
ATOM   4038 HG21 VAL A 250      60.200  40.360  47.910  1.00  0.00           H
ATOM   4039 HG22 VAL A 250      60.440  39.820  46.140  1.00  0.00           H
ATOM   4040 HG23 VAL A 250      58.850  39.940  46.720  1.00  0.00           H
ATOM   4041  C   VAL A 250      61.320  43.680  45.740  1.00  0.00           C
ATOM   4042  O   VAL A 250      61.830  43.520  44.610  1.00  0.00           O
ATOM   4043  N   ARG A 251      60.840  44.860  46.170  1.00  0.00           N
ATOM   4044  HN  ARG A 251      60.370  44.950  47.040  1.00  0.00           H
ATOM   4045  CA  ARG A 251      60.980  46.020  45.280  1.00  0.00           C
ATOM   4046  HA  ARG A 251      60.370  45.800  44.410  1.00  0.00           H
ATOM   4047  CB  ARG A 251      60.230  47.170  45.940  1.00  0.00           C
ATOM   4048  HB1 ARG A 251      60.450  47.270  47.030  1.00  0.00           H
ATOM   4049  HB2 ARG A 251      59.210  46.720  46.000  1.00  0.00           H
ATOM   4050  CG  ARG A 251      60.260  48.570  45.290  1.00  0.00           C
ATOM   4051  HG1 ARG A 251      61.300  48.960  45.350  1.00  0.00           H
ATOM   4052  HG2 ARG A 251      59.530  49.140  45.910  1.00  0.00           H
ATOM   4053  CD  ARG A 251      59.820  48.580  43.880  1.00  0.00           C
ATOM   4054  HD1 ARG A 251      60.590  48.000  43.330  1.00  0.00           H
ATOM   4055  HD2 ARG A 251      59.740  49.630  43.530  1.00  0.00           H
ATOM   4056  NE  ARG A 251      58.440  48.020  43.750  1.00  0.00           N
ATOM   4057  HE  ARG A 251      57.740  48.420  44.350  1.00  0.00           H
ATOM   4058  CZ  ARG A 251      57.860  47.490  42.660  1.00  0.00           C
ATOM   4059  NH1 ARG A 251      58.300  47.510  41.380  1.00  0.00           N
ATOM   4060 HH11 ARG A 251      59.090  48.100  41.240  1.00  0.00           H
ATOM   4061 HH12 ARG A 251      57.560  47.440  40.710  1.00  0.00           H
ATOM   4062  NH2 ARG A 251      56.570  47.210  42.740  1.00  0.00           N
ATOM   4063 HH21 ARG A 251      56.230  47.240  43.670  1.00  0.00           H
ATOM   4064 HH22 ARG A 251      56.410  46.360  42.230  1.00  0.00           H
ATOM   4065  C   ARG A 251      62.390  46.470  44.900  1.00  0.00           C
ATOM   4066  O   ARG A 251      62.640  46.920  43.770  1.00  0.00           O
ATOM   4067  N   ILE A 252      63.320  46.310  45.850  1.00  0.00           N
ATOM   4068  HN  ILE A 252      63.080  45.910  46.730  1.00  0.00           H
ATOM   4069  CA  ILE A 252      64.750  46.520  45.680  1.00  0.00           C
ATOM   4070  HA  ILE A 252      64.900  47.520  45.290  1.00  0.00           H
ATOM   4071  CB  ILE A 252      65.600  46.410  47.030  1.00  0.00           C
ATOM   4072  HB  ILE A 252      65.220  45.450  47.450  1.00  0.00           H
ATOM   4073  CG2 ILE A 252      67.120  46.520  46.790  1.00  0.00           C
ATOM   4074 HG21 ILE A 252      67.500  45.760  46.090  1.00  0.00           H
ATOM   4075 HG22 ILE A 252      67.580  46.350  47.790  1.00  0.00           H
ATOM   4076 HG23 ILE A 252      67.460  47.540  46.520  1.00  0.00           H
ATOM   4077  CG1 ILE A 252      65.190  47.370  48.140  1.00  0.00           C
ATOM   4078 HG11 ILE A 252      64.080  47.390  48.110  1.00  0.00           H
ATOM   4079 HG12 ILE A 252      65.630  48.370  47.940  1.00  0.00           H
ATOM   4080  CD  ILE A 252      65.560  46.830  49.510  1.00  0.00           C
ATOM   4081  HD1 ILE A 252      65.280  45.760  49.570  1.00  0.00           H
ATOM   4082  HD2 ILE A 252      65.030  47.270  50.390  1.00  0.00           H
ATOM   4083  HD3 ILE A 252      66.660  46.930  49.660  1.00  0.00           H
ATOM   4084  C   ILE A 252      65.290  45.610  44.650  1.00  0.00           C
ATOM   4085  O   ILE A 252      65.990  46.050  43.720  1.00  0.00           O
ATOM   4086  N   ARG A 253      64.910  44.290  44.770  1.00  0.00           N
ATOM   4087  HN  ARG A 253      64.510  44.010  45.630  1.00  0.00           H
ATOM   4088  CA  ARG A 253      65.130  43.290  43.680  1.00  0.00           C
ATOM   4089  HA  ARG A 253      66.210  43.290  43.530  1.00  0.00           H
ATOM   4090  CB  ARG A 253      64.540  41.920  44.090  1.00  0.00           C
ATOM   4091  HB1 ARG A 253      63.440  42.070  44.140  1.00  0.00           H
ATOM   4092  HB2 ARG A 253      64.850  41.610  45.120  1.00  0.00           H
ATOM   4093  CG  ARG A 253      64.840  40.760  43.100  1.00  0.00           C
ATOM   4094  HG1 ARG A 253      64.330  40.880  42.120  1.00  0.00           H
ATOM   4095  HG2 ARG A 253      64.300  39.890  43.540  1.00  0.00           H
ATOM   4096  CD  ARG A 253      66.280  40.470  42.760  1.00  0.00           C
ATOM   4097  HD1 ARG A 253      66.890  40.370  43.680  1.00  0.00           H
ATOM   4098  HD2 ARG A 253      66.660  41.210  42.020  1.00  0.00           H
ATOM   4099  NE  ARG A 253      66.320  39.090  42.180  1.00  0.00           N
ATOM   4100  HE  ARG A 253      65.480  38.650  41.850  1.00  0.00           H
ATOM   4101  CZ  ARG A 253      67.410  38.490  41.730  1.00  0.00           C
ATOM   4102  NH1 ARG A 253      68.610  39.060  41.860  1.00  0.00           N
ATOM   4103 HH11 ARG A 253      68.820  39.800  42.500  1.00  0.00           H
ATOM   4104 HH12 ARG A 253      69.410  38.640  41.440  1.00  0.00           H
ATOM   4105  NH2 ARG A 253      67.300  37.400  40.990  1.00  0.00           N
ATOM   4106 HH21 ARG A 253      66.420  36.940  41.110  1.00  0.00           H
ATOM   4107 HH22 ARG A 253      68.110  36.940  40.640  1.00  0.00           H
ATOM   4108  C   ARG A 253      64.590  43.640  42.320  1.00  0.00           C
ATOM   4109  O   ARG A 253      65.270  43.540  41.340  1.00  0.00           O
ATOM   4110  N   ILE A 254      63.300  44.170  42.210  1.00  0.00           N
ATOM   4111  HN  ILE A 254      62.690  44.130  42.990  1.00  0.00           H
ATOM   4112  CA  ILE A 254      62.880  44.710  40.960  1.00  0.00           C
ATOM   4113  HA  ILE A 254      63.020  43.950  40.210  1.00  0.00           H
ATOM   4114  CB  ILE A 254      61.380  45.040  40.940  1.00  0.00           C
ATOM   4115  HB  ILE A 254      61.170  45.910  41.600  1.00  0.00           H
ATOM   4116  CG2 ILE A 254      60.940  45.220  39.460  1.00  0.00           C
ATOM   4117 HG21 ILE A 254      61.220  44.310  38.890  1.00  0.00           H
ATOM   4118 HG22 ILE A 254      61.420  46.140  39.060  1.00  0.00           H
ATOM   4119 HG23 ILE A 254      59.850  45.450  39.420  1.00  0.00           H
ATOM   4120  CG1 ILE A 254      60.620  43.870  41.610  1.00  0.00           C
ATOM   4121 HG11 ILE A 254      60.760  43.880  42.720  1.00  0.00           H
ATOM   4122 HG12 ILE A 254      61.080  42.910  41.280  1.00  0.00           H
ATOM   4123  CD  ILE A 254      59.200  43.700  41.270  1.00  0.00           C
ATOM   4124  HD1 ILE A 254      58.720  44.650  41.610  1.00  0.00           H
ATOM   4125  HD2 ILE A 254      58.740  42.820  41.750  1.00  0.00           H
ATOM   4126  HD3 ILE A 254      58.960  43.590  40.190  1.00  0.00           H
ATOM   4127  C   ILE A 254      63.710  45.850  40.390  1.00  0.00           C
ATOM   4128  O   ILE A 254      64.000  45.840  39.230  1.00  0.00           O
ATOM   4129  N   PHE A 255      64.140  46.790  41.200  1.00  0.00           N
ATOM   4130  HN  PHE A 255      63.790  46.810  42.140  1.00  0.00           H
ATOM   4131  CA  PHE A 255      64.950  47.920  40.700  1.00  0.00           C
ATOM   4132  HA  PHE A 255      64.560  48.150  39.730  1.00  0.00           H
ATOM   4133  CB  PHE A 255      65.200  49.100  41.660  1.00  0.00           C
ATOM   4134  HB1 PHE A 255      66.030  49.780  41.360  1.00  0.00           H
ATOM   4135  HB2 PHE A 255      65.510  48.670  42.630  1.00  0.00           H
ATOM   4136  CG  PHE A 255      63.970  49.920  41.790  1.00  0.00           C
ATOM   4137  CD1 PHE A 255      63.640  50.620  40.630  1.00  0.00           C
ATOM   4138  HD1 PHE A 255      64.190  50.430  39.710  1.00  0.00           H
ATOM   4139  CE1 PHE A 255      62.650  51.610  40.760  1.00  0.00           C
ATOM   4140  HE1 PHE A 255      62.340  52.180  39.900  1.00  0.00           H
ATOM   4141  CZ  PHE A 255      61.890  51.660  41.880  1.00  0.00           C
ATOM   4142  HZ  PHE A 255      61.060  52.340  41.720  1.00  0.00           H
ATOM   4143  CD2 PHE A 255      63.220  50.010  42.980  1.00  0.00           C
ATOM   4144  HD2 PHE A 255      63.490  49.440  43.870  1.00  0.00           H
ATOM   4145  CE2 PHE A 255      62.160  50.920  43.040  1.00  0.00           C
ATOM   4146  HE2 PHE A 255      61.600  50.970  43.950  1.00  0.00           H
ATOM   4147  C   PHE A 255      66.360  47.420  40.290  1.00  0.00           C
ATOM   4148  O   PHE A 255      66.930  47.840  39.260  1.00  0.00           O
ATOM   4149  N   TRP A 256      66.940  46.420  40.960  1.00  0.00           N
ATOM   4150  HN  TRP A 256      66.520  46.050  41.790  1.00  0.00           H
ATOM   4151  CA  TRP A 256      68.150  45.750  40.600  1.00  0.00           C
ATOM   4152  HA  TRP A 256      68.860  46.540  40.370  1.00  0.00           H
ATOM   4153  CB  TRP A 256      68.680  44.940  41.740  1.00  0.00           C
ATOM   4154  HB1 TRP A 256      67.840  44.300  42.100  1.00  0.00           H
ATOM   4155  HB2 TRP A 256      68.750  45.750  42.500  1.00  0.00           H
ATOM   4156  CG  TRP A 256      69.910  44.110  41.560  1.00  0.00           C
ATOM   4157  CD1 TRP A 256      69.880  42.730  41.340  1.00  0.00           C
ATOM   4158  HD1 TRP A 256      69.090  42.060  41.660  1.00  0.00           H
ATOM   4159  NE1 TRP A 256      71.100  42.390  40.770  1.00  0.00           N
ATOM   4160  HE1 TRP A 256      71.360  41.500  40.500  1.00  0.00           H
ATOM   4161  CE2 TRP A 256      71.880  43.490  40.680  1.00  0.00           C
ATOM   4162  CD2 TRP A 256      71.170  44.560  41.140  1.00  0.00           C
ATOM   4163  CE3 TRP A 256      71.650  45.880  41.010  1.00  0.00           C
ATOM   4164  HE3 TRP A 256      71.030  46.740  41.240  1.00  0.00           H
ATOM   4165  CZ3 TRP A 256      73.010  46.050  40.550  1.00  0.00           C
ATOM   4166  HZ3 TRP A 256      73.540  46.950  40.270  1.00  0.00           H
ATOM   4167  CZ2 TRP A 256      73.240  43.630  40.280  1.00  0.00           C
ATOM   4168  HZ2 TRP A 256      73.660  42.700  39.910  1.00  0.00           H
ATOM   4169  CH2 TRP A 256      73.730  44.950  40.180  1.00  0.00           C
ATOM   4170  HH2 TRP A 256      74.690  45.090  39.720  1.00  0.00           H
ATOM   4171  C   TRP A 256      68.110  45.030  39.280  1.00  0.00           C
ATOM   4172  O   TRP A 256      68.910  45.250  38.340  1.00  0.00           O
ATOM   4173  N   LEU A 257      67.020  44.300  38.990  1.00  0.00           N
ATOM   4174  HN  LEU A 257      66.400  44.160  39.760  1.00  0.00           H
ATOM   4175  CA  LEU A 257      66.850  43.650  37.690  1.00  0.00           C
ATOM   4176  HA  LEU A 257      67.760  43.080  37.560  1.00  0.00           H
ATOM   4177  CB  LEU A 257      65.590  42.780  37.690  1.00  0.00           C
ATOM   4178  HB1 LEU A 257      65.390  42.360  36.690  1.00  0.00           H
ATOM   4179  HB2 LEU A 257      64.750  43.470  37.920  1.00  0.00           H
ATOM   4180  CG  LEU A 257      65.600  41.600  38.720  1.00  0.00           C
ATOM   4181  HG  LEU A 257      66.140  41.990  39.610  1.00  0.00           H
ATOM   4182  CD1 LEU A 257      64.170  41.260  39.190  1.00  0.00           C
ATOM   4183 HD11 LEU A 257      64.080  40.760  40.160  1.00  0.00           H
ATOM   4184 HD12 LEU A 257      63.550  40.740  38.420  1.00  0.00           H
ATOM   4185 HD13 LEU A 257      63.630  42.220  39.350  1.00  0.00           H
ATOM   4186  CD2 LEU A 257      66.440  40.440  38.250  1.00  0.00           C
ATOM   4187 HD21 LEU A 257      66.380  39.710  39.080  1.00  0.00           H
ATOM   4188 HD22 LEU A 257      67.480  40.740  38.010  1.00  0.00           H
ATOM   4189 HD23 LEU A 257      65.920  40.000  37.370  1.00  0.00           H
ATOM   4190  C   LEU A 257      66.620  44.650  36.510  1.00  0.00           C
ATOM   4191  O   LEU A 257      67.190  44.500  35.410  1.00  0.00           O
ATOM   4192  N   LEU A 258      65.850  45.770  36.730  1.00  0.00           N
ATOM   4193  HN  LEU A 258      65.460  45.930  37.630  1.00  0.00           H
ATOM   4194  CA  LEU A 258      65.770  46.910  35.760  1.00  0.00           C
ATOM   4195  HA  LEU A 258      65.550  46.520  34.780  1.00  0.00           H
ATOM   4196  CB  LEU A 258      64.720  47.850  36.430  1.00  0.00           C
ATOM   4197  HB1 LEU A 258      64.820  48.800  35.870  1.00  0.00           H
ATOM   4198  HB2 LEU A 258      65.120  48.050  37.460  1.00  0.00           H
ATOM   4199  CG  LEU A 258      63.190  47.410  36.450  1.00  0.00           C
ATOM   4200  HG  LEU A 258      63.200  46.440  36.970  1.00  0.00           H
ATOM   4201  CD1 LEU A 258      62.290  48.480  37.090  1.00  0.00           C
ATOM   4202 HD11 LEU A 258      62.570  48.780  38.120  1.00  0.00           H
ATOM   4203 HD12 LEU A 258      61.230  48.110  37.030  1.00  0.00           H
ATOM   4204 HD13 LEU A 258      62.330  49.380  36.430  1.00  0.00           H
ATOM   4205  CD2 LEU A 258      62.880  47.220  34.980  1.00  0.00           C
ATOM   4206 HD21 LEU A 258      63.500  46.400  34.590  1.00  0.00           H
ATOM   4207 HD22 LEU A 258      63.300  48.090  34.430  1.00  0.00           H
ATOM   4208 HD23 LEU A 258      61.830  46.890  34.840  1.00  0.00           H
ATOM   4209  C   LEU A 258      67.090  47.660  35.520  1.00  0.00           C
ATOM   4210  O   LEU A 258      67.350  48.110  34.430  1.00  0.00           O
ATOM   4211  N   HSD A 259      67.890  47.810  36.600  1.00  0.00           N
ATOM   4212  HN  HSD A 259      67.550  47.400  37.430  1.00  0.00           H
ATOM   4213  CA  HSD A 259      69.200  48.470  36.570  1.00  0.00           C
ATOM   4214  HA  HSD A 259      69.060  49.460  36.130  1.00  0.00           H
ATOM   4215  CB  HSD A 259      69.660  48.770  38.110  1.00  0.00           C
ATOM   4216  HB1 HSD A 259      69.650  47.750  38.540  1.00  0.00           H
ATOM   4217  HB2 HSD A 259      68.880  49.430  38.550  1.00  0.00           H
ATOM   4218  ND1 HSD A 259      71.330  50.600  38.040  1.00  0.00           N
ATOM   4219  HD1 HSD A 259      70.680  51.330  37.880  1.00  0.00           H
ATOM   4220  CG  HSD A 259      71.030  49.240  38.080  1.00  0.00           C
ATOM   4221  CE1 HSD A 259      72.660  50.650  38.190  1.00  0.00           C
ATOM   4222  HE1 HSD A 259      73.070  51.650  38.320  1.00  0.00           H
ATOM   4223  NE2 HSD A 259      73.210  49.500  38.390  1.00  0.00           N
ATOM   4224  CD2 HSD A 259      72.200  48.570  38.280  1.00  0.00           C
ATOM   4225  HD2 HSD A 259      72.320  47.510  38.480  1.00  0.00           H
ATOM   4226  C   HSD A 259      70.330  47.760  35.820  1.00  0.00           C
ATOM   4227  O   HSD A 259      71.070  48.270  34.930  1.00  0.00           O
ATOM   4228  N   THR A 260      70.440  46.480  36.140  1.00  0.00           N
ATOM   4229  HN  THR A 260      69.770  46.110  36.770  1.00  0.00           H
ATOM   4230  CA  THR A 260      71.530  45.630  35.620  1.00  0.00           C
ATOM   4231  HA  THR A 260      72.450  46.170  35.450  1.00  0.00           H
ATOM   4232  CB  THR A 260      71.840  44.430  36.520  1.00  0.00           C
ATOM   4233  HB  THR A 260      71.720  44.610  37.620  1.00  0.00           H
ATOM   4234  OG1 THR A 260      73.240  44.010  36.330  1.00  0.00           O
ATOM   4235  HG1 THR A 260      73.270  43.170  36.790  1.00  0.00           H
ATOM   4236  CG2 THR A 260      70.990  43.160  36.200  1.00  0.00           C
ATOM   4237 HG21 THR A 260      69.930  43.460  36.240  1.00  0.00           H
ATOM   4238 HG22 THR A 260      71.130  42.340  36.930  1.00  0.00           H
ATOM   4239 HG23 THR A 260      71.150  42.720  35.190  1.00  0.00           H
ATOM   4240  C   THR A 260      71.100  45.180  34.240  1.00  0.00           C
ATOM   4241  O   THR A 260      71.900  44.870  33.430  1.00  0.00           O
ATOM   4242  N   SER A 261      69.830  45.270  33.820  1.00  0.00           N
ATOM   4243  HN  SER A 261      69.100  45.680  34.360  1.00  0.00           H
ATOM   4244  CA  SER A 261      69.370  45.000  32.510  1.00  0.00           C
ATOM   4245  HA  SER A 261      69.930  44.150  32.140  1.00  0.00           H
ATOM   4246  CB  SER A 261      67.880  44.490  32.460  1.00  0.00           C
ATOM   4247  HB1 SER A 261      67.150  45.270  32.740  1.00  0.00           H
ATOM   4248  HB2 SER A 261      67.810  43.640  33.170  1.00  0.00           H
ATOM   4249  OG  SER A 261      67.650  44.080  31.120  1.00  0.00           O
ATOM   4250  HG1 SER A 261      66.700  44.020  31.030  1.00  0.00           H
ATOM   4251  C   SER A 261      69.520  46.120  31.590  1.00  0.00           C
ATOM   4252  O   SER A 261      69.230  47.260  31.920  1.00  0.00           O
ATOM   4253  N   GLY A 262      69.940  45.860  30.350  1.00  0.00           N
ATOM   4254  HN  GLY A 262      70.350  45.000  30.050  1.00  0.00           H
ATOM   4255  CA  GLY A 262      69.950  46.960  29.330  1.00  0.00           C
ATOM   4256  HA1 GLY A 262      70.720  46.790  28.590  1.00  0.00           H
ATOM   4257  HA2 GLY A 262      70.160  47.980  29.600  1.00  0.00           H
ATOM   4258  C   GLY A 262      68.700  46.880  28.500  1.00  0.00           C
ATOM   4259  O   GLY A 262      68.580  47.700  27.600  1.00  0.00           O
ATOM   4260  N   THR A 263      67.750  45.970  28.760  1.00  0.00           N
ATOM   4261  HN  THR A 263      67.770  45.420  29.580  1.00  0.00           H
ATOM   4262  CA  THR A 263      66.550  45.660  27.960  1.00  0.00           C
ATOM   4263  HA  THR A 263      66.220  46.590  27.520  1.00  0.00           H
ATOM   4264  CB  THR A 263      66.820  44.610  26.790  1.00  0.00           C
ATOM   4265  HB  THR A 263      67.440  45.090  26.010  1.00  0.00           H
ATOM   4266  OG1 THR A 263      65.650  44.150  26.090  1.00  0.00           O
ATOM   4267  HG1 THR A 263      65.210  44.890  25.690  1.00  0.00           H
ATOM   4268  CG2 THR A 263      67.430  43.320  27.350  1.00  0.00           C
ATOM   4269 HG21 THR A 263      67.660  42.610  26.530  1.00  0.00           H
ATOM   4270 HG22 THR A 263      66.710  42.820  28.030  1.00  0.00           H
ATOM   4271 HG23 THR A 263      68.330  43.500  27.990  1.00  0.00           H
ATOM   4272  C   THR A 263      65.280  45.280  28.810  1.00  0.00           C
ATOM   4273  O   THR A 263      65.450  44.430  29.680  1.00  0.00           O
ATOM   4274  N   GLN A 264      64.130  45.830  28.650  1.00  0.00           N
ATOM   4275  HN  GLN A 264      63.910  46.450  27.900  1.00  0.00           H
ATOM   4276  CA  GLN A 264      63.040  45.580  29.560  1.00  0.00           C
ATOM   4277  HA  GLN A 264      63.420  44.980  30.380  1.00  0.00           H
ATOM   4278  CB  GLN A 264      62.430  46.910  30.240  1.00  0.00           C
ATOM   4279  HB1 GLN A 264      61.610  46.860  30.990  1.00  0.00           H
ATOM   4280  HB2 GLN A 264      61.920  47.510  29.440  1.00  0.00           H
ATOM   4281  CG  GLN A 264      63.540  47.860  30.800  1.00  0.00           C
ATOM   4282  HG1 GLN A 264      63.150  48.750  31.330  1.00  0.00           H
ATOM   4283  HG2 GLN A 264      63.890  48.080  29.760  1.00  0.00           H
ATOM   4284  CD  GLN A 264      64.620  47.190  31.630  1.00  0.00           C
ATOM   4285  OE1 GLN A 264      64.450  46.200  32.370  1.00  0.00           O
ATOM   4286  NE2 GLN A 264      65.860  47.760  31.600  1.00  0.00           N
ATOM   4287 HE21 GLN A 264      66.590  47.350  32.140  1.00  0.00           H
ATOM   4288 HE22 GLN A 264      65.730  48.730  31.400  1.00  0.00           H
ATOM   4289  C   GLN A 264      61.900  44.870  28.850  1.00  0.00           C
ATOM   4290  O   GLN A 264      61.280  45.410  27.930  1.00  0.00           O
ATOM   4291  N   ASN A 265      61.590  43.620  29.310  1.00  0.00           N
ATOM   4292  HN  ASN A 265      62.180  43.250  30.030  1.00  0.00           H
ATOM   4293  CA  ASN A 265      60.480  42.840  28.850  1.00  0.00           C
ATOM   4294  HA  ASN A 265      59.840  43.390  28.180  1.00  0.00           H
ATOM   4295  CB  ASN A 265      61.070  41.550  28.120  1.00  0.00           C
ATOM   4296  HB1 ASN A 265      60.280  40.920  27.690  1.00  0.00           H
ATOM   4297  HB2 ASN A 265      61.670  40.970  28.860  1.00  0.00           H
ATOM   4298  CG  ASN A 265      61.910  41.930  26.900  1.00  0.00           C
ATOM   4299  OD1 ASN A 265      61.410  41.790  25.810  1.00  0.00           O
ATOM   4300  ND2 ASN A 265      63.220  42.320  27.120  1.00  0.00           N
ATOM   4301 HD21 ASN A 265      63.700  42.680  26.320  1.00  0.00           H
ATOM   4302 HD22 ASN A 265      63.650  42.200  28.010  1.00  0.00           H
ATOM   4303  C   ASN A 265      59.670  42.430  30.100  1.00  0.00           C
ATOM   4304  O   ASN A 265      60.210  41.710  30.950  1.00  0.00           O
ATOM   4305  N   CYS A 266      58.410  42.820  30.250  1.00  0.00           N
ATOM   4306  HN  CYS A 266      58.140  43.520  29.580  1.00  0.00           H
ATOM   4307  CA  CYS A 266      57.610  42.830  31.400  1.00  0.00           C
ATOM   4308  HA  CYS A 266      58.340  43.160  32.120  1.00  0.00           H
ATOM   4309  CB  CYS A 266      56.380  43.810  31.360  1.00  0.00           C
ATOM   4310  HB1 CYS A 266      56.790  44.810  31.090  1.00  0.00           H
ATOM   4311  HB2 CYS A 266      55.830  43.940  32.310  1.00  0.00           H
ATOM   4312  SG  CYS A 266      55.170  43.210  30.070  1.00  0.00           S
ATOM   4313  C   CYS A 266      57.250  41.390  31.860  1.00  0.00           C
ATOM   4314  O   CYS A 266      57.160  41.110  33.090  1.00  0.00           O
ATOM   4315  N   GLU A 267      57.150  40.450  30.920  1.00  0.00           N
ATOM   4316  HN  GLU A 267      57.290  40.500  29.940  1.00  0.00           H
ATOM   4317  CA  GLU A 267      56.850  39.090  31.280  1.00  0.00           C
ATOM   4318  HA  GLU A 267      56.120  39.010  32.070  1.00  0.00           H
ATOM   4319  CB  GLU A 267      56.360  38.220  30.040  1.00  0.00           C
ATOM   4320  HB1 GLU A 267      56.460  37.130  30.220  1.00  0.00           H
ATOM   4321  HB2 GLU A 267      57.040  38.500  29.210  1.00  0.00           H
ATOM   4322  CG  GLU A 267      54.920  38.520  29.610  1.00  0.00           C
ATOM   4323  HG1 GLU A 267      54.860  39.510  29.110  1.00  0.00           H
ATOM   4324  HG2 GLU A 267      54.180  38.570  30.450  1.00  0.00           H
ATOM   4325  CD  GLU A 267      54.420  37.500  28.620  1.00  0.00           C
ATOM   4326  OE1 GLU A 267      54.210  37.920  27.450  1.00  0.00           O
ATOM   4327  OE2 GLU A 267      54.080  36.390  29.070  1.00  0.00           O
ATOM   4328  C   GLU A 267      58.050  38.380  31.910  1.00  0.00           C
ATOM   4329  O   GLU A 267      57.950  37.190  32.280  1.00  0.00           O
ATOM   4330  N   VAL A 268      59.260  39.010  31.880  1.00  0.00           N
ATOM   4331  HN  VAL A 268      59.320  39.910  31.450  1.00  0.00           H
ATOM   4332  CA  VAL A 268      60.490  38.540  32.460  1.00  0.00           C
ATOM   4333  HA  VAL A 268      60.530  37.470  32.320  1.00  0.00           H
ATOM   4334  CB  VAL A 268      61.800  38.970  31.790  1.00  0.00           C
ATOM   4335  HB  VAL A 268      61.980  40.060  31.880  1.00  0.00           H
ATOM   4336  CG1 VAL A 268      63.000  38.290  32.470  1.00  0.00           C
ATOM   4337 HG11 VAL A 268      62.880  37.190  32.410  1.00  0.00           H
ATOM   4338 HG12 VAL A 268      63.110  38.670  33.510  1.00  0.00           H
ATOM   4339 HG13 VAL A 268      63.870  38.630  31.870  1.00  0.00           H
ATOM   4340  CG2 VAL A 268      61.660  38.550  30.300  1.00  0.00           C
ATOM   4341 HG21 VAL A 268      60.920  39.150  29.730  1.00  0.00           H
ATOM   4342 HG22 VAL A 268      61.440  37.460  30.190  1.00  0.00           H
ATOM   4343 HG23 VAL A 268      62.660  38.650  29.830  1.00  0.00           H
ATOM   4344  C   VAL A 268      60.450  38.830  34.020  1.00  0.00           C
ATOM   4345  O   VAL A 268      60.890  38.030  34.800  1.00  0.00           O
ATOM   4346  N   TYR A 269      59.670  39.890  34.340  1.00  0.00           N
ATOM   4347  HN  TYR A 269      59.260  40.490  33.640  1.00  0.00           H
ATOM   4348  CA  TYR A 269      59.610  40.420  35.670  1.00  0.00           C
ATOM   4349  HA  TYR A 269      60.270  39.880  36.320  1.00  0.00           H
ATOM   4350  CB  TYR A 269      59.840  41.970  35.830  1.00  0.00           C
ATOM   4351  HB1 TYR A 269      59.990  42.220  36.900  1.00  0.00           H
ATOM   4352  HB2 TYR A 269      58.910  42.530  35.570  1.00  0.00           H
ATOM   4353  CG  TYR A 269      61.020  42.440  35.100  1.00  0.00           C
ATOM   4354  CD1 TYR A 269      62.270  41.850  35.340  1.00  0.00           C
ATOM   4355  HD1 TYR A 269      62.280  41.110  36.130  1.00  0.00           H
ATOM   4356  CE1 TYR A 269      63.400  42.310  34.720  1.00  0.00           C
ATOM   4357  HE1 TYR A 269      64.340  41.790  34.930  1.00  0.00           H
ATOM   4358  CZ  TYR A 269      63.310  43.310  33.740  1.00  0.00           C
ATOM   4359  OH  TYR A 269      64.410  43.690  32.990  1.00  0.00           O
ATOM   4360  HH  TYR A 269      64.430  44.640  32.840  1.00  0.00           H
ATOM   4361  CD2 TYR A 269      60.930  43.470  34.110  1.00  0.00           C
ATOM   4362  HD2 TYR A 269      59.970  43.910  33.890  1.00  0.00           H
ATOM   4363  CE2 TYR A 269      62.110  43.900  33.450  1.00  0.00           C
ATOM   4364  HE2 TYR A 269      61.970  44.610  32.660  1.00  0.00           H
ATOM   4365  C   TYR A 269      58.290  40.000  36.270  1.00  0.00           C
ATOM   4366  O   TYR A 269      57.930  40.580  37.280  1.00  0.00           O
ATOM   4367  N   ARG A 270      57.530  39.120  35.650  1.00  0.00           N
ATOM   4368  HN  ARG A 270      57.870  38.780  34.770  1.00  0.00           H
ATOM   4369  CA  ARG A 270      56.290  38.490  36.220  1.00  0.00           C
ATOM   4370  HA  ARG A 270      55.560  39.250  36.460  1.00  0.00           H
ATOM   4371  CB  ARG A 270      55.540  37.600  35.110  1.00  0.00           C
ATOM   4372  HB1 ARG A 270      56.210  36.740  34.920  1.00  0.00           H
ATOM   4373  HB2 ARG A 270      55.410  38.260  34.220  1.00  0.00           H
ATOM   4374  CG  ARG A 270      54.130  37.180  35.510  1.00  0.00           C
ATOM   4375  HG1 ARG A 270      53.650  38.090  35.920  1.00  0.00           H
ATOM   4376  HG2 ARG A 270      54.260  36.480  36.360  1.00  0.00           H
ATOM   4377  CD  ARG A 270      53.340  36.580  34.320  1.00  0.00           C
ATOM   4378  HD1 ARG A 270      53.770  35.640  33.910  1.00  0.00           H
ATOM   4379  HD2 ARG A 270      53.290  37.340  33.510  1.00  0.00           H
ATOM   4380  NE  ARG A 270      51.970  36.370  34.770  1.00  0.00           N
ATOM   4381  HE  ARG A 270      51.690  36.720  35.670  1.00  0.00           H
ATOM   4382  CZ  ARG A 270      51.120  35.440  34.270  1.00  0.00           C
ATOM   4383  NH1 ARG A 270      51.370  34.670  33.260  1.00  0.00           N
ATOM   4384 HH11 ARG A 270      52.300  34.790  32.900  1.00  0.00           H
ATOM   4385 HH12 ARG A 270      50.880  33.850  33.010  1.00  0.00           H
ATOM   4386  NH2 ARG A 270      50.010  35.320  35.010  1.00  0.00           N
ATOM   4387 HH21 ARG A 270      49.620  34.430  34.790  1.00  0.00           H
ATOM   4388 HH22 ARG A 270      49.890  35.880  35.830  1.00  0.00           H
ATOM   4389  C   ARG A 270      56.360  37.680  37.500  1.00  0.00           C
ATOM   4390  O   ARG A 270      55.580  37.930  38.420  1.00  0.00           O
ATOM   4391  N   SER A 271      57.260  36.740  37.790  1.00  0.00           N
ATOM   4392  HN  SER A 271      57.950  36.590  37.070  1.00  0.00           H
ATOM   4393  CA  SER A 271      57.440  35.990  39.020  1.00  0.00           C
ATOM   4394  HA  SER A 271      56.530  35.450  39.250  1.00  0.00           H
ATOM   4395  CB  SER A 271      58.610  35.040  38.800  1.00  0.00           C
ATOM   4396  HB1 SER A 271      59.460  35.690  38.480  1.00  0.00           H
ATOM   4397  HB2 SER A 271      58.370  34.480  37.870  1.00  0.00           H
ATOM   4398  OG  SER A 271      58.880  34.200  39.920  1.00  0.00           O
ATOM   4399  HG1 SER A 271      58.210  33.530  40.050  1.00  0.00           H
ATOM   4400  C   SER A 271      57.760  36.790  40.220  1.00  0.00           C
ATOM   4401  O   SER A 271      57.350  36.570  41.350  1.00  0.00           O
ATOM   4402  N   VAL A 272      58.650  37.810  40.100  1.00  0.00           N
ATOM   4403  HN  VAL A 272      59.120  38.030  39.250  1.00  0.00           H
ATOM   4404  CA  VAL A 272      59.000  38.810  41.100  1.00  0.00           C
ATOM   4405  HA  VAL A 272      59.170  38.180  41.970  1.00  0.00           H
ATOM   4406  CB  VAL A 272      60.310  39.510  40.950  1.00  0.00           C
ATOM   4407  HB  VAL A 272      61.040  38.690  40.800  1.00  0.00           H
ATOM   4408  CG1 VAL A 272      60.300  40.410  39.710  1.00  0.00           C
ATOM   4409 HG11 VAL A 272      59.740  41.350  39.930  1.00  0.00           H
ATOM   4410 HG12 VAL A 272      59.800  39.920  38.850  1.00  0.00           H
ATOM   4411 HG13 VAL A 272      61.310  40.670  39.330  1.00  0.00           H
ATOM   4412  CG2 VAL A 272      60.740  40.250  42.240  1.00  0.00           C
ATOM   4413 HG21 VAL A 272      60.070  41.080  42.560  1.00  0.00           H
ATOM   4414 HG22 VAL A 272      61.690  40.790  42.090  1.00  0.00           H
ATOM   4415 HG23 VAL A 272      60.710  39.550  43.100  1.00  0.00           H
ATOM   4416  C   VAL A 272      57.890  39.800  41.410  1.00  0.00           C
ATOM   4417  O   VAL A 272      57.550  40.190  42.580  1.00  0.00           O
ATOM   4418  N   ASP A 273      57.090  40.170  40.380  1.00  0.00           N
ATOM   4419  HN  ASP A 273      57.400  39.940  39.460  1.00  0.00           H
ATOM   4420  CA  ASP A 273      55.930  40.930  40.390  1.00  0.00           C
ATOM   4421  HA  ASP A 273      56.130  41.810  40.980  1.00  0.00           H
ATOM   4422  CB  ASP A 273      55.680  41.320  38.900  1.00  0.00           C
ATOM   4423  HB1 ASP A 273      55.580  40.440  38.240  1.00  0.00           H
ATOM   4424  HB2 ASP A 273      56.460  42.010  38.520  1.00  0.00           H
ATOM   4425  CG  ASP A 273      54.480  42.250  38.790  1.00  0.00           C
ATOM   4426  OD1 ASP A 273      54.400  43.160  39.650  1.00  0.00           O
ATOM   4427  OD2 ASP A 273      53.570  42.030  37.960  1.00  0.00           O
ATOM   4428  C   ASP A 273      54.750  40.180  41.090  1.00  0.00           C
ATOM   4429  O   ASP A 273      53.930  40.730  41.830  1.00  0.00           O
ATOM   4430  N   LEU A 274      54.590  38.830  40.940  1.00  0.00           N
ATOM   4431  HN  LEU A 274      55.120  38.380  40.230  1.00  0.00           H
ATOM   4432  CA  LEU A 274      53.570  38.000  41.680  1.00  0.00           C
ATOM   4433  HA  LEU A 274      52.660  38.590  41.620  1.00  0.00           H
ATOM   4434  CB  LEU A 274      53.250  36.630  41.000  1.00  0.00           C
ATOM   4435  HB1 LEU A 274      54.220  36.180  40.710  1.00  0.00           H
ATOM   4436  HB2 LEU A 274      52.580  36.820  40.130  1.00  0.00           H
ATOM   4437  CG  LEU A 274      52.370  35.690  41.820  1.00  0.00           C
ATOM   4438  HG  LEU A 274      52.760  35.570  42.850  1.00  0.00           H
ATOM   4439  CD1 LEU A 274      50.900  36.180  41.940  1.00  0.00           C
ATOM   4440 HD11 LEU A 274      51.070  37.150  42.460  1.00  0.00           H
ATOM   4441 HD12 LEU A 274      50.160  35.600  42.530  1.00  0.00           H
ATOM   4442 HD13 LEU A 274      50.490  36.350  40.930  1.00  0.00           H
ATOM   4443  CD2 LEU A 274      52.530  34.290  41.080  1.00  0.00           C
ATOM   4444 HD21 LEU A 274      51.920  34.270  40.140  1.00  0.00           H
ATOM   4445 HD22 LEU A 274      52.220  33.460  41.750  1.00  0.00           H
ATOM   4446 HD23 LEU A 274      53.570  34.080  40.740  1.00  0.00           H
ATOM   4447  C   LEU A 274      53.970  37.980  43.130  1.00  0.00           C
ATOM   4448  O   LEU A 274      53.160  38.200  44.040  1.00  0.00           O
ATOM   4449  N   ALA A 275      55.250  37.820  43.400  1.00  0.00           N
ATOM   4450  HN  ALA A 275      55.920  37.720  42.670  1.00  0.00           H
ATOM   4451  CA  ALA A 275      55.750  37.920  44.780  1.00  0.00           C
ATOM   4452  HA  ALA A 275      55.250  37.210  45.420  1.00  0.00           H
ATOM   4453  CB  ALA A 275      57.330  37.620  44.880  1.00  0.00           C
ATOM   4454  HB1 ALA A 275      57.560  36.740  44.250  1.00  0.00           H
ATOM   4455  HB2 ALA A 275      57.590  37.360  45.930  1.00  0.00           H
ATOM   4456  HB3 ALA A 275      58.010  38.460  44.670  1.00  0.00           H
ATOM   4457  C   ALA A 275      55.540  39.330  45.410  1.00  0.00           C
ATOM   4458  O   ALA A 275      55.090  39.460  46.510  1.00  0.00           O
ATOM   4459  N   PHE A 276      55.700  40.390  44.700  1.00  0.00           N
ATOM   4460  HN  PHE A 276      56.050  40.330  43.770  1.00  0.00           H
ATOM   4461  CA  PHE A 276      55.100  41.670  44.970  1.00  0.00           C
ATOM   4462  HA  PHE A 276      55.540  42.040  45.890  1.00  0.00           H
ATOM   4463  CB  PHE A 276      55.640  42.720  43.970  1.00  0.00           C
ATOM   4464  HB1 PHE A 276      55.090  42.530  43.030  1.00  0.00           H
ATOM   4465  HB2 PHE A 276      56.710  42.430  43.920  1.00  0.00           H
ATOM   4466  CG  PHE A 276      55.290  44.100  44.480  1.00  0.00           C
ATOM   4467  CD1 PHE A 276      56.060  44.810  45.400  1.00  0.00           C
ATOM   4468  HD1 PHE A 276      56.940  44.380  45.870  1.00  0.00           H
ATOM   4469  CE1 PHE A 276      55.620  46.010  45.900  1.00  0.00           C
ATOM   4470  HE1 PHE A 276      56.100  46.430  46.770  1.00  0.00           H
ATOM   4471  CZ  PHE A 276      54.460  46.700  45.380  1.00  0.00           C
ATOM   4472  HZ  PHE A 276      54.080  47.590  45.860  1.00  0.00           H
ATOM   4473  CD2 PHE A 276      54.070  44.760  44.020  1.00  0.00           C
ATOM   4474  HD2 PHE A 276      53.590  44.190  43.240  1.00  0.00           H
ATOM   4475  CE2 PHE A 276      53.700  46.030  44.420  1.00  0.00           C
ATOM   4476  HE2 PHE A 276      52.760  46.460  44.090  1.00  0.00           H
ATOM   4477  C   PHE A 276      53.610  41.720  45.320  1.00  0.00           C
ATOM   4478  O   PHE A 276      53.190  42.190  46.360  1.00  0.00           O
ATOM   4479  N   PHE A 277      52.740  41.110  44.470  1.00  0.00           N
ATOM   4480  HN  PHE A 277      53.140  40.630  43.690  1.00  0.00           H
ATOM   4481  CA  PHE A 277      51.270  41.050  44.710  1.00  0.00           C
ATOM   4482  HA  PHE A 277      50.940  42.080  44.730  1.00  0.00           H
ATOM   4483  CB  PHE A 277      50.440  40.430  43.590  1.00  0.00           C
ATOM   4484  HB1 PHE A 277      50.680  39.340  43.490  1.00  0.00           H
ATOM   4485  HB2 PHE A 277      50.690  40.900  42.620  1.00  0.00           H
ATOM   4486  CG  PHE A 277      49.020  40.540  43.640  1.00  0.00           C
ATOM   4487  CD1 PHE A 277      48.260  41.430  44.360  1.00  0.00           C
ATOM   4488  HD1 PHE A 277      48.720  42.100  45.080  1.00  0.00           H
ATOM   4489  CE1 PHE A 277      46.850  41.530  44.090  1.00  0.00           C
ATOM   4490  HE1 PHE A 277      46.250  42.220  44.670  1.00  0.00           H
ATOM   4491  CZ  PHE A 277      46.260  40.810  43.080  1.00  0.00           C
ATOM   4492  HZ  PHE A 277      45.210  40.880  42.870  1.00  0.00           H
ATOM   4493  CD2 PHE A 277      48.420  39.810  42.570  1.00  0.00           C
ATOM   4494  HD2 PHE A 277      49.050  39.160  41.980  1.00  0.00           H
ATOM   4495  CE2 PHE A 277      47.100  39.930  42.300  1.00  0.00           C
ATOM   4496  HE2 PHE A 277      46.550  39.430  41.510  1.00  0.00           H
ATOM   4497  C   PHE A 277      50.910  40.420  46.130  1.00  0.00           C
ATOM   4498  O   PHE A 277      50.110  40.880  46.980  1.00  0.00           O
ATOM   4499  N   ILE A 278      51.490  39.230  46.310  1.00  0.00           N
ATOM   4500  HN  ILE A 278      52.170  38.900  45.660  1.00  0.00           H
ATOM   4501  CA  ILE A 278      51.450  38.440  47.550  1.00  0.00           C
ATOM   4502  HA  ILE A 278      50.430  38.170  47.780  1.00  0.00           H
ATOM   4503  CB  ILE A 278      52.270  37.230  47.320  1.00  0.00           C
ATOM   4504  HB  ILE A 278      53.260  37.500  46.870  1.00  0.00           H
ATOM   4505  CG2 ILE A 278      52.570  36.420  48.680  1.00  0.00           C
ATOM   4506 HG21 ILE A 278      51.630  36.190  49.230  1.00  0.00           H
ATOM   4507 HG22 ILE A 278      53.270  37.070  49.260  1.00  0.00           H
ATOM   4508 HG23 ILE A 278      53.030  35.430  48.510  1.00  0.00           H
ATOM   4509  CG1 ILE A 278      51.560  36.340  46.280  1.00  0.00           C
ATOM   4510 HG11 ILE A 278      51.350  36.830  45.300  1.00  0.00           H
ATOM   4511 HG12 ILE A 278      50.630  36.010  46.780  1.00  0.00           H
ATOM   4512  CD  ILE A 278      52.300  35.100  45.790  1.00  0.00           C
ATOM   4513  HD1 ILE A 278      51.600  34.560  45.110  1.00  0.00           H
ATOM   4514  HD2 ILE A 278      52.450  34.360  46.600  1.00  0.00           H
ATOM   4515  HD3 ILE A 278      53.290  35.240  45.300  1.00  0.00           H
ATOM   4516  C   ILE A 278      51.990  39.230  48.770  1.00  0.00           C
ATOM   4517  O   ILE A 278      51.240  39.330  49.750  1.00  0.00           O
ATOM   4518  N   THR A 279      53.220  39.800  48.570  1.00  0.00           N
ATOM   4519  HN  THR A 279      53.780  39.720  47.740  1.00  0.00           H
ATOM   4520  CA  THR A 279      53.860  40.550  49.700  1.00  0.00           C
ATOM   4521  HA  THR A 279      53.660  39.940  50.570  1.00  0.00           H
ATOM   4522  CB  THR A 279      55.410  40.730  49.560  1.00  0.00           C
ATOM   4523  HB  THR A 279      55.780  41.290  50.450  1.00  0.00           H
ATOM   4524  OG1 THR A 279      55.720  41.360  48.370  1.00  0.00           O
ATOM   4525  HG1 THR A 279      55.530  40.700  47.700  1.00  0.00           H
ATOM   4526  CG2 THR A 279      56.230  39.340  49.570  1.00  0.00           C
ATOM   4527 HG21 THR A 279      57.280  39.650  49.410  1.00  0.00           H
ATOM   4528 HG22 THR A 279      55.830  38.620  48.830  1.00  0.00           H
ATOM   4529 HG23 THR A 279      56.090  38.880  50.560  1.00  0.00           H
ATOM   4530  C   THR A 279      53.250  41.890  49.990  1.00  0.00           C
ATOM   4531  O   THR A 279      53.040  42.260  51.190  1.00  0.00           O
ATOM   4532  N   LEU A 280      52.880  42.670  49.000  1.00  0.00           N
ATOM   4533  HN  LEU A 280      53.050  42.440  48.050  1.00  0.00           H
ATOM   4534  CA  LEU A 280      52.000  43.860  49.150  1.00  0.00           C
ATOM   4535  HA  LEU A 280      52.530  44.340  49.950  1.00  0.00           H
ATOM   4536  CB  LEU A 280      51.960  44.630  47.840  1.00  0.00           C
ATOM   4537  HB1 LEU A 280      51.310  44.150  47.070  1.00  0.00           H
ATOM   4538  HB2 LEU A 280      52.990  44.710  47.450  1.00  0.00           H
ATOM   4539  CG  LEU A 280      51.230  46.060  48.020  1.00  0.00           C
ATOM   4540  HG  LEU A 280      50.190  45.830  48.370  1.00  0.00           H
ATOM   4541  CD1 LEU A 280      51.830  46.910  49.080  1.00  0.00           C
ATOM   4542 HD11 LEU A 280      51.210  47.820  49.230  1.00  0.00           H
ATOM   4543 HD12 LEU A 280      52.910  47.110  48.940  1.00  0.00           H
ATOM   4544 HD13 LEU A 280      51.700  46.440  50.080  1.00  0.00           H
ATOM   4545  CD2 LEU A 280      50.920  46.760  46.660  1.00  0.00           C
ATOM   4546 HD21 LEU A 280      49.910  47.230  46.580  1.00  0.00           H
ATOM   4547 HD22 LEU A 280      51.100  45.950  45.930  1.00  0.00           H
ATOM   4548 HD23 LEU A 280      51.720  47.510  46.530  1.00  0.00           H
ATOM   4549  C   LEU A 280      50.610  43.520  49.760  1.00  0.00           C
ATOM   4550  O   LEU A 280      50.060  44.210  50.570  1.00  0.00           O
ATOM   4551  N   SER A 281      50.000  42.310  49.390  1.00  0.00           N
ATOM   4552  HN  SER A 281      50.280  41.760  48.600  1.00  0.00           H
ATOM   4553  CA  SER A 281      48.750  41.870  50.040  1.00  0.00           C
ATOM   4554  HA  SER A 281      48.090  42.730  50.080  1.00  0.00           H
ATOM   4555  CB  SER A 281      47.850  40.800  49.310  1.00  0.00           C
ATOM   4556  HB1 SER A 281      46.840  40.780  49.760  1.00  0.00           H
ATOM   4557  HB2 SER A 281      48.220  39.760  49.290  1.00  0.00           H
ATOM   4558  OG  SER A 281      47.600  41.300  48.070  1.00  0.00           O
ATOM   4559  HG1 SER A 281      48.420  41.110  47.600  1.00  0.00           H
ATOM   4560  C   SER A 281      48.910  41.260  51.430  1.00  0.00           C
ATOM   4561  O   SER A 281      47.920  40.830  52.050  1.00  0.00           O
ATOM   4562  N   PHE A 282      50.120  41.370  52.040  1.00  0.00           N
ATOM   4563  HN  PHE A 282      50.940  41.580  51.520  1.00  0.00           H
ATOM   4564  CA  PHE A 282      50.310  41.210  53.440  1.00  0.00           C
ATOM   4565  HA  PHE A 282      49.700  40.420  53.860  1.00  0.00           H
ATOM   4566  CB  PHE A 282      51.780  40.870  53.780  1.00  0.00           C
ATOM   4567  HB1 PHE A 282      52.010  40.900  54.870  1.00  0.00           H
ATOM   4568  HB2 PHE A 282      52.420  41.530  53.160  1.00  0.00           H
ATOM   4569  CG  PHE A 282      52.200  39.470  53.450  1.00  0.00           C
ATOM   4570  CD1 PHE A 282      53.540  39.130  53.460  1.00  0.00           C
ATOM   4571  HD1 PHE A 282      54.260  39.850  53.800  1.00  0.00           H
ATOM   4572  CE1 PHE A 282      54.050  37.890  53.020  1.00  0.00           C
ATOM   4573  HE1 PHE A 282      55.090  37.640  52.930  1.00  0.00           H
ATOM   4574  CZ  PHE A 282      53.130  36.970  52.520  1.00  0.00           C
ATOM   4575  HZ  PHE A 282      53.390  36.000  52.120  1.00  0.00           H
ATOM   4576  CD2 PHE A 282      51.330  38.410  53.050  1.00  0.00           C
ATOM   4577  HD2 PHE A 282      50.270  38.610  53.000  1.00  0.00           H
ATOM   4578  CE2 PHE A 282      51.850  37.250  52.500  1.00  0.00           C
ATOM   4579  HE2 PHE A 282      51.200  36.450  52.190  1.00  0.00           H
ATOM   4580  C   PHE A 282      50.060  42.430  54.300  1.00  0.00           C
ATOM   4581  O   PHE A 282      50.190  42.410  55.510  1.00  0.00           O
ATOM   4582  N   THR A 283      49.860  43.600  53.640  1.00  0.00           N
ATOM   4583  HN  THR A 283      49.810  43.620  52.650  1.00  0.00           H
ATOM   4584  CA  THR A 283      49.980  44.880  54.390  1.00  0.00           C
ATOM   4585  HA  THR A 283      50.810  44.840  55.080  1.00  0.00           H
ATOM   4586  CB  THR A 283      50.350  46.040  53.490  1.00  0.00           C
ATOM   4587  HB  THR A 283      50.370  47.030  53.970  1.00  0.00           H
ATOM   4588  OG1 THR A 283      49.590  46.240  52.270  1.00  0.00           O
ATOM   4589  HG1 THR A 283      49.900  45.540  51.680  1.00  0.00           H
ATOM   4590  CG2 THR A 283      51.850  45.950  52.910  1.00  0.00           C
ATOM   4591 HG21 THR A 283      52.010  45.120  52.190  1.00  0.00           H
ATOM   4592 HG22 THR A 283      52.610  45.700  53.700  1.00  0.00           H
ATOM   4593 HG23 THR A 283      52.190  46.900  52.440  1.00  0.00           H
ATOM   4594  C   THR A 283      48.680  45.290  54.990  1.00  0.00           C
ATOM   4595  O   THR A 283      48.620  46.380  55.600  1.00  0.00           O
ATOM   4596  N   TYR A 284      47.670  44.380  55.030  1.00  0.00           N
ATOM   4597  HN  TYR A 284      47.690  43.600  54.410  1.00  0.00           H
ATOM   4598  CA  TYR A 284      46.450  44.540  55.820  1.00  0.00           C
ATOM   4599  HA  TYR A 284      46.230  45.590  55.930  1.00  0.00           H
ATOM   4600  CB  TYR A 284      45.300  44.060  54.960  1.00  0.00           C
ATOM   4601  HB1 TYR A 284      44.340  44.290  55.470  1.00  0.00           H
ATOM   4602  HB2 TYR A 284      45.240  42.950  54.840  1.00  0.00           H
ATOM   4603  CG  TYR A 284      45.260  44.590  53.580  1.00  0.00           C
ATOM   4604  CD1 TYR A 284      45.370  43.680  52.540  1.00  0.00           C
ATOM   4605  HD1 TYR A 284      45.410  42.600  52.700  1.00  0.00           H
ATOM   4606  CE1 TYR A 284      45.490  44.180  51.200  1.00  0.00           C
ATOM   4607  HE1 TYR A 284      45.760  43.430  50.480  1.00  0.00           H
ATOM   4608  CZ  TYR A 284      45.480  45.520  50.940  1.00  0.00           C
ATOM   4609  OH  TYR A 284      45.680  46.000  49.630  1.00  0.00           O
ATOM   4610  HH  TYR A 284      45.450  45.300  49.010  1.00  0.00           H
ATOM   4611  CD2 TYR A 284      45.270  46.030  53.340  1.00  0.00           C
ATOM   4612  HD2 TYR A 284      45.290  46.760  54.140  1.00  0.00           H
ATOM   4613  CE2 TYR A 284      45.260  46.460  51.970  1.00  0.00           C
ATOM   4614  HE2 TYR A 284      45.140  47.490  51.670  1.00  0.00           H
ATOM   4615  C   TYR A 284      46.580  43.700  57.090  1.00  0.00           C
ATOM   4616  O   TYR A 284      45.720  43.700  57.950  1.00  0.00           O
ATOM   4617  N   MET A 285      47.780  43.040  57.300  1.00  0.00           N
ATOM   4618  HN  MET A 285      48.490  42.990  56.610  1.00  0.00           H
ATOM   4619  CA  MET A 285      48.000  42.250  58.490  1.00  0.00           C
ATOM   4620  HA  MET A 285      47.190  41.580  58.720  1.00  0.00           H
ATOM   4621  CB  MET A 285      49.350  41.390  58.350  1.00  0.00           C
ATOM   4622  HB1 MET A 285      49.680  40.990  59.320  1.00  0.00           H
ATOM   4623  HB2 MET A 285      50.130  42.100  57.990  1.00  0.00           H
ATOM   4624  CG  MET A 285      49.280  40.180  57.360  1.00  0.00           C
ATOM   4625  HG1 MET A 285      48.780  40.610  56.460  1.00  0.00           H
ATOM   4626  HG2 MET A 285      48.500  39.440  57.630  1.00  0.00           H
ATOM   4627  SD  MET A 285      50.950  39.450  56.920  1.00  0.00           S
ATOM   4628  CE  MET A 285      51.400  38.710  58.560  1.00  0.00           C
ATOM   4629  HE1 MET A 285      52.020  37.840  58.280  1.00  0.00           H
ATOM   4630  HE2 MET A 285      50.430  38.460  59.040  1.00  0.00           H
ATOM   4631  HE3 MET A 285      52.080  39.390  59.100  1.00  0.00           H
ATOM   4632  C   MET A 285      48.070  43.140  59.660  1.00  0.00           C
ATOM   4633  O   MET A 285      47.510  42.800  60.710  1.00  0.00           O
ATOM   4634  N   ASN A 286      48.720  44.380  59.640  1.00  0.00           N
ATOM   4635  HN  ASN A 286      49.120  44.630  58.750  1.00  0.00           H
ATOM   4636  CA  ASN A 286      48.780  45.410  60.600  1.00  0.00           C
ATOM   4637  HA  ASN A 286      49.270  44.950  61.450  1.00  0.00           H
ATOM   4638  CB  ASN A 286      49.660  46.580  60.050  1.00  0.00           C
ATOM   4639  HB1 ASN A 286      49.110  47.030  59.190  1.00  0.00           H
ATOM   4640  HB2 ASN A 286      50.690  46.310  59.720  1.00  0.00           H
ATOM   4641  CG  ASN A 286      49.720  47.760  61.040  1.00  0.00           C
ATOM   4642  OD1 ASN A 286      49.040  48.750  60.920  1.00  0.00           O
ATOM   4643  ND2 ASN A 286      50.550  47.550  62.120  1.00  0.00           N
ATOM   4644 HD21 ASN A 286      50.390  48.170  62.890  1.00  0.00           H
ATOM   4645 HD22 ASN A 286      51.060  46.720  62.380  1.00  0.00           H
ATOM   4646  C   ASN A 286      47.320  45.910  61.020  1.00  0.00           C
ATOM   4647  O   ASN A 286      47.220  46.150  62.170  1.00  0.00           O
ATOM   4648  N   SER A 287      46.290  45.980  60.180  1.00  0.00           N
ATOM   4649  HN  SER A 287      46.510  45.840  59.210  1.00  0.00           H
ATOM   4650  CA  SER A 287      44.930  46.170  60.440  1.00  0.00           C
ATOM   4651  HA  SER A 287      44.760  47.160  60.820  1.00  0.00           H
ATOM   4652  CB  SER A 287      44.010  46.220  59.220  1.00  0.00           C
ATOM   4653  HB1 SER A 287      42.970  46.370  59.590  1.00  0.00           H
ATOM   4654  HB2 SER A 287      43.930  45.240  58.670  1.00  0.00           H
ATOM   4655  OG  SER A 287      44.450  47.240  58.320  1.00  0.00           O
ATOM   4656  HG1 SER A 287      45.340  47.050  58.040  1.00  0.00           H
ATOM   4657  C   SER A 287      44.310  45.200  61.450  1.00  0.00           C
ATOM   4658  O   SER A 287      43.680  45.650  62.410  1.00  0.00           O
ATOM   4659  N   MET A 288      44.530  43.870  61.200  1.00  0.00           N
ATOM   4660  HN  MET A 288      44.880  43.600  60.300  1.00  0.00           H
ATOM   4661  CA  MET A 288      44.320  42.880  62.220  1.00  0.00           C
ATOM   4662  HA  MET A 288      43.310  43.060  62.580  1.00  0.00           H
ATOM   4663  CB  MET A 288      44.530  41.440  61.640  1.00  0.00           C
ATOM   4664  HB1 MET A 288      44.710  40.690  62.440  1.00  0.00           H
ATOM   4665  HB2 MET A 288      45.430  41.520  60.970  1.00  0.00           H
ATOM   4666  CG  MET A 288      43.430  40.980  60.710  1.00  0.00           C
ATOM   4667  HG1 MET A 288      43.130  41.750  59.970  1.00  0.00           H
ATOM   4668  HG2 MET A 288      42.490  41.020  61.310  1.00  0.00           H
ATOM   4669  SD  MET A 288      43.700  39.400  59.810  1.00  0.00           S
ATOM   4670  CE  MET A 288      43.690  38.370  61.210  1.00  0.00           C
ATOM   4671  HE1 MET A 288      42.710  38.360  61.750  1.00  0.00           H
ATOM   4672  HE2 MET A 288      44.510  38.680  61.900  1.00  0.00           H
ATOM   4673  HE3 MET A 288      44.080  37.390  60.870  1.00  0.00           H
ATOM   4674  C   MET A 288      45.170  42.930  63.430  1.00  0.00           C
ATOM   4675  O   MET A 288      44.780  42.590  64.530  1.00  0.00           O
ATOM   4676  N   LEU A 289      46.550  43.310  63.260  1.00  0.00           N
ATOM   4677  HN  LEU A 289      46.990  43.460  62.380  1.00  0.00           H
ATOM   4678  CA  LEU A 289      47.470  43.360  64.390  1.00  0.00           C
ATOM   4679  HA  LEU A 289      47.490  42.400  64.890  1.00  0.00           H
ATOM   4680  CB  LEU A 289      48.850  43.700  63.860  1.00  0.00           C
ATOM   4681  HB1 LEU A 289      48.760  44.600  63.220  1.00  0.00           H
ATOM   4682  HB2 LEU A 289      49.230  42.850  63.260  1.00  0.00           H
ATOM   4683  CG  LEU A 289      50.010  44.020  64.880  1.00  0.00           C
ATOM   4684  HG  LEU A 289      49.710  44.940  65.420  1.00  0.00           H
ATOM   4685  CD1 LEU A 289      50.300  42.900  65.870  1.00  0.00           C
ATOM   4686 HD11 LEU A 289      49.370  42.840  66.490  1.00  0.00           H
ATOM   4687 HD12 LEU A 289      51.180  43.260  66.470  1.00  0.00           H
ATOM   4688 HD13 LEU A 289      50.640  41.910  65.510  1.00  0.00           H
ATOM   4689  CD2 LEU A 289      51.280  44.370  64.140  1.00  0.00           C
ATOM   4690 HD21 LEU A 289      52.120  44.650  64.800  1.00  0.00           H
ATOM   4691 HD22 LEU A 289      51.120  45.120  63.340  1.00  0.00           H
ATOM   4692 HD23 LEU A 289      51.610  43.490  63.550  1.00  0.00           H
ATOM   4693  C   LEU A 289      47.040  44.400  65.430  1.00  0.00           C
ATOM   4694  O   LEU A 289      47.180  44.220  66.670  1.00  0.00           O
ATOM   4695  N   ASP A 290      46.730  45.660  64.930  1.00  0.00           N
ATOM   4696  HN  ASP A 290      46.490  45.800  63.960  1.00  0.00           H
ATOM   4697  CA  ASP A 290      46.620  46.890  65.800  1.00  0.00           C
ATOM   4698  HA  ASP A 290      47.550  46.940  66.360  1.00  0.00           H
ATOM   4699  CB  ASP A 290      46.350  48.190  65.010  1.00  0.00           C
ATOM   4700  HB1 ASP A 290      46.340  49.030  65.750  1.00  0.00           H
ATOM   4701  HB2 ASP A 290      45.380  48.120  64.480  1.00  0.00           H
ATOM   4702  CG  ASP A 290      47.540  48.460  64.020  1.00  0.00           C
ATOM   4703  OD1 ASP A 290      48.700  48.210  64.280  1.00  0.00           O
ATOM   4704  OD2 ASP A 290      47.120  49.120  62.830  1.00  0.00           O
ATOM   4705  HD2 ASP A 290      47.880  49.170  62.240  1.00  0.00           H
ATOM   4706  C   ASP A 290      45.550  46.840  66.960  1.00  0.00           C
ATOM   4707  O   ASP A 290      45.790  47.330  68.070  1.00  0.00           O
ATOM   4708  N   PRO A 291      44.420  46.270  66.830  1.00  0.00           N
ATOM   4709  CD  PRO A 291      43.790  46.110  65.550  1.00  0.00           C
ATOM   4710  HD1 PRO A 291      44.380  45.500  64.820  1.00  0.00           H
ATOM   4711  HD2 PRO A 291      43.570  47.090  65.070  1.00  0.00           H
ATOM   4712  CA  PRO A 291      43.430  46.230  67.920  1.00  0.00           C
ATOM   4713  HA  PRO A 291      43.290  47.200  68.380  1.00  0.00           H
ATOM   4714  CB  PRO A 291      42.240  45.610  67.250  1.00  0.00           C
ATOM   4715  HB1 PRO A 291      41.390  46.330  67.290  1.00  0.00           H
ATOM   4716  HB2 PRO A 291      41.680  44.790  67.750  1.00  0.00           H
ATOM   4717  CG  PRO A 291      42.600  45.210  65.830  1.00  0.00           C
ATOM   4718  HG1 PRO A 291      42.940  44.150  65.770  1.00  0.00           H
ATOM   4719  HG2 PRO A 291      41.790  45.550  65.150  1.00  0.00           H
ATOM   4720  C   PRO A 291      43.900  45.290  69.170  1.00  0.00           C
ATOM   4721  O   PRO A 291      43.500  45.520  70.250  1.00  0.00           O
ATOM   4722  N   VAL A 292      44.580  44.190  68.840  1.00  0.00           N
ATOM   4723  HN  VAL A 292      44.840  43.950  67.910  1.00  0.00           H
ATOM   4724  CA  VAL A 292      44.970  43.170  69.890  1.00  0.00           C
ATOM   4725  HA  VAL A 292      44.050  42.920  70.400  1.00  0.00           H
ATOM   4726  CB  VAL A 292      45.740  42.000  69.280  1.00  0.00           C
ATOM   4727  HB  VAL A 292      46.690  42.390  68.840  1.00  0.00           H
ATOM   4728  CG1 VAL A 292      46.040  40.930  70.370  1.00  0.00           C
ATOM   4729 HG11 VAL A 292      45.120  40.790  70.980  1.00  0.00           H
ATOM   4730 HG12 VAL A 292      46.900  41.220  71.020  1.00  0.00           H
ATOM   4731 HG13 VAL A 292      46.330  39.940  69.950  1.00  0.00           H
ATOM   4732  CG2 VAL A 292      44.880  41.430  68.080  1.00  0.00           C
ATOM   4733 HG21 VAL A 292      44.640  42.220  67.330  1.00  0.00           H
ATOM   4734 HG22 VAL A 292      43.930  41.000  68.450  1.00  0.00           H
ATOM   4735 HG23 VAL A 292      45.460  40.640  67.570  1.00  0.00           H
ATOM   4736  C   VAL A 292      45.970  43.760  70.930  1.00  0.00           C
ATOM   4737  O   VAL A 292      45.810  43.470  72.130  1.00  0.00           O
ATOM   4738  N   VAL A 293      46.980  44.520  70.470  1.00  0.00           N
ATOM   4739  HN  VAL A 293      46.890  44.730  69.500  1.00  0.00           H
ATOM   4740  CA  VAL A 293      48.110  44.890  71.230  1.00  0.00           C
ATOM   4741  HA  VAL A 293      47.950  44.530  72.240  1.00  0.00           H
ATOM   4742  CB  VAL A 293      49.360  44.140  70.720  1.00  0.00           C
ATOM   4743  HB  VAL A 293      50.220  44.460  71.350  1.00  0.00           H
ATOM   4744  CG1 VAL A 293      49.320  42.640  71.040  1.00  0.00           C
ATOM   4745 HG11 VAL A 293      48.640  42.060  70.370  1.00  0.00           H
ATOM   4746 HG12 VAL A 293      49.150  42.400  72.110  1.00  0.00           H
ATOM   4747 HG13 VAL A 293      50.240  42.040  70.830  1.00  0.00           H
ATOM   4748  CG2 VAL A 293      49.540  44.420  69.260  1.00  0.00           C
ATOM   4749 HG21 VAL A 293      48.700  44.120  68.620  1.00  0.00           H
ATOM   4750 HG22 VAL A 293      50.380  43.840  68.830  1.00  0.00           H
ATOM   4751 HG23 VAL A 293      49.810  45.480  69.060  1.00  0.00           H
ATOM   4752  C   VAL A 293      48.380  46.380  71.290  1.00  0.00           C
ATOM   4753  O   VAL A 293      49.430  46.860  71.710  1.00  0.00           O
ATOM   4754  N   TYR A 294      47.410  47.260  70.920  1.00  0.00           N
ATOM   4755  HN  TYR A 294      46.580  46.930  70.480  1.00  0.00           H
ATOM   4756  CA  TYR A 294      47.500  48.720  71.090  1.00  0.00           C
ATOM   4757  HA  TYR A 294      48.310  48.990  71.760  1.00  0.00           H
ATOM   4758  CB  TYR A 294      47.810  49.570  69.850  1.00  0.00           C
ATOM   4759  HB1 TYR A 294      47.720  50.640  70.150  1.00  0.00           H
ATOM   4760  HB2 TYR A 294      47.090  49.340  69.040  1.00  0.00           H
ATOM   4761  CG  TYR A 294      49.250  49.200  69.450  1.00  0.00           C
ATOM   4762  CD1 TYR A 294      50.380  49.830  70.000  1.00  0.00           C
ATOM   4763  HD1 TYR A 294      50.200  50.580  70.760  1.00  0.00           H
ATOM   4764  CE1 TYR A 294      51.650  49.350  69.560  1.00  0.00           C
ATOM   4765  HE1 TYR A 294      52.530  49.880  69.910  1.00  0.00           H
ATOM   4766  CZ  TYR A 294      51.800  48.350  68.670  1.00  0.00           C
ATOM   4767  OH  TYR A 294      53.120  47.870  68.290  1.00  0.00           O
ATOM   4768  HH  TYR A 294      53.810  48.260  68.840  1.00  0.00           H
ATOM   4769  CD2 TYR A 294      49.480  48.220  68.480  1.00  0.00           C
ATOM   4770  HD2 TYR A 294      48.560  47.730  68.150  1.00  0.00           H
ATOM   4771  CE2 TYR A 294      50.690  47.720  68.170  1.00  0.00           C
ATOM   4772  HE2 TYR A 294      50.850  46.960  67.420  1.00  0.00           H
ATOM   4773  C   TYR A 294      46.320  49.300  71.860  1.00  0.00           C
ATOM   4774  O   TYR A 294      46.530  49.700  73.000  1.00  0.00           O
ATOM   4775  N   TYR A 295      45.180  49.460  71.240  1.00  0.00           N
ATOM   4776  HN  TYR A 295      45.100  49.050  70.340  1.00  0.00           H
ATOM   4777  CA  TYR A 295      44.000  50.250  71.650  1.00  0.00           C
ATOM   4778  HA  TYR A 295      44.340  51.280  71.640  1.00  0.00           H
ATOM   4779  CB  TYR A 295      42.780  49.990  70.690  1.00  0.00           C
ATOM   4780  HB1 TYR A 295      41.850  50.460  71.070  1.00  0.00           H
ATOM   4781  HB2 TYR A 295      42.520  48.920  70.850  1.00  0.00           H
ATOM   4782  CG  TYR A 295      42.970  50.220  69.290  1.00  0.00           C
ATOM   4783  CD1 TYR A 295      43.970  51.080  68.840  1.00  0.00           C
ATOM   4784  HD1 TYR A 295      44.550  51.710  69.490  1.00  0.00           H
ATOM   4785  CE1 TYR A 295      44.230  51.110  67.440  1.00  0.00           C
ATOM   4786  HE1 TYR A 295      45.050  51.720  67.110  1.00  0.00           H
ATOM   4787  CZ  TYR A 295      43.580  50.270  66.540  1.00  0.00           C
ATOM   4788  OH  TYR A 295      43.880  50.350  65.150  1.00  0.00           O
ATOM   4789  HH  TYR A 295      43.130  49.990  64.670  1.00  0.00           H
ATOM   4790  CD2 TYR A 295      42.260  49.420  68.380  1.00  0.00           C
ATOM   4791  HD2 TYR A 295      41.600  48.610  68.670  1.00  0.00           H
ATOM   4792  CE2 TYR A 295      42.520  49.540  66.970  1.00  0.00           C
ATOM   4793  HE2 TYR A 295      41.880  48.960  66.320  1.00  0.00           H
ATOM   4794  C   TYR A 295      43.450  50.020  73.050  1.00  0.00           C
ATOM   4795  O   TYR A 295      43.120  50.960  73.690  1.00  0.00           O
ATOM   4796  N   PHE A 296      43.280  48.770  73.480  1.00  0.00           N
ATOM   4797  HN  PHE A 296      43.770  48.030  73.030  1.00  0.00           H
ATOM   4798  CA  PHE A 296      42.640  48.260  74.600  1.00  0.00           C
ATOM   4799  HA  PHE A 296      41.900  49.000  74.860  1.00  0.00           H
ATOM   4800  CB  PHE A 296      41.910  46.920  74.270  1.00  0.00           C
ATOM   4801  HB1 PHE A 296      41.340  46.530  75.150  1.00  0.00           H
ATOM   4802  HB2 PHE A 296      42.670  46.130  74.060  1.00  0.00           H
ATOM   4803  CG  PHE A 296      41.020  47.000  73.040  1.00  0.00           C
ATOM   4804  CD1 PHE A 296      41.140  45.940  72.120  1.00  0.00           C
ATOM   4805  HD1 PHE A 296      41.790  45.080  72.250  1.00  0.00           H
ATOM   4806  CE1 PHE A 296      40.370  46.020  70.960  1.00  0.00           C
ATOM   4807  HE1 PHE A 296      40.470  45.300  70.170  1.00  0.00           H
ATOM   4808  CZ  PHE A 296      39.530  47.120  70.690  1.00  0.00           C
ATOM   4809  HZ  PHE A 296      38.900  47.100  69.810  1.00  0.00           H
ATOM   4810  CD2 PHE A 296      40.230  48.080  72.830  1.00  0.00           C
ATOM   4811  HD2 PHE A 296      40.230  48.900  73.530  1.00  0.00           H
ATOM   4812  CE2 PHE A 296      39.490  48.140  71.610  1.00  0.00           C
ATOM   4813  HE2 PHE A 296      38.750  48.900  71.440  1.00  0.00           H
ATOM   4814  C   PHE A 296      43.590  48.090  75.800  1.00  0.00           C
ATOM   4815  O   PHE A 296      43.310  48.020  76.970  1.00  0.00           O
ATOM   4816  N   SER A 297      44.870  47.940  75.480  1.00  0.00           N
ATOM   4817  HN  SER A 297      45.170  47.920  74.530  1.00  0.00           H
ATOM   4818  CA  SER A 297      46.010  47.800  76.340  1.00  0.00           C
ATOM   4819  HA  SER A 297      46.380  48.810  76.530  1.00  0.00           H
ATOM   4820  CB  SER A 297      45.850  46.920  77.580  1.00  0.00           C
ATOM   4821  HB1 SER A 297      45.460  45.930  77.300  1.00  0.00           H
ATOM   4822  HB2 SER A 297      45.030  47.340  78.210  1.00  0.00           H
ATOM   4823  OG  SER A 297      47.070  46.640  78.270  1.00  0.00           O
ATOM   4824  HG1 SER A 297      47.310  45.720  78.230  1.00  0.00           H
ATOM   4825  C   SER A 297      47.100  47.310  75.370  1.00  0.00           C
ATOM   4826  O   SER A 297      46.870  46.450  74.500  1.00  0.00           O
ATOM   4827  N   SER A 298      48.340  47.790  75.520  1.00  0.00           N
ATOM   4828  HN  SER A 298      48.310  48.520  76.200  1.00  0.00           H
ATOM   4829  CA  SER A 298      49.560  47.280  74.910  1.00  0.00           C
ATOM   4830  HA  SER A 298      49.320  46.520  74.160  1.00  0.00           H
ATOM   4831  CB  SER A 298      50.300  48.550  74.210  1.00  0.00           C
ATOM   4832  HB1 SER A 298      50.710  49.150  75.040  1.00  0.00           H
ATOM   4833  HB2 SER A 298      49.600  49.160  73.600  1.00  0.00           H
ATOM   4834  OG  SER A 298      51.370  48.060  73.370  1.00  0.00           O
ATOM   4835  HG1 SER A 298      50.890  47.630  72.660  1.00  0.00           H
ATOM   4836  C   SER A 298      50.400  46.730  76.020  1.00  0.00           C
ATOM   4837  O   SER A 298      50.360  47.360  77.060  1.00  0.00           O
ATOM   4838  N   PRO A 299      51.210  45.660  75.870  1.00  0.00           N
ATOM   4839  CD  PRO A 299      51.470  45.100  74.550  1.00  0.00           C
ATOM   4840  HD1 PRO A 299      52.210  45.730  74.010  1.00  0.00           H
ATOM   4841  HD2 PRO A 299      50.540  44.790  74.010  1.00  0.00           H
ATOM   4842  CA  PRO A 299      52.140  45.140  76.880  1.00  0.00           C
ATOM   4843  HA  PRO A 299      51.480  44.730  77.630  1.00  0.00           H
ATOM   4844  CB  PRO A 299      53.060  44.190  76.190  1.00  0.00           C
ATOM   4845  HB1 PRO A 299      53.230  43.290  76.810  1.00  0.00           H
ATOM   4846  HB2 PRO A 299      53.980  44.710  75.830  1.00  0.00           H
ATOM   4847  CG  PRO A 299      52.330  43.860  74.850  1.00  0.00           C
ATOM   4848  HG1 PRO A 299      53.050  43.670  74.030  1.00  0.00           H
ATOM   4849  HG2 PRO A 299      51.650  43.010  75.090  1.00  0.00           H
ATOM   4850  C   PRO A 299      52.940  46.220  77.610  1.00  0.00           C
ATOM   4851  O   PRO A 299      53.510  47.100  76.960  1.00  0.00           O
ATOM   4852  N   SER A 300      52.970  46.200  78.950  1.00  0.00           N
ATOM   4853  HN  SER A 300      52.430  45.500  79.420  1.00  0.00           H
ATOM   4854  CA  SER A 300      53.610  47.230  79.760  1.00  0.00           C
ATOM   4855  HA  SER A 300      54.430  47.610  79.190  1.00  0.00           H
ATOM   4856  CB  SER A 300      52.630  48.430  80.070  1.00  0.00           C
ATOM   4857  HB1 SER A 300      52.290  48.930  79.140  1.00  0.00           H
ATOM   4858  HB2 SER A 300      53.180  49.130  80.730  1.00  0.00           H
ATOM   4859  OG  SER A 300      51.390  48.020  80.670  1.00  0.00           O
ATOM   4860  HG1 SER A 300      51.030  47.410  80.020  1.00  0.00           H
ATOM   4861  C   SER A 300      54.080  46.680  81.160  1.00  0.00           C
ATOM   4862  O   SER A 300      54.860  47.370  81.860  1.00  0.00           O
ATOM   4863  NT  SER A 300      53.640  45.520  81.620  1.00  0.00           N
ATOM   4864  HNT SER A 300      53.080  44.930  81.060  1.00  0.00           H
ATOM   4865  CAT SER A 300      53.950  45.030  82.920  1.00  0.00           C
ATOM   4866  HT1 SER A 300      54.240  45.860  83.590  1.00  0.00           H
ATOM   4867  HT2 SER A 300      54.780  44.280  82.910  1.00  0.00           H
ATOM   4868  HT3 SER A 300      53.110  44.440  83.340  1.00  0.00           H
TER
ENDMDL
