# Supplementary material for: Structural basis of hydroxycarboxylic acid receptor signaling mechanisms through ligand binding
Source: Nat Commun. 2023 Sep 22;14:5899. doi: 10.1038/s41467-023-41650-7 (PMC10516952; doi:10.1038/s41467-023-41650-7)
Supplement: Supplementary file 4 — Source Data [file 41467_2023_41650_MOESM4_ESM.zip › source file/molecular dynamics simulations trajectories/without_gsk_run1/without_gsk_run1_400ns.pdb]

REMARK    GENERATED BY TRJCONV
TITLE     Title t= 400000.00000 step= 200000000
REMARK    THIS IS A SIMULATION BOX
CRYST1   95.860   95.860  111.549  90.00  90.00  90.00 P 1           1
MODEL        1
ATOM      1  CAY HSD A   9      48.820  39.310  30.940  1.00  0.00           C
ATOM      2  HY1 HSD A   9      47.810  39.110  31.370  1.00  0.00           H
ATOM      3  HY2 HSD A   9      49.300  39.880  31.770  1.00  0.00           H
ATOM      4  HY3 HSD A   9      49.410  38.440  30.620  1.00  0.00           H
ATOM      5  CY  HSD A   9      48.460  40.280  29.790  1.00  0.00           C
ATOM      6  OY  HSD A   9      48.010  39.920  28.690  1.00  0.00           O
ATOM      7  N   HSD A   9      48.540  41.630  30.090  1.00  0.00           N
ATOM      8  HN  HSD A   9      48.850  41.830  31.020  1.00  0.00           H
ATOM      9  CA  HSD A   9      48.140  42.630  29.180  1.00  0.00           C
ATOM     10  HA  HSD A   9      47.860  42.230  28.220  1.00  0.00           H
ATOM     11  CB  HSD A   9      46.880  43.500  29.610  1.00  0.00           C
ATOM     12  HB1 HSD A   9      46.730  44.390  28.960  1.00  0.00           H
ATOM     13  HB2 HSD A   9      47.040  43.960  30.610  1.00  0.00           H
ATOM     14  ND1 HSD A   9      44.660  42.480  28.740  1.00  0.00           N
ATOM     15  HD1 HSD A   9      44.570  43.190  28.040  1.00  0.00           H
ATOM     16  CG  HSD A   9      45.690  42.610  29.690  1.00  0.00           C
ATOM     17  CE1 HSD A   9      43.740  41.610  29.250  1.00  0.00           C
ATOM     18  HE1 HSD A   9      42.890  41.400  28.600  1.00  0.00           H
ATOM     19  NE2 HSD A   9      44.110  41.170  30.450  1.00  0.00           N
ATOM     20  CD2 HSD A   9      45.310  41.830  30.700  1.00  0.00           C
ATOM     21  HD2 HSD A   9      45.800  41.620  31.640  1.00  0.00           H
ATOM     22  C   HSD A   9      49.190  43.700  28.960  1.00  0.00           C
ATOM     23  O   HSD A   9      49.860  44.050  29.940  1.00  0.00           O
ATOM     24  N   PHE A  10      49.380  44.120  27.740  1.00  0.00           N
ATOM     25  HN  PHE A  10      48.770  43.780  27.030  1.00  0.00           H
ATOM     26  CA  PHE A  10      50.290  45.190  27.430  1.00  0.00           C
ATOM     27  HA  PHE A  10      50.990  45.310  28.230  1.00  0.00           H
ATOM     28  CB  PHE A  10      51.130  44.960  26.050  1.00  0.00           C
ATOM     29  HB1 PHE A  10      51.710  45.900  25.870  1.00  0.00           H
ATOM     30  HB2 PHE A  10      50.440  44.780  25.200  1.00  0.00           H
ATOM     31  CG  PHE A  10      52.030  43.800  26.140  1.00  0.00           C
ATOM     32  CD1 PHE A  10      53.340  43.970  26.490  1.00  0.00           C
ATOM     33  HD1 PHE A  10      53.700  44.950  26.770  1.00  0.00           H
ATOM     34  CE1 PHE A  10      54.310  42.940  26.470  1.00  0.00           C
ATOM     35  HE1 PHE A  10      55.310  43.180  26.820  1.00  0.00           H
ATOM     36  CZ  PHE A  10      53.860  41.660  26.200  1.00  0.00           C
ATOM     37  HZ  PHE A  10      54.570  40.860  26.250  1.00  0.00           H
ATOM     38  CD2 PHE A  10      51.630  42.490  25.840  1.00  0.00           C
ATOM     39  HD2 PHE A  10      50.570  42.390  25.620  1.00  0.00           H
ATOM     40  CE2 PHE A  10      52.520  41.420  25.940  1.00  0.00           C
ATOM     41  HE2 PHE A  10      52.180  40.420  25.690  1.00  0.00           H
ATOM     42  C   PHE A  10      49.520  46.550  27.360  1.00  0.00           C
ATOM     43  O   PHE A  10      48.460  46.860  26.820  1.00  0.00           O
ATOM     44  N   LEU A  11      50.100  47.540  28.110  1.00  0.00           N
ATOM     45  HN  LEU A  11      50.990  47.390  28.540  1.00  0.00           H
ATOM     46  CA  LEU A  11      49.590  48.830  28.380  1.00  0.00           C
ATOM     47  HA  LEU A  11      48.730  48.960  27.740  1.00  0.00           H
ATOM     48  CB  LEU A  11      49.140  49.070  29.850  1.00  0.00           C
ATOM     49  HB1 LEU A  11      48.640  50.040  30.040  1.00  0.00           H
ATOM     50  HB2 LEU A  11      50.070  49.010  30.460  1.00  0.00           H
ATOM     51  CG  LEU A  11      48.070  48.100  30.390  1.00  0.00           C
ATOM     52  HG  LEU A  11      48.520  47.090  30.500  1.00  0.00           H
ATOM     53  CD1 LEU A  11      47.820  48.450  31.860  1.00  0.00           C
ATOM     54 HD11 LEU A  11      46.940  47.870  32.230  1.00  0.00           H
ATOM     55 HD12 LEU A  11      47.610  49.540  31.950  1.00  0.00           H
ATOM     56 HD13 LEU A  11      48.720  48.220  32.460  1.00  0.00           H
ATOM     57  CD2 LEU A  11      46.780  48.050  29.520  1.00  0.00           C
ATOM     58 HD21 LEU A  11      46.070  48.890  29.670  1.00  0.00           H
ATOM     59 HD22 LEU A  11      46.260  47.150  29.890  1.00  0.00           H
ATOM     60 HD23 LEU A  11      46.940  47.920  28.440  1.00  0.00           H
ATOM     61  C   LEU A  11      50.490  49.920  27.950  1.00  0.00           C
ATOM     62  O   LEU A  11      51.620  49.660  27.590  1.00  0.00           O
ATOM     63  N   GLU A  12      50.100  51.240  28.100  1.00  0.00           N
ATOM     64  HN  GLU A  12      49.190  51.540  28.380  1.00  0.00           H
ATOM     65  CA  GLU A  12      51.070  52.250  28.050  1.00  0.00           C
ATOM     66  HA  GLU A  12      52.060  51.860  28.230  1.00  0.00           H
ATOM     67  CB  GLU A  12      50.940  53.050  26.700  1.00  0.00           C
ATOM     68  HB1 GLU A  12      49.890  53.430  26.730  1.00  0.00           H
ATOM     69  HB2 GLU A  12      50.900  52.240  25.950  1.00  0.00           H
ATOM     70  CG  GLU A  12      51.930  54.180  26.420  1.00  0.00           C
ATOM     71  HG1 GLU A  12      52.940  53.730  26.470  1.00  0.00           H
ATOM     72  HG2 GLU A  12      51.750  54.960  27.200  1.00  0.00           H
ATOM     73  CD  GLU A  12      51.800  54.790  25.030  1.00  0.00           C
ATOM     74  OE1 GLU A  12      52.690  54.640  24.150  1.00  0.00           O
ATOM     75  OE2 GLU A  12      50.710  55.340  24.840  1.00  0.00           O
ATOM     76  C   GLU A  12      50.840  53.260  29.170  1.00  0.00           C
ATOM     77  O   GLU A  12      49.680  53.590  29.570  1.00  0.00           O
ATOM     78  N   ILE A  13      51.870  53.780  29.830  1.00  0.00           N
ATOM     79  HN  ILE A  13      52.810  53.530  29.590  1.00  0.00           H
ATOM     80  CA  ILE A  13      51.810  54.860  30.810  1.00  0.00           C
ATOM     81  HA  ILE A  13      50.790  55.150  31.000  1.00  0.00           H
ATOM     82  CB  ILE A  13      52.040  54.250  32.260  1.00  0.00           C
ATOM     83  HB  ILE A  13      53.050  53.800  32.180  1.00  0.00           H
ATOM     84  CG2 ILE A  13      52.100  55.290  33.390  1.00  0.00           C
ATOM     85 HG21 ILE A  13      52.330  54.840  34.380  1.00  0.00           H
ATOM     86 HG22 ILE A  13      51.070  55.680  33.490  1.00  0.00           H
ATOM     87 HG23 ILE A  13      52.830  56.130  33.260  1.00  0.00           H
ATOM     88  CG1 ILE A  13      50.980  53.170  32.690  1.00  0.00           C
ATOM     89 HG11 ILE A  13      50.500  52.560  31.890  1.00  0.00           H
ATOM     90 HG12 ILE A  13      50.080  53.700  33.080  1.00  0.00           H
ATOM     91  CD  ILE A  13      51.530  52.250  33.780  1.00  0.00           C
ATOM     92  HD1 ILE A  13      52.260  51.660  33.180  1.00  0.00           H
ATOM     93  HD2 ILE A  13      50.840  51.520  34.230  1.00  0.00           H
ATOM     94  HD3 ILE A  13      52.150  52.700  34.580  1.00  0.00           H
ATOM     95  C   ILE A  13      52.650  56.050  30.440  1.00  0.00           C
ATOM     96  O   ILE A  13      53.890  55.930  30.230  1.00  0.00           O
ATOM     97  N   ASP A  14      52.100  57.180  30.220  1.00  0.00           N
ATOM     98  HN  ASP A  14      51.150  57.300  30.520  1.00  0.00           H
ATOM     99  CA  ASP A  14      52.800  58.500  29.990  1.00  0.00           C
ATOM    100  HA  ASP A  14      52.070  59.290  29.860  1.00  0.00           H
ATOM    101  CB  ASP A  14      53.850  58.850  31.170  1.00  0.00           C
ATOM    102  HB1 ASP A  14      54.340  59.800  30.890  1.00  0.00           H
ATOM    103  HB2 ASP A  14      54.630  58.080  31.300  1.00  0.00           H
ATOM    104  CG  ASP A  14      53.090  59.010  32.450  1.00  0.00           C
ATOM    105  OD1 ASP A  14      51.990  59.540  32.350  1.00  0.00           O
ATOM    106  OD2 ASP A  14      53.740  58.960  33.570  1.00  0.00           O
ATOM    107  C   ASP A  14      53.520  58.460  28.630  1.00  0.00           C
ATOM    108  O   ASP A  14      54.580  59.110  28.540  1.00  0.00           O
ATOM    109  N   LYS A  15      52.940  57.710  27.630  1.00  0.00           N
ATOM    110  HN  LYS A  15      52.190  57.130  27.910  1.00  0.00           H
ATOM    111  CA  LYS A  15      53.590  57.490  26.360  1.00  0.00           C
ATOM    112  HA  LYS A  15      52.870  56.980  25.740  1.00  0.00           H
ATOM    113  CB  LYS A  15      53.750  58.830  25.490  1.00  0.00           C
ATOM    114  HB1 LYS A  15      54.180  58.370  24.570  1.00  0.00           H
ATOM    115  HB2 LYS A  15      54.610  59.420  25.850  1.00  0.00           H
ATOM    116  CG  LYS A  15      52.410  59.590  25.270  1.00  0.00           C
ATOM    117  HG1 LYS A  15      52.680  60.290  24.450  1.00  0.00           H
ATOM    118  HG2 LYS A  15      52.270  60.150  26.220  1.00  0.00           H
ATOM    119  CD  LYS A  15      51.120  58.920  24.820  1.00  0.00           C
ATOM    120  HD1 LYS A  15      50.260  59.620  24.760  1.00  0.00           H
ATOM    121  HD2 LYS A  15      50.850  58.060  25.470  1.00  0.00           H
ATOM    122  CE  LYS A  15      51.310  58.350  23.480  1.00  0.00           C
ATOM    123  HE1 LYS A  15      52.170  57.650  23.530  1.00  0.00           H
ATOM    124  HE2 LYS A  15      51.410  59.130  22.690  1.00  0.00           H
ATOM    125  NZ  LYS A  15      50.280  57.370  23.220  1.00  0.00           N
ATOM    126  HZ1 LYS A  15      49.320  57.780  23.130  1.00  0.00           H
ATOM    127  HZ2 LYS A  15      50.190  56.640  23.950  1.00  0.00           H
ATOM    128  HZ3 LYS A  15      50.520  56.870  22.340  1.00  0.00           H
ATOM    129  C   LYS A  15      54.810  56.490  26.410  1.00  0.00           C
ATOM    130  O   LYS A  15      55.770  56.720  25.660  1.00  0.00           O
ATOM    131  N   LYS A  16      54.820  55.470  27.320  1.00  0.00           N
ATOM    132  HN  LYS A  16      54.040  55.320  27.920  1.00  0.00           H
ATOM    133  CA  LYS A  16      55.870  54.520  27.430  1.00  0.00           C
ATOM    134  HA  LYS A  16      56.240  54.440  26.420  1.00  0.00           H
ATOM    135  CB  LYS A  16      56.930  54.920  28.480  1.00  0.00           C
ATOM    136  HB1 LYS A  16      57.580  54.060  28.750  1.00  0.00           H
ATOM    137  HB2 LYS A  16      56.450  55.210  29.430  1.00  0.00           H
ATOM    138  CG  LYS A  16      57.870  56.090  27.960  1.00  0.00           C
ATOM    139  HG1 LYS A  16      58.550  56.410  28.780  1.00  0.00           H
ATOM    140  HG2 LYS A  16      57.130  56.920  27.840  1.00  0.00           H
ATOM    141  CD  LYS A  16      58.780  55.710  26.730  1.00  0.00           C
ATOM    142  HD1 LYS A  16      58.240  55.030  26.030  1.00  0.00           H
ATOM    143  HD2 LYS A  16      59.580  55.200  27.300  1.00  0.00           H
ATOM    144  CE  LYS A  16      59.450  56.860  26.050  1.00  0.00           C
ATOM    145  HE1 LYS A  16      60.160  56.500  25.280  1.00  0.00           H
ATOM    146  HE2 LYS A  16      60.050  57.490  26.740  1.00  0.00           H
ATOM    147  NZ  LYS A  16      58.520  57.770  25.370  1.00  0.00           N
ATOM    148  HZ1 LYS A  16      57.790  58.200  25.980  1.00  0.00           H
ATOM    149  HZ2 LYS A  16      58.000  57.430  24.540  1.00  0.00           H
ATOM    150  HZ3 LYS A  16      59.090  58.590  25.110  1.00  0.00           H
ATOM    151  C   LYS A  16      55.300  53.130  27.850  1.00  0.00           C
ATOM    152  O   LYS A  16      54.350  53.030  28.520  1.00  0.00           O
ATOM    153  N   ASN A  17      55.890  52.020  27.320  1.00  0.00           N
ATOM    154  HN  ASN A  17      56.800  51.970  26.910  1.00  0.00           H
ATOM    155  CA  ASN A  17      55.230  50.700  27.400  1.00  0.00           C
ATOM    156  HA  ASN A  17      54.190  50.840  27.150  1.00  0.00           H
ATOM    157  CB  ASN A  17      55.490  49.730  26.260  1.00  0.00           C
ATOM    158  HB1 ASN A  17      55.370  48.670  26.560  1.00  0.00           H
ATOM    159  HB2 ASN A  17      56.590  49.800  26.150  1.00  0.00           H
ATOM    160  CG  ASN A  17      54.800  49.980  24.920  1.00  0.00           C
ATOM    161  OD1 ASN A  17      53.870  50.840  24.830  1.00  0.00           O
ATOM    162  ND2 ASN A  17      54.970  49.060  23.920  1.00  0.00           N
ATOM    163 HD21 ASN A  17      55.240  48.120  24.160  1.00  0.00           H
ATOM    164 HD22 ASN A  17      54.350  49.110  23.140  1.00  0.00           H
ATOM    165  C   ASN A  17      55.320  49.970  28.730  1.00  0.00           C
ATOM    166  O   ASN A  17      56.350  49.950  29.340  1.00  0.00           O
ATOM    167  N   CYS A  18      54.210  49.330  29.190  1.00  0.00           N
ATOM    168  HN  CYS A  18      53.400  49.400  28.640  1.00  0.00           H
ATOM    169  CA  CYS A  18      54.070  48.720  30.520  1.00  0.00           C
ATOM    170  HA  CYS A  18      55.070  48.350  30.710  1.00  0.00           H
ATOM    171  CB  CYS A  18      53.400  49.560  31.700  1.00  0.00           C
ATOM    172  HB1 CYS A  18      53.460  49.100  32.710  1.00  0.00           H
ATOM    173  HB2 CYS A  18      52.320  49.700  31.500  1.00  0.00           H
ATOM    174  SG  CYS A  18      54.310  51.210  31.720  1.00  0.00           S
ATOM    175  C   CYS A  18      53.240  47.510  30.360  1.00  0.00           C
ATOM    176  O   CYS A  18      52.460  47.420  29.440  1.00  0.00           O
ATOM    177  N   CYS A  19      53.340  46.570  31.340  1.00  0.00           N
ATOM    178  HN  CYS A  19      53.840  46.670  32.200  1.00  0.00           H
ATOM    179  CA  CYS A  19      52.640  45.310  31.310  1.00  0.00           C
ATOM    180  HA  CYS A  19      51.980  45.220  30.480  1.00  0.00           H
ATOM    181  CB  CYS A  19      53.660  44.150  31.230  1.00  0.00           C
ATOM    182  HB1 CYS A  19      53.010  43.240  31.320  1.00  0.00           H
ATOM    183  HB2 CYS A  19      54.320  44.170  32.120  1.00  0.00           H
ATOM    184  SG  CYS A  19      54.680  44.220  29.720  1.00  0.00           S
ATOM    185  C   CYS A  19      51.810  45.350  32.580  1.00  0.00           C
ATOM    186  O   CYS A  19      51.990  46.150  33.440  1.00  0.00           O
ATOM    187  N   VAL A  20      50.910  44.460  32.640  1.00  0.00           N
ATOM    188  HN  VAL A  20      50.580  44.000  31.830  1.00  0.00           H
ATOM    189  CA  VAL A  20      50.150  44.100  33.820  1.00  0.00           C
ATOM    190  HA  VAL A  20      50.840  43.980  34.630  1.00  0.00           H
ATOM    191  CB  VAL A  20      49.050  45.140  34.130  1.00  0.00           C
ATOM    192  HB  VAL A  20      49.370  46.190  33.960  1.00  0.00           H
ATOM    193  CG1 VAL A  20      47.810  44.970  33.200  1.00  0.00           C
ATOM    194 HG11 VAL A  20      47.390  43.930  33.160  1.00  0.00           H
ATOM    195 HG12 VAL A  20      48.020  45.290  32.160  1.00  0.00           H
ATOM    196 HG13 VAL A  20      47.030  45.730  33.370  1.00  0.00           H
ATOM    197  CG2 VAL A  20      48.600  45.110  35.640  1.00  0.00           C
ATOM    198 HG21 VAL A  20      48.290  44.050  35.810  1.00  0.00           H
ATOM    199 HG22 VAL A  20      47.670  45.610  35.940  1.00  0.00           H
ATOM    200 HG23 VAL A  20      49.470  45.450  36.240  1.00  0.00           H
ATOM    201  C   VAL A  20      49.660  42.660  33.780  1.00  0.00           C
ATOM    202  O   VAL A  20      49.290  42.160  32.720  1.00  0.00           O
ATOM    203  N   PHE A  21      49.640  42.060  34.960  1.00  0.00           N
ATOM    204  HN  PHE A  21      49.820  42.540  35.820  1.00  0.00           H
ATOM    205  CA  PHE A  21      49.440  40.640  35.110  1.00  0.00           C
ATOM    206  HA  PHE A  21      49.180  40.230  34.150  1.00  0.00           H
ATOM    207  CB  PHE A  21      50.710  39.900  35.470  1.00  0.00           C
ATOM    208  HB1 PHE A  21      50.680  38.790  35.570  1.00  0.00           H
ATOM    209  HB2 PHE A  21      51.090  40.290  36.440  1.00  0.00           H
ATOM    210  CG  PHE A  21      51.750  40.140  34.420  1.00  0.00           C
ATOM    211  CD1 PHE A  21      52.780  41.110  34.670  1.00  0.00           C
ATOM    212  HD1 PHE A  21      52.810  41.600  35.620  1.00  0.00           H
ATOM    213  CE1 PHE A  21      53.930  41.100  33.780  1.00  0.00           C
ATOM    214  HE1 PHE A  21      54.740  41.780  34.010  1.00  0.00           H
ATOM    215  CZ  PHE A  21      53.810  40.540  32.520  1.00  0.00           C
ATOM    216  HZ  PHE A  21      54.530  40.750  31.740  1.00  0.00           H
ATOM    217  CD2 PHE A  21      51.750  39.430  33.210  1.00  0.00           C
ATOM    218  HD2 PHE A  21      50.920  38.800  32.940  1.00  0.00           H
ATOM    219  CE2 PHE A  21      52.710  39.770  32.230  1.00  0.00           C
ATOM    220  HE2 PHE A  21      52.640  39.270  31.270  1.00  0.00           H
ATOM    221  C   PHE A  21      48.350  40.310  36.050  1.00  0.00           C
ATOM    222  O   PHE A  21      47.920  41.170  36.780  1.00  0.00           O
ATOM    223  N   ARG A  22      47.840  39.030  35.920  1.00  0.00           N
ATOM    224  HN  ARG A  22      48.210  38.300  35.340  1.00  0.00           H
ATOM    225  CA  ARG A  22      46.520  38.670  36.340  1.00  0.00           C
ATOM    226  HA  ARG A  22      46.420  38.980  37.370  1.00  0.00           H
ATOM    227  CB  ARG A  22      45.370  39.440  35.540  1.00  0.00           C
ATOM    228  HB1 ARG A  22      45.480  40.500  35.860  1.00  0.00           H
ATOM    229  HB2 ARG A  22      44.330  39.180  35.810  1.00  0.00           H
ATOM    230  CG  ARG A  22      45.370  39.460  34.000  1.00  0.00           C
ATOM    231  HG1 ARG A  22      46.390  39.670  33.610  1.00  0.00           H
ATOM    232  HG2 ARG A  22      44.800  40.350  33.650  1.00  0.00           H
ATOM    233  CD  ARG A  22      44.870  38.200  33.300  1.00  0.00           C
ATOM    234  HD1 ARG A  22      43.850  37.830  33.580  1.00  0.00           H
ATOM    235  HD2 ARG A  22      45.590  37.360  33.420  1.00  0.00           H
ATOM    236  NE  ARG A  22      44.650  38.590  31.830  1.00  0.00           N
ATOM    237  HE  ARG A  22      44.360  39.520  31.620  1.00  0.00           H
ATOM    238  CZ  ARG A  22      45.040  37.860  30.810  1.00  0.00           C
ATOM    239  NH1 ARG A  22      45.520  36.630  30.940  1.00  0.00           N
ATOM    240 HH11 ARG A  22      45.710  36.150  30.090  1.00  0.00           H
ATOM    241 HH12 ARG A  22      45.470  36.190  31.840  1.00  0.00           H
ATOM    242  NH2 ARG A  22      44.850  38.460  29.630  1.00  0.00           N
ATOM    243 HH21 ARG A  22      44.180  39.220  29.640  1.00  0.00           H
ATOM    244 HH22 ARG A  22      45.050  37.950  28.800  1.00  0.00           H
ATOM    245  C   ARG A  22      46.410  37.170  36.320  1.00  0.00           C
ATOM    246  O   ARG A  22      45.420  36.550  36.010  1.00  0.00           O
ATOM    247  N   ASP A  23      47.510  36.500  36.770  1.00  0.00           N
ATOM    248  HN  ASP A  23      48.260  37.020  37.170  1.00  0.00           H
ATOM    249  CA  ASP A  23      47.600  35.060  36.590  1.00  0.00           C
ATOM    250  HA  ASP A  23      47.380  34.790  35.560  1.00  0.00           H
ATOM    251  CB  ASP A  23      49.040  34.520  36.850  1.00  0.00           C
ATOM    252  HB1 ASP A  23      49.090  33.410  36.940  1.00  0.00           H
ATOM    253  HB2 ASP A  23      49.320  35.120  37.730  1.00  0.00           H
ATOM    254  CG  ASP A  23      50.030  34.800  35.750  1.00  0.00           C
ATOM    255  OD1 ASP A  23      49.510  35.050  34.610  1.00  0.00           O
ATOM    256  OD2 ASP A  23      51.240  34.670  35.860  1.00  0.00           O
ATOM    257  C   ASP A  23      46.650  34.210  37.380  1.00  0.00           C
ATOM    258  O   ASP A  23      46.390  34.460  38.570  1.00  0.00           O
ATOM    259  N   ASP A  24      46.030  33.240  36.680  1.00  0.00           N
ATOM    260  HN  ASP A  24      46.210  33.120  35.710  1.00  0.00           H
ATOM    261  CA  ASP A  24      44.960  32.350  37.150  1.00  0.00           C
ATOM    262  HA  ASP A  24      44.070  32.960  37.190  1.00  0.00           H
ATOM    263  CB  ASP A  24      44.950  31.130  36.190  1.00  0.00           C
ATOM    264  HB1 ASP A  24      44.040  30.550  36.480  1.00  0.00           H
ATOM    265  HB2 ASP A  24      45.880  30.540  36.340  1.00  0.00           H
ATOM    266  CG  ASP A  24      44.900  31.640  34.790  1.00  0.00           C
ATOM    267  OD1 ASP A  24      45.680  31.010  33.940  1.00  0.00           O
ATOM    268  OD2 ASP A  24      44.130  32.600  34.500  1.00  0.00           O
ATOM    269  C   ASP A  24      45.030  31.810  38.630  1.00  0.00           C
ATOM    270  O   ASP A  24      44.070  31.770  39.400  1.00  0.00           O
ATOM    271  N   PHE A  25      46.190  31.370  39.000  1.00  0.00           N
ATOM    272  HN  PHE A  25      46.940  31.400  38.360  1.00  0.00           H
ATOM    273  CA  PHE A  25      46.360  30.900  40.370  1.00  0.00           C
ATOM    274  HA  PHE A  25      45.510  30.270  40.570  1.00  0.00           H
ATOM    275  CB  PHE A  25      47.640  30.030  40.540  1.00  0.00           C
ATOM    276  HB1 PHE A  25      48.540  30.680  40.520  1.00  0.00           H
ATOM    277  HB2 PHE A  25      47.690  29.270  39.730  1.00  0.00           H
ATOM    278  CG  PHE A  25      47.720  29.210  41.790  1.00  0.00           C
ATOM    279  CD1 PHE A  25      48.110  29.700  42.990  1.00  0.00           C
ATOM    280  HD1 PHE A  25      48.500  30.690  43.160  1.00  0.00           H
ATOM    281  CE1 PHE A  25      48.200  28.840  44.090  1.00  0.00           C
ATOM    282  HE1 PHE A  25      48.650  29.160  45.010  1.00  0.00           H
ATOM    283  CZ  PHE A  25      47.930  27.440  43.960  1.00  0.00           C
ATOM    284  HZ  PHE A  25      48.070  26.740  44.760  1.00  0.00           H
ATOM    285  CD2 PHE A  25      47.280  27.890  41.680  1.00  0.00           C
ATOM    286  HD2 PHE A  25      46.950  27.480  40.740  1.00  0.00           H
ATOM    287  CE2 PHE A  25      47.540  26.970  42.730  1.00  0.00           C
ATOM    288  HE2 PHE A  25      47.370  25.920  42.530  1.00  0.00           H
ATOM    289  C   PHE A  25      46.280  32.020  41.450  1.00  0.00           C
ATOM    290  O   PHE A  25      45.520  31.940  42.420  1.00  0.00           O
ATOM    291  N   ILE A  26      47.080  33.130  41.290  1.00  0.00           N
ATOM    292  HN  ILE A  26      47.660  33.210  40.480  1.00  0.00           H
ATOM    293  CA  ILE A  26      47.150  34.190  42.300  1.00  0.00           C
ATOM    294  HA  ILE A  26      47.110  33.560  43.170  1.00  0.00           H
ATOM    295  CB  ILE A  26      48.440  35.030  42.180  1.00  0.00           C
ATOM    296  HB  ILE A  26      49.290  34.330  42.050  1.00  0.00           H
ATOM    297  CG2 ILE A  26      48.410  36.030  41.060  1.00  0.00           C
ATOM    298 HG21 ILE A  26      48.020  35.510  40.160  1.00  0.00           H
ATOM    299 HG22 ILE A  26      49.340  36.480  40.640  1.00  0.00           H
ATOM    300 HG23 ILE A  26      47.780  36.860  41.420  1.00  0.00           H
ATOM    301  CG1 ILE A  26      48.710  35.750  43.500  1.00  0.00           C
ATOM    302 HG11 ILE A  26      48.010  36.610  43.680  1.00  0.00           H
ATOM    303 HG12 ILE A  26      49.690  36.240  43.290  1.00  0.00           H
ATOM    304  CD  ILE A  26      48.720  34.910  44.750  1.00  0.00           C
ATOM    305  HD1 ILE A  26      47.870  34.200  44.890  1.00  0.00           H
ATOM    306  HD2 ILE A  26      48.790  35.610  45.600  1.00  0.00           H
ATOM    307  HD3 ILE A  26      49.600  34.240  44.640  1.00  0.00           H
ATOM    308  C   ILE A  26      45.990  35.070  42.490  1.00  0.00           C
ATOM    309  O   ILE A  26      45.710  35.500  43.570  1.00  0.00           O
ATOM    310  N   VAL A  27      45.190  35.330  41.430  1.00  0.00           N
ATOM    311  HN  VAL A  27      45.410  34.910  40.560  1.00  0.00           H
ATOM    312  CA  VAL A  27      43.990  36.150  41.590  1.00  0.00           C
ATOM    313  HA  VAL A  27      44.190  36.970  42.270  1.00  0.00           H
ATOM    314  CB  VAL A  27      43.570  36.780  40.200  1.00  0.00           C
ATOM    315  HB  VAL A  27      42.770  37.550  40.280  1.00  0.00           H
ATOM    316  CG1 VAL A  27      44.850  37.430  39.610  1.00  0.00           C
ATOM    317 HG11 VAL A  27      45.690  36.820  39.210  1.00  0.00           H
ATOM    318 HG12 VAL A  27      45.370  38.010  40.420  1.00  0.00           H
ATOM    319 HG13 VAL A  27      44.730  38.180  38.790  1.00  0.00           H
ATOM    320  CG2 VAL A  27      43.040  35.650  39.290  1.00  0.00           C
ATOM    321 HG21 VAL A  27      42.870  36.070  38.280  1.00  0.00           H
ATOM    322 HG22 VAL A  27      42.080  35.190  39.580  1.00  0.00           H
ATOM    323 HG23 VAL A  27      43.860  34.940  39.020  1.00  0.00           H
ATOM    324  C   VAL A  27      42.830  35.360  42.280  1.00  0.00           C
ATOM    325  O   VAL A  27      41.850  35.960  42.770  1.00  0.00           O
ATOM    326  N   LYS A  28      42.880  33.970  42.370  1.00  0.00           N
ATOM    327  HN  LYS A  28      43.540  33.380  41.910  1.00  0.00           H
ATOM    328  CA  LYS A  28      41.850  33.270  43.050  1.00  0.00           C
ATOM    329  HA  LYS A  28      40.930  33.830  42.940  1.00  0.00           H
ATOM    330  CB  LYS A  28      41.800  31.880  42.230  1.00  0.00           C
ATOM    331  HB1 LYS A  28      41.450  31.060  42.880  1.00  0.00           H
ATOM    332  HB2 LYS A  28      42.830  31.510  42.010  1.00  0.00           H
ATOM    333  CG  LYS A  28      41.030  31.890  40.930  1.00  0.00           C
ATOM    334  HG1 LYS A  28      40.980  30.830  40.560  1.00  0.00           H
ATOM    335  HG2 LYS A  28      41.540  32.510  40.160  1.00  0.00           H
ATOM    336  CD  LYS A  28      39.550  32.310  41.040  1.00  0.00           C
ATOM    337  HD1 LYS A  28      39.220  32.190  39.990  1.00  0.00           H
ATOM    338  HD2 LYS A  28      39.510  33.350  41.430  1.00  0.00           H
ATOM    339  CE  LYS A  28      38.610  31.540  41.880  1.00  0.00           C
ATOM    340  HE1 LYS A  28      37.600  32.000  41.790  1.00  0.00           H
ATOM    341  HE2 LYS A  28      38.990  31.570  42.920  1.00  0.00           H
ATOM    342  NZ  LYS A  28      38.490  30.080  41.440  1.00  0.00           N
ATOM    343  HZ1 LYS A  28      37.910  29.670  42.190  1.00  0.00           H
ATOM    344  HZ2 LYS A  28      39.460  29.720  41.410  1.00  0.00           H
ATOM    345  HZ3 LYS A  28      38.110  30.100  40.470  1.00  0.00           H
ATOM    346  C   LYS A  28      42.130  33.040  44.470  1.00  0.00           C
ATOM    347  O   LYS A  28      41.200  33.150  45.260  1.00  0.00           O
ATOM    348  N   VAL A  29      43.410  32.770  44.830  1.00  0.00           N
ATOM    349  HN  VAL A  29      44.120  32.770  44.140  1.00  0.00           H
ATOM    350  CA  VAL A  29      43.740  32.250  46.150  1.00  0.00           C
ATOM    351  HA  VAL A  29      42.990  31.560  46.520  1.00  0.00           H
ATOM    352  CB  VAL A  29      44.980  31.330  46.240  1.00  0.00           C
ATOM    353  HB  VAL A  29      44.930  30.880  47.260  1.00  0.00           H
ATOM    354  CG1 VAL A  29      44.780  30.120  45.330  1.00  0.00           C
ATOM    355 HG11 VAL A  29      45.610  29.400  45.390  1.00  0.00           H
ATOM    356 HG12 VAL A  29      44.710  30.530  44.290  1.00  0.00           H
ATOM    357 HG13 VAL A  29      43.780  29.670  45.580  1.00  0.00           H
ATOM    358  CG2 VAL A  29      46.290  31.950  45.840  1.00  0.00           C
ATOM    359 HG21 VAL A  29      46.540  32.820  46.490  1.00  0.00           H
ATOM    360 HG22 VAL A  29      46.220  32.290  44.790  1.00  0.00           H
ATOM    361 HG23 VAL A  29      47.080  31.170  45.750  1.00  0.00           H
ATOM    362  C   VAL A  29      43.740  33.310  47.210  1.00  0.00           C
ATOM    363  O   VAL A  29      43.480  33.150  48.390  1.00  0.00           O
ATOM    364  N   LEU A  30      44.100  34.560  46.820  1.00  0.00           N
ATOM    365  HN  LEU A  30      44.320  34.830  45.870  1.00  0.00           H
ATOM    366  CA  LEU A  30      44.110  35.720  47.720  1.00  0.00           C
ATOM    367  HA  LEU A  30      44.630  35.540  48.650  1.00  0.00           H
ATOM    368  CB  LEU A  30      44.710  36.900  46.940  1.00  0.00           C
ATOM    369  HB1 LEU A  30      44.530  37.820  47.530  1.00  0.00           H
ATOM    370  HB2 LEU A  30      44.370  37.090  45.900  1.00  0.00           H
ATOM    371  CG  LEU A  30      46.260  36.750  46.890  1.00  0.00           C
ATOM    372  HG  LEU A  30      46.350  35.970  46.100  1.00  0.00           H
ATOM    373  CD1 LEU A  30      46.860  38.070  46.400  1.00  0.00           C
ATOM    374 HD11 LEU A  30      46.320  38.470  45.520  1.00  0.00           H
ATOM    375 HD12 LEU A  30      47.910  38.080  46.070  1.00  0.00           H
ATOM    376 HD13 LEU A  30      46.660  38.800  47.230  1.00  0.00           H
ATOM    377  CD2 LEU A  30      46.970  36.380  48.120  1.00  0.00           C
ATOM    378 HD21 LEU A  30      46.780  37.090  48.960  1.00  0.00           H
ATOM    379 HD22 LEU A  30      48.060  36.430  47.920  1.00  0.00           H
ATOM    380 HD23 LEU A  30      46.620  35.380  48.460  1.00  0.00           H
ATOM    381  C   LEU A  30      42.720  36.000  48.210  1.00  0.00           C
ATOM    382  O   LEU A  30      42.640  36.130  49.460  1.00  0.00           O
ATOM    383  N   PRO A  31      41.550  36.120  47.560  1.00  0.00           N
ATOM    384  CD  PRO A  31      41.430  36.520  46.180  1.00  0.00           C
ATOM    385  HD1 PRO A  31      41.770  35.610  45.630  1.00  0.00           H
ATOM    386  HD2 PRO A  31      42.000  37.440  45.990  1.00  0.00           H
ATOM    387  CA  PRO A  31      40.260  36.420  48.180  1.00  0.00           C
ATOM    388  HA  PRO A  31      40.420  37.460  48.410  1.00  0.00           H
ATOM    389  CB  PRO A  31      39.200  36.440  47.130  1.00  0.00           C
ATOM    390  HB1 PRO A  31      38.370  37.150  47.350  1.00  0.00           H
ATOM    391  HB2 PRO A  31      38.680  35.470  47.040  1.00  0.00           H
ATOM    392  CG  PRO A  31      39.960  36.900  45.910  1.00  0.00           C
ATOM    393  HG1 PRO A  31      39.560  36.310  45.060  1.00  0.00           H
ATOM    394  HG2 PRO A  31      39.920  38.010  45.810  1.00  0.00           H
ATOM    395  C   PRO A  31      39.830  35.740  49.460  1.00  0.00           C
ATOM    396  O   PRO A  31      39.400  36.460  50.370  1.00  0.00           O
ATOM    397  N   PRO A  32      39.960  34.480  49.760  1.00  0.00           N
ATOM    398  CD  PRO A  32      39.930  33.420  48.830  1.00  0.00           C
ATOM    399  HD1 PRO A  32      40.970  33.080  48.630  1.00  0.00           H
ATOM    400  HD2 PRO A  32      39.420  33.630  47.870  1.00  0.00           H
ATOM    401  CA  PRO A  32      39.610  34.060  51.140  1.00  0.00           C
ATOM    402  HA  PRO A  32      38.630  34.420  51.380  1.00  0.00           H
ATOM    403  CB  PRO A  32      39.770  32.550  51.070  1.00  0.00           C
ATOM    404  HB1 PRO A  32      39.140  32.070  51.840  1.00  0.00           H
ATOM    405  HB2 PRO A  32      40.860  32.350  51.040  1.00  0.00           H
ATOM    406  CG  PRO A  32      39.250  32.290  49.650  1.00  0.00           C
ATOM    407  HG1 PRO A  32      39.340  31.270  49.220  1.00  0.00           H
ATOM    408  HG2 PRO A  32      38.210  32.660  49.550  1.00  0.00           H
ATOM    409  C   PRO A  32      40.670  34.600  52.170  1.00  0.00           C
ATOM    410  O   PRO A  32      40.310  34.730  53.340  1.00  0.00           O
ATOM    411  N   VAL A  33      41.920  34.750  51.760  1.00  0.00           N
ATOM    412  HN  VAL A  33      42.290  34.460  50.890  1.00  0.00           H
ATOM    413  CA  VAL A  33      42.960  35.030  52.790  1.00  0.00           C
ATOM    414  HA  VAL A  33      42.680  34.430  53.640  1.00  0.00           H
ATOM    415  CB  VAL A  33      44.350  34.670  52.350  1.00  0.00           C
ATOM    416  HB  VAL A  33      44.800  35.400  51.630  1.00  0.00           H
ATOM    417  CG1 VAL A  33      45.300  34.490  53.520  1.00  0.00           C
ATOM    418 HG11 VAL A  33      45.560  35.470  53.970  1.00  0.00           H
ATOM    419 HG12 VAL A  33      46.260  34.030  53.220  1.00  0.00           H
ATOM    420 HG13 VAL A  33      44.880  33.830  54.320  1.00  0.00           H
ATOM    421  CG2 VAL A  33      44.330  33.320  51.530  1.00  0.00           C
ATOM    422 HG21 VAL A  33      43.980  32.500  52.190  1.00  0.00           H
ATOM    423 HG22 VAL A  33      45.360  33.060  51.200  1.00  0.00           H
ATOM    424 HG23 VAL A  33      43.590  33.390  50.710  1.00  0.00           H
ATOM    425  C   VAL A  33      42.920  36.500  53.210  1.00  0.00           C
ATOM    426  O   VAL A  33      43.050  36.880  54.330  1.00  0.00           O
ATOM    427  N   LEU A  34      42.640  37.410  52.190  1.00  0.00           N
ATOM    428  HN  LEU A  34      42.760  37.090  51.250  1.00  0.00           H
ATOM    429  CA  LEU A  34      42.320  38.830  52.300  1.00  0.00           C
ATOM    430  HA  LEU A  34      43.000  39.440  52.870  1.00  0.00           H
ATOM    431  CB  LEU A  34      42.090  39.280  50.820  1.00  0.00           C
ATOM    432  HB1 LEU A  34      41.610  40.270  50.690  1.00  0.00           H
ATOM    433  HB2 LEU A  34      41.440  38.540  50.290  1.00  0.00           H
ATOM    434  CG  LEU A  34      43.310  39.590  49.930  1.00  0.00           C
ATOM    435  HG  LEU A  34      43.830  38.620  49.740  1.00  0.00           H
ATOM    436  CD1 LEU A  34      43.100  40.290  48.580  1.00  0.00           C
ATOM    437 HD11 LEU A  34      42.360  39.790  47.920  1.00  0.00           H
ATOM    438 HD12 LEU A  34      44.110  40.370  48.110  1.00  0.00           H
ATOM    439 HD13 LEU A  34      42.820  41.370  48.590  1.00  0.00           H
ATOM    440  CD2 LEU A  34      44.400  40.310  50.760  1.00  0.00           C
ATOM    441 HD21 LEU A  34      44.210  41.400  50.900  1.00  0.00           H
ATOM    442 HD22 LEU A  34      45.350  40.340  50.190  1.00  0.00           H
ATOM    443 HD23 LEU A  34      44.620  39.700  51.650  1.00  0.00           H
ATOM    444  C   LEU A  34      41.020  39.000  52.890  1.00  0.00           C
ATOM    445  O   LEU A  34      40.810  39.880  53.780  1.00  0.00           O
ATOM    446  N   GLY A  35      40.030  38.120  52.590  1.00  0.00           N
ATOM    447  HN  GLY A  35      40.180  37.490  51.830  1.00  0.00           H
ATOM    448  CA  GLY A  35      38.640  38.140  53.260  1.00  0.00           C
ATOM    449  HA1 GLY A  35      38.090  37.280  52.930  1.00  0.00           H
ATOM    450  HA2 GLY A  35      38.230  39.120  53.040  1.00  0.00           H
ATOM    451  C   GLY A  35      38.620  37.860  54.730  1.00  0.00           C
ATOM    452  O   GLY A  35      37.860  38.400  55.480  1.00  0.00           O
ATOM    453  N   LEU A  36      39.550  36.990  55.100  1.00  0.00           N
ATOM    454  HN  LEU A  36      40.100  36.450  54.460  1.00  0.00           H
ATOM    455  CA  LEU A  36      39.800  36.840  56.560  1.00  0.00           C
ATOM    456  HA  LEU A  36      38.830  36.580  56.980  1.00  0.00           H
ATOM    457  CB  LEU A  36      40.770  35.630  56.760  1.00  0.00           C
ATOM    458  HB1 LEU A  36      41.640  35.780  56.100  1.00  0.00           H
ATOM    459  HB2 LEU A  36      40.200  34.740  56.390  1.00  0.00           H
ATOM    460  CG  LEU A  36      41.170  35.460  58.260  1.00  0.00           C
ATOM    461  HG  LEU A  36      41.780  36.380  58.360  1.00  0.00           H
ATOM    462  CD1 LEU A  36      40.040  35.500  59.320  1.00  0.00           C
ATOM    463 HD11 LEU A  36      40.390  35.240  60.340  1.00  0.00           H
ATOM    464 HD12 LEU A  36      39.400  34.660  58.970  1.00  0.00           H
ATOM    465 HD13 LEU A  36      39.480  36.460  59.280  1.00  0.00           H
ATOM    466  CD2 LEU A  36      42.120  34.250  58.470  1.00  0.00           C
ATOM    467 HD21 LEU A  36      42.410  34.160  59.540  1.00  0.00           H
ATOM    468 HD22 LEU A  36      43.040  34.340  57.850  1.00  0.00           H
ATOM    469 HD23 LEU A  36      41.550  33.320  58.260  1.00  0.00           H
ATOM    470  C   LEU A  36      40.340  38.130  57.170  1.00  0.00           C
ATOM    471  O   LEU A  36      39.830  38.490  58.240  1.00  0.00           O
ATOM    472  N   GLU A  37      41.270  38.860  56.560  1.00  0.00           N
ATOM    473  HN  GLU A  37      41.630  38.470  55.710  1.00  0.00           H
ATOM    474  CA  GLU A  37      41.810  40.040  57.090  1.00  0.00           C
ATOM    475  HA  GLU A  37      42.180  39.940  58.110  1.00  0.00           H
ATOM    476  CB  GLU A  37      43.050  40.550  56.190  1.00  0.00           C
ATOM    477  HB1 GLU A  37      43.550  41.300  56.810  1.00  0.00           H
ATOM    478  HB2 GLU A  37      42.810  41.050  55.230  1.00  0.00           H
ATOM    479  CG  GLU A  37      44.030  39.340  56.110  1.00  0.00           C
ATOM    480  HG1 GLU A  37      43.620  38.770  55.240  1.00  0.00           H
ATOM    481  HG2 GLU A  37      44.180  38.600  56.930  1.00  0.00           H
ATOM    482  CD  GLU A  37      45.450  39.880  55.710  1.00  0.00           C
ATOM    483  OE1 GLU A  37      46.370  40.000  56.470  1.00  0.00           O
ATOM    484  OE2 GLU A  37      45.640  40.010  54.330  1.00  0.00           O
ATOM    485  HE2 GLU A  37      46.570  40.200  54.250  1.00  0.00           H
ATOM    486  C   GLU A  37      40.780  41.150  57.130  1.00  0.00           C
ATOM    487  O   GLU A  37      40.740  41.850  58.120  1.00  0.00           O
ATOM    488  N   PHE A  38      39.910  41.200  56.120  1.00  0.00           N
ATOM    489  HN  PHE A  38      40.070  40.800  55.220  1.00  0.00           H
ATOM    490  CA  PHE A  38      38.760  42.060  56.110  1.00  0.00           C
ATOM    491  HA  PHE A  38      39.090  43.070  56.190  1.00  0.00           H
ATOM    492  CB  PHE A  38      37.990  41.740  54.760  1.00  0.00           C
ATOM    493  HB1 PHE A  38      37.860  40.640  54.670  1.00  0.00           H
ATOM    494  HB2 PHE A  38      38.730  42.070  54.010  1.00  0.00           H
ATOM    495  CG  PHE A  38      36.740  42.550  54.600  1.00  0.00           C
ATOM    496  CD1 PHE A  38      36.770  43.980  54.560  1.00  0.00           C
ATOM    497  HD1 PHE A  38      37.680  44.550  54.680  1.00  0.00           H
ATOM    498  CE1 PHE A  38      35.540  44.630  54.780  1.00  0.00           C
ATOM    499  HE1 PHE A  38      35.470  45.720  54.830  1.00  0.00           H
ATOM    500  CZ  PHE A  38      34.380  43.940  54.700  1.00  0.00           C
ATOM    501  HZ  PHE A  38      33.450  44.470  54.760  1.00  0.00           H
ATOM    502  CD2 PHE A  38      35.520  41.820  54.570  1.00  0.00           C
ATOM    503  HD2 PHE A  38      35.620  40.740  54.520  1.00  0.00           H
ATOM    504  CE2 PHE A  38      34.360  42.550  54.590  1.00  0.00           C
ATOM    505  HE2 PHE A  38      33.420  42.030  54.560  1.00  0.00           H
ATOM    506  C   PHE A  38      37.740  41.910  57.270  1.00  0.00           C
ATOM    507  O   PHE A  38      37.400  42.900  57.830  1.00  0.00           O
ATOM    508  N   ILE A  39      37.360  40.630  57.590  1.00  0.00           N
ATOM    509  HN  ILE A  39      37.690  39.850  57.070  1.00  0.00           H
ATOM    510  CA  ILE A  39      36.330  40.430  58.610  1.00  0.00           C
ATOM    511  HA  ILE A  39      35.500  41.120  58.510  1.00  0.00           H
ATOM    512  CB  ILE A  39      35.760  38.960  58.640  1.00  0.00           C
ATOM    513  HB  ILE A  39      36.690  38.360  58.730  1.00  0.00           H
ATOM    514  CG2 ILE A  39      34.820  38.700  59.790  1.00  0.00           C
ATOM    515 HG21 ILE A  39      35.290  38.620  60.790  1.00  0.00           H
ATOM    516 HG22 ILE A  39      34.230  37.780  59.600  1.00  0.00           H
ATOM    517 HG23 ILE A  39      34.140  39.590  59.830  1.00  0.00           H
ATOM    518  CG1 ILE A  39      35.110  38.580  57.250  1.00  0.00           C
ATOM    519 HG11 ILE A  39      34.850  37.520  57.070  1.00  0.00           H
ATOM    520 HG12 ILE A  39      35.810  38.800  56.410  1.00  0.00           H
ATOM    521  CD  ILE A  39      33.800  39.370  56.930  1.00  0.00           C
ATOM    522  HD1 ILE A  39      33.410  39.040  55.940  1.00  0.00           H
ATOM    523  HD2 ILE A  39      34.060  40.440  56.790  1.00  0.00           H
ATOM    524  HD3 ILE A  39      33.050  39.310  57.750  1.00  0.00           H
ATOM    525  C   ILE A  39      36.850  40.820  60.000  1.00  0.00           C
ATOM    526  O   ILE A  39      36.240  41.570  60.750  1.00  0.00           O
ATOM    527  N   PHE A  40      38.010  40.350  60.380  1.00  0.00           N
ATOM    528  HN  PHE A  40      38.570  39.660  59.930  1.00  0.00           H
ATOM    529  CA  PHE A  40      38.510  40.710  61.730  1.00  0.00           C
ATOM    530  HA  PHE A  40      37.770  40.420  62.480  1.00  0.00           H
ATOM    531  CB  PHE A  40      39.690  39.780  62.130  1.00  0.00           C
ATOM    532  HB1 PHE A  40      40.430  40.000  61.350  1.00  0.00           H
ATOM    533  HB2 PHE A  40      39.410  38.710  61.990  1.00  0.00           H
ATOM    534  CG  PHE A  40      40.120  39.940  63.570  1.00  0.00           C
ATOM    535  CD1 PHE A  40      41.330  40.450  63.990  1.00  0.00           C
ATOM    536  HD1 PHE A  40      42.080  40.610  63.240  1.00  0.00           H
ATOM    537  CE1 PHE A  40      41.560  40.650  65.350  1.00  0.00           C
ATOM    538  HE1 PHE A  40      42.500  41.140  65.560  1.00  0.00           H
ATOM    539  CZ  PHE A  40      40.610  40.340  66.350  1.00  0.00           C
ATOM    540  HZ  PHE A  40      40.870  40.430  67.400  1.00  0.00           H
ATOM    541  CD2 PHE A  40      39.190  39.590  64.600  1.00  0.00           C
ATOM    542  HD2 PHE A  40      38.150  39.330  64.390  1.00  0.00           H
ATOM    543  CE2 PHE A  40      39.420  39.740  65.990  1.00  0.00           C
ATOM    544  HE2 PHE A  40      38.630  39.490  66.680  1.00  0.00           H
ATOM    545  C   PHE A  40      38.900  42.170  61.810  1.00  0.00           C
ATOM    546  O   PHE A  40      38.600  42.790  62.840  1.00  0.00           O
ATOM    547  N   GLY A  41      39.450  42.780  60.720  1.00  0.00           N
ATOM    548  HN  GLY A  41      39.570  42.260  59.870  1.00  0.00           H
ATOM    549  CA  GLY A  41      39.860  44.190  60.730  1.00  0.00           C
ATOM    550  HA1 GLY A  41      40.450  44.230  59.830  1.00  0.00           H
ATOM    551  HA2 GLY A  41      40.450  44.430  61.590  1.00  0.00           H
ATOM    552  C   GLY A  41      38.690  45.180  60.660  1.00  0.00           C
ATOM    553  O   GLY A  41      38.760  46.230  61.230  1.00  0.00           O
ATOM    554  N   LEU A  42      37.580  44.740  59.970  1.00  0.00           N
ATOM    555  HN  LEU A  42      37.580  43.840  59.550  1.00  0.00           H
ATOM    556  CA  LEU A  42      36.350  45.480  60.090  1.00  0.00           C
ATOM    557  HA  LEU A  42      36.590  46.520  59.940  1.00  0.00           H
ATOM    558  CB  LEU A  42      35.300  45.000  59.090  1.00  0.00           C
ATOM    559  HB1 LEU A  42      35.110  43.910  59.150  1.00  0.00           H
ATOM    560  HB2 LEU A  42      35.860  45.220  58.160  1.00  0.00           H
ATOM    561  CG  LEU A  42      33.950  45.820  59.250  1.00  0.00           C
ATOM    562  HG  LEU A  42      33.500  45.520  60.220  1.00  0.00           H
ATOM    563  CD1 LEU A  42      34.290  47.320  58.940  1.00  0.00           C
ATOM    564 HD11 LEU A  42      34.970  47.750  59.700  1.00  0.00           H
ATOM    565 HD12 LEU A  42      33.410  47.990  58.940  1.00  0.00           H
ATOM    566 HD13 LEU A  42      34.810  47.310  57.960  1.00  0.00           H
ATOM    567  CD2 LEU A  42      33.010  45.380  58.100  1.00  0.00           C
ATOM    568 HD21 LEU A  42      32.040  45.910  58.100  1.00  0.00           H
ATOM    569 HD22 LEU A  42      32.850  44.280  58.110  1.00  0.00           H
ATOM    570 HD23 LEU A  42      33.530  45.680  57.170  1.00  0.00           H
ATOM    571  C   LEU A  42      35.700  45.440  61.440  1.00  0.00           C
ATOM    572  O   LEU A  42      35.300  46.470  61.960  1.00  0.00           O
ATOM    573  N   LEU A  43      35.520  44.200  62.000  1.00  0.00           N
ATOM    574  HN  LEU A  43      35.830  43.450  61.430  1.00  0.00           H
ATOM    575  CA  LEU A  43      34.840  43.980  63.340  1.00  0.00           C
ATOM    576  HA  LEU A  43      33.860  44.440  63.270  1.00  0.00           H
ATOM    577  CB  LEU A  43      34.610  42.440  63.640  1.00  0.00           C
ATOM    578  HB1 LEU A  43      34.180  42.120  64.610  1.00  0.00           H
ATOM    579  HB2 LEU A  43      35.550  41.890  63.460  1.00  0.00           H
ATOM    580  CG  LEU A  43      33.630  41.830  62.600  1.00  0.00           C
ATOM    581  HG  LEU A  43      34.070  42.080  61.600  1.00  0.00           H
ATOM    582  CD1 LEU A  43      33.670  40.310  62.820  1.00  0.00           C
ATOM    583 HD11 LEU A  43      33.290  40.150  63.860  1.00  0.00           H
ATOM    584 HD12 LEU A  43      34.730  40.000  62.920  1.00  0.00           H
ATOM    585 HD13 LEU A  43      33.020  39.740  62.140  1.00  0.00           H
ATOM    586  CD2 LEU A  43      32.190  42.360  62.560  1.00  0.00           C
ATOM    587 HD21 LEU A  43      31.550  42.350  63.470  1.00  0.00           H
ATOM    588 HD22 LEU A  43      31.660  41.830  61.740  1.00  0.00           H
ATOM    589 HD23 LEU A  43      32.320  43.440  62.320  1.00  0.00           H
ATOM    590  C   LEU A  43      35.610  44.630  64.490  1.00  0.00           C
ATOM    591  O   LEU A  43      35.140  45.460  65.270  1.00  0.00           O
ATOM    592  N   GLY A  44      36.920  44.360  64.440  1.00  0.00           N
ATOM    593  HN  GLY A  44      37.320  43.790  63.730  1.00  0.00           H
ATOM    594  CA  GLY A  44      37.840  44.930  65.450  1.00  0.00           C
ATOM    595  HA1 GLY A  44      38.730  44.310  65.360  1.00  0.00           H
ATOM    596  HA2 GLY A  44      37.460  44.940  66.450  1.00  0.00           H
ATOM    597  C   GLY A  44      38.090  46.410  65.410  1.00  0.00           C
ATOM    598  O   GLY A  44      38.000  47.010  66.500  1.00  0.00           O
ATOM    599  N   ASN A  45      38.250  47.070  64.290  1.00  0.00           N
ATOM    600  HN  ASN A  45      38.340  46.610  63.410  1.00  0.00           H
ATOM    601  CA  ASN A  45      38.230  48.480  64.210  1.00  0.00           C
ATOM    602  HA  ASN A  45      38.710  48.760  65.130  1.00  0.00           H
ATOM    603  CB  ASN A  45      39.010  48.920  63.000  1.00  0.00           C
ATOM    604  HB1 ASN A  45      39.040  49.990  62.690  1.00  0.00           H
ATOM    605  HB2 ASN A  45      38.540  48.370  62.160  1.00  0.00           H
ATOM    606  CG  ASN A  45      40.430  48.520  63.170  1.00  0.00           C
ATOM    607  OD1 ASN A  45      41.200  49.120  64.000  1.00  0.00           O
ATOM    608  ND2 ASN A  45      40.930  47.490  62.390  1.00  0.00           N
ATOM    609 HD21 ASN A  45      41.910  47.320  62.540  1.00  0.00           H
ATOM    610 HD22 ASN A  45      40.420  47.210  61.580  1.00  0.00           H
ATOM    611  C   ASN A  45      36.840  49.060  64.280  1.00  0.00           C
ATOM    612  O   ASN A  45      36.760  50.270  64.580  1.00  0.00           O
ATOM    613  N   GLY A  46      35.750  48.310  64.090  1.00  0.00           N
ATOM    614  HN  GLY A  46      35.800  47.370  63.760  1.00  0.00           H
ATOM    615  CA  GLY A  46      34.390  48.730  64.420  1.00  0.00           C
ATOM    616  HA1 GLY A  46      33.650  48.050  64.030  1.00  0.00           H
ATOM    617  HA2 GLY A  46      34.270  49.690  63.950  1.00  0.00           H
ATOM    618  C   GLY A  46      34.180  48.850  65.920  1.00  0.00           C
ATOM    619  O   GLY A  46      33.730  49.840  66.560  1.00  0.00           O
ATOM    620  N   LEU A  47      34.670  47.820  66.640  1.00  0.00           N
ATOM    621  HN  LEU A  47      35.050  46.980  66.240  1.00  0.00           H
ATOM    622  CA  LEU A  47      34.530  47.680  68.030  1.00  0.00           C
ATOM    623  HA  LEU A  47      33.510  47.750  68.400  1.00  0.00           H
ATOM    624  CB  LEU A  47      34.990  46.230  68.570  1.00  0.00           C
ATOM    625  HB1 LEU A  47      35.970  46.000  68.100  1.00  0.00           H
ATOM    626  HB2 LEU A  47      34.320  45.430  68.180  1.00  0.00           H
ATOM    627  CG  LEU A  47      35.000  46.050  70.090  1.00  0.00           C
ATOM    628  HG  LEU A  47      35.780  46.680  70.560  1.00  0.00           H
ATOM    629  CD1 LEU A  47      33.660  46.510  70.590  1.00  0.00           C
ATOM    630 HD11 LEU A  47      33.590  47.620  70.550  1.00  0.00           H
ATOM    631 HD12 LEU A  47      33.510  46.300  71.670  1.00  0.00           H
ATOM    632 HD13 LEU A  47      32.810  46.130  69.970  1.00  0.00           H
ATOM    633  CD2 LEU A  47      35.270  44.630  70.670  1.00  0.00           C
ATOM    634 HD21 LEU A  47      34.400  43.960  70.470  1.00  0.00           H
ATOM    635 HD22 LEU A  47      35.530  44.550  71.740  1.00  0.00           H
ATOM    636 HD23 LEU A  47      36.130  44.140  70.160  1.00  0.00           H
ATOM    637  C   LEU A  47      35.430  48.760  68.770  1.00  0.00           C
ATOM    638  O   LEU A  47      34.980  49.330  69.770  1.00  0.00           O
ATOM    639  N   ALA A  48      36.620  49.150  68.320  1.00  0.00           N
ATOM    640  HN  ALA A  48      37.050  48.720  67.530  1.00  0.00           H
ATOM    641  CA  ALA A  48      37.330  50.250  68.880  1.00  0.00           C
ATOM    642  HA  ALA A  48      37.570  50.070  69.910  1.00  0.00           H
ATOM    643  CB  ALA A  48      38.610  50.310  67.990  1.00  0.00           C
ATOM    644  HB1 ALA A  48      38.280  50.520  66.960  1.00  0.00           H
ATOM    645  HB2 ALA A  48      39.110  49.320  67.880  1.00  0.00           H
ATOM    646  HB3 ALA A  48      39.320  51.050  68.420  1.00  0.00           H
ATOM    647  C   ALA A  48      36.560  51.570  68.880  1.00  0.00           C
ATOM    648  O   ALA A  48      36.550  52.290  69.850  1.00  0.00           O
ATOM    649  N   LEU A  49      35.920  51.940  67.780  1.00  0.00           N
ATOM    650  HN  LEU A  49      35.830  51.330  66.990  1.00  0.00           H
ATOM    651  CA  LEU A  49      35.240  53.170  67.580  1.00  0.00           C
ATOM    652  HA  LEU A  49      35.830  53.950  68.020  1.00  0.00           H
ATOM    653  CB  LEU A  49      35.080  53.490  66.130  1.00  0.00           C
ATOM    654  HB1 LEU A  49      34.490  54.440  66.080  1.00  0.00           H
ATOM    655  HB2 LEU A  49      34.390  52.730  65.690  1.00  0.00           H
ATOM    656  CG  LEU A  49      36.350  53.750  65.340  1.00  0.00           C
ATOM    657  HG  LEU A  49      37.030  52.900  65.530  1.00  0.00           H
ATOM    658  CD1 LEU A  49      35.940  53.760  63.870  1.00  0.00           C
ATOM    659 HD11 LEU A  49      36.780  53.820  63.130  1.00  0.00           H
ATOM    660 HD12 LEU A  49      35.120  54.490  63.720  1.00  0.00           H
ATOM    661 HD13 LEU A  49      35.460  52.780  63.630  1.00  0.00           H
ATOM    662  CD2 LEU A  49      37.150  55.030  65.680  1.00  0.00           C
ATOM    663 HD21 LEU A  49      36.660  55.970  65.400  1.00  0.00           H
ATOM    664 HD22 LEU A  49      38.060  54.980  65.030  1.00  0.00           H
ATOM    665 HD23 LEU A  49      37.440  54.970  66.750  1.00  0.00           H
ATOM    666  C   LEU A  49      33.970  53.230  68.370  1.00  0.00           C
ATOM    667  O   LEU A  49      33.570  54.290  68.900  1.00  0.00           O
ATOM    668  N   TRP A  50      33.350  52.090  68.590  1.00  0.00           N
ATOM    669  HN  TRP A  50      33.680  51.290  68.090  1.00  0.00           H
ATOM    670  CA  TRP A  50      32.240  51.940  69.500  1.00  0.00           C
ATOM    671  HA  TRP A  50      31.410  52.540  69.170  1.00  0.00           H
ATOM    672  CB  TRP A  50      31.750  50.470  69.390  1.00  0.00           C
ATOM    673  HB1 TRP A  50      32.550  49.730  69.610  1.00  0.00           H
ATOM    674  HB2 TRP A  50      31.400  50.340  68.350  1.00  0.00           H
ATOM    675  CG  TRP A  50      30.570  50.180  70.280  1.00  0.00           C
ATOM    676  CD1 TRP A  50      30.680  49.490  71.420  1.00  0.00           C
ATOM    677  HD1 TRP A  50      31.580  49.250  71.950  1.00  0.00           H
ATOM    678  NE1 TRP A  50      29.450  49.330  71.960  1.00  0.00           N
ATOM    679  HE1 TRP A  50      29.130  48.690  72.630  1.00  0.00           H
ATOM    680  CE2 TRP A  50      28.500  49.760  71.030  1.00  0.00           C
ATOM    681  CD2 TRP A  50      29.180  50.360  69.920  1.00  0.00           C
ATOM    682  CE3 TRP A  50      28.490  50.920  68.840  1.00  0.00           C
ATOM    683  HE3 TRP A  50      29.070  51.250  67.990  1.00  0.00           H
ATOM    684  CZ3 TRP A  50      27.120  50.990  68.940  1.00  0.00           C
ATOM    685  HZ3 TRP A  50      26.460  51.460  68.210  1.00  0.00           H
ATOM    686  CZ2 TRP A  50      27.110  49.680  71.050  1.00  0.00           C
ATOM    687  HZ2 TRP A  50      26.620  49.200  71.890  1.00  0.00           H
ATOM    688  CH2 TRP A  50      26.450  50.350  70.010  1.00  0.00           C
ATOM    689  HH2 TRP A  50      25.370  50.270  69.970  1.00  0.00           H
ATOM    690  C   TRP A  50      32.680  52.190  70.960  1.00  0.00           C
ATOM    691  O   TRP A  50      32.010  52.950  71.760  1.00  0.00           O
ATOM    692  N   ILE A  51      33.810  51.590  71.410  1.00  0.00           N
ATOM    693  HN  ILE A  51      34.300  50.920  70.860  1.00  0.00           H
ATOM    694  CA  ILE A  51      34.360  51.800  72.770  1.00  0.00           C
ATOM    695  HA  ILE A  51      33.560  51.620  73.460  1.00  0.00           H
ATOM    696  CB  ILE A  51      35.490  50.760  73.090  1.00  0.00           C
ATOM    697  HB  ILE A  51      36.060  50.520  72.170  1.00  0.00           H
ATOM    698  CG2 ILE A  51      36.470  51.250  74.160  1.00  0.00           C
ATOM    699 HG21 ILE A  51      37.100  50.370  74.360  1.00  0.00           H
ATOM    700 HG22 ILE A  51      35.950  51.450  75.110  1.00  0.00           H
ATOM    701 HG23 ILE A  51      37.050  52.170  73.900  1.00  0.00           H
ATOM    702  CG1 ILE A  51      34.700  49.450  73.430  1.00  0.00           C
ATOM    703 HG11 ILE A  51      33.850  49.380  72.720  1.00  0.00           H
ATOM    704 HG12 ILE A  51      34.310  49.490  74.470  1.00  0.00           H
ATOM    705  CD  ILE A  51      35.540  48.170  73.140  1.00  0.00           C
ATOM    706  HD1 ILE A  51      34.920  47.250  73.130  1.00  0.00           H
ATOM    707  HD2 ILE A  51      36.450  48.040  73.760  1.00  0.00           H
ATOM    708  HD3 ILE A  51      35.910  48.190  72.100  1.00  0.00           H
ATOM    709  C   ILE A  51      34.770  53.300  72.960  1.00  0.00           C
ATOM    710  O   ILE A  51      34.640  53.890  74.030  1.00  0.00           O
ATOM    711  N   PHE A  52      35.300  53.850  71.820  1.00  0.00           N
ATOM    712  HN  PHE A  52      35.540  53.370  70.980  1.00  0.00           H
ATOM    713  CA  PHE A  52      35.710  55.200  71.730  1.00  0.00           C
ATOM    714  HA  PHE A  52      36.320  55.330  72.600  1.00  0.00           H
ATOM    715  CB  PHE A  52      36.630  55.570  70.540  1.00  0.00           C
ATOM    716  HB1 PHE A  52      36.790  56.660  70.560  1.00  0.00           H
ATOM    717  HB2 PHE A  52      36.200  55.290  69.550  1.00  0.00           H
ATOM    718  CG  PHE A  52      38.110  55.030  70.800  1.00  0.00           C
ATOM    719  CD1 PHE A  52      38.780  54.260  69.870  1.00  0.00           C
ATOM    720  HD1 PHE A  52      38.290  53.950  68.950  1.00  0.00           H
ATOM    721  CE1 PHE A  52      40.120  53.850  70.130  1.00  0.00           C
ATOM    722  HE1 PHE A  52      40.580  53.170  69.430  1.00  0.00           H
ATOM    723  CZ  PHE A  52      40.800  54.270  71.280  1.00  0.00           C
ATOM    724  HZ  PHE A  52      41.760  53.850  71.570  1.00  0.00           H
ATOM    725  CD2 PHE A  52      38.810  55.420  71.940  1.00  0.00           C
ATOM    726  HD2 PHE A  52      38.400  56.030  72.750  1.00  0.00           H
ATOM    727  CE2 PHE A  52      40.110  55.040  72.210  1.00  0.00           C
ATOM    728  HE2 PHE A  52      40.620  55.370  73.100  1.00  0.00           H
ATOM    729  C   PHE A  52      34.610  56.280  71.890  1.00  0.00           C
ATOM    730  O   PHE A  52      34.830  57.300  72.570  1.00  0.00           O
ATOM    731  N   CYS A  53      33.430  56.060  71.300  1.00  0.00           N
ATOM    732  HN  CYS A  53      33.330  55.240  70.730  1.00  0.00           H
ATOM    733  CA  CYS A  53      32.340  57.040  71.480  1.00  0.00           C
ATOM    734  HA  CYS A  53      32.750  58.040  71.560  1.00  0.00           H
ATOM    735  CB  CYS A  53      31.510  57.240  70.190  1.00  0.00           C
ATOM    736  HB1 CYS A  53      30.980  58.190  70.400  1.00  0.00           H
ATOM    737  HB2 CYS A  53      30.780  56.400  70.110  1.00  0.00           H
ATOM    738  SG  CYS A  53      32.610  57.450  68.680  1.00  0.00           S
ATOM    739  HG1 CYS A  53      33.180  56.260  68.690  1.00  0.00           H
ATOM    740  C   CYS A  53      31.330  56.770  72.570  1.00  0.00           C
ATOM    741  O   CYS A  53      30.720  57.690  73.040  1.00  0.00           O
ATOM    742  N   PHE A  54      31.110  55.480  72.850  1.00  0.00           N
ATOM    743  HN  PHE A  54      31.590  54.750  72.370  1.00  0.00           H
ATOM    744  CA  PHE A  54      29.990  55.010  73.600  1.00  0.00           C
ATOM    745  HA  PHE A  54      29.410  55.840  73.960  1.00  0.00           H
ATOM    746  CB  PHE A  54      29.080  54.140  72.740  1.00  0.00           C
ATOM    747  HB1 PHE A  54      28.090  54.050  73.230  1.00  0.00           H
ATOM    748  HB2 PHE A  54      29.580  53.180  72.460  1.00  0.00           H
ATOM    749  CG  PHE A  54      28.600  54.790  71.460  1.00  0.00           C
ATOM    750  CD1 PHE A  54      28.740  54.120  70.250  1.00  0.00           C
ATOM    751  HD1 PHE A  54      29.090  53.090  70.260  1.00  0.00           H
ATOM    752  CE1 PHE A  54      28.270  54.650  69.010  1.00  0.00           C
ATOM    753  HE1 PHE A  54      28.330  54.070  68.100  1.00  0.00           H
ATOM    754  CZ  PHE A  54      27.710  55.930  69.050  1.00  0.00           C
ATOM    755  HZ  PHE A  54      27.230  56.310  68.160  1.00  0.00           H
ATOM    756  CD2 PHE A  54      28.020  56.100  71.470  1.00  0.00           C
ATOM    757  HD2 PHE A  54      28.070  56.680  72.380  1.00  0.00           H
ATOM    758  CE2 PHE A  54      27.640  56.620  70.250  1.00  0.00           C
ATOM    759  HE2 PHE A  54      27.140  57.570  70.070  1.00  0.00           H
ATOM    760  C   PHE A  54      30.400  54.220  74.780  1.00  0.00           C
ATOM    761  O   PHE A  54      29.570  53.600  75.480  1.00  0.00           O
ATOM    762  N   HSD A  55      31.710  54.230  75.180  1.00  0.00           N
ATOM    763  HN  HSD A  55      32.340  54.700  74.560  1.00  0.00           H
ATOM    764  CA  HSD A  55      32.140  53.580  76.400  1.00  0.00           C
ATOM    765  HA  HSD A  55      31.280  53.360  77.030  1.00  0.00           H
ATOM    766  CB  HSD A  55      32.840  52.120  76.250  1.00  0.00           C
ATOM    767  HB1 HSD A  55      33.490  52.200  75.370  1.00  0.00           H
ATOM    768  HB2 HSD A  55      32.080  51.380  75.920  1.00  0.00           H
ATOM    769  ND1 HSD A  55      34.560  50.600  77.210  1.00  0.00           N
ATOM    770  HD1 HSD A  55      34.760  50.050  76.410  1.00  0.00           H
ATOM    771  CG  HSD A  55      33.650  51.670  77.370  1.00  0.00           C
ATOM    772  CE1 HSD A  55      35.240  50.520  78.370  1.00  0.00           C
ATOM    773  HE1 HSD A  55      36.050  49.810  78.530  1.00  0.00           H
ATOM    774  NE2 HSD A  55      34.770  51.350  79.310  1.00  0.00           N
ATOM    775  CD2 HSD A  55      33.780  52.120  78.620  1.00  0.00           C
ATOM    776  HD2 HSD A  55      33.340  52.960  79.130  1.00  0.00           H
ATOM    777  C   HSD A  55      33.080  54.600  77.170  1.00  0.00           C
ATOM    778  O   HSD A  55      32.690  55.170  78.190  1.00  0.00           O
ATOM    779  N   LEU A  56      34.270  54.800  76.630  1.00  0.00           N
ATOM    780  HN  LEU A  56      34.420  54.370  75.750  1.00  0.00           H
ATOM    781  CA  LEU A  56      35.310  55.660  77.140  1.00  0.00           C
ATOM    782  HA  LEU A  56      35.660  55.370  78.120  1.00  0.00           H
ATOM    783  CB  LEU A  56      36.600  55.530  76.240  1.00  0.00           C
ATOM    784  HB1 LEU A  56      37.260  56.420  76.200  1.00  0.00           H
ATOM    785  HB2 LEU A  56      36.330  55.440  75.160  1.00  0.00           H
ATOM    786  CG  LEU A  56      37.480  54.290  76.510  1.00  0.00           C
ATOM    787  HG  LEU A  56      36.830  53.390  76.570  1.00  0.00           H
ATOM    788  CD1 LEU A  56      38.460  54.170  75.350  1.00  0.00           C
ATOM    789 HD11 LEU A  56      39.240  53.400  75.550  1.00  0.00           H
ATOM    790 HD12 LEU A  56      38.990  55.140  75.250  1.00  0.00           H
ATOM    791 HD13 LEU A  56      37.930  53.920  74.400  1.00  0.00           H
ATOM    792  CD2 LEU A  56      38.170  54.370  77.830  1.00  0.00           C
ATOM    793 HD21 LEU A  56      37.500  54.380  78.710  1.00  0.00           H
ATOM    794 HD22 LEU A  56      38.720  55.330  77.740  1.00  0.00           H
ATOM    795 HD23 LEU A  56      38.790  53.470  77.960  1.00  0.00           H
ATOM    796  C   LEU A  56      34.950  57.070  77.250  1.00  0.00           C
ATOM    797  O   LEU A  56      34.500  57.650  76.270  1.00  0.00           O
ATOM    798  N   LYS A  57      35.140  57.670  78.410  1.00  0.00           N
ATOM    799  HN  LYS A  57      35.310  57.170  79.250  1.00  0.00           H
ATOM    800  CA  LYS A  57      34.850  59.140  78.770  1.00  0.00           C
ATOM    801  HA  LYS A  57      34.370  59.680  77.960  1.00  0.00           H
ATOM    802  CB  LYS A  57      33.900  59.340  80.000  1.00  0.00           C
ATOM    803  HB1 LYS A  57      33.650  60.410  80.170  1.00  0.00           H
ATOM    804  HB2 LYS A  57      34.440  59.000  80.910  1.00  0.00           H
ATOM    805  CG  LYS A  57      32.600  58.490  79.990  1.00  0.00           C
ATOM    806  HG1 LYS A  57      33.160  57.530  80.020  1.00  0.00           H
ATOM    807  HG2 LYS A  57      31.930  58.540  79.110  1.00  0.00           H
ATOM    808  CD  LYS A  57      31.750  58.860  81.250  1.00  0.00           C
ATOM    809  HD1 LYS A  57      31.120  59.760  81.120  1.00  0.00           H
ATOM    810  HD2 LYS A  57      32.480  59.020  82.080  1.00  0.00           H
ATOM    811  CE  LYS A  57      30.880  57.710  81.630  1.00  0.00           C
ATOM    812  HE1 LYS A  57      31.510  56.910  82.070  1.00  0.00           H
ATOM    813  HE2 LYS A  57      30.150  57.320  80.890  1.00  0.00           H
ATOM    814  NZ  LYS A  57      30.070  58.080  82.830  1.00  0.00           N
ATOM    815  HZ1 LYS A  57      29.280  58.720  82.610  1.00  0.00           H
ATOM    816  HZ2 LYS A  57      30.800  58.500  83.450  1.00  0.00           H
ATOM    817  HZ3 LYS A  57      29.560  57.290  83.260  1.00  0.00           H
ATOM    818  C   LYS A  57      36.110  59.930  79.050  1.00  0.00           C
ATOM    819  O   LYS A  57      36.840  59.610  80.010  1.00  0.00           O
ATOM    820  N   SER A  58      36.330  61.070  78.380  1.00  0.00           N
ATOM    821  HN  SER A  58      35.740  61.330  77.620  1.00  0.00           H
ATOM    822  CA  SER A  58      37.380  62.140  78.510  1.00  0.00           C
ATOM    823  HA  SER A  58      36.850  63.000  78.150  1.00  0.00           H
ATOM    824  CB  SER A  58      37.960  62.390  79.920  1.00  0.00           C
ATOM    825  HB1 SER A  58      38.390  61.460  80.360  1.00  0.00           H
ATOM    826  HB2 SER A  58      37.080  62.610  80.580  1.00  0.00           H
ATOM    827  OG  SER A  58      38.860  63.500  80.030  1.00  0.00           O
ATOM    828  HG1 SER A  58      38.310  64.300  80.070  1.00  0.00           H
ATOM    829  C   SER A  58      38.410  61.940  77.430  1.00  0.00           C
ATOM    830  O   SER A  58      39.270  61.070  77.390  1.00  0.00           O
ATOM    831  N   TRP A  59      38.330  62.850  76.440  1.00  0.00           N
ATOM    832  HN  TRP A  59      37.680  63.610  76.520  1.00  0.00           H
ATOM    833  CA  TRP A  59      39.180  62.690  75.280  1.00  0.00           C
ATOM    834  HA  TRP A  59      39.110  61.660  74.980  1.00  0.00           H
ATOM    835  CB  TRP A  59      38.620  63.510  74.050  1.00  0.00           C
ATOM    836  HB1 TRP A  59      39.450  63.770  73.370  1.00  0.00           H
ATOM    837  HB2 TRP A  59      38.250  64.490  74.400  1.00  0.00           H
ATOM    838  CG  TRP A  59      37.550  62.730  73.330  1.00  0.00           C
ATOM    839  CD1 TRP A  59      36.220  63.040  73.480  1.00  0.00           C
ATOM    840  HD1 TRP A  59      35.780  63.810  74.090  1.00  0.00           H
ATOM    841  NE1 TRP A  59      35.450  62.150  72.800  1.00  0.00           N
ATOM    842  HE1 TRP A  59      34.510  62.210  72.580  1.00  0.00           H
ATOM    843  CE2 TRP A  59      36.280  61.220  72.160  1.00  0.00           C
ATOM    844  CD2 TRP A  59      37.610  61.570  72.560  1.00  0.00           C
ATOM    845  CE3 TRP A  59      38.650  60.720  72.210  1.00  0.00           C
ATOM    846  HE3 TRP A  59      39.630  60.760  72.640  1.00  0.00           H
ATOM    847  CZ3 TRP A  59      38.440  59.820  71.160  1.00  0.00           C
ATOM    848  HZ3 TRP A  59      39.210  59.140  70.850  1.00  0.00           H
ATOM    849  CZ2 TRP A  59      36.030  60.160  71.350  1.00  0.00           C
ATOM    850  HZ2 TRP A  59      35.070  59.880  70.940  1.00  0.00           H
ATOM    851  CH2 TRP A  59      37.110  59.530  70.750  1.00  0.00           C
ATOM    852  HH2 TRP A  59      36.960  58.740  70.010  1.00  0.00           H
ATOM    853  C   TRP A  59      40.710  63.050  75.500  1.00  0.00           C
ATOM    854  O   TRP A  59      41.150  64.090  75.020  1.00  0.00           O
ATOM    855  N   LYS A  60      41.480  62.160  76.130  1.00  0.00           N
ATOM    856  HN  LYS A  60      41.030  61.480  76.690  1.00  0.00           H
ATOM    857  CA  LYS A  60      42.880  62.330  76.190  1.00  0.00           C
ATOM    858  HA  LYS A  60      43.010  63.360  76.520  1.00  0.00           H
ATOM    859  CB  LYS A  60      43.560  61.370  77.230  1.00  0.00           C
ATOM    860  HB1 LYS A  60      44.640  61.590  77.390  1.00  0.00           H
ATOM    861  HB2 LYS A  60      43.480  60.330  76.860  1.00  0.00           H
ATOM    862  CG  LYS A  60      42.900  61.360  78.620  1.00  0.00           C
ATOM    863  HG1 LYS A  60      43.260  60.460  79.170  1.00  0.00           H
ATOM    864  HG2 LYS A  60      41.790  61.250  78.550  1.00  0.00           H
ATOM    865  CD  LYS A  60      43.340  62.590  79.370  1.00  0.00           C
ATOM    866  HD1 LYS A  60      42.980  63.460  78.770  1.00  0.00           H
ATOM    867  HD2 LYS A  60      44.440  62.730  79.430  1.00  0.00           H
ATOM    868  CE  LYS A  60      42.550  62.820  80.670  1.00  0.00           C
ATOM    869  HE1 LYS A  60      42.530  61.920  81.320  1.00  0.00           H
ATOM    870  HE2 LYS A  60      41.520  63.070  80.350  1.00  0.00           H
ATOM    871  NZ  LYS A  60      43.120  63.930  81.440  1.00  0.00           N
ATOM    872  HZ1 LYS A  60      42.340  64.530  81.790  1.00  0.00           H
ATOM    873  HZ2 LYS A  60      43.720  64.490  80.790  1.00  0.00           H
ATOM    874  HZ3 LYS A  60      43.690  63.700  82.280  1.00  0.00           H
ATOM    875  C   LYS A  60      43.620  62.110  74.890  1.00  0.00           C
ATOM    876  O   LYS A  60      43.140  61.550  73.930  1.00  0.00           O
ATOM    877  N   SER A  61      44.830  62.590  74.820  1.00  0.00           N
ATOM    878  HN  SER A  61      45.080  63.260  75.520  1.00  0.00           H
ATOM    879  CA  SER A  61      45.740  62.620  73.640  1.00  0.00           C
ATOM    880  HA  SER A  61      45.180  63.110  72.860  1.00  0.00           H
ATOM    881  CB  SER A  61      47.170  63.190  73.850  1.00  0.00           C
ATOM    882  HB1 SER A  61      47.140  64.280  73.680  1.00  0.00           H
ATOM    883  HB2 SER A  61      47.920  62.780  73.140  1.00  0.00           H
ATOM    884  OG  SER A  61      47.630  62.960  75.150  1.00  0.00           O
ATOM    885  HG1 SER A  61      48.170  62.170  75.100  1.00  0.00           H
ATOM    886  C   SER A  61      45.960  61.260  73.050  1.00  0.00           C
ATOM    887  O   SER A  61      45.950  61.190  71.860  1.00  0.00           O
ATOM    888  N   SER A  62      46.150  60.220  73.860  1.00  0.00           N
ATOM    889  HN  SER A  62      46.250  60.390  74.840  1.00  0.00           H
ATOM    890  CA  SER A  62      46.530  58.910  73.440  1.00  0.00           C
ATOM    891  HA  SER A  62      47.250  59.140  72.660  1.00  0.00           H
ATOM    892  CB  SER A  62      47.040  58.180  74.640  1.00  0.00           C
ATOM    893  HB1 SER A  62      46.230  58.140  75.400  1.00  0.00           H
ATOM    894  HB2 SER A  62      47.920  58.710  75.030  1.00  0.00           H
ATOM    895  OG  SER A  62      47.490  56.820  74.380  1.00  0.00           O
ATOM    896  HG1 SER A  62      48.380  56.950  74.010  1.00  0.00           H
ATOM    897  C   SER A  62      45.330  58.340  72.800  1.00  0.00           C
ATOM    898  O   SER A  62      45.390  57.740  71.760  1.00  0.00           O
ATOM    899  N   ARG A  63      44.120  58.620  73.410  1.00  0.00           N
ATOM    900  HN  ARG A  63      44.040  59.140  74.250  1.00  0.00           H
ATOM    901  CA  ARG A  63      42.860  58.290  72.800  1.00  0.00           C
ATOM    902  HA  ARG A  63      42.830  57.210  72.700  1.00  0.00           H
ATOM    903  CB  ARG A  63      41.670  58.620  73.800  1.00  0.00           C
ATOM    904  HB1 ARG A  63      40.700  58.090  73.630  1.00  0.00           H
ATOM    905  HB2 ARG A  63      41.390  59.690  73.770  1.00  0.00           H
ATOM    906  CG  ARG A  63      41.920  58.140  75.250  1.00  0.00           C
ATOM    907  HG1 ARG A  63      42.860  58.570  75.660  1.00  0.00           H
ATOM    908  HG2 ARG A  63      42.000  57.040  75.280  1.00  0.00           H
ATOM    909  CD  ARG A  63      40.790  58.400  76.240  1.00  0.00           C
ATOM    910  HD1 ARG A  63      39.900  57.810  75.930  1.00  0.00           H
ATOM    911  HD2 ARG A  63      40.460  59.460  76.230  1.00  0.00           H
ATOM    912  NE  ARG A  63      41.280  57.960  77.600  1.00  0.00           N
ATOM    913  HE  ARG A  63      42.250  57.800  77.760  1.00  0.00           H
ATOM    914  CZ  ARG A  63      40.500  57.780  78.670  1.00  0.00           C
ATOM    915  NH1 ARG A  63      39.250  58.140  78.650  1.00  0.00           N
ATOM    916 HH11 ARG A  63      38.870  58.310  79.570  1.00  0.00           H
ATOM    917 HH12 ARG A  63      38.900  58.770  77.950  1.00  0.00           H
ATOM    918  NH2 ARG A  63      41.040  57.290  79.760  1.00  0.00           N
ATOM    919 HH21 ARG A  63      41.970  56.910  79.720  1.00  0.00           H
ATOM    920 HH22 ARG A  63      40.640  57.250  80.670  1.00  0.00           H
ATOM    921  C   ARG A  63      42.580  58.980  71.510  1.00  0.00           C
ATOM    922  O   ARG A  63      42.020  58.430  70.550  1.00  0.00           O
ATOM    923  N   ILE A  64      42.870  60.270  71.370  1.00  0.00           N
ATOM    924  HN  ILE A  64      43.170  60.800  72.170  1.00  0.00           H
ATOM    925  CA  ILE A  64      42.700  60.930  70.080  1.00  0.00           C
ATOM    926  HA  ILE A  64      41.700  60.770  69.730  1.00  0.00           H
ATOM    927  CB  ILE A  64      43.010  62.450  70.280  1.00  0.00           C
ATOM    928  HB  ILE A  64      43.960  62.480  70.850  1.00  0.00           H
ATOM    929  CG2 ILE A  64      43.020  63.060  68.900  1.00  0.00           C
ATOM    930 HG21 ILE A  64      42.200  62.630  68.300  1.00  0.00           H
ATOM    931 HG22 ILE A  64      43.970  62.750  68.420  1.00  0.00           H
ATOM    932 HG23 ILE A  64      42.940  64.170  68.840  1.00  0.00           H
ATOM    933  CG1 ILE A  64      41.880  63.070  71.190  1.00  0.00           C
ATOM    934 HG11 ILE A  64      41.710  62.430  72.090  1.00  0.00           H
ATOM    935 HG12 ILE A  64      40.920  63.160  70.640  1.00  0.00           H
ATOM    936  CD  ILE A  64      42.280  64.370  71.770  1.00  0.00           C
ATOM    937  HD1 ILE A  64      43.160  64.370  72.460  1.00  0.00           H
ATOM    938  HD2 ILE A  64      41.510  64.850  72.410  1.00  0.00           H
ATOM    939  HD3 ILE A  64      42.500  65.020  70.900  1.00  0.00           H
ATOM    940  C   ILE A  64      43.640  60.220  69.010  1.00  0.00           C
ATOM    941  O   ILE A  64      43.160  59.850  67.890  1.00  0.00           O
ATOM    942  N   PHE A  65      44.980  59.920  69.260  1.00  0.00           N
ATOM    943  HN  PHE A  65      45.410  60.100  70.150  1.00  0.00           H
ATOM    944  CA  PHE A  65      45.790  59.180  68.260  1.00  0.00           C
ATOM    945  HA  PHE A  65      45.720  59.520  67.240  1.00  0.00           H
ATOM    946  CB  PHE A  65      47.360  59.190  68.690  1.00  0.00           C
ATOM    947  HB1 PHE A  65      47.940  58.790  67.830  1.00  0.00           H
ATOM    948  HB2 PHE A  65      47.470  58.510  69.550  1.00  0.00           H
ATOM    949  CG  PHE A  65      47.840  60.510  69.170  1.00  0.00           C
ATOM    950  CD1 PHE A  65      47.520  61.650  68.440  1.00  0.00           C
ATOM    951  HD1 PHE A  65      46.970  61.530  67.520  1.00  0.00           H
ATOM    952  CE1 PHE A  65      47.910  62.880  68.910  1.00  0.00           C
ATOM    953  HE1 PHE A  65      47.800  63.840  68.410  1.00  0.00           H
ATOM    954  CZ  PHE A  65      48.670  63.000  70.110  1.00  0.00           C
ATOM    955  HZ  PHE A  65      48.950  63.970  70.480  1.00  0.00           H
ATOM    956  CD2 PHE A  65      48.580  60.600  70.370  1.00  0.00           C
ATOM    957  HD2 PHE A  65      48.810  59.650  70.830  1.00  0.00           H
ATOM    958  CE2 PHE A  65      49.030  61.820  70.820  1.00  0.00           C
ATOM    959  HE2 PHE A  65      49.530  61.850  71.780  1.00  0.00           H
ATOM    960  C   PHE A  65      45.300  57.780  68.060  1.00  0.00           C
ATOM    961  O   PHE A  65      45.200  57.300  66.920  1.00  0.00           O
ATOM    962  N   LEU A  66      45.060  57.030  69.060  1.00  0.00           N
ATOM    963  HN  LEU A  66      45.220  57.410  69.970  1.00  0.00           H
ATOM    964  CA  LEU A  66      44.410  55.750  68.930  1.00  0.00           C
ATOM    965  HA  LEU A  66      45.070  55.170  68.300  1.00  0.00           H
ATOM    966  CB  LEU A  66      44.170  55.150  70.360  1.00  0.00           C
ATOM    967  HB1 LEU A  66      43.570  54.220  70.350  1.00  0.00           H
ATOM    968  HB2 LEU A  66      43.580  55.900  70.930  1.00  0.00           H
ATOM    969  CG  LEU A  66      45.510  54.770  71.030  1.00  0.00           C
ATOM    970  HG  LEU A  66      46.300  55.500  70.770  1.00  0.00           H
ATOM    971  CD1 LEU A  66      45.360  54.590  72.520  1.00  0.00           C
ATOM    972 HD11 LEU A  66      46.310  54.360  73.060  1.00  0.00           H
ATOM    973 HD12 LEU A  66      44.670  53.760  72.780  1.00  0.00           H
ATOM    974 HD13 LEU A  66      45.020  55.510  73.030  1.00  0.00           H
ATOM    975  CD2 LEU A  66      45.940  53.450  70.360  1.00  0.00           C
ATOM    976 HD21 LEU A  66      46.040  53.460  69.250  1.00  0.00           H
ATOM    977 HD22 LEU A  66      45.250  52.620  70.590  1.00  0.00           H
ATOM    978 HD23 LEU A  66      46.880  53.240  70.900  1.00  0.00           H
ATOM    979  C   LEU A  66      43.030  55.720  68.270  1.00  0.00           C
ATOM    980  O   LEU A  66      42.840  54.830  67.450  1.00  0.00           O
ATOM    981  N   PHE A  67      42.050  56.650  68.410  1.00  0.00           N
ATOM    982  HN  PHE A  67      42.170  57.340  69.120  1.00  0.00           H
ATOM    983  CA  PHE A  67      40.870  56.750  67.580  1.00  0.00           C
ATOM    984  HA  PHE A  67      40.340  55.810  67.480  1.00  0.00           H
ATOM    985  CB  PHE A  67      39.930  57.880  68.110  1.00  0.00           C
ATOM    986  HB1 PHE A  67      40.580  58.760  68.250  1.00  0.00           H
ATOM    987  HB2 PHE A  67      39.670  57.520  69.130  1.00  0.00           H
ATOM    988  CG  PHE A  67      38.680  58.220  67.380  1.00  0.00           C
ATOM    989  CD1 PHE A  67      38.570  59.170  66.370  1.00  0.00           C
ATOM    990  HD1 PHE A  67      39.460  59.630  65.980  1.00  0.00           H
ATOM    991  CE1 PHE A  67      37.300  59.650  65.920  1.00  0.00           C
ATOM    992  HE1 PHE A  67      37.110  60.500  65.270  1.00  0.00           H
ATOM    993  CZ  PHE A  67      36.160  58.900  66.380  1.00  0.00           C
ATOM    994  HZ  PHE A  67      35.220  59.150  65.910  1.00  0.00           H
ATOM    995  CD2 PHE A  67      37.520  57.540  67.780  1.00  0.00           C
ATOM    996  HD2 PHE A  67      37.580  56.820  68.580  1.00  0.00           H
ATOM    997  CE2 PHE A  67      36.280  57.840  67.320  1.00  0.00           C
ATOM    998  HE2 PHE A  67      35.420  57.270  67.620  1.00  0.00           H
ATOM    999  C   PHE A  67      41.130  57.020  66.080  1.00  0.00           C
ATOM   1000  O   PHE A  67      40.450  56.470  65.200  1.00  0.00           O
ATOM   1001  N   ASN A  68      42.110  57.880  65.810  1.00  0.00           N
ATOM   1002  HN  ASN A  68      42.580  58.280  66.590  1.00  0.00           H
ATOM   1003  CA  ASN A  68      42.580  58.190  64.490  1.00  0.00           C
ATOM   1004  HA  ASN A  68      41.710  58.400  63.880  1.00  0.00           H
ATOM   1005  CB  ASN A  68      43.520  59.410  64.450  1.00  0.00           C
ATOM   1006  HB1 ASN A  68      44.050  59.610  63.500  1.00  0.00           H
ATOM   1007  HB2 ASN A  68      44.250  59.370  65.280  1.00  0.00           H
ATOM   1008  CG  ASN A  68      42.530  60.600  64.520  1.00  0.00           C
ATOM   1009  OD1 ASN A  68      42.070  61.080  63.490  1.00  0.00           O
ATOM   1010  ND2 ASN A  68      42.180  61.080  65.740  1.00  0.00           N
ATOM   1011 HD21 ASN A  68      42.290  60.510  66.550  1.00  0.00           H
ATOM   1012 HD22 ASN A  68      41.810  62.010  65.740  1.00  0.00           H
ATOM   1013  C   ASN A  68      43.260  57.010  63.760  1.00  0.00           C
ATOM   1014  O   ASN A  68      42.820  56.610  62.710  1.00  0.00           O
ATOM   1015  N   LEU A  69      44.080  56.300  64.540  1.00  0.00           N
ATOM   1016  HN  LEU A  69      44.390  56.690  65.400  1.00  0.00           H
ATOM   1017  CA  LEU A  69      44.610  55.030  64.100  1.00  0.00           C
ATOM   1018  HA  LEU A  69      45.170  55.190  63.200  1.00  0.00           H
ATOM   1019  CB  LEU A  69      45.470  54.410  65.240  1.00  0.00           C
ATOM   1020  HB1 LEU A  69      44.820  54.400  66.140  1.00  0.00           H
ATOM   1021  HB2 LEU A  69      46.300  55.040  65.620  1.00  0.00           H
ATOM   1022  CG  LEU A  69      45.990  52.980  65.100  1.00  0.00           C
ATOM   1023  HG  LEU A  69      45.200  52.240  65.320  1.00  0.00           H
ATOM   1024  CD1 LEU A  69      46.670  52.650  63.760  1.00  0.00           C
ATOM   1025 HD11 LEU A  69      45.910  52.740  62.950  1.00  0.00           H
ATOM   1026 HD12 LEU A  69      47.220  51.690  63.720  1.00  0.00           H
ATOM   1027 HD13 LEU A  69      47.530  53.350  63.660  1.00  0.00           H
ATOM   1028  CD2 LEU A  69      47.070  52.760  66.180  1.00  0.00           C
ATOM   1029 HD21 LEU A  69      47.770  53.630  66.250  1.00  0.00           H
ATOM   1030 HD22 LEU A  69      47.630  51.810  66.040  1.00  0.00           H
ATOM   1031 HD23 LEU A  69      46.530  52.690  67.160  1.00  0.00           H
ATOM   1032  C   LEU A  69      43.540  53.940  63.760  1.00  0.00           C
ATOM   1033  O   LEU A  69      43.650  53.380  62.620  1.00  0.00           O
ATOM   1034  N   ALA A  70      42.550  53.800  64.620  1.00  0.00           N
ATOM   1035  HN  ALA A  70      42.520  54.350  65.450  1.00  0.00           H
ATOM   1036  CA  ALA A  70      41.320  53.060  64.230  1.00  0.00           C
ATOM   1037  HA  ALA A  70      41.680  52.060  64.040  1.00  0.00           H
ATOM   1038  CB  ALA A  70      40.420  53.140  65.510  1.00  0.00           C
ATOM   1039  HB1 ALA A  70      41.010  52.880  66.410  1.00  0.00           H
ATOM   1040  HB2 ALA A  70      39.650  52.330  65.440  1.00  0.00           H
ATOM   1041  HB3 ALA A  70      39.790  54.050  65.630  1.00  0.00           H
ATOM   1042  C   ALA A  70      40.450  53.490  63.020  1.00  0.00           C
ATOM   1043  O   ALA A  70      39.970  52.650  62.250  1.00  0.00           O
ATOM   1044  N   VAL A  71      40.210  54.770  62.900  1.00  0.00           N
ATOM   1045  HN  VAL A  71      40.600  55.310  63.630  1.00  0.00           H
ATOM   1046  CA  VAL A  71      39.540  55.360  61.710  1.00  0.00           C
ATOM   1047  HA  VAL A  71      38.520  54.960  61.760  1.00  0.00           H
ATOM   1048  CB  VAL A  71      39.190  56.860  61.860  1.00  0.00           C
ATOM   1049  HB  VAL A  71      40.090  57.350  62.290  1.00  0.00           H
ATOM   1050  CG1 VAL A  71      38.890  57.660  60.570  1.00  0.00           C
ATOM   1051 HG11 VAL A  71      38.360  58.600  60.760  1.00  0.00           H
ATOM   1052 HG12 VAL A  71      38.210  57.030  59.950  1.00  0.00           H
ATOM   1053 HG13 VAL A  71      39.660  58.020  59.850  1.00  0.00           H
ATOM   1054  CG2 VAL A  71      38.000  57.090  62.840  1.00  0.00           C
ATOM   1055 HG21 VAL A  71      37.880  58.170  63.050  1.00  0.00           H
ATOM   1056 HG22 VAL A  71      38.180  56.610  63.820  1.00  0.00           H
ATOM   1057 HG23 VAL A  71      37.040  56.690  62.470  1.00  0.00           H
ATOM   1058  C   VAL A  71      40.200  55.000  60.410  1.00  0.00           C
ATOM   1059  O   VAL A  71      39.590  54.530  59.470  1.00  0.00           O
ATOM   1060  N   ALA A  72      41.520  55.270  60.410  1.00  0.00           N
ATOM   1061  HN  ALA A  72      41.930  55.660  61.230  1.00  0.00           H
ATOM   1062  CA  ALA A  72      42.360  54.920  59.280  1.00  0.00           C
ATOM   1063  HA  ALA A  72      41.910  55.340  58.390  1.00  0.00           H
ATOM   1064  CB  ALA A  72      43.720  55.530  59.630  1.00  0.00           C
ATOM   1065  HB1 ALA A  72      44.080  55.070  60.580  1.00  0.00           H
ATOM   1066  HB2 ALA A  72      43.700  56.630  59.690  1.00  0.00           H
ATOM   1067  HB3 ALA A  72      44.450  55.250  58.840  1.00  0.00           H
ATOM   1068  C   ALA A  72      42.510  53.440  58.940  1.00  0.00           C
ATOM   1069  O   ALA A  72      42.590  53.040  57.760  1.00  0.00           O
ATOM   1070  N   ASP A  73      42.580  52.600  60.020  1.00  0.00           N
ATOM   1071  HN  ASP A  73      42.560  52.990  60.930  1.00  0.00           H
ATOM   1072  CA  ASP A  73      42.320  51.230  59.750  1.00  0.00           C
ATOM   1073  HA  ASP A  73      43.040  50.830  59.050  1.00  0.00           H
ATOM   1074  CB  ASP A  73      42.520  50.370  61.040  1.00  0.00           C
ATOM   1075  HB1 ASP A  73      42.360  49.300  60.790  1.00  0.00           H
ATOM   1076  HB2 ASP A  73      41.930  50.780  61.890  1.00  0.00           H
ATOM   1077  CG  ASP A  73      43.950  50.260  61.510  1.00  0.00           C
ATOM   1078  OD1 ASP A  73      44.870  50.760  60.880  1.00  0.00           O
ATOM   1079  OD2 ASP A  73      44.090  49.540  62.650  1.00  0.00           O
ATOM   1080  HD2 ASP A  73      45.020  49.530  62.890  1.00  0.00           H
ATOM   1081  C   ASP A  73      41.000  50.850  59.190  1.00  0.00           C
ATOM   1082  O   ASP A  73      40.950  50.190  58.050  1.00  0.00           O
ATOM   1083  N   PHE A  74      39.880  51.390  59.640  1.00  0.00           N
ATOM   1084  HN  PHE A  74      39.920  52.040  60.400  1.00  0.00           H
ATOM   1085  CA  PHE A  74      38.550  51.160  59.140  1.00  0.00           C
ATOM   1086  HA  PHE A  74      38.280  50.130  59.300  1.00  0.00           H
ATOM   1087  CB  PHE A  74      37.540  51.960  60.020  1.00  0.00           C
ATOM   1088  HB1 PHE A  74      37.640  53.050  59.870  1.00  0.00           H
ATOM   1089  HB2 PHE A  74      37.810  51.810  61.090  1.00  0.00           H
ATOM   1090  CG  PHE A  74      36.090  51.530  59.770  1.00  0.00           C
ATOM   1091  CD1 PHE A  74      35.460  50.620  60.690  1.00  0.00           C
ATOM   1092  HD1 PHE A  74      36.030  50.180  61.500  1.00  0.00           H
ATOM   1093  CE1 PHE A  74      34.090  50.230  60.600  1.00  0.00           C
ATOM   1094  HE1 PHE A  74      33.840  49.420  61.280  1.00  0.00           H
ATOM   1095  CZ  PHE A  74      33.250  50.850  59.590  1.00  0.00           C
ATOM   1096  HZ  PHE A  74      32.200  50.660  59.530  1.00  0.00           H
ATOM   1097  CD2 PHE A  74      35.220  52.110  58.820  1.00  0.00           C
ATOM   1098  HD2 PHE A  74      35.610  52.860  58.150  1.00  0.00           H
ATOM   1099  CE2 PHE A  74      33.910  51.820  58.730  1.00  0.00           C
ATOM   1100  HE2 PHE A  74      33.300  52.260  57.960  1.00  0.00           H
ATOM   1101  C   PHE A  74      38.360  51.530  57.690  1.00  0.00           C
ATOM   1102  O   PHE A  74      37.780  50.730  56.890  1.00  0.00           O
ATOM   1103  N   LEU A  75      38.830  52.700  57.290  1.00  0.00           N
ATOM   1104  HN  LEU A  75      39.240  53.310  57.950  1.00  0.00           H
ATOM   1105  CA  LEU A  75      38.800  53.130  55.910  1.00  0.00           C
ATOM   1106  HA  LEU A  75      37.750  53.120  55.640  1.00  0.00           H
ATOM   1107  CB  LEU A  75      39.280  54.660  55.870  1.00  0.00           C
ATOM   1108  HB1 LEU A  75      39.290  55.000  54.810  1.00  0.00           H
ATOM   1109  HB2 LEU A  75      40.320  54.690  56.260  1.00  0.00           H
ATOM   1110  CG  LEU A  75      38.360  55.600  56.690  1.00  0.00           C
ATOM   1111  HG  LEU A  75      37.890  55.040  57.520  1.00  0.00           H
ATOM   1112  CD1 LEU A  75      39.110  56.890  57.010  1.00  0.00           C
ATOM   1113 HD11 LEU A  75      39.370  57.440  56.080  1.00  0.00           H
ATOM   1114 HD12 LEU A  75      40.070  56.730  57.530  1.00  0.00           H
ATOM   1115 HD13 LEU A  75      38.580  57.590  57.680  1.00  0.00           H
ATOM   1116  CD2 LEU A  75      37.130  55.880  55.770  1.00  0.00           C
ATOM   1117 HD21 LEU A  75      36.640  54.920  55.540  1.00  0.00           H
ATOM   1118 HD22 LEU A  75      37.470  56.520  54.930  1.00  0.00           H
ATOM   1119 HD23 LEU A  75      36.500  56.530  56.420  1.00  0.00           H
ATOM   1120  C   LEU A  75      39.600  52.290  54.830  1.00  0.00           C
ATOM   1121  O   LEU A  75      39.130  52.140  53.690  1.00  0.00           O
ATOM   1122  N   LEU A  76      40.810  51.750  55.220  1.00  0.00           N
ATOM   1123  HN  LEU A  76      41.140  52.000  56.130  1.00  0.00           H
ATOM   1124  CA  LEU A  76      41.570  50.800  54.510  1.00  0.00           C
ATOM   1125  HA  LEU A  76      41.660  51.260  53.540  1.00  0.00           H
ATOM   1126  CB  LEU A  76      43.000  50.610  55.110  1.00  0.00           C
ATOM   1127  HB1 LEU A  76      43.000  50.190  56.130  1.00  0.00           H
ATOM   1128  HB2 LEU A  76      43.620  51.530  55.120  1.00  0.00           H
ATOM   1129  CG  LEU A  76      43.840  49.530  54.340  1.00  0.00           C
ATOM   1130  HG  LEU A  76      43.170  48.650  54.230  1.00  0.00           H
ATOM   1131  CD1 LEU A  76      44.180  49.920  52.930  1.00  0.00           C
ATOM   1132 HD11 LEU A  76      44.950  50.720  52.940  1.00  0.00           H
ATOM   1133 HD12 LEU A  76      43.310  50.280  52.350  1.00  0.00           H
ATOM   1134 HD13 LEU A  76      44.680  49.040  52.450  1.00  0.00           H
ATOM   1135  CD2 LEU A  76      45.090  49.120  55.060  1.00  0.00           C
ATOM   1136 HD21 LEU A  76      45.590  48.320  54.470  1.00  0.00           H
ATOM   1137 HD22 LEU A  76      44.840  48.840  56.100  1.00  0.00           H
ATOM   1138 HD23 LEU A  76      45.850  49.920  55.170  1.00  0.00           H
ATOM   1139  C   LEU A  76      40.870  49.460  54.320  1.00  0.00           C
ATOM   1140  O   LEU A  76      40.690  48.890  53.260  1.00  0.00           O
ATOM   1141  N   ILE A  77      40.280  48.960  55.420  1.00  0.00           N
ATOM   1142  HN  ILE A  77      40.360  49.430  56.300  1.00  0.00           H
ATOM   1143  CA  ILE A  77      39.390  47.800  55.490  1.00  0.00           C
ATOM   1144  HA  ILE A  77      39.880  46.960  55.020  1.00  0.00           H
ATOM   1145  CB  ILE A  77      39.060  47.550  56.940  1.00  0.00           C
ATOM   1146  HB  ILE A  77      38.770  48.530  57.370  1.00  0.00           H
ATOM   1147  CG2 ILE A  77      37.860  46.670  57.290  1.00  0.00           C
ATOM   1148 HG21 ILE A  77      38.040  45.680  56.830  1.00  0.00           H
ATOM   1149 HG22 ILE A  77      36.910  47.030  56.830  1.00  0.00           H
ATOM   1150 HG23 ILE A  77      37.710  46.490  58.370  1.00  0.00           H
ATOM   1151  CG1 ILE A  77      40.400  47.050  57.670  1.00  0.00           C
ATOM   1152 HG11 ILE A  77      40.180  47.010  58.750  1.00  0.00           H
ATOM   1153 HG12 ILE A  77      41.280  47.730  57.640  1.00  0.00           H
ATOM   1154  CD  ILE A  77      40.820  45.620  57.230  1.00  0.00           C
ATOM   1155  HD1 ILE A  77      41.290  45.730  56.230  1.00  0.00           H
ATOM   1156  HD2 ILE A  77      40.020  44.860  57.240  1.00  0.00           H
ATOM   1157  HD3 ILE A  77      41.620  45.170  57.850  1.00  0.00           H
ATOM   1158  C   ILE A  77      38.100  47.870  54.650  1.00  0.00           C
ATOM   1159  O   ILE A  77      37.800  46.910  53.840  1.00  0.00           O
ATOM   1160  N   ILE A  78      37.410  48.990  54.640  1.00  0.00           N
ATOM   1161  HN  ILE A  78      37.590  49.790  55.200  1.00  0.00           H
ATOM   1162  CA  ILE A  78      36.190  48.990  53.850  1.00  0.00           C
ATOM   1163  HA  ILE A  78      35.690  48.030  53.780  1.00  0.00           H
ATOM   1164  CB  ILE A  78      35.100  49.850  54.550  1.00  0.00           C
ATOM   1165  HB  ILE A  78      34.150  49.780  54.000  1.00  0.00           H
ATOM   1166  CG2 ILE A  78      34.810  49.370  55.940  1.00  0.00           C
ATOM   1167 HG21 ILE A  78      35.650  49.480  56.660  1.00  0.00           H
ATOM   1168 HG22 ILE A  78      34.490  48.310  56.000  1.00  0.00           H
ATOM   1169 HG23 ILE A  78      33.920  49.890  56.380  1.00  0.00           H
ATOM   1170  CG1 ILE A  78      35.390  51.360  54.290  1.00  0.00           C
ATOM   1171 HG11 ILE A  78      35.250  51.560  53.210  1.00  0.00           H
ATOM   1172 HG12 ILE A  78      36.450  51.570  54.580  1.00  0.00           H
ATOM   1173  CD  ILE A  78      34.520  52.330  55.130  1.00  0.00           C
ATOM   1174  HD1 ILE A  78      34.660  52.200  56.230  1.00  0.00           H
ATOM   1175  HD2 ILE A  78      33.460  52.030  54.960  1.00  0.00           H
ATOM   1176  HD3 ILE A  78      34.780  53.340  54.750  1.00  0.00           H
ATOM   1177  C   ILE A  78      36.470  49.270  52.330  1.00  0.00           C
ATOM   1178  O   ILE A  78      35.590  49.020  51.490  1.00  0.00           O
ATOM   1179  N   CYS A  79      37.680  49.730  51.960  1.00  0.00           N
ATOM   1180  HN  CYS A  79      38.360  49.890  52.670  1.00  0.00           H
ATOM   1181  CA  CYS A  79      38.240  49.810  50.600  1.00  0.00           C
ATOM   1182  HA  CYS A  79      37.470  50.240  49.980  1.00  0.00           H
ATOM   1183  CB  CYS A  79      39.580  50.610  50.660  1.00  0.00           C
ATOM   1184  HB1 CYS A  79      40.260  50.030  51.310  1.00  0.00           H
ATOM   1185  HB2 CYS A  79      39.410  51.570  51.180  1.00  0.00           H
ATOM   1186  SG  CYS A  79      40.360  50.970  49.020  1.00  0.00           S
ATOM   1187  HG1 CYS A  79      40.320  49.730  48.570  1.00  0.00           H
ATOM   1188  C   CYS A  79      38.610  48.360  50.070  1.00  0.00           C
ATOM   1189  O   CYS A  79      38.560  47.990  48.920  1.00  0.00           O
ATOM   1190  N   LEU A  80      38.810  47.350  50.940  1.00  0.00           N
ATOM   1191  HN  LEU A  80      38.880  47.540  51.920  1.00  0.00           H
ATOM   1192  CA  LEU A  80      39.300  46.030  50.520  1.00  0.00           C
ATOM   1193  HA  LEU A  80      40.010  46.260  49.740  1.00  0.00           H
ATOM   1194  CB  LEU A  80      40.030  45.340  51.670  1.00  0.00           C
ATOM   1195  HB1 LEU A  80      39.340  45.240  52.540  1.00  0.00           H
ATOM   1196  HB2 LEU A  80      40.850  45.960  52.120  1.00  0.00           H
ATOM   1197  CG  LEU A  80      40.620  43.880  51.410  1.00  0.00           C
ATOM   1198  HG  LEU A  80      39.780  43.230  51.120  1.00  0.00           H
ATOM   1199  CD1 LEU A  80      41.610  43.930  50.250  1.00  0.00           C
ATOM   1200 HD11 LEU A  80      42.400  44.600  50.630  1.00  0.00           H
ATOM   1201 HD12 LEU A  80      41.250  44.360  49.290  1.00  0.00           H
ATOM   1202 HD13 LEU A  80      42.060  42.980  49.910  1.00  0.00           H
ATOM   1203  CD2 LEU A  80      41.350  43.180  52.590  1.00  0.00           C
ATOM   1204 HD21 LEU A  80      42.260  43.730  52.880  1.00  0.00           H
ATOM   1205 HD22 LEU A  80      41.700  42.140  52.440  1.00  0.00           H
ATOM   1206 HD23 LEU A  80      40.810  43.170  53.570  1.00  0.00           H
ATOM   1207  C   LEU A  80      38.350  45.110  49.720  1.00  0.00           C
ATOM   1208  O   LEU A  80      38.870  44.430  48.810  1.00  0.00           O
ATOM   1209  N   PRO A  81      37.040  44.960  49.940  1.00  0.00           N
ATOM   1210  CD  PRO A  81      36.550  44.820  51.320  1.00  0.00           C
ATOM   1211  HD1 PRO A  81      36.550  45.790  51.860  1.00  0.00           H
ATOM   1212  HD2 PRO A  81      37.250  44.140  51.850  1.00  0.00           H
ATOM   1213  CA  PRO A  81      36.100  44.340  49.040  1.00  0.00           C
ATOM   1214  HA  PRO A  81      36.260  43.280  49.010  1.00  0.00           H
ATOM   1215  CB  PRO A  81      34.710  44.500  49.770  1.00  0.00           C
ATOM   1216  HB1 PRO A  81      33.860  43.920  49.370  1.00  0.00           H
ATOM   1217  HB2 PRO A  81      34.380  45.570  49.810  1.00  0.00           H
ATOM   1218  CG  PRO A  81      35.160  44.140  51.160  1.00  0.00           C
ATOM   1219  HG1 PRO A  81      34.490  44.490  51.980  1.00  0.00           H
ATOM   1220  HG2 PRO A  81      35.310  43.050  51.290  1.00  0.00           H
ATOM   1221  C   PRO A  81      36.150  44.820  47.610  1.00  0.00           C
ATOM   1222  O   PRO A  81      36.020  44.030  46.730  1.00  0.00           O
ATOM   1223  N   PHE A  82      36.280  46.180  47.390  1.00  0.00           N
ATOM   1224  HN  PHE A  82      36.430  46.890  48.070  1.00  0.00           H
ATOM   1225  CA  PHE A  82      36.290  46.830  46.020  1.00  0.00           C
ATOM   1226  HA  PHE A  82      35.470  46.470  45.420  1.00  0.00           H
ATOM   1227  CB  PHE A  82      36.400  48.390  46.220  1.00  0.00           C
ATOM   1228  HB1 PHE A  82      36.510  48.940  45.260  1.00  0.00           H
ATOM   1229  HB2 PHE A  82      37.270  48.650  46.850  1.00  0.00           H
ATOM   1230  CG  PHE A  82      35.130  48.830  46.920  1.00  0.00           C
ATOM   1231  CD1 PHE A  82      35.230  49.520  48.160  1.00  0.00           C
ATOM   1232  HD1 PHE A  82      36.180  49.720  48.630  1.00  0.00           H
ATOM   1233  CE1 PHE A  82      34.060  49.710  48.920  1.00  0.00           C
ATOM   1234  HE1 PHE A  82      34.060  50.180  49.880  1.00  0.00           H
ATOM   1235  CZ  PHE A  82      32.860  49.300  48.510  1.00  0.00           C
ATOM   1236  HZ  PHE A  82      32.000  49.420  49.150  1.00  0.00           H
ATOM   1237  CD2 PHE A  82      33.860  48.500  46.410  1.00  0.00           C
ATOM   1238  HD2 PHE A  82      33.830  48.020  45.440  1.00  0.00           H
ATOM   1239  CE2 PHE A  82      32.720  48.760  47.190  1.00  0.00           C
ATOM   1240  HE2 PHE A  82      31.700  48.490  46.960  1.00  0.00           H
ATOM   1241  C   PHE A  82      37.590  46.440  45.250  1.00  0.00           C
ATOM   1242  O   PHE A  82      37.570  46.160  44.060  1.00  0.00           O
ATOM   1243  N   LEU A  83      38.750  46.510  46.000  1.00  0.00           N
ATOM   1244  HN  LEU A  83      38.730  46.790  46.960  1.00  0.00           H
ATOM   1245  CA  LEU A  83      39.920  45.900  45.510  1.00  0.00           C
ATOM   1246  HA  LEU A  83      40.320  46.410  44.650  1.00  0.00           H
ATOM   1247  CB  LEU A  83      40.960  45.880  46.530  1.00  0.00           C
ATOM   1248  HB1 LEU A  83      41.960  45.460  46.260  1.00  0.00           H
ATOM   1249  HB2 LEU A  83      40.650  45.520  47.530  1.00  0.00           H
ATOM   1250  CG  LEU A  83      41.410  47.290  46.980  1.00  0.00           C
ATOM   1251  HG  LEU A  83      40.530  47.800  47.420  1.00  0.00           H
ATOM   1252  CD1 LEU A  83      42.460  47.170  48.140  1.00  0.00           C
ATOM   1253 HD11 LEU A  83      42.070  46.950  49.170  1.00  0.00           H
ATOM   1254 HD12 LEU A  83      42.860  48.190  48.340  1.00  0.00           H
ATOM   1255 HD13 LEU A  83      43.280  46.480  47.890  1.00  0.00           H
ATOM   1256  CD2 LEU A  83      42.000  48.130  45.870  1.00  0.00           C
ATOM   1257 HD21 LEU A  83      42.880  47.630  45.410  1.00  0.00           H
ATOM   1258 HD22 LEU A  83      42.400  49.090  46.300  1.00  0.00           H
ATOM   1259 HD23 LEU A  83      41.280  48.370  45.060  1.00  0.00           H
ATOM   1260  C   LEU A  83      39.780  44.380  45.130  1.00  0.00           C
ATOM   1261  O   LEU A  83      40.090  44.030  43.960  1.00  0.00           O
ATOM   1262  N   MET A  84      39.160  43.550  45.990  1.00  0.00           N
ATOM   1263  HN  MET A  84      38.900  43.920  46.880  1.00  0.00           H
ATOM   1264  CA  MET A  84      38.870  42.170  45.740  1.00  0.00           C
ATOM   1265  HA  MET A  84      39.830  41.720  45.520  1.00  0.00           H
ATOM   1266  CB  MET A  84      38.310  41.390  46.950  1.00  0.00           C
ATOM   1267  HB1 MET A  84      37.850  40.470  46.530  1.00  0.00           H
ATOM   1268  HB2 MET A  84      37.510  41.980  47.450  1.00  0.00           H
ATOM   1269  CG  MET A  84      39.340  40.840  47.990  1.00  0.00           C
ATOM   1270  HG1 MET A  84      39.880  41.690  48.440  1.00  0.00           H
ATOM   1271  HG2 MET A  84      40.100  40.180  47.510  1.00  0.00           H
ATOM   1272  SD  MET A  84      38.660  39.610  49.090  1.00  0.00           S
ATOM   1273  CE  MET A  84      38.090  40.740  50.340  1.00  0.00           C
ATOM   1274  HE1 MET A  84      37.450  41.550  49.930  1.00  0.00           H
ATOM   1275  HE2 MET A  84      39.050  41.240  50.630  1.00  0.00           H
ATOM   1276  HE3 MET A  84      37.570  40.230  51.170  1.00  0.00           H
ATOM   1277  C   MET A  84      38.070  41.920  44.430  1.00  0.00           C
ATOM   1278  O   MET A  84      38.340  41.030  43.650  1.00  0.00           O
ATOM   1279  N   ASP A  85      36.950  42.690  44.260  1.00  0.00           N
ATOM   1280  HN  ASP A  85      36.660  43.330  44.960  1.00  0.00           H
ATOM   1281  CA  ASP A  85      36.250  42.770  43.050  1.00  0.00           C
ATOM   1282  HA  ASP A  85      35.920  41.760  42.840  1.00  0.00           H
ATOM   1283  CB  ASP A  85      35.190  43.860  43.270  1.00  0.00           C
ATOM   1284  HB1 ASP A  85      35.610  44.880  43.390  1.00  0.00           H
ATOM   1285  HB2 ASP A  85      34.480  43.560  44.060  1.00  0.00           H
ATOM   1286  CG  ASP A  85      34.240  43.930  42.030  1.00  0.00           C
ATOM   1287  OD1 ASP A  85      33.820  42.800  41.620  1.00  0.00           O
ATOM   1288  OD2 ASP A  85      33.910  45.010  41.520  1.00  0.00           O
ATOM   1289  C   ASP A  85      37.090  43.110  41.790  1.00  0.00           C
ATOM   1290  O   ASP A  85      37.150  42.370  40.800  1.00  0.00           O
ATOM   1291  N   ASN A  86      37.900  44.190  41.890  1.00  0.00           N
ATOM   1292  HN  ASN A  86      37.790  44.670  42.760  1.00  0.00           H
ATOM   1293  CA  ASN A  86      38.830  44.610  40.890  1.00  0.00           C
ATOM   1294  HA  ASN A  86      38.260  44.760  40.000  1.00  0.00           H
ATOM   1295  CB  ASN A  86      39.590  45.960  41.330  1.00  0.00           C
ATOM   1296  HB1 ASN A  86      39.920  45.820  42.390  1.00  0.00           H
ATOM   1297  HB2 ASN A  86      38.880  46.810  41.370  1.00  0.00           H
ATOM   1298  CG  ASN A  86      40.810  46.450  40.540  1.00  0.00           C
ATOM   1299  OD1 ASN A  86      41.900  46.750  40.990  1.00  0.00           O
ATOM   1300  ND2 ASN A  86      40.510  46.870  39.240  1.00  0.00           N
ATOM   1301 HD21 ASN A  86      41.130  47.350  38.630  1.00  0.00           H
ATOM   1302 HD22 ASN A  86      39.620  46.650  38.810  1.00  0.00           H
ATOM   1303  C   ASN A  86      39.870  43.570  40.580  1.00  0.00           C
ATOM   1304  O   ASN A  86      40.150  43.270  39.410  1.00  0.00           O
ATOM   1305  N   TYR A  87      40.420  42.850  41.550  1.00  0.00           N
ATOM   1306  HN  TYR A  87      40.210  43.000  42.510  1.00  0.00           H
ATOM   1307  CA  TYR A  87      41.140  41.600  41.300  1.00  0.00           C
ATOM   1308  HA  TYR A  87      42.010  41.860  40.700  1.00  0.00           H
ATOM   1309  CB  TYR A  87      41.820  41.090  42.610  1.00  0.00           C
ATOM   1310  HB1 TYR A  87      42.530  40.320  42.290  1.00  0.00           H
ATOM   1311  HB2 TYR A  87      40.950  40.660  43.150  1.00  0.00           H
ATOM   1312  CG  TYR A  87      42.560  42.130  43.450  1.00  0.00           C
ATOM   1313  CD1 TYR A  87      43.190  43.250  42.780  1.00  0.00           C
ATOM   1314  HD1 TYR A  87      43.190  43.380  41.710  1.00  0.00           H
ATOM   1315  CE1 TYR A  87      43.790  44.270  43.600  1.00  0.00           C
ATOM   1316  HE1 TYR A  87      44.210  45.140  43.140  1.00  0.00           H
ATOM   1317  CZ  TYR A  87      44.000  44.040  45.000  1.00  0.00           C
ATOM   1318  OH  TYR A  87      44.820  44.860  45.740  1.00  0.00           O
ATOM   1319  HH  TYR A  87      44.880  45.690  45.240  1.00  0.00           H
ATOM   1320  CD2 TYR A  87      42.680  42.010  44.870  1.00  0.00           C
ATOM   1321  HD2 TYR A  87      42.350  41.120  45.370  1.00  0.00           H
ATOM   1322  CE2 TYR A  87      43.410  42.950  45.630  1.00  0.00           C
ATOM   1323  HE2 TYR A  87      43.430  42.800  46.710  1.00  0.00           H
ATOM   1324  C   TYR A  87      40.370  40.410  40.590  1.00  0.00           C
ATOM   1325  O   TYR A  87      40.660  39.820  39.550  1.00  0.00           O
ATOM   1326  N   VAL A  88      39.150  40.100  41.060  1.00  0.00           N
ATOM   1327  HN  VAL A  88      38.890  40.690  41.810  1.00  0.00           H
ATOM   1328  CA  VAL A  88      38.210  38.980  40.730  1.00  0.00           C
ATOM   1329  HA  VAL A  88      38.880  38.130  40.680  1.00  0.00           H
ATOM   1330  CB  VAL A  88      37.230  38.610  41.830  1.00  0.00           C
ATOM   1331  HB  VAL A  88      36.810  39.590  42.120  1.00  0.00           H
ATOM   1332  CG1 VAL A  88      36.100  37.630  41.260  1.00  0.00           C
ATOM   1333 HG11 VAL A  88      36.610  36.670  41.020  1.00  0.00           H
ATOM   1334 HG12 VAL A  88      35.630  38.120  40.390  1.00  0.00           H
ATOM   1335 HG13 VAL A  88      35.250  37.400  41.930  1.00  0.00           H
ATOM   1336  CG2 VAL A  88      37.930  37.930  43.080  1.00  0.00           C
ATOM   1337 HG21 VAL A  88      38.190  36.880  42.850  1.00  0.00           H
ATOM   1338 HG22 VAL A  88      37.200  37.730  43.900  1.00  0.00           H
ATOM   1339 HG23 VAL A  88      38.790  38.540  43.450  1.00  0.00           H
ATOM   1340  C   VAL A  88      37.770  39.160  39.270  1.00  0.00           C
ATOM   1341  O   VAL A  88      37.810  38.260  38.420  1.00  0.00           O
ATOM   1342  N   ARG A  89      37.520  40.420  38.790  1.00  0.00           N
ATOM   1343  HN  ARG A  89      37.470  41.220  39.390  1.00  0.00           H
ATOM   1344  CA  ARG A  89      37.250  40.710  37.370  1.00  0.00           C
ATOM   1345  HA  ARG A  89      36.560  40.080  36.820  1.00  0.00           H
ATOM   1346  CB  ARG A  89      36.710  42.210  37.310  1.00  0.00           C
ATOM   1347  HB1 ARG A  89      36.660  42.520  36.230  1.00  0.00           H
ATOM   1348  HB2 ARG A  89      37.530  42.790  37.780  1.00  0.00           H
ATOM   1349  CG  ARG A  89      35.320  42.360  37.930  1.00  0.00           C
ATOM   1350  HG1 ARG A  89      35.230  41.950  38.960  1.00  0.00           H
ATOM   1351  HG2 ARG A  89      34.690  41.890  37.150  1.00  0.00           H
ATOM   1352  CD  ARG A  89      34.880  43.830  38.170  1.00  0.00           C
ATOM   1353  HD1 ARG A  89      35.090  44.450  37.280  1.00  0.00           H
ATOM   1354  HD2 ARG A  89      35.510  44.210  39.000  1.00  0.00           H
ATOM   1355  NE  ARG A  89      33.470  43.820  38.630  1.00  0.00           N
ATOM   1356  HE  ARG A  89      33.270  43.950  39.610  1.00  0.00           H
ATOM   1357  CZ  ARG A  89      32.440  43.810  37.810  1.00  0.00           C
ATOM   1358  NH1 ARG A  89      32.570  43.780  36.500  1.00  0.00           N
ATOM   1359 HH11 ARG A  89      33.470  43.790  36.080  1.00  0.00           H
ATOM   1360 HH12 ARG A  89      31.820  43.920  35.840  1.00  0.00           H
ATOM   1361  NH2 ARG A  89      31.200  43.920  38.270  1.00  0.00           N
ATOM   1362 HH21 ARG A  89      30.420  44.010  37.650  1.00  0.00           H
ATOM   1363 HH22 ARG A  89      31.200  44.280  39.210  1.00  0.00           H
ATOM   1364  C   ARG A  89      38.520  40.720  36.470  1.00  0.00           C
ATOM   1365  O   ARG A  89      38.380  40.770  35.250  1.00  0.00           O
ATOM   1366  N   ARG A  90      39.710  40.860  37.010  1.00  0.00           N
ATOM   1367  HN  ARG A  90      39.730  40.910  38.010  1.00  0.00           H
ATOM   1368  CA  ARG A  90      40.980  40.750  36.350  1.00  0.00           C
ATOM   1369  HA  ARG A  90      41.640  40.480  37.160  1.00  0.00           H
ATOM   1370  CB  ARG A  90      41.210  39.530  35.320  1.00  0.00           C
ATOM   1371  HB1 ARG A  90      42.210  39.690  34.860  1.00  0.00           H
ATOM   1372  HB2 ARG A  90      40.410  39.470  34.560  1.00  0.00           H
ATOM   1373  CG  ARG A  90      41.370  38.090  35.900  1.00  0.00           C
ATOM   1374  HG1 ARG A  90      42.230  38.080  36.600  1.00  0.00           H
ATOM   1375  HG2 ARG A  90      41.470  37.450  35.000  1.00  0.00           H
ATOM   1376  CD  ARG A  90      40.110  37.430  36.490  1.00  0.00           C
ATOM   1377  HD1 ARG A  90      39.280  37.570  35.750  1.00  0.00           H
ATOM   1378  HD2 ARG A  90      39.780  38.040  37.360  1.00  0.00           H
ATOM   1379  NE  ARG A  90      40.430  35.950  36.690  1.00  0.00           N
ATOM   1380  HE  ARG A  90      41.300  35.640  36.320  1.00  0.00           H
ATOM   1381  CZ  ARG A  90      39.660  35.150  37.420  1.00  0.00           C
ATOM   1382  NH1 ARG A  90      38.650  35.500  38.060  1.00  0.00           N
ATOM   1383 HH11 ARG A  90      38.130  34.790  38.540  1.00  0.00           H
ATOM   1384 HH12 ARG A  90      38.300  36.430  38.050  1.00  0.00           H
ATOM   1385  NH2 ARG A  90      39.830  33.820  37.430  1.00  0.00           N
ATOM   1386 HH21 ARG A  90      40.630  33.430  36.960  1.00  0.00           H
ATOM   1387 HH22 ARG A  90      39.260  33.210  38.000  1.00  0.00           H
ATOM   1388  C   ARG A  90      41.550  42.070  35.930  1.00  0.00           C
ATOM   1389  O   ARG A  90      42.220  42.140  34.890  1.00  0.00           O
ATOM   1390  N   TRP A  91      41.120  43.190  36.590  1.00  0.00           N
ATOM   1391  HN  TRP A  91      40.600  43.180  37.430  1.00  0.00           H
ATOM   1392  CA  TRP A  91      41.600  44.550  36.260  1.00  0.00           C
ATOM   1393  HA  TRP A  91      41.600  45.000  37.240  1.00  0.00           H
ATOM   1394  CB  TRP A  91      43.050  44.800  35.770  1.00  0.00           C
ATOM   1395  HB1 TRP A  91      43.160  45.890  35.870  1.00  0.00           H
ATOM   1396  HB2 TRP A  91      43.160  44.540  34.700  1.00  0.00           H
ATOM   1397  CG  TRP A  91      44.120  44.120  36.520  1.00  0.00           C
ATOM   1398  CD1 TRP A  91      45.160  43.320  36.060  1.00  0.00           C
ATOM   1399  HD1 TRP A  91      45.300  43.080  35.020  1.00  0.00           H
ATOM   1400  NE1 TRP A  91      45.840  42.800  37.100  1.00  0.00           N
ATOM   1401  HE1 TRP A  91      46.570  42.160  37.060  1.00  0.00           H
ATOM   1402  CE2 TRP A  91      45.550  43.450  38.240  1.00  0.00           C
ATOM   1403  CD2 TRP A  91      44.420  44.230  37.980  1.00  0.00           C
ATOM   1404  CE3 TRP A  91      43.890  45.020  39.020  1.00  0.00           C
ATOM   1405  HE3 TRP A  91      43.080  45.700  38.780  1.00  0.00           H
ATOM   1406  CZ3 TRP A  91      44.530  44.950  40.260  1.00  0.00           C
ATOM   1407  HZ3 TRP A  91      44.180  45.670  40.990  1.00  0.00           H
ATOM   1408  CZ2 TRP A  91      46.090  43.340  39.520  1.00  0.00           C
ATOM   1409  HZ2 TRP A  91      46.840  42.590  39.660  1.00  0.00           H
ATOM   1410  CH2 TRP A  91      45.580  44.150  40.520  1.00  0.00           C
ATOM   1411  HH2 TRP A  91      45.980  44.180  41.510  1.00  0.00           H
ATOM   1412  C   TRP A  91      40.600  45.290  35.460  1.00  0.00           C
ATOM   1413  O   TRP A  91      40.640  46.530  35.340  1.00  0.00           O
ATOM   1414  N   ASP A  92      39.590  44.540  34.960  1.00  0.00           N
ATOM   1415  HN  ASP A  92      39.640  43.560  35.120  1.00  0.00           H
ATOM   1416  CA  ASP A  92      38.540  45.090  34.030  1.00  0.00           C
ATOM   1417  HA  ASP A  92      38.970  45.820  33.360  1.00  0.00           H
ATOM   1418  CB  ASP A  92      37.910  43.910  33.170  1.00  0.00           C
ATOM   1419  HB1 ASP A  92      37.540  43.210  33.940  1.00  0.00           H
ATOM   1420  HB2 ASP A  92      38.610  43.470  32.440  1.00  0.00           H
ATOM   1421  CG  ASP A  92      36.640  44.410  32.420  1.00  0.00           C
ATOM   1422  OD1 ASP A  92      36.630  45.500  31.870  1.00  0.00           O
ATOM   1423  OD2 ASP A  92      35.700  43.600  32.380  1.00  0.00           O
ATOM   1424  C   ASP A  92      37.540  45.930  34.830  1.00  0.00           C
ATOM   1425  O   ASP A  92      36.690  45.530  35.620  1.00  0.00           O
ATOM   1426  N   TRP A  93      37.520  47.280  34.620  1.00  0.00           N
ATOM   1427  HN  TRP A  93      38.000  47.640  33.820  1.00  0.00           H
ATOM   1428  CA  TRP A  93      36.820  48.240  35.400  1.00  0.00           C
ATOM   1429  HA  TRP A  93      36.470  47.830  36.350  1.00  0.00           H
ATOM   1430  CB  TRP A  93      37.810  49.360  35.830  1.00  0.00           C
ATOM   1431  HB1 TRP A  93      38.310  49.810  34.950  1.00  0.00           H
ATOM   1432  HB2 TRP A  93      38.700  48.850  36.250  1.00  0.00           H
ATOM   1433  CG  TRP A  93      37.260  50.400  36.870  1.00  0.00           C
ATOM   1434  CD1 TRP A  93      36.730  51.650  36.570  1.00  0.00           C
ATOM   1435  HD1 TRP A  93      36.550  52.060  35.580  1.00  0.00           H
ATOM   1436  NE1 TRP A  93      36.360  52.310  37.680  1.00  0.00           N
ATOM   1437  HE1 TRP A  93      36.060  53.230  37.770  1.00  0.00           H
ATOM   1438  CE2 TRP A  93      36.630  51.470  38.770  1.00  0.00           C
ATOM   1439  CD2 TRP A  93      37.140  50.240  38.290  1.00  0.00           C
ATOM   1440  CE3 TRP A  93      37.560  49.270  39.190  1.00  0.00           C
ATOM   1441  HE3 TRP A  93      38.170  48.450  38.840  1.00  0.00           H
ATOM   1442  CZ3 TRP A  93      37.430  49.530  40.510  1.00  0.00           C
ATOM   1443  HZ3 TRP A  93      37.910  48.750  41.070  1.00  0.00           H
ATOM   1444  CZ2 TRP A  93      36.350  51.580  40.170  1.00  0.00           C
ATOM   1445  HZ2 TRP A  93      36.030  52.450  40.720  1.00  0.00           H
ATOM   1446  CH2 TRP A  93      36.840  50.630  41.000  1.00  0.00           C
ATOM   1447  HH2 TRP A  93      36.650  50.610  42.060  1.00  0.00           H
ATOM   1448  C   TRP A  93      35.680  48.740  34.600  1.00  0.00           C
ATOM   1449  O   TRP A  93      35.790  49.160  33.450  1.00  0.00           O
ATOM   1450  N   LYS A  94      34.460  48.690  35.120  1.00  0.00           N
ATOM   1451  HN  LYS A  94      34.350  48.050  35.880  1.00  0.00           H
ATOM   1452  CA  LYS A  94      33.280  49.220  34.420  1.00  0.00           C
ATOM   1453  HA  LYS A  94      33.540  49.400  33.390  1.00  0.00           H
ATOM   1454  CB  LYS A  94      32.110  48.180  34.400  1.00  0.00           C
ATOM   1455  HB1 LYS A  94      31.200  48.530  33.860  1.00  0.00           H
ATOM   1456  HB2 LYS A  94      31.730  48.030  35.430  1.00  0.00           H
ATOM   1457  CG  LYS A  94      32.470  46.830  33.870  1.00  0.00           C
ATOM   1458  HG1 LYS A  94      31.530  46.240  33.750  1.00  0.00           H
ATOM   1459  HG2 LYS A  94      33.040  46.320  34.680  1.00  0.00           H
ATOM   1460  CD  LYS A  94      33.180  46.780  32.560  1.00  0.00           C
ATOM   1461  HD1 LYS A  94      34.260  47.020  32.630  1.00  0.00           H
ATOM   1462  HD2 LYS A  94      32.760  47.530  31.860  1.00  0.00           H
ATOM   1463  CE  LYS A  94      33.230  45.410  31.800  1.00  0.00           C
ATOM   1464  HE1 LYS A  94      32.270  45.130  31.330  1.00  0.00           H
ATOM   1465  HE2 LYS A  94      33.400  44.590  32.520  1.00  0.00           H
ATOM   1466  NZ  LYS A  94      34.260  45.350  30.710  1.00  0.00           N
ATOM   1467  HZ1 LYS A  94      34.170  46.070  29.950  1.00  0.00           H
ATOM   1468  HZ2 LYS A  94      34.330  44.410  30.280  1.00  0.00           H
ATOM   1469  HZ3 LYS A  94      35.180  45.450  31.200  1.00  0.00           H
ATOM   1470  C   LYS A  94      32.670  50.440  35.100  1.00  0.00           C
ATOM   1471  O   LYS A  94      31.640  50.970  34.570  1.00  0.00           O
ATOM   1472  N   PHE A  95      33.240  50.890  36.220  1.00  0.00           N
ATOM   1473  HN  PHE A  95      34.040  50.460  36.640  1.00  0.00           H
ATOM   1474  CA  PHE A  95      32.740  52.040  37.000  1.00  0.00           C
ATOM   1475  HA  PHE A  95      31.670  52.150  36.940  1.00  0.00           H
ATOM   1476  CB  PHE A  95      32.960  51.870  38.490  1.00  0.00           C
ATOM   1477  HB1 PHE A  95      32.640  52.720  39.130  1.00  0.00           H
ATOM   1478  HB2 PHE A  95      34.060  51.820  38.660  1.00  0.00           H
ATOM   1479  CG  PHE A  95      32.300  50.640  39.110  1.00  0.00           C
ATOM   1480  CD1 PHE A  95      32.920  50.020  40.320  1.00  0.00           C
ATOM   1481  HD1 PHE A  95      33.810  50.510  40.670  1.00  0.00           H
ATOM   1482  CE1 PHE A  95      32.280  49.100  41.050  1.00  0.00           C
ATOM   1483  HE1 PHE A  95      32.610  48.820  42.040  1.00  0.00           H
ATOM   1484  CZ  PHE A  95      31.020  48.720  40.680  1.00  0.00           C
ATOM   1485  HZ  PHE A  95      30.400  48.090  41.300  1.00  0.00           H
ATOM   1486  CD2 PHE A  95      31.070  50.090  38.720  1.00  0.00           C
ATOM   1487  HD2 PHE A  95      30.620  50.480  37.820  1.00  0.00           H
ATOM   1488  CE2 PHE A  95      30.400  49.200  39.510  1.00  0.00           C
ATOM   1489  HE2 PHE A  95      29.380  48.940  39.260  1.00  0.00           H
ATOM   1490  C   PHE A  95      33.360  53.420  36.610  1.00  0.00           C
ATOM   1491  O   PHE A  95      33.330  54.380  37.390  1.00  0.00           O
ATOM   1492  N   GLY A  96      33.910  53.580  35.430  1.00  0.00           N
ATOM   1493  HN  GLY A  96      34.090  52.790  34.840  1.00  0.00           H
ATOM   1494  CA  GLY A  96      34.500  54.840  35.050  1.00  0.00           C
ATOM   1495  HA1 GLY A  96      33.770  55.610  34.880  1.00  0.00           H
ATOM   1496  HA2 GLY A  96      35.020  54.450  34.170  1.00  0.00           H
ATOM   1497  C   GLY A  96      35.680  55.430  35.830  1.00  0.00           C
ATOM   1498  O   GLY A  96      36.080  54.910  36.890  1.00  0.00           O
ATOM   1499  N   ASP A  97      36.300  56.450  35.340  1.00  0.00           N
ATOM   1500  HN  ASP A  97      35.970  56.840  34.490  1.00  0.00           H
ATOM   1501  CA  ASP A  97      37.550  56.990  35.860  1.00  0.00           C
ATOM   1502  HA  ASP A  97      38.160  56.100  35.910  1.00  0.00           H
ATOM   1503  CB  ASP A  97      37.950  57.950  34.760  1.00  0.00           C
ATOM   1504  HB1 ASP A  97      37.080  58.620  34.570  1.00  0.00           H
ATOM   1505  HB2 ASP A  97      38.020  57.210  33.940  1.00  0.00           H
ATOM   1506  CG  ASP A  97      39.140  58.870  34.980  1.00  0.00           C
ATOM   1507  OD1 ASP A  97      39.110  59.930  34.330  1.00  0.00           O
ATOM   1508  OD2 ASP A  97      40.150  58.550  35.670  1.00  0.00           O
ATOM   1509  C   ASP A  97      37.600  57.530  37.320  1.00  0.00           C
ATOM   1510  O   ASP A  97      38.340  57.040  38.180  1.00  0.00           O
ATOM   1511  N   ILE A  98      36.670  58.360  37.740  1.00  0.00           N
ATOM   1512  HN  ILE A  98      35.940  58.580  37.100  1.00  0.00           H
ATOM   1513  CA  ILE A  98      36.610  59.030  39.010  1.00  0.00           C
ATOM   1514  HA  ILE A  98      37.560  59.550  39.070  1.00  0.00           H
ATOM   1515  CB  ILE A  98      35.600  60.130  39.070  1.00  0.00           C
ATOM   1516  HB  ILE A  98      34.620  59.700  38.770  1.00  0.00           H
ATOM   1517  CG2 ILE A  98      35.480  60.770  40.520  1.00  0.00           C
ATOM   1518 HG21 ILE A  98      35.070  60.030  41.240  1.00  0.00           H
ATOM   1519 HG22 ILE A  98      34.780  61.630  40.520  1.00  0.00           H
ATOM   1520 HG23 ILE A  98      36.510  61.100  40.790  1.00  0.00           H
ATOM   1521  CG1 ILE A  98      35.860  61.290  38.020  1.00  0.00           C
ATOM   1522 HG11 ILE A  98      35.150  62.140  38.120  1.00  0.00           H
ATOM   1523 HG12 ILE A  98      35.550  60.890  37.030  1.00  0.00           H
ATOM   1524  CD  ILE A  98      37.280  61.810  37.910  1.00  0.00           C
ATOM   1525  HD1 ILE A  98      37.900  61.000  37.430  1.00  0.00           H
ATOM   1526  HD2 ILE A  98      37.670  61.990  38.930  1.00  0.00           H
ATOM   1527  HD3 ILE A  98      37.430  62.710  37.270  1.00  0.00           H
ATOM   1528  C   ILE A  98      36.470  58.050  40.160  1.00  0.00           C
ATOM   1529  O   ILE A  98      37.300  58.250  41.090  1.00  0.00           O
ATOM   1530  N   PRO A  99      35.640  57.000  40.310  1.00  0.00           N
ATOM   1531  CD  PRO A  99      34.420  56.730  39.550  1.00  0.00           C
ATOM   1532  HD1 PRO A  99      34.710  56.170  38.650  1.00  0.00           H
ATOM   1533  HD2 PRO A  99      33.920  57.680  39.310  1.00  0.00           H
ATOM   1534  CA  PRO A  99      35.800  56.080  41.440  1.00  0.00           C
ATOM   1535  HA  PRO A  99      35.800  56.610  42.380  1.00  0.00           H
ATOM   1536  CB  PRO A  99      34.530  55.280  41.480  1.00  0.00           C
ATOM   1537  HB1 PRO A  99      34.060  55.080  42.470  1.00  0.00           H
ATOM   1538  HB2 PRO A  99      34.760  54.250  41.100  1.00  0.00           H
ATOM   1539  CG  PRO A  99      33.530  55.930  40.510  1.00  0.00           C
ATOM   1540  HG1 PRO A  99      32.920  55.170  39.980  1.00  0.00           H
ATOM   1541  HG2 PRO A  99      32.790  56.610  40.990  1.00  0.00           H
ATOM   1542  C   PRO A  99      37.040  55.270  41.360  1.00  0.00           C
ATOM   1543  O   PRO A  99      37.430  54.880  42.480  1.00  0.00           O
ATOM   1544  N   CYS A 100      37.710  54.880  40.260  1.00  0.00           N
ATOM   1545  HN  CYS A 100      37.400  55.110  39.350  1.00  0.00           H
ATOM   1546  CA  CYS A 100      39.020  54.250  40.330  1.00  0.00           C
ATOM   1547  HA  CYS A 100      38.870  53.430  41.020  1.00  0.00           H
ATOM   1548  CB  CYS A 100      39.480  53.550  39.060  1.00  0.00           C
ATOM   1549  HB1 CYS A 100      39.750  54.220  38.220  1.00  0.00           H
ATOM   1550  HB2 CYS A 100      38.630  52.860  38.840  1.00  0.00           H
ATOM   1551  SG  CYS A 100      40.810  52.380  39.390  1.00  0.00           S
ATOM   1552  C   CYS A 100      40.110  55.230  40.860  1.00  0.00           C
ATOM   1553  O   CYS A 100      40.940  54.770  41.630  1.00  0.00           O
ATOM   1554  N   ARG A 101      40.070  56.550  40.580  1.00  0.00           N
ATOM   1555  HN  ARG A 101      39.520  56.950  39.860  1.00  0.00           H
ATOM   1556  CA  ARG A 101      40.910  57.500  41.360  1.00  0.00           C
ATOM   1557  HA  ARG A 101      41.960  57.230  41.280  1.00  0.00           H
ATOM   1558  CB  ARG A 101      40.750  58.940  40.740  1.00  0.00           C
ATOM   1559  HB1 ARG A 101      41.570  59.500  41.230  1.00  0.00           H
ATOM   1560  HB2 ARG A 101      39.820  59.490  40.980  1.00  0.00           H
ATOM   1561  CG  ARG A 101      41.000  59.040  39.300  1.00  0.00           C
ATOM   1562  HG1 ARG A 101      40.170  58.620  38.690  1.00  0.00           H
ATOM   1563  HG2 ARG A 101      41.930  58.540  38.960  1.00  0.00           H
ATOM   1564  CD  ARG A 101      41.070  60.540  38.920  1.00  0.00           C
ATOM   1565  HD1 ARG A 101      42.080  60.960  39.120  1.00  0.00           H
ATOM   1566  HD2 ARG A 101      40.280  61.120  39.430  1.00  0.00           H
ATOM   1567  NE  ARG A 101      40.610  60.750  37.550  1.00  0.00           N
ATOM   1568  HE  ARG A 101      40.640  59.960  36.940  1.00  0.00           H
ATOM   1569  CZ  ARG A 101      40.550  61.930  37.000  1.00  0.00           C
ATOM   1570  NH1 ARG A 101      40.520  63.010  37.760  1.00  0.00           N
ATOM   1571 HH11 ARG A 101      40.650  63.100  38.760  1.00  0.00           H
ATOM   1572 HH12 ARG A 101      40.210  63.840  37.310  1.00  0.00           H
ATOM   1573  NH2 ARG A 101      40.270  62.140  35.740  1.00  0.00           N
ATOM   1574 HH21 ARG A 101      40.090  63.100  35.510  1.00  0.00           H
ATOM   1575 HH22 ARG A 101      39.840  61.430  35.180  1.00  0.00           H
ATOM   1576  C   ARG A 101      40.620  57.480  42.840  1.00  0.00           C
ATOM   1577  O   ARG A 101      41.550  57.430  43.650  1.00  0.00           O
ATOM   1578  N   LEU A 102      39.310  57.590  43.190  1.00  0.00           N
ATOM   1579  HN  LEU A 102      38.560  57.620  42.540  1.00  0.00           H
ATOM   1580  CA  LEU A 102      38.890  57.460  44.670  1.00  0.00           C
ATOM   1581  HA  LEU A 102      39.320  58.260  45.270  1.00  0.00           H
ATOM   1582  CB  LEU A 102      37.380  57.460  44.910  1.00  0.00           C
ATOM   1583  HB1 LEU A 102      36.990  56.450  44.650  1.00  0.00           H
ATOM   1584  HB2 LEU A 102      36.970  58.180  44.160  1.00  0.00           H
ATOM   1585  CG  LEU A 102      36.900  57.940  46.290  1.00  0.00           C
ATOM   1586  HG  LEU A 102      37.770  58.370  46.810  1.00  0.00           H
ATOM   1587  CD1 LEU A 102      35.810  59.040  46.270  1.00  0.00           C
ATOM   1588 HD11 LEU A 102      36.140  59.940  45.720  1.00  0.00           H
ATOM   1589 HD12 LEU A 102      35.690  59.380  47.320  1.00  0.00           H
ATOM   1590 HD13 LEU A 102      34.900  58.600  45.820  1.00  0.00           H
ATOM   1591  CD2 LEU A 102      36.460  56.710  47.130  1.00  0.00           C
ATOM   1592 HD21 LEU A 102      35.680  56.180  46.550  1.00  0.00           H
ATOM   1593 HD22 LEU A 102      36.090  56.990  48.150  1.00  0.00           H
ATOM   1594 HD23 LEU A 102      37.320  56.020  47.210  1.00  0.00           H
ATOM   1595  C   LEU A 102      39.380  56.160  45.330  1.00  0.00           C
ATOM   1596  O   LEU A 102      39.780  56.150  46.480  1.00  0.00           O
ATOM   1597  N   MET A 103      39.270  54.940  44.630  1.00  0.00           N
ATOM   1598  HN  MET A 103      38.720  54.830  43.800  1.00  0.00           H
ATOM   1599  CA  MET A 103      39.760  53.640  45.220  1.00  0.00           C
ATOM   1600  HA  MET A 103      39.270  53.310  46.120  1.00  0.00           H
ATOM   1601  CB  MET A 103      39.660  52.360  44.280  1.00  0.00           C
ATOM   1602  HB1 MET A 103      40.200  52.610  43.350  1.00  0.00           H
ATOM   1603  HB2 MET A 103      38.560  52.390  44.110  1.00  0.00           H
ATOM   1604  CG  MET A 103      39.940  51.000  44.830  1.00  0.00           C
ATOM   1605  HG1 MET A 103      39.420  50.880  45.820  1.00  0.00           H
ATOM   1606  HG2 MET A 103      41.020  50.920  45.040  1.00  0.00           H
ATOM   1607  SD  MET A 103      39.260  49.760  43.690  1.00  0.00           S
ATOM   1608  CE  MET A 103      40.080  50.280  42.070  1.00  0.00           C
ATOM   1609  HE1 MET A 103      41.170  50.150  42.270  1.00  0.00           H
ATOM   1610  HE2 MET A 103      39.940  51.330  41.710  1.00  0.00           H
ATOM   1611  HE3 MET A 103      39.870  49.590  41.230  1.00  0.00           H
ATOM   1612  C   MET A 103      41.230  53.700  45.630  1.00  0.00           C
ATOM   1613  O   MET A 103      41.730  53.480  46.770  1.00  0.00           O
ATOM   1614  N   LEU A 104      42.060  54.120  44.620  1.00  0.00           N
ATOM   1615  HN  LEU A 104      41.610  54.420  43.770  1.00  0.00           H
ATOM   1616  CA  LEU A 104      43.480  54.090  44.630  1.00  0.00           C
ATOM   1617  HA  LEU A 104      43.760  53.170  45.130  1.00  0.00           H
ATOM   1618  CB  LEU A 104      44.130  54.240  43.250  1.00  0.00           C
ATOM   1619  HB1 LEU A 104      45.230  54.120  43.260  1.00  0.00           H
ATOM   1620  HB2 LEU A 104      43.890  55.170  42.690  1.00  0.00           H
ATOM   1621  CG  LEU A 104      43.680  53.140  42.260  1.00  0.00           C
ATOM   1622  HG  LEU A 104      42.600  53.280  42.040  1.00  0.00           H
ATOM   1623  CD1 LEU A 104      44.370  53.240  40.940  1.00  0.00           C
ATOM   1624 HD11 LEU A 104      45.420  52.870  40.930  1.00  0.00           H
ATOM   1625 HD12 LEU A 104      44.400  54.320  40.700  1.00  0.00           H
ATOM   1626 HD13 LEU A 104      43.870  52.750  40.080  1.00  0.00           H
ATOM   1627  CD2 LEU A 104      43.840  51.750  42.870  1.00  0.00           C
ATOM   1628 HD21 LEU A 104      44.900  51.570  43.160  1.00  0.00           H
ATOM   1629 HD22 LEU A 104      43.840  50.980  42.070  1.00  0.00           H
ATOM   1630 HD23 LEU A 104      43.160  51.420  43.680  1.00  0.00           H
ATOM   1631  C   LEU A 104      44.090  55.200  45.540  1.00  0.00           C
ATOM   1632  O   LEU A 104      44.990  54.980  46.330  1.00  0.00           O
ATOM   1633  N   PHE A 105      43.420  56.410  45.540  1.00  0.00           N
ATOM   1634  HN  PHE A 105      42.760  56.610  44.820  1.00  0.00           H
ATOM   1635  CA  PHE A 105      43.780  57.450  46.420  1.00  0.00           C
ATOM   1636  HA  PHE A 105      44.830  57.640  46.300  1.00  0.00           H
ATOM   1637  CB  PHE A 105      42.880  58.720  46.170  1.00  0.00           C
ATOM   1638  HB1 PHE A 105      41.790  58.500  46.100  1.00  0.00           H
ATOM   1639  HB2 PHE A 105      43.210  59.120  45.180  1.00  0.00           H
ATOM   1640  CG  PHE A 105      42.860  59.710  47.310  1.00  0.00           C
ATOM   1641  CD1 PHE A 105      43.550  60.890  47.120  1.00  0.00           C
ATOM   1642  HD1 PHE A 105      44.230  60.960  46.290  1.00  0.00           H
ATOM   1643  CE1 PHE A 105      43.520  61.890  48.120  1.00  0.00           C
ATOM   1644  HE1 PHE A 105      44.110  62.780  47.960  1.00  0.00           H
ATOM   1645  CZ  PHE A 105      42.660  61.800  49.190  1.00  0.00           C
ATOM   1646  HZ  PHE A 105      42.630  62.570  49.950  1.00  0.00           H
ATOM   1647  CD2 PHE A 105      42.100  59.560  48.430  1.00  0.00           C
ATOM   1648  HD2 PHE A 105      41.460  58.700  48.590  1.00  0.00           H
ATOM   1649  CE2 PHE A 105      42.010  60.540  49.450  1.00  0.00           C
ATOM   1650  HE2 PHE A 105      41.430  60.350  50.340  1.00  0.00           H
ATOM   1651  C   PHE A 105      43.550  56.920  47.840  1.00  0.00           C
ATOM   1652  O   PHE A 105      44.390  57.070  48.710  1.00  0.00           O
ATOM   1653  N   MET A 106      42.400  56.360  48.120  1.00  0.00           N
ATOM   1654  HN  MET A 106      41.670  56.230  47.470  1.00  0.00           H
ATOM   1655  CA  MET A 106      41.960  55.810  49.380  1.00  0.00           C
ATOM   1656  HA  MET A 106      42.000  56.610  50.100  1.00  0.00           H
ATOM   1657  CB  MET A 106      40.430  55.410  49.390  1.00  0.00           C
ATOM   1658  HB1 MET A 106      40.170  54.680  50.190  1.00  0.00           H
ATOM   1659  HB2 MET A 106      40.230  54.950  48.400  1.00  0.00           H
ATOM   1660  CG  MET A 106      39.460  56.570  49.540  1.00  0.00           C
ATOM   1661  HG1 MET A 106      38.500  56.160  49.180  1.00  0.00           H
ATOM   1662  HG2 MET A 106      39.750  57.370  48.830  1.00  0.00           H
ATOM   1663  SD  MET A 106      39.490  57.380  51.190  1.00  0.00           S
ATOM   1664  CE  MET A 106      38.460  58.860  50.870  1.00  0.00           C
ATOM   1665  HE1 MET A 106      37.530  58.580  50.340  1.00  0.00           H
ATOM   1666  HE2 MET A 106      39.100  59.530  50.260  1.00  0.00           H
ATOM   1667  HE3 MET A 106      38.130  59.310  51.830  1.00  0.00           H
ATOM   1668  C   MET A 106      42.870  54.650  49.910  1.00  0.00           C
ATOM   1669  O   MET A 106      43.220  54.410  51.080  1.00  0.00           O
ATOM   1670  N   LEU A 107      43.250  53.780  49.000  1.00  0.00           N
ATOM   1671  HN  LEU A 107      42.820  53.800  48.100  1.00  0.00           H
ATOM   1672  CA  LEU A 107      44.210  52.760  49.300  1.00  0.00           C
ATOM   1673  HA  LEU A 107      43.860  52.290  50.210  1.00  0.00           H
ATOM   1674  CB  LEU A 107      44.330  51.730  48.180  1.00  0.00           C
ATOM   1675  HB1 LEU A 107      44.570  52.340  47.280  1.00  0.00           H
ATOM   1676  HB2 LEU A 107      43.310  51.290  48.130  1.00  0.00           H
ATOM   1677  CG  LEU A 107      45.410  50.640  48.370  1.00  0.00           C
ATOM   1678  HG  LEU A 107      46.400  51.130  48.450  1.00  0.00           H
ATOM   1679  CD1 LEU A 107      45.280  49.850  49.650  1.00  0.00           C
ATOM   1680 HD11 LEU A 107      45.660  50.430  50.530  1.00  0.00           H
ATOM   1681 HD12 LEU A 107      45.870  48.910  49.560  1.00  0.00           H
ATOM   1682 HD13 LEU A 107      44.210  49.600  49.770  1.00  0.00           H
ATOM   1683  CD2 LEU A 107      45.460  49.580  47.210  1.00  0.00           C
ATOM   1684 HD21 LEU A 107      45.820  50.040  46.280  1.00  0.00           H
ATOM   1685 HD22 LEU A 107      44.470  49.080  47.050  1.00  0.00           H
ATOM   1686 HD23 LEU A 107      46.270  48.860  47.440  1.00  0.00           H
ATOM   1687  C   LEU A 107      45.620  53.330  49.700  1.00  0.00           C
ATOM   1688  O   LEU A 107      46.180  52.830  50.690  1.00  0.00           O
ATOM   1689  N   ALA A 108      46.230  54.330  49.000  1.00  0.00           N
ATOM   1690  HN  ALA A 108      45.760  54.720  48.210  1.00  0.00           H
ATOM   1691  CA  ALA A 108      47.440  54.890  49.430  1.00  0.00           C
ATOM   1692  HA  ALA A 108      48.100  54.120  49.800  1.00  0.00           H
ATOM   1693  CB  ALA A 108      48.200  55.610  48.300  1.00  0.00           C
ATOM   1694  HB1 ALA A 108      48.330  54.960  47.410  1.00  0.00           H
ATOM   1695  HB2 ALA A 108      49.240  55.850  48.590  1.00  0.00           H
ATOM   1696  HB3 ALA A 108      47.690  56.510  47.930  1.00  0.00           H
ATOM   1697  C   ALA A 108      47.140  55.730  50.700  1.00  0.00           C
ATOM   1698  O   ALA A 108      47.850  55.630  51.720  1.00  0.00           O
ATOM   1699  N   MET A 109      46.130  56.680  50.750  1.00  0.00           N
ATOM   1700  HN  MET A 109      45.560  56.780  49.940  1.00  0.00           H
ATOM   1701  CA  MET A 109      45.730  57.610  51.850  1.00  0.00           C
ATOM   1702  HA  MET A 109      46.430  58.430  51.920  1.00  0.00           H
ATOM   1703  CB  MET A 109      44.290  58.100  51.580  1.00  0.00           C
ATOM   1704  HB1 MET A 109      43.660  57.220  51.320  1.00  0.00           H
ATOM   1705  HB2 MET A 109      44.240  58.700  50.650  1.00  0.00           H
ATOM   1706  CG  MET A 109      43.660  59.090  52.640  1.00  0.00           C
ATOM   1707  HG1 MET A 109      43.340  58.460  53.490  1.00  0.00           H
ATOM   1708  HG2 MET A 109      42.690  59.450  52.220  1.00  0.00           H
ATOM   1709  SD  MET A 109      44.630  60.510  53.060  1.00  0.00           S
ATOM   1710  CE  MET A 109      43.150  61.250  53.990  1.00  0.00           C
ATOM   1711  HE1 MET A 109      42.540  60.430  54.420  1.00  0.00           H
ATOM   1712  HE2 MET A 109      42.510  61.780  53.260  1.00  0.00           H
ATOM   1713  HE3 MET A 109      43.520  62.040  54.680  1.00  0.00           H
ATOM   1714  C   MET A 109      45.630  56.900  53.200  1.00  0.00           C
ATOM   1715  O   MET A 109      46.120  57.430  54.190  1.00  0.00           O
ATOM   1716  N   ASN A 110      44.940  55.750  53.250  1.00  0.00           N
ATOM   1717  HN  ASN A 110      44.520  55.300  52.480  1.00  0.00           H
ATOM   1718  CA  ASN A 110      44.510  55.180  54.570  1.00  0.00           C
ATOM   1719  HA  ASN A 110      44.540  55.910  55.360  1.00  0.00           H
ATOM   1720  CB  ASN A 110      43.170  54.490  54.530  1.00  0.00           C
ATOM   1721  HB1 ASN A 110      42.910  54.010  55.500  1.00  0.00           H
ATOM   1722  HB2 ASN A 110      43.180  53.700  53.750  1.00  0.00           H
ATOM   1723  CG  ASN A 110      42.180  55.590  54.170  1.00  0.00           C
ATOM   1724  OD1 ASN A 110      42.220  56.590  54.890  1.00  0.00           O
ATOM   1725  ND2 ASN A 110      41.340  55.520  53.130  1.00  0.00           N
ATOM   1726 HD21 ASN A 110      41.440  54.720  52.550  1.00  0.00           H
ATOM   1727 HD22 ASN A 110      40.700  56.270  52.990  1.00  0.00           H
ATOM   1728  C   ASN A 110      45.550  54.090  55.030  1.00  0.00           C
ATOM   1729  O   ASN A 110      45.740  53.930  56.240  1.00  0.00           O
ATOM   1730  N   ARG A 111      46.160  53.420  54.100  1.00  0.00           N
ATOM   1731  HN  ARG A 111      46.020  53.570  53.120  1.00  0.00           H
ATOM   1732  CA  ARG A 111      47.310  52.620  54.410  1.00  0.00           C
ATOM   1733  HA  ARG A 111      47.170  51.890  55.200  1.00  0.00           H
ATOM   1734  CB  ARG A 111      47.760  51.850  53.040  1.00  0.00           C
ATOM   1735  HB1 ARG A 111      47.940  52.650  52.290  1.00  0.00           H
ATOM   1736  HB2 ARG A 111      46.880  51.270  52.690  1.00  0.00           H
ATOM   1737  CG  ARG A 111      48.800  50.770  53.140  1.00  0.00           C
ATOM   1738  HG1 ARG A 111      48.420  50.150  53.980  1.00  0.00           H
ATOM   1739  HG2 ARG A 111      49.850  51.100  53.340  1.00  0.00           H
ATOM   1740  CD  ARG A 111      48.910  49.890  51.820  1.00  0.00           C
ATOM   1741  HD1 ARG A 111      47.870  49.570  51.540  1.00  0.00           H
ATOM   1742  HD2 ARG A 111      49.610  49.050  51.960  1.00  0.00           H
ATOM   1743  NE  ARG A 111      49.380  50.840  50.780  1.00  0.00           N
ATOM   1744  HE  ARG A 111      49.730  51.760  50.980  1.00  0.00           H
ATOM   1745  CZ  ARG A 111      49.330  50.700  49.480  1.00  0.00           C
ATOM   1746  NH1 ARG A 111      48.830  49.630  48.920  1.00  0.00           N
ATOM   1747 HH11 ARG A 111      48.440  48.850  49.410  1.00  0.00           H
ATOM   1748 HH12 ARG A 111      48.720  49.700  47.930  1.00  0.00           H
ATOM   1749  NH2 ARG A 111      49.880  51.520  48.630  1.00  0.00           N
ATOM   1750 HH21 ARG A 111      50.250  52.380  48.980  1.00  0.00           H
ATOM   1751 HH22 ARG A 111      49.790  51.340  47.650  1.00  0.00           H
ATOM   1752  C   ARG A 111      48.480  53.480  54.880  1.00  0.00           C
ATOM   1753  O   ARG A 111      49.170  53.190  55.850  1.00  0.00           O
ATOM   1754  N   GLN A 112      48.660  54.630  54.220  1.00  0.00           N
ATOM   1755  HN  GLN A 112      48.100  54.890  53.430  1.00  0.00           H
ATOM   1756  CA  GLN A 112      49.600  55.630  54.710  1.00  0.00           C
ATOM   1757  HA  GLN A 112      50.560  55.170  54.920  1.00  0.00           H
ATOM   1758  CB  GLN A 112      49.820  56.860  53.650  1.00  0.00           C
ATOM   1759  HB1 GLN A 112      50.330  57.710  54.150  1.00  0.00           H
ATOM   1760  HB2 GLN A 112      48.800  57.150  53.290  1.00  0.00           H
ATOM   1761  CG  GLN A 112      50.770  56.530  52.490  1.00  0.00           C
ATOM   1762  HG1 GLN A 112      50.940  57.490  51.960  1.00  0.00           H
ATOM   1763  HG2 GLN A 112      50.200  55.920  51.760  1.00  0.00           H
ATOM   1764  CD  GLN A 112      52.060  55.790  52.810  1.00  0.00           C
ATOM   1765  OE1 GLN A 112      52.350  54.760  52.200  1.00  0.00           O
ATOM   1766  NE2 GLN A 112      52.840  56.200  53.860  1.00  0.00           N
ATOM   1767 HE21 GLN A 112      52.580  57.050  54.310  1.00  0.00           H
ATOM   1768 HE22 GLN A 112      53.570  55.570  54.140  1.00  0.00           H
ATOM   1769  C   GLN A 112      49.130  56.270  55.970  1.00  0.00           C
ATOM   1770  O   GLN A 112      50.010  56.430  56.860  1.00  0.00           O
ATOM   1771  N   GLY A 113      47.860  56.650  56.160  1.00  0.00           N
ATOM   1772  HN  GLY A 113      47.180  56.580  55.440  1.00  0.00           H
ATOM   1773  CA  GLY A 113      47.420  57.370  57.370  1.00  0.00           C
ATOM   1774  HA1 GLY A 113      46.410  57.740  57.240  1.00  0.00           H
ATOM   1775  HA2 GLY A 113      48.140  58.150  57.550  1.00  0.00           H
ATOM   1776  C   GLY A 113      47.490  56.400  58.610  1.00  0.00           C
ATOM   1777  O   GLY A 113      47.950  56.860  59.640  1.00  0.00           O
ATOM   1778  N   SER A 114      47.070  55.110  58.470  1.00  0.00           N
ATOM   1779  HN  SER A 114      46.960  54.710  57.570  1.00  0.00           H
ATOM   1780  CA  SER A 114      47.160  54.180  59.560  1.00  0.00           C
ATOM   1781  HA  SER A 114      46.780  54.840  60.330  1.00  0.00           H
ATOM   1782  CB  SER A 114      46.370  52.870  59.430  1.00  0.00           C
ATOM   1783  HB1 SER A 114      45.280  53.040  59.430  1.00  0.00           H
ATOM   1784  HB2 SER A 114      46.540  52.210  60.300  1.00  0.00           H
ATOM   1785  OG  SER A 114      46.710  52.100  58.220  1.00  0.00           O
ATOM   1786  HG1 SER A 114      46.210  52.400  57.470  1.00  0.00           H
ATOM   1787  C   SER A 114      48.580  53.930  60.030  1.00  0.00           C
ATOM   1788  O   SER A 114      48.780  53.870  61.240  1.00  0.00           O
ATOM   1789  N   ILE A 115      49.650  53.760  59.160  1.00  0.00           N
ATOM   1790  HN  ILE A 115      49.490  53.760  58.180  1.00  0.00           H
ATOM   1791  CA  ILE A 115      51.090  53.600  59.500  1.00  0.00           C
ATOM   1792  HA  ILE A 115      51.180  52.890  60.300  1.00  0.00           H
ATOM   1793  CB  ILE A 115      52.070  53.100  58.380  1.00  0.00           C
ATOM   1794  HB  ILE A 115      51.610  52.230  57.840  1.00  0.00           H
ATOM   1795  CG2 ILE A 115      52.250  54.210  57.380  1.00  0.00           C
ATOM   1796 HG21 ILE A 115      52.980  53.930  56.590  1.00  0.00           H
ATOM   1797 HG22 ILE A 115      52.620  55.170  57.790  1.00  0.00           H
ATOM   1798 HG23 ILE A 115      51.310  54.380  56.820  1.00  0.00           H
ATOM   1799  CG1 ILE A 115      53.430  52.610  58.980  1.00  0.00           C
ATOM   1800 HG11 ILE A 115      53.330  51.930  59.850  1.00  0.00           H
ATOM   1801 HG12 ILE A 115      54.130  53.420  59.270  1.00  0.00           H
ATOM   1802  CD  ILE A 115      54.020  51.690  57.880  1.00  0.00           C
ATOM   1803  HD1 ILE A 115      54.970  51.320  58.310  1.00  0.00           H
ATOM   1804  HD2 ILE A 115      54.160  52.110  56.860  1.00  0.00           H
ATOM   1805  HD3 ILE A 115      53.380  50.790  57.770  1.00  0.00           H
ATOM   1806  C   ILE A 115      51.590  54.910  60.210  1.00  0.00           C
ATOM   1807  O   ILE A 115      52.270  54.840  61.240  1.00  0.00           O
ATOM   1808  N   ILE A 116      51.100  56.130  59.720  1.00  0.00           N
ATOM   1809  HN  ILE A 116      50.580  56.150  58.890  1.00  0.00           H
ATOM   1810  CA  ILE A 116      51.410  57.480  60.340  1.00  0.00           C
ATOM   1811  HA  ILE A 116      52.470  57.480  60.490  1.00  0.00           H
ATOM   1812  CB  ILE A 116      50.940  58.660  59.540  1.00  0.00           C
ATOM   1813  HB  ILE A 116      49.900  58.500  59.140  1.00  0.00           H
ATOM   1814  CG2 ILE A 116      50.840  60.000  60.210  1.00  0.00           C
ATOM   1815 HG21 ILE A 116      51.800  60.170  60.750  1.00  0.00           H
ATOM   1816 HG22 ILE A 116      50.030  60.050  60.970  1.00  0.00           H
ATOM   1817 HG23 ILE A 116      50.730  60.820  59.470  1.00  0.00           H
ATOM   1818  CG1 ILE A 116      51.770  58.690  58.250  1.00  0.00           C
ATOM   1819 HG11 ILE A 116      51.820  57.630  57.920  1.00  0.00           H
ATOM   1820 HG12 ILE A 116      52.830  59.030  58.320  1.00  0.00           H
ATOM   1821  CD  ILE A 116      51.180  59.440  57.030  1.00  0.00           C
ATOM   1822  HD1 ILE A 116      50.990  60.530  57.160  1.00  0.00           H
ATOM   1823  HD2 ILE A 116      50.250  58.930  56.720  1.00  0.00           H
ATOM   1824  HD3 ILE A 116      51.780  59.180  56.130  1.00  0.00           H
ATOM   1825  C   ILE A 116      50.860  57.560  61.770  1.00  0.00           C
ATOM   1826  O   ILE A 116      51.640  57.730  62.630  1.00  0.00           O
ATOM   1827  N   PHE A 117      49.570  57.260  62.090  1.00  0.00           N
ATOM   1828  HN  PHE A 117      48.820  57.210  61.440  1.00  0.00           H
ATOM   1829  CA  PHE A 117      49.110  57.310  63.480  1.00  0.00           C
ATOM   1830  HA  PHE A 117      49.450  58.240  63.910  1.00  0.00           H
ATOM   1831  CB  PHE A 117      47.560  57.290  63.570  1.00  0.00           C
ATOM   1832  HB1 PHE A 117      47.200  57.240  64.620  1.00  0.00           H
ATOM   1833  HB2 PHE A 117      47.230  56.330  63.110  1.00  0.00           H
ATOM   1834  CG  PHE A 117      47.090  58.610  63.090  1.00  0.00           C
ATOM   1835  CD1 PHE A 117      47.350  59.860  63.770  1.00  0.00           C
ATOM   1836  HD1 PHE A 117      48.060  59.930  64.590  1.00  0.00           H
ATOM   1837  CE1 PHE A 117      46.870  61.050  63.150  1.00  0.00           C
ATOM   1838  HE1 PHE A 117      47.030  62.020  63.580  1.00  0.00           H
ATOM   1839  CZ  PHE A 117      46.190  61.030  61.920  1.00  0.00           C
ATOM   1840  HZ  PHE A 117      45.730  61.910  61.510  1.00  0.00           H
ATOM   1841  CD2 PHE A 117      46.350  58.590  61.880  1.00  0.00           C
ATOM   1842  HD2 PHE A 117      46.140  57.700  61.330  1.00  0.00           H
ATOM   1843  CE2 PHE A 117      45.960  59.830  61.340  1.00  0.00           C
ATOM   1844  HE2 PHE A 117      45.410  59.740  60.420  1.00  0.00           H
ATOM   1845  C   PHE A 117      49.740  56.150  64.350  1.00  0.00           C
ATOM   1846  O   PHE A 117      49.840  56.260  65.560  1.00  0.00           O
ATOM   1847  N   LEU A 118      50.040  55.010  63.760  1.00  0.00           N
ATOM   1848  HN  LEU A 118      49.840  54.970  62.790  1.00  0.00           H
ATOM   1849  CA  LEU A 118      50.760  53.920  64.400  1.00  0.00           C
ATOM   1850  HA  LEU A 118      50.210  53.740  65.310  1.00  0.00           H
ATOM   1851  CB  LEU A 118      50.820  52.640  63.500  1.00  0.00           C
ATOM   1852  HB1 LEU A 118      51.440  52.880  62.630  1.00  0.00           H
ATOM   1853  HB2 LEU A 118      49.800  52.420  63.110  1.00  0.00           H
ATOM   1854  CG  LEU A 118      51.530  51.450  64.170  1.00  0.00           C
ATOM   1855  HG  LEU A 118      52.580  51.690  64.440  1.00  0.00           H
ATOM   1856  CD1 LEU A 118      50.740  50.900  65.430  1.00  0.00           C
ATOM   1857 HD11 LEU A 118      50.680  51.760  66.140  1.00  0.00           H
ATOM   1858 HD12 LEU A 118      51.420  50.110  65.820  1.00  0.00           H
ATOM   1859 HD13 LEU A 118      49.690  50.590  65.270  1.00  0.00           H
ATOM   1860  CD2 LEU A 118      51.520  50.380  63.020  1.00  0.00           C
ATOM   1861 HD21 LEU A 118      52.150  49.560  63.430  1.00  0.00           H
ATOM   1862 HD22 LEU A 118      51.930  50.770  62.080  1.00  0.00           H
ATOM   1863 HD23 LEU A 118      50.480  50.040  62.800  1.00  0.00           H
ATOM   1864  C   LEU A 118      52.120  54.300  64.880  1.00  0.00           C
ATOM   1865  O   LEU A 118      52.600  53.850  65.920  1.00  0.00           O
ATOM   1866  N   THR A 119      52.770  55.150  64.110  1.00  0.00           N
ATOM   1867  HN  THR A 119      52.360  55.560  63.290  1.00  0.00           H
ATOM   1868  CA  THR A 119      54.100  55.650  64.390  1.00  0.00           C
ATOM   1869  HA  THR A 119      54.640  54.760  64.660  1.00  0.00           H
ATOM   1870  CB  THR A 119      54.700  56.430  63.240  1.00  0.00           C
ATOM   1871  HB  THR A 119      54.230  57.410  63.050  1.00  0.00           H
ATOM   1872  OG1 THR A 119      54.590  55.800  62.030  1.00  0.00           O
ATOM   1873  HG1 THR A 119      53.640  55.740  61.930  1.00  0.00           H
ATOM   1874  CG2 THR A 119      56.160  56.620  63.450  1.00  0.00           C
ATOM   1875 HG21 THR A 119      56.350  57.180  64.380  1.00  0.00           H
ATOM   1876 HG22 THR A 119      56.780  57.220  62.750  1.00  0.00           H
ATOM   1877 HG23 THR A 119      56.620  55.610  63.550  1.00  0.00           H
ATOM   1878  C   THR A 119      53.980  56.650  65.500  1.00  0.00           C
ATOM   1879  O   THR A 119      54.820  56.600  66.370  1.00  0.00           O
ATOM   1880  N   VAL A 120      52.960  57.610  65.580  1.00  0.00           N
ATOM   1881  HN  VAL A 120      52.530  57.830  64.700  1.00  0.00           H
ATOM   1882  CA  VAL A 120      52.590  58.430  66.720  1.00  0.00           C
ATOM   1883  HA  VAL A 120      53.450  59.050  66.940  1.00  0.00           H
ATOM   1884  CB  VAL A 120      51.490  59.410  66.400  1.00  0.00           C
ATOM   1885  HB  VAL A 120      50.500  58.900  66.300  1.00  0.00           H
ATOM   1886  CG1 VAL A 120      51.330  60.410  67.530  1.00  0.00           C
ATOM   1887 HG11 VAL A 120      50.600  61.170  67.160  1.00  0.00           H
ATOM   1888 HG12 VAL A 120      52.240  60.920  67.890  1.00  0.00           H
ATOM   1889 HG13 VAL A 120      50.820  59.980  68.430  1.00  0.00           H
ATOM   1890  CG2 VAL A 120      51.940  60.120  65.100  1.00  0.00           C
ATOM   1891 HG21 VAL A 120      51.580  59.450  64.290  1.00  0.00           H
ATOM   1892 HG22 VAL A 120      53.040  60.260  65.020  1.00  0.00           H
ATOM   1893 HG23 VAL A 120      51.450  61.110  65.040  1.00  0.00           H
ATOM   1894  C   VAL A 120      52.230  57.680  68.020  1.00  0.00           C
ATOM   1895  O   VAL A 120      52.770  58.000  69.040  1.00  0.00           O
ATOM   1896  N   VAL A 121      51.410  56.700  67.980  1.00  0.00           N
ATOM   1897  HN  VAL A 121      50.990  56.490  67.100  1.00  0.00           H
ATOM   1898  CA  VAL A 121      51.180  55.710  69.100  1.00  0.00           C
ATOM   1899  HA  VAL A 121      50.740  56.220  69.950  1.00  0.00           H
ATOM   1900  CB  VAL A 121      50.020  54.860  68.680  1.00  0.00           C
ATOM   1901  HB  VAL A 121      50.300  54.530  67.640  1.00  0.00           H
ATOM   1902  CG1 VAL A 121      49.880  53.580  69.480  1.00  0.00           C
ATOM   1903 HG11 VAL A 121      49.420  53.860  70.460  1.00  0.00           H
ATOM   1904 HG12 VAL A 121      50.820  53.030  69.700  1.00  0.00           H
ATOM   1905 HG13 VAL A 121      49.150  52.970  68.900  1.00  0.00           H
ATOM   1906  CG2 VAL A 121      48.690  55.650  68.610  1.00  0.00           C
ATOM   1907 HG21 VAL A 121      47.810  55.000  68.420  1.00  0.00           H
ATOM   1908 HG22 VAL A 121      48.790  56.390  67.800  1.00  0.00           H
ATOM   1909 HG23 VAL A 121      48.420  56.200  69.540  1.00  0.00           H
ATOM   1910  C   VAL A 121      52.340  54.920  69.580  1.00  0.00           C
ATOM   1911  O   VAL A 121      52.460  54.690  70.770  1.00  0.00           O
ATOM   1912  N   ALA A 122      53.200  54.490  68.640  1.00  0.00           N
ATOM   1913  HN  ALA A 122      53.050  54.660  67.670  1.00  0.00           H
ATOM   1914  CA  ALA A 122      54.570  53.880  68.980  1.00  0.00           C
ATOM   1915  HA  ALA A 122      54.260  53.080  69.620  1.00  0.00           H
ATOM   1916  CB  ALA A 122      55.190  53.350  67.640  1.00  0.00           C
ATOM   1917  HB1 ALA A 122      56.100  52.840  68.000  1.00  0.00           H
ATOM   1918  HB2 ALA A 122      55.540  54.170  66.970  1.00  0.00           H
ATOM   1919  HB3 ALA A 122      54.540  52.640  67.070  1.00  0.00           H
ATOM   1920  C   ALA A 122      55.430  54.770  69.810  1.00  0.00           C
ATOM   1921  O   ALA A 122      56.060  54.370  70.750  1.00  0.00           O
ATOM   1922  N   VAL A 123      55.490  56.080  69.420  1.00  0.00           N
ATOM   1923  HN  VAL A 123      55.260  56.350  68.490  1.00  0.00           H
ATOM   1924  CA  VAL A 123      56.230  57.110  70.170  1.00  0.00           C
ATOM   1925  HA  VAL A 123      57.220  56.680  70.270  1.00  0.00           H
ATOM   1926  CB  VAL A 123      56.450  58.380  69.330  1.00  0.00           C
ATOM   1927  HB  VAL A 123      55.450  58.600  68.920  1.00  0.00           H
ATOM   1928  CG1 VAL A 123      57.130  59.500  70.060  1.00  0.00           C
ATOM   1929 HG11 VAL A 123      57.010  60.400  69.420  1.00  0.00           H
ATOM   1930 HG12 VAL A 123      58.170  59.330  70.400  1.00  0.00           H
ATOM   1931 HG13 VAL A 123      56.570  59.810  70.970  1.00  0.00           H
ATOM   1932  CG2 VAL A 123      57.400  58.200  68.210  1.00  0.00           C
ATOM   1933 HG21 VAL A 123      57.530  59.180  67.700  1.00  0.00           H
ATOM   1934 HG22 VAL A 123      56.980  57.560  67.410  1.00  0.00           H
ATOM   1935 HG23 VAL A 123      58.350  57.720  68.540  1.00  0.00           H
ATOM   1936  C   VAL A 123      55.660  57.520  71.500  1.00  0.00           C
ATOM   1937  O   VAL A 123      56.330  57.620  72.540  1.00  0.00           O
ATOM   1938  N   ASP A 124      54.350  57.750  71.580  1.00  0.00           N
ATOM   1939  HN  ASP A 124      53.930  57.440  70.730  1.00  0.00           H
ATOM   1940  CA  ASP A 124      53.600  58.000  72.830  1.00  0.00           C
ATOM   1941  HA  ASP A 124      53.990  58.950  73.200  1.00  0.00           H
ATOM   1942  CB  ASP A 124      52.080  58.090  72.490  1.00  0.00           C
ATOM   1943  HB1 ASP A 124      51.690  57.210  71.920  1.00  0.00           H
ATOM   1944  HB2 ASP A 124      51.830  58.980  71.870  1.00  0.00           H
ATOM   1945  CG  ASP A 124      51.170  58.110  73.670  1.00  0.00           C
ATOM   1946  OD1 ASP A 124      51.150  59.100  74.470  1.00  0.00           O
ATOM   1947  OD2 ASP A 124      50.450  57.120  73.900  1.00  0.00           O
ATOM   1948  C   ASP A 124      53.890  56.790  73.830  1.00  0.00           C
ATOM   1949  O   ASP A 124      54.280  56.970  74.990  1.00  0.00           O
ATOM   1950  N   ARG A 125      53.760  55.570  73.310  1.00  0.00           N
ATOM   1951  HN  ARG A 125      53.320  55.360  72.440  1.00  0.00           H
ATOM   1952  CA  ARG A 125      53.970  54.350  74.210  1.00  0.00           C
ATOM   1953  HA  ARG A 125      53.470  54.490  75.140  1.00  0.00           H
ATOM   1954  CB  ARG A 125      53.530  53.140  73.430  1.00  0.00           C
ATOM   1955  HB1 ARG A 125      54.340  52.970  72.700  1.00  0.00           H
ATOM   1956  HB2 ARG A 125      52.600  53.380  72.880  1.00  0.00           H
ATOM   1957  CG  ARG A 125      53.170  51.830  74.120  1.00  0.00           C
ATOM   1958  HG1 ARG A 125      54.050  51.170  74.310  1.00  0.00           H
ATOM   1959  HG2 ARG A 125      52.560  51.270  73.360  1.00  0.00           H
ATOM   1960  CD  ARG A 125      52.410  51.960  75.430  1.00  0.00           C
ATOM   1961  HD1 ARG A 125      53.080  52.480  76.150  1.00  0.00           H
ATOM   1962  HD2 ARG A 125      52.290  50.930  75.850  1.00  0.00           H
ATOM   1963  NE  ARG A 125      51.150  52.740  75.220  1.00  0.00           N
ATOM   1964  HE  ARG A 125      51.030  53.160  74.320  1.00  0.00           H
ATOM   1965  CZ  ARG A 125      50.090  52.970  76.050  1.00  0.00           C
ATOM   1966  NH1 ARG A 125      50.240  52.690  77.340  1.00  0.00           N
ATOM   1967 HH11 ARG A 125      51.150  52.560  77.740  1.00  0.00           H
ATOM   1968 HH12 ARG A 125      49.440  52.990  77.850  1.00  0.00           H
ATOM   1969  NH2 ARG A 125      49.010  53.640  75.650  1.00  0.00           N
ATOM   1970 HH21 ARG A 125      48.840  53.780  74.670  1.00  0.00           H
ATOM   1971 HH22 ARG A 125      48.280  53.620  76.330  1.00  0.00           H
ATOM   1972  C   ARG A 125      55.410  54.200  74.660  1.00  0.00           C
ATOM   1973  O   ARG A 125      55.680  53.890  75.810  1.00  0.00           O
ATOM   1974  N   TYR A 126      56.370  54.500  73.730  1.00  0.00           N
ATOM   1975  HN  TYR A 126      56.110  54.750  72.800  1.00  0.00           H
ATOM   1976  CA  TYR A 126      57.780  54.610  73.960  1.00  0.00           C
ATOM   1977  HA  TYR A 126      58.120  53.620  74.230  1.00  0.00           H
ATOM   1978  CB  TYR A 126      58.550  54.850  72.560  1.00  0.00           C
ATOM   1979  HB1 TYR A 126      57.900  55.500  71.930  1.00  0.00           H
ATOM   1980  HB2 TYR A 126      58.650  53.870  72.050  1.00  0.00           H
ATOM   1981  CG  TYR A 126      59.870  55.500  72.780  1.00  0.00           C
ATOM   1982  CD1 TYR A 126      60.930  54.870  73.500  1.00  0.00           C
ATOM   1983  HD1 TYR A 126      60.790  53.950  74.050  1.00  0.00           H
ATOM   1984  CE1 TYR A 126      62.150  55.590  73.630  1.00  0.00           C
ATOM   1985  HE1 TYR A 126      62.860  55.160  74.330  1.00  0.00           H
ATOM   1986  CZ  TYR A 126      62.350  56.850  73.070  1.00  0.00           C
ATOM   1987  OH  TYR A 126      63.490  57.680  73.260  1.00  0.00           O
ATOM   1988  HH  TYR A 126      63.620  58.190  72.460  1.00  0.00           H
ATOM   1989  CD2 TYR A 126      60.100  56.730  72.120  1.00  0.00           C
ATOM   1990  HD2 TYR A 126      59.380  57.150  71.420  1.00  0.00           H
ATOM   1991  CE2 TYR A 126      61.300  57.370  72.280  1.00  0.00           C
ATOM   1992  HE2 TYR A 126      61.430  58.360  71.850  1.00  0.00           H
ATOM   1993  C   TYR A 126      58.030  55.420  75.210  1.00  0.00           C
ATOM   1994  O   TYR A 126      58.600  54.940  76.200  1.00  0.00           O
ATOM   1995  N   PHE A 127      57.590  56.710  75.160  1.00  0.00           N
ATOM   1996  HN  PHE A 127      57.140  57.060  74.350  1.00  0.00           H
ATOM   1997  CA  PHE A 127      57.840  57.600  76.270  1.00  0.00           C
ATOM   1998  HA  PHE A 127      58.910  57.530  76.420  1.00  0.00           H
ATOM   1999  CB  PHE A 127      57.460  59.070  75.990  1.00  0.00           C
ATOM   2000  HB1 PHE A 127      57.460  59.750  76.860  1.00  0.00           H
ATOM   2001  HB2 PHE A 127      56.400  59.010  75.640  1.00  0.00           H
ATOM   2002  CG  PHE A 127      58.220  59.810  74.930  1.00  0.00           C
ATOM   2003  CD1 PHE A 127      57.510  60.530  73.940  1.00  0.00           C
ATOM   2004  HD1 PHE A 127      56.430  60.590  73.970  1.00  0.00           H
ATOM   2005  CE1 PHE A 127      58.260  61.110  72.910  1.00  0.00           C
ATOM   2006  HE1 PHE A 127      57.750  61.720  72.180  1.00  0.00           H
ATOM   2007  CZ  PHE A 127      59.700  61.060  72.900  1.00  0.00           C
ATOM   2008  HZ  PHE A 127      60.180  61.740  72.230  1.00  0.00           H
ATOM   2009  CD2 PHE A 127      59.640  59.800  74.950  1.00  0.00           C
ATOM   2010  HD2 PHE A 127      60.160  59.320  75.770  1.00  0.00           H
ATOM   2011  CE2 PHE A 127      60.320  60.490  73.960  1.00  0.00           C
ATOM   2012  HE2 PHE A 127      61.400  60.530  74.060  1.00  0.00           H
ATOM   2013  C   PHE A 127      57.200  57.120  77.610  1.00  0.00           C
ATOM   2014  O   PHE A 127      57.860  57.140  78.630  1.00  0.00           O
ATOM   2015  N   ARG A 128      55.950  56.670  77.540  1.00  0.00           N
ATOM   2016  HN  ARG A 128      55.480  56.720  76.660  1.00  0.00           H
ATOM   2017  CA  ARG A 128      55.220  56.230  78.780  1.00  0.00           C
ATOM   2018  HA  ARG A 128      55.000  57.050  79.440  1.00  0.00           H
ATOM   2019  CB  ARG A 128      53.820  55.740  78.360  1.00  0.00           C
ATOM   2020  HB1 ARG A 128      53.270  55.230  79.180  1.00  0.00           H
ATOM   2021  HB2 ARG A 128      53.950  54.990  77.540  1.00  0.00           H
ATOM   2022  CG  ARG A 128      52.870  56.920  77.960  1.00  0.00           C
ATOM   2023  HG1 ARG A 128      53.220  57.380  77.010  1.00  0.00           H
ATOM   2024  HG2 ARG A 128      52.860  57.630  78.810  1.00  0.00           H
ATOM   2025  CD  ARG A 128      51.480  56.410  77.720  1.00  0.00           C
ATOM   2026  HD1 ARG A 128      51.030  55.960  78.620  1.00  0.00           H
ATOM   2027  HD2 ARG A 128      51.540  55.630  76.930  1.00  0.00           H
ATOM   2028  NE  ARG A 128      50.660  57.490  77.110  1.00  0.00           N
ATOM   2029  HE  ARG A 128      50.740  57.630  76.120  1.00  0.00           H
ATOM   2030  CZ  ARG A 128      50.090  58.540  77.670  1.00  0.00           C
ATOM   2031  NH1 ARG A 128      49.840  58.660  78.950  1.00  0.00           N
ATOM   2032 HH11 ARG A 128      50.240  58.020  79.610  1.00  0.00           H
ATOM   2033 HH12 ARG A 128      49.410  59.530  79.160  1.00  0.00           H
ATOM   2034  NH2 ARG A 128      49.830  59.590  76.930  1.00  0.00           N
ATOM   2035 HH21 ARG A 128      49.950  59.600  75.930  1.00  0.00           H
ATOM   2036 HH22 ARG A 128      49.320  60.350  77.330  1.00  0.00           H
ATOM   2037  C   ARG A 128      55.980  55.200  79.540  1.00  0.00           C
ATOM   2038  O   ARG A 128      56.080  55.170  80.800  1.00  0.00           O
ATOM   2039  N   VAL A 129      56.520  54.150  78.850  1.00  0.00           N
ATOM   2040  HN  VAL A 129      56.530  54.060  77.860  1.00  0.00           H
ATOM   2041  CA  VAL A 129      57.340  53.150  79.610  1.00  0.00           C
ATOM   2042  HA  VAL A 129      56.830  52.850  80.520  1.00  0.00           H
ATOM   2043  CB  VAL A 129      57.480  51.920  78.790  1.00  0.00           C
ATOM   2044  HB  VAL A 129      58.000  52.130  77.820  1.00  0.00           H
ATOM   2045  CG1 VAL A 129      58.110  50.760  79.600  1.00  0.00           C
ATOM   2046 HG11 VAL A 129      57.540  50.750  80.550  1.00  0.00           H
ATOM   2047 HG12 VAL A 129      59.200  50.960  79.710  1.00  0.00           H
ATOM   2048 HG13 VAL A 129      57.970  49.820  79.030  1.00  0.00           H
ATOM   2049  CG2 VAL A 129      56.000  51.500  78.480  1.00  0.00           C
ATOM   2050 HG21 VAL A 129      55.360  51.330  79.370  1.00  0.00           H
ATOM   2051 HG22 VAL A 129      55.950  50.500  78.000  1.00  0.00           H
ATOM   2052 HG23 VAL A 129      55.420  52.170  77.800  1.00  0.00           H
ATOM   2053  C   VAL A 129      58.800  53.600  80.120  1.00  0.00           C
ATOM   2054  O   VAL A 129      59.350  53.080  81.100  1.00  0.00           O
ATOM   2055  N   VAL A 130      59.410  54.620  79.460  1.00  0.00           N
ATOM   2056  HN  VAL A 130      58.930  55.090  78.730  1.00  0.00           H
ATOM   2057  CA  VAL A 130      60.690  55.290  79.870  1.00  0.00           C
ATOM   2058  HA  VAL A 130      61.460  54.560  80.130  1.00  0.00           H
ATOM   2059  CB  VAL A 130      61.230  56.210  78.830  1.00  0.00           C
ATOM   2060  HB  VAL A 130      60.400  56.860  78.470  1.00  0.00           H
ATOM   2061  CG1 VAL A 130      62.500  57.040  79.270  1.00  0.00           C
ATOM   2062 HG11 VAL A 130      62.220  57.680  80.130  1.00  0.00           H
ATOM   2063 HG12 VAL A 130      62.940  57.680  78.480  1.00  0.00           H
ATOM   2064 HG13 VAL A 130      63.280  56.340  79.650  1.00  0.00           H
ATOM   2065  CG2 VAL A 130      61.640  55.350  77.580  1.00  0.00           C
ATOM   2066 HG21 VAL A 130      60.810  54.760  77.150  1.00  0.00           H
ATOM   2067 HG22 VAL A 130      62.390  54.650  78.020  1.00  0.00           H
ATOM   2068 HG23 VAL A 130      62.160  55.890  76.760  1.00  0.00           H
ATOM   2069  C   VAL A 130      60.420  56.200  81.120  1.00  0.00           C
ATOM   2070  O   VAL A 130      61.050  56.060  82.180  1.00  0.00           O
ATOM   2071  N   HSD A 131      59.530  57.260  81.100  1.00  0.00           N
ATOM   2072  HN  HSD A 131      59.050  57.370  80.220  1.00  0.00           H
ATOM   2073  CA  HSD A 131      59.050  58.080  82.140  1.00  0.00           C
ATOM   2074  HA  HSD A 131      58.900  57.380  82.940  1.00  0.00           H
ATOM   2075  CB  HSD A 131      60.120  59.230  82.410  1.00  0.00           C
ATOM   2076  HB1 HSD A 131      59.670  60.070  82.990  1.00  0.00           H
ATOM   2077  HB2 HSD A 131      60.560  59.660  81.480  1.00  0.00           H
ATOM   2078  ND1 HSD A 131      62.440  59.720  83.040  1.00  0.00           N
ATOM   2079  HD1 HSD A 131      62.480  60.660  82.690  1.00  0.00           H
ATOM   2080  CG  HSD A 131      61.290  58.960  83.100  1.00  0.00           C
ATOM   2081  CE1 HSD A 131      63.350  59.110  83.930  1.00  0.00           C
ATOM   2082  HE1 HSD A 131      64.330  59.550  84.090  1.00  0.00           H
ATOM   2083  NE2 HSD A 131      62.770  58.140  84.580  1.00  0.00           N
ATOM   2084  CD2 HSD A 131      61.530  58.070  84.110  1.00  0.00           C
ATOM   2085  HD2 HSD A 131      60.760  57.430  84.520  1.00  0.00           H
ATOM   2086  C   HSD A 131      57.770  58.760  81.600  1.00  0.00           C
ATOM   2087  O   HSD A 131      57.900  59.280  80.520  1.00  0.00           O
ATOM   2088  N   PRO A 132      56.630  58.880  82.410  1.00  0.00           N
ATOM   2089  CD  PRO A 132      56.530  58.080  83.640  1.00  0.00           C
ATOM   2090  HD1 PRO A 132      57.200  58.500  84.410  1.00  0.00           H
ATOM   2091  HD2 PRO A 132      56.820  57.020  83.540  1.00  0.00           H
ATOM   2092  CA  PRO A 132      55.430  59.320  81.790  1.00  0.00           C
ATOM   2093  HA  PRO A 132      55.410  59.210  80.710  1.00  0.00           H
ATOM   2094  CB  PRO A 132      54.360  58.450  82.520  1.00  0.00           C
ATOM   2095  HB1 PRO A 132      54.280  57.450  82.050  1.00  0.00           H
ATOM   2096  HB2 PRO A 132      53.360  58.940  82.620  1.00  0.00           H
ATOM   2097  CG  PRO A 132      55.060  58.280  83.900  1.00  0.00           C
ATOM   2098  HG1 PRO A 132      54.850  59.160  84.550  1.00  0.00           H
ATOM   2099  HG2 PRO A 132      54.630  57.430  84.460  1.00  0.00           H
ATOM   2100  C   PRO A 132      55.280  60.840  81.900  1.00  0.00           C
ATOM   2101  O   PRO A 132      54.310  61.380  82.410  1.00  0.00           O
ATOM   2102  N   HSD A 133      56.250  61.580  81.460  1.00  0.00           N
ATOM   2103  HN  HSD A 133      56.960  61.150  80.910  1.00  0.00           H
ATOM   2104  CA  HSD A 133      56.430  62.990  81.740  1.00  0.00           C
ATOM   2105  HA  HSD A 133      55.460  63.460  81.810  1.00  0.00           H
ATOM   2106  CB  HSD A 133      57.320  63.100  83.010  1.00  0.00           C
ATOM   2107  HB1 HSD A 133      57.600  64.160  83.190  1.00  0.00           H
ATOM   2108  HB2 HSD A 133      58.210  62.460  82.880  1.00  0.00           H
ATOM   2109  ND1 HSD A 133      57.320  61.500  84.970  1.00  0.00           N
ATOM   2110  HD1 HSD A 133      58.310  61.340  84.920  1.00  0.00           H
ATOM   2111  CG  HSD A 133      56.660  62.420  84.180  1.00  0.00           C
ATOM   2112  CE1 HSD A 133      56.540  61.210  86.040  1.00  0.00           C
ATOM   2113  HE1 HSD A 133      56.830  60.520  86.830  1.00  0.00           H
ATOM   2114  NE2 HSD A 133      55.400  61.850  86.010  1.00  0.00           N
ATOM   2115  CD2 HSD A 133      55.490  62.660  84.840  1.00  0.00           C
ATOM   2116  HD2 HSD A 133      54.680  63.340  84.610  1.00  0.00           H
ATOM   2117  C   HSD A 133      57.140  63.710  80.620  1.00  0.00           C
ATOM   2118  O   HSD A 133      57.450  64.900  80.740  1.00  0.00           O
ATOM   2119  N   HSD A 134      57.300  63.060  79.440  1.00  0.00           N
ATOM   2120  HN  HSD A 134      56.980  62.130  79.420  1.00  0.00           H
ATOM   2121  CA  HSD A 134      57.840  63.710  78.280  1.00  0.00           C
ATOM   2122  HA  HSD A 134      58.570  64.430  78.590  1.00  0.00           H
ATOM   2123  CB  HSD A 134      58.500  62.720  77.280  1.00  0.00           C
ATOM   2124  HB1 HSD A 134      59.060  63.320  76.530  1.00  0.00           H
ATOM   2125  HB2 HSD A 134      57.770  62.120  76.690  1.00  0.00           H
ATOM   2126  ND1 HSD A 134      59.440  60.490  78.360  1.00  0.00           N
ATOM   2127  HD1 HSD A 134      58.540  60.070  78.470  1.00  0.00           H
ATOM   2128  CG  HSD A 134      59.620  61.810  77.870  1.00  0.00           C
ATOM   2129  CE1 HSD A 134      60.650  60.060  78.720  1.00  0.00           C
ATOM   2130  HE1 HSD A 134      60.910  59.140  79.230  1.00  0.00           H
ATOM   2131  NE2 HSD A 134      61.560  60.960  78.540  1.00  0.00           N
ATOM   2132  CD2 HSD A 134      60.920  62.030  77.960  1.00  0.00           C
ATOM   2133  HD2 HSD A 134      61.520  62.880  77.660  1.00  0.00           H
ATOM   2134  C   HSD A 134      56.800  64.590  77.550  1.00  0.00           C
ATOM   2135  O   HSD A 134      55.570  64.500  77.680  1.00  0.00           O
ATOM   2136  N   ALA A 135      57.230  65.450  76.650  1.00  0.00           N
ATOM   2137  HN  ALA A 135      58.190  65.550  76.390  1.00  0.00           H
ATOM   2138  CA  ALA A 135      56.280  66.490  76.200  1.00  0.00           C
ATOM   2139  HA  ALA A 135      55.930  67.020  77.070  1.00  0.00           H
ATOM   2140  CB  ALA A 135      57.090  67.530  75.390  1.00  0.00           C
ATOM   2141  HB1 ALA A 135      57.940  67.850  76.030  1.00  0.00           H
ATOM   2142  HB2 ALA A 135      56.450  68.350  74.990  1.00  0.00           H
ATOM   2143  HB3 ALA A 135      57.600  67.080  74.510  1.00  0.00           H
ATOM   2144  C   ALA A 135      55.010  66.110  75.430  1.00  0.00           C
ATOM   2145  O   ALA A 135      54.030  66.810  75.560  1.00  0.00           O
ATOM   2146  N   LEU A 136      54.950  64.920  74.810  1.00  0.00           N
ATOM   2147  HN  LEU A 136      55.790  64.400  74.910  1.00  0.00           H
ATOM   2148  CA  LEU A 136      53.890  64.260  74.140  1.00  0.00           C
ATOM   2149  HA  LEU A 136      53.290  65.030  73.690  1.00  0.00           H
ATOM   2150  CB  LEU A 136      54.480  63.310  73.090  1.00  0.00           C
ATOM   2151  HB1 LEU A 136      55.150  62.500  73.460  1.00  0.00           H
ATOM   2152  HB2 LEU A 136      55.130  63.970  72.480  1.00  0.00           H
ATOM   2153  CG  LEU A 136      53.390  62.660  72.150  1.00  0.00           C
ATOM   2154  HG  LEU A 136      52.710  62.130  72.840  1.00  0.00           H
ATOM   2155  CD1 LEU A 136      52.640  63.690  71.290  1.00  0.00           C
ATOM   2156 HD11 LEU A 136      53.220  64.530  70.860  1.00  0.00           H
ATOM   2157 HD12 LEU A 136      51.850  64.100  71.960  1.00  0.00           H
ATOM   2158 HD13 LEU A 136      51.980  63.070  70.640  1.00  0.00           H
ATOM   2159  CD2 LEU A 136      53.910  61.570  71.190  1.00  0.00           C
ATOM   2160 HD21 LEU A 136      54.130  60.540  71.560  1.00  0.00           H
ATOM   2161 HD22 LEU A 136      54.790  62.000  70.660  1.00  0.00           H
ATOM   2162 HD23 LEU A 136      53.190  61.260  70.400  1.00  0.00           H
ATOM   2163  C   LEU A 136      52.990  63.480  75.130  1.00  0.00           C
ATOM   2164  O   LEU A 136      51.840  63.140  74.770  1.00  0.00           O
ATOM   2165  N   ASN A 137      53.390  63.210  76.400  1.00  0.00           N
ATOM   2166  HN  ASN A 137      54.290  63.510  76.690  1.00  0.00           H
ATOM   2167  CA  ASN A 137      52.520  62.790  77.500  1.00  0.00           C
ATOM   2168  HA  ASN A 137      51.700  62.250  77.050  1.00  0.00           H
ATOM   2169  CB  ASN A 137      53.270  61.870  78.530  1.00  0.00           C
ATOM   2170  HB1 ASN A 137      52.660  61.540  79.390  1.00  0.00           H
ATOM   2171  HB2 ASN A 137      54.120  62.460  78.940  1.00  0.00           H
ATOM   2172  CG  ASN A 137      53.810  60.620  77.910  1.00  0.00           C
ATOM   2173  OD1 ASN A 137      54.950  60.270  78.140  1.00  0.00           O
ATOM   2174  ND2 ASN A 137      53.140  60.020  76.930  1.00  0.00           N
ATOM   2175 HD21 ASN A 137      53.690  59.450  76.320  1.00  0.00           H
ATOM   2176 HD22 ASN A 137      52.410  60.520  76.460  1.00  0.00           H
ATOM   2177  C   ASN A 137      51.950  63.960  78.190  1.00  0.00           C
ATOM   2178  O   ASN A 137      50.980  63.890  78.930  1.00  0.00           O
ATOM   2179  N   LYS A 138      52.480  65.170  77.930  1.00  0.00           N
ATOM   2180  HN  LYS A 138      53.230  65.190  77.280  1.00  0.00           H
ATOM   2181  CA  LYS A 138      51.980  66.420  78.470  1.00  0.00           C
ATOM   2182  HA  LYS A 138      51.140  66.220  79.130  1.00  0.00           H
ATOM   2183  CB  LYS A 138      53.100  67.020  79.320  1.00  0.00           C
ATOM   2184  HB1 LYS A 138      52.890  68.060  79.630  1.00  0.00           H
ATOM   2185  HB2 LYS A 138      54.040  66.970  78.730  1.00  0.00           H
ATOM   2186  CG  LYS A 138      53.350  66.180  80.620  1.00  0.00           C
ATOM   2187  HG1 LYS A 138      53.270  65.100  80.430  1.00  0.00           H
ATOM   2188  HG2 LYS A 138      52.660  66.450  81.450  1.00  0.00           H
ATOM   2189  CD  LYS A 138      54.820  66.450  81.090  1.00  0.00           C
ATOM   2190  HD1 LYS A 138      55.570  66.120  80.350  1.00  0.00           H
ATOM   2191  HD2 LYS A 138      55.000  65.800  81.980  1.00  0.00           H
ATOM   2192  CE  LYS A 138      55.150  67.900  81.300  1.00  0.00           C
ATOM   2193  HE1 LYS A 138      54.400  68.260  82.030  1.00  0.00           H
ATOM   2194  HE2 LYS A 138      55.010  68.540  80.420  1.00  0.00           H
ATOM   2195  NZ  LYS A 138      56.560  68.090  81.840  1.00  0.00           N
ATOM   2196  HZ1 LYS A 138      57.270  67.770  81.150  1.00  0.00           H
ATOM   2197  HZ2 LYS A 138      56.660  67.370  82.590  1.00  0.00           H
ATOM   2198  HZ3 LYS A 138      56.840  69.030  82.190  1.00  0.00           H
ATOM   2199  C   LYS A 138      51.450  67.370  77.460  1.00  0.00           C
ATOM   2200  O   LYS A 138      51.160  68.530  77.790  1.00  0.00           O
ATOM   2201  N   ILE A 139      51.110  66.920  76.260  1.00  0.00           N
ATOM   2202  HN  ILE A 139      51.180  66.040  75.810  1.00  0.00           H
ATOM   2203  CA  ILE A 139      50.420  67.880  75.290  1.00  0.00           C
ATOM   2204  HA  ILE A 139      50.960  68.810  75.180  1.00  0.00           H
ATOM   2205  CB  ILE A 139      50.540  67.100  73.940  1.00  0.00           C
ATOM   2206  HB  ILE A 139      51.610  66.810  73.970  1.00  0.00           H
ATOM   2207  CG2 ILE A 139      49.710  65.820  73.830  1.00  0.00           C
ATOM   2208 HG21 ILE A 139      49.930  65.110  74.670  1.00  0.00           H
ATOM   2209 HG22 ILE A 139      49.900  65.230  72.900  1.00  0.00           H
ATOM   2210 HG23 ILE A 139      48.610  65.970  73.900  1.00  0.00           H
ATOM   2211  CG1 ILE A 139      50.250  68.050  72.640  1.00  0.00           C
ATOM   2212 HG11 ILE A 139      50.910  68.950  72.720  1.00  0.00           H
ATOM   2213 HG12 ILE A 139      49.200  68.390  72.590  1.00  0.00           H
ATOM   2214  CD  ILE A 139      50.720  67.420  71.310  1.00  0.00           C
ATOM   2215  HD1 ILE A 139      50.840  68.230  70.560  1.00  0.00           H
ATOM   2216  HD2 ILE A 139      50.100  66.580  70.920  1.00  0.00           H
ATOM   2217  HD3 ILE A 139      51.610  66.810  71.560  1.00  0.00           H
ATOM   2218  C   ILE A 139      48.970  68.200  75.540  1.00  0.00           C
ATOM   2219  O   ILE A 139      48.200  67.350  75.980  1.00  0.00           O
ATOM   2220  N   SER A 140      48.510  69.390  75.100  1.00  0.00           N
ATOM   2221  HN  SER A 140      49.020  70.130  74.690  1.00  0.00           H
ATOM   2222  CA  SER A 140      47.080  69.760  75.190  1.00  0.00           C
ATOM   2223  HA  SER A 140      46.830  69.730  76.240  1.00  0.00           H
ATOM   2224  CB  SER A 140      46.890  71.190  74.690  1.00  0.00           C
ATOM   2225  HB1 SER A 140      47.030  71.190  73.590  1.00  0.00           H
ATOM   2226  HB2 SER A 140      47.610  71.920  75.130  1.00  0.00           H
ATOM   2227  OG  SER A 140      45.550  71.680  74.850  1.00  0.00           O
ATOM   2228  HG1 SER A 140      45.290  71.680  75.770  1.00  0.00           H
ATOM   2229  C   SER A 140      46.280  68.880  74.290  1.00  0.00           C
ATOM   2230  O   SER A 140      46.590  68.550  73.140  1.00  0.00           O
ATOM   2231  N   ASN A 141      45.050  68.410  74.770  1.00  0.00           N
ATOM   2232  HN  ASN A 141      44.740  68.540  75.710  1.00  0.00           H
ATOM   2233  CA  ASN A 141      44.090  67.660  73.910  1.00  0.00           C
ATOM   2234  HA  ASN A 141      44.680  66.850  73.520  1.00  0.00           H
ATOM   2235  CB  ASN A 141      42.910  67.020  74.700  1.00  0.00           C
ATOM   2236  HB1 ASN A 141      43.380  66.350  75.450  1.00  0.00           H
ATOM   2237  HB2 ASN A 141      42.320  66.330  74.050  1.00  0.00           H
ATOM   2238  CG  ASN A 141      42.040  68.040  75.460  1.00  0.00           C
ATOM   2239  OD1 ASN A 141      42.410  69.250  75.570  1.00  0.00           O
ATOM   2240  ND2 ASN A 141      40.940  67.570  76.060  1.00  0.00           N
ATOM   2241 HD21 ASN A 141      40.350  68.310  76.380  1.00  0.00           H
ATOM   2242 HD22 ASN A 141      40.890  66.620  76.400  1.00  0.00           H
ATOM   2243  C   ASN A 141      43.590  68.460  72.700  1.00  0.00           C
ATOM   2244  O   ASN A 141      43.420  67.920  71.620  1.00  0.00           O
ATOM   2245  N   ARG A 142      43.390  69.740  72.800  1.00  0.00           N
ATOM   2246  HN  ARG A 142      43.550  70.170  73.680  1.00  0.00           H
ATOM   2247  CA  ARG A 142      43.070  70.590  71.630  1.00  0.00           C
ATOM   2248  HA  ARG A 142      42.190  70.110  71.210  1.00  0.00           H
ATOM   2249  CB  ARG A 142      42.790  72.100  72.060  1.00  0.00           C
ATOM   2250  HB1 ARG A 142      43.110  72.730  71.210  1.00  0.00           H
ATOM   2251  HB2 ARG A 142      43.320  72.430  72.980  1.00  0.00           H
ATOM   2252  CG  ARG A 142      41.270  72.420  72.230  1.00  0.00           C
ATOM   2253  HG1 ARG A 142      40.870  71.560  72.810  1.00  0.00           H
ATOM   2254  HG2 ARG A 142      40.710  72.400  71.270  1.00  0.00           H
ATOM   2255  CD  ARG A 142      40.890  73.670  73.070  1.00  0.00           C
ATOM   2256  HD1 ARG A 142      41.370  74.600  72.720  1.00  0.00           H
ATOM   2257  HD2 ARG A 142      41.070  73.570  74.170  1.00  0.00           H
ATOM   2258  NE  ARG A 142      39.430  73.940  72.870  1.00  0.00           N
ATOM   2259  HE  ARG A 142      39.090  74.720  72.340  1.00  0.00           H
ATOM   2260  CZ  ARG A 142      38.500  73.190  73.440  1.00  0.00           C
ATOM   2261  NH1 ARG A 142      38.730  72.280  74.360  1.00  0.00           N
ATOM   2262 HH11 ARG A 142      39.650  72.180  74.710  1.00  0.00           H
ATOM   2263 HH12 ARG A 142      37.950  71.780  74.730  1.00  0.00           H
ATOM   2264  NH2 ARG A 142      37.270  73.510  73.230  1.00  0.00           N
ATOM   2265 HH21 ARG A 142      37.150  74.210  72.530  1.00  0.00           H
ATOM   2266 HH22 ARG A 142      36.540  72.920  73.530  1.00  0.00           H
ATOM   2267  C   ARG A 142      44.250  70.560  70.600  1.00  0.00           C
ATOM   2268  O   ARG A 142      44.000  70.460  69.350  1.00  0.00           O
ATOM   2269  N   THR A 143      45.530  70.610  71.040  1.00  0.00           N
ATOM   2270  HN  THR A 143      45.650  70.690  72.030  1.00  0.00           H
ATOM   2271  CA  THR A 143      46.690  70.450  70.180  1.00  0.00           C
ATOM   2272  HA  THR A 143      46.510  70.990  69.260  1.00  0.00           H
ATOM   2273  CB  THR A 143      47.970  70.820  70.860  1.00  0.00           C
ATOM   2274  HB  THR A 143      48.160  70.210  71.760  1.00  0.00           H
ATOM   2275  OG1 THR A 143      47.920  72.210  71.220  1.00  0.00           O
ATOM   2276  HG1 THR A 143      47.140  72.560  70.760  1.00  0.00           H
ATOM   2277  CG2 THR A 143      49.250  70.660  69.950  1.00  0.00           C
ATOM   2278 HG21 THR A 143      49.170  69.790  69.260  1.00  0.00           H
ATOM   2279 HG22 THR A 143      50.160  70.680  70.580  1.00  0.00           H
ATOM   2280 HG23 THR A 143      49.270  71.600  69.360  1.00  0.00           H
ATOM   2281  C   THR A 143      46.810  69.040  69.520  1.00  0.00           C
ATOM   2282  O   THR A 143      47.100  68.990  68.340  1.00  0.00           O
ATOM   2283  N   ALA A 144      46.490  67.950  70.250  1.00  0.00           N
ATOM   2284  HN  ALA A 144      46.390  68.120  71.230  1.00  0.00           H
ATOM   2285  CA  ALA A 144      46.350  66.640  69.670  1.00  0.00           C
ATOM   2286  HA  ALA A 144      47.260  66.250  69.260  1.00  0.00           H
ATOM   2287  CB  ALA A 144      46.030  65.630  70.810  1.00  0.00           C
ATOM   2288  HB1 ALA A 144      45.060  65.900  71.290  1.00  0.00           H
ATOM   2289  HB2 ALA A 144      46.790  65.570  71.620  1.00  0.00           H
ATOM   2290  HB3 ALA A 144      45.950  64.600  70.420  1.00  0.00           H
ATOM   2291  C   ALA A 144      45.320  66.450  68.510  1.00  0.00           C
ATOM   2292  O   ALA A 144      45.590  65.770  67.500  1.00  0.00           O
ATOM   2293  N   ALA A 145      44.130  67.000  68.700  1.00  0.00           N
ATOM   2294  HN  ALA A 145      44.080  67.590  69.500  1.00  0.00           H
ATOM   2295  CA  ALA A 145      43.050  67.110  67.820  1.00  0.00           C
ATOM   2296  HA  ALA A 145      42.760  66.110  67.550  1.00  0.00           H
ATOM   2297  CB  ALA A 145      41.900  67.810  68.620  1.00  0.00           C
ATOM   2298  HB1 ALA A 145      42.280  68.790  69.010  1.00  0.00           H
ATOM   2299  HB2 ALA A 145      41.650  67.200  69.510  1.00  0.00           H
ATOM   2300  HB3 ALA A 145      41.010  67.950  67.990  1.00  0.00           H
ATOM   2301  C   ALA A 145      43.370  67.910  66.540  1.00  0.00           C
ATOM   2302  O   ALA A 145      43.140  67.380  65.450  1.00  0.00           O
ATOM   2303  N   ILE A 146      44.000  69.130  66.700  1.00  0.00           N
ATOM   2304  HN  ILE A 146      44.300  69.380  67.610  1.00  0.00           H
ATOM   2305  CA  ILE A 146      44.560  69.890  65.630  1.00  0.00           C
ATOM   2306  HA  ILE A 146      43.750  70.000  64.920  1.00  0.00           H
ATOM   2307  CB  ILE A 146      45.030  71.250  66.180  1.00  0.00           C
ATOM   2308  HB  ILE A 146      45.570  71.060  67.140  1.00  0.00           H
ATOM   2309  CG2 ILE A 146      45.910  72.020  65.210  1.00  0.00           C
ATOM   2310 HG21 ILE A 146      46.230  72.980  65.660  1.00  0.00           H
ATOM   2311 HG22 ILE A 146      45.440  72.250  64.220  1.00  0.00           H
ATOM   2312 HG23 ILE A 146      46.810  71.400  64.990  1.00  0.00           H
ATOM   2313  CG1 ILE A 146      43.790  72.100  66.540  1.00  0.00           C
ATOM   2314 HG11 ILE A 146      44.250  72.770  67.290  1.00  0.00           H
ATOM   2315 HG12 ILE A 146      43.060  71.590  67.190  1.00  0.00           H
ATOM   2316  CD  ILE A 146      43.010  72.820  65.400  1.00  0.00           C
ATOM   2317  HD1 ILE A 146      43.020  72.110  64.560  1.00  0.00           H
ATOM   2318  HD2 ILE A 146      43.420  73.800  65.090  1.00  0.00           H
ATOM   2319  HD3 ILE A 146      41.930  72.990  65.640  1.00  0.00           H
ATOM   2320  C   ILE A 146      45.680  69.200  64.910  1.00  0.00           C
ATOM   2321  O   ILE A 146      45.660  69.170  63.700  1.00  0.00           O
ATOM   2322  N   ILE A 147      46.690  68.680  65.640  1.00  0.00           N
ATOM   2323  HN  ILE A 147      46.810  68.920  66.600  1.00  0.00           H
ATOM   2324  CA  ILE A 147      47.680  67.740  65.100  1.00  0.00           C
ATOM   2325  HA  ILE A 147      48.120  68.330  64.320  1.00  0.00           H
ATOM   2326  CB  ILE A 147      48.800  67.330  66.020  1.00  0.00           C
ATOM   2327  HB  ILE A 147      48.400  67.210  67.040  1.00  0.00           H
ATOM   2328  CG2 ILE A 147      49.590  66.000  65.610  1.00  0.00           C
ATOM   2329 HG21 ILE A 147      48.960  65.110  65.410  1.00  0.00           H
ATOM   2330 HG22 ILE A 147      50.300  65.590  66.360  1.00  0.00           H
ATOM   2331 HG23 ILE A 147      50.150  66.180  64.670  1.00  0.00           H
ATOM   2332  CG1 ILE A 147      49.750  68.520  66.100  1.00  0.00           C
ATOM   2333 HG11 ILE A 147      49.380  69.420  66.630  1.00  0.00           H
ATOM   2334 HG12 ILE A 147      50.060  68.740  65.060  1.00  0.00           H
ATOM   2335  CD  ILE A 147      51.070  68.170  66.750  1.00  0.00           C
ATOM   2336  HD1 ILE A 147      51.520  67.330  66.190  1.00  0.00           H
ATOM   2337  HD2 ILE A 147      50.980  67.950  67.830  1.00  0.00           H
ATOM   2338  HD3 ILE A 147      51.800  69.010  66.740  1.00  0.00           H
ATOM   2339  C   ILE A 147      47.130  66.590  64.300  1.00  0.00           C
ATOM   2340  O   ILE A 147      47.610  66.290  63.200  1.00  0.00           O
ATOM   2341  N   SER A 148      46.040  65.890  64.730  1.00  0.00           N
ATOM   2342  HN  SER A 148      45.560  66.020  65.600  1.00  0.00           H
ATOM   2343  CA  SER A 148      45.460  64.800  63.990  1.00  0.00           C
ATOM   2344  HA  SER A 148      46.200  64.080  63.680  1.00  0.00           H
ATOM   2345  CB  SER A 148      44.320  64.070  64.770  1.00  0.00           C
ATOM   2346  HB1 SER A 148      43.750  63.320  64.160  1.00  0.00           H
ATOM   2347  HB2 SER A 148      43.620  64.850  65.150  1.00  0.00           H
ATOM   2348  OG  SER A 148      44.980  63.490  65.900  1.00  0.00           O
ATOM   2349  HG1 SER A 148      45.390  64.260  66.320  1.00  0.00           H
ATOM   2350  C   SER A 148      44.960  65.270  62.570  1.00  0.00           C
ATOM   2351  O   SER A 148      45.330  64.720  61.520  1.00  0.00           O
ATOM   2352  N   CYS A 149      44.260  66.440  62.590  1.00  0.00           N
ATOM   2353  HN  CYS A 149      44.100  66.950  63.440  1.00  0.00           H
ATOM   2354  CA  CYS A 149      43.890  67.080  61.320  1.00  0.00           C
ATOM   2355  HA  CYS A 149      43.260  66.380  60.790  1.00  0.00           H
ATOM   2356  CB  CYS A 149      43.090  68.350  61.610  1.00  0.00           C
ATOM   2357  HB1 CYS A 149      43.800  69.130  61.970  1.00  0.00           H
ATOM   2358  HB2 CYS A 149      42.400  68.280  62.480  1.00  0.00           H
ATOM   2359  SG  CYS A 149      42.190  68.960  60.240  1.00  0.00           S
ATOM   2360  HG1 CYS A 149      43.290  69.260  59.570  1.00  0.00           H
ATOM   2361  C   CYS A 149      45.080  67.440  60.440  1.00  0.00           C
ATOM   2362  O   CYS A 149      45.030  67.200  59.240  1.00  0.00           O
ATOM   2363  N   LEU A 150      46.160  68.060  60.950  1.00  0.00           N
ATOM   2364  HN  LEU A 150      46.220  68.280  61.920  1.00  0.00           H
ATOM   2365  CA  LEU A 150      47.320  68.320  60.220  1.00  0.00           C
ATOM   2366  HA  LEU A 150      47.070  69.140  59.550  1.00  0.00           H
ATOM   2367  CB  LEU A 150      48.400  69.070  61.090  1.00  0.00           C
ATOM   2368  HB1 LEU A 150      48.800  68.340  61.820  1.00  0.00           H
ATOM   2369  HB2 LEU A 150      47.970  69.930  61.650  1.00  0.00           H
ATOM   2370  CG  LEU A 150      49.470  69.730  60.210  1.00  0.00           C
ATOM   2371  HG  LEU A 150      50.070  68.900  59.760  1.00  0.00           H
ATOM   2372  CD1 LEU A 150      48.970  70.600  59.100  1.00  0.00           C
ATOM   2373 HD11 LEU A 150      48.530  69.950  58.310  1.00  0.00           H
ATOM   2374 HD12 LEU A 150      49.780  71.160  58.590  1.00  0.00           H
ATOM   2375 HD13 LEU A 150      48.210  71.350  59.410  1.00  0.00           H
ATOM   2376  CD2 LEU A 150      50.490  70.500  61.100  1.00  0.00           C
ATOM   2377 HD21 LEU A 150      50.990  69.870  61.860  1.00  0.00           H
ATOM   2378 HD22 LEU A 150      49.860  71.200  61.690  1.00  0.00           H
ATOM   2379 HD23 LEU A 150      51.210  71.150  60.560  1.00  0.00           H
ATOM   2380  C   LEU A 150      47.960  67.100  59.560  1.00  0.00           C
ATOM   2381  O   LEU A 150      48.360  67.210  58.380  1.00  0.00           O
ATOM   2382  N   LEU A 151      48.030  65.910  60.240  1.00  0.00           N
ATOM   2383  HN  LEU A 151      47.770  65.880  61.200  1.00  0.00           H
ATOM   2384  CA  LEU A 151      48.550  64.600  59.770  1.00  0.00           C
ATOM   2385  HA  LEU A 151      49.520  64.750  59.330  1.00  0.00           H
ATOM   2386  CB  LEU A 151      48.820  63.660  60.980  1.00  0.00           C
ATOM   2387  HB1 LEU A 151      49.370  62.740  60.690  1.00  0.00           H
ATOM   2388  HB2 LEU A 151      47.830  63.520  61.430  1.00  0.00           H
ATOM   2389  CG  LEU A 151      49.760  64.190  62.030  1.00  0.00           C
ATOM   2390  HG  LEU A 151      49.500  65.080  62.640  1.00  0.00           H
ATOM   2391  CD1 LEU A 151      50.070  63.040  63.040  1.00  0.00           C
ATOM   2392 HD11 LEU A 151      50.460  62.110  62.580  1.00  0.00           H
ATOM   2393 HD12 LEU A 151      49.120  62.830  63.580  1.00  0.00           H
ATOM   2394 HD13 LEU A 151      50.850  63.350  63.770  1.00  0.00           H
ATOM   2395  CD2 LEU A 151      51.000  64.760  61.370  1.00  0.00           C
ATOM   2396 HD21 LEU A 151      50.760  65.650  60.740  1.00  0.00           H
ATOM   2397 HD22 LEU A 151      51.430  63.930  60.780  1.00  0.00           H
ATOM   2398 HD23 LEU A 151      51.820  65.020  62.080  1.00  0.00           H
ATOM   2399  C   LEU A 151      47.770  63.960  58.670  1.00  0.00           C
ATOM   2400  O   LEU A 151      48.350  63.500  57.660  1.00  0.00           O
ATOM   2401  N   TRP A 152      46.390  63.970  58.750  1.00  0.00           N
ATOM   2402  HN  TRP A 152      45.850  64.230  59.550  1.00  0.00           H
ATOM   2403  CA  TRP A 152      45.550  63.580  57.590  1.00  0.00           C
ATOM   2404  HA  TRP A 152      45.810  62.570  57.310  1.00  0.00           H
ATOM   2405  CB  TRP A 152      43.970  63.630  57.830  1.00  0.00           C
ATOM   2406  HB1 TRP A 152      43.410  63.370  56.920  1.00  0.00           H
ATOM   2407  HB2 TRP A 152      43.710  64.660  58.190  1.00  0.00           H
ATOM   2408  CG  TRP A 152      43.440  62.620  58.910  1.00  0.00           C
ATOM   2409  CD1 TRP A 152      43.050  62.970  60.160  1.00  0.00           C
ATOM   2410  HD1 TRP A 152      43.190  63.930  60.660  1.00  0.00           H
ATOM   2411  NE1 TRP A 152      42.470  61.950  60.770  1.00  0.00           N
ATOM   2412  HE1 TRP A 152      42.200  61.810  61.700  1.00  0.00           H
ATOM   2413  CE2 TRP A 152      42.440  60.860  59.940  1.00  0.00           C
ATOM   2414  CD2 TRP A 152      43.030  61.250  58.750  1.00  0.00           C
ATOM   2415  CE3 TRP A 152      43.170  60.360  57.640  1.00  0.00           C
ATOM   2416  HE3 TRP A 152      43.640  60.650  56.710  1.00  0.00           H
ATOM   2417  CZ3 TRP A 152      42.670  59.070  57.790  1.00  0.00           C
ATOM   2418  HZ3 TRP A 152      42.810  58.380  56.970  1.00  0.00           H
ATOM   2419  CZ2 TRP A 152      41.910  59.570  60.050  1.00  0.00           C
ATOM   2420  HZ2 TRP A 152      41.560  59.140  60.980  1.00  0.00           H
ATOM   2421  CH2 TRP A 152      41.950  58.690  58.910  1.00  0.00           C
ATOM   2422  HH2 TRP A 152      41.630  57.670  59.090  1.00  0.00           H
ATOM   2423  C   TRP A 152      45.820  64.450  56.350  1.00  0.00           C
ATOM   2424  O   TRP A 152      45.860  63.910  55.300  1.00  0.00           O
ATOM   2425  N   GLY A 153      46.030  65.810  56.500  1.00  0.00           N
ATOM   2426  HN  GLY A 153      46.030  66.220  57.400  1.00  0.00           H
ATOM   2427  CA  GLY A 153      46.300  66.820  55.520  1.00  0.00           C
ATOM   2428  HA1 GLY A 153      46.580  67.770  55.950  1.00  0.00           H
ATOM   2429  HA2 GLY A 153      45.570  66.770  54.730  1.00  0.00           H
ATOM   2430  C   GLY A 153      47.640  66.550  54.830  1.00  0.00           C
ATOM   2431  O   GLY A 153      47.850  66.690  53.620  1.00  0.00           O
ATOM   2432  N   ILE A 154      48.640  66.090  55.590  1.00  0.00           N
ATOM   2433  HN  ILE A 154      48.560  66.100  56.580  1.00  0.00           H
ATOM   2434  CA  ILE A 154      49.920  65.720  54.960  1.00  0.00           C
ATOM   2435  HA  ILE A 154      50.150  66.460  54.220  1.00  0.00           H
ATOM   2436  CB  ILE A 154      51.100  65.600  55.900  1.00  0.00           C
ATOM   2437  HB  ILE A 154      50.910  64.890  56.740  1.00  0.00           H
ATOM   2438  CG2 ILE A 154      52.400  65.110  55.090  1.00  0.00           C
ATOM   2439 HG21 ILE A 154      52.750  65.930  54.420  1.00  0.00           H
ATOM   2440 HG22 ILE A 154      52.190  64.170  54.550  1.00  0.00           H
ATOM   2441 HG23 ILE A 154      53.180  65.030  55.890  1.00  0.00           H
ATOM   2442  CG1 ILE A 154      51.340  67.050  56.580  1.00  0.00           C
ATOM   2443 HG11 ILE A 154      50.350  67.370  56.980  1.00  0.00           H
ATOM   2444 HG12 ILE A 154      51.610  67.800  55.820  1.00  0.00           H
ATOM   2445  CD  ILE A 154      52.410  66.870  57.740  1.00  0.00           C
ATOM   2446  HD1 ILE A 154      52.650  67.800  58.280  1.00  0.00           H
ATOM   2447  HD2 ILE A 154      53.300  66.420  57.280  1.00  0.00           H
ATOM   2448  HD3 ILE A 154      52.030  66.300  58.610  1.00  0.00           H
ATOM   2449  C   ILE A 154      49.680  64.510  54.170  1.00  0.00           C
ATOM   2450  O   ILE A 154      50.170  64.430  53.040  1.00  0.00           O
ATOM   2451  N   THR A 155      48.900  63.470  54.690  1.00  0.00           N
ATOM   2452  HN  THR A 155      48.540  63.470  55.620  1.00  0.00           H
ATOM   2453  CA  THR A 155      48.620  62.220  53.920  1.00  0.00           C
ATOM   2454  HA  THR A 155      49.530  61.890  53.450  1.00  0.00           H
ATOM   2455  CB  THR A 155      47.950  61.120  54.700  1.00  0.00           C
ATOM   2456  HB  THR A 155      46.890  61.330  54.970  1.00  0.00           H
ATOM   2457  OG1 THR A 155      48.560  61.010  56.020  1.00  0.00           O
ATOM   2458  HG1 THR A 155      48.110  61.500  56.700  1.00  0.00           H
ATOM   2459  CG2 THR A 155      48.210  59.790  54.020  1.00  0.00           C
ATOM   2460 HG21 THR A 155      49.290  59.700  53.800  1.00  0.00           H
ATOM   2461 HG22 THR A 155      47.630  59.850  53.070  1.00  0.00           H
ATOM   2462 HG23 THR A 155      47.880  58.860  54.540  1.00  0.00           H
ATOM   2463  C   THR A 155      47.830  62.500  52.650  1.00  0.00           C
ATOM   2464  O   THR A 155      47.980  61.840  51.660  1.00  0.00           O
ATOM   2465  N   ILE A 156      46.910  63.500  52.730  1.00  0.00           N
ATOM   2466  HN  ILE A 156      46.800  63.950  53.610  1.00  0.00           H
ATOM   2467  CA  ILE A 156      46.190  63.970  51.560  1.00  0.00           C
ATOM   2468  HA  ILE A 156      45.670  63.190  51.030  1.00  0.00           H
ATOM   2469  CB  ILE A 156      45.130  65.030  51.970  1.00  0.00           C
ATOM   2470  HB  ILE A 156      45.640  65.740  52.640  1.00  0.00           H
ATOM   2471  CG2 ILE A 156      44.690  65.930  50.810  1.00  0.00           C
ATOM   2472 HG21 ILE A 156      45.540  66.470  50.340  1.00  0.00           H
ATOM   2473 HG22 ILE A 156      43.940  66.680  51.170  1.00  0.00           H
ATOM   2474 HG23 ILE A 156      44.190  65.360  50.000  1.00  0.00           H
ATOM   2475  CG1 ILE A 156      43.880  64.430  52.720  1.00  0.00           C
ATOM   2476 HG11 ILE A 156      44.310  63.790  53.530  1.00  0.00           H
ATOM   2477 HG12 ILE A 156      43.300  63.810  52.000  1.00  0.00           H
ATOM   2478  CD  ILE A 156      43.000  65.480  53.420  1.00  0.00           C
ATOM   2479  HD1 ILE A 156      42.420  66.070  52.690  1.00  0.00           H
ATOM   2480  HD2 ILE A 156      43.620  66.160  54.050  1.00  0.00           H
ATOM   2481  HD3 ILE A 156      42.310  65.040  54.160  1.00  0.00           H
ATOM   2482  C   ILE A 156      47.230  64.550  50.560  1.00  0.00           C
ATOM   2483  O   ILE A 156      47.160  64.110  49.410  1.00  0.00           O
ATOM   2484  N   GLY A 157      48.230  65.440  50.920  1.00  0.00           N
ATOM   2485  HN  GLY A 157      48.310  65.760  51.850  1.00  0.00           H
ATOM   2486  CA  GLY A 157      49.140  66.010  49.930  1.00  0.00           C
ATOM   2487  HA1 GLY A 157      49.850  66.640  50.450  1.00  0.00           H
ATOM   2488  HA2 GLY A 157      48.580  66.540  49.190  1.00  0.00           H
ATOM   2489  C   GLY A 157      50.080  64.970  49.400  1.00  0.00           C
ATOM   2490  O   GLY A 157      50.600  65.090  48.250  1.00  0.00           O
ATOM   2491  N   LEU A 158      50.400  63.930  50.180  1.00  0.00           N
ATOM   2492  HN  LEU A 158      50.250  63.920  51.170  1.00  0.00           H
ATOM   2493  CA  LEU A 158      51.070  62.760  49.630  1.00  0.00           C
ATOM   2494  HA  LEU A 158      51.930  62.900  48.990  1.00  0.00           H
ATOM   2495  CB  LEU A 158      51.600  61.920  50.800  1.00  0.00           C
ATOM   2496  HB1 LEU A 158      52.080  61.000  50.400  1.00  0.00           H
ATOM   2497  HB2 LEU A 158      50.730  61.650  51.440  1.00  0.00           H
ATOM   2498  CG  LEU A 158      52.660  62.680  51.690  1.00  0.00           C
ATOM   2499  HG  LEU A 158      52.320  63.710  51.950  1.00  0.00           H
ATOM   2500  CD1 LEU A 158      52.980  61.900  53.050  1.00  0.00           C
ATOM   2501 HD11 LEU A 158      53.830  62.240  53.680  1.00  0.00           H
ATOM   2502 HD12 LEU A 158      53.310  60.890  52.740  1.00  0.00           H
ATOM   2503 HD13 LEU A 158      52.080  61.840  53.710  1.00  0.00           H
ATOM   2504  CD2 LEU A 158      53.980  62.840  50.950  1.00  0.00           C
ATOM   2505 HD21 LEU A 158      54.480  61.850  50.870  1.00  0.00           H
ATOM   2506 HD22 LEU A 158      54.690  63.480  51.500  1.00  0.00           H
ATOM   2507 HD23 LEU A 158      53.900  63.230  49.910  1.00  0.00           H
ATOM   2508  C   LEU A 158      50.280  61.820  48.730  1.00  0.00           C
ATOM   2509  O   LEU A 158      50.940  60.920  48.210  1.00  0.00           O
ATOM   2510  N   THR A 159      48.950  62.080  48.500  1.00  0.00           N
ATOM   2511  HN  THR A 159      48.510  62.870  48.930  1.00  0.00           H
ATOM   2512  CA  THR A 159      48.040  61.090  47.840  1.00  0.00           C
ATOM   2513  HA  THR A 159      48.680  60.430  47.270  1.00  0.00           H
ATOM   2514  CB  THR A 159      47.240  60.310  48.750  1.00  0.00           C
ATOM   2515  HB  THR A 159      46.400  60.960  49.110  1.00  0.00           H
ATOM   2516  OG1 THR A 159      48.030  59.870  49.870  1.00  0.00           O
ATOM   2517  HG1 THR A 159      48.150  60.620  50.460  1.00  0.00           H
ATOM   2518  CG2 THR A 159      46.650  59.090  48.110  1.00  0.00           C
ATOM   2519 HG21 THR A 159      45.690  59.120  47.550  1.00  0.00           H
ATOM   2520 HG22 THR A 159      46.440  58.290  48.850  1.00  0.00           H
ATOM   2521 HG23 THR A 159      47.430  58.610  47.480  1.00  0.00           H
ATOM   2522  C   THR A 159      47.140  61.800  46.820  1.00  0.00           C
ATOM   2523  O   THR A 159      46.700  61.220  45.860  1.00  0.00           O
ATOM   2524  N   VAL A 160      47.000  63.170  46.860  1.00  0.00           N
ATOM   2525  HN  VAL A 160      47.320  63.630  47.690  1.00  0.00           H
ATOM   2526  CA  VAL A 160      46.080  63.940  45.960  1.00  0.00           C
ATOM   2527  HA  VAL A 160      45.090  63.510  46.060  1.00  0.00           H
ATOM   2528  CB  VAL A 160      46.100  65.390  46.310  1.00  0.00           C
ATOM   2529  HB  VAL A 160      45.950  65.500  47.410  1.00  0.00           H
ATOM   2530  CG1 VAL A 160      47.400  66.220  45.970  1.00  0.00           C
ATOM   2531 HG11 VAL A 160      48.220  65.890  46.640  1.00  0.00           H
ATOM   2532 HG12 VAL A 160      47.330  67.320  46.070  1.00  0.00           H
ATOM   2533 HG13 VAL A 160      47.700  66.060  44.920  1.00  0.00           H
ATOM   2534  CG2 VAL A 160      44.880  66.090  45.720  1.00  0.00           C
ATOM   2535 HG21 VAL A 160      43.960  65.720  46.210  1.00  0.00           H
ATOM   2536 HG22 VAL A 160      44.750  65.950  44.620  1.00  0.00           H
ATOM   2537 HG23 VAL A 160      45.020  67.170  45.900  1.00  0.00           H
ATOM   2538  C   VAL A 160      46.420  63.790  44.560  1.00  0.00           C
ATOM   2539  O   VAL A 160      45.480  63.760  43.740  1.00  0.00           O
ATOM   2540  N   HSD A 161      47.630  63.530  44.190  1.00  0.00           N
ATOM   2541  HN  HSD A 161      48.300  63.720  44.900  1.00  0.00           H
ATOM   2542  CA  HSD A 161      48.240  63.240  42.870  1.00  0.00           C
ATOM   2543  HA  HSD A 161      48.110  64.140  42.300  1.00  0.00           H
ATOM   2544  CB  HSD A 161      49.720  62.940  42.890  1.00  0.00           C
ATOM   2545  HB1 HSD A 161      50.420  63.680  43.330  1.00  0.00           H
ATOM   2546  HB2 HSD A 161      50.010  62.840  41.820  1.00  0.00           H
ATOM   2547  ND1 HSD A 161      50.110  61.540  44.910  1.00  0.00           N
ATOM   2548  HD1 HSD A 161      50.110  62.340  45.520  1.00  0.00           H
ATOM   2549  CG  HSD A 161      50.040  61.650  43.510  1.00  0.00           C
ATOM   2550  CE1 HSD A 161      50.520  60.240  45.150  1.00  0.00           C
ATOM   2551  HE1 HSD A 161      50.640  59.820  46.150  1.00  0.00           H
ATOM   2552  NE2 HSD A 161      50.700  59.580  44.050  1.00  0.00           N
ATOM   2553  CD2 HSD A 161      50.510  60.470  42.970  1.00  0.00           C
ATOM   2554  HD2 HSD A 161      50.700  60.150  41.950  1.00  0.00           H
ATOM   2555  C   HSD A 161      47.480  62.150  42.130  1.00  0.00           C
ATOM   2556  O   HSD A 161      47.290  62.290  40.850  1.00  0.00           O
ATOM   2557  N   LEU A 162      46.910  61.170  42.780  1.00  0.00           N
ATOM   2558  HN  LEU A 162      47.130  61.140  43.750  1.00  0.00           H
ATOM   2559  CA  LEU A 162      45.930  60.150  42.300  1.00  0.00           C
ATOM   2560  HA  LEU A 162      46.420  59.810  41.400  1.00  0.00           H
ATOM   2561  CB  LEU A 162      45.820  59.050  43.390  1.00  0.00           C
ATOM   2562  HB1 LEU A 162      44.980  58.380  43.110  1.00  0.00           H
ATOM   2563  HB2 LEU A 162      45.580  59.360  44.430  1.00  0.00           H
ATOM   2564  CG  LEU A 162      47.060  58.100  43.420  1.00  0.00           C
ATOM   2565  HG  LEU A 162      47.820  58.710  42.880  1.00  0.00           H
ATOM   2566  CD1 LEU A 162      47.610  57.910  44.810  1.00  0.00           C
ATOM   2567 HD11 LEU A 162      48.570  57.350  44.820  1.00  0.00           H
ATOM   2568 HD12 LEU A 162      46.870  57.350  45.390  1.00  0.00           H
ATOM   2569 HD13 LEU A 162      47.740  58.850  45.400  1.00  0.00           H
ATOM   2570  CD2 LEU A 162      46.690  56.760  42.930  1.00  0.00           C
ATOM   2571 HD21 LEU A 162      46.210  56.860  41.940  1.00  0.00           H
ATOM   2572 HD22 LEU A 162      45.940  56.260  43.580  1.00  0.00           H
ATOM   2573 HD23 LEU A 162      47.620  56.150  42.960  1.00  0.00           H
ATOM   2574  C   LEU A 162      44.570  60.680  41.830  1.00  0.00           C
ATOM   2575  O   LEU A 162      43.960  60.220  40.820  1.00  0.00           O
ATOM   2576  N   LEU A 163      43.930  61.670  42.490  1.00  0.00           N
ATOM   2577  HN  LEU A 163      44.520  61.970  43.240  1.00  0.00           H
ATOM   2578  CA  LEU A 163      42.580  62.190  42.200  1.00  0.00           C
ATOM   2579  HA  LEU A 163      42.080  61.340  41.770  1.00  0.00           H
ATOM   2580  CB  LEU A 163      41.860  62.960  43.400  1.00  0.00           C
ATOM   2581  HB1 LEU A 163      40.950  63.540  43.120  1.00  0.00           H
ATOM   2582  HB2 LEU A 163      42.600  63.640  43.850  1.00  0.00           H
ATOM   2583  CG  LEU A 163      41.250  61.990  44.390  1.00  0.00           C
ATOM   2584  HG  LEU A 163      41.990  61.220  44.700  1.00  0.00           H
ATOM   2585  CD1 LEU A 163      40.760  62.860  45.550  1.00  0.00           C
ATOM   2586 HD11 LEU A 163      40.050  62.290  46.190  1.00  0.00           H
ATOM   2587 HD12 LEU A 163      40.220  63.780  45.260  1.00  0.00           H
ATOM   2588 HD13 LEU A 163      41.660  63.080  46.180  1.00  0.00           H
ATOM   2589  CD2 LEU A 163      40.010  61.270  43.800  1.00  0.00           C
ATOM   2590 HD21 LEU A 163      39.450  61.970  43.140  1.00  0.00           H
ATOM   2591 HD22 LEU A 163      39.280  60.960  44.590  1.00  0.00           H
ATOM   2592 HD23 LEU A 163      40.230  60.370  43.200  1.00  0.00           H
ATOM   2593  C   LEU A 163      42.570  63.080  40.980  1.00  0.00           C
ATOM   2594  O   LEU A 163      41.550  63.260  40.340  1.00  0.00           O
ATOM   2595  N   LYS A 164      43.790  63.720  40.740  1.00  0.00           N
ATOM   2596  HN  LYS A 164      44.600  63.420  41.220  1.00  0.00           H
ATOM   2597  CA  LYS A 164      43.970  64.730  39.700  1.00  0.00           C
ATOM   2598  HA  LYS A 164      42.980  65.090  39.500  1.00  0.00           H
ATOM   2599  CB  LYS A 164      44.800  65.870  40.280  1.00  0.00           C
ATOM   2600  HB1 LYS A 164      45.040  66.590  39.460  1.00  0.00           H
ATOM   2601  HB2 LYS A 164      45.750  65.450  40.680  1.00  0.00           H
ATOM   2602  CG  LYS A 164      43.940  66.640  41.270  1.00  0.00           C
ATOM   2603  HG1 LYS A 164      44.160  66.200  42.270  1.00  0.00           H
ATOM   2604  HG2 LYS A 164      42.890  66.710  40.920  1.00  0.00           H
ATOM   2605  CD  LYS A 164      44.220  68.170  41.520  1.00  0.00           C
ATOM   2606  HD1 LYS A 164      45.210  68.270  42.030  1.00  0.00           H
ATOM   2607  HD2 LYS A 164      43.540  68.610  42.290  1.00  0.00           H
ATOM   2608  CE  LYS A 164      44.200  69.150  40.300  1.00  0.00           C
ATOM   2609  HE1 LYS A 164      45.050  68.890  39.630  1.00  0.00           H
ATOM   2610  HE2 LYS A 164      44.340  70.220  40.560  1.00  0.00           H
ATOM   2611  NZ  LYS A 164      42.940  68.890  39.630  1.00  0.00           N
ATOM   2612  HZ1 LYS A 164      43.040  68.120  38.930  1.00  0.00           H
ATOM   2613  HZ2 LYS A 164      42.660  69.700  39.060  1.00  0.00           H
ATOM   2614  HZ3 LYS A 164      42.130  68.670  40.250  1.00  0.00           H
ATOM   2615  C   LYS A 164      44.440  64.270  38.290  1.00  0.00           C
ATOM   2616  O   LYS A 164      44.710  65.040  37.440  1.00  0.00           O
ATOM   2617  N   LYS A 165      44.370  62.960  38.040  1.00  0.00           N
ATOM   2618  HN  LYS A 165      44.080  62.300  38.730  1.00  0.00           H
ATOM   2619  CA  LYS A 165      44.770  62.350  36.760  1.00  0.00           C
ATOM   2620  HA  LYS A 165      44.810  63.070  35.970  1.00  0.00           H
ATOM   2621  CB  LYS A 165      46.220  61.760  36.830  1.00  0.00           C
ATOM   2622  HB1 LYS A 165      46.420  60.980  37.600  1.00  0.00           H
ATOM   2623  HB2 LYS A 165      46.880  62.570  37.190  1.00  0.00           H
ATOM   2624  CG  LYS A 165      46.700  61.220  35.440  1.00  0.00           C
ATOM   2625  HG1 LYS A 165      46.470  62.020  34.710  1.00  0.00           H
ATOM   2626  HG2 LYS A 165      46.090  60.320  35.230  1.00  0.00           H
ATOM   2627  CD  LYS A 165      48.290  60.940  35.450  1.00  0.00           C
ATOM   2628  HD1 LYS A 165      48.630  60.250  36.250  1.00  0.00           H
ATOM   2629  HD2 LYS A 165      48.620  61.930  35.850  1.00  0.00           H
ATOM   2630  CE  LYS A 165      49.010  60.640  34.140  1.00  0.00           C
ATOM   2631  HE1 LYS A 165      48.800  61.580  33.580  1.00  0.00           H
ATOM   2632  HE2 LYS A 165      48.570  59.760  33.620  1.00  0.00           H
ATOM   2633  NZ  LYS A 165      50.440  60.360  34.310  1.00  0.00           N
ATOM   2634  HZ1 LYS A 165      50.650  59.520  34.880  1.00  0.00           H
ATOM   2635  HZ2 LYS A 165      50.890  61.190  34.770  1.00  0.00           H
ATOM   2636  HZ3 LYS A 165      50.980  60.180  33.440  1.00  0.00           H
ATOM   2637  C   LYS A 165      43.930  61.130  36.440  1.00  0.00           C
ATOM   2638  O   LYS A 165      43.680  60.250  37.240  1.00  0.00           O
ATOM   2639  N   LYS A 166      43.650  60.920  35.140  1.00  0.00           N
ATOM   2640  HN  LYS A 166      43.980  61.540  34.430  1.00  0.00           H
ATOM   2641  CA  LYS A 166      42.920  59.790  34.720  1.00  0.00           C
ATOM   2642  HA  LYS A 166      42.000  59.790  35.280  1.00  0.00           H
ATOM   2643  CB  LYS A 166      42.340  59.860  33.230  1.00  0.00           C
ATOM   2644  HB1 LYS A 166      43.100  60.360  32.590  1.00  0.00           H
ATOM   2645  HB2 LYS A 166      41.420  60.480  33.300  1.00  0.00           H
ATOM   2646  CG  LYS A 166      41.970  58.550  32.460  1.00  0.00           C
ATOM   2647  HG1 LYS A 166      41.250  57.920  33.050  1.00  0.00           H
ATOM   2648  HG2 LYS A 166      42.900  57.960  32.300  1.00  0.00           H
ATOM   2649  CD  LYS A 166      41.430  58.740  31.020  1.00  0.00           C
ATOM   2650  HD1 LYS A 166      41.110  57.730  30.710  1.00  0.00           H
ATOM   2651  HD2 LYS A 166      42.280  59.060  30.390  1.00  0.00           H
ATOM   2652  CE  LYS A 166      40.360  59.900  30.930  1.00  0.00           C
ATOM   2653  HE1 LYS A 166      40.140  60.020  29.850  1.00  0.00           H
ATOM   2654  HE2 LYS A 166      40.760  60.840  31.350  1.00  0.00           H
ATOM   2655  NZ  LYS A 166      39.160  59.560  31.730  1.00  0.00           N
ATOM   2656  HZ1 LYS A 166      39.270  59.700  32.750  1.00  0.00           H
ATOM   2657  HZ2 LYS A 166      38.970  58.580  31.470  1.00  0.00           H
ATOM   2658  HZ3 LYS A 166      38.250  60.010  31.450  1.00  0.00           H
ATOM   2659  C   LYS A 166      43.530  58.510  34.920  1.00  0.00           C
ATOM   2660  O   LYS A 166      44.660  58.370  34.420  1.00  0.00           O
ATOM   2661  N   MET A 167      42.840  57.530  35.480  1.00  0.00           N
ATOM   2662  HN  MET A 167      41.960  57.850  35.810  1.00  0.00           H
ATOM   2663  CA  MET A 167      43.460  56.220  35.760  1.00  0.00           C
ATOM   2664  HA  MET A 167      44.540  56.320  35.830  1.00  0.00           H
ATOM   2665  CB  MET A 167      43.260  55.920  37.250  1.00  0.00           C
ATOM   2666  HB1 MET A 167      43.590  54.870  37.420  1.00  0.00           H
ATOM   2667  HB2 MET A 167      42.170  56.030  37.380  1.00  0.00           H
ATOM   2668  CG  MET A 167      43.940  56.910  38.220  1.00  0.00           C
ATOM   2669  HG1 MET A 167      43.500  56.790  39.240  1.00  0.00           H
ATOM   2670  HG2 MET A 167      43.660  57.940  37.890  1.00  0.00           H
ATOM   2671  SD  MET A 167      45.720  56.650  38.300  1.00  0.00           S
ATOM   2672  CE  MET A 167      46.160  58.110  39.220  1.00  0.00           C
ATOM   2673  HE1 MET A 167      47.240  58.290  39.470  1.00  0.00           H
ATOM   2674  HE2 MET A 167      45.610  58.040  40.190  1.00  0.00           H
ATOM   2675  HE3 MET A 167      45.920  59.080  38.740  1.00  0.00           H
ATOM   2676  C   MET A 167      43.140  54.990  34.970  1.00  0.00           C
ATOM   2677  O   MET A 167      43.980  54.160  34.870  1.00  0.00           O
ATOM   2678  N   PRO A 168      42.020  54.710  34.300  1.00  0.00           N
ATOM   2679  CD  PRO A 168      40.700  55.250  34.710  1.00  0.00           C
ATOM   2680  HD1 PRO A 168      40.480  56.210  34.200  1.00  0.00           H
ATOM   2681  HD2 PRO A 168      40.520  55.380  35.810  1.00  0.00           H
ATOM   2682  CA  PRO A 168      41.900  53.650  33.370  1.00  0.00           C
ATOM   2683  HA  PRO A 168      42.100  52.770  33.950  1.00  0.00           H
ATOM   2684  CB  PRO A 168      40.440  53.630  32.940  1.00  0.00           C
ATOM   2685  HB1 PRO A 168      40.100  52.600  32.720  1.00  0.00           H
ATOM   2686  HB2 PRO A 168      40.150  54.290  32.100  1.00  0.00           H
ATOM   2687  CG  PRO A 168      39.710  54.200  34.230  1.00  0.00           C
ATOM   2688  HG1 PRO A 168      38.750  54.600  33.820  1.00  0.00           H
ATOM   2689  HG2 PRO A 168      39.480  53.380  34.950  1.00  0.00           H
ATOM   2690  C   PRO A 168      42.870  53.770  32.170  1.00  0.00           C
ATOM   2691  O   PRO A 168      42.930  54.830  31.520  1.00  0.00           O
ATOM   2692  N   ILE A 169      43.470  52.620  31.790  1.00  0.00           N
ATOM   2693  HN  ILE A 169      43.310  51.810  32.340  1.00  0.00           H
ATOM   2694  CA  ILE A 169      44.240  52.440  30.570  1.00  0.00           C
ATOM   2695  HA  ILE A 169      44.340  53.430  30.130  1.00  0.00           H
ATOM   2696  CB  ILE A 169      45.670  51.830  30.770  1.00  0.00           C
ATOM   2697  HB  ILE A 169      45.580  50.720  30.840  1.00  0.00           H
ATOM   2698  CG2 ILE A 169      46.490  52.160  29.510  1.00  0.00           C
ATOM   2699 HG21 ILE A 169      46.160  51.680  28.560  1.00  0.00           H
ATOM   2700 HG22 ILE A 169      47.570  51.900  29.580  1.00  0.00           H
ATOM   2701 HG23 ILE A 169      46.590  53.260  29.400  1.00  0.00           H
ATOM   2702  CG1 ILE A 169      46.440  52.320  32.040  1.00  0.00           C
ATOM   2703 HG11 ILE A 169      47.280  51.640  32.300  1.00  0.00           H
ATOM   2704 HG12 ILE A 169      45.730  52.030  32.850  1.00  0.00           H
ATOM   2705  CD  ILE A 169      46.900  53.790  32.040  1.00  0.00           C
ATOM   2706  HD1 ILE A 169      46.120  54.470  31.630  1.00  0.00           H
ATOM   2707  HD2 ILE A 169      47.850  53.840  31.460  1.00  0.00           H
ATOM   2708  HD3 ILE A 169      47.140  54.080  33.080  1.00  0.00           H
ATOM   2709  C   ILE A 169      43.470  51.600  29.590  1.00  0.00           C
ATOM   2710  O   ILE A 169      42.920  50.570  29.880  1.00  0.00           O
ATOM   2711  N   GLN A 170      43.360  52.120  28.330  1.00  0.00           N
ATOM   2712  HN  GLN A 170      43.640  53.010  27.950  1.00  0.00           H
ATOM   2713  CA  GLN A 170      42.880  51.260  27.220  1.00  0.00           C
ATOM   2714  HA  GLN A 170      41.920  50.860  27.540  1.00  0.00           H
ATOM   2715  CB  GLN A 170      42.640  52.180  26.050  1.00  0.00           C
ATOM   2716  HB1 GLN A 170      43.630  52.640  25.810  1.00  0.00           H
ATOM   2717  HB2 GLN A 170      41.990  53.000  26.380  1.00  0.00           H
ATOM   2718  CG  GLN A 170      42.090  51.520  24.740  1.00  0.00           C
ATOM   2719  HG1 GLN A 170      42.850  50.970  24.120  1.00  0.00           H
ATOM   2720  HG2 GLN A 170      41.730  52.320  24.080  1.00  0.00           H
ATOM   2721  CD  GLN A 170      40.880  50.570  24.880  1.00  0.00           C
ATOM   2722  OE1 GLN A 170      40.830  49.420  24.520  1.00  0.00           O
ATOM   2723  NE2 GLN A 170      39.790  51.150  25.430  1.00  0.00           N
ATOM   2724 HE21 GLN A 170      38.940  50.630  25.550  1.00  0.00           H
ATOM   2725 HE22 GLN A 170      39.900  52.120  25.620  1.00  0.00           H
ATOM   2726  C   GLN A 170      43.730  50.060  26.780  1.00  0.00           C
ATOM   2727  O   GLN A 170      44.910  50.170  26.510  1.00  0.00           O
ATOM   2728  N   ASN A 171      43.080  48.900  26.640  1.00  0.00           N
ATOM   2729  HN  ASN A 171      42.150  48.800  26.970  1.00  0.00           H
ATOM   2730  CA  ASN A 171      43.660  47.750  26.030  1.00  0.00           C
ATOM   2731  HA  ASN A 171      44.180  48.080  25.140  1.00  0.00           H
ATOM   2732  CB  ASN A 171      44.650  47.010  26.970  1.00  0.00           C
ATOM   2733  HB1 ASN A 171      44.140  47.020  27.960  1.00  0.00           H
ATOM   2734  HB2 ASN A 171      45.580  47.620  27.090  1.00  0.00           H
ATOM   2735  CG  ASN A 171      44.940  45.530  26.560  1.00  0.00           C
ATOM   2736  OD1 ASN A 171      44.210  44.580  26.880  1.00  0.00           O
ATOM   2737  ND2 ASN A 171      46.020  45.470  25.760  1.00  0.00           N
ATOM   2738 HD21 ASN A 171      46.090  44.700  25.120  1.00  0.00           H
ATOM   2739 HD22 ASN A 171      46.690  46.200  25.860  1.00  0.00           H
ATOM   2740  C   ASN A 171      42.480  46.860  25.480  1.00  0.00           C
ATOM   2741  O   ASN A 171      41.500  46.500  26.190  1.00  0.00           O
ATOM   2742  N   GLY A 172      42.600  46.540  24.220  1.00  0.00           N
ATOM   2743  HN  GLY A 172      43.290  46.930  23.610  1.00  0.00           H
ATOM   2744  CA  GLY A 172      41.710  45.530  23.540  1.00  0.00           C
ATOM   2745  HA1 GLY A 172      41.830  44.580  24.040  1.00  0.00           H
ATOM   2746  HA2 GLY A 172      42.000  45.450  22.500  1.00  0.00           H
ATOM   2747  C   GLY A 172      40.290  45.690  23.440  1.00  0.00           C
ATOM   2748  O   GLY A 172      39.580  44.750  23.160  1.00  0.00           O
ATOM   2749  N   GLY A 173      39.760  46.930  23.660  1.00  0.00           N
ATOM   2750  HN  GLY A 173      40.390  47.650  23.940  1.00  0.00           H
ATOM   2751  CA  GLY A 173      38.380  47.320  23.790  1.00  0.00           C
ATOM   2752  HA1 GLY A 173      37.750  46.650  23.230  1.00  0.00           H
ATOM   2753  HA2 GLY A 173      38.330  48.300  23.340  1.00  0.00           H
ATOM   2754  C   GLY A 173      37.900  47.360  25.190  1.00  0.00           C
ATOM   2755  O   GLY A 173      36.700  47.190  25.420  1.00  0.00           O
ATOM   2756  N   ALA A 174      38.740  47.480  26.220  1.00  0.00           N
ATOM   2757  HN  ALA A 174      39.700  47.650  26.070  1.00  0.00           H
ATOM   2758  CA  ALA A 174      38.280  47.410  27.570  1.00  0.00           C
ATOM   2759  HA  ALA A 174      37.250  47.730  27.670  1.00  0.00           H
ATOM   2760  CB  ALA A 174      38.530  46.050  28.270  1.00  0.00           C
ATOM   2761  HB1 ALA A 174      38.290  46.130  29.350  1.00  0.00           H
ATOM   2762  HB2 ALA A 174      39.600  45.750  28.330  1.00  0.00           H
ATOM   2763  HB3 ALA A 174      38.020  45.180  27.810  1.00  0.00           H
ATOM   2764  C   ALA A 174      39.150  48.470  28.250  1.00  0.00           C
ATOM   2765  O   ALA A 174      40.250  48.790  27.810  1.00  0.00           O
ATOM   2766  N   ASN A 175      38.720  49.100  29.360  1.00  0.00           N
ATOM   2767  HN  ASN A 175      37.840  48.880  29.780  1.00  0.00           H
ATOM   2768  CA  ASN A 175      39.560  50.050  30.090  1.00  0.00           C
ATOM   2769  HA  ASN A 175      40.510  50.210  29.610  1.00  0.00           H
ATOM   2770  CB  ASN A 175      38.890  51.470  30.200  1.00  0.00           C
ATOM   2771  HB1 ASN A 175      39.680  52.090  30.680  1.00  0.00           H
ATOM   2772  HB2 ASN A 175      37.990  51.370  30.830  1.00  0.00           H
ATOM   2773  CG  ASN A 175      38.720  52.110  28.830  1.00  0.00           C
ATOM   2774  OD1 ASN A 175      39.600  52.770  28.330  1.00  0.00           O
ATOM   2775  ND2 ASN A 175      37.610  51.690  28.080  1.00  0.00           N
ATOM   2776 HD21 ASN A 175      37.480  52.030  27.160  1.00  0.00           H
ATOM   2777 HD22 ASN A 175      36.890  51.120  28.500  1.00  0.00           H
ATOM   2778  C   ASN A 175      39.860  49.490  31.420  1.00  0.00           C
ATOM   2779  O   ASN A 175      38.990  49.160  32.240  1.00  0.00           O
ATOM   2780  N   LEU A 176      41.210  49.220  31.620  1.00  0.00           N
ATOM   2781  HN  LEU A 176      41.780  49.530  30.860  1.00  0.00           H
ATOM   2782  CA  LEU A 176      41.770  48.470  32.760  1.00  0.00           C
ATOM   2783  HA  LEU A 176      41.040  47.800  33.210  1.00  0.00           H
ATOM   2784  CB  LEU A 176      43.000  47.520  32.430  1.00  0.00           C
ATOM   2785  HB1 LEU A 176      43.440  47.190  33.400  1.00  0.00           H
ATOM   2786  HB2 LEU A 176      43.760  48.160  31.930  1.00  0.00           H
ATOM   2787  CG  LEU A 176      42.650  46.330  31.490  1.00  0.00           C
ATOM   2788  HG  LEU A 176      42.330  46.800  30.540  1.00  0.00           H
ATOM   2789  CD1 LEU A 176      43.800  45.330  31.300  1.00  0.00           C
ATOM   2790 HD11 LEU A 176      43.640  44.820  30.320  1.00  0.00           H
ATOM   2791 HD12 LEU A 176      43.750  44.620  32.150  1.00  0.00           H
ATOM   2792 HD13 LEU A 176      44.860  45.670  31.270  1.00  0.00           H
ATOM   2793  CD2 LEU A 176      41.350  45.540  31.890  1.00  0.00           C
ATOM   2794 HD21 LEU A 176      40.440  46.140  32.090  1.00  0.00           H
ATOM   2795 HD22 LEU A 176      41.620  45.010  32.820  1.00  0.00           H
ATOM   2796 HD23 LEU A 176      41.260  44.690  31.170  1.00  0.00           H
ATOM   2797  C   LEU A 176      42.240  49.490  33.810  1.00  0.00           C
ATOM   2798  O   LEU A 176      42.700  50.540  33.430  1.00  0.00           O
ATOM   2799  N   CYS A 177      42.180  49.130  35.140  1.00  0.00           N
ATOM   2800  HN  CYS A 177      41.690  48.310  35.460  1.00  0.00           H
ATOM   2801  CA  CYS A 177      42.600  50.080  36.160  1.00  0.00           C
ATOM   2802  HA  CYS A 177      43.330  50.740  35.730  1.00  0.00           H
ATOM   2803  CB  CYS A 177      41.310  50.830  36.840  1.00  0.00           C
ATOM   2804  HB1 CYS A 177      40.910  50.180  37.650  1.00  0.00           H
ATOM   2805  HB2 CYS A 177      40.530  51.020  36.060  1.00  0.00           H
ATOM   2806  SG  CYS A 177      41.690  52.450  37.550  1.00  0.00           S
ATOM   2807  C   CYS A 177      43.270  49.280  37.270  1.00  0.00           C
ATOM   2808  O   CYS A 177      42.740  48.210  37.650  1.00  0.00           O
ATOM   2809  N   SER A 178      44.360  49.740  37.830  1.00  0.00           N
ATOM   2810  HN  SER A 178      44.780  50.540  37.410  1.00  0.00           H
ATOM   2811  CA  SER A 178      45.020  49.220  38.990  1.00  0.00           C
ATOM   2812  HA  SER A 178      44.380  48.840  39.770  1.00  0.00           H
ATOM   2813  CB  SER A 178      45.740  47.940  38.450  1.00  0.00           C
ATOM   2814  HB1 SER A 178      46.610  48.340  37.910  1.00  0.00           H
ATOM   2815  HB2 SER A 178      45.140  47.360  37.720  1.00  0.00           H
ATOM   2816  OG  SER A 178      46.320  47.190  39.540  1.00  0.00           O
ATOM   2817  HG1 SER A 178      45.830  46.370  39.650  1.00  0.00           H
ATOM   2818  C   SER A 178      45.980  50.180  39.600  1.00  0.00           C
ATOM   2819  O   SER A 178      46.370  51.230  39.070  1.00  0.00           O
ATOM   2820  N   SER A 179      46.470  49.870  40.820  1.00  0.00           N
ATOM   2821  HN  SER A 179      46.120  49.080  41.320  1.00  0.00           H
ATOM   2822  CA  SER A 179      47.620  50.580  41.390  1.00  0.00           C
ATOM   2823  HA  SER A 179      47.660  51.620  41.130  1.00  0.00           H
ATOM   2824  CB  SER A 179      47.660  50.430  42.940  1.00  0.00           C
ATOM   2825  HB1 SER A 179      46.850  51.010  43.430  1.00  0.00           H
ATOM   2826  HB2 SER A 179      48.610  50.900  43.300  1.00  0.00           H
ATOM   2827  OG  SER A 179      47.460  49.040  43.360  1.00  0.00           O
ATOM   2828  HG1 SER A 179      48.300  48.580  43.300  1.00  0.00           H
ATOM   2829  C   SER A 179      48.900  49.920  40.940  1.00  0.00           C
ATOM   2830  O   SER A 179      50.060  50.450  41.030  1.00  0.00           O
ATOM   2831  N   PHE A 180      48.810  48.650  40.400  1.00  0.00           N
ATOM   2832  HN  PHE A 180      47.900  48.220  40.340  1.00  0.00           H
ATOM   2833  CA  PHE A 180      49.860  47.830  39.910  1.00  0.00           C
ATOM   2834  HA  PHE A 180      50.790  47.970  40.430  1.00  0.00           H
ATOM   2835  CB  PHE A 180      49.640  46.310  40.090  1.00  0.00           C
ATOM   2836  HB1 PHE A 180      50.530  45.730  39.760  1.00  0.00           H
ATOM   2837  HB2 PHE A 180      48.700  46.150  39.520  1.00  0.00           H
ATOM   2838  CG  PHE A 180      49.380  45.930  41.530  1.00  0.00           C
ATOM   2839  CD1 PHE A 180      50.380  45.400  42.290  1.00  0.00           C
ATOM   2840  HD1 PHE A 180      51.340  45.380  41.800  1.00  0.00           H
ATOM   2841  CE1 PHE A 180      50.160  45.040  43.650  1.00  0.00           C
ATOM   2842  HE1 PHE A 180      51.020  44.820  44.250  1.00  0.00           H
ATOM   2843  CZ  PHE A 180      48.860  45.170  44.160  1.00  0.00           C
ATOM   2844  HZ  PHE A 180      48.700  44.990  45.210  1.00  0.00           H
ATOM   2845  CD2 PHE A 180      48.080  46.030  42.070  1.00  0.00           C
ATOM   2846  HD2 PHE A 180      47.320  46.500  41.480  1.00  0.00           H
ATOM   2847  CE2 PHE A 180      47.790  45.670  43.360  1.00  0.00           C
ATOM   2848  HE2 PHE A 180      46.770  45.740  43.690  1.00  0.00           H
ATOM   2849  C   PHE A 180      50.110  48.160  38.430  1.00  0.00           C
ATOM   2850  O   PHE A 180      49.240  48.830  37.830  1.00  0.00           O
ATOM   2851  N   SER A 181      51.200  47.570  37.840  1.00  0.00           N
ATOM   2852  HN  SER A 181      51.750  46.950  38.380  1.00  0.00           H
ATOM   2853  CA  SER A 181      51.670  47.570  36.420  1.00  0.00           C
ATOM   2854  HA  SER A 181      51.250  46.720  35.900  1.00  0.00           H
ATOM   2855  CB  SER A 181      51.390  48.930  35.590  1.00  0.00           C
ATOM   2856  HB1 SER A 181      51.870  48.730  34.610  1.00  0.00           H
ATOM   2857  HB2 SER A 181      51.850  49.830  36.050  1.00  0.00           H
ATOM   2858  OG  SER A 181      50.040  49.190  35.400  1.00  0.00           O
ATOM   2859  HG1 SER A 181      49.750  48.950  36.270  1.00  0.00           H
ATOM   2860  C   SER A 181      53.240  47.460  36.380  1.00  0.00           C
ATOM   2861  O   SER A 181      53.820  47.850  37.370  1.00  0.00           O
ATOM   2862  N   ILE A 182      53.900  47.030  35.350  1.00  0.00           N
ATOM   2863  HN  ILE A 182      53.380  46.730  34.570  1.00  0.00           H
ATOM   2864  CA  ILE A 182      55.370  47.080  35.220  1.00  0.00           C
ATOM   2865  HA  ILE A 182      55.750  47.790  35.940  1.00  0.00           H
ATOM   2866  CB  ILE A 182      56.110  45.780  35.510  1.00  0.00           C
ATOM   2867  HB  ILE A 182      55.760  45.490  36.530  1.00  0.00           H
ATOM   2868  CG2 ILE A 182      55.670  44.630  34.670  1.00  0.00           C
ATOM   2869 HG21 ILE A 182      56.060  44.720  33.640  1.00  0.00           H
ATOM   2870 HG22 ILE A 182      54.570  44.560  34.580  1.00  0.00           H
ATOM   2871 HG23 ILE A 182      56.150  43.690  35.010  1.00  0.00           H
ATOM   2872  CG1 ILE A 182      57.670  45.880  35.490  1.00  0.00           C
ATOM   2873 HG11 ILE A 182      58.000  46.150  34.460  1.00  0.00           H
ATOM   2874 HG12 ILE A 182      58.020  44.840  35.630  1.00  0.00           H
ATOM   2875  CD  ILE A 182      58.280  46.790  36.540  1.00  0.00           C
ATOM   2876  HD1 ILE A 182      58.050  47.870  36.430  1.00  0.00           H
ATOM   2877  HD2 ILE A 182      59.380  46.710  36.410  1.00  0.00           H
ATOM   2878  HD3 ILE A 182      57.890  46.430  37.520  1.00  0.00           H
ATOM   2879  C   ILE A 182      55.900  47.600  33.950  1.00  0.00           C
ATOM   2880  O   ILE A 182      55.550  47.180  32.870  1.00  0.00           O
ATOM   2881  N   CYS A 183      56.660  48.670  34.090  1.00  0.00           N
ATOM   2882  HN  CYS A 183      56.900  49.050  34.970  1.00  0.00           H
ATOM   2883  CA  CYS A 183      57.130  49.460  32.890  1.00  0.00           C
ATOM   2884  HA  CYS A 183      56.570  49.060  32.060  1.00  0.00           H
ATOM   2885  CB  CYS A 183      56.840  50.960  33.240  1.00  0.00           C
ATOM   2886  HB1 CYS A 183      57.220  51.670  32.470  1.00  0.00           H
ATOM   2887  HB2 CYS A 183      57.500  51.110  34.120  1.00  0.00           H
ATOM   2888  SG  CYS A 183      55.140  51.420  33.640  1.00  0.00           S
ATOM   2889  C   CYS A 183      58.610  49.210  32.700  1.00  0.00           C
ATOM   2890  O   CYS A 183      59.320  48.930  33.660  1.00  0.00           O
ATOM   2891  N   HSD A 184      59.120  49.270  31.480  1.00  0.00           N
ATOM   2892  HN  HSD A 184      58.590  49.470  30.670  1.00  0.00           H
ATOM   2893  CA  HSD A 184      60.540  49.360  31.270  1.00  0.00           C
ATOM   2894  HA  HSD A 184      60.920  48.500  31.790  1.00  0.00           H
ATOM   2895  CB  HSD A 184      60.990  49.280  29.800  1.00  0.00           C
ATOM   2896  HB1 HSD A 184      62.060  48.960  29.770  1.00  0.00           H
ATOM   2897  HB2 HSD A 184      60.830  50.230  29.280  1.00  0.00           H
ATOM   2898  ND1 HSD A 184      60.440  46.840  29.330  1.00  0.00           N
ATOM   2899  HD1 HSD A 184      61.280  46.400  29.640  1.00  0.00           H
ATOM   2900  CG  HSD A 184      60.160  48.140  29.230  1.00  0.00           C
ATOM   2901  CE1 HSD A 184      59.540  46.160  28.630  1.00  0.00           C
ATOM   2902  HE1 HSD A 184      59.570  45.070  28.600  1.00  0.00           H
ATOM   2903  NE2 HSD A 184      58.650  46.980  28.080  1.00  0.00           N
ATOM   2904  CD2 HSD A 184      59.060  48.270  28.430  1.00  0.00           C
ATOM   2905  HD2 HSD A 184      58.630  49.170  27.990  1.00  0.00           H
ATOM   2906  C   HSD A 184      61.180  50.600  31.910  1.00  0.00           C
ATOM   2907  O   HSD A 184      62.300  50.550  32.440  1.00  0.00           O
ATOM   2908  N   THR A 185      60.570  51.800  31.860  1.00  0.00           N
ATOM   2909  HN  THR A 185      59.650  51.910  31.510  1.00  0.00           H
ATOM   2910  CA  THR A 185      61.180  53.040  32.440  1.00  0.00           C
ATOM   2911  HA  THR A 185      62.220  53.220  32.190  1.00  0.00           H
ATOM   2912  CB  THR A 185      60.420  54.290  32.040  1.00  0.00           C
ATOM   2913  HB  THR A 185      60.780  55.200  32.570  1.00  0.00           H
ATOM   2914  OG1 THR A 185      59.060  54.160  32.120  1.00  0.00           O
ATOM   2915  HG1 THR A 185      58.770  53.550  31.430  1.00  0.00           H
ATOM   2916  CG2 THR A 185      60.610  54.610  30.560  1.00  0.00           C
ATOM   2917 HG21 THR A 185      60.300  53.740  29.940  1.00  0.00           H
ATOM   2918 HG22 THR A 185      61.620  54.970  30.270  1.00  0.00           H
ATOM   2919 HG23 THR A 185      59.990  55.460  30.210  1.00  0.00           H
ATOM   2920  C   THR A 185      61.060  53.050  33.910  1.00  0.00           C
ATOM   2921  O   THR A 185      60.010  52.630  34.510  1.00  0.00           O
ATOM   2922  N   PHE A 186      62.080  53.530  34.650  1.00  0.00           N
ATOM   2923  HN  PHE A 186      62.950  53.860  34.290  1.00  0.00           H
ATOM   2924  CA  PHE A 186      61.920  53.760  36.060  1.00  0.00           C
ATOM   2925  HA  PHE A 186      61.510  52.850  36.480  1.00  0.00           H
ATOM   2926  CB  PHE A 186      63.320  54.090  36.720  1.00  0.00           C
ATOM   2927  HB1 PHE A 186      63.050  54.200  37.790  1.00  0.00           H
ATOM   2928  HB2 PHE A 186      63.660  55.090  36.390  1.00  0.00           H
ATOM   2929  CG  PHE A 186      64.310  53.000  36.450  1.00  0.00           C
ATOM   2930  CD1 PHE A 186      65.450  53.170  35.650  1.00  0.00           C
ATOM   2931  HD1 PHE A 186      65.690  54.130  35.200  1.00  0.00           H
ATOM   2932  CE1 PHE A 186      66.350  52.160  35.390  1.00  0.00           C
ATOM   2933  HE1 PHE A 186      67.200  52.360  34.760  1.00  0.00           H
ATOM   2934  CZ  PHE A 186      66.150  50.900  36.040  1.00  0.00           C
ATOM   2935  HZ  PHE A 186      66.840  50.090  35.860  1.00  0.00           H
ATOM   2936  CD2 PHE A 186      64.050  51.770  37.060  1.00  0.00           C
ATOM   2937  HD2 PHE A 186      63.200  51.540  37.660  1.00  0.00           H
ATOM   2938  CE2 PHE A 186      65.000  50.750  36.880  1.00  0.00           C
ATOM   2939  HE2 PHE A 186      64.700  49.810  37.310  1.00  0.00           H
ATOM   2940  C   PHE A 186      60.790  54.760  36.420  1.00  0.00           C
ATOM   2941  O   PHE A 186      60.520  55.770  35.780  1.00  0.00           O
ATOM   2942  N   GLN A 187      60.090  54.430  37.480  1.00  0.00           N
ATOM   2943  HN  GLN A 187      60.430  53.670  38.030  1.00  0.00           H
ATOM   2944  CA  GLN A 187      58.860  55.130  38.030  1.00  0.00           C
ATOM   2945  HA  GLN A 187      58.560  55.870  37.300  1.00  0.00           H
ATOM   2946  CB  GLN A 187      57.670  54.110  38.080  1.00  0.00           C
ATOM   2947  HB1 GLN A 187      56.770  54.590  38.510  1.00  0.00           H
ATOM   2948  HB2 GLN A 187      57.960  53.300  38.780  1.00  0.00           H
ATOM   2949  CG  GLN A 187      57.330  53.370  36.780  1.00  0.00           C
ATOM   2950  HG1 GLN A 187      56.480  52.690  36.990  1.00  0.00           H
ATOM   2951  HG2 GLN A 187      58.140  52.690  36.440  1.00  0.00           H
ATOM   2952  CD  GLN A 187      56.910  54.440  35.810  1.00  0.00           C
ATOM   2953  OE1 GLN A 187      55.930  55.170  35.990  1.00  0.00           O
ATOM   2954  NE2 GLN A 187      57.740  54.670  34.800  1.00  0.00           N
ATOM   2955 HE21 GLN A 187      58.630  54.230  34.740  1.00  0.00           H
ATOM   2956 HE22 GLN A 187      57.560  55.500  34.260  1.00  0.00           H
ATOM   2957  C   GLN A 187      59.060  55.840  39.390  1.00  0.00           C
ATOM   2958  O   GLN A 187      59.550  55.310  40.350  1.00  0.00           O
ATOM   2959  N   TRP A 188      58.660  57.190  39.460  1.00  0.00           N
ATOM   2960  HN  TRP A 188      58.210  57.520  38.630  1.00  0.00           H
ATOM   2961  CA  TRP A 188      58.760  58.160  40.580  1.00  0.00           C
ATOM   2962  HA  TRP A 188      59.800  58.320  40.830  1.00  0.00           H
ATOM   2963  CB  TRP A 188      58.130  59.500  40.080  1.00  0.00           C
ATOM   2964  HB1 TRP A 188      57.070  59.400  39.750  1.00  0.00           H
ATOM   2965  HB2 TRP A 188      58.710  59.840  39.200  1.00  0.00           H
ATOM   2966  CG  TRP A 188      58.160  60.650  41.090  1.00  0.00           C
ATOM   2967  CD1 TRP A 188      57.120  61.190  41.740  1.00  0.00           C
ATOM   2968  HD1 TRP A 188      56.100  60.830  41.650  1.00  0.00           H
ATOM   2969  NE1 TRP A 188      57.450  62.410  42.260  1.00  0.00           N
ATOM   2970  HE1 TRP A 188      56.850  63.100  42.570  1.00  0.00           H
ATOM   2971  CE2 TRP A 188      58.800  62.530  42.100  1.00  0.00           C
ATOM   2972  CD2 TRP A 188      59.320  61.530  41.270  1.00  0.00           C
ATOM   2973  CE3 TRP A 188      60.600  61.500  40.850  1.00  0.00           C
ATOM   2974  HE3 TRP A 188      60.970  60.780  40.140  1.00  0.00           H
ATOM   2975  CZ3 TRP A 188      61.440  62.560  41.220  1.00  0.00           C
ATOM   2976  HZ3 TRP A 188      62.390  62.730  40.740  1.00  0.00           H
ATOM   2977  CZ2 TRP A 188      59.640  63.520  42.520  1.00  0.00           C
ATOM   2978  HZ2 TRP A 188      59.210  64.340  43.090  1.00  0.00           H
ATOM   2979  CH2 TRP A 188      60.960  63.490  42.070  1.00  0.00           C
ATOM   2980  HH2 TRP A 188      61.540  64.290  42.500  1.00  0.00           H
ATOM   2981  C   TRP A 188      58.020  57.590  41.780  1.00  0.00           C
ATOM   2982  O   TRP A 188      58.560  57.300  42.830  1.00  0.00           O
ATOM   2983  N   HSE A 189      56.710  57.200  41.620  1.00  0.00           N
ATOM   2984  HN  HSE A 189      56.210  57.270  40.760  1.00  0.00           H
ATOM   2985  CA  HSE A 189      55.850  56.690  42.760  1.00  0.00           C
ATOM   2986  HA  HSE A 189      55.920  57.450  43.530  1.00  0.00           H
ATOM   2987  CB  HSE A 189      54.370  56.440  42.300  1.00  0.00           C
ATOM   2988  HB1 HSE A 189      53.990  57.450  42.020  1.00  0.00           H
ATOM   2989  HB2 HSE A 189      53.780  56.000  43.140  1.00  0.00           H
ATOM   2990  ND1 HSE A 189      54.580  56.180  39.820  1.00  0.00           N
ATOM   2991  CG  HSE A 189      54.170  55.640  41.030  1.00  0.00           C
ATOM   2992  CE1 HSE A 189      54.540  55.160  38.980  1.00  0.00           C
ATOM   2993  HE1 HSE A 189      54.850  55.170  37.930  1.00  0.00           H
ATOM   2994  NE2 HSE A 189      54.070  54.020  39.540  1.00  0.00           N
ATOM   2995  HE2 HSE A 189      54.050  53.080  39.210  1.00  0.00           H
ATOM   2996  CD2 HSE A 189      53.770  54.360  40.880  1.00  0.00           C
ATOM   2997  HD2 HSE A 189      53.270  53.670  41.540  1.00  0.00           H
ATOM   2998  C   HSE A 189      56.340  55.410  43.390  1.00  0.00           C
ATOM   2999  O   HSE A 189      56.280  55.210  44.580  1.00  0.00           O
ATOM   3000  N   GLU A 190      56.910  54.480  42.600  1.00  0.00           N
ATOM   3001  HN  GLU A 190      56.890  54.640  41.620  1.00  0.00           H
ATOM   3002  CA  GLU A 190      57.640  53.270  42.920  1.00  0.00           C
ATOM   3003  HA  GLU A 190      57.010  52.700  43.600  1.00  0.00           H
ATOM   3004  CB  GLU A 190      57.990  52.370  41.720  1.00  0.00           C
ATOM   3005  HB1 GLU A 190      58.770  51.620  41.960  1.00  0.00           H
ATOM   3006  HB2 GLU A 190      58.420  53.040  40.940  1.00  0.00           H
ATOM   3007  CG  GLU A 190      56.670  51.600  41.200  1.00  0.00           C
ATOM   3008  HG1 GLU A 190      55.930  52.400  40.940  1.00  0.00           H
ATOM   3009  HG2 GLU A 190      56.260  51.010  42.050  1.00  0.00           H
ATOM   3010  CD  GLU A 190      56.930  50.620  40.110  1.00  0.00           C
ATOM   3011  OE1 GLU A 190      55.980  49.950  39.580  1.00  0.00           O
ATOM   3012  OE2 GLU A 190      58.130  50.490  39.750  1.00  0.00           O
ATOM   3013  C   GLU A 190      58.830  53.500  43.720  1.00  0.00           C
ATOM   3014  O   GLU A 190      59.280  52.680  44.570  1.00  0.00           O
ATOM   3015  N   ALA A 191      59.550  54.590  43.360  1.00  0.00           N
ATOM   3016  HN  ALA A 191      59.340  55.030  42.490  1.00  0.00           H
ATOM   3017  CA  ALA A 191      60.610  55.170  44.000  1.00  0.00           C
ATOM   3018  HA  ALA A 191      61.250  54.360  44.290  1.00  0.00           H
ATOM   3019  CB  ALA A 191      61.370  56.130  43.010  1.00  0.00           C
ATOM   3020  HB1 ALA A 191      62.290  56.500  43.510  1.00  0.00           H
ATOM   3021  HB2 ALA A 191      60.810  57.010  42.630  1.00  0.00           H
ATOM   3022  HB3 ALA A 191      61.500  55.610  42.030  1.00  0.00           H
ATOM   3023  C   ALA A 191      60.180  55.800  45.390  1.00  0.00           C
ATOM   3024  O   ALA A 191      60.760  55.590  46.440  1.00  0.00           O
ATOM   3025  N   MET A 192      59.080  56.540  45.370  1.00  0.00           N
ATOM   3026  HN  MET A 192      58.720  56.740  44.470  1.00  0.00           H
ATOM   3027  CA  MET A 192      58.470  57.160  46.530  1.00  0.00           C
ATOM   3028  HA  MET A 192      59.260  57.660  47.080  1.00  0.00           H
ATOM   3029  CB  MET A 192      57.520  58.280  46.080  1.00  0.00           C
ATOM   3030  HB1 MET A 192      56.940  58.640  46.960  1.00  0.00           H
ATOM   3031  HB2 MET A 192      56.780  57.890  45.350  1.00  0.00           H
ATOM   3032  CG  MET A 192      58.150  59.560  45.540  1.00  0.00           C
ATOM   3033  HG1 MET A 192      57.470  60.430  45.390  1.00  0.00           H
ATOM   3034  HG2 MET A 192      58.480  59.270  44.530  1.00  0.00           H
ATOM   3035  SD  MET A 192      59.610  60.220  46.460  1.00  0.00           S
ATOM   3036  CE  MET A 192      59.770  61.660  45.330  1.00  0.00           C
ATOM   3037  HE1 MET A 192      60.200  62.540  45.860  1.00  0.00           H
ATOM   3038  HE2 MET A 192      58.760  62.020  45.020  1.00  0.00           H
ATOM   3039  HE3 MET A 192      60.420  61.500  44.450  1.00  0.00           H
ATOM   3040  C   MET A 192      57.920  56.220  47.600  1.00  0.00           C
ATOM   3041  O   MET A 192      58.150  56.390  48.810  1.00  0.00           O
ATOM   3042  N   PHE A 193      57.260  55.010  47.240  1.00  0.00           N
ATOM   3043  HN  PHE A 193      56.880  54.990  46.320  1.00  0.00           H
ATOM   3044  CA  PHE A 193      57.020  53.880  48.010  1.00  0.00           C
ATOM   3045  HA  PHE A 193      56.110  54.050  48.560  1.00  0.00           H
ATOM   3046  CB  PHE A 193      56.630  52.790  47.050  1.00  0.00           C
ATOM   3047  HB1 PHE A 193      57.420  52.490  46.330  1.00  0.00           H
ATOM   3048  HB2 PHE A 193      55.790  53.230  46.480  1.00  0.00           H
ATOM   3049  CG  PHE A 193      56.210  51.520  47.780  1.00  0.00           C
ATOM   3050  CD1 PHE A 193      57.170  50.550  48.040  1.00  0.00           C
ATOM   3051  HD1 PHE A 193      58.220  50.690  47.870  1.00  0.00           H
ATOM   3052  CE1 PHE A 193      56.750  49.310  48.450  1.00  0.00           C
ATOM   3053  HE1 PHE A 193      57.570  48.620  48.600  1.00  0.00           H
ATOM   3054  CZ  PHE A 193      55.430  49.030  48.790  1.00  0.00           C
ATOM   3055  HZ  PHE A 193      55.090  48.050  49.080  1.00  0.00           H
ATOM   3056  CD2 PHE A 193      54.840  51.340  48.150  1.00  0.00           C
ATOM   3057  HD2 PHE A 193      54.140  52.130  47.950  1.00  0.00           H
ATOM   3058  CE2 PHE A 193      54.480  50.070  48.670  1.00  0.00           C
ATOM   3059  HE2 PHE A 193      53.460  49.860  48.940  1.00  0.00           H
ATOM   3060  C   PHE A 193      58.110  53.430  49.020  1.00  0.00           C
ATOM   3061  O   PHE A 193      57.820  53.040  50.140  1.00  0.00           O
ATOM   3062  N   LEU A 194      59.380  53.410  48.600  1.00  0.00           N
ATOM   3063  HN  LEU A 194      59.530  53.840  47.710  1.00  0.00           H
ATOM   3064  CA  LEU A 194      60.500  52.990  49.370  1.00  0.00           C
ATOM   3065  HA  LEU A 194      60.370  51.990  49.730  1.00  0.00           H
ATOM   3066  CB  LEU A 194      61.740  53.190  48.500  1.00  0.00           C
ATOM   3067  HB1 LEU A 194      62.710  52.980  49.000  1.00  0.00           H
ATOM   3068  HB2 LEU A 194      61.780  54.290  48.300  1.00  0.00           H
ATOM   3069  CG  LEU A 194      61.790  52.470  47.140  1.00  0.00           C
ATOM   3070  HG  LEU A 194      60.950  52.840  46.510  1.00  0.00           H
ATOM   3071  CD1 LEU A 194      63.130  52.700  46.410  1.00  0.00           C
ATOM   3072 HD11 LEU A 194      63.850  52.400  47.180  1.00  0.00           H
ATOM   3073 HD12 LEU A 194      63.340  53.740  46.040  1.00  0.00           H
ATOM   3074 HD13 LEU A 194      63.220  52.070  45.500  1.00  0.00           H
ATOM   3075  CD2 LEU A 194      61.420  51.000  47.410  1.00  0.00           C
ATOM   3076 HD21 LEU A 194      62.190  50.620  48.130  1.00  0.00           H
ATOM   3077 HD22 LEU A 194      61.320  50.380  46.500  1.00  0.00           H
ATOM   3078 HD23 LEU A 194      60.420  50.880  47.890  1.00  0.00           H
ATOM   3079  C   LEU A 194      60.690  53.800  50.670  1.00  0.00           C
ATOM   3080  O   LEU A 194      60.700  53.210  51.760  1.00  0.00           O
ATOM   3081  N   LEU A 195      60.680  55.160  50.580  1.00  0.00           N
ATOM   3082  HN  LEU A 195      60.580  55.630  49.690  1.00  0.00           H
ATOM   3083  CA  LEU A 195      60.730  56.070  51.680  1.00  0.00           C
ATOM   3084  HA  LEU A 195      61.540  55.800  52.330  1.00  0.00           H
ATOM   3085  CB  LEU A 195      60.690  57.560  51.240  1.00  0.00           C
ATOM   3086  HB1 LEU A 195      60.800  58.220  52.130  1.00  0.00           H
ATOM   3087  HB2 LEU A 195      59.710  57.820  50.790  1.00  0.00           H
ATOM   3088  CG  LEU A 195      61.840  58.070  50.370  1.00  0.00           C
ATOM   3089  HG  LEU A 195      62.820  57.760  50.800  1.00  0.00           H
ATOM   3090  CD1 LEU A 195      61.650  57.610  48.940  1.00  0.00           C
ATOM   3091 HD11 LEU A 195      61.780  56.530  48.760  1.00  0.00           H
ATOM   3092 HD12 LEU A 195      62.500  58.090  48.390  1.00  0.00           H
ATOM   3093 HD13 LEU A 195      60.720  58.060  48.530  1.00  0.00           H
ATOM   3094  CD2 LEU A 195      61.880  59.610  50.340  1.00  0.00           C
ATOM   3095 HD21 LEU A 195      62.680  60.120  49.770  1.00  0.00           H
ATOM   3096 HD22 LEU A 195      61.860  59.910  51.410  1.00  0.00           H
ATOM   3097 HD23 LEU A 195      60.920  59.980  49.900  1.00  0.00           H
ATOM   3098  C   LEU A 195      59.420  55.970  52.520  1.00  0.00           C
ATOM   3099  O   LEU A 195      59.530  55.940  53.790  1.00  0.00           O
ATOM   3100  N   GLU A 196      58.240  55.970  51.880  1.00  0.00           N
ATOM   3101  HN  GLU A 196      58.280  55.830  50.890  1.00  0.00           H
ATOM   3102  CA  GLU A 196      56.930  55.860  52.480  1.00  0.00           C
ATOM   3103  HA  GLU A 196      56.940  56.730  53.120  1.00  0.00           H
ATOM   3104  CB  GLU A 196      55.950  56.160  51.320  1.00  0.00           C
ATOM   3105  HB1 GLU A 196      54.940  55.810  51.640  1.00  0.00           H
ATOM   3106  HB2 GLU A 196      56.250  55.580  50.410  1.00  0.00           H
ATOM   3107  CG  GLU A 196      55.850  57.680  50.960  1.00  0.00           C
ATOM   3108  HG1 GLU A 196      56.780  58.260  50.800  1.00  0.00           H
ATOM   3109  HG2 GLU A 196      55.330  58.250  51.770  1.00  0.00           H
ATOM   3110  CD  GLU A 196      55.050  57.760  49.690  1.00  0.00           C
ATOM   3111  OE1 GLU A 196      54.410  56.900  49.170  1.00  0.00           O
ATOM   3112  OE2 GLU A 196      55.030  59.070  49.150  1.00  0.00           O
ATOM   3113  HE2 GLU A 196      54.590  58.970  48.290  1.00  0.00           H
ATOM   3114  C   GLU A 196      56.620  54.680  53.340  1.00  0.00           C
ATOM   3115  O   GLU A 196      56.040  54.800  54.380  1.00  0.00           O
ATOM   3116  N   PHE A 197      57.000  53.440  52.920  1.00  0.00           N
ATOM   3117  HN  PHE A 197      57.410  53.320  52.020  1.00  0.00           H
ATOM   3118  CA  PHE A 197      56.930  52.260  53.710  1.00  0.00           C
ATOM   3119  HA  PHE A 197      55.990  52.410  54.230  1.00  0.00           H
ATOM   3120  CB  PHE A 197      56.860  51.010  52.730  1.00  0.00           C
ATOM   3121  HB1 PHE A 197      57.230  50.130  53.290  1.00  0.00           H
ATOM   3122  HB2 PHE A 197      57.390  51.190  51.770  1.00  0.00           H
ATOM   3123  CG  PHE A 197      55.510  50.500  52.330  1.00  0.00           C
ATOM   3124  CD1 PHE A 197      54.370  51.380  52.360  1.00  0.00           C
ATOM   3125  HD1 PHE A 197      54.600  52.420  52.510  1.00  0.00           H
ATOM   3126  CE1 PHE A 197      53.060  50.930  52.110  1.00  0.00           C
ATOM   3127  HE1 PHE A 197      52.200  51.580  52.250  1.00  0.00           H
ATOM   3128  CZ  PHE A 197      52.900  49.600  51.770  1.00  0.00           C
ATOM   3129  HZ  PHE A 197      51.890  49.200  51.710  1.00  0.00           H
ATOM   3130  CD2 PHE A 197      55.240  49.190  51.900  1.00  0.00           C
ATOM   3131  HD2 PHE A 197      56.120  48.570  51.760  1.00  0.00           H
ATOM   3132  CE2 PHE A 197      54.000  48.670  51.760  1.00  0.00           C
ATOM   3133  HE2 PHE A 197      53.800  47.640  51.490  1.00  0.00           H
ATOM   3134  C   PHE A 197      57.980  52.010  54.780  1.00  0.00           C
ATOM   3135  O   PHE A 197      57.750  51.300  55.760  1.00  0.00           O
ATOM   3136  N   PHE A 198      59.180  52.580  54.670  1.00  0.00           N
ATOM   3137  HN  PHE A 198      59.300  53.100  53.830  1.00  0.00           H
ATOM   3138  CA  PHE A 198      60.320  52.350  55.550  1.00  0.00           C
ATOM   3139  HA  PHE A 198      60.160  51.460  56.130  1.00  0.00           H
ATOM   3140  CB  PHE A 198      61.630  52.080  54.710  1.00  0.00           C
ATOM   3141  HB1 PHE A 198      61.910  53.050  54.250  1.00  0.00           H
ATOM   3142  HB2 PHE A 198      61.360  51.240  54.030  1.00  0.00           H
ATOM   3143  CG  PHE A 198      62.800  51.560  55.620  1.00  0.00           C
ATOM   3144  CD1 PHE A 198      64.010  52.320  55.910  1.00  0.00           C
ATOM   3145  HD1 PHE A 198      64.010  53.330  55.540  1.00  0.00           H
ATOM   3146  CE1 PHE A 198      65.130  51.830  56.550  1.00  0.00           C
ATOM   3147  HE1 PHE A 198      66.020  52.400  56.750  1.00  0.00           H
ATOM   3148  CZ  PHE A 198      65.000  50.520  57.050  1.00  0.00           C
ATOM   3149  HZ  PHE A 198      65.790  50.110  57.650  1.00  0.00           H
ATOM   3150  CD2 PHE A 198      62.750  50.220  56.140  1.00  0.00           C
ATOM   3151  HD2 PHE A 198      61.950  49.540  55.890  1.00  0.00           H
ATOM   3152  CE2 PHE A 198      63.910  49.710  56.770  1.00  0.00           C
ATOM   3153  HE2 PHE A 198      63.880  48.740  57.210  1.00  0.00           H
ATOM   3154  C   PHE A 198      60.640  53.390  56.570  1.00  0.00           C
ATOM   3155  O   PHE A 198      61.010  52.960  57.690  1.00  0.00           O
ATOM   3156  N   LEU A 199      60.390  54.680  56.280  1.00  0.00           N
ATOM   3157  HN  LEU A 199      60.170  55.000  55.360  1.00  0.00           H
ATOM   3158  CA  LEU A 199      60.560  55.730  57.210  1.00  0.00           C
ATOM   3159  HA  LEU A 199      61.590  55.690  57.520  1.00  0.00           H
ATOM   3160  CB  LEU A 199      60.500  57.170  56.440  1.00  0.00           C
ATOM   3161  HB1 LEU A 199      59.470  57.250  56.060  1.00  0.00           H
ATOM   3162  HB2 LEU A 199      61.180  57.150  55.570  1.00  0.00           H
ATOM   3163  CG  LEU A 199      60.800  58.370  57.330  1.00  0.00           C
ATOM   3164  HG  LEU A 199      60.240  58.360  58.280  1.00  0.00           H
ATOM   3165  CD1 LEU A 199      62.340  58.400  57.770  1.00  0.00           C
ATOM   3166 HD11 LEU A 199      62.460  57.510  58.430  1.00  0.00           H
ATOM   3167 HD12 LEU A 199      62.520  59.280  58.440  1.00  0.00           H
ATOM   3168 HD13 LEU A 199      62.950  58.370  56.840  1.00  0.00           H
ATOM   3169  CD2 LEU A 199      60.500  59.690  56.630  1.00  0.00           C
ATOM   3170 HD21 LEU A 199      60.590  60.520  57.350  1.00  0.00           H
ATOM   3171 HD22 LEU A 199      59.460  59.670  56.240  1.00  0.00           H
ATOM   3172 HD23 LEU A 199      61.250  59.870  55.830  1.00  0.00           H
ATOM   3173  C   LEU A 199      59.700  55.620  58.420  1.00  0.00           C
ATOM   3174  O   LEU A 199      60.240  55.750  59.480  1.00  0.00           O
ATOM   3175  N   PRO A 200      58.400  55.340  58.450  1.00  0.00           N
ATOM   3176  CD  PRO A 200      57.510  55.350  57.270  1.00  0.00           C
ATOM   3177  HD1 PRO A 200      57.850  54.640  56.490  1.00  0.00           H
ATOM   3178  HD2 PRO A 200      57.490  56.390  56.870  1.00  0.00           H
ATOM   3179  CA  PRO A 200      57.690  55.270  59.680  1.00  0.00           C
ATOM   3180  HA  PRO A 200      57.950  56.040  60.390  1.00  0.00           H
ATOM   3181  CB  PRO A 200      56.260  55.380  59.240  1.00  0.00           C
ATOM   3182  HB1 PRO A 200      56.070  56.470  59.270  1.00  0.00           H
ATOM   3183  HB2 PRO A 200      55.510  54.890  59.910  1.00  0.00           H
ATOM   3184  CG  PRO A 200      56.230  54.850  57.800  1.00  0.00           C
ATOM   3185  HG1 PRO A 200      56.320  53.740  57.950  1.00  0.00           H
ATOM   3186  HG2 PRO A 200      55.270  55.000  57.270  1.00  0.00           H
ATOM   3187  C   PRO A 200      58.020  53.890  60.380  1.00  0.00           C
ATOM   3188  O   PRO A 200      58.190  53.880  61.590  1.00  0.00           O
ATOM   3189  N   LEU A 201      58.110  52.790  59.610  1.00  0.00           N
ATOM   3190  HN  LEU A 201      57.830  52.950  58.660  1.00  0.00           H
ATOM   3191  CA  LEU A 201      58.590  51.490  59.980  1.00  0.00           C
ATOM   3192  HA  LEU A 201      57.970  51.110  60.770  1.00  0.00           H
ATOM   3193  CB  LEU A 201      58.640  50.580  58.730  1.00  0.00           C
ATOM   3194  HB1 LEU A 201      59.030  51.130  57.840  1.00  0.00           H
ATOM   3195  HB2 LEU A 201      57.590  50.310  58.470  1.00  0.00           H
ATOM   3196  CG  LEU A 201      59.360  49.200  58.840  1.00  0.00           C
ATOM   3197  HG  LEU A 201      60.380  49.440  59.220  1.00  0.00           H
ATOM   3198  CD1 LEU A 201      58.520  48.310  59.810  1.00  0.00           C
ATOM   3199 HD11 LEU A 201      57.540  48.050  59.360  1.00  0.00           H
ATOM   3200 HD12 LEU A 201      58.440  48.720  60.830  1.00  0.00           H
ATOM   3201 HD13 LEU A 201      59.210  47.450  59.970  1.00  0.00           H
ATOM   3202  CD2 LEU A 201      59.580  48.610  57.430  1.00  0.00           C
ATOM   3203 HD21 LEU A 201      58.650  48.130  57.090  1.00  0.00           H
ATOM   3204 HD22 LEU A 201      60.360  47.820  57.310  1.00  0.00           H
ATOM   3205 HD23 LEU A 201      59.990  49.380  56.740  1.00  0.00           H
ATOM   3206  C   LEU A 201      59.900  51.580  60.720  1.00  0.00           C
ATOM   3207  O   LEU A 201      60.120  50.860  61.730  1.00  0.00           O
ATOM   3208  N   GLY A 202      60.920  52.400  60.290  1.00  0.00           N
ATOM   3209  HN  GLY A 202      60.840  52.680  59.330  1.00  0.00           H
ATOM   3210  CA  GLY A 202      62.200  52.660  61.070  1.00  0.00           C
ATOM   3211  HA1 GLY A 202      62.770  53.370  60.490  1.00  0.00           H
ATOM   3212  HA2 GLY A 202      62.770  51.730  61.030  1.00  0.00           H
ATOM   3213  C   GLY A 202      62.040  53.180  62.470  1.00  0.00           C
ATOM   3214  O   GLY A 202      62.540  52.620  63.440  1.00  0.00           O
ATOM   3215  N   ILE A 203      61.290  54.250  62.530  1.00  0.00           N
ATOM   3216  HN  ILE A 203      60.850  54.590  61.690  1.00  0.00           H
ATOM   3217  CA  ILE A 203      60.760  54.820  63.790  1.00  0.00           C
ATOM   3218  HA  ILE A 203      61.650  54.900  64.410  1.00  0.00           H
ATOM   3219  CB  ILE A 203      60.000  56.150  63.570  1.00  0.00           C
ATOM   3220  HB  ILE A 203      59.160  55.880  62.880  1.00  0.00           H
ATOM   3221  CG2 ILE A 203      59.470  56.810  64.850  1.00  0.00           C
ATOM   3222 HG21 ILE A 203      58.930  57.760  64.720  1.00  0.00           H
ATOM   3223 HG22 ILE A 203      60.310  57.070  65.540  1.00  0.00           H
ATOM   3224 HG23 ILE A 203      58.740  56.180  65.390  1.00  0.00           H
ATOM   3225  CG1 ILE A 203      60.850  57.290  62.800  1.00  0.00           C
ATOM   3226 HG11 ILE A 203      60.190  58.170  62.620  1.00  0.00           H
ATOM   3227 HG12 ILE A 203      61.130  57.060  61.750  1.00  0.00           H
ATOM   3228  CD  ILE A 203      62.130  57.670  63.610  1.00  0.00           C
ATOM   3229  HD1 ILE A 203      61.910  58.130  64.600  1.00  0.00           H
ATOM   3230  HD2 ILE A 203      62.700  58.530  63.210  1.00  0.00           H
ATOM   3231  HD3 ILE A 203      62.780  56.780  63.600  1.00  0.00           H
ATOM   3232  C   ILE A 203      59.970  53.880  64.670  1.00  0.00           C
ATOM   3233  O   ILE A 203      60.380  53.710  65.800  1.00  0.00           O
ATOM   3234  N   ILE A 204      58.970  53.080  64.180  1.00  0.00           N
ATOM   3235  HN  ILE A 204      58.680  53.200  63.240  1.00  0.00           H
ATOM   3236  CA  ILE A 204      58.380  51.960  64.910  1.00  0.00           C
ATOM   3237  HA  ILE A 204      57.770  52.370  65.700  1.00  0.00           H
ATOM   3238  CB  ILE A 204      57.450  51.130  64.090  1.00  0.00           C
ATOM   3239  HB  ILE A 204      57.970  50.800  63.170  1.00  0.00           H
ATOM   3240  CG2 ILE A 204      56.860  49.840  64.850  1.00  0.00           C
ATOM   3241 HG21 ILE A 204      56.210  50.140  65.700  1.00  0.00           H
ATOM   3242 HG22 ILE A 204      57.640  49.130  65.200  1.00  0.00           H
ATOM   3243 HG23 ILE A 204      56.270  49.270  64.110  1.00  0.00           H
ATOM   3244  CG1 ILE A 204      56.140  52.000  63.700  1.00  0.00           C
ATOM   3245 HG11 ILE A 204      56.460  53.010  63.390  1.00  0.00           H
ATOM   3246 HG12 ILE A 204      55.510  52.140  64.600  1.00  0.00           H
ATOM   3247  CD  ILE A 204      55.290  51.440  62.580  1.00  0.00           C
ATOM   3248  HD1 ILE A 204      54.630  52.180  62.080  1.00  0.00           H
ATOM   3249  HD2 ILE A 204      54.600  50.700  63.050  1.00  0.00           H
ATOM   3250  HD3 ILE A 204      55.930  50.990  61.780  1.00  0.00           H
ATOM   3251  C   ILE A 204      59.330  50.980  65.570  1.00  0.00           C
ATOM   3252  O   ILE A 204      59.230  50.780  66.770  1.00  0.00           O
ATOM   3253  N   LEU A 205      60.250  50.410  64.810  1.00  0.00           N
ATOM   3254  HN  LEU A 205      60.380  50.800  63.910  1.00  0.00           H
ATOM   3255  CA  LEU A 205      61.250  49.440  65.220  1.00  0.00           C
ATOM   3256  HA  LEU A 205      60.740  48.590  65.670  1.00  0.00           H
ATOM   3257  CB  LEU A 205      62.020  48.880  64.070  1.00  0.00           C
ATOM   3258  HB1 LEU A 205      62.790  48.140  64.420  1.00  0.00           H
ATOM   3259  HB2 LEU A 205      62.540  49.700  63.530  1.00  0.00           H
ATOM   3260  CG  LEU A 205      61.240  48.050  63.060  1.00  0.00           C
ATOM   3261  HG  LEU A 205      60.440  48.700  62.650  1.00  0.00           H
ATOM   3262  CD1 LEU A 205      62.060  47.500  61.890  1.00  0.00           C
ATOM   3263 HD11 LEU A 205      61.580  46.690  61.320  1.00  0.00           H
ATOM   3264 HD12 LEU A 205      62.900  46.950  62.370  1.00  0.00           H
ATOM   3265 HD13 LEU A 205      62.270  48.370  61.200  1.00  0.00           H
ATOM   3266  CD2 LEU A 205      60.450  46.870  63.710  1.00  0.00           C
ATOM   3267 HD21 LEU A 205      59.920  46.260  62.960  1.00  0.00           H
ATOM   3268 HD22 LEU A 205      59.630  47.210  64.380  1.00  0.00           H
ATOM   3269 HD23 LEU A 205      61.160  46.180  64.210  1.00  0.00           H
ATOM   3270  C   LEU A 205      62.210  50.020  66.210  1.00  0.00           C
ATOM   3271  O   LEU A 205      62.450  49.420  67.240  1.00  0.00           O
ATOM   3272  N   PHE A 206      62.690  51.300  66.070  1.00  0.00           N
ATOM   3273  HN  PHE A 206      62.520  51.880  65.270  1.00  0.00           H
ATOM   3274  CA  PHE A 206      63.550  52.050  67.040  1.00  0.00           C
ATOM   3275  HA  PHE A 206      64.430  51.450  67.280  1.00  0.00           H
ATOM   3276  CB  PHE A 206      63.840  53.390  66.410  1.00  0.00           C
ATOM   3277  HB1 PHE A 206      62.910  53.900  66.090  1.00  0.00           H
ATOM   3278  HB2 PHE A 206      64.480  53.220  65.520  1.00  0.00           H
ATOM   3279  CG  PHE A 206      64.630  54.320  67.330  1.00  0.00           C
ATOM   3280  CD1 PHE A 206      65.730  53.850  67.920  1.00  0.00           C
ATOM   3281  HD1 PHE A 206      66.040  52.860  67.640  1.00  0.00           H
ATOM   3282  CE1 PHE A 206      66.490  54.570  68.860  1.00  0.00           C
ATOM   3283  HE1 PHE A 206      67.310  54.010  69.270  1.00  0.00           H
ATOM   3284  CZ  PHE A 206      66.120  55.930  69.100  1.00  0.00           C
ATOM   3285  HZ  PHE A 206      66.700  56.540  69.770  1.00  0.00           H
ATOM   3286  CD2 PHE A 206      64.150  55.620  67.690  1.00  0.00           C
ATOM   3287  HD2 PHE A 206      63.210  56.060  67.350  1.00  0.00           H
ATOM   3288  CE2 PHE A 206      64.890  56.390  68.550  1.00  0.00           C
ATOM   3289  HE2 PHE A 206      64.530  57.380  68.820  1.00  0.00           H
ATOM   3290  C   PHE A 206      62.790  52.190  68.390  1.00  0.00           C
ATOM   3291  O   PHE A 206      63.230  51.810  69.470  1.00  0.00           O
ATOM   3292  N   CYS A 207      61.470  52.550  68.340  1.00  0.00           N
ATOM   3293  HN  CYS A 207      61.070  52.850  67.470  1.00  0.00           H
ATOM   3294  CA  CYS A 207      60.580  52.710  69.550  1.00  0.00           C
ATOM   3295  HA  CYS A 207      61.060  53.450  70.180  1.00  0.00           H
ATOM   3296  CB  CYS A 207      59.150  53.280  69.180  1.00  0.00           C
ATOM   3297  HB1 CYS A 207      58.560  53.100  70.100  1.00  0.00           H
ATOM   3298  HB2 CYS A 207      58.750  52.570  68.420  1.00  0.00           H
ATOM   3299  SG  CYS A 207      59.360  54.980  68.520  1.00  0.00           S
ATOM   3300  HG1 CYS A 207      59.830  54.710  67.310  1.00  0.00           H
ATOM   3301  C   CYS A 207      60.400  51.430  70.340  1.00  0.00           C
ATOM   3302  O   CYS A 207      60.640  51.400  71.580  1.00  0.00           O
ATOM   3303  N   SER A 208      60.160  50.410  69.550  1.00  0.00           N
ATOM   3304  HN  SER A 208      60.020  50.550  68.570  1.00  0.00           H
ATOM   3305  CA  SER A 208      59.990  48.990  69.930  1.00  0.00           C
ATOM   3306  HA  SER A 208      59.110  48.940  70.560  1.00  0.00           H
ATOM   3307  CB  SER A 208      59.800  47.980  68.730  1.00  0.00           C
ATOM   3308  HB1 SER A 208      59.820  46.950  69.150  1.00  0.00           H
ATOM   3309  HB2 SER A 208      60.690  48.010  68.060  1.00  0.00           H
ATOM   3310  OG  SER A 208      58.640  48.290  67.910  1.00  0.00           O
ATOM   3311  HG1 SER A 208      58.870  49.130  67.490  1.00  0.00           H
ATOM   3312  C   SER A 208      61.080  48.510  70.730  1.00  0.00           C
ATOM   3313  O   SER A 208      61.010  48.150  71.890  1.00  0.00           O
ATOM   3314  N   ALA A 209      62.310  48.700  70.150  1.00  0.00           N
ATOM   3315  HN  ALA A 209      62.280  49.130  69.250  1.00  0.00           H
ATOM   3316  CA  ALA A 209      63.500  48.300  70.810  1.00  0.00           C
ATOM   3317  HA  ALA A 209      63.440  47.240  70.990  1.00  0.00           H
ATOM   3318  CB  ALA A 209      64.800  48.550  69.910  1.00  0.00           C
ATOM   3319  HB1 ALA A 209      64.700  48.040  68.930  1.00  0.00           H
ATOM   3320  HB2 ALA A 209      65.630  48.160  70.530  1.00  0.00           H
ATOM   3321  HB3 ALA A 209      65.000  49.640  69.850  1.00  0.00           H
ATOM   3322  C   ALA A 209      63.790  48.960  72.150  1.00  0.00           C
ATOM   3323  O   ALA A 209      64.140  48.420  73.170  1.00  0.00           O
ATOM   3324  N   ARG A 210      63.610  50.330  72.210  1.00  0.00           N
ATOM   3325  HN  ARG A 210      63.180  50.830  71.470  1.00  0.00           H
ATOM   3326  CA  ARG A 210      63.700  51.040  73.420  1.00  0.00           C
ATOM   3327  HA  ARG A 210      64.620  50.710  73.860  1.00  0.00           H
ATOM   3328  CB  ARG A 210      63.750  52.570  73.220  1.00  0.00           C
ATOM   3329  HB1 ARG A 210      63.700  53.070  74.210  1.00  0.00           H
ATOM   3330  HB2 ARG A 210      62.930  52.820  72.520  1.00  0.00           H
ATOM   3331  CG  ARG A 210      64.970  53.110  72.540  1.00  0.00           C
ATOM   3332  HG1 ARG A 210      64.920  54.210  72.430  1.00  0.00           H
ATOM   3333  HG2 ARG A 210      65.050  52.570  71.570  1.00  0.00           H
ATOM   3334  CD  ARG A 210      66.300  52.870  73.340  1.00  0.00           C
ATOM   3335  HD1 ARG A 210      66.370  51.820  73.650  1.00  0.00           H
ATOM   3336  HD2 ARG A 210      66.300  53.330  74.350  1.00  0.00           H
ATOM   3337  NE  ARG A 210      67.540  53.140  72.550  1.00  0.00           N
ATOM   3338  HE  ARG A 210      68.100  52.410  72.150  1.00  0.00           H
ATOM   3339  CZ  ARG A 210      68.230  54.260  72.630  1.00  0.00           C
ATOM   3340  NH1 ARG A 210      67.700  55.340  73.120  1.00  0.00           N
ATOM   3341 HH11 ARG A 210      66.730  55.320  73.350  1.00  0.00           H
ATOM   3342 HH12 ARG A 210      68.390  56.080  73.190  1.00  0.00           H
ATOM   3343  NH2 ARG A 210      69.500  54.380  72.180  1.00  0.00           N
ATOM   3344 HH21 ARG A 210      69.930  53.620  71.700  1.00  0.00           H
ATOM   3345 HH22 ARG A 210      69.850  55.320  72.120  1.00  0.00           H
ATOM   3346  C   ARG A 210      62.660  50.620  74.520  1.00  0.00           C
ATOM   3347  O   ARG A 210      62.910  50.790  75.640  1.00  0.00           O
ATOM   3348  N   ILE A 211      61.490  50.140  74.130  1.00  0.00           N
ATOM   3349  HN  ILE A 211      61.200  49.950  73.180  1.00  0.00           H
ATOM   3350  CA  ILE A 211      60.480  49.700  75.120  1.00  0.00           C
ATOM   3351  HA  ILE A 211      60.360  50.440  75.890  1.00  0.00           H
ATOM   3352  CB  ILE A 211      59.060  49.450  74.610  1.00  0.00           C
ATOM   3353  HB  ILE A 211      59.150  48.740  73.760  1.00  0.00           H
ATOM   3354  CG2 ILE A 211      58.160  49.000  75.760  1.00  0.00           C
ATOM   3355 HG21 ILE A 211      58.440  48.000  76.160  1.00  0.00           H
ATOM   3356 HG22 ILE A 211      57.080  49.040  75.510  1.00  0.00           H
ATOM   3357 HG23 ILE A 211      58.320  49.730  76.590  1.00  0.00           H
ATOM   3358  CG1 ILE A 211      58.470  50.710  74.040  1.00  0.00           C
ATOM   3359 HG11 ILE A 211      59.210  51.330  73.490  1.00  0.00           H
ATOM   3360 HG12 ILE A 211      58.080  51.390  74.830  1.00  0.00           H
ATOM   3361  CD  ILE A 211      57.380  50.450  72.930  1.00  0.00           C
ATOM   3362  HD1 ILE A 211      56.520  49.910  73.380  1.00  0.00           H
ATOM   3363  HD2 ILE A 211      57.790  49.870  72.080  1.00  0.00           H
ATOM   3364  HD3 ILE A 211      57.060  51.440  72.550  1.00  0.00           H
ATOM   3365  C   ILE A 211      60.980  48.420  75.800  1.00  0.00           C
ATOM   3366  O   ILE A 211      61.010  48.190  77.000  1.00  0.00           O
ATOM   3367  N   ILE A 212      61.480  47.430  75.010  1.00  0.00           N
ATOM   3368  HN  ILE A 212      61.530  47.610  74.040  1.00  0.00           H
ATOM   3369  CA  ILE A 212      62.130  46.220  75.450  1.00  0.00           C
ATOM   3370  HA  ILE A 212      61.370  45.710  76.020  1.00  0.00           H
ATOM   3371  CB  ILE A 212      62.560  45.460  74.140  1.00  0.00           C
ATOM   3372  HB  ILE A 212      63.140  46.120  73.440  1.00  0.00           H
ATOM   3373  CG2 ILE A 212      63.560  44.330  74.600  1.00  0.00           C
ATOM   3374 HG21 ILE A 212      63.800  43.730  73.700  1.00  0.00           H
ATOM   3375 HG22 ILE A 212      63.080  43.610  75.290  1.00  0.00           H
ATOM   3376 HG23 ILE A 212      64.590  44.680  74.850  1.00  0.00           H
ATOM   3377  CG1 ILE A 212      61.310  44.890  73.340  1.00  0.00           C
ATOM   3378 HG11 ILE A 212      60.490  45.630  73.420  1.00  0.00           H
ATOM   3379 HG12 ILE A 212      61.000  43.920  73.790  1.00  0.00           H
ATOM   3380  CD  ILE A 212      61.690  44.680  71.910  1.00  0.00           C
ATOM   3381  HD1 ILE A 212      61.810  45.740  71.600  1.00  0.00           H
ATOM   3382  HD2 ILE A 212      60.820  44.230  71.410  1.00  0.00           H
ATOM   3383  HD3 ILE A 212      62.640  44.110  71.760  1.00  0.00           H
ATOM   3384  C   ILE A 212      63.340  46.400  76.410  1.00  0.00           C
ATOM   3385  O   ILE A 212      63.510  45.670  77.400  1.00  0.00           O
ATOM   3386  N   TRP A 213      64.130  47.460  76.100  1.00  0.00           N
ATOM   3387  HN  TRP A 213      64.110  48.010  75.270  1.00  0.00           H
ATOM   3388  CA  TRP A 213      65.130  48.010  77.060  1.00  0.00           C
ATOM   3389  HA  TRP A 213      65.790  47.190  77.280  1.00  0.00           H
ATOM   3390  CB  TRP A 213      66.120  49.010  76.380  1.00  0.00           C
ATOM   3391  HB1 TRP A 213      65.450  49.740  75.870  1.00  0.00           H
ATOM   3392  HB2 TRP A 213      66.750  48.420  75.670  1.00  0.00           H
ATOM   3393  CG  TRP A 213      67.130  49.790  77.210  1.00  0.00           C
ATOM   3394  CD1 TRP A 213      68.260  49.430  77.770  1.00  0.00           C
ATOM   3395  HD1 TRP A 213      68.890  48.640  77.390  1.00  0.00           H
ATOM   3396  NE1 TRP A 213      68.670  50.370  78.710  1.00  0.00           N
ATOM   3397  HE1 TRP A 213      69.420  50.240  79.320  1.00  0.00           H
ATOM   3398  CE2 TRP A 213      67.750  51.290  78.820  1.00  0.00           C
ATOM   3399  CD2 TRP A 213      66.800  51.030  77.810  1.00  0.00           C
ATOM   3400  CE3 TRP A 213      65.780  51.960  77.670  1.00  0.00           C
ATOM   3401  HE3 TRP A 213      65.100  51.840  76.830  1.00  0.00           H
ATOM   3402  CZ3 TRP A 213      65.710  53.050  78.520  1.00  0.00           C
ATOM   3403  HZ3 TRP A 213      64.840  53.680  78.440  1.00  0.00           H
ATOM   3404  CZ2 TRP A 213      67.650  52.380  79.680  1.00  0.00           C
ATOM   3405  HZ2 TRP A 213      68.400  52.680  80.380  1.00  0.00           H
ATOM   3406  CH2 TRP A 213      66.510  53.200  79.620  1.00  0.00           C
ATOM   3407  HH2 TRP A 213      66.560  54.110  80.210  1.00  0.00           H
ATOM   3408  C   TRP A 213      64.690  48.570  78.340  1.00  0.00           C
ATOM   3409  O   TRP A 213      65.190  48.150  79.350  1.00  0.00           O
ATOM   3410  N   SER A 214      63.720  49.410  78.290  1.00  0.00           N
ATOM   3411  HN  SER A 214      63.310  49.620  77.410  1.00  0.00           H
ATOM   3412  CA  SER A 214      63.130  50.130  79.440  1.00  0.00           C
ATOM   3413  HA  SER A 214      63.900  50.770  79.830  1.00  0.00           H
ATOM   3414  CB  SER A 214      61.880  50.930  78.990  1.00  0.00           C
ATOM   3415  HB1 SER A 214      61.070  50.200  78.780  1.00  0.00           H
ATOM   3416  HB2 SER A 214      62.090  51.490  78.050  1.00  0.00           H
ATOM   3417  OG  SER A 214      61.640  51.940  80.000  1.00  0.00           O
ATOM   3418  HG1 SER A 214      60.780  51.800  80.400  1.00  0.00           H
ATOM   3419  C   SER A 214      62.620  49.190  80.540  1.00  0.00           C
ATOM   3420  O   SER A 214      63.000  49.250  81.690  1.00  0.00           O
ATOM   3421  N   LEU A 215      61.770  48.210  80.080  1.00  0.00           N
ATOM   3422  HN  LEU A 215      61.500  48.170  79.120  1.00  0.00           H
ATOM   3423  CA  LEU A 215      61.250  47.080  80.820  1.00  0.00           C
ATOM   3424  HA  LEU A 215      60.630  47.450  81.620  1.00  0.00           H
ATOM   3425  CB  LEU A 215      60.430  46.160  79.900  1.00  0.00           C
ATOM   3426  HB1 LEU A 215      60.220  45.160  80.330  1.00  0.00           H
ATOM   3427  HB2 LEU A 215      61.040  46.040  78.980  1.00  0.00           H
ATOM   3428  CG  LEU A 215      59.080  46.740  79.540  1.00  0.00           C
ATOM   3429  HG  LEU A 215      59.140  47.820  79.300  1.00  0.00           H
ATOM   3430  CD1 LEU A 215      58.440  46.010  78.410  1.00  0.00           C
ATOM   3431 HD11 LEU A 215      58.260  44.960  78.710  1.00  0.00           H
ATOM   3432 HD12 LEU A 215      59.210  45.940  77.610  1.00  0.00           H
ATOM   3433 HD13 LEU A 215      57.460  46.380  78.030  1.00  0.00           H
ATOM   3434  CD2 LEU A 215      58.020  46.690  80.680  1.00  0.00           C
ATOM   3435 HD21 LEU A 215      58.330  47.150  81.640  1.00  0.00           H
ATOM   3436 HD22 LEU A 215      57.580  45.670  80.760  1.00  0.00           H
ATOM   3437 HD23 LEU A 215      57.170  47.350  80.360  1.00  0.00           H
ATOM   3438  C   LEU A 215      62.270  46.200  81.540  1.00  0.00           C
ATOM   3439  O   LEU A 215      62.210  45.940  82.730  1.00  0.00           O
ATOM   3440  N   ARG A 216      63.370  45.860  80.890  1.00  0.00           N
ATOM   3441  HN  ARG A 216      63.480  46.000  79.910  1.00  0.00           H
ATOM   3442  CA  ARG A 216      64.520  45.120  81.510  1.00  0.00           C
ATOM   3443  HA  ARG A 216      64.040  44.230  81.910  1.00  0.00           H
ATOM   3444  CB  ARG A 216      65.590  44.680  80.480  1.00  0.00           C
ATOM   3445  HB1 ARG A 216      66.390  44.100  81.000  1.00  0.00           H
ATOM   3446  HB2 ARG A 216      65.960  45.580  79.950  1.00  0.00           H
ATOM   3447  CG  ARG A 216      64.940  43.590  79.560  1.00  0.00           C
ATOM   3448  HG1 ARG A 216      63.980  43.930  79.100  1.00  0.00           H
ATOM   3449  HG2 ARG A 216      64.690  42.770  80.260  1.00  0.00           H
ATOM   3450  CD  ARG A 216      65.820  43.100  78.360  1.00  0.00           C
ATOM   3451  HD1 ARG A 216      66.890  43.240  78.650  1.00  0.00           H
ATOM   3452  HD2 ARG A 216      65.450  43.610  77.450  1.00  0.00           H
ATOM   3453  NE  ARG A 216      65.590  41.640  78.230  1.00  0.00           N
ATOM   3454  HE  ARG A 216      65.250  41.130  79.010  1.00  0.00           H
ATOM   3455  CZ  ARG A 216      66.270  41.010  77.340  1.00  0.00           C
ATOM   3456  NH1 ARG A 216      67.090  41.520  76.390  1.00  0.00           N
ATOM   3457 HH11 ARG A 216      67.070  42.500  76.160  1.00  0.00           H
ATOM   3458 HH12 ARG A 216      67.370  40.880  75.680  1.00  0.00           H
ATOM   3459  NH2 ARG A 216      66.270  39.690  77.340  1.00  0.00           N
ATOM   3460 HH21 ARG A 216      65.660  39.160  77.950  1.00  0.00           H
ATOM   3461 HH22 ARG A 216      66.840  39.140  76.740  1.00  0.00           H
ATOM   3462  C   ARG A 216      65.190  45.850  82.680  1.00  0.00           C
ATOM   3463  O   ARG A 216      65.710  45.230  83.650  1.00  0.00           O
ATOM   3464  N   GLN A 217      65.260  47.230  82.520  1.00  0.00           N
ATOM   3465  HN  GLN A 217      64.710  47.710  81.850  1.00  0.00           H
ATOM   3466  CA  GLN A 217      65.900  48.100  83.490  1.00  0.00           C
ATOM   3467  HA  GLN A 217      66.920  47.790  83.700  1.00  0.00           H
ATOM   3468  CB  GLN A 217      66.180  49.460  82.830  1.00  0.00           C
ATOM   3469  HB1 GLN A 217      66.380  50.320  83.510  1.00  0.00           H
ATOM   3470  HB2 GLN A 217      65.270  49.780  82.290  1.00  0.00           H
ATOM   3471  CG  GLN A 217      67.300  49.540  81.770  1.00  0.00           C
ATOM   3472  HG1 GLN A 217      68.100  50.250  82.080  1.00  0.00           H
ATOM   3473  HG2 GLN A 217      66.730  49.920  80.880  1.00  0.00           H
ATOM   3474  CD  GLN A 217      68.120  48.260  81.460  1.00  0.00           C
ATOM   3475  OE1 GLN A 217      69.190  48.030  82.060  1.00  0.00           O
ATOM   3476  NE2 GLN A 217      67.600  47.470  80.480  1.00  0.00           N
ATOM   3477 HE21 GLN A 217      68.160  46.680  80.270  1.00  0.00           H
ATOM   3478 HE22 GLN A 217      66.770  47.710  79.970  1.00  0.00           H
ATOM   3479  C   GLN A 217      65.080  48.290  84.780  1.00  0.00           C
ATOM   3480  O   GLN A 217      65.530  48.940  85.660  1.00  0.00           O
ATOM   3481  N   ARG A 218      63.910  47.640  84.810  1.00  0.00           N
ATOM   3482  HN  ARG A 218      63.640  47.050  84.050  1.00  0.00           H
ATOM   3483  CA  ARG A 218      62.920  47.550  85.940  1.00  0.00           C
ATOM   3484  HA  ARG A 218      62.880  48.560  86.310  1.00  0.00           H
ATOM   3485  CB  ARG A 218      61.510  47.010  85.520  1.00  0.00           C
ATOM   3486  HB1 ARG A 218      60.900  47.030  86.430  1.00  0.00           H
ATOM   3487  HB2 ARG A 218      61.550  46.010  85.030  1.00  0.00           H
ATOM   3488  CG  ARG A 218      60.750  47.920  84.500  1.00  0.00           C
ATOM   3489  HG1 ARG A 218      59.950  47.280  84.060  1.00  0.00           H
ATOM   3490  HG2 ARG A 218      61.440  48.190  83.670  1.00  0.00           H
ATOM   3491  CD  ARG A 218      60.240  49.210  85.120  1.00  0.00           C
ATOM   3492  HD1 ARG A 218      61.070  49.770  85.610  1.00  0.00           H
ATOM   3493  HD2 ARG A 218      59.480  48.960  85.890  1.00  0.00           H
ATOM   3494  NE  ARG A 218      59.750  50.160  84.050  1.00  0.00           N
ATOM   3495  HE  ARG A 218      60.380  50.850  83.680  1.00  0.00           H
ATOM   3496  CZ  ARG A 218      58.510  50.360  83.780  1.00  0.00           C
ATOM   3497  NH1 ARG A 218      57.520  49.750  84.340  1.00  0.00           N
ATOM   3498 HH11 ARG A 218      57.540  49.150  85.140  1.00  0.00           H
ATOM   3499 HH12 ARG A 218      56.610  50.010  84.000  1.00  0.00           H
ATOM   3500  NH2 ARG A 218      58.210  51.330  83.000  1.00  0.00           N
ATOM   3501 HH21 ARG A 218      58.920  51.900  82.570  1.00  0.00           H
ATOM   3502 HH22 ARG A 218      57.250  51.600  83.070  1.00  0.00           H
ATOM   3503  C   ARG A 218      63.510  46.770  87.140  1.00  0.00           C
ATOM   3504  O   ARG A 218      64.300  45.860  86.970  1.00  0.00           O
ATOM   3505  N   GLN A 219      63.270  47.290  88.370  1.00  0.00           N
ATOM   3506  HN  GLN A 219      62.720  48.110  88.360  1.00  0.00           H
ATOM   3507  CA  GLN A 219      63.890  46.690  89.600  1.00  0.00           C
ATOM   3508  HA  GLN A 219      64.970  46.680  89.490  1.00  0.00           H
ATOM   3509  CB  GLN A 219      63.630  47.610  90.810  1.00  0.00           C
ATOM   3510  HB1 GLN A 219      64.060  47.140  91.720  1.00  0.00           H
ATOM   3511  HB2 GLN A 219      62.530  47.660  90.950  1.00  0.00           H
ATOM   3512  CG  GLN A 219      64.230  49.060  90.740  1.00  0.00           C
ATOM   3513  HG1 GLN A 219      63.890  49.670  91.600  1.00  0.00           H
ATOM   3514  HG2 GLN A 219      63.920  49.610  89.820  1.00  0.00           H
ATOM   3515  CD  GLN A 219      65.790  49.060  90.880  1.00  0.00           C
ATOM   3516  OE1 GLN A 219      66.260  48.960  92.020  1.00  0.00           O
ATOM   3517  NE2 GLN A 219      66.530  49.000  89.730  1.00  0.00           N
ATOM   3518 HE21 GLN A 219      67.530  48.970  89.780  1.00  0.00           H
ATOM   3519 HE22 GLN A 219      66.120  49.090  88.820  1.00  0.00           H
ATOM   3520  C   GLN A 219      63.520  45.230  89.810  1.00  0.00           C
ATOM   3521  O   GLN A 219      62.340  44.800  89.710  1.00  0.00           O
ATOM   3522  N   MET A 220      64.520  44.490  90.320  1.00  0.00           N
ATOM   3523  HN  MET A 220      65.380  44.870  90.660  1.00  0.00           H
ATOM   3524  CA  MET A 220      64.420  43.040  90.530  1.00  0.00           C
ATOM   3525  HA  MET A 220      65.320  42.790  91.070  1.00  0.00           H
ATOM   3526  CB  MET A 220      63.340  42.630  91.560  1.00  0.00           C
ATOM   3527  HB1 MET A 220      63.330  41.580  91.920  1.00  0.00           H
ATOM   3528  HB2 MET A 220      62.370  42.850  91.060  1.00  0.00           H
ATOM   3529  CG  MET A 220      63.480  43.340  93.000  1.00  0.00           C
ATOM   3530  HG1 MET A 220      62.580  43.010  93.560  1.00  0.00           H
ATOM   3531  HG2 MET A 220      63.220  44.420  92.930  1.00  0.00           H
ATOM   3532  SD  MET A 220      65.030  43.140  94.040  1.00  0.00           S
ATOM   3533  CE  MET A 220      64.850  44.790  94.770  1.00  0.00           C
ATOM   3534  HE1 MET A 220      65.490  44.780  95.680  1.00  0.00           H
ATOM   3535  HE2 MET A 220      63.820  45.010  95.120  1.00  0.00           H
ATOM   3536  HE3 MET A 220      65.230  45.610  94.140  1.00  0.00           H
ATOM   3537  C   MET A 220      64.150  42.270  89.230  1.00  0.00           C
ATOM   3538  O   MET A 220      64.230  42.810  88.150  1.00  0.00           O
ATOM   3539  N   ASP A 221      63.820  40.990  89.240  1.00  0.00           N
ATOM   3540  HN  ASP A 221      63.970  40.390  90.030  1.00  0.00           H
ATOM   3541  CA  ASP A 221      63.500  40.140  88.070  1.00  0.00           C
ATOM   3542  HA  ASP A 221      63.300  40.790  87.240  1.00  0.00           H
ATOM   3543  CB  ASP A 221      64.710  39.290  87.600  1.00  0.00           C
ATOM   3544  HB1 ASP A 221      65.610  39.950  87.610  1.00  0.00           H
ATOM   3545  HB2 ASP A 221      64.580  38.860  86.590  1.00  0.00           H
ATOM   3546  CG  ASP A 221      65.050  38.020  88.410  1.00  0.00           C
ATOM   3547  OD1 ASP A 221      64.200  37.450  89.130  1.00  0.00           O
ATOM   3548  OD2 ASP A 221      66.180  37.520  88.280  1.00  0.00           O
ATOM   3549  C   ASP A 221      62.200  39.380  88.310  1.00  0.00           C
ATOM   3550  O   ASP A 221      61.690  38.600  87.520  1.00  0.00           O
ATOM   3551  N   ARG A 222      61.570  39.630  89.460  1.00  0.00           N
ATOM   3552  HN  ARG A 222      62.030  40.250  90.090  1.00  0.00           H
ATOM   3553  CA  ARG A 222      60.510  38.860  90.030  1.00  0.00           C
ATOM   3554  HA  ARG A 222      60.730  37.820  90.100  1.00  0.00           H
ATOM   3555  CB  ARG A 222      60.420  39.390  91.500  1.00  0.00           C
ATOM   3556  HB1 ARG A 222      61.470  39.650  91.790  1.00  0.00           H
ATOM   3557  HB2 ARG A 222      59.990  38.660  92.210  1.00  0.00           H
ATOM   3558  CG  ARG A 222      59.620  40.690  91.560  1.00  0.00           C
ATOM   3559  HG1 ARG A 222      58.540  40.450  91.440  1.00  0.00           H
ATOM   3560  HG2 ARG A 222      60.100  41.400  90.850  1.00  0.00           H
ATOM   3561  CD  ARG A 222      59.770  41.300  92.980  1.00  0.00           C
ATOM   3562  HD1 ARG A 222      60.860  41.460  93.060  1.00  0.00           H
ATOM   3563  HD2 ARG A 222      59.330  40.790  93.860  1.00  0.00           H
ATOM   3564  NE  ARG A 222      59.120  42.650  92.920  1.00  0.00           N
ATOM   3565  HE  ARG A 222      58.940  43.110  92.060  1.00  0.00           H
ATOM   3566  CZ  ARG A 222      58.970  43.450  93.950  1.00  0.00           C
ATOM   3567  NH1 ARG A 222      59.330  43.160  95.160  1.00  0.00           N
ATOM   3568 HH11 ARG A 222      60.030  42.450  95.200  1.00  0.00           H
ATOM   3569 HH12 ARG A 222      59.200  43.940  95.780  1.00  0.00           H
ATOM   3570  NH2 ARG A 222      58.520  44.720  93.840  1.00  0.00           N
ATOM   3571 HH21 ARG A 222      58.450  45.180  92.950  1.00  0.00           H
ATOM   3572 HH22 ARG A 222      58.590  45.360  94.610  1.00  0.00           H
ATOM   3573  C   ARG A 222      59.130  38.990  89.340  1.00  0.00           C
ATOM   3574  O   ARG A 222      58.160  38.370  89.740  1.00  0.00           O
ATOM   3575  N   HSD A 223      59.000  39.900  88.370  1.00  0.00           N
ATOM   3576  HN  HSD A 223      59.870  40.270  88.050  1.00  0.00           H
ATOM   3577  CA  HSD A 223      57.760  40.140  87.720  1.00  0.00           C
ATOM   3578  HA  HSD A 223      56.870  39.830  88.230  1.00  0.00           H
ATOM   3579  CB  HSD A 223      57.480  41.640  87.330  1.00  0.00           C
ATOM   3580  HB1 HSD A 223      56.540  41.790  86.770  1.00  0.00           H
ATOM   3581  HB2 HSD A 223      58.320  41.920  86.660  1.00  0.00           H
ATOM   3582  ND1 HSD A 223      56.510  42.710  89.360  1.00  0.00           N
ATOM   3583  HD1 HSD A 223      55.540  42.470  89.220  1.00  0.00           H
ATOM   3584  CG  HSD A 223      57.580  42.420  88.590  1.00  0.00           C
ATOM   3585  CE1 HSD A 223      56.910  43.470  90.440  1.00  0.00           C
ATOM   3586  HE1 HSD A 223      56.270  43.680  91.290  1.00  0.00           H
ATOM   3587  NE2 HSD A 223      58.230  43.630  90.440  1.00  0.00           N
ATOM   3588  CD2 HSD A 223      58.660  42.980  89.270  1.00  0.00           C
ATOM   3589  HD2 HSD A 223      59.710  43.020  89.010  1.00  0.00           H
ATOM   3590  C   HSD A 223      57.730  39.300  86.450  1.00  0.00           C
ATOM   3591  O   HSD A 223      58.280  39.710  85.450  1.00  0.00           O
ATOM   3592  N   ALA A 224      56.870  38.200  86.470  1.00  0.00           N
ATOM   3593  HN  ALA A 224      56.490  38.000  87.370  1.00  0.00           H
ATOM   3594  CA  ALA A 224      56.450  37.480  85.320  1.00  0.00           C
ATOM   3595  HA  ALA A 224      57.350  37.190  84.800  1.00  0.00           H
ATOM   3596  CB  ALA A 224      55.580  36.320  85.790  1.00  0.00           C
ATOM   3597  HB1 ALA A 224      54.500  36.580  85.840  1.00  0.00           H
ATOM   3598  HB2 ALA A 224      55.870  36.160  86.850  1.00  0.00           H
ATOM   3599  HB3 ALA A 224      55.690  35.350  85.280  1.00  0.00           H
ATOM   3600  C   ALA A 224      55.690  38.320  84.350  1.00  0.00           C
ATOM   3601  O   ALA A 224      55.790  38.200  83.130  1.00  0.00           O
ATOM   3602  N   LYS A 225      54.880  39.280  84.850  1.00  0.00           N
ATOM   3603  HN  LYS A 225      54.800  39.440  85.830  1.00  0.00           H
ATOM   3604  CA  LYS A 225      54.150  40.060  83.940  1.00  0.00           C
ATOM   3605  HA  LYS A 225      53.610  39.370  83.310  1.00  0.00           H
ATOM   3606  CB  LYS A 225      53.260  41.000  84.750  1.00  0.00           C
ATOM   3607  HB1 LYS A 225      52.860  41.760  84.060  1.00  0.00           H
ATOM   3608  HB2 LYS A 225      53.850  41.470  85.580  1.00  0.00           H
ATOM   3609  CG  LYS A 225      52.000  40.240  85.290  1.00  0.00           C
ATOM   3610  HG1 LYS A 225      52.480  39.470  85.930  1.00  0.00           H
ATOM   3611  HG2 LYS A 225      51.440  39.730  84.480  1.00  0.00           H
ATOM   3612  CD  LYS A 225      51.150  41.180  86.170  1.00  0.00           C
ATOM   3613  HD1 LYS A 225      50.290  41.580  85.600  1.00  0.00           H
ATOM   3614  HD2 LYS A 225      51.860  42.020  86.330  1.00  0.00           H
ATOM   3615  CE  LYS A 225      50.870  40.430  87.440  1.00  0.00           C
ATOM   3616  HE1 LYS A 225      51.720  40.240  88.130  1.00  0.00           H
ATOM   3617  HE2 LYS A 225      50.400  39.460  87.190  1.00  0.00           H
ATOM   3618  NZ  LYS A 225      49.870  41.170  88.390  1.00  0.00           N
ATOM   3619  HZ1 LYS A 225      49.980  42.190  88.270  1.00  0.00           H
ATOM   3620  HZ2 LYS A 225      50.120  40.960  89.380  1.00  0.00           H
ATOM   3621  HZ3 LYS A 225      48.880  40.940  88.160  1.00  0.00           H
ATOM   3622  C   LYS A 225      54.930  40.930  83.010  1.00  0.00           C
ATOM   3623  O   LYS A 225      54.480  41.170  81.900  1.00  0.00           O
ATOM   3624  N   ILE A 226      56.080  41.470  83.490  1.00  0.00           N
ATOM   3625  HN  ILE A 226      56.390  41.170  84.390  1.00  0.00           H
ATOM   3626  CA  ILE A 226      57.050  42.260  82.720  1.00  0.00           C
ATOM   3627  HA  ILE A 226      56.420  43.000  82.280  1.00  0.00           H
ATOM   3628  CB  ILE A 226      58.170  42.770  83.650  1.00  0.00           C
ATOM   3629  HB  ILE A 226      58.370  42.040  84.460  1.00  0.00           H
ATOM   3630  CG2 ILE A 226      59.470  43.070  82.920  1.00  0.00           C
ATOM   3631 HG21 ILE A 226      60.110  43.660  83.610  1.00  0.00           H
ATOM   3632 HG22 ILE A 226      59.350  43.630  81.960  1.00  0.00           H
ATOM   3633 HG23 ILE A 226      60.070  42.160  82.710  1.00  0.00           H
ATOM   3634  CG1 ILE A 226      57.650  44.010  84.520  1.00  0.00           C
ATOM   3635 HG11 ILE A 226      58.440  44.380  85.210  1.00  0.00           H
ATOM   3636 HG12 ILE A 226      56.900  43.720  85.280  1.00  0.00           H
ATOM   3637  CD  ILE A 226      57.130  45.190  83.680  1.00  0.00           C
ATOM   3638  HD1 ILE A 226      56.810  45.920  84.450  1.00  0.00           H
ATOM   3639  HD2 ILE A 226      56.210  44.960  83.110  1.00  0.00           H
ATOM   3640  HD3 ILE A 226      57.960  45.690  83.130  1.00  0.00           H
ATOM   3641  C   ILE A 226      57.700  41.440  81.610  1.00  0.00           C
ATOM   3642  O   ILE A 226      57.950  41.860  80.500  1.00  0.00           O
ATOM   3643  N   LYS A 227      57.990  40.150  81.860  1.00  0.00           N
ATOM   3644  HN  LYS A 227      57.890  39.810  82.790  1.00  0.00           H
ATOM   3645  CA  LYS A 227      58.700  39.200  80.960  1.00  0.00           C
ATOM   3646  HA  LYS A 227      59.620  39.690  80.650  1.00  0.00           H
ATOM   3647  CB  LYS A 227      59.080  37.900  81.750  1.00  0.00           C
ATOM   3648  HB1 LYS A 227      59.510  37.160  81.040  1.00  0.00           H
ATOM   3649  HB2 LYS A 227      58.080  37.500  82.020  1.00  0.00           H
ATOM   3650  CG  LYS A 227      60.000  38.140  82.960  1.00  0.00           C
ATOM   3651  HG1 LYS A 227      59.610  39.040  83.490  1.00  0.00           H
ATOM   3652  HG2 LYS A 227      60.990  38.470  82.570  1.00  0.00           H
ATOM   3653  CD  LYS A 227      60.090  36.850  83.830  1.00  0.00           C
ATOM   3654  HD1 LYS A 227      60.290  35.980  83.170  1.00  0.00           H
ATOM   3655  HD2 LYS A 227      59.100  36.650  84.270  1.00  0.00           H
ATOM   3656  CE  LYS A 227      61.080  36.990  85.030  1.00  0.00           C
ATOM   3657  HE1 LYS A 227      60.710  37.900  85.550  1.00  0.00           H
ATOM   3658  HE2 LYS A 227      62.040  37.370  84.640  1.00  0.00           H
ATOM   3659  NZ  LYS A 227      61.090  35.810  85.830  1.00  0.00           N
ATOM   3660  HZ1 LYS A 227      61.630  35.890  86.720  1.00  0.00           H
ATOM   3661  HZ2 LYS A 227      61.560  35.010  85.380  1.00  0.00           H
ATOM   3662  HZ3 LYS A 227      60.140  35.520  86.140  1.00  0.00           H
ATOM   3663  C   LYS A 227      57.810  38.850  79.760  1.00  0.00           C
ATOM   3664  O   LYS A 227      58.180  38.690  78.610  1.00  0.00           O
ATOM   3665  N   ARG A 228      56.520  38.810  80.050  1.00  0.00           N
ATOM   3666  HN  ARG A 228      56.280  38.990  81.000  1.00  0.00           H
ATOM   3667  CA  ARG A 228      55.500  38.770  79.080  1.00  0.00           C
ATOM   3668  HA  ARG A 228      55.750  37.950  78.440  1.00  0.00           H
ATOM   3669  CB  ARG A 228      54.170  38.390  79.700  1.00  0.00           C
ATOM   3670  HB1 ARG A 228      53.240  38.550  79.130  1.00  0.00           H
ATOM   3671  HB2 ARG A 228      53.980  38.940  80.650  1.00  0.00           H
ATOM   3672  CG  ARG A 228      54.070  36.910  80.060  1.00  0.00           C
ATOM   3673  HG1 ARG A 228      53.160  36.690  80.650  1.00  0.00           H
ATOM   3674  HG2 ARG A 228      54.980  36.650  80.650  1.00  0.00           H
ATOM   3675  CD  ARG A 228      53.920  35.980  78.800  1.00  0.00           C
ATOM   3676  HD1 ARG A 228      54.890  36.060  78.250  1.00  0.00           H
ATOM   3677  HD2 ARG A 228      53.080  36.460  78.250  1.00  0.00           H
ATOM   3678  NE  ARG A 228      53.550  34.600  79.130  1.00  0.00           N
ATOM   3679  HE  ARG A 228      52.880  34.340  79.820  1.00  0.00           H
ATOM   3680  CZ  ARG A 228      53.840  33.550  78.390  1.00  0.00           C
ATOM   3681  NH1 ARG A 228      54.460  33.710  77.230  1.00  0.00           N
ATOM   3682 HH11 ARG A 228      54.480  34.640  76.860  1.00  0.00           H
ATOM   3683 HH12 ARG A 228      54.540  33.030  76.510  1.00  0.00           H
ATOM   3684  NH2 ARG A 228      53.620  32.310  78.730  1.00  0.00           N
ATOM   3685 HH21 ARG A 228      52.970  32.030  79.450  1.00  0.00           H
ATOM   3686 HH22 ARG A 228      53.890  31.500  78.190  1.00  0.00           H
ATOM   3687  C   ARG A 228      55.310  39.900  78.150  1.00  0.00           C
ATOM   3688  O   ARG A 228      55.230  39.690  76.960  1.00  0.00           O
ATOM   3689  N   ALA A 229      55.330  41.160  78.690  1.00  0.00           N
ATOM   3690  HN  ALA A 229      55.290  41.300  79.680  1.00  0.00           H
ATOM   3691  CA  ALA A 229      55.240  42.310  77.840  1.00  0.00           C
ATOM   3692  HA  ALA A 229      54.340  42.250  77.250  1.00  0.00           H
ATOM   3693  CB  ALA A 229      55.260  43.570  78.740  1.00  0.00           C
ATOM   3694  HB1 ALA A 229      56.270  43.710  79.160  1.00  0.00           H
ATOM   3695  HB2 ALA A 229      54.440  43.510  79.490  1.00  0.00           H
ATOM   3696  HB3 ALA A 229      55.080  44.360  77.970  1.00  0.00           H
ATOM   3697  C   ALA A 229      56.430  42.400  76.940  1.00  0.00           C
ATOM   3698  O   ALA A 229      56.350  42.810  75.790  1.00  0.00           O
ATOM   3699  N   ILE A 230      57.640  42.090  77.510  1.00  0.00           N
ATOM   3700  HN  ILE A 230      57.680  41.710  78.430  1.00  0.00           H
ATOM   3701  CA  ILE A 230      58.890  42.200  76.750  1.00  0.00           C
ATOM   3702  HA  ILE A 230      58.950  43.160  76.260  1.00  0.00           H
ATOM   3703  CB  ILE A 230      60.140  41.830  77.610  1.00  0.00           C
ATOM   3704  HB  ILE A 230      60.000  40.860  78.150  1.00  0.00           H
ATOM   3705  CG2 ILE A 230      61.350  41.630  76.700  1.00  0.00           C
ATOM   3706 HG21 ILE A 230      61.320  40.720  76.070  1.00  0.00           H
ATOM   3707 HG22 ILE A 230      62.320  41.660  77.240  1.00  0.00           H
ATOM   3708 HG23 ILE A 230      61.500  42.490  76.010  1.00  0.00           H
ATOM   3709  CG1 ILE A 230      60.480  42.920  78.600  1.00  0.00           C
ATOM   3710 HG11 ILE A 230      59.560  43.420  78.980  1.00  0.00           H
ATOM   3711 HG12 ILE A 230      61.200  43.640  78.190  1.00  0.00           H
ATOM   3712  CD  ILE A 230      61.190  42.400  79.790  1.00  0.00           C
ATOM   3713  HD1 ILE A 230      61.390  43.150  80.570  1.00  0.00           H
ATOM   3714  HD2 ILE A 230      62.150  41.890  79.620  1.00  0.00           H
ATOM   3715  HD3 ILE A 230      60.610  41.600  80.310  1.00  0.00           H
ATOM   3716  C   ILE A 230      58.860  41.190  75.580  1.00  0.00           C
ATOM   3717  O   ILE A 230      59.160  41.500  74.410  1.00  0.00           O
ATOM   3718  N   THR A 231      58.470  39.930  75.860  1.00  0.00           N
ATOM   3719  HN  THR A 231      58.310  39.650  76.800  1.00  0.00           H
ATOM   3720  CA  THR A 231      58.230  38.970  74.750  1.00  0.00           C
ATOM   3721  HA  THR A 231      59.150  39.060  74.210  1.00  0.00           H
ATOM   3722  CB  THR A 231      58.010  37.500  75.220  1.00  0.00           C
ATOM   3723  HB  THR A 231      56.940  37.380  75.500  1.00  0.00           H
ATOM   3724  OG1 THR A 231      58.790  37.110  76.380  1.00  0.00           O
ATOM   3725  HG1 THR A 231      58.680  37.840  77.000  1.00  0.00           H
ATOM   3726  CG2 THR A 231      58.330  36.600  73.990  1.00  0.00           C
ATOM   3727 HG21 THR A 231      57.980  35.580  74.270  1.00  0.00           H
ATOM   3728 HG22 THR A 231      59.420  36.500  73.810  1.00  0.00           H
ATOM   3729 HG23 THR A 231      57.780  36.870  73.070  1.00  0.00           H
ATOM   3730  C   THR A 231      57.170  39.410  73.760  1.00  0.00           C
ATOM   3731  O   THR A 231      57.360  39.300  72.560  1.00  0.00           O
ATOM   3732  N   PHE A 232      56.010  39.890  74.200  1.00  0.00           N
ATOM   3733  HN  PHE A 232      55.920  39.940  75.200  1.00  0.00           H
ATOM   3734  CA  PHE A 232      54.890  40.130  73.340  1.00  0.00           C
ATOM   3735  HA  PHE A 232      54.800  39.260  72.720  1.00  0.00           H
ATOM   3736  CB  PHE A 232      53.670  40.530  74.120  1.00  0.00           C
ATOM   3737  HB1 PHE A 232      53.740  41.490  74.700  1.00  0.00           H
ATOM   3738  HB2 PHE A 232      53.650  39.800  74.960  1.00  0.00           H
ATOM   3739  CG  PHE A 232      52.340  40.410  73.500  1.00  0.00           C
ATOM   3740  CD1 PHE A 232      51.230  40.950  74.160  1.00  0.00           C
ATOM   3741  HD1 PHE A 232      51.300  41.180  75.220  1.00  0.00           H
ATOM   3742  CE1 PHE A 232      49.970  41.030  73.580  1.00  0.00           C
ATOM   3743  HE1 PHE A 232      49.090  41.350  74.120  1.00  0.00           H
ATOM   3744  CZ  PHE A 232      49.790  40.550  72.290  1.00  0.00           C
ATOM   3745  HZ  PHE A 232      48.880  40.610  71.710  1.00  0.00           H
ATOM   3746  CD2 PHE A 232      52.170  39.920  72.210  1.00  0.00           C
ATOM   3747  HD2 PHE A 232      52.960  39.420  71.660  1.00  0.00           H
ATOM   3748  CE2 PHE A 232      50.900  40.050  71.590  1.00  0.00           C
ATOM   3749  HE2 PHE A 232      50.760  39.630  70.600  1.00  0.00           H
ATOM   3750  C   PHE A 232      55.160  41.290  72.340  1.00  0.00           C
ATOM   3751  O   PHE A 232      54.880  41.170  71.130  1.00  0.00           O
ATOM   3752  N   ILE A 233      55.880  42.280  72.810  1.00  0.00           N
ATOM   3753  HN  ILE A 233      56.060  42.290  73.790  1.00  0.00           H
ATOM   3754  CA  ILE A 233      56.390  43.330  71.930  1.00  0.00           C
ATOM   3755  HA  ILE A 233      55.490  43.670  71.460  1.00  0.00           H
ATOM   3756  CB  ILE A 233      56.950  44.610  72.650  1.00  0.00           C
ATOM   3757  HB  ILE A 233      57.710  44.310  73.400  1.00  0.00           H
ATOM   3758  CG2 ILE A 233      57.550  45.620  71.640  1.00  0.00           C
ATOM   3759 HG21 ILE A 233      56.770  45.960  70.920  1.00  0.00           H
ATOM   3760 HG22 ILE A 233      58.380  45.200  71.030  1.00  0.00           H
ATOM   3761 HG23 ILE A 233      57.930  46.510  72.170  1.00  0.00           H
ATOM   3762  CG1 ILE A 233      55.810  45.230  73.530  1.00  0.00           C
ATOM   3763 HG11 ILE A 233      55.420  44.440  74.220  1.00  0.00           H
ATOM   3764 HG12 ILE A 233      54.940  45.460  72.900  1.00  0.00           H
ATOM   3765  CD  ILE A 233      56.170  46.380  74.490  1.00  0.00           C
ATOM   3766  HD1 ILE A 233      56.760  45.870  75.300  1.00  0.00           H
ATOM   3767  HD2 ILE A 233      55.290  46.920  74.890  1.00  0.00           H
ATOM   3768  HD3 ILE A 233      56.780  47.190  74.030  1.00  0.00           H
ATOM   3769  C   ILE A 233      57.230  42.890  70.790  1.00  0.00           C
ATOM   3770  O   ILE A 233      57.150  43.440  69.690  1.00  0.00           O
ATOM   3771  N   MET A 234      58.170  41.900  70.980  1.00  0.00           N
ATOM   3772  HN  MET A 234      58.270  41.420  71.840  1.00  0.00           H
ATOM   3773  CA  MET A 234      58.950  41.330  69.940  1.00  0.00           C
ATOM   3774  HA  MET A 234      59.420  42.180  69.460  1.00  0.00           H
ATOM   3775  CB  MET A 234      59.960  40.330  70.500  1.00  0.00           C
ATOM   3776  HB1 MET A 234      60.480  39.790  69.680  1.00  0.00           H
ATOM   3777  HB2 MET A 234      59.490  39.540  71.110  1.00  0.00           H
ATOM   3778  CG  MET A 234      60.930  41.100  71.400  1.00  0.00           C
ATOM   3779  HG1 MET A 234      60.330  41.720  72.100  1.00  0.00           H
ATOM   3780  HG2 MET A 234      61.340  41.870  70.720  1.00  0.00           H
ATOM   3781  SD  MET A 234      62.130  39.970  72.110  1.00  0.00           S
ATOM   3782  CE  MET A 234      63.060  41.180  73.050  1.00  0.00           C
ATOM   3783  HE1 MET A 234      63.870  40.700  73.610  1.00  0.00           H
ATOM   3784  HE2 MET A 234      62.500  41.680  73.880  1.00  0.00           H
ATOM   3785  HE3 MET A 234      63.450  41.900  72.300  1.00  0.00           H
ATOM   3786  C   MET A 234      58.190  40.670  68.870  1.00  0.00           C
ATOM   3787  O   MET A 234      58.440  40.780  67.670  1.00  0.00           O
ATOM   3788  N   VAL A 235      57.170  39.890  69.280  1.00  0.00           N
ATOM   3789  HN  VAL A 235      57.040  39.740  70.260  1.00  0.00           H
ATOM   3790  CA  VAL A 235      56.220  39.200  68.360  1.00  0.00           C
ATOM   3791  HA  VAL A 235      56.760  38.650  67.610  1.00  0.00           H
ATOM   3792  CB  VAL A 235      55.290  38.370  69.140  1.00  0.00           C
ATOM   3793  HB  VAL A 235      54.510  38.910  69.730  1.00  0.00           H
ATOM   3794  CG1 VAL A 235      54.430  37.590  68.120  1.00  0.00           C
ATOM   3795 HG11 VAL A 235      53.730  38.330  67.670  1.00  0.00           H
ATOM   3796 HG12 VAL A 235      53.880  36.730  68.560  1.00  0.00           H
ATOM   3797 HG13 VAL A 235      55.120  37.190  67.340  1.00  0.00           H
ATOM   3798  CG2 VAL A 235      56.150  37.420  69.910  1.00  0.00           C
ATOM   3799 HG21 VAL A 235      55.470  36.730  70.470  1.00  0.00           H
ATOM   3800 HG22 VAL A 235      56.770  37.800  70.750  1.00  0.00           H
ATOM   3801 HG23 VAL A 235      56.760  36.790  69.220  1.00  0.00           H
ATOM   3802  C   VAL A 235      55.500  40.230  67.570  1.00  0.00           C
ATOM   3803  O   VAL A 235      55.450  40.200  66.320  1.00  0.00           O
ATOM   3804  N   VAL A 236      54.990  41.300  68.240  1.00  0.00           N
ATOM   3805  HN  VAL A 236      54.960  41.220  69.240  1.00  0.00           H
ATOM   3806  CA  VAL A 236      54.390  42.490  67.630  1.00  0.00           C
ATOM   3807  HA  VAL A 236      53.510  42.240  67.070  1.00  0.00           H
ATOM   3808  CB  VAL A 236      53.790  43.520  68.660  1.00  0.00           C
ATOM   3809  HB  VAL A 236      54.570  43.820  69.400  1.00  0.00           H
ATOM   3810  CG1 VAL A 236      53.420  44.780  68.010  1.00  0.00           C
ATOM   3811 HG11 VAL A 236      52.960  44.570  67.010  1.00  0.00           H
ATOM   3812 HG12 VAL A 236      54.310  45.420  67.850  1.00  0.00           H
ATOM   3813 HG13 VAL A 236      52.680  45.290  68.640  1.00  0.00           H
ATOM   3814  CG2 VAL A 236      52.590  42.960  69.510  1.00  0.00           C
ATOM   3815 HG21 VAL A 236      52.030  43.730  70.100  1.00  0.00           H
ATOM   3816 HG22 VAL A 236      52.830  42.060  70.120  1.00  0.00           H
ATOM   3817 HG23 VAL A 236      51.850  42.650  68.740  1.00  0.00           H
ATOM   3818  C   VAL A 236      55.330  43.160  66.540  1.00  0.00           C
ATOM   3819  O   VAL A 236      54.830  43.340  65.400  1.00  0.00           O
ATOM   3820  N   ALA A 237      56.600  43.490  66.970  1.00  0.00           N
ATOM   3821  HN  ALA A 237      56.850  43.470  67.940  1.00  0.00           H
ATOM   3822  CA  ALA A 237      57.630  44.120  66.160  1.00  0.00           C
ATOM   3823  HA  ALA A 237      57.270  45.060  65.760  1.00  0.00           H
ATOM   3824  CB  ALA A 237      58.770  44.370  67.120  1.00  0.00           C
ATOM   3825  HB1 ALA A 237      59.500  44.980  66.540  1.00  0.00           H
ATOM   3826  HB2 ALA A 237      59.300  43.420  67.330  1.00  0.00           H
ATOM   3827  HB3 ALA A 237      58.470  44.790  68.100  1.00  0.00           H
ATOM   3828  C   ALA A 237      58.010  43.310  64.890  1.00  0.00           C
ATOM   3829  O   ALA A 237      58.210  43.820  63.840  1.00  0.00           O
ATOM   3830  N   ILE A 238      58.010  41.970  64.950  1.00  0.00           N
ATOM   3831  HN  ILE A 238      57.850  41.530  65.840  1.00  0.00           H
ATOM   3832  CA  ILE A 238      58.090  41.040  63.840  1.00  0.00           C
ATOM   3833  HA  ILE A 238      58.840  41.500  63.210  1.00  0.00           H
ATOM   3834  CB  ILE A 238      58.560  39.700  64.320  1.00  0.00           C
ATOM   3835  HB  ILE A 238      57.940  39.420  65.190  1.00  0.00           H
ATOM   3836  CG2 ILE A 238      58.490  38.660  63.200  1.00  0.00           C
ATOM   3837 HG21 ILE A 238      57.440  38.450  62.910  1.00  0.00           H
ATOM   3838 HG22 ILE A 238      58.910  37.730  63.630  1.00  0.00           H
ATOM   3839 HG23 ILE A 238      59.090  38.930  62.300  1.00  0.00           H
ATOM   3840  CG1 ILE A 238      60.000  39.810  64.870  1.00  0.00           C
ATOM   3841 HG11 ILE A 238      60.370  38.800  65.120  1.00  0.00           H
ATOM   3842 HG12 ILE A 238      60.020  40.360  65.850  1.00  0.00           H
ATOM   3843  CD  ILE A 238      61.000  40.370  63.810  1.00  0.00           C
ATOM   3844  HD1 ILE A 238      60.570  40.980  62.990  1.00  0.00           H
ATOM   3845  HD2 ILE A 238      61.690  39.600  63.400  1.00  0.00           H
ATOM   3846  HD3 ILE A 238      61.690  41.070  64.340  1.00  0.00           H
ATOM   3847  C   ILE A 238      56.810  41.030  62.910  1.00  0.00           C
ATOM   3848  O   ILE A 238      56.950  40.960  61.720  1.00  0.00           O
ATOM   3849  N   VAL A 239      55.530  41.180  63.470  1.00  0.00           N
ATOM   3850  HN  VAL A 239      55.270  41.160  64.430  1.00  0.00           H
ATOM   3851  CA  VAL A 239      54.500  41.410  62.470  1.00  0.00           C
ATOM   3852  HA  VAL A 239      54.530  40.640  61.710  1.00  0.00           H
ATOM   3853  CB  VAL A 239      53.150  41.330  63.130  1.00  0.00           C
ATOM   3854  HB  VAL A 239      53.040  42.100  63.920  1.00  0.00           H
ATOM   3855  CG1 VAL A 239      51.970  41.470  62.140  1.00  0.00           C
ATOM   3856 HG11 VAL A 239      52.130  40.780  61.280  1.00  0.00           H
ATOM   3857 HG12 VAL A 239      52.090  42.480  61.700  1.00  0.00           H
ATOM   3858 HG13 VAL A 239      50.970  41.220  62.580  1.00  0.00           H
ATOM   3859  CG2 VAL A 239      53.040  39.950  63.850  1.00  0.00           C
ATOM   3860 HG21 VAL A 239      51.990  39.790  64.190  1.00  0.00           H
ATOM   3861 HG22 VAL A 239      53.690  39.950  64.740  1.00  0.00           H
ATOM   3862 HG23 VAL A 239      53.370  39.100  63.220  1.00  0.00           H
ATOM   3863  C   VAL A 239      54.570  42.660  61.630  1.00  0.00           C
ATOM   3864  O   VAL A 239      54.420  42.650  60.460  1.00  0.00           O
ATOM   3865  N   PHE A 240      54.980  43.770  62.300  1.00  0.00           N
ATOM   3866  HN  PHE A 240      55.110  43.710  63.280  1.00  0.00           H
ATOM   3867  CA  PHE A 240      55.310  45.020  61.550  1.00  0.00           C
ATOM   3868  HA  PHE A 240      54.490  45.280  60.900  1.00  0.00           H
ATOM   3869  CB  PHE A 240      55.540  46.080  62.580  1.00  0.00           C
ATOM   3870  HB1 PHE A 240      55.710  47.110  62.200  1.00  0.00           H
ATOM   3871  HB2 PHE A 240      56.380  45.810  63.260  1.00  0.00           H
ATOM   3872  CG  PHE A 240      54.250  46.360  63.470  1.00  0.00           C
ATOM   3873  CD1 PHE A 240      53.060  46.450  62.860  1.00  0.00           C
ATOM   3874  HD1 PHE A 240      52.910  46.180  61.820  1.00  0.00           H
ATOM   3875  CE1 PHE A 240      51.930  46.890  63.610  1.00  0.00           C
ATOM   3876  HE1 PHE A 240      51.000  47.070  63.080  1.00  0.00           H
ATOM   3877  CZ  PHE A 240      52.040  47.120  64.970  1.00  0.00           C
ATOM   3878  HZ  PHE A 240      51.120  47.400  65.480  1.00  0.00           H
ATOM   3879  CD2 PHE A 240      54.420  46.610  64.850  1.00  0.00           C
ATOM   3880  HD2 PHE A 240      55.430  46.620  65.260  1.00  0.00           H
ATOM   3881  CE2 PHE A 240      53.350  47.060  65.540  1.00  0.00           C
ATOM   3882  HE2 PHE A 240      53.400  47.180  66.620  1.00  0.00           H
ATOM   3883  C   PHE A 240      56.440  44.950  60.520  1.00  0.00           C
ATOM   3884  O   PHE A 240      56.410  45.600  59.430  1.00  0.00           O
ATOM   3885  N   VAL A 241      57.430  44.150  60.810  1.00  0.00           N
ATOM   3886  HN  VAL A 241      57.490  43.730  61.710  1.00  0.00           H
ATOM   3887  CA  VAL A 241      58.380  43.720  59.860  1.00  0.00           C
ATOM   3888  HA  VAL A 241      58.870  44.550  59.380  1.00  0.00           H
ATOM   3889  CB  VAL A 241      59.500  42.970  60.580  1.00  0.00           C
ATOM   3890  HB  VAL A 241      58.980  42.280  61.280  1.00  0.00           H
ATOM   3891  CG1 VAL A 241      60.480  42.220  59.630  1.00  0.00           C
ATOM   3892 HG11 VAL A 241      61.410  41.890  60.140  1.00  0.00           H
ATOM   3893 HG12 VAL A 241      60.790  42.910  58.810  1.00  0.00           H
ATOM   3894 HG13 VAL A 241      59.970  41.350  59.160  1.00  0.00           H
ATOM   3895  CG2 VAL A 241      60.270  44.080  61.230  1.00  0.00           C
ATOM   3896 HG21 VAL A 241      60.430  44.910  60.520  1.00  0.00           H
ATOM   3897 HG22 VAL A 241      61.290  43.700  61.450  1.00  0.00           H
ATOM   3898 HG23 VAL A 241      59.870  44.450  62.190  1.00  0.00           H
ATOM   3899  C   VAL A 241      57.790  43.010  58.600  1.00  0.00           C
ATOM   3900  O   VAL A 241      58.120  43.330  57.450  1.00  0.00           O
ATOM   3901  N   ILE A 242      56.850  42.050  58.800  1.00  0.00           N
ATOM   3902  HN  ILE A 242      56.500  41.780  59.700  1.00  0.00           H
ATOM   3903  CA  ILE A 242      56.250  41.240  57.740  1.00  0.00           C
ATOM   3904  HA  ILE A 242      56.970  41.050  56.950  1.00  0.00           H
ATOM   3905  CB  ILE A 242      55.740  39.950  58.340  1.00  0.00           C
ATOM   3906  HB  ILE A 242      55.020  40.120  59.160  1.00  0.00           H
ATOM   3907  CG2 ILE A 242      55.020  39.140  57.290  1.00  0.00           C
ATOM   3908 HG21 ILE A 242      54.710  38.180  57.730  1.00  0.00           H
ATOM   3909 HG22 ILE A 242      55.690  39.140  56.400  1.00  0.00           H
ATOM   3910 HG23 ILE A 242      54.130  39.740  56.980  1.00  0.00           H
ATOM   3911  CG1 ILE A 242      56.900  39.150  58.880  1.00  0.00           C
ATOM   3912 HG11 ILE A 242      57.520  39.830  59.500  1.00  0.00           H
ATOM   3913 HG12 ILE A 242      57.570  38.740  58.090  1.00  0.00           H
ATOM   3914  CD  ILE A 242      56.500  38.040  59.860  1.00  0.00           C
ATOM   3915  HD1 ILE A 242      57.490  37.560  60.100  1.00  0.00           H
ATOM   3916  HD2 ILE A 242      55.900  37.230  59.400  1.00  0.00           H
ATOM   3917  HD3 ILE A 242      56.150  38.370  60.850  1.00  0.00           H
ATOM   3918  C   ILE A 242      55.230  42.100  57.050  1.00  0.00           C
ATOM   3919  O   ILE A 242      55.030  41.920  55.860  1.00  0.00           O
ATOM   3920  N   CYS A 243      54.570  43.100  57.680  1.00  0.00           N
ATOM   3921  HN  CYS A 243      54.830  43.250  58.640  1.00  0.00           H
ATOM   3922  CA  CYS A 243      53.630  44.050  57.110  1.00  0.00           C
ATOM   3923  HA  CYS A 243      52.790  43.520  56.680  1.00  0.00           H
ATOM   3924  CB  CYS A 243      53.130  44.970  58.190  1.00  0.00           C
ATOM   3925  HB1 CYS A 243      52.530  45.810  57.770  1.00  0.00           H
ATOM   3926  HB2 CYS A 243      54.020  45.220  58.820  1.00  0.00           H
ATOM   3927  SG  CYS A 243      51.940  44.130  59.250  1.00  0.00           S
ATOM   3928  HG1 CYS A 243      52.790  43.430  59.990  1.00  0.00           H
ATOM   3929  C   CYS A 243      54.230  44.900  55.930  1.00  0.00           C
ATOM   3930  O   CYS A 243      53.630  44.970  54.870  1.00  0.00           O
ATOM   3931  N   PHE A 244      55.400  45.510  56.200  1.00  0.00           N
ATOM   3932  HN  PHE A 244      55.940  45.270  56.990  1.00  0.00           H
ATOM   3933  CA  PHE A 244      55.820  46.620  55.360  1.00  0.00           C
ATOM   3934  HA  PHE A 244      55.200  46.910  54.540  1.00  0.00           H
ATOM   3935  CB  PHE A 244      55.740  47.850  56.390  1.00  0.00           C
ATOM   3936  HB1 PHE A 244      56.010  48.780  55.830  1.00  0.00           H
ATOM   3937  HB2 PHE A 244      56.490  47.590  57.170  1.00  0.00           H
ATOM   3938  CG  PHE A 244      54.340  48.110  56.970  1.00  0.00           C
ATOM   3939  CD1 PHE A 244      53.300  48.410  56.130  1.00  0.00           C
ATOM   3940  HD1 PHE A 244      53.530  48.480  55.070  1.00  0.00           H
ATOM   3941  CE1 PHE A 244      52.020  48.700  56.580  1.00  0.00           C
ATOM   3942  HE1 PHE A 244      51.270  48.930  55.850  1.00  0.00           H
ATOM   3943  CZ  PHE A 244      51.830  48.800  58.000  1.00  0.00           C
ATOM   3944  HZ  PHE A 244      50.840  49.040  58.380  1.00  0.00           H
ATOM   3945  CD2 PHE A 244      54.080  48.120  58.380  1.00  0.00           C
ATOM   3946  HD2 PHE A 244      54.920  47.900  59.010  1.00  0.00           H
ATOM   3947  CE2 PHE A 244      52.830  48.460  58.920  1.00  0.00           C
ATOM   3948  HE2 PHE A 244      52.680  48.540  59.990  1.00  0.00           H
ATOM   3949  C   PHE A 244      57.240  46.390  54.780  1.00  0.00           C
ATOM   3950  O   PHE A 244      57.600  47.060  53.850  1.00  0.00           O
ATOM   3951  N   LEU A 245      58.100  45.540  55.450  1.00  0.00           N
ATOM   3952  HN  LEU A 245      57.890  45.030  56.270  1.00  0.00           H
ATOM   3953  CA  LEU A 245      59.440  45.350  54.880  1.00  0.00           C
ATOM   3954  HA  LEU A 245      59.780  46.330  54.550  1.00  0.00           H
ATOM   3955  CB  LEU A 245      60.510  44.960  56.010  1.00  0.00           C
ATOM   3956  HB1 LEU A 245      60.310  43.900  56.270  1.00  0.00           H
ATOM   3957  HB2 LEU A 245      60.320  45.510  56.940  1.00  0.00           H
ATOM   3958  CG  LEU A 245      62.040  45.070  55.690  1.00  0.00           C
ATOM   3959  HG  LEU A 245      62.150  44.520  54.730  1.00  0.00           H
ATOM   3960  CD1 LEU A 245      62.480  46.510  55.500  1.00  0.00           C
ATOM   3961 HD11 LEU A 245      61.820  47.090  54.810  1.00  0.00           H
ATOM   3962 HD12 LEU A 245      63.480  46.580  55.030  1.00  0.00           H
ATOM   3963 HD13 LEU A 245      62.590  47.170  56.370  1.00  0.00           H
ATOM   3964  CD2 LEU A 245      62.910  44.490  56.700  1.00  0.00           C
ATOM   3965 HD21 LEU A 245      63.940  44.570  56.290  1.00  0.00           H
ATOM   3966 HD22 LEU A 245      62.800  43.380  56.720  1.00  0.00           H
ATOM   3967 HD23 LEU A 245      62.870  45.030  57.670  1.00  0.00           H
ATOM   3968  C   LEU A 245      59.610  44.440  53.680  1.00  0.00           C
ATOM   3969  O   LEU A 245      60.390  44.720  52.820  1.00  0.00           O
ATOM   3970  N   PRO A 246      58.900  43.280  53.500  1.00  0.00           N
ATOM   3971  CD  PRO A 246      58.010  42.620  54.450  1.00  0.00           C
ATOM   3972  HD1 PRO A 246      57.220  43.340  54.800  1.00  0.00           H
ATOM   3973  HD2 PRO A 246      58.530  42.240  55.350  1.00  0.00           H
ATOM   3974  CA  PRO A 246      59.340  42.430  52.420  1.00  0.00           C
ATOM   3975  HA  PRO A 246      60.420  42.320  52.420  1.00  0.00           H
ATOM   3976  CB  PRO A 246      58.570  41.060  52.690  1.00  0.00           C
ATOM   3977  HB1 PRO A 246      59.270  40.380  53.230  1.00  0.00           H
ATOM   3978  HB2 PRO A 246      58.250  40.540  51.770  1.00  0.00           H
ATOM   3979  CG  PRO A 246      57.450  41.440  53.650  1.00  0.00           C
ATOM   3980  HG1 PRO A 246      56.580  41.820  53.080  1.00  0.00           H
ATOM   3981  HG2 PRO A 246      57.060  40.650  54.330  1.00  0.00           H
ATOM   3982  C   PRO A 246      59.010  42.960  51.080  1.00  0.00           C
ATOM   3983  O   PRO A 246      59.720  42.730  50.150  1.00  0.00           O
ATOM   3984  N   SER A 247      57.940  43.720  50.990  1.00  0.00           N
ATOM   3985  HN  SER A 247      57.390  43.840  51.810  1.00  0.00           H
ATOM   3986  CA  SER A 247      57.620  44.480  49.800  1.00  0.00           C
ATOM   3987  HA  SER A 247      57.600  43.780  48.980  1.00  0.00           H
ATOM   3988  CB  SER A 247      56.130  44.970  49.720  1.00  0.00           C
ATOM   3989  HB1 SER A 247      55.470  44.080  49.820  1.00  0.00           H
ATOM   3990  HB2 SER A 247      56.040  45.470  48.730  1.00  0.00           H
ATOM   3991  OG  SER A 247      55.780  45.890  50.740  1.00  0.00           O
ATOM   3992  HG1 SER A 247      55.820  45.410  51.580  1.00  0.00           H
ATOM   3993  C   SER A 247      58.540  45.650  49.520  1.00  0.00           C
ATOM   3994  O   SER A 247      58.810  45.910  48.370  1.00  0.00           O
ATOM   3995  N   VAL A 248      59.190  46.340  50.510  1.00  0.00           N
ATOM   3996  HN  VAL A 248      58.920  46.180  51.450  1.00  0.00           H
ATOM   3997  CA  VAL A 248      60.240  47.320  50.280  1.00  0.00           C
ATOM   3998  HA  VAL A 248      59.930  47.980  49.480  1.00  0.00           H
ATOM   3999  CB  VAL A 248      60.630  48.220  51.460  1.00  0.00           C
ATOM   4000  HB  VAL A 248      60.780  47.660  52.410  1.00  0.00           H
ATOM   4001  CG1 VAL A 248      61.890  49.050  51.180  1.00  0.00           C
ATOM   4002 HG11 VAL A 248      61.920  49.890  51.910  1.00  0.00           H
ATOM   4003 HG12 VAL A 248      61.820  49.650  50.250  1.00  0.00           H
ATOM   4004 HG13 VAL A 248      62.800  48.410  51.190  1.00  0.00           H
ATOM   4005  CG2 VAL A 248      59.470  49.170  51.700  1.00  0.00           C
ATOM   4006 HG21 VAL A 248      58.570  48.560  51.950  1.00  0.00           H
ATOM   4007 HG22 VAL A 248      59.180  49.780  50.830  1.00  0.00           H
ATOM   4008 HG23 VAL A 248      59.630  49.850  52.560  1.00  0.00           H
ATOM   4009  C   VAL A 248      61.500  46.650  49.640  1.00  0.00           C
ATOM   4010  O   VAL A 248      62.020  46.980  48.590  1.00  0.00           O
ATOM   4011  N   VAL A 249      61.870  45.510  50.250  1.00  0.00           N
ATOM   4012  HN  VAL A 249      61.350  45.320  51.080  1.00  0.00           H
ATOM   4013  CA  VAL A 249      63.010  44.710  49.920  1.00  0.00           C
ATOM   4014  HA  VAL A 249      63.890  45.320  49.820  1.00  0.00           H
ATOM   4015  CB  VAL A 249      63.290  43.660  50.990  1.00  0.00           C
ATOM   4016  HB  VAL A 249      62.380  43.080  51.250  1.00  0.00           H
ATOM   4017  CG1 VAL A 249      64.320  42.630  50.560  1.00  0.00           C
ATOM   4018 HG11 VAL A 249      65.160  43.160  50.040  1.00  0.00           H
ATOM   4019 HG12 VAL A 249      63.900  41.950  49.790  1.00  0.00           H
ATOM   4020 HG13 VAL A 249      64.630  41.920  51.350  1.00  0.00           H
ATOM   4021  CG2 VAL A 249      63.780  44.280  52.240  1.00  0.00           C
ATOM   4022 HG21 VAL A 249      64.800  44.710  52.080  1.00  0.00           H
ATOM   4023 HG22 VAL A 249      64.020  43.560  53.050  1.00  0.00           H
ATOM   4024 HG23 VAL A 249      63.150  45.040  52.750  1.00  0.00           H
ATOM   4025  C   VAL A 249      62.740  44.140  48.580  1.00  0.00           C
ATOM   4026  O   VAL A 249      63.610  44.250  47.700  1.00  0.00           O
ATOM   4027  N   VAL A 250      61.530  43.640  48.280  1.00  0.00           N
ATOM   4028  HN  VAL A 250      60.760  43.590  48.920  1.00  0.00           H
ATOM   4029  CA  VAL A 250      61.220  43.200  46.920  1.00  0.00           C
ATOM   4030  HA  VAL A 250      62.060  42.560  46.690  1.00  0.00           H
ATOM   4031  CB  VAL A 250      59.960  42.360  46.800  1.00  0.00           C
ATOM   4032  HB  VAL A 250      59.170  43.030  47.230  1.00  0.00           H
ATOM   4033  CG1 VAL A 250      59.640  42.070  45.340  1.00  0.00           C
ATOM   4034 HG11 VAL A 250      60.470  41.540  44.830  1.00  0.00           H
ATOM   4035 HG12 VAL A 250      59.290  42.910  44.700  1.00  0.00           H
ATOM   4036 HG13 VAL A 250      58.810  41.350  45.330  1.00  0.00           H
ATOM   4037  CG2 VAL A 250      60.300  41.070  47.560  1.00  0.00           C
ATOM   4038 HG21 VAL A 250      59.410  40.440  47.720  1.00  0.00           H
ATOM   4039 HG22 VAL A 250      60.680  41.350  48.570  1.00  0.00           H
ATOM   4040 HG23 VAL A 250      61.080  40.470  47.030  1.00  0.00           H
ATOM   4041  C   VAL A 250      61.210  44.400  45.810  1.00  0.00           C
ATOM   4042  O   VAL A 250      61.650  44.200  44.680  1.00  0.00           O
ATOM   4043  N   ARG A 251      60.700  45.620  46.130  1.00  0.00           N
ATOM   4044  HN  ARG A 251      60.230  45.780  47.000  1.00  0.00           H
ATOM   4045  CA  ARG A 251      60.810  46.750  45.190  1.00  0.00           C
ATOM   4046  HA  ARG A 251      60.340  46.370  44.300  1.00  0.00           H
ATOM   4047  CB  ARG A 251      59.990  48.020  45.670  1.00  0.00           C
ATOM   4048  HB1 ARG A 251      60.440  48.400  46.610  1.00  0.00           H
ATOM   4049  HB2 ARG A 251      58.980  47.820  46.090  1.00  0.00           H
ATOM   4050  CG  ARG A 251      60.010  49.210  44.600  1.00  0.00           C
ATOM   4051  HG1 ARG A 251      61.070  49.530  44.500  1.00  0.00           H
ATOM   4052  HG2 ARG A 251      59.390  50.080  44.880  1.00  0.00           H
ATOM   4053  CD  ARG A 251      59.570  48.780  43.180  1.00  0.00           C
ATOM   4054  HD1 ARG A 251      60.350  48.180  42.660  1.00  0.00           H
ATOM   4055  HD2 ARG A 251      59.420  49.680  42.550  1.00  0.00           H
ATOM   4056  NE  ARG A 251      58.210  48.070  43.230  1.00  0.00           N
ATOM   4057  HE  ARG A 251      57.590  48.350  43.950  1.00  0.00           H
ATOM   4058  CZ  ARG A 251      57.590  47.320  42.310  1.00  0.00           C
ATOM   4059  NH1 ARG A 251      57.960  47.160  41.070  1.00  0.00           N
ATOM   4060 HH11 ARG A 251      58.740  47.720  40.790  1.00  0.00           H
ATOM   4061 HH12 ARG A 251      57.330  46.950  40.320  1.00  0.00           H
ATOM   4062  NH2 ARG A 251      56.450  46.850  42.700  1.00  0.00           N
ATOM   4063 HH21 ARG A 251      56.240  46.880  43.670  1.00  0.00           H
ATOM   4064 HH22 ARG A 251      56.070  46.120  42.120  1.00  0.00           H
ATOM   4065  C   ARG A 251      62.200  47.120  44.750  1.00  0.00           C
ATOM   4066  O   ARG A 251      62.480  47.330  43.580  1.00  0.00           O
ATOM   4067  N   ILE A 252      63.130  47.180  45.720  1.00  0.00           N
ATOM   4068  HN  ILE A 252      62.820  47.250  46.660  1.00  0.00           H
ATOM   4069  CA  ILE A 252      64.520  47.330  45.410  1.00  0.00           C
ATOM   4070  HA  ILE A 252      64.520  48.250  44.850  1.00  0.00           H
ATOM   4071  CB  ILE A 252      65.350  47.570  46.660  1.00  0.00           C
ATOM   4072  HB  ILE A 252      65.150  46.720  47.370  1.00  0.00           H
ATOM   4073  CG2 ILE A 252      66.880  47.650  46.500  1.00  0.00           C
ATOM   4074 HG21 ILE A 252      67.350  46.780  46.000  1.00  0.00           H
ATOM   4075 HG22 ILE A 252      67.370  47.590  47.500  1.00  0.00           H
ATOM   4076 HG23 ILE A 252      67.230  48.550  45.950  1.00  0.00           H
ATOM   4077  CG1 ILE A 252      64.900  48.830  47.410  1.00  0.00           C
ATOM   4078 HG11 ILE A 252      63.820  49.040  47.250  1.00  0.00           H
ATOM   4079 HG12 ILE A 252      65.470  49.690  46.990  1.00  0.00           H
ATOM   4080  CD  ILE A 252      65.360  48.740  48.840  1.00  0.00           C
ATOM   4081  HD1 ILE A 252      66.460  48.880  48.840  1.00  0.00           H
ATOM   4082  HD2 ILE A 252      64.960  47.900  49.440  1.00  0.00           H
ATOM   4083  HD3 ILE A 252      65.020  49.710  49.270  1.00  0.00           H
ATOM   4084  C   ILE A 252      65.100  46.220  44.590  1.00  0.00           C
ATOM   4085  O   ILE A 252      65.780  46.480  43.630  1.00  0.00           O
ATOM   4086  N   ARG A 253      64.720  44.900  44.790  1.00  0.00           N
ATOM   4087  HN  ARG A 253      64.070  44.750  45.530  1.00  0.00           H
ATOM   4088  CA  ARG A 253      65.160  43.780  43.960  1.00  0.00           C
ATOM   4089  HA  ARG A 253      66.230  43.830  43.910  1.00  0.00           H
ATOM   4090  CB  ARG A 253      64.680  42.420  44.490  1.00  0.00           C
ATOM   4091  HB1 ARG A 253      63.590  42.520  44.670  1.00  0.00           H
ATOM   4092  HB2 ARG A 253      65.080  42.230  45.520  1.00  0.00           H
ATOM   4093  CG  ARG A 253      65.010  41.160  43.710  1.00  0.00           C
ATOM   4094  HG1 ARG A 253      64.650  41.220  42.650  1.00  0.00           H
ATOM   4095  HG2 ARG A 253      64.510  40.290  44.170  1.00  0.00           H
ATOM   4096  CD  ARG A 253      66.480  40.720  43.560  1.00  0.00           C
ATOM   4097  HD1 ARG A 253      66.830  40.590  44.610  1.00  0.00           H
ATOM   4098  HD2 ARG A 253      67.110  41.510  43.110  1.00  0.00           H
ATOM   4099  NE  ARG A 253      66.580  39.420  42.760  1.00  0.00           N
ATOM   4100  HE  ARG A 253      65.840  38.760  42.720  1.00  0.00           H
ATOM   4101  CZ  ARG A 253      67.750  38.930  42.230  1.00  0.00           C
ATOM   4102  NH1 ARG A 253      68.910  39.450  42.440  1.00  0.00           N
ATOM   4103 HH11 ARG A 253      68.880  40.240  43.050  1.00  0.00           H
ATOM   4104 HH12 ARG A 253      69.720  38.930  42.160  1.00  0.00           H
ATOM   4105  NH2 ARG A 253      67.670  37.760  41.620  1.00  0.00           N
ATOM   4106 HH21 ARG A 253      68.550  37.430  41.300  1.00  0.00           H
ATOM   4107 HH22 ARG A 253      66.770  37.490  41.260  1.00  0.00           H
ATOM   4108  C   ARG A 253      64.640  44.040  42.530  1.00  0.00           C
ATOM   4109  O   ARG A 253      65.400  43.750  41.580  1.00  0.00           O
ATOM   4110  N   ILE A 254      63.360  44.430  42.410  1.00  0.00           N
ATOM   4111  HN  ILE A 254      62.830  44.430  43.260  1.00  0.00           H
ATOM   4112  CA  ILE A 254      62.710  44.830  41.210  1.00  0.00           C
ATOM   4113  HA  ILE A 254      62.620  44.010  40.520  1.00  0.00           H
ATOM   4114  CB  ILE A 254      61.230  45.120  41.240  1.00  0.00           C
ATOM   4115  HB  ILE A 254      61.140  46.030  41.860  1.00  0.00           H
ATOM   4116  CG2 ILE A 254      60.820  45.400  39.790  1.00  0.00           C
ATOM   4117 HG21 ILE A 254      60.960  46.480  39.590  1.00  0.00           H
ATOM   4118 HG22 ILE A 254      59.790  45.100  39.490  1.00  0.00           H
ATOM   4119 HG23 ILE A 254      61.460  44.860  39.060  1.00  0.00           H
ATOM   4120  CG1 ILE A 254      60.470  43.910  41.890  1.00  0.00           C
ATOM   4121 HG11 ILE A 254      60.930  43.400  42.780  1.00  0.00           H
ATOM   4122 HG12 ILE A 254      60.260  43.190  41.070  1.00  0.00           H
ATOM   4123  CD  ILE A 254      59.040  44.330  42.340  1.00  0.00           C
ATOM   4124  HD1 ILE A 254      58.460  44.640  41.450  1.00  0.00           H
ATOM   4125  HD2 ILE A 254      58.990  45.130  43.110  1.00  0.00           H
ATOM   4126  HD3 ILE A 254      58.450  43.430  42.650  1.00  0.00           H
ATOM   4127  C   ILE A 254      63.460  45.920  40.400  1.00  0.00           C
ATOM   4128  O   ILE A 254      63.770  45.760  39.220  1.00  0.00           O
ATOM   4129  N   PHE A 255      63.840  47.010  41.130  1.00  0.00           N
ATOM   4130  HN  PHE A 255      63.550  47.150  42.080  1.00  0.00           H
ATOM   4131  CA  PHE A 255      64.750  47.960  40.550  1.00  0.00           C
ATOM   4132  HA  PHE A 255      64.220  48.200  39.640  1.00  0.00           H
ATOM   4133  CB  PHE A 255      64.980  49.160  41.480  1.00  0.00           C
ATOM   4134  HB1 PHE A 255      65.740  49.830  41.030  1.00  0.00           H
ATOM   4135  HB2 PHE A 255      65.330  48.840  42.490  1.00  0.00           H
ATOM   4136  CG  PHE A 255      63.820  50.090  41.570  1.00  0.00           C
ATOM   4137  CD1 PHE A 255      63.170  50.420  42.760  1.00  0.00           C
ATOM   4138  HD1 PHE A 255      63.450  50.020  43.720  1.00  0.00           H
ATOM   4139  CE1 PHE A 255      62.200  51.490  42.750  1.00  0.00           C
ATOM   4140  HE1 PHE A 255      61.650  51.850  43.590  1.00  0.00           H
ATOM   4141  CZ  PHE A 255      61.900  52.180  41.550  1.00  0.00           C
ATOM   4142  HZ  PHE A 255      61.040  52.830  41.450  1.00  0.00           H
ATOM   4143  CD2 PHE A 255      63.500  50.770  40.380  1.00  0.00           C
ATOM   4144  HD2 PHE A 255      64.100  50.580  39.500  1.00  0.00           H
ATOM   4145  CE2 PHE A 255      62.550  51.790  40.410  1.00  0.00           C
ATOM   4146  HE2 PHE A 255      62.230  52.200  39.460  1.00  0.00           H
ATOM   4147  C   PHE A 255      66.090  47.380  40.030  1.00  0.00           C
ATOM   4148  O   PHE A 255      66.550  47.650  38.930  1.00  0.00           O
ATOM   4149  N   TRP A 256      66.840  46.650  40.880  1.00  0.00           N
ATOM   4150  HN  TRP A 256      66.500  46.530  41.800  1.00  0.00           H
ATOM   4151  CA  TRP A 256      68.010  46.000  40.480  1.00  0.00           C
ATOM   4152  HA  TRP A 256      68.710  46.720  40.090  1.00  0.00           H
ATOM   4153  CB  TRP A 256      68.550  45.250  41.740  1.00  0.00           C
ATOM   4154  HB1 TRP A 256      67.690  44.700  42.190  1.00  0.00           H
ATOM   4155  HB2 TRP A 256      68.710  46.160  42.360  1.00  0.00           H
ATOM   4156  CG  TRP A 256      69.770  44.450  41.530  1.00  0.00           C
ATOM   4157  CD1 TRP A 256      69.890  43.080  41.500  1.00  0.00           C
ATOM   4158  HD1 TRP A 256      69.050  42.430  41.360  1.00  0.00           H
ATOM   4159  NE1 TRP A 256      71.230  42.710  41.430  1.00  0.00           N
ATOM   4160  HE1 TRP A 256      71.610  41.810  41.470  1.00  0.00           H
ATOM   4161  CE2 TRP A 256      71.940  43.880  41.350  1.00  0.00           C
ATOM   4162  CD2 TRP A 256      71.100  45.020  41.410  1.00  0.00           C
ATOM   4163  CE3 TRP A 256      71.590  46.310  41.170  1.00  0.00           C
ATOM   4164  HE3 TRP A 256      70.970  47.190  41.080  1.00  0.00           H
ATOM   4165  CZ3 TRP A 256      72.930  46.430  40.860  1.00  0.00           C
ATOM   4166  HZ3 TRP A 256      73.440  47.360  40.620  1.00  0.00           H
ATOM   4167  CZ2 TRP A 256      73.280  44.020  41.090  1.00  0.00           C
ATOM   4168  HZ2 TRP A 256      73.950  43.180  40.990  1.00  0.00           H
ATOM   4169  CH2 TRP A 256      73.800  45.320  40.940  1.00  0.00           C
ATOM   4170  HH2 TRP A 256      74.830  45.490  40.650  1.00  0.00           H
ATOM   4171  C   TRP A 256      67.830  45.060  39.320  1.00  0.00           C
ATOM   4172  O   TRP A 256      68.590  45.100  38.360  1.00  0.00           O
ATOM   4173  N   LEU A 257      66.740  44.210  39.250  1.00  0.00           N
ATOM   4174  HN  LEU A 257      66.090  44.300  40.000  1.00  0.00           H
ATOM   4175  CA  LEU A 257      66.460  43.340  38.060  1.00  0.00           C
ATOM   4176  HA  LEU A 257      67.370  42.790  37.900  1.00  0.00           H
ATOM   4177  CB  LEU A 257      65.350  42.330  38.340  1.00  0.00           C
ATOM   4178  HB1 LEU A 257      65.020  41.870  37.380  1.00  0.00           H
ATOM   4179  HB2 LEU A 257      64.580  42.990  38.810  1.00  0.00           H
ATOM   4180  CG  LEU A 257      65.660  41.220  39.340  1.00  0.00           C
ATOM   4181  HG  LEU A 257      65.810  41.670  40.340  1.00  0.00           H
ATOM   4182  CD1 LEU A 257      64.460  40.310  39.380  1.00  0.00           C
ATOM   4183 HD11 LEU A 257      63.610  40.920  39.780  1.00  0.00           H
ATOM   4184 HD12 LEU A 257      64.670  39.550  40.150  1.00  0.00           H
ATOM   4185 HD13 LEU A 257      64.300  39.940  38.350  1.00  0.00           H
ATOM   4186  CD2 LEU A 257      66.940  40.470  38.970  1.00  0.00           C
ATOM   4187 HD21 LEU A 257      67.040  39.450  39.390  1.00  0.00           H
ATOM   4188 HD22 LEU A 257      67.890  41.030  39.120  1.00  0.00           H
ATOM   4189 HD23 LEU A 257      66.760  40.310  37.890  1.00  0.00           H
ATOM   4190  C   LEU A 257      66.190  44.160  36.790  1.00  0.00           C
ATOM   4191  O   LEU A 257      66.780  43.840  35.770  1.00  0.00           O
ATOM   4192  N   LEU A 258      65.430  45.270  36.890  1.00  0.00           N
ATOM   4193  HN  LEU A 258      64.920  45.530  37.710  1.00  0.00           H
ATOM   4194  CA  LEU A 258      65.170  46.260  35.810  1.00  0.00           C
ATOM   4195  HA  LEU A 258      64.670  45.700  35.040  1.00  0.00           H
ATOM   4196  CB  LEU A 258      64.300  47.400  36.260  1.00  0.00           C
ATOM   4197  HB1 LEU A 258      64.400  48.310  35.650  1.00  0.00           H
ATOM   4198  HB2 LEU A 258      64.480  47.650  37.330  1.00  0.00           H
ATOM   4199  CG  LEU A 258      62.720  47.080  36.310  1.00  0.00           C
ATOM   4200  HG  LEU A 258      62.520  46.090  36.760  1.00  0.00           H
ATOM   4201  CD1 LEU A 258      62.010  48.120  37.170  1.00  0.00           C
ATOM   4202 HD11 LEU A 258      62.050  49.120  36.700  1.00  0.00           H
ATOM   4203 HD12 LEU A 258      62.400  48.160  38.210  1.00  0.00           H
ATOM   4204 HD13 LEU A 258      60.950  47.830  37.340  1.00  0.00           H
ATOM   4205  CD2 LEU A 258      62.010  46.970  35.010  1.00  0.00           C
ATOM   4206 HD21 LEU A 258      61.900  47.970  34.550  1.00  0.00           H
ATOM   4207 HD22 LEU A 258      60.970  46.570  34.970  1.00  0.00           H
ATOM   4208 HD23 LEU A 258      62.560  46.400  34.230  1.00  0.00           H
ATOM   4209  C   LEU A 258      66.500  46.770  35.330  1.00  0.00           C
ATOM   4210  O   LEU A 258      66.860  46.630  34.130  1.00  0.00           O
ATOM   4211  N   HSD A 259      67.440  47.180  36.270  1.00  0.00           N
ATOM   4212  HN  HSD A 259      67.230  47.240  37.240  1.00  0.00           H
ATOM   4213  CA  HSD A 259      68.830  47.680  35.890  1.00  0.00           C
ATOM   4214  HA  HSD A 259      68.680  48.460  35.170  1.00  0.00           H
ATOM   4215  CB  HSD A 259      69.600  48.160  37.140  1.00  0.00           C
ATOM   4216  HB1 HSD A 259      69.500  47.400  37.940  1.00  0.00           H
ATOM   4217  HB2 HSD A 259      68.980  48.990  37.560  1.00  0.00           H
ATOM   4218  ND1 HSD A 259      71.400  49.730  36.230  1.00  0.00           N
ATOM   4219  HD1 HSD A 259      70.790  50.480  35.960  1.00  0.00           H
ATOM   4220  CG  HSD A 259      71.010  48.600  36.920  1.00  0.00           C
ATOM   4221  CE1 HSD A 259      72.720  49.880  36.280  1.00  0.00           C
ATOM   4222  HE1 HSD A 259      73.260  50.800  36.120  1.00  0.00           H
ATOM   4223  NE2 HSD A 259      73.230  48.800  36.900  1.00  0.00           N
ATOM   4224  CD2 HSD A 259      72.170  48.010  37.320  1.00  0.00           C
ATOM   4225  HD2 HSD A 259      72.270  47.020  37.750  1.00  0.00           H
ATOM   4226  C   HSD A 259      69.720  46.580  35.250  1.00  0.00           C
ATOM   4227  O   HSD A 259      70.460  46.760  34.250  1.00  0.00           O
ATOM   4228  N   THR A 260      69.670  45.350  35.890  1.00  0.00           N
ATOM   4229  HN  THR A 260      69.090  45.070  36.660  1.00  0.00           H
ATOM   4230  CA  THR A 260      70.670  44.350  35.580  1.00  0.00           C
ATOM   4231  HA  THR A 260      71.580  44.840  35.300  1.00  0.00           H
ATOM   4232  CB  THR A 260      70.990  43.420  36.780  1.00  0.00           C
ATOM   4233  HB  THR A 260      71.560  42.540  36.410  1.00  0.00           H
ATOM   4234  OG1 THR A 260      69.720  42.880  37.270  1.00  0.00           O
ATOM   4235  HG1 THR A 260      69.260  43.620  37.650  1.00  0.00           H
ATOM   4236  CG2 THR A 260      71.710  44.130  37.880  1.00  0.00           C
ATOM   4237 HG21 THR A 260      72.650  44.580  37.490  1.00  0.00           H
ATOM   4238 HG22 THR A 260      71.990  43.470  38.740  1.00  0.00           H
ATOM   4239 HG23 THR A 260      71.100  44.890  38.420  1.00  0.00           H
ATOM   4240  C   THR A 260      70.270  43.440  34.420  1.00  0.00           C
ATOM   4241  O   THR A 260      71.150  42.750  33.810  1.00  0.00           O
ATOM   4242  N   SER A 261      69.060  43.450  33.940  1.00  0.00           N
ATOM   4243  HN  SER A 261      68.400  44.000  34.440  1.00  0.00           H
ATOM   4244  CA  SER A 261      68.470  42.780  32.790  1.00  0.00           C
ATOM   4245  HA  SER A 261      69.160  41.990  32.550  1.00  0.00           H
ATOM   4246  CB  SER A 261      67.070  42.050  32.940  1.00  0.00           C
ATOM   4247  HB1 SER A 261      67.070  41.210  32.210  1.00  0.00           H
ATOM   4248  HB2 SER A 261      66.160  42.680  32.860  1.00  0.00           H
ATOM   4249  OG  SER A 261      67.040  41.410  34.240  1.00  0.00           O
ATOM   4250  HG1 SER A 261      67.050  42.130  34.890  1.00  0.00           H
ATOM   4251  C   SER A 261      68.360  43.730  31.610  1.00  0.00           C
ATOM   4252  O   SER A 261      67.730  43.430  30.580  1.00  0.00           O
ATOM   4253  N   GLY A 262      68.980  44.950  31.660  1.00  0.00           N
ATOM   4254  HN  GLY A 262      69.490  45.310  32.450  1.00  0.00           H
ATOM   4255  CA  GLY A 262      68.940  45.840  30.500  1.00  0.00           C
ATOM   4256  HA1 GLY A 262      69.200  45.300  29.600  1.00  0.00           H
ATOM   4257  HA2 GLY A 262      69.740  46.560  30.610  1.00  0.00           H
ATOM   4258  C   GLY A 262      67.660  46.590  30.290  1.00  0.00           C
ATOM   4259  O   GLY A 262      67.300  46.840  29.120  1.00  0.00           O
ATOM   4260  N   THR A 263      66.810  46.790  31.350  1.00  0.00           N
ATOM   4261  HN  THR A 263      67.130  46.600  32.270  1.00  0.00           H
ATOM   4262  CA  THR A 263      65.420  47.340  31.210  1.00  0.00           C
ATOM   4263  HA  THR A 263      65.030  47.090  32.190  1.00  0.00           H
ATOM   4264  CB  THR A 263      65.340  48.820  31.240  1.00  0.00           C
ATOM   4265  HB  THR A 263      64.310  49.240  31.240  1.00  0.00           H
ATOM   4266  OG1 THR A 263      66.090  49.440  30.190  1.00  0.00           O
ATOM   4267  HG1 THR A 263      65.600  49.310  29.370  1.00  0.00           H
ATOM   4268  CG2 THR A 263      65.910  49.250  32.570  1.00  0.00           C
ATOM   4269 HG21 THR A 263      66.960  48.890  32.640  1.00  0.00           H
ATOM   4270 HG22 THR A 263      65.230  48.820  33.330  1.00  0.00           H
ATOM   4271 HG23 THR A 263      65.960  50.310  32.870  1.00  0.00           H
ATOM   4272  C   THR A 263      64.280  46.710  30.300  1.00  0.00           C
ATOM   4273  O   THR A 263      63.100  46.770  30.570  1.00  0.00           O
ATOM   4274  N   GLN A 264      64.670  46.030  29.220  1.00  0.00           N
ATOM   4275  HN  GLN A 264      65.660  45.910  29.160  1.00  0.00           H
ATOM   4276  CA  GLN A 264      63.720  45.430  28.350  1.00  0.00           C
ATOM   4277  HA  GLN A 264      62.860  46.070  28.310  1.00  0.00           H
ATOM   4278  CB  GLN A 264      64.530  45.240  26.980  1.00  0.00           C
ATOM   4279  HB1 GLN A 264      63.920  44.720  26.220  1.00  0.00           H
ATOM   4280  HB2 GLN A 264      65.420  44.610  27.180  1.00  0.00           H
ATOM   4281  CG  GLN A 264      64.930  46.490  26.140  1.00  0.00           C
ATOM   4282  HG1 GLN A 264      65.510  46.100  25.270  1.00  0.00           H
ATOM   4283  HG2 GLN A 264      65.590  47.240  26.620  1.00  0.00           H
ATOM   4284  CD  GLN A 264      63.710  47.260  25.580  1.00  0.00           C
ATOM   4285  OE1 GLN A 264      62.980  47.990  26.200  1.00  0.00           O
ATOM   4286  NE2 GLN A 264      63.470  47.180  24.270  1.00  0.00           N
ATOM   4287 HE21 GLN A 264      62.610  47.620  24.010  1.00  0.00           H
ATOM   4288 HE22 GLN A 264      64.030  46.670  23.610  1.00  0.00           H
ATOM   4289  C   GLN A 264      63.220  44.100  28.870  1.00  0.00           C
ATOM   4290  O   GLN A 264      63.970  43.440  29.630  1.00  0.00           O
ATOM   4291  N   ASN A 265      61.980  43.790  28.450  1.00  0.00           N
ATOM   4292  HN  ASN A 265      61.590  44.280  27.680  1.00  0.00           H
ATOM   4293  CA  ASN A 265      61.370  42.460  28.610  1.00  0.00           C
ATOM   4294  HA  ASN A 265      60.650  42.430  27.810  1.00  0.00           H
ATOM   4295  CB  ASN A 265      62.320  41.390  28.140  1.00  0.00           C
ATOM   4296  HB1 ASN A 265      63.120  41.120  28.850  1.00  0.00           H
ATOM   4297  HB2 ASN A 265      62.680  41.680  27.120  1.00  0.00           H
ATOM   4298  CG  ASN A 265      61.530  40.080  28.020  1.00  0.00           C
ATOM   4299  OD1 ASN A 265      60.390  39.890  28.380  1.00  0.00           O
ATOM   4300  ND2 ASN A 265      62.170  39.070  27.400  1.00  0.00           N
ATOM   4301 HD21 ASN A 265      61.690  38.210  27.360  1.00  0.00           H
ATOM   4302 HD22 ASN A 265      63.160  39.110  27.200  1.00  0.00           H
ATOM   4303  C   ASN A 265      60.710  42.300  29.990  1.00  0.00           C
ATOM   4304  O   ASN A 265      61.350  41.860  30.940  1.00  0.00           O
ATOM   4305  N   CYS A 266      59.360  42.650  30.060  1.00  0.00           N
ATOM   4306  HN  CYS A 266      58.860  42.970  29.250  1.00  0.00           H
ATOM   4307  CA  CYS A 266      58.640  42.740  31.270  1.00  0.00           C
ATOM   4308  HA  CYS A 266      59.300  43.190  32.000  1.00  0.00           H
ATOM   4309  CB  CYS A 266      57.410  43.610  30.990  1.00  0.00           C
ATOM   4310  HB1 CYS A 266      57.700  44.570  30.500  1.00  0.00           H
ATOM   4311  HB2 CYS A 266      56.910  43.810  31.960  1.00  0.00           H
ATOM   4312  SG  CYS A 266      56.210  42.790  29.850  1.00  0.00           S
ATOM   4313  C   CYS A 266      58.210  41.380  31.810  1.00  0.00           C
ATOM   4314  O   CYS A 266      57.830  41.240  32.960  1.00  0.00           O
ATOM   4315  N   GLU A 267      58.280  40.350  30.990  1.00  0.00           N
ATOM   4316  HN  GLU A 267      58.640  40.460  30.050  1.00  0.00           H
ATOM   4317  CA  GLU A 267      57.850  39.040  31.360  1.00  0.00           C
ATOM   4318  HA  GLU A 267      56.970  39.080  31.990  1.00  0.00           H
ATOM   4319  CB  GLU A 267      57.580  38.300  30.000  1.00  0.00           C
ATOM   4320  HB1 GLU A 267      57.860  37.230  30.080  1.00  0.00           H
ATOM   4321  HB2 GLU A 267      58.330  38.630  29.240  1.00  0.00           H
ATOM   4322  CG  GLU A 267      56.170  38.470  29.520  1.00  0.00           C
ATOM   4323  HG1 GLU A 267      56.040  39.530  29.230  1.00  0.00           H
ATOM   4324  HG2 GLU A 267      55.380  38.140  30.240  1.00  0.00           H
ATOM   4325  CD  GLU A 267      55.980  37.670  28.190  1.00  0.00           C
ATOM   4326  OE1 GLU A 267      56.210  38.250  27.090  1.00  0.00           O
ATOM   4327  OE2 GLU A 267      56.000  36.400  28.300  1.00  0.00           O
ATOM   4328  C   GLU A 267      58.850  38.290  32.190  1.00  0.00           C
ATOM   4329  O   GLU A 267      58.540  37.260  32.790  1.00  0.00           O
ATOM   4330  N   VAL A 268      60.110  38.760  32.290  1.00  0.00           N
ATOM   4331  HN  VAL A 268      60.470  39.510  31.760  1.00  0.00           H
ATOM   4332  CA  VAL A 268      61.230  38.400  33.160  1.00  0.00           C
ATOM   4333  HA  VAL A 268      61.510  37.360  33.020  1.00  0.00           H
ATOM   4334  CB  VAL A 268      62.450  39.310  32.760  1.00  0.00           C
ATOM   4335  HB  VAL A 268      62.180  40.380  32.910  1.00  0.00           H
ATOM   4336  CG1 VAL A 268      63.630  39.080  33.690  1.00  0.00           C
ATOM   4337 HG11 VAL A 268      64.470  39.670  33.270  1.00  0.00           H
ATOM   4338 HG12 VAL A 268      63.810  37.980  33.700  1.00  0.00           H
ATOM   4339 HG13 VAL A 268      63.480  39.420  34.730  1.00  0.00           H
ATOM   4340  CG2 VAL A 268      62.840  39.160  31.310  1.00  0.00           C
ATOM   4341 HG21 VAL A 268      63.540  38.310  31.170  1.00  0.00           H
ATOM   4342 HG22 VAL A 268      63.410  40.070  31.020  1.00  0.00           H
ATOM   4343 HG23 VAL A 268      61.890  39.000  30.760  1.00  0.00           H
ATOM   4344  C   VAL A 268      60.900  38.680  34.610  1.00  0.00           C
ATOM   4345  O   VAL A 268      61.410  38.070  35.600  1.00  0.00           O
ATOM   4346  N   TYR A 269      59.940  39.630  34.860  1.00  0.00           N
ATOM   4347  HN  TYR A 269      59.400  40.060  34.140  1.00  0.00           H
ATOM   4348  CA  TYR A 269      59.690  40.230  36.160  1.00  0.00           C
ATOM   4349  HA  TYR A 269      60.410  40.010  36.940  1.00  0.00           H
ATOM   4350  CB  TYR A 269      59.490  41.770  36.110  1.00  0.00           C
ATOM   4351  HB1 TYR A 269      59.380  42.280  37.100  1.00  0.00           H
ATOM   4352  HB2 TYR A 269      58.610  41.960  35.450  1.00  0.00           H
ATOM   4353  CG  TYR A 269      60.660  42.400  35.410  1.00  0.00           C
ATOM   4354  CD1 TYR A 269      61.950  42.150  35.890  1.00  0.00           C
ATOM   4355  HD1 TYR A 269      62.190  41.540  36.740  1.00  0.00           H
ATOM   4356  CE1 TYR A 269      63.080  42.550  35.110  1.00  0.00           C
ATOM   4357  HE1 TYR A 269      64.050  42.350  35.520  1.00  0.00           H
ATOM   4358  CZ  TYR A 269      62.830  43.370  33.990  1.00  0.00           C
ATOM   4359  OH  TYR A 269      63.860  43.720  33.140  1.00  0.00           O
ATOM   4360  HH  TYR A 269      63.470  43.840  32.280  1.00  0.00           H
ATOM   4361  CD2 TYR A 269      60.420  43.280  34.370  1.00  0.00           C
ATOM   4362  HD2 TYR A 269      59.450  43.540  33.990  1.00  0.00           H
ATOM   4363  CE2 TYR A 269      61.540  43.710  33.630  1.00  0.00           C
ATOM   4364  HE2 TYR A 269      61.330  44.240  32.710  1.00  0.00           H
ATOM   4365  C   TYR A 269      58.460  39.600  36.850  1.00  0.00           C
ATOM   4366  O   TYR A 269      58.200  39.910  38.030  1.00  0.00           O
ATOM   4367  N   ARG A 270      57.800  38.620  36.210  1.00  0.00           N
ATOM   4368  HN  ARG A 270      58.130  38.380  35.310  1.00  0.00           H
ATOM   4369  CA  ARG A 270      56.590  38.010  36.640  1.00  0.00           C
ATOM   4370  HA  ARG A 270      55.790  38.720  36.750  1.00  0.00           H
ATOM   4371  CB  ARG A 270      56.220  36.890  35.590  1.00  0.00           C
ATOM   4372  HB1 ARG A 270      55.450  36.220  36.020  1.00  0.00           H
ATOM   4373  HB2 ARG A 270      57.110  36.270  35.380  1.00  0.00           H
ATOM   4374  CG  ARG A 270      55.580  37.450  34.240  1.00  0.00           C
ATOM   4375  HG1 ARG A 270      56.280  38.180  33.800  1.00  0.00           H
ATOM   4376  HG2 ARG A 270      54.660  38.040  34.450  1.00  0.00           H
ATOM   4377  CD  ARG A 270      55.320  36.410  33.210  1.00  0.00           C
ATOM   4378  HD1 ARG A 270      56.160  35.700  33.240  1.00  0.00           H
ATOM   4379  HD2 ARG A 270      55.210  36.740  32.150  1.00  0.00           H
ATOM   4380  NE  ARG A 270      54.120  35.640  33.640  1.00  0.00           N
ATOM   4381  HE  ARG A 270      53.720  35.860  34.530  1.00  0.00           H
ATOM   4382  CZ  ARG A 270      53.520  34.750  32.970  1.00  0.00           C
ATOM   4383  NH1 ARG A 270      53.840  34.360  31.770  1.00  0.00           N
ATOM   4384 HH11 ARG A 270      54.690  34.690  31.370  1.00  0.00           H
ATOM   4385 HH12 ARG A 270      53.250  33.650  31.360  1.00  0.00           H
ATOM   4386  NH2 ARG A 270      52.390  34.180  33.420  1.00  0.00           N
ATOM   4387 HH21 ARG A 270      51.770  33.730  32.780  1.00  0.00           H
ATOM   4388 HH22 ARG A 270      51.970  34.480  34.270  1.00  0.00           H
ATOM   4389  C   ARG A 270      56.590  37.400  38.110  1.00  0.00           C
ATOM   4390  O   ARG A 270      55.680  37.730  38.960  1.00  0.00           O
ATOM   4391  N   SER A 271      57.570  36.620  38.430  1.00  0.00           N
ATOM   4392  HN  SER A 271      58.170  36.430  37.660  1.00  0.00           H
ATOM   4393  CA  SER A 271      57.670  35.980  39.740  1.00  0.00           C
ATOM   4394  HA  SER A 271      56.690  35.570  39.910  1.00  0.00           H
ATOM   4395  CB  SER A 271      58.730  34.870  39.610  1.00  0.00           C
ATOM   4396  HB1 SER A 271      59.050  34.420  40.570  1.00  0.00           H
ATOM   4397  HB2 SER A 271      59.690  35.390  39.360  1.00  0.00           H
ATOM   4398  OG  SER A 271      58.360  33.850  38.680  1.00  0.00           O
ATOM   4399  HG1 SER A 271      58.510  33.000  39.070  1.00  0.00           H
ATOM   4400  C   SER A 271      57.990  37.000  40.900  1.00  0.00           C
ATOM   4401  O   SER A 271      57.580  36.700  42.030  1.00  0.00           O
ATOM   4402  N   VAL A 272      58.680  38.110  40.640  1.00  0.00           N
ATOM   4403  HN  VAL A 272      59.080  38.150  39.720  1.00  0.00           H
ATOM   4404  CA  VAL A 272      58.920  39.200  41.580  1.00  0.00           C
ATOM   4405  HA  VAL A 272      58.930  38.700  42.530  1.00  0.00           H
ATOM   4406  CB  VAL A 272      60.290  39.850  41.490  1.00  0.00           C
ATOM   4407  HB  VAL A 272      60.360  40.600  42.300  1.00  0.00           H
ATOM   4408  CG1 VAL A 272      61.360  38.820  41.930  1.00  0.00           C
ATOM   4409 HG11 VAL A 272      61.220  38.340  42.930  1.00  0.00           H
ATOM   4410 HG12 VAL A 272      62.350  39.320  41.920  1.00  0.00           H
ATOM   4411 HG13 VAL A 272      61.380  38.010  41.170  1.00  0.00           H
ATOM   4412  CG2 VAL A 272      60.620  40.380  40.080  1.00  0.00           C
ATOM   4413 HG21 VAL A 272      61.410  41.160  40.000  1.00  0.00           H
ATOM   4414 HG22 VAL A 272      59.660  40.920  39.900  1.00  0.00           H
ATOM   4415 HG23 VAL A 272      60.730  39.700  39.210  1.00  0.00           H
ATOM   4416  C   VAL A 272      57.700  40.140  41.620  1.00  0.00           C
ATOM   4417  O   VAL A 272      57.250  40.670  42.640  1.00  0.00           O
ATOM   4418  N   ASP A 273      57.060  40.370  40.460  1.00  0.00           N
ATOM   4419  HN  ASP A 273      57.310  40.050  39.560  1.00  0.00           H
ATOM   4420  CA  ASP A 273      55.750  41.070  40.450  1.00  0.00           C
ATOM   4421  HA  ASP A 273      55.910  41.970  41.030  1.00  0.00           H
ATOM   4422  CB  ASP A 273      55.200  41.270  39.040  1.00  0.00           C
ATOM   4423  HB1 ASP A 273      54.760  40.360  38.580  1.00  0.00           H
ATOM   4424  HB2 ASP A 273      55.990  41.550  38.320  1.00  0.00           H
ATOM   4425  CG  ASP A 273      54.070  42.350  39.040  1.00  0.00           C
ATOM   4426  OD1 ASP A 273      54.180  43.450  39.630  1.00  0.00           O
ATOM   4427  OD2 ASP A 273      53.050  42.070  38.340  1.00  0.00           O
ATOM   4428  C   ASP A 273      54.630  40.410  41.300  1.00  0.00           C
ATOM   4429  O   ASP A 273      53.960  41.030  42.150  1.00  0.00           O
ATOM   4430  N   LEU A 274      54.490  39.080  41.100  1.00  0.00           N
ATOM   4431  HN  LEU A 274      55.010  38.610  40.380  1.00  0.00           H
ATOM   4432  CA  LEU A 274      53.860  38.170  42.010  1.00  0.00           C
ATOM   4433  HA  LEU A 274      52.850  38.550  42.040  1.00  0.00           H
ATOM   4434  CB  LEU A 274      54.060  36.670  41.430  1.00  0.00           C
ATOM   4435  HB1 LEU A 274      55.140  36.430  41.550  1.00  0.00           H
ATOM   4436  HB2 LEU A 274      53.820  36.740  40.340  1.00  0.00           H
ATOM   4437  CG  LEU A 274      53.430  35.530  42.160  1.00  0.00           C
ATOM   4438  HG  LEU A 274      53.610  35.550  43.260  1.00  0.00           H
ATOM   4439  CD1 LEU A 274      51.880  35.500  41.950  1.00  0.00           C
ATOM   4440 HD11 LEU A 274      51.620  34.590  42.550  1.00  0.00           H
ATOM   4441 HD12 LEU A 274      51.580  35.200  40.920  1.00  0.00           H
ATOM   4442 HD13 LEU A 274      51.310  36.420  42.150  1.00  0.00           H
ATOM   4443  CD2 LEU A 274      53.990  34.290  41.610  1.00  0.00           C
ATOM   4444 HD21 LEU A 274      53.570  33.500  42.260  1.00  0.00           H
ATOM   4445 HD22 LEU A 274      55.100  34.330  41.600  1.00  0.00           H
ATOM   4446 HD23 LEU A 274      53.760  34.160  40.530  1.00  0.00           H
ATOM   4447  C   LEU A 274      54.230  38.190  43.450  1.00  0.00           C
ATOM   4448  O   LEU A 274      53.310  38.310  44.270  1.00  0.00           O
ATOM   4449  N   ALA A 275      55.500  38.180  43.870  1.00  0.00           N
ATOM   4450  HN  ALA A 275      56.280  38.150  43.240  1.00  0.00           H
ATOM   4451  CA  ALA A 275      55.920  38.270  45.250  1.00  0.00           C
ATOM   4452  HA  ALA A 275      55.390  37.460  45.710  1.00  0.00           H
ATOM   4453  CB  ALA A 275      57.480  38.040  45.230  1.00  0.00           C
ATOM   4454  HB1 ALA A 275      57.790  37.040  44.860  1.00  0.00           H
ATOM   4455  HB2 ALA A 275      57.750  38.020  46.300  1.00  0.00           H
ATOM   4456  HB3 ALA A 275      58.100  38.810  44.720  1.00  0.00           H
ATOM   4457  C   ALA A 275      55.610  39.600  45.840  1.00  0.00           C
ATOM   4458  O   ALA A 275      55.270  39.680  47.000  1.00  0.00           O
ATOM   4459  N   PHE A 276      55.890  40.630  45.060  1.00  0.00           N
ATOM   4460  HN  PHE A 276      56.390  40.610  44.210  1.00  0.00           H
ATOM   4461  CA  PHE A 276      55.340  41.940  45.270  1.00  0.00           C
ATOM   4462  HA  PHE A 276      55.910  42.320  46.110  1.00  0.00           H
ATOM   4463  CB  PHE A 276      55.720  42.910  44.140  1.00  0.00           C
ATOM   4464  HB1 PHE A 276      55.290  42.660  43.140  1.00  0.00           H
ATOM   4465  HB2 PHE A 276      56.830  42.830  44.030  1.00  0.00           H
ATOM   4466  CG  PHE A 276      55.260  44.280  44.520  1.00  0.00           C
ATOM   4467  CD1 PHE A 276      55.810  45.040  45.610  1.00  0.00           C
ATOM   4468  HD1 PHE A 276      56.650  44.620  46.150  1.00  0.00           H
ATOM   4469  CE1 PHE A 276      55.180  46.270  45.870  1.00  0.00           C
ATOM   4470  HE1 PHE A 276      55.600  46.920  46.630  1.00  0.00           H
ATOM   4471  CZ  PHE A 276      54.090  46.680  45.290  1.00  0.00           C
ATOM   4472  HZ  PHE A 276      53.690  47.610  45.640  1.00  0.00           H
ATOM   4473  CD2 PHE A 276      54.060  44.710  43.850  1.00  0.00           C
ATOM   4474  HD2 PHE A 276      53.660  44.100  43.080  1.00  0.00           H
ATOM   4475  CE2 PHE A 276      53.500  45.980  44.240  1.00  0.00           C
ATOM   4476  HE2 PHE A 276      52.590  46.390  43.810  1.00  0.00           H
ATOM   4477  C   PHE A 276      53.790  41.950  45.730  1.00  0.00           C
ATOM   4478  O   PHE A 276      53.480  42.470  46.820  1.00  0.00           O
ATOM   4479  N   PHE A 277      52.870  41.410  44.920  1.00  0.00           N
ATOM   4480  HN  PHE A 277      53.190  41.060  44.040  1.00  0.00           H
ATOM   4481  CA  PHE A 277      51.480  41.290  45.190  1.00  0.00           C
ATOM   4482  HA  PHE A 277      51.110  42.290  45.310  1.00  0.00           H
ATOM   4483  CB  PHE A 277      50.790  40.580  43.940  1.00  0.00           C
ATOM   4484  HB1 PHE A 277      51.120  39.510  43.930  1.00  0.00           H
ATOM   4485  HB2 PHE A 277      51.070  41.030  42.970  1.00  0.00           H
ATOM   4486  CG  PHE A 277      49.250  40.460  43.880  1.00  0.00           C
ATOM   4487  CD1 PHE A 277      48.520  41.500  44.450  1.00  0.00           C
ATOM   4488  HD1 PHE A 277      49.080  42.300  44.910  1.00  0.00           H
ATOM   4489  CE1 PHE A 277      47.110  41.680  44.280  1.00  0.00           C
ATOM   4490  HE1 PHE A 277      46.580  42.490  44.750  1.00  0.00           H
ATOM   4491  CZ  PHE A 277      46.420  40.600  43.620  1.00  0.00           C
ATOM   4492  HZ  PHE A 277      45.340  40.680  43.580  1.00  0.00           H
ATOM   4493  CD2 PHE A 277      48.520  39.550  43.050  1.00  0.00           C
ATOM   4494  HD2 PHE A 277      49.030  38.830  42.420  1.00  0.00           H
ATOM   4495  CE2 PHE A 277      47.140  39.630  42.890  1.00  0.00           C
ATOM   4496  HE2 PHE A 277      46.640  38.950  42.210  1.00  0.00           H
ATOM   4497  C   PHE A 277      51.150  40.470  46.460  1.00  0.00           C
ATOM   4498  O   PHE A 277      50.370  40.910  47.280  1.00  0.00           O
ATOM   4499  N   ILE A 278      51.780  39.280  46.720  1.00  0.00           N
ATOM   4500  HN  ILE A 278      52.320  38.900  45.980  1.00  0.00           H
ATOM   4501  CA  ILE A 278      51.740  38.470  47.940  1.00  0.00           C
ATOM   4502  HA  ILE A 278      50.740  38.150  48.180  1.00  0.00           H
ATOM   4503  CB  ILE A 278      52.530  37.160  47.790  1.00  0.00           C
ATOM   4504  HB  ILE A 278      53.580  37.330  47.450  1.00  0.00           H
ATOM   4505  CG2 ILE A 278      52.750  36.400  49.170  1.00  0.00           C
ATOM   4506 HG21 ILE A 278      53.120  35.360  49.060  1.00  0.00           H
ATOM   4507 HG22 ILE A 278      51.730  36.320  49.580  1.00  0.00           H
ATOM   4508 HG23 ILE A 278      53.440  36.930  49.860  1.00  0.00           H
ATOM   4509  CG1 ILE A 278      51.660  36.270  46.800  1.00  0.00           C
ATOM   4510 HG11 ILE A 278      51.390  36.930  45.950  1.00  0.00           H
ATOM   4511 HG12 ILE A 278      50.730  35.920  47.310  1.00  0.00           H
ATOM   4512  CD  ILE A 278      52.430  35.170  46.240  1.00  0.00           C
ATOM   4513  HD1 ILE A 278      53.000  35.500  45.350  1.00  0.00           H
ATOM   4514  HD2 ILE A 278      51.870  34.320  45.800  1.00  0.00           H
ATOM   4515  HD3 ILE A 278      53.190  34.630  46.850  1.00  0.00           H
ATOM   4516  C   ILE A 278      52.250  39.290  49.160  1.00  0.00           C
ATOM   4517  O   ILE A 278      51.590  39.400  50.200  1.00  0.00           O
ATOM   4518  N   THR A 279      53.500  39.880  49.030  1.00  0.00           N
ATOM   4519  HN  THR A 279      54.000  39.680  48.190  1.00  0.00           H
ATOM   4520  CA  THR A 279      54.090  40.680  50.080  1.00  0.00           C
ATOM   4521  HA  THR A 279      54.200  39.980  50.890  1.00  0.00           H
ATOM   4522  CB  THR A 279      55.540  41.090  49.980  1.00  0.00           C
ATOM   4523  HB  THR A 279      55.840  41.750  50.810  1.00  0.00           H
ATOM   4524  OG1 THR A 279      55.800  41.890  48.820  1.00  0.00           O
ATOM   4525  HG1 THR A 279      55.800  41.190  48.140  1.00  0.00           H
ATOM   4526  CG2 THR A 279      56.440  39.820  49.900  1.00  0.00           C
ATOM   4527 HG21 THR A 279      56.110  38.990  49.250  1.00  0.00           H
ATOM   4528 HG22 THR A 279      56.400  39.370  50.910  1.00  0.00           H
ATOM   4529 HG23 THR A 279      57.500  40.070  49.670  1.00  0.00           H
ATOM   4530  C   THR A 279      53.280  41.970  50.480  1.00  0.00           C
ATOM   4531  O   THR A 279      53.230  42.370  51.660  1.00  0.00           O
ATOM   4532  N   LEU A 280      52.710  42.730  49.460  1.00  0.00           N
ATOM   4533  HN  LEU A 280      52.820  42.460  48.510  1.00  0.00           H
ATOM   4534  CA  LEU A 280      51.910  43.850  49.820  1.00  0.00           C
ATOM   4535  HA  LEU A 280      52.420  44.500  50.520  1.00  0.00           H
ATOM   4536  CB  LEU A 280      51.610  44.670  48.530  1.00  0.00           C
ATOM   4537  HB1 LEU A 280      51.150  44.060  47.730  1.00  0.00           H
ATOM   4538  HB2 LEU A 280      52.600  45.060  48.210  1.00  0.00           H
ATOM   4539  CG  LEU A 280      50.760  45.940  48.680  1.00  0.00           C
ATOM   4540  HG  LEU A 280      49.740  45.730  49.090  1.00  0.00           H
ATOM   4541  CD1 LEU A 280      51.460  46.970  49.590  1.00  0.00           C
ATOM   4542 HD11 LEU A 280      50.790  47.830  49.800  1.00  0.00           H
ATOM   4543 HD12 LEU A 280      52.370  47.460  49.160  1.00  0.00           H
ATOM   4544 HD13 LEU A 280      51.810  46.460  50.510  1.00  0.00           H
ATOM   4545  CD2 LEU A 280      50.560  46.610  47.320  1.00  0.00           C
ATOM   4546 HD21 LEU A 280      49.980  47.560  47.330  1.00  0.00           H
ATOM   4547 HD22 LEU A 280      49.900  45.830  46.880  1.00  0.00           H
ATOM   4548 HD23 LEU A 280      51.500  46.790  46.770  1.00  0.00           H
ATOM   4549  C   LEU A 280      50.630  43.410  50.470  1.00  0.00           C
ATOM   4550  O   LEU A 280      49.990  44.220  51.140  1.00  0.00           O
ATOM   4551  N   SER A 281      50.140  42.180  50.300  1.00  0.00           N
ATOM   4552  HN  SER A 281      50.540  41.580  49.610  1.00  0.00           H
ATOM   4553  CA  SER A 281      48.930  41.590  50.910  1.00  0.00           C
ATOM   4554  HA  SER A 281      48.210  42.380  50.760  1.00  0.00           H
ATOM   4555  CB  SER A 281      48.400  40.330  50.220  1.00  0.00           C
ATOM   4556  HB1 SER A 281      47.520  39.870  50.720  1.00  0.00           H
ATOM   4557  HB2 SER A 281      49.110  39.480  50.230  1.00  0.00           H
ATOM   4558  OG  SER A 281      47.970  40.720  48.900  1.00  0.00           O
ATOM   4559  HG1 SER A 281      48.730  40.760  48.340  1.00  0.00           H
ATOM   4560  C   SER A 281      49.110  41.330  52.380  1.00  0.00           C
ATOM   4561  O   SER A 281      48.140  41.220  53.140  1.00  0.00           O
ATOM   4562  N   PHE A 282      50.400  41.220  52.820  1.00  0.00           N
ATOM   4563  HN  PHE A 282      51.200  41.360  52.250  1.00  0.00           H
ATOM   4564  CA  PHE A 282      50.760  41.260  54.250  1.00  0.00           C
ATOM   4565  HA  PHE A 282      50.170  40.510  54.760  1.00  0.00           H
ATOM   4566  CB  PHE A 282      52.220  40.970  54.450  1.00  0.00           C
ATOM   4567  HB1 PHE A 282      52.490  41.000  55.530  1.00  0.00           H
ATOM   4568  HB2 PHE A 282      52.830  41.820  54.060  1.00  0.00           H
ATOM   4569  CG  PHE A 282      52.750  39.560  54.080  1.00  0.00           C
ATOM   4570  CD1 PHE A 282      53.950  39.410  53.420  1.00  0.00           C
ATOM   4571  HD1 PHE A 282      54.540  40.250  53.110  1.00  0.00           H
ATOM   4572  CE1 PHE A 282      54.480  38.120  53.270  1.00  0.00           C
ATOM   4573  HE1 PHE A 282      55.340  37.930  52.640  1.00  0.00           H
ATOM   4574  CZ  PHE A 282      53.780  37.020  53.860  1.00  0.00           C
ATOM   4575  HZ  PHE A 282      54.220  36.040  53.830  1.00  0.00           H
ATOM   4576  CD2 PHE A 282      52.020  38.410  54.630  1.00  0.00           C
ATOM   4577  HD2 PHE A 282      51.070  38.540  55.130  1.00  0.00           H
ATOM   4578  CE2 PHE A 282      52.540  37.140  54.470  1.00  0.00           C
ATOM   4579  HE2 PHE A 282      52.140  36.310  55.040  1.00  0.00           H
ATOM   4580  C   PHE A 282      50.440  42.530  55.010  1.00  0.00           C
ATOM   4581  O   PHE A 282      50.410  42.410  56.230  1.00  0.00           O
ATOM   4582  N   THR A 283      50.210  43.640  54.310  1.00  0.00           N
ATOM   4583  HN  THR A 283      50.480  43.750  53.350  1.00  0.00           H
ATOM   4584  CA  THR A 283      49.950  44.930  54.940  1.00  0.00           C
ATOM   4585  HA  THR A 283      50.830  45.160  55.520  1.00  0.00           H
ATOM   4586  CB  THR A 283      49.740  46.150  53.950  1.00  0.00           C
ATOM   4587  HB  THR A 283      49.320  47.020  54.480  1.00  0.00           H
ATOM   4588  OG1 THR A 283      48.740  45.920  52.880  1.00  0.00           O
ATOM   4589  HG1 THR A 283      49.060  45.280  52.240  1.00  0.00           H
ATOM   4590  CG2 THR A 283      51.110  46.430  53.290  1.00  0.00           C
ATOM   4591 HG21 THR A 283      51.880  46.650  54.060  1.00  0.00           H
ATOM   4592 HG22 THR A 283      51.070  47.280  52.570  1.00  0.00           H
ATOM   4593 HG23 THR A 283      51.410  45.500  52.760  1.00  0.00           H
ATOM   4594  C   THR A 283      48.770  44.930  55.830  1.00  0.00           C
ATOM   4595  O   THR A 283      48.790  45.590  56.890  1.00  0.00           O
ATOM   4596  N   TYR A 284      47.720  44.100  55.570  1.00  0.00           N
ATOM   4597  HN  TYR A 284      47.900  43.540  54.760  1.00  0.00           H
ATOM   4598  CA  TYR A 284      46.450  44.030  56.200  1.00  0.00           C
ATOM   4599  HA  TYR A 284      46.130  45.040  56.460  1.00  0.00           H
ATOM   4600  CB  TYR A 284      45.370  43.380  55.260  1.00  0.00           C
ATOM   4601  HB1 TYR A 284      44.360  43.470  55.710  1.00  0.00           H
ATOM   4602  HB2 TYR A 284      45.640  42.300  55.220  1.00  0.00           H
ATOM   4603  CG  TYR A 284      45.390  44.010  53.960  1.00  0.00           C
ATOM   4604  CD1 TYR A 284      45.580  43.210  52.820  1.00  0.00           C
ATOM   4605  HD1 TYR A 284      45.800  42.170  52.970  1.00  0.00           H
ATOM   4606  CE1 TYR A 284      45.380  43.770  51.570  1.00  0.00           C
ATOM   4607  HE1 TYR A 284      45.520  43.190  50.670  1.00  0.00           H
ATOM   4608  CZ  TYR A 284      45.030  45.170  51.440  1.00  0.00           C
ATOM   4609  OH  TYR A 284      44.900  45.810  50.160  1.00  0.00           O
ATOM   4610  HH  TYR A 284      45.270  45.300  49.430  1.00  0.00           H
ATOM   4611  CD2 TYR A 284      45.180  45.350  53.820  1.00  0.00           C
ATOM   4612  HD2 TYR A 284      45.210  45.930  54.730  1.00  0.00           H
ATOM   4613  CE2 TYR A 284      44.990  45.920  52.560  1.00  0.00           C
ATOM   4614  HE2 TYR A 284      44.880  47.000  52.460  1.00  0.00           H
ATOM   4615  C   TYR A 284      46.400  43.450  57.600  1.00  0.00           C
ATOM   4616  O   TYR A 284      45.470  43.550  58.370  1.00  0.00           O
ATOM   4617  N   MET A 285      47.490  42.910  57.980  1.00  0.00           N
ATOM   4618  HN  MET A 285      48.260  42.700  57.380  1.00  0.00           H
ATOM   4619  CA  MET A 285      47.870  42.540  59.330  1.00  0.00           C
ATOM   4620  HA  MET A 285      47.130  41.850  59.690  1.00  0.00           H
ATOM   4621  CB  MET A 285      49.240  41.860  59.380  1.00  0.00           C
ATOM   4622  HB1 MET A 285      49.630  41.810  60.410  1.00  0.00           H
ATOM   4623  HB2 MET A 285      49.920  42.530  58.820  1.00  0.00           H
ATOM   4624  CG  MET A 285      49.260  40.480  58.710  1.00  0.00           C
ATOM   4625  HG1 MET A 285      49.220  40.620  57.610  1.00  0.00           H
ATOM   4626  HG2 MET A 285      48.450  39.780  58.990  1.00  0.00           H
ATOM   4627  SD  MET A 285      50.920  39.790  58.800  1.00  0.00           S
ATOM   4628  CE  MET A 285      50.500  38.020  58.600  1.00  0.00           C
ATOM   4629  HE1 MET A 285      49.920  37.880  57.660  1.00  0.00           H
ATOM   4630  HE2 MET A 285      49.710  37.830  59.360  1.00  0.00           H
ATOM   4631  HE3 MET A 285      51.320  37.280  58.620  1.00  0.00           H
ATOM   4632  C   MET A 285      47.880  43.690  60.320  1.00  0.00           C
ATOM   4633  O   MET A 285      47.450  43.540  61.460  1.00  0.00           O
ATOM   4634  N   ASN A 286      48.240  44.880  59.850  1.00  0.00           N
ATOM   4635  HN  ASN A 286      48.640  44.990  58.940  1.00  0.00           H
ATOM   4636  CA  ASN A 286      48.080  46.100  60.700  1.00  0.00           C
ATOM   4637  HA  ASN A 286      48.750  46.020  61.550  1.00  0.00           H
ATOM   4638  CB  ASN A 286      48.630  47.280  59.750  1.00  0.00           C
ATOM   4639  HB1 ASN A 286      47.930  47.430  58.890  1.00  0.00           H
ATOM   4640  HB2 ASN A 286      49.600  46.910  59.370  1.00  0.00           H
ATOM   4641  CG  ASN A 286      48.860  48.600  60.510  1.00  0.00           C
ATOM   4642  OD1 ASN A 286      48.710  48.660  61.730  1.00  0.00           O
ATOM   4643  ND2 ASN A 286      49.040  49.760  59.880  1.00  0.00           N
ATOM   4644 HD21 ASN A 286      49.110  50.610  60.400  1.00  0.00           H
ATOM   4645 HD22 ASN A 286      48.960  49.850  58.880  1.00  0.00           H
ATOM   4646  C   ASN A 286      46.650  46.310  61.230  1.00  0.00           C
ATOM   4647  O   ASN A 286      46.530  46.620  62.370  1.00  0.00           O
ATOM   4648  N   SER A 287      45.610  46.110  60.450  1.00  0.00           N
ATOM   4649  HN  SER A 287      45.790  45.780  59.520  1.00  0.00           H
ATOM   4650  CA  SER A 287      44.240  46.300  60.880  1.00  0.00           C
ATOM   4651  HA  SER A 287      44.270  47.110  61.590  1.00  0.00           H
ATOM   4652  CB  SER A 287      43.250  46.490  59.690  1.00  0.00           C
ATOM   4653  HB1 SER A 287      42.180  46.220  59.860  1.00  0.00           H
ATOM   4654  HB2 SER A 287      43.520  45.670  59.000  1.00  0.00           H
ATOM   4655  OG  SER A 287      43.500  47.800  59.120  1.00  0.00           O
ATOM   4656  HG1 SER A 287      44.260  47.830  58.540  1.00  0.00           H
ATOM   4657  C   SER A 287      43.740  45.050  61.640  1.00  0.00           C
ATOM   4658  O   SER A 287      42.740  45.220  62.340  1.00  0.00           O
ATOM   4659  N   MET A 288      44.360  43.860  61.550  1.00  0.00           N
ATOM   4660  HN  MET A 288      45.180  43.770  61.000  1.00  0.00           H
ATOM   4661  CA  MET A 288      44.050  42.780  62.470  1.00  0.00           C
ATOM   4662  HA  MET A 288      43.010  42.760  62.760  1.00  0.00           H
ATOM   4663  CB  MET A 288      44.380  41.380  61.920  1.00  0.00           C
ATOM   4664  HB1 MET A 288      44.410  40.660  62.770  1.00  0.00           H
ATOM   4665  HB2 MET A 288      45.410  41.430  61.540  1.00  0.00           H
ATOM   4666  CG  MET A 288      43.560  40.980  60.620  1.00  0.00           C
ATOM   4667  HG1 MET A 288      43.840  41.690  59.810  1.00  0.00           H
ATOM   4668  HG2 MET A 288      42.510  40.960  60.960  1.00  0.00           H
ATOM   4669  SD  MET A 288      43.920  39.320  59.870  1.00  0.00           S
ATOM   4670  CE  MET A 288      43.580  38.390  61.380  1.00  0.00           C
ATOM   4671  HE1 MET A 288      44.410  38.650  62.070  1.00  0.00           H
ATOM   4672  HE2 MET A 288      43.760  37.330  61.140  1.00  0.00           H
ATOM   4673  HE3 MET A 288      42.560  38.640  61.750  1.00  0.00           H
ATOM   4674  C   MET A 288      44.760  42.910  63.770  1.00  0.00           C
ATOM   4675  O   MET A 288      44.250  42.590  64.840  1.00  0.00           O
ATOM   4676  N   LEU A 289      46.050  43.340  63.780  1.00  0.00           N
ATOM   4677  HN  LEU A 289      46.550  43.520  62.930  1.00  0.00           H
ATOM   4678  CA  LEU A 289      46.890  43.300  64.940  1.00  0.00           C
ATOM   4679  HA  LEU A 289      46.600  42.360  65.390  1.00  0.00           H
ATOM   4680  CB  LEU A 289      48.400  43.160  64.610  1.00  0.00           C
ATOM   4681  HB1 LEU A 289      48.630  44.110  64.090  1.00  0.00           H
ATOM   4682  HB2 LEU A 289      48.590  42.390  63.820  1.00  0.00           H
ATOM   4683  CG  LEU A 289      49.350  42.840  65.760  1.00  0.00           C
ATOM   4684  HG  LEU A 289      49.310  43.770  66.370  1.00  0.00           H
ATOM   4685  CD1 LEU A 289      48.830  41.720  66.760  1.00  0.00           C
ATOM   4686 HD11 LEU A 289      47.850  41.980  67.200  1.00  0.00           H
ATOM   4687 HD12 LEU A 289      49.630  41.570  67.520  1.00  0.00           H
ATOM   4688 HD13 LEU A 289      48.700  40.710  66.310  1.00  0.00           H
ATOM   4689  CD2 LEU A 289      50.780  42.570  65.330  1.00  0.00           C
ATOM   4690 HD21 LEU A 289      51.470  42.490  66.200  1.00  0.00           H
ATOM   4691 HD22 LEU A 289      51.270  43.350  64.690  1.00  0.00           H
ATOM   4692 HD23 LEU A 289      50.700  41.650  64.730  1.00  0.00           H
ATOM   4693  C   LEU A 289      46.610  44.410  65.910  1.00  0.00           C
ATOM   4694  O   LEU A 289      46.650  44.290  67.110  1.00  0.00           O
ATOM   4695  N   ASP A 290      46.290  45.630  65.500  1.00  0.00           N
ATOM   4696  HN  ASP A 290      46.380  45.920  64.550  1.00  0.00           H
ATOM   4697  CA  ASP A 290      46.110  46.760  66.500  1.00  0.00           C
ATOM   4698  HA  ASP A 290      46.950  46.730  67.170  1.00  0.00           H
ATOM   4699  CB  ASP A 290      46.060  48.170  65.840  1.00  0.00           C
ATOM   4700  HB1 ASP A 290      46.090  49.060  66.510  1.00  0.00           H
ATOM   4701  HB2 ASP A 290      45.130  48.360  65.270  1.00  0.00           H
ATOM   4702  CG  ASP A 290      47.130  48.410  64.830  1.00  0.00           C
ATOM   4703  OD1 ASP A 290      48.210  47.870  64.930  1.00  0.00           O
ATOM   4704  OD2 ASP A 290      46.860  49.240  63.770  1.00  0.00           O
ATOM   4705  HD2 ASP A 290      47.610  49.160  63.180  1.00  0.00           H
ATOM   4706  C   ASP A 290      44.890  46.700  67.420  1.00  0.00           C
ATOM   4707  O   ASP A 290      44.930  47.220  68.560  1.00  0.00           O
ATOM   4708  N   PRO A 291      43.750  46.070  67.100  1.00  0.00           N
ATOM   4709  CD  PRO A 291      43.240  45.890  65.740  1.00  0.00           C
ATOM   4710  HD1 PRO A 291      43.620  44.950  65.280  1.00  0.00           H
ATOM   4711  HD2 PRO A 291      43.450  46.770  65.090  1.00  0.00           H
ATOM   4712  CA  PRO A 291      42.740  45.730  68.160  1.00  0.00           C
ATOM   4713  HA  PRO A 291      42.450  46.680  68.590  1.00  0.00           H
ATOM   4714  CB  PRO A 291      41.650  45.030  67.400  1.00  0.00           C
ATOM   4715  HB1 PRO A 291      40.620  45.200  67.810  1.00  0.00           H
ATOM   4716  HB2 PRO A 291      41.860  43.950  67.280  1.00  0.00           H
ATOM   4717  CG  PRO A 291      41.760  45.740  65.980  1.00  0.00           C
ATOM   4718  HG1 PRO A 291      41.300  45.100  65.200  1.00  0.00           H
ATOM   4719  HG2 PRO A 291      41.170  46.690  65.960  1.00  0.00           H
ATOM   4720  C   PRO A 291      43.280  44.930  69.360  1.00  0.00           C
ATOM   4721  O   PRO A 291      43.060  45.230  70.500  1.00  0.00           O
ATOM   4722  N   VAL A 292      44.210  43.910  69.060  1.00  0.00           N
ATOM   4723  HN  VAL A 292      44.200  43.570  68.120  1.00  0.00           H
ATOM   4724  CA  VAL A 292      44.980  43.110  70.010  1.00  0.00           C
ATOM   4725  HA  VAL A 292      44.250  42.750  70.700  1.00  0.00           H
ATOM   4726  CB  VAL A 292      45.520  41.790  69.340  1.00  0.00           C
ATOM   4727  HB  VAL A 292      46.420  42.020  68.720  1.00  0.00           H
ATOM   4728  CG1 VAL A 292      46.300  40.920  70.380  1.00  0.00           C
ATOM   4729 HG11 VAL A 292      46.850  40.070  69.920  1.00  0.00           H
ATOM   4730 HG12 VAL A 292      45.580  40.510  71.130  1.00  0.00           H
ATOM   4731 HG13 VAL A 292      47.070  41.500  70.920  1.00  0.00           H
ATOM   4732  CG2 VAL A 292      44.490  40.990  68.560  1.00  0.00           C
ATOM   4733 HG21 VAL A 292      44.800  39.920  68.520  1.00  0.00           H
ATOM   4734 HG22 VAL A 292      44.320  41.450  67.550  1.00  0.00           H
ATOM   4735 HG23 VAL A 292      43.510  40.990  69.080  1.00  0.00           H
ATOM   4736  C   VAL A 292      45.930  43.880  70.860  1.00  0.00           C
ATOM   4737  O   VAL A 292      45.930  43.730  72.080  1.00  0.00           O
ATOM   4738  N   VAL A 293      46.690  44.780  70.270  1.00  0.00           N
ATOM   4739  HN  VAL A 293      46.730  44.850  69.280  1.00  0.00           H
ATOM   4740  CA  VAL A 293      47.940  45.210  71.020  1.00  0.00           C
ATOM   4741  HA  VAL A 293      48.010  44.700  71.960  1.00  0.00           H
ATOM   4742  CB  VAL A 293      49.190  44.620  70.400  1.00  0.00           C
ATOM   4743  HB  VAL A 293      49.920  44.760  71.220  1.00  0.00           H
ATOM   4744  CG1 VAL A 293      49.180  43.090  70.260  1.00  0.00           C
ATOM   4745 HG11 VAL A 293      50.220  42.690  70.170  1.00  0.00           H
ATOM   4746 HG12 VAL A 293      48.570  42.780  69.390  1.00  0.00           H
ATOM   4747 HG13 VAL A 293      48.740  42.700  71.210  1.00  0.00           H
ATOM   4748  CG2 VAL A 293      49.560  45.360  69.100  1.00  0.00           C
ATOM   4749 HG21 VAL A 293      50.010  46.340  69.360  1.00  0.00           H
ATOM   4750 HG22 VAL A 293      48.750  45.620  68.390  1.00  0.00           H
ATOM   4751 HG23 VAL A 293      50.380  44.810  68.580  1.00  0.00           H
ATOM   4752  C   VAL A 293      48.080  46.680  71.410  1.00  0.00           C
ATOM   4753  O   VAL A 293      49.010  47.270  71.950  1.00  0.00           O
ATOM   4754  N   TYR A 294      46.990  47.430  71.220  1.00  0.00           N
ATOM   4755  HN  TYR A 294      46.150  46.910  71.100  1.00  0.00           H
ATOM   4756  CA  TYR A 294      46.980  48.840  71.420  1.00  0.00           C
ATOM   4757  HA  TYR A 294      47.750  49.220  72.080  1.00  0.00           H
ATOM   4758  CB  TYR A 294      47.120  49.660  70.100  1.00  0.00           C
ATOM   4759  HB1 TYR A 294      46.730  50.690  70.260  1.00  0.00           H
ATOM   4760  HB2 TYR A 294      46.500  49.400  69.210  1.00  0.00           H
ATOM   4761  CG  TYR A 294      48.550  49.640  69.720  1.00  0.00           C
ATOM   4762  CD1 TYR A 294      49.000  48.790  68.690  1.00  0.00           C
ATOM   4763  HD1 TYR A 294      48.230  48.310  68.110  1.00  0.00           H
ATOM   4764  CE1 TYR A 294      50.360  48.790  68.260  1.00  0.00           C
ATOM   4765  HE1 TYR A 294      50.690  48.160  67.440  1.00  0.00           H
ATOM   4766  CZ  TYR A 294      51.290  49.400  69.090  1.00  0.00           C
ATOM   4767  OH  TYR A 294      52.630  49.150  68.830  1.00  0.00           O
ATOM   4768  HH  TYR A 294      53.190  49.770  69.290  1.00  0.00           H
ATOM   4769  CD2 TYR A 294      49.530  50.380  70.470  1.00  0.00           C
ATOM   4770  HD2 TYR A 294      49.150  50.980  71.280  1.00  0.00           H
ATOM   4771  CE2 TYR A 294      50.890  50.260  70.160  1.00  0.00           C
ATOM   4772  HE2 TYR A 294      51.600  50.850  70.740  1.00  0.00           H
ATOM   4773  C   TYR A 294      45.760  49.300  72.190  1.00  0.00           C
ATOM   4774  O   TYR A 294      45.890  49.770  73.380  1.00  0.00           O
ATOM   4775  N   TYR A 295      44.520  49.290  71.630  1.00  0.00           N
ATOM   4776  HN  TYR A 295      44.370  48.750  70.810  1.00  0.00           H
ATOM   4777  CA  TYR A 295      43.500  50.250  71.950  1.00  0.00           C
ATOM   4778  HA  TYR A 295      44.020  51.180  71.750  1.00  0.00           H
ATOM   4779  CB  TYR A 295      42.190  50.020  71.050  1.00  0.00           C
ATOM   4780  HB1 TYR A 295      41.460  50.820  71.320  1.00  0.00           H
ATOM   4781  HB2 TYR A 295      41.740  49.060  71.390  1.00  0.00           H
ATOM   4782  CG  TYR A 295      42.420  50.110  69.560  1.00  0.00           C
ATOM   4783  CD1 TYR A 295      43.100  51.200  69.030  1.00  0.00           C
ATOM   4784  HD1 TYR A 295      43.450  51.930  69.760  1.00  0.00           H
ATOM   4785  CE1 TYR A 295      43.340  51.290  67.670  1.00  0.00           C
ATOM   4786  HE1 TYR A 295      43.950  52.030  67.180  1.00  0.00           H
ATOM   4787  CZ  TYR A 295      42.860  50.310  66.720  1.00  0.00           C
ATOM   4788  OH  TYR A 295      43.200  50.500  65.350  1.00  0.00           O
ATOM   4789  HH  TYR A 295      42.570  50.070  64.770  1.00  0.00           H
ATOM   4790  CD2 TYR A 295      41.870  49.150  68.650  1.00  0.00           C
ATOM   4791  HD2 TYR A 295      41.310  48.300  69.020  1.00  0.00           H
ATOM   4792  CE2 TYR A 295      42.100  49.240  67.300  1.00  0.00           C
ATOM   4793  HE2 TYR A 295      41.710  48.540  66.580  1.00  0.00           H
ATOM   4794  C   TYR A 295      42.980  50.250  73.430  1.00  0.00           C
ATOM   4795  O   TYR A 295      42.710  51.350  73.970  1.00  0.00           O
ATOM   4796  N   PHE A 296      43.000  49.020  73.960  1.00  0.00           N
ATOM   4797  HN  PHE A 296      43.240  48.160  73.530  1.00  0.00           H
ATOM   4798  CA  PHE A 296      42.310  48.860  75.230  1.00  0.00           C
ATOM   4799  HA  PHE A 296      41.780  49.720  75.620  1.00  0.00           H
ATOM   4800  CB  PHE A 296      41.230  47.770  75.170  1.00  0.00           C
ATOM   4801  HB1 PHE A 296      40.470  48.070  75.930  1.00  0.00           H
ATOM   4802  HB2 PHE A 296      41.580  46.730  75.350  1.00  0.00           H
ATOM   4803  CG  PHE A 296      40.420  47.760  73.840  1.00  0.00           C
ATOM   4804  CD1 PHE A 296      40.140  46.560  73.170  1.00  0.00           C
ATOM   4805  HD1 PHE A 296      40.530  45.630  73.540  1.00  0.00           H
ATOM   4806  CE1 PHE A 296      39.290  46.580  72.110  1.00  0.00           C
ATOM   4807  HE1 PHE A 296      38.960  45.690  71.590  1.00  0.00           H
ATOM   4808  CZ  PHE A 296      38.760  47.720  71.550  1.00  0.00           C
ATOM   4809  HZ  PHE A 296      38.160  47.660  70.650  1.00  0.00           H
ATOM   4810  CD2 PHE A 296      39.720  48.880  73.370  1.00  0.00           C
ATOM   4811  HD2 PHE A 296      39.670  49.800  73.940  1.00  0.00           H
ATOM   4812  CE2 PHE A 296      38.880  48.970  72.240  1.00  0.00           C
ATOM   4813  HE2 PHE A 296      38.420  49.870  71.880  1.00  0.00           H
ATOM   4814  C   PHE A 296      43.230  48.450  76.400  1.00  0.00           C
ATOM   4815  O   PHE A 296      42.720  48.280  77.500  1.00  0.00           O
ATOM   4816  N   SER A 297      44.520  48.400  76.160  1.00  0.00           N
ATOM   4817  HN  SER A 297      44.710  48.740  75.240  1.00  0.00           H
ATOM   4818  CA  SER A 297      45.640  48.010  77.070  1.00  0.00           C
ATOM   4819  HA  SER A 297      46.090  48.880  77.520  1.00  0.00           H
ATOM   4820  CB  SER A 297      45.350  46.860  78.170  1.00  0.00           C
ATOM   4821  HB1 SER A 297      45.170  45.930  77.620  1.00  0.00           H
ATOM   4822  HB2 SER A 297      44.480  47.160  78.800  1.00  0.00           H
ATOM   4823  OG  SER A 297      46.530  46.870  79.070  1.00  0.00           O
ATOM   4824  HG1 SER A 297      46.570  46.000  79.460  1.00  0.00           H
ATOM   4825  C   SER A 297      46.630  47.490  76.010  1.00  0.00           C
ATOM   4826  O   SER A 297      46.420  46.740  75.090  1.00  0.00           O
ATOM   4827  N   SER A 298      47.920  47.980  76.030  1.00  0.00           N
ATOM   4828  HN  SER A 298      48.210  48.660  76.720  1.00  0.00           H
ATOM   4829  CA  SER A 298      49.010  47.680  75.190  1.00  0.00           C
ATOM   4830  HA  SER A 298      48.670  47.070  74.370  1.00  0.00           H
ATOM   4831  CB  SER A 298      49.540  49.030  74.620  1.00  0.00           C
ATOM   4832  HB1 SER A 298      49.840  49.810  75.370  1.00  0.00           H
ATOM   4833  HB2 SER A 298      48.690  49.510  74.110  1.00  0.00           H
ATOM   4834  OG  SER A 298      50.610  48.740  73.720  1.00  0.00           O
ATOM   4835  HG1 SER A 298      50.280  48.460  72.860  1.00  0.00           H
ATOM   4836  C   SER A 298      50.070  47.130  76.090  1.00  0.00           C
ATOM   4837  O   SER A 298      50.160  47.640  77.200  1.00  0.00           O
ATOM   4838  N   PRO A 299      50.820  46.050  75.820  1.00  0.00           N
ATOM   4839  CD  PRO A 299      50.780  45.340  74.490  1.00  0.00           C
ATOM   4840  HD1 PRO A 299      50.350  45.910  73.640  1.00  0.00           H
ATOM   4841  HD2 PRO A 299      50.080  44.480  74.560  1.00  0.00           H
ATOM   4842  CA  PRO A 299      51.850  45.500  76.700  1.00  0.00           C
ATOM   4843  HA  PRO A 299      51.310  45.060  77.530  1.00  0.00           H
ATOM   4844  CB  PRO A 299      52.560  44.490  75.790  1.00  0.00           C
ATOM   4845  HB1 PRO A 299      52.120  43.530  76.130  1.00  0.00           H
ATOM   4846  HB2 PRO A 299      53.650  44.350  75.940  1.00  0.00           H
ATOM   4847  CG  PRO A 299      52.210  44.860  74.330  1.00  0.00           C
ATOM   4848  HG1 PRO A 299      52.850  45.700  73.980  1.00  0.00           H
ATOM   4849  HG2 PRO A 299      52.400  43.930  73.760  1.00  0.00           H
ATOM   4850  C   PRO A 299      52.800  46.460  77.330  1.00  0.00           C
ATOM   4851  O   PRO A 299      53.440  47.240  76.640  1.00  0.00           O
ATOM   4852  N   SER A 300      52.970  46.450  78.660  1.00  0.00           N
ATOM   4853  HN  SER A 300      52.580  45.610  79.020  1.00  0.00           H
ATOM   4854  CA  SER A 300      53.770  47.400  79.470  1.00  0.00           C
ATOM   4855  HA  SER A 300      54.790  47.230  79.160  1.00  0.00           H
ATOM   4856  CB  SER A 300      53.340  48.910  79.290  1.00  0.00           C
ATOM   4857  HB1 SER A 300      53.410  49.210  78.220  1.00  0.00           H
ATOM   4858  HB2 SER A 300      54.160  49.500  79.770  1.00  0.00           H
ATOM   4859  OG  SER A 300      52.120  49.320  79.860  1.00  0.00           O
ATOM   4860  HG1 SER A 300      51.510  48.590  79.690  1.00  0.00           H
ATOM   4861  C   SER A 300      53.840  47.000  80.990  1.00  0.00           C
ATOM   4862  O   SER A 300      54.490  47.700  81.790  1.00  0.00           O
ATOM   4863  NT  SER A 300      53.290  45.880  81.310  1.00  0.00           N
ATOM   4864  HNT SER A 300      52.810  45.250  80.710  1.00  0.00           H
ATOM   4865  CAT SER A 300      53.360  45.230  82.620  1.00  0.00           C
ATOM   4866  HT1 SER A 300      54.250  45.620  83.170  1.00  0.00           H
ATOM   4867  HT2 SER A 300      53.510  44.130  82.520  1.00  0.00           H
ATOM   4868  HT3 SER A 300      52.480  45.320  83.270  1.00  0.00           H
TER
ENDMDL
