# Supplementary material for: Structural basis of hydroxycarboxylic acid receptor signaling mechanisms through ligand binding
Source: Nat Commun. 2023 Sep 22;14:5899. doi: 10.1038/s41467-023-41650-7 (PMC10516952; doi:10.1038/s41467-023-41650-7)
Supplement: Supplementary file 4 — Source Data [file 41467_2023_41650_MOESM4_ESM.zip › source file/molecular dynamics simulations trajectories/without_gsk_run1/without_gsk_run1_500ns.pdb]

REMARK    GENERATED BY TRJCONV
TITLE     Title t= 500000.00000 step= 250000000
REMARK    THIS IS A SIMULATION BOX
CRYST1   95.727   95.727  112.043  90.00  90.00  90.00 P 1           1
MODEL        1
ATOM      1  CAY HSD A   9      48.160  42.480  24.860  1.00  0.00           C
ATOM      2  HY1 HSD A   9      47.880  42.310  23.800  1.00  0.00           H
ATOM      3  HY2 HSD A   9      47.990  41.560  25.470  1.00  0.00           H
ATOM      4  HY3 HSD A   9      49.240  42.690  24.990  1.00  0.00           H
ATOM      5  CY  HSD A   9      47.380  43.570  25.500  1.00  0.00           C
ATOM      6  OY  HSD A   9      46.320  43.920  24.960  1.00  0.00           O
ATOM      7  N   HSD A   9      47.850  44.160  26.570  1.00  0.00           N
ATOM      8  HN  HSD A   9      48.820  44.060  26.790  1.00  0.00           H
ATOM      9  CA  HSD A   9      47.170  45.170  27.360  1.00  0.00           C
ATOM     10  HA  HSD A   9      46.510  45.710  26.700  1.00  0.00           H
ATOM     11  CB  HSD A   9      46.390  44.490  28.520  1.00  0.00           C
ATOM     12  HB1 HSD A   9      45.860  45.310  29.050  1.00  0.00           H
ATOM     13  HB2 HSD A   9      47.130  43.990  29.180  1.00  0.00           H
ATOM     14  ND1 HSD A   9      44.270  43.940  27.260  1.00  0.00           N
ATOM     15  HD1 HSD A   9      44.300  44.700  26.610  1.00  0.00           H
ATOM     16  CG  HSD A   9      45.330  43.590  28.050  1.00  0.00           C
ATOM     17  CE1 HSD A   9      43.460  42.830  27.130  1.00  0.00           C
ATOM     18  HE1 HSD A   9      42.580  42.790  26.490  1.00  0.00           H
ATOM     19  NE2 HSD A   9      43.990  41.790  27.710  1.00  0.00           N
ATOM     20  CD2 HSD A   9      45.180  42.270  28.300  1.00  0.00           C
ATOM     21  HD2 HSD A   9      45.860  41.640  28.850  1.00  0.00           H
ATOM     22  C   HSD A   9      48.200  46.170  27.920  1.00  0.00           C
ATOM     23  O   HSD A   9      49.240  45.720  28.450  1.00  0.00           O
ATOM     24  N   PHE A  10      47.920  47.490  28.010  1.00  0.00           N
ATOM     25  HN  PHE A  10      47.110  47.950  27.640  1.00  0.00           H
ATOM     26  CA  PHE A  10      48.930  48.370  28.510  1.00  0.00           C
ATOM     27  HA  PHE A  10      49.490  47.790  29.240  1.00  0.00           H
ATOM     28  CB  PHE A  10      49.990  48.820  27.490  1.00  0.00           C
ATOM     29  HB1 PHE A  10      50.870  49.340  27.930  1.00  0.00           H
ATOM     30  HB2 PHE A  10      49.370  49.260  26.690  1.00  0.00           H
ATOM     31  CG  PHE A  10      50.760  47.670  26.770  1.00  0.00           C
ATOM     32  CD1 PHE A  10      50.250  47.210  25.520  1.00  0.00           C
ATOM     33  HD1 PHE A  10      49.460  47.790  25.070  1.00  0.00           H
ATOM     34  CE1 PHE A  10      50.950  46.200  24.800  1.00  0.00           C
ATOM     35  HE1 PHE A  10      50.570  45.860  23.850  1.00  0.00           H
ATOM     36  CZ  PHE A  10      51.980  45.560  25.390  1.00  0.00           C
ATOM     37  HZ  PHE A  10      52.540  44.700  25.030  1.00  0.00           H
ATOM     38  CD2 PHE A  10      51.860  47.020  27.300  1.00  0.00           C
ATOM     39  HD2 PHE A  10      52.150  47.320  28.290  1.00  0.00           H
ATOM     40  CE2 PHE A  10      52.420  45.950  26.640  1.00  0.00           C
ATOM     41  HE2 PHE A  10      53.160  45.310  27.070  1.00  0.00           H
ATOM     42  C   PHE A  10      48.400  49.640  29.150  1.00  0.00           C
ATOM     43  O   PHE A  10      47.360  50.090  28.700  1.00  0.00           O
ATOM     44  N   LEU A  11      49.120  50.410  30.040  1.00  0.00           N
ATOM     45  HN  LEU A  11      50.020  50.020  30.230  1.00  0.00           H
ATOM     46  CA  LEU A  11      48.810  51.770  30.460  1.00  0.00           C
ATOM     47  HA  LEU A  11      47.770  51.970  30.260  1.00  0.00           H
ATOM     48  CB  LEU A  11      49.200  52.020  31.950  1.00  0.00           C
ATOM     49  HB1 LEU A  11      49.050  53.050  32.320  1.00  0.00           H
ATOM     50  HB2 LEU A  11      50.290  51.840  32.070  1.00  0.00           H
ATOM     51  CG  LEU A  11      48.510  51.020  32.910  1.00  0.00           C
ATOM     52  HG  LEU A  11      49.020  50.040  32.800  1.00  0.00           H
ATOM     53  CD1 LEU A  11      48.810  51.540  34.330  1.00  0.00           C
ATOM     54 HD11 LEU A  11      48.420  50.790  35.050  1.00  0.00           H
ATOM     55 HD12 LEU A  11      48.230  52.430  34.660  1.00  0.00           H
ATOM     56 HD13 LEU A  11      49.880  51.790  34.480  1.00  0.00           H
ATOM     57  CD2 LEU A  11      47.040  50.850  32.580  1.00  0.00           C
ATOM     58 HD21 LEU A  11      46.920  50.220  31.680  1.00  0.00           H
ATOM     59 HD22 LEU A  11      46.480  51.780  32.390  1.00  0.00           H
ATOM     60 HD23 LEU A  11      46.550  50.300  33.410  1.00  0.00           H
ATOM     61  C   LEU A  11      49.690  52.670  29.650  1.00  0.00           C
ATOM     62  O   LEU A  11      50.700  52.260  29.110  1.00  0.00           O
ATOM     63  N   GLU A  12      49.410  53.930  29.670  1.00  0.00           N
ATOM     64  HN  GLU A  12      48.700  54.250  30.290  1.00  0.00           H
ATOM     65  CA  GLU A  12      50.270  55.040  29.090  1.00  0.00           C
ATOM     66  HA  GLU A  12      51.260  54.690  28.830  1.00  0.00           H
ATOM     67  CB  GLU A  12      49.620  55.750  27.810  1.00  0.00           C
ATOM     68  HB1 GLU A  12      50.270  56.630  27.630  1.00  0.00           H
ATOM     69  HB2 GLU A  12      48.540  55.870  28.050  1.00  0.00           H
ATOM     70  CG  GLU A  12      49.670  54.870  26.550  1.00  0.00           C
ATOM     71  HG1 GLU A  12      48.830  54.140  26.520  1.00  0.00           H
ATOM     72  HG2 GLU A  12      50.580  54.220  26.560  1.00  0.00           H
ATOM     73  CD  GLU A  12      49.580  55.590  25.180  1.00  0.00           C
ATOM     74  OE1 GLU A  12      50.090  55.150  24.170  1.00  0.00           O
ATOM     75  OE2 GLU A  12      48.890  56.680  25.200  1.00  0.00           O
ATOM     76  C   GLU A  12      50.520  55.930  30.230  1.00  0.00           C
ATOM     77  O   GLU A  12      49.600  56.530  30.750  1.00  0.00           O
ATOM     78  N   ILE A  13      51.760  56.040  30.720  1.00  0.00           N
ATOM     79  HN  ILE A  13      52.510  55.610  30.220  1.00  0.00           H
ATOM     80  CA  ILE A  13      52.220  56.820  31.810  1.00  0.00           C
ATOM     81  HA  ILE A  13      51.490  57.510  32.230  1.00  0.00           H
ATOM     82  CB  ILE A  13      52.710  56.000  33.030  1.00  0.00           C
ATOM     83  HB  ILE A  13      53.660  55.520  32.730  1.00  0.00           H
ATOM     84  CG2 ILE A  13      53.080  57.000  34.200  1.00  0.00           C
ATOM     85 HG21 ILE A  13      52.280  57.720  34.470  1.00  0.00           H
ATOM     86 HG22 ILE A  13      53.960  57.580  33.870  1.00  0.00           H
ATOM     87 HG23 ILE A  13      53.390  56.490  35.140  1.00  0.00           H
ATOM     88  CG1 ILE A  13      51.760  54.860  33.500  1.00  0.00           C
ATOM     89 HG11 ILE A  13      52.300  54.310  34.310  1.00  0.00           H
ATOM     90 HG12 ILE A  13      51.640  54.100  32.690  1.00  0.00           H
ATOM     91  CD  ILE A  13      50.370  55.300  33.890  1.00  0.00           C
ATOM     92  HD1 ILE A  13      50.380  56.350  34.230  1.00  0.00           H
ATOM     93  HD2 ILE A  13      49.880  54.540  34.530  1.00  0.00           H
ATOM     94  HD3 ILE A  13      49.780  55.300  32.940  1.00  0.00           H
ATOM     95  C   ILE A  13      53.420  57.550  31.210  1.00  0.00           C
ATOM     96  O   ILE A  13      54.280  56.840  30.780  1.00  0.00           O
ATOM     97  N   ASP A  14      53.280  58.880  31.090  1.00  0.00           N
ATOM     98  HN  ASP A  14      52.400  59.270  31.360  1.00  0.00           H
ATOM     99  CA  ASP A  14      54.250  59.800  30.400  1.00  0.00           C
ATOM    100  HA  ASP A  14      53.830  60.770  30.560  1.00  0.00           H
ATOM    101  CB  ASP A  14      55.730  59.580  30.980  1.00  0.00           C
ATOM    102  HB1 ASP A  14      56.490  60.220  30.490  1.00  0.00           H
ATOM    103  HB2 ASP A  14      55.950  58.520  30.750  1.00  0.00           H
ATOM    104  CG  ASP A  14      55.820  59.840  32.500  1.00  0.00           C
ATOM    105  OD1 ASP A  14      54.940  60.540  33.050  1.00  0.00           O
ATOM    106  OD2 ASP A  14      56.850  59.310  33.040  1.00  0.00           O
ATOM    107  C   ASP A  14      54.250  59.580  28.830  1.00  0.00           C
ATOM    108  O   ASP A  14      55.270  59.870  28.210  1.00  0.00           O
ATOM    109  N   LYS A  15      53.220  58.990  28.240  1.00  0.00           N
ATOM    110  HN  LYS A  15      52.310  59.060  28.670  1.00  0.00           H
ATOM    111  CA  LYS A  15      53.080  58.500  26.870  1.00  0.00           C
ATOM    112  HA  LYS A  15      52.080  58.090  26.800  1.00  0.00           H
ATOM    113  CB  LYS A  15      53.190  59.560  25.710  1.00  0.00           C
ATOM    114  HB1 LYS A  15      53.710  59.060  24.860  1.00  0.00           H
ATOM    115  HB2 LYS A  15      53.930  60.310  26.050  1.00  0.00           H
ATOM    116  CG  LYS A  15      51.930  60.370  25.440  1.00  0.00           C
ATOM    117  HG1 LYS A  15      52.060  61.160  24.660  1.00  0.00           H
ATOM    118  HG2 LYS A  15      51.580  60.890  26.350  1.00  0.00           H
ATOM    119  CD  LYS A  15      50.650  59.550  24.900  1.00  0.00           C
ATOM    120  HD1 LYS A  15      49.750  60.180  24.750  1.00  0.00           H
ATOM    121  HD2 LYS A  15      50.440  58.750  25.660  1.00  0.00           H
ATOM    122  CE  LYS A  15      50.840  58.850  23.540  1.00  0.00           C
ATOM    123  HE1 LYS A  15      51.600  58.050  23.640  1.00  0.00           H
ATOM    124  HE2 LYS A  15      51.290  59.500  22.770  1.00  0.00           H
ATOM    125  NZ  LYS A  15      49.660  58.260  23.030  1.00  0.00           N
ATOM    126  HZ1 LYS A  15      49.900  57.850  22.110  1.00  0.00           H
ATOM    127  HZ2 LYS A  15      48.970  59.020  22.900  1.00  0.00           H
ATOM    128  HZ3 LYS A  15      49.300  57.540  23.690  1.00  0.00           H
ATOM    129  C   LYS A  15      53.890  57.200  26.540  1.00  0.00           C
ATOM    130  O   LYS A  15      53.700  56.480  25.520  1.00  0.00           O
ATOM    131  N   LYS A  16      54.660  56.780  27.630  1.00  0.00           N
ATOM    132  HN  LYS A  16      54.590  57.300  28.470  1.00  0.00           H
ATOM    133  CA  LYS A  16      55.520  55.620  27.570  1.00  0.00           C
ATOM    134  HA  LYS A  16      55.900  55.410  26.580  1.00  0.00           H
ATOM    135  CB  LYS A  16      56.770  55.920  28.460  1.00  0.00           C
ATOM    136  HB1 LYS A  16      57.360  54.980  28.490  1.00  0.00           H
ATOM    137  HB2 LYS A  16      56.530  56.160  29.520  1.00  0.00           H
ATOM    138  CG  LYS A  16      57.640  56.940  27.740  1.00  0.00           C
ATOM    139  HG1 LYS A  16      57.090  57.850  27.420  1.00  0.00           H
ATOM    140  HG2 LYS A  16      58.220  56.470  26.930  1.00  0.00           H
ATOM    141  CD  LYS A  16      58.660  57.670  28.730  1.00  0.00           C
ATOM    142  HD1 LYS A  16      59.200  56.800  29.160  1.00  0.00           H
ATOM    143  HD2 LYS A  16      58.160  58.210  29.560  1.00  0.00           H
ATOM    144  CE  LYS A  16      59.630  58.680  28.120  1.00  0.00           C
ATOM    145  HE1 LYS A  16      59.060  59.450  27.570  1.00  0.00           H
ATOM    146  HE2 LYS A  16      60.350  58.050  27.550  1.00  0.00           H
ATOM    147  NZ  LYS A  16      60.350  59.360  29.220  1.00  0.00           N
ATOM    148  HZ1 LYS A  16      60.820  60.180  28.780  1.00  0.00           H
ATOM    149  HZ2 LYS A  16      61.070  58.780  29.730  1.00  0.00           H
ATOM    150  HZ3 LYS A  16      59.730  59.740  29.970  1.00  0.00           H
ATOM    151  C   LYS A  16      54.710  54.470  28.020  1.00  0.00           C
ATOM    152  O   LYS A  16      53.660  54.680  28.620  1.00  0.00           O
ATOM    153  N   ASN A  17      55.080  53.190  27.760  1.00  0.00           N
ATOM    154  HN  ASN A  17      55.900  53.010  27.240  1.00  0.00           H
ATOM    155  CA  ASN A  17      54.160  52.100  27.910  1.00  0.00           C
ATOM    156  HA  ASN A  17      53.180  52.550  28.020  1.00  0.00           H
ATOM    157  CB  ASN A  17      54.030  51.340  26.580  1.00  0.00           C
ATOM    158  HB1 ASN A  17      53.180  50.630  26.670  1.00  0.00           H
ATOM    159  HB2 ASN A  17      54.990  50.840  26.320  1.00  0.00           H
ATOM    160  CG  ASN A  17      53.700  52.150  25.360  1.00  0.00           C
ATOM    161  OD1 ASN A  17      54.520  52.280  24.380  1.00  0.00           O
ATOM    162  ND2 ASN A  17      52.490  52.770  25.290  1.00  0.00           N
ATOM    163 HD21 ASN A  17      51.850  52.490  26.000  1.00  0.00           H
ATOM    164 HD22 ASN A  17      52.410  53.570  24.700  1.00  0.00           H
ATOM    165  C   ASN A  17      54.350  51.160  29.110  1.00  0.00           C
ATOM    166  O   ASN A  17      55.410  50.650  29.280  1.00  0.00           O
ATOM    167  N   CYS A  18      53.280  50.830  29.890  1.00  0.00           N
ATOM    168  HN  CYS A  18      52.360  51.210  29.800  1.00  0.00           H
ATOM    169  CA  CYS A  18      53.500  50.000  31.060  1.00  0.00           C
ATOM    170  HA  CYS A  18      54.480  49.550  31.000  1.00  0.00           H
ATOM    171  CB  CYS A  18      53.400  50.820  32.380  1.00  0.00           C
ATOM    172  HB1 CYS A  18      53.530  50.160  33.270  1.00  0.00           H
ATOM    173  HB2 CYS A  18      52.360  51.200  32.490  1.00  0.00           H
ATOM    174  SG  CYS A  18      54.500  52.310  32.490  1.00  0.00           S
ATOM    175  C   CYS A  18      52.570  48.820  30.990  1.00  0.00           C
ATOM    176  O   CYS A  18      51.340  48.930  31.050  1.00  0.00           O
ATOM    177  N   CYS A  19      53.190  47.660  30.920  1.00  0.00           N
ATOM    178  HN  CYS A  19      54.180  47.650  30.940  1.00  0.00           H
ATOM    179  CA  CYS A  19      52.500  46.350  30.790  1.00  0.00           C
ATOM    180  HA  CYS A  19      51.930  46.370  29.870  1.00  0.00           H
ATOM    181  CB  CYS A  19      53.590  45.320  30.430  1.00  0.00           C
ATOM    182  HB1 CYS A  19      52.970  44.490  30.050  1.00  0.00           H
ATOM    183  HB2 CYS A  19      54.030  44.980  31.390  1.00  0.00           H
ATOM    184  SG  CYS A  19      54.750  45.880  29.230  1.00  0.00           S
ATOM    185  C   CYS A  19      51.540  45.960  31.930  1.00  0.00           C
ATOM    186  O   CYS A  19      51.870  46.000  33.120  1.00  0.00           O
ATOM    187  N   VAL A  20      50.380  45.380  31.520  1.00  0.00           N
ATOM    188  HN  VAL A  20      50.120  45.440  30.550  1.00  0.00           H
ATOM    189  CA  VAL A  20      49.380  44.870  32.470  1.00  0.00           C
ATOM    190  HA  VAL A  20      49.670  45.100  33.480  1.00  0.00           H
ATOM    191  CB  VAL A  20      48.050  45.570  32.190  1.00  0.00           C
ATOM    192  HB  VAL A  20      47.730  45.540  31.120  1.00  0.00           H
ATOM    193  CG1 VAL A  20      46.910  45.050  33.090  1.00  0.00           C
ATOM    194 HG11 VAL A  20      47.340  44.560  33.990  1.00  0.00           H
ATOM    195 HG12 VAL A  20      46.440  44.290  32.430  1.00  0.00           H
ATOM    196 HG13 VAL A  20      46.170  45.860  33.250  1.00  0.00           H
ATOM    197  CG2 VAL A  20      48.380  47.130  32.490  1.00  0.00           C
ATOM    198 HG21 VAL A  20      49.050  47.610  31.730  1.00  0.00           H
ATOM    199 HG22 VAL A  20      48.910  47.120  33.470  1.00  0.00           H
ATOM    200 HG23 VAL A  20      47.490  47.790  32.580  1.00  0.00           H
ATOM    201  C   VAL A  20      49.230  43.410  32.290  1.00  0.00           C
ATOM    202  O   VAL A  20      48.910  42.920  31.210  1.00  0.00           O
ATOM    203  N   PHE A  21      49.520  42.660  33.350  1.00  0.00           N
ATOM    204  HN  PHE A  21      49.600  43.010  34.280  1.00  0.00           H
ATOM    205  CA  PHE A  21      49.430  41.200  33.310  1.00  0.00           C
ATOM    206  HA  PHE A  21      49.140  40.830  32.350  1.00  0.00           H
ATOM    207  CB  PHE A  21      50.800  40.610  33.680  1.00  0.00           C
ATOM    208  HB1 PHE A  21      50.770  39.510  33.550  1.00  0.00           H
ATOM    209  HB2 PHE A  21      51.100  40.950  34.700  1.00  0.00           H
ATOM    210  CG  PHE A  21      51.820  41.080  32.660  1.00  0.00           C
ATOM    211  CD1 PHE A  21      52.990  41.740  33.140  1.00  0.00           C
ATOM    212  HD1 PHE A  21      53.140  42.080  34.150  1.00  0.00           H
ATOM    213  CE1 PHE A  21      54.060  41.920  32.280  1.00  0.00           C
ATOM    214  HE1 PHE A  21      54.980  42.290  32.710  1.00  0.00           H
ATOM    215  CZ  PHE A  21      53.910  41.650  30.950  1.00  0.00           C
ATOM    216  HZ  PHE A  21      54.730  41.830  30.270  1.00  0.00           H
ATOM    217  CD2 PHE A  21      51.720  40.610  31.380  1.00  0.00           C
ATOM    218  HD2 PHE A  21      50.850  40.000  31.170  1.00  0.00           H
ATOM    219  CE2 PHE A  21      52.780  40.900  30.500  1.00  0.00           C
ATOM    220  HE2 PHE A  21      52.750  40.490  29.490  1.00  0.00           H
ATOM    221  C   PHE A  21      48.390  40.590  34.270  1.00  0.00           C
ATOM    222  O   PHE A  21      47.990  41.210  35.260  1.00  0.00           O
ATOM    223  N   ARG A  22      47.910  39.370  33.920  1.00  0.00           N
ATOM    224  HN  ARG A  22      48.110  38.960  33.030  1.00  0.00           H
ATOM    225  CA  ARG A  22      46.990  38.620  34.730  1.00  0.00           C
ATOM    226  HA  ARG A  22      46.940  39.070  35.710  1.00  0.00           H
ATOM    227  CB  ARG A  22      45.450  38.540  34.170  1.00  0.00           C
ATOM    228  HB1 ARG A  22      45.030  39.570  34.250  1.00  0.00           H
ATOM    229  HB2 ARG A  22      44.850  37.990  34.940  1.00  0.00           H
ATOM    230  CG  ARG A  22      45.260  38.100  32.710  1.00  0.00           C
ATOM    231  HG1 ARG A  22      45.550  37.030  32.720  1.00  0.00           H
ATOM    232  HG2 ARG A  22      45.930  38.600  31.980  1.00  0.00           H
ATOM    233  CD  ARG A  22      43.830  38.200  32.200  1.00  0.00           C
ATOM    234  HD1 ARG A  22      43.810  38.240  31.080  1.00  0.00           H
ATOM    235  HD2 ARG A  22      43.280  39.100  32.570  1.00  0.00           H
ATOM    236  NE  ARG A  22      43.150  36.870  32.510  1.00  0.00           N
ATOM    237  HE  ARG A  22      43.660  36.140  32.960  1.00  0.00           H
ATOM    238  CZ  ARG A  22      41.890  36.630  32.170  1.00  0.00           C
ATOM    239  NH1 ARG A  22      41.070  37.550  31.690  1.00  0.00           N
ATOM    240 HH11 ARG A  22      40.310  37.190  31.150  1.00  0.00           H
ATOM    241 HH12 ARG A  22      41.470  38.440  31.510  1.00  0.00           H
ATOM    242  NH2 ARG A  22      41.410  35.390  32.310  1.00  0.00           N
ATOM    243 HH21 ARG A  22      41.940  34.710  32.810  1.00  0.00           H
ATOM    244 HH22 ARG A  22      40.480  35.170  32.020  1.00  0.00           H
ATOM    245  C   ARG A  22      47.510  37.200  34.970  1.00  0.00           C
ATOM    246  O   ARG A  22      47.870  36.480  34.030  1.00  0.00           O
ATOM    247  N   ASP A  23      47.560  36.870  36.290  1.00  0.00           N
ATOM    248  HN  ASP A  23      47.270  37.510  37.010  1.00  0.00           H
ATOM    249  CA  ASP A  23      48.100  35.610  36.820  1.00  0.00           C
ATOM    250  HA  ASP A  23      48.290  34.840  36.090  1.00  0.00           H
ATOM    251  CB  ASP A  23      49.390  35.780  37.750  1.00  0.00           C
ATOM    252  HB1 ASP A  23      49.490  34.810  38.270  1.00  0.00           H
ATOM    253  HB2 ASP A  23      49.250  36.720  38.330  1.00  0.00           H
ATOM    254  CG  ASP A  23      50.610  35.940  36.830  1.00  0.00           C
ATOM    255  OD1 ASP A  23      51.610  36.490  37.370  1.00  0.00           O
ATOM    256  OD2 ASP A  23      50.650  35.530  35.640  1.00  0.00           O
ATOM    257  C   ASP A  23      46.960  35.090  37.650  1.00  0.00           C
ATOM    258  O   ASP A  23      46.320  35.930  38.320  1.00  0.00           O
ATOM    259  N   ASP A  24      46.610  33.830  37.640  1.00  0.00           N
ATOM    260  HN  ASP A  24      47.180  33.150  37.190  1.00  0.00           H
ATOM    261  CA  ASP A  24      45.470  33.380  38.340  1.00  0.00           C
ATOM    262  HA  ASP A  24      44.750  34.170  38.520  1.00  0.00           H
ATOM    263  CB  ASP A  24      44.760  32.200  37.600  1.00  0.00           C
ATOM    264  HB1 ASP A  24      43.930  31.710  38.170  1.00  0.00           H
ATOM    265  HB2 ASP A  24      45.500  31.380  37.450  1.00  0.00           H
ATOM    266  CG  ASP A  24      44.100  32.440  36.280  1.00  0.00           C
ATOM    267  OD1 ASP A  24      43.500  33.490  36.120  1.00  0.00           O
ATOM    268  OD2 ASP A  24      44.120  31.490  35.500  1.00  0.00           O
ATOM    269  C   ASP A  24      45.800  32.940  39.810  1.00  0.00           C
ATOM    270  O   ASP A  24      44.870  32.840  40.620  1.00  0.00           O
ATOM    271  N   PHE A  25      47.120  32.720  40.180  1.00  0.00           N
ATOM    272  HN  PHE A  25      47.790  32.740  39.450  1.00  0.00           H
ATOM    273  CA  PHE A  25      47.540  32.060  41.440  1.00  0.00           C
ATOM    274  HA  PHE A  25      46.900  31.200  41.510  1.00  0.00           H
ATOM    275  CB  PHE A  25      49.050  31.710  41.280  1.00  0.00           C
ATOM    276  HB1 PHE A  25      49.730  32.540  40.960  1.00  0.00           H
ATOM    277  HB2 PHE A  25      49.130  30.910  40.520  1.00  0.00           H
ATOM    278  CG  PHE A  25      49.710  31.160  42.540  1.00  0.00           C
ATOM    279  CD1 PHE A  25      48.990  30.280  43.350  1.00  0.00           C
ATOM    280  HD1 PHE A  25      47.940  30.130  43.170  1.00  0.00           H
ATOM    281  CE1 PHE A  25      49.460  29.840  44.580  1.00  0.00           C
ATOM    282  HE1 PHE A  25      48.740  29.270  45.150  1.00  0.00           H
ATOM    283  CZ  PHE A  25      50.780  30.170  45.040  1.00  0.00           C
ATOM    284  HZ  PHE A  25      51.260  29.820  45.940  1.00  0.00           H
ATOM    285  CD2 PHE A  25      50.990  31.450  42.980  1.00  0.00           C
ATOM    286  HD2 PHE A  25      51.620  32.030  42.330  1.00  0.00           H
ATOM    287  CE2 PHE A  25      51.580  31.010  44.190  1.00  0.00           C
ATOM    288  HE2 PHE A  25      52.590  31.220  44.480  1.00  0.00           H
ATOM    289  C   PHE A  25      47.160  32.850  42.680  1.00  0.00           C
ATOM    290  O   PHE A  25      46.350  32.420  43.560  1.00  0.00           O
ATOM    291  N   ILE A  26      47.710  34.080  42.870  1.00  0.00           N
ATOM    292  HN  ILE A  26      48.250  34.510  42.160  1.00  0.00           H
ATOM    293  CA  ILE A  26      47.420  34.890  44.090  1.00  0.00           C
ATOM    294  HA  ILE A  26      47.350  34.130  44.870  1.00  0.00           H
ATOM    295  CB  ILE A  26      48.460  35.980  44.360  1.00  0.00           C
ATOM    296  HB  ILE A  26      48.260  36.730  43.560  1.00  0.00           H
ATOM    297  CG2 ILE A  26      48.190  36.720  45.760  1.00  0.00           C
ATOM    298 HG21 ILE A  26      49.030  37.390  46.040  1.00  0.00           H
ATOM    299 HG22 ILE A  26      48.230  36.110  46.680  1.00  0.00           H
ATOM    300 HG23 ILE A  26      47.330  37.430  45.680  1.00  0.00           H
ATOM    301  CG1 ILE A  26      49.860  35.460  44.340  1.00  0.00           C
ATOM    302 HG11 ILE A  26      50.510  36.330  44.600  1.00  0.00           H
ATOM    303 HG12 ILE A  26      50.190  35.110  43.340  1.00  0.00           H
ATOM    304  CD  ILE A  26      50.240  34.310  45.250  1.00  0.00           C
ATOM    305  HD1 ILE A  26      51.310  34.000  45.270  1.00  0.00           H
ATOM    306  HD2 ILE A  26      49.560  33.450  45.090  1.00  0.00           H
ATOM    307  HD3 ILE A  26      50.030  34.670  46.270  1.00  0.00           H
ATOM    308  C   ILE A  26      46.010  35.470  44.010  1.00  0.00           C
ATOM    309  O   ILE A  26      45.460  35.860  45.010  1.00  0.00           O
ATOM    310  N   VAL A  27      45.430  35.700  42.790  1.00  0.00           N
ATOM    311  HN  VAL A  27      45.880  35.350  41.980  1.00  0.00           H
ATOM    312  CA  VAL A  27      44.140  36.360  42.690  1.00  0.00           C
ATOM    313  HA  VAL A  27      44.120  37.100  43.480  1.00  0.00           H
ATOM    314  CB  VAL A  27      43.800  37.280  41.450  1.00  0.00           C
ATOM    315  HB  VAL A  27      42.800  37.700  41.660  1.00  0.00           H
ATOM    316  CG1 VAL A  27      44.830  38.460  41.410  1.00  0.00           C
ATOM    317 HG11 VAL A  27      45.920  38.230  41.260  1.00  0.00           H
ATOM    318 HG12 VAL A  27      44.760  39.140  42.280  1.00  0.00           H
ATOM    319 HG13 VAL A  27      44.510  39.050  40.520  1.00  0.00           H
ATOM    320  CG2 VAL A  27      43.800  36.330  40.240  1.00  0.00           C
ATOM    321 HG21 VAL A  27      43.870  36.840  39.240  1.00  0.00           H
ATOM    322 HG22 VAL A  27      42.840  35.780  40.180  1.00  0.00           H
ATOM    323 HG23 VAL A  27      44.690  35.670  40.220  1.00  0.00           H
ATOM    324  C   VAL A  27      42.980  35.470  42.960  1.00  0.00           C
ATOM    325  O   VAL A  27      41.980  35.920  43.530  1.00  0.00           O
ATOM    326  N   LYS A  28      43.090  34.110  42.740  1.00  0.00           N
ATOM    327  HN  LYS A  28      43.840  33.890  42.130  1.00  0.00           H
ATOM    328  CA  LYS A  28      42.210  33.130  43.440  1.00  0.00           C
ATOM    329  HA  LYS A  28      41.190  33.430  43.290  1.00  0.00           H
ATOM    330  CB  LYS A  28      42.330  31.650  42.940  1.00  0.00           C
ATOM    331  HB1 LYS A  28      41.570  31.060  43.480  1.00  0.00           H
ATOM    332  HB2 LYS A  28      43.360  31.340  43.190  1.00  0.00           H
ATOM    333  CG  LYS A  28      42.070  31.510  41.470  1.00  0.00           C
ATOM    334  HG1 LYS A  28      42.530  32.320  40.860  1.00  0.00           H
ATOM    335  HG2 LYS A  28      41.000  31.640  41.210  1.00  0.00           H
ATOM    336  CD  LYS A  28      42.600  30.220  40.910  1.00  0.00           C
ATOM    337  HD1 LYS A  28      43.640  30.130  41.270  1.00  0.00           H
ATOM    338  HD2 LYS A  28      42.660  30.250  39.800  1.00  0.00           H
ATOM    339  CE  LYS A  28      41.850  28.940  41.360  1.00  0.00           C
ATOM    340  HE1 LYS A  28      41.770  28.880  42.460  1.00  0.00           H
ATOM    341  HE2 LYS A  28      42.440  28.120  40.890  1.00  0.00           H
ATOM    342  NZ  LYS A  28      40.470  28.920  40.780  1.00  0.00           N
ATOM    343  HZ1 LYS A  28      39.930  29.720  41.170  1.00  0.00           H
ATOM    344  HZ2 LYS A  28      39.860  28.090  40.930  1.00  0.00           H
ATOM    345  HZ3 LYS A  28      40.640  29.190  39.800  1.00  0.00           H
ATOM    346  C   LYS A  28      42.350  33.160  44.940  1.00  0.00           C
ATOM    347  O   LYS A  28      41.380  33.030  45.710  1.00  0.00           O
ATOM    348  N   VAL A  29      43.580  33.350  45.370  1.00  0.00           N
ATOM    349  HN  VAL A  29      44.250  33.420  44.630  1.00  0.00           H
ATOM    350  CA  VAL A  29      43.950  33.260  46.770  1.00  0.00           C
ATOM    351  HA  VAL A  29      43.530  32.380  47.230  1.00  0.00           H
ATOM    352  CB  VAL A  29      45.500  33.290  46.950  1.00  0.00           C
ATOM    353  HB  VAL A  29      46.040  33.980  46.280  1.00  0.00           H
ATOM    354  CG1 VAL A  29      45.890  33.530  48.440  1.00  0.00           C
ATOM    355 HG11 VAL A  29      47.000  33.430  48.490  1.00  0.00           H
ATOM    356 HG12 VAL A  29      45.410  32.720  49.030  1.00  0.00           H
ATOM    357 HG13 VAL A  29      45.510  34.490  48.820  1.00  0.00           H
ATOM    358  CG2 VAL A  29      45.920  31.850  46.690  1.00  0.00           C
ATOM    359 HG21 VAL A  29      45.410  31.150  47.380  1.00  0.00           H
ATOM    360 HG22 VAL A  29      47.030  31.800  46.730  1.00  0.00           H
ATOM    361 HG23 VAL A  29      45.720  31.550  45.630  1.00  0.00           H
ATOM    362  C   VAL A  29      43.340  34.340  47.650  1.00  0.00           C
ATOM    363  O   VAL A  29      42.780  34.110  48.730  1.00  0.00           O
ATOM    364  N   LEU A  30      43.360  35.570  47.110  1.00  0.00           N
ATOM    365  HN  LEU A  30      43.810  35.670  46.230  1.00  0.00           H
ATOM    366  CA  LEU A  30      42.910  36.630  47.900  1.00  0.00           C
ATOM    367  HA  LEU A  30      43.420  36.530  48.850  1.00  0.00           H
ATOM    368  CB  LEU A  30      43.500  37.930  47.350  1.00  0.00           C
ATOM    369  HB1 LEU A  30      43.110  38.830  47.870  1.00  0.00           H
ATOM    370  HB2 LEU A  30      43.330  38.030  46.250  1.00  0.00           H
ATOM    371  CG  LEU A  30      45.080  38.010  47.490  1.00  0.00           C
ATOM    372  HG  LEU A  30      45.630  37.200  46.960  1.00  0.00           H
ATOM    373  CD1 LEU A  30      45.680  39.300  46.890  1.00  0.00           C
ATOM    374 HD11 LEU A  30      45.370  39.500  45.850  1.00  0.00           H
ATOM    375 HD12 LEU A  30      46.770  39.410  47.040  1.00  0.00           H
ATOM    376 HD13 LEU A  30      45.310  40.270  47.310  1.00  0.00           H
ATOM    377  CD2 LEU A  30      45.620  37.870  48.850  1.00  0.00           C
ATOM    378 HD21 LEU A  30      46.720  37.820  48.920  1.00  0.00           H
ATOM    379 HD22 LEU A  30      45.310  36.990  49.450  1.00  0.00           H
ATOM    380 HD23 LEU A  30      45.300  38.780  49.400  1.00  0.00           H
ATOM    381  C   LEU A  30      41.420  36.620  48.330  1.00  0.00           C
ATOM    382  O   LEU A  30      41.200  36.980  49.480  1.00  0.00           O
ATOM    383  N   PRO A  31      40.370  36.250  47.530  1.00  0.00           N
ATOM    384  CD  PRO A  31      40.450  36.330  46.110  1.00  0.00           C
ATOM    385  HD1 PRO A  31      40.740  35.380  45.640  1.00  0.00           H
ATOM    386  HD2 PRO A  31      41.120  37.160  45.770  1.00  0.00           H
ATOM    387  CA  PRO A  31      38.970  36.420  47.980  1.00  0.00           C
ATOM    388  HA  PRO A  31      38.850  37.480  48.160  1.00  0.00           H
ATOM    389  CB  PRO A  31      38.090  36.200  46.680  1.00  0.00           C
ATOM    390  HB1 PRO A  31      37.190  36.840  46.710  1.00  0.00           H
ATOM    391  HB2 PRO A  31      37.820  35.150  46.490  1.00  0.00           H
ATOM    392  CG  PRO A  31      39.060  36.710  45.610  1.00  0.00           C
ATOM    393  HG1 PRO A  31      38.790  36.210  44.660  1.00  0.00           H
ATOM    394  HG2 PRO A  31      39.010  37.820  45.540  1.00  0.00           H
ATOM    395  C   PRO A  31      38.510  35.780  49.300  1.00  0.00           C
ATOM    396  O   PRO A  31      37.870  36.430  50.120  1.00  0.00           O
ATOM    397  N   PRO A  32      38.820  34.540  49.590  1.00  0.00           N
ATOM    398  CD  PRO A  32      38.840  33.400  48.660  1.00  0.00           C
ATOM    399  HD1 PRO A  32      39.900  33.210  48.370  1.00  0.00           H
ATOM    400  HD2 PRO A  32      38.260  33.560  47.740  1.00  0.00           H
ATOM    401  CA  PRO A  32      38.590  34.000  50.970  1.00  0.00           C
ATOM    402  HA  PRO A  32      37.570  34.150  51.270  1.00  0.00           H
ATOM    403  CB  PRO A  32      38.800  32.520  50.970  1.00  0.00           C
ATOM    404  HB1 PRO A  32      38.290  32.040  51.830  1.00  0.00           H
ATOM    405  HB2 PRO A  32      39.850  32.200  51.150  1.00  0.00           H
ATOM    406  CG  PRO A  32      38.370  32.190  49.570  1.00  0.00           C
ATOM    407  HG1 PRO A  32      38.760  31.210  49.260  1.00  0.00           H
ATOM    408  HG2 PRO A  32      37.290  32.410  49.410  1.00  0.00           H
ATOM    409  C   PRO A  32      39.450  34.600  52.060  1.00  0.00           C
ATOM    410  O   PRO A  32      38.870  34.800  53.120  1.00  0.00           O
ATOM    411  N   VAL A  33      40.730  34.740  51.930  1.00  0.00           N
ATOM    412  HN  VAL A  33      41.160  34.490  51.070  1.00  0.00           H
ATOM    413  CA  VAL A  33      41.610  35.350  52.930  1.00  0.00           C
ATOM    414  HA  VAL A  33      41.530  34.800  53.860  1.00  0.00           H
ATOM    415  CB  VAL A  33      43.080  35.440  52.480  1.00  0.00           C
ATOM    416  HB  VAL A  33      42.940  36.010  51.530  1.00  0.00           H
ATOM    417  CG1 VAL A  33      44.080  36.300  53.360  1.00  0.00           C
ATOM    418 HG11 VAL A  33      43.740  37.290  53.700  1.00  0.00           H
ATOM    419 HG12 VAL A  33      45.060  36.420  52.850  1.00  0.00           H
ATOM    420 HG13 VAL A  33      44.240  35.700  54.280  1.00  0.00           H
ATOM    421  CG2 VAL A  33      43.690  34.060  52.160  1.00  0.00           C
ATOM    422 HG21 VAL A  33      43.840  33.450  53.070  1.00  0.00           H
ATOM    423 HG22 VAL A  33      44.650  34.210  51.630  1.00  0.00           H
ATOM    424 HG23 VAL A  33      43.080  33.390  51.520  1.00  0.00           H
ATOM    425  C   VAL A  33      41.160  36.810  53.300  1.00  0.00           C
ATOM    426  O   VAL A  33      41.040  37.180  54.420  1.00  0.00           O
ATOM    427  N   LEU A  34      40.910  37.600  52.210  1.00  0.00           N
ATOM    428  HN  LEU A  34      41.080  37.230  51.300  1.00  0.00           H
ATOM    429  CA  LEU A  34      40.330  38.890  52.290  1.00  0.00           C
ATOM    430  HA  LEU A  34      40.910  39.390  53.070  1.00  0.00           H
ATOM    431  CB  LEU A  34      40.420  39.750  51.010  1.00  0.00           C
ATOM    432  HB1 LEU A  34      39.780  40.660  51.060  1.00  0.00           H
ATOM    433  HB2 LEU A  34      40.050  39.050  50.220  1.00  0.00           H
ATOM    434  CG  LEU A  34      41.860  40.140  50.530  1.00  0.00           C
ATOM    435  HG  LEU A  34      42.380  39.190  50.310  1.00  0.00           H
ATOM    436  CD1 LEU A  34      41.860  41.000  49.240  1.00  0.00           C
ATOM    437 HD11 LEU A  34      41.560  42.050  49.450  1.00  0.00           H
ATOM    438 HD12 LEU A  34      41.070  40.640  48.540  1.00  0.00           H
ATOM    439 HD13 LEU A  34      42.840  40.930  48.720  1.00  0.00           H
ATOM    440  CD2 LEU A  34      42.650  40.880  51.610  1.00  0.00           C
ATOM    441 HD21 LEU A  34      43.620  41.280  51.220  1.00  0.00           H
ATOM    442 HD22 LEU A  34      43.010  40.350  52.520  1.00  0.00           H
ATOM    443 HD23 LEU A  34      42.220  41.800  52.050  1.00  0.00           H
ATOM    444  C   LEU A  34      38.960  38.900  52.900  1.00  0.00           C
ATOM    445  O   LEU A  34      38.690  39.740  53.780  1.00  0.00           O
ATOM    446  N   GLY A  35      38.100  37.890  52.600  1.00  0.00           N
ATOM    447  HN  GLY A  35      38.260  37.170  51.930  1.00  0.00           H
ATOM    448  CA  GLY A  35      36.770  37.890  53.200  1.00  0.00           C
ATOM    449  HA1 GLY A  35      36.170  37.080  52.800  1.00  0.00           H
ATOM    450  HA2 GLY A  35      36.250  38.810  52.970  1.00  0.00           H
ATOM    451  C   GLY A  35      36.800  37.700  54.740  1.00  0.00           C
ATOM    452  O   GLY A  35      35.950  38.210  55.440  1.00  0.00           O
ATOM    453  N   LEU A  36      37.760  36.920  55.250  1.00  0.00           N
ATOM    454  HN  LEU A  36      38.420  36.550  54.590  1.00  0.00           H
ATOM    455  CA  LEU A  36      38.020  36.780  56.630  1.00  0.00           C
ATOM    456  HA  LEU A  36      37.090  36.680  57.180  1.00  0.00           H
ATOM    457  CB  LEU A  36      38.850  35.490  56.840  1.00  0.00           C
ATOM    458  HB1 LEU A  36      39.770  35.590  56.210  1.00  0.00           H
ATOM    459  HB2 LEU A  36      38.360  34.550  56.520  1.00  0.00           H
ATOM    460  CG  LEU A  36      39.300  35.110  58.280  1.00  0.00           C
ATOM    461  HG  LEU A  36      39.920  35.900  58.760  1.00  0.00           H
ATOM    462  CD1 LEU A  36      38.060  35.010  59.170  1.00  0.00           C
ATOM    463 HD11 LEU A  36      37.620  36.020  59.370  1.00  0.00           H
ATOM    464 HD12 LEU A  36      38.340  34.570  60.150  1.00  0.00           H
ATOM    465 HD13 LEU A  36      37.350  34.280  58.740  1.00  0.00           H
ATOM    466  CD2 LEU A  36      40.260  33.870  58.340  1.00  0.00           C
ATOM    467 HD21 LEU A  36      39.750  32.900  58.190  1.00  0.00           H
ATOM    468 HD22 LEU A  36      40.610  33.970  59.390  1.00  0.00           H
ATOM    469 HD23 LEU A  36      41.150  34.010  57.700  1.00  0.00           H
ATOM    470  C   LEU A  36      38.730  37.960  57.260  1.00  0.00           C
ATOM    471  O   LEU A  36      38.370  38.370  58.350  1.00  0.00           O
ATOM    472  N   GLU A  37      39.680  38.560  56.590  1.00  0.00           N
ATOM    473  HN  GLU A  37      39.910  38.230  55.670  1.00  0.00           H
ATOM    474  CA  GLU A  37      40.290  39.800  57.050  1.00  0.00           C
ATOM    475  HA  GLU A  37      40.730  39.660  58.040  1.00  0.00           H
ATOM    476  CB  GLU A  37      41.560  40.190  56.230  1.00  0.00           C
ATOM    477  HB1 GLU A  37      41.720  41.250  56.500  1.00  0.00           H
ATOM    478  HB2 GLU A  37      41.350  40.290  55.140  1.00  0.00           H
ATOM    479  CG  GLU A  37      42.840  39.360  56.490  1.00  0.00           C
ATOM    480  HG1 GLU A  37      42.520  38.350  56.130  1.00  0.00           H
ATOM    481  HG2 GLU A  37      43.240  39.190  57.520  1.00  0.00           H
ATOM    482  CD  GLU A  37      43.980  39.810  55.590  1.00  0.00           C
ATOM    483  OE1 GLU A  37      44.100  40.790  54.870  1.00  0.00           O
ATOM    484  OE2 GLU A  37      45.040  38.900  55.740  1.00  0.00           O
ATOM    485  HE2 GLU A  37      45.760  39.010  55.110  1.00  0.00           H
ATOM    486  C   GLU A  37      39.250  40.980  57.160  1.00  0.00           C
ATOM    487  O   GLU A  37      39.190  41.680  58.180  1.00  0.00           O
ATOM    488  N   PHE A  38      38.400  41.090  56.060  1.00  0.00           N
ATOM    489  HN  PHE A  38      38.570  40.680  55.170  1.00  0.00           H
ATOM    490  CA  PHE A  38      37.260  42.040  56.020  1.00  0.00           C
ATOM    491  HA  PHE A  38      37.760  42.980  55.820  1.00  0.00           H
ATOM    492  CB  PHE A  38      36.350  41.790  54.730  1.00  0.00           C
ATOM    493  HB1 PHE A  38      36.170  40.700  54.880  1.00  0.00           H
ATOM    494  HB2 PHE A  38      36.950  41.820  53.790  1.00  0.00           H
ATOM    495  CG  PHE A  38      35.110  42.630  54.720  1.00  0.00           C
ATOM    496  CD1 PHE A  38      35.330  44.000  54.460  1.00  0.00           C
ATOM    497  HD1 PHE A  38      36.310  44.380  54.260  1.00  0.00           H
ATOM    498  CE1 PHE A  38      34.180  44.920  54.610  1.00  0.00           C
ATOM    499  HE1 PHE A  38      34.400  45.960  54.440  1.00  0.00           H
ATOM    500  CZ  PHE A  38      32.930  44.440  54.970  1.00  0.00           C
ATOM    501  HZ  PHE A  38      32.160  45.180  55.050  1.00  0.00           H
ATOM    502  CD2 PHE A  38      33.830  42.230  55.110  1.00  0.00           C
ATOM    503  HD2 PHE A  38      33.610  41.220  55.390  1.00  0.00           H
ATOM    504  CE2 PHE A  38      32.790  43.090  55.130  1.00  0.00           C
ATOM    505  HE2 PHE A  38      31.810  42.770  55.490  1.00  0.00           H
ATOM    506  C   PHE A  38      36.500  42.110  57.330  1.00  0.00           C
ATOM    507  O   PHE A  38      36.480  43.170  57.990  1.00  0.00           O
ATOM    508  N   ILE A  39      35.940  40.980  57.840  1.00  0.00           N
ATOM    509  HN  ILE A  39      35.930  40.160  57.280  1.00  0.00           H
ATOM    510  CA  ILE A  39      35.140  40.920  58.960  1.00  0.00           C
ATOM    511  HA  ILE A  39      34.370  41.650  58.790  1.00  0.00           H
ATOM    512  CB  ILE A  39      34.260  39.610  59.050  1.00  0.00           C
ATOM    513  HB  ILE A  39      33.590  39.700  58.160  1.00  0.00           H
ATOM    514  CG2 ILE A  39      35.130  38.370  58.840  1.00  0.00           C
ATOM    515 HG21 ILE A  39      34.520  37.490  59.140  1.00  0.00           H
ATOM    516 HG22 ILE A  39      36.040  38.310  59.480  1.00  0.00           H
ATOM    517 HG23 ILE A  39      35.460  38.360  57.780  1.00  0.00           H
ATOM    518  CG1 ILE A  39      33.360  39.620  60.320  1.00  0.00           C
ATOM    519 HG11 ILE A  39      33.070  40.640  60.650  1.00  0.00           H
ATOM    520 HG12 ILE A  39      34.000  39.110  61.080  1.00  0.00           H
ATOM    521  CD  ILE A  39      32.040  38.810  60.320  1.00  0.00           C
ATOM    522  HD1 ILE A  39      32.170  37.710  60.290  1.00  0.00           H
ATOM    523  HD2 ILE A  39      31.540  39.020  59.340  1.00  0.00           H
ATOM    524  HD3 ILE A  39      31.330  39.000  61.160  1.00  0.00           H
ATOM    525  C   ILE A  39      35.850  41.220  60.260  1.00  0.00           C
ATOM    526  O   ILE A  39      35.500  42.070  61.070  1.00  0.00           O
ATOM    527  N   PHE A  40      37.030  40.670  60.480  1.00  0.00           N
ATOM    528  HN  PHE A  40      37.390  40.140  59.720  1.00  0.00           H
ATOM    529  CA  PHE A  40      37.720  40.770  61.660  1.00  0.00           C
ATOM    530  HA  PHE A  40      37.150  40.570  62.560  1.00  0.00           H
ATOM    531  CB  PHE A  40      38.880  39.780  61.520  1.00  0.00           C
ATOM    532  HB1 PHE A  40      39.620  40.020  60.720  1.00  0.00           H
ATOM    533  HB2 PHE A  40      38.450  38.780  61.260  1.00  0.00           H
ATOM    534  CG  PHE A  40      39.650  39.570  62.810  1.00  0.00           C
ATOM    535  CD1 PHE A  40      39.320  38.590  63.770  1.00  0.00           C
ATOM    536  HD1 PHE A  40      38.610  37.820  63.490  1.00  0.00           H
ATOM    537  CE1 PHE A  40      40.020  38.440  64.920  1.00  0.00           C
ATOM    538  HE1 PHE A  40      39.870  37.640  65.620  1.00  0.00           H
ATOM    539  CZ  PHE A  40      41.130  39.330  65.190  1.00  0.00           C
ATOM    540  HZ  PHE A  40      41.610  39.340  66.170  1.00  0.00           H
ATOM    541  CD2 PHE A  40      40.750  40.360  63.070  1.00  0.00           C
ATOM    542  HD2 PHE A  40      40.980  41.160  62.390  1.00  0.00           H
ATOM    543  CE2 PHE A  40      41.420  40.300  64.310  1.00  0.00           C
ATOM    544  HE2 PHE A  40      42.200  41.020  64.490  1.00  0.00           H
ATOM    545  C   PHE A  40      38.240  42.190  61.900  1.00  0.00           C
ATOM    546  O   PHE A  40      38.410  42.690  63.070  1.00  0.00           O
ATOM    547  N   GLY A  41      38.630  42.980  60.820  1.00  0.00           N
ATOM    548  HN  GLY A  41      38.450  42.530  59.950  1.00  0.00           H
ATOM    549  CA  GLY A  41      39.290  44.290  60.930  1.00  0.00           C
ATOM    550  HA1 GLY A  41      39.790  44.500  59.990  1.00  0.00           H
ATOM    551  HA2 GLY A  41      40.010  44.360  61.740  1.00  0.00           H
ATOM    552  C   GLY A  41      38.270  45.350  61.190  1.00  0.00           C
ATOM    553  O   GLY A  41      38.400  46.240  62.050  1.00  0.00           O
ATOM    554  N   LEU A  42      37.110  45.190  60.460  1.00  0.00           N
ATOM    555  HN  LEU A  42      37.070  44.410  59.830  1.00  0.00           H
ATOM    556  CA  LEU A  42      35.960  46.010  60.580  1.00  0.00           C
ATOM    557  HA  LEU A  42      36.420  46.990  60.490  1.00  0.00           H
ATOM    558  CB  LEU A  42      34.950  45.640  59.530  1.00  0.00           C
ATOM    559  HB1 LEU A  42      34.690  44.600  59.810  1.00  0.00           H
ATOM    560  HB2 LEU A  42      35.480  45.560  58.560  1.00  0.00           H
ATOM    561  CG  LEU A  42      33.630  46.430  59.440  1.00  0.00           C
ATOM    562  HG  LEU A  42      33.180  46.710  60.420  1.00  0.00           H
ATOM    563  CD1 LEU A  42      33.860  47.750  58.750  1.00  0.00           C
ATOM    564 HD11 LEU A  42      34.700  48.350  59.160  1.00  0.00           H
ATOM    565 HD12 LEU A  42      33.010  48.450  58.630  1.00  0.00           H
ATOM    566 HD13 LEU A  42      34.240  47.550  57.720  1.00  0.00           H
ATOM    567  CD2 LEU A  42      32.530  45.700  58.610  1.00  0.00           C
ATOM    568 HD21 LEU A  42      32.090  44.900  59.240  1.00  0.00           H
ATOM    569 HD22 LEU A  42      32.850  45.270  57.640  1.00  0.00           H
ATOM    570 HD23 LEU A  42      31.630  46.350  58.510  1.00  0.00           H
ATOM    571  C   LEU A  42      35.240  45.980  62.010  1.00  0.00           C
ATOM    572  O   LEU A  42      35.050  47.080  62.580  1.00  0.00           O
ATOM    573  N   LEU A  43      35.050  44.850  62.620  1.00  0.00           N
ATOM    574  HN  LEU A  43      35.250  44.000  62.140  1.00  0.00           H
ATOM    575  CA  LEU A  43      34.500  44.730  63.940  1.00  0.00           C
ATOM    576  HA  LEU A  43      33.730  45.480  63.990  1.00  0.00           H
ATOM    577  CB  LEU A  43      33.980  43.300  64.100  1.00  0.00           C
ATOM    578  HB1 LEU A  43      33.580  43.210  65.140  1.00  0.00           H
ATOM    579  HB2 LEU A  43      34.810  42.560  63.990  1.00  0.00           H
ATOM    580  CG  LEU A  43      32.860  42.950  63.130  1.00  0.00           C
ATOM    581  HG  LEU A  43      33.140  43.030  62.060  1.00  0.00           H
ATOM    582  CD1 LEU A  43      32.430  41.510  63.330  1.00  0.00           C
ATOM    583 HD11 LEU A  43      31.450  41.370  62.810  1.00  0.00           H
ATOM    584 HD12 LEU A  43      32.340  41.360  64.430  1.00  0.00           H
ATOM    585 HD13 LEU A  43      33.210  40.860  62.880  1.00  0.00           H
ATOM    586  CD2 LEU A  43      31.700  43.990  63.300  1.00  0.00           C
ATOM    587 HD21 LEU A  43      30.750  43.520  62.980  1.00  0.00           H
ATOM    588 HD22 LEU A  43      31.930  44.920  62.730  1.00  0.00           H
ATOM    589 HD23 LEU A  43      31.530  44.440  64.300  1.00  0.00           H
ATOM    590  C   LEU A  43      35.550  45.060  65.040  1.00  0.00           C
ATOM    591  O   LEU A  43      35.120  45.550  66.070  1.00  0.00           O
ATOM    592  N   GLY A  44      36.880  44.870  64.860  1.00  0.00           N
ATOM    593  HN  GLY A  44      37.370  44.460  64.090  1.00  0.00           H
ATOM    594  CA  GLY A  44      37.830  45.250  65.900  1.00  0.00           C
ATOM    595  HA1 GLY A  44      38.760  44.770  65.620  1.00  0.00           H
ATOM    596  HA2 GLY A  44      37.380  44.970  66.840  1.00  0.00           H
ATOM    597  C   GLY A  44      38.000  46.730  65.960  1.00  0.00           C
ATOM    598  O   GLY A  44      38.190  47.260  67.070  1.00  0.00           O
ATOM    599  N   ASN A  45      38.060  47.430  64.800  1.00  0.00           N
ATOM    600  HN  ASN A  45      38.070  46.970  63.920  1.00  0.00           H
ATOM    601  CA  ASN A  45      38.140  48.860  64.730  1.00  0.00           C
ATOM    602  HA  ASN A  45      38.690  49.320  65.540  1.00  0.00           H
ATOM    603  CB  ASN A  45      38.850  49.230  63.370  1.00  0.00           C
ATOM    604  HB1 ASN A  45      38.940  50.330  63.250  1.00  0.00           H
ATOM    605  HB2 ASN A  45      38.420  48.830  62.430  1.00  0.00           H
ATOM    606  CG  ASN A  45      40.350  48.850  63.520  1.00  0.00           C
ATOM    607  OD1 ASN A  45      41.090  49.610  64.100  1.00  0.00           O
ATOM    608  ND2 ASN A  45      40.780  47.750  62.850  1.00  0.00           N
ATOM    609 HD21 ASN A  45      41.770  47.620  62.910  1.00  0.00           H
ATOM    610 HD22 ASN A  45      40.060  47.150  62.490  1.00  0.00           H
ATOM    611  C   ASN A  45      36.760  49.540  64.920  1.00  0.00           C
ATOM    612  O   ASN A  45      36.620  50.640  65.510  1.00  0.00           O
ATOM    613  N   GLY A  46      35.590  48.950  64.550  1.00  0.00           N
ATOM    614  HN  GLY A  46      35.570  48.150  63.960  1.00  0.00           H
ATOM    615  CA  GLY A  46      34.260  49.380  64.930  1.00  0.00           C
ATOM    616  HA1 GLY A  46      33.560  48.680  64.490  1.00  0.00           H
ATOM    617  HA2 GLY A  46      34.180  50.400  64.570  1.00  0.00           H
ATOM    618  C   GLY A  46      33.930  49.320  66.390  1.00  0.00           C
ATOM    619  O   GLY A  46      33.250  50.260  66.810  1.00  0.00           O
ATOM    620  N   LEU A  47      34.500  48.360  67.130  1.00  0.00           N
ATOM    621  HN  LEU A  47      35.140  47.720  66.730  1.00  0.00           H
ATOM    622  CA  LEU A  47      34.570  48.360  68.550  1.00  0.00           C
ATOM    623  HA  LEU A  47      33.540  48.520  68.860  1.00  0.00           H
ATOM    624  CB  LEU A  47      35.180  46.990  69.000  1.00  0.00           C
ATOM    625  HB1 LEU A  47      36.200  46.840  68.590  1.00  0.00           H
ATOM    626  HB2 LEU A  47      34.520  46.130  68.780  1.00  0.00           H
ATOM    627  CG  LEU A  47      35.280  46.540  70.530  1.00  0.00           C
ATOM    628  HG  LEU A  47      35.910  47.370  70.920  1.00  0.00           H
ATOM    629  CD1 LEU A  47      33.970  46.710  71.330  1.00  0.00           C
ATOM    630 HD11 LEU A  47      33.780  47.800  71.380  1.00  0.00           H
ATOM    631 HD12 LEU A  47      34.100  46.320  72.370  1.00  0.00           H
ATOM    632 HD13 LEU A  47      33.120  46.270  70.750  1.00  0.00           H
ATOM    633  CD2 LEU A  47      35.980  45.180  70.780  1.00  0.00           C
ATOM    634 HD21 LEU A  47      36.950  45.190  70.230  1.00  0.00           H
ATOM    635 HD22 LEU A  47      35.280  44.490  70.280  1.00  0.00           H
ATOM    636 HD23 LEU A  47      36.170  44.890  71.830  1.00  0.00           H
ATOM    637  C   LEU A  47      35.280  49.540  69.070  1.00  0.00           C
ATOM    638  O   LEU A  47      34.840  50.230  69.990  1.00  0.00           O
ATOM    639  N   ALA A  48      36.410  49.820  68.430  1.00  0.00           N
ATOM    640  HN  ALA A  48      36.650  49.390  67.560  1.00  0.00           H
ATOM    641  CA  ALA A  48      37.290  50.890  68.730  1.00  0.00           C
ATOM    642  HA  ALA A  48      37.540  50.740  69.770  1.00  0.00           H
ATOM    643  CB  ALA A  48      38.630  50.870  67.940  1.00  0.00           C
ATOM    644  HB1 ALA A  48      39.350  51.550  68.440  1.00  0.00           H
ATOM    645  HB2 ALA A  48      38.570  51.130  66.860  1.00  0.00           H
ATOM    646  HB3 ALA A  48      38.870  49.800  68.040  1.00  0.00           H
ATOM    647  C   ALA A  48      36.690  52.270  68.650  1.00  0.00           C
ATOM    648  O   ALA A  48      36.790  53.140  69.530  1.00  0.00           O
ATOM    649  N   LEU A  49      35.930  52.540  67.570  1.00  0.00           N
ATOM    650  HN  LEU A  49      35.840  51.780  66.930  1.00  0.00           H
ATOM    651  CA  LEU A  49      35.160  53.810  67.400  1.00  0.00           C
ATOM    652  HA  LEU A  49      35.880  54.610  67.530  1.00  0.00           H
ATOM    653  CB  LEU A  49      34.520  54.010  65.950  1.00  0.00           C
ATOM    654  HB1 LEU A  49      33.980  54.980  65.920  1.00  0.00           H
ATOM    655  HB2 LEU A  49      33.680  53.280  65.840  1.00  0.00           H
ATOM    656  CG  LEU A  49      35.390  53.780  64.720  1.00  0.00           C
ATOM    657  HG  LEU A  49      36.090  52.960  64.990  1.00  0.00           H
ATOM    658  CD1 LEU A  49      34.440  53.240  63.540  1.00  0.00           C
ATOM    659 HD11 LEU A  49      35.160  52.990  62.740  1.00  0.00           H
ATOM    660 HD12 LEU A  49      33.600  53.910  63.250  1.00  0.00           H
ATOM    661 HD13 LEU A  49      33.910  52.300  63.840  1.00  0.00           H
ATOM    662  CD2 LEU A  49      36.190  55.070  64.270  1.00  0.00           C
ATOM    663 HD21 LEU A  49      35.420  55.780  63.870  1.00  0.00           H
ATOM    664 HD22 LEU A  49      37.010  54.970  63.520  1.00  0.00           H
ATOM    665 HD23 LEU A  49      36.520  55.570  65.210  1.00  0.00           H
ATOM    666  C   LEU A  49      34.060  54.090  68.420  1.00  0.00           C
ATOM    667  O   LEU A  49      33.940  55.250  68.810  1.00  0.00           O
ATOM    668  N   TRP A  50      33.340  53.030  68.800  1.00  0.00           N
ATOM    669  HN  TRP A  50      33.600  52.210  68.300  1.00  0.00           H
ATOM    670  CA  TRP A  50      32.280  53.000  69.850  1.00  0.00           C
ATOM    671  HA  TRP A  50      31.770  53.950  69.690  1.00  0.00           H
ATOM    672  CB  TRP A  50      31.370  51.820  69.680  1.00  0.00           C
ATOM    673  HB1 TRP A  50      31.880  50.860  69.890  1.00  0.00           H
ATOM    674  HB2 TRP A  50      31.300  51.800  68.570  1.00  0.00           H
ATOM    675  CG  TRP A  50      30.000  51.890  70.320  1.00  0.00           C
ATOM    676  CD1 TRP A  50      28.920  52.340  69.740  1.00  0.00           C
ATOM    677  HD1 TRP A  50      29.080  52.860  68.810  1.00  0.00           H
ATOM    678  NE1 TRP A  50      27.890  52.540  70.690  1.00  0.00           N
ATOM    679  HE1 TRP A  50      27.000  52.940  70.560  1.00  0.00           H
ATOM    680  CE2 TRP A  50      28.390  52.120  71.930  1.00  0.00           C
ATOM    681  CD2 TRP A  50      29.720  51.740  71.750  1.00  0.00           C
ATOM    682  CE3 TRP A  50      30.490  51.320  72.880  1.00  0.00           C
ATOM    683  HE3 TRP A  50      31.520  51.100  72.670  1.00  0.00           H
ATOM    684  CZ3 TRP A  50      29.920  51.380  74.140  1.00  0.00           C
ATOM    685  HZ3 TRP A  50      30.500  51.080  75.010  1.00  0.00           H
ATOM    686  CZ2 TRP A  50      27.850  52.270  73.180  1.00  0.00           C
ATOM    687  HZ2 TRP A  50      26.860  52.690  73.260  1.00  0.00           H
ATOM    688  CH2 TRP A  50      28.620  51.940  74.270  1.00  0.00           C
ATOM    689  HH2 TRP A  50      28.130  52.180  75.200  1.00  0.00           H
ATOM    690  C   TRP A  50      32.930  53.100  71.250  1.00  0.00           C
ATOM    691  O   TRP A  50      32.460  53.840  72.120  1.00  0.00           O
ATOM    692  N   ILE A  51      34.100  52.470  71.550  1.00  0.00           N
ATOM    693  HN  ILE A  51      34.420  51.870  70.830  1.00  0.00           H
ATOM    694  CA  ILE A  51      34.790  52.550  72.810  1.00  0.00           C
ATOM    695  HA  ILE A  51      34.010  52.280  73.510  1.00  0.00           H
ATOM    696  CB  ILE A  51      35.850  51.500  72.920  1.00  0.00           C
ATOM    697  HB  ILE A  51      36.300  51.390  71.920  1.00  0.00           H
ATOM    698  CG2 ILE A  51      37.020  51.840  73.860  1.00  0.00           C
ATOM    699 HG21 ILE A  51      37.620  52.760  73.660  1.00  0.00           H
ATOM    700 HG22 ILE A  51      37.630  50.910  73.970  1.00  0.00           H
ATOM    701 HG23 ILE A  51      36.740  52.110  74.890  1.00  0.00           H
ATOM    702  CG1 ILE A  51      35.250  50.090  73.180  1.00  0.00           C
ATOM    703 HG11 ILE A  51      35.970  49.430  72.660  1.00  0.00           H
ATOM    704 HG12 ILE A  51      34.280  50.080  72.620  1.00  0.00           H
ATOM    705  CD  ILE A  51      35.070  49.700  74.620  1.00  0.00           C
ATOM    706  HD1 ILE A  51      36.060  49.790  75.110  1.00  0.00           H
ATOM    707  HD2 ILE A  51      34.710  48.670  74.820  1.00  0.00           H
ATOM    708  HD3 ILE A  51      34.590  50.570  75.120  1.00  0.00           H
ATOM    709  C   ILE A  51      35.360  53.900  73.000  1.00  0.00           C
ATOM    710  O   ILE A  51      35.150  54.510  74.040  1.00  0.00           O
ATOM    711  N   PHE A  52      36.000  54.520  72.020  1.00  0.00           N
ATOM    712  HN  PHE A  52      36.180  54.050  71.160  1.00  0.00           H
ATOM    713  CA  PHE A  52      36.480  55.860  72.260  1.00  0.00           C
ATOM    714  HA  PHE A  52      37.030  55.720  73.180  1.00  0.00           H
ATOM    715  CB  PHE A  52      37.510  56.310  71.090  1.00  0.00           C
ATOM    716  HB1 PHE A  52      37.840  57.320  71.400  1.00  0.00           H
ATOM    717  HB2 PHE A  52      36.990  56.480  70.130  1.00  0.00           H
ATOM    718  CG  PHE A  52      38.770  55.480  71.070  1.00  0.00           C
ATOM    719  CD1 PHE A  52      39.480  55.470  72.260  1.00  0.00           C
ATOM    720  HD1 PHE A  52      39.160  56.030  73.130  1.00  0.00           H
ATOM    721  CE1 PHE A  52      40.780  54.790  72.320  1.00  0.00           C
ATOM    722  HE1 PHE A  52      41.330  54.930  73.230  1.00  0.00           H
ATOM    723  CZ  PHE A  52      41.170  54.070  71.220  1.00  0.00           C
ATOM    724  HZ  PHE A  52      42.120  53.560  71.180  1.00  0.00           H
ATOM    725  CD2 PHE A  52      39.210  54.820  69.930  1.00  0.00           C
ATOM    726  HD2 PHE A  52      38.650  54.900  69.020  1.00  0.00           H
ATOM    727  CE2 PHE A  52      40.420  54.080  70.000  1.00  0.00           C
ATOM    728  HE2 PHE A  52      40.910  53.590  69.170  1.00  0.00           H
ATOM    729  C   PHE A  52      35.360  56.900  72.510  1.00  0.00           C
ATOM    730  O   PHE A  52      35.480  57.760  73.390  1.00  0.00           O
ATOM    731  N   CYS A  53      34.340  56.830  71.650  1.00  0.00           N
ATOM    732  HN  CYS A  53      34.210  56.160  70.940  1.00  0.00           H
ATOM    733  CA  CYS A  53      33.330  57.900  71.550  1.00  0.00           C
ATOM    734  HA  CYS A  53      33.780  58.890  71.590  1.00  0.00           H
ATOM    735  CB  CYS A  53      32.660  57.800  70.140  1.00  0.00           C
ATOM    736  HB1 CYS A  53      32.050  56.890  70.060  1.00  0.00           H
ATOM    737  HB2 CYS A  53      33.400  57.720  69.310  1.00  0.00           H
ATOM    738  SG  CYS A  53      31.690  59.250  69.720  1.00  0.00           S
ATOM    739  HG1 CYS A  53      31.020  58.870  70.790  1.00  0.00           H
ATOM    740  C   CYS A  53      32.250  57.940  72.690  1.00  0.00           C
ATOM    741  O   CYS A  53      31.820  58.980  73.120  1.00  0.00           O
ATOM    742  N   PHE A  54      31.920  56.780  73.230  1.00  0.00           N
ATOM    743  HN  PHE A  54      32.470  56.060  72.780  1.00  0.00           H
ATOM    744  CA  PHE A  54      30.790  56.600  74.230  1.00  0.00           C
ATOM    745  HA  PHE A  54      30.410  57.580  74.440  1.00  0.00           H
ATOM    746  CB  PHE A  54      29.720  55.570  73.630  1.00  0.00           C
ATOM    747  HB1 PHE A  54      28.960  55.330  74.400  1.00  0.00           H
ATOM    748  HB2 PHE A  54      30.100  54.560  73.370  1.00  0.00           H
ATOM    749  CG  PHE A  54      29.030  56.050  72.380  1.00  0.00           C
ATOM    750  CD1 PHE A  54      29.530  55.770  71.130  1.00  0.00           C
ATOM    751  HD1 PHE A  54      30.400  55.130  71.040  1.00  0.00           H
ATOM    752  CE1 PHE A  54      28.970  56.400  70.000  1.00  0.00           C
ATOM    753  HE1 PHE A  54      29.390  56.130  69.040  1.00  0.00           H
ATOM    754  CZ  PHE A  54      27.890  57.250  70.120  1.00  0.00           C
ATOM    755  HZ  PHE A  54      27.530  57.810  69.270  1.00  0.00           H
ATOM    756  CD2 PHE A  54      27.970  56.870  72.590  1.00  0.00           C
ATOM    757  HD2 PHE A  54      27.650  57.040  73.600  1.00  0.00           H
ATOM    758  CE2 PHE A  54      27.350  57.470  71.420  1.00  0.00           C
ATOM    759  HE2 PHE A  54      26.490  58.100  71.630  1.00  0.00           H
ATOM    760  C   PHE A  54      31.310  55.980  75.540  1.00  0.00           C
ATOM    761  O   PHE A  54      30.960  56.330  76.670  1.00  0.00           O
ATOM    762  N   HSD A  55      32.150  54.970  75.430  1.00  0.00           N
ATOM    763  HN  HSD A  55      32.490  54.710  74.540  1.00  0.00           H
ATOM    764  CA  HSD A  55      32.390  54.140  76.650  1.00  0.00           C
ATOM    765  HA  HSD A  55      31.450  54.070  77.170  1.00  0.00           H
ATOM    766  CB  HSD A  55      33.090  52.790  76.330  1.00  0.00           C
ATOM    767  HB1 HSD A  55      34.050  53.080  75.850  1.00  0.00           H
ATOM    768  HB2 HSD A  55      32.470  52.250  75.580  1.00  0.00           H
ATOM    769  ND1 HSD A  55      32.410  51.290  78.270  1.00  0.00           N
ATOM    770  HD1 HSD A  55      31.430  51.360  78.090  1.00  0.00           H
ATOM    771  CG  HSD A  55      33.330  51.950  77.540  1.00  0.00           C
ATOM    772  CE1 HSD A  55      33.040  50.530  79.190  1.00  0.00           C
ATOM    773  HE1 HSD A  55      32.530  49.850  79.880  1.00  0.00           H
ATOM    774  NE2 HSD A  55      34.330  50.710  79.240  1.00  0.00           N
ATOM    775  CD2 HSD A  55      34.570  51.550  78.070  1.00  0.00           C
ATOM    776  HD2 HSD A  55      35.610  51.760  77.860  1.00  0.00           H
ATOM    777  C   HSD A  55      33.360  54.810  77.640  1.00  0.00           C
ATOM    778  O   HSD A  55      33.070  55.030  78.820  1.00  0.00           O
ATOM    779  N   LEU A  56      34.560  55.200  77.060  1.00  0.00           N
ATOM    780  HN  LEU A  56      34.730  55.100  76.080  1.00  0.00           H
ATOM    781  CA  LEU A  56      35.680  55.870  77.700  1.00  0.00           C
ATOM    782  HA  LEU A  56      35.820  55.510  78.710  1.00  0.00           H
ATOM    783  CB  LEU A  56      37.060  55.670  77.030  1.00  0.00           C
ATOM    784  HB1 LEU A  56      37.820  56.360  77.450  1.00  0.00           H
ATOM    785  HB2 LEU A  56      36.990  56.040  75.980  1.00  0.00           H
ATOM    786  CG  LEU A  56      37.410  54.220  76.810  1.00  0.00           C
ATOM    787  HG  LEU A  56      36.590  53.760  76.230  1.00  0.00           H
ATOM    788  CD1 LEU A  56      38.760  54.040  76.070  1.00  0.00           C
ATOM    789 HD11 LEU A  56      38.930  53.030  75.620  1.00  0.00           H
ATOM    790 HD12 LEU A  56      39.670  54.360  76.620  1.00  0.00           H
ATOM    791 HD13 LEU A  56      38.760  54.740  75.210  1.00  0.00           H
ATOM    792  CD2 LEU A  56      37.550  53.500  78.150  1.00  0.00           C
ATOM    793 HD21 LEU A  56      38.290  53.980  78.820  1.00  0.00           H
ATOM    794 HD22 LEU A  56      37.900  52.490  77.850  1.00  0.00           H
ATOM    795 HD23 LEU A  56      36.630  53.380  78.760  1.00  0.00           H
ATOM    796  C   LEU A  56      35.460  57.410  77.890  1.00  0.00           C
ATOM    797  O   LEU A  56      35.160  58.200  76.940  1.00  0.00           O
ATOM    798  N   LYS A  57      35.620  57.800  79.200  1.00  0.00           N
ATOM    799  HN  LYS A  57      35.810  57.110  79.880  1.00  0.00           H
ATOM    800  CA  LYS A  57      35.340  59.070  79.750  1.00  0.00           C
ATOM    801  HA  LYS A  57      34.520  59.540  79.230  1.00  0.00           H
ATOM    802  CB  LYS A  57      35.190  58.860  81.260  1.00  0.00           C
ATOM    803  HB1 LYS A  57      35.070  59.880  81.700  1.00  0.00           H
ATOM    804  HB2 LYS A  57      36.080  58.360  81.710  1.00  0.00           H
ATOM    805  CG  LYS A  57      33.950  58.050  81.730  1.00  0.00           C
ATOM    806  HG1 LYS A  57      34.210  57.860  82.790  1.00  0.00           H
ATOM    807  HG2 LYS A  57      34.060  57.040  81.290  1.00  0.00           H
ATOM    808  CD  LYS A  57      32.600  58.710  81.460  1.00  0.00           C
ATOM    809  HD1 LYS A  57      32.530  58.830  80.360  1.00  0.00           H
ATOM    810  HD2 LYS A  57      32.710  59.710  81.940  1.00  0.00           H
ATOM    811  CE  LYS A  57      31.390  58.020  82.170  1.00  0.00           C
ATOM    812  HE1 LYS A  57      31.600  58.000  83.260  1.00  0.00           H
ATOM    813  HE2 LYS A  57      31.390  56.950  81.880  1.00  0.00           H
ATOM    814  NZ  LYS A  57      30.110  58.640  81.930  1.00  0.00           N
ATOM    815  HZ1 LYS A  57      29.280  58.210  82.380  1.00  0.00           H
ATOM    816  HZ2 LYS A  57      29.880  58.720  80.920  1.00  0.00           H
ATOM    817  HZ3 LYS A  57      30.160  59.640  82.230  1.00  0.00           H
ATOM    818  C   LYS A  57      36.480  59.980  79.500  1.00  0.00           C
ATOM    819  O   LYS A  57      37.600  59.620  79.900  1.00  0.00           O
ATOM    820  N   SER A  58      36.240  61.140  78.800  1.00  0.00           N
ATOM    821  HN  SER A  58      35.320  61.280  78.450  1.00  0.00           H
ATOM    822  CA  SER A  58      37.210  62.150  78.430  1.00  0.00           C
ATOM    823  HA  SER A  58      36.650  63.080  78.290  1.00  0.00           H
ATOM    824  CB  SER A  58      38.330  62.510  79.450  1.00  0.00           C
ATOM    825  HB1 SER A  58      39.090  61.690  79.490  1.00  0.00           H
ATOM    826  HB2 SER A  58      37.950  62.530  80.500  1.00  0.00           H
ATOM    827  OG  SER A  58      39.010  63.800  79.240  1.00  0.00           O
ATOM    828  HG1 SER A  58      38.380  64.480  79.480  1.00  0.00           H
ATOM    829  C   SER A  58      37.800  61.790  77.070  1.00  0.00           C
ATOM    830  O   SER A  58      38.320  60.660  76.940  1.00  0.00           O
ATOM    831  N   TRP A  59      37.710  62.680  76.090  1.00  0.00           N
ATOM    832  HN  TRP A  59      37.330  63.590  76.170  1.00  0.00           H
ATOM    833  CA  TRP A  59      38.630  62.670  75.000  1.00  0.00           C
ATOM    834  HA  TRP A  59      38.770  61.690  74.570  1.00  0.00           H
ATOM    835  CB  TRP A  59      38.100  63.640  73.880  1.00  0.00           C
ATOM    836  HB1 TRP A  59      38.950  63.840  73.180  1.00  0.00           H
ATOM    837  HB2 TRP A  59      37.830  64.610  74.340  1.00  0.00           H
ATOM    838  CG  TRP A  59      37.090  62.940  73.040  1.00  0.00           C
ATOM    839  CD1 TRP A  59      35.750  63.260  73.110  1.00  0.00           C
ATOM    840  HD1 TRP A  59      35.250  63.980  73.740  1.00  0.00           H
ATOM    841  NE1 TRP A  59      35.140  62.430  72.200  1.00  0.00           N
ATOM    842  HE1 TRP A  59      34.180  62.510  72.010  1.00  0.00           H
ATOM    843  CE2 TRP A  59      36.000  61.540  71.590  1.00  0.00           C
ATOM    844  CD2 TRP A  59      37.300  61.930  72.070  1.00  0.00           C
ATOM    845  CE3 TRP A  59      38.450  61.300  71.670  1.00  0.00           C
ATOM    846  HE3 TRP A  59      39.440  61.470  72.070  1.00  0.00           H
ATOM    847  CZ3 TRP A  59      38.310  60.380  70.550  1.00  0.00           C
ATOM    848  HZ3 TRP A  59      39.220  59.990  70.100  1.00  0.00           H
ATOM    849  CZ2 TRP A  59      35.770  60.560  70.620  1.00  0.00           C
ATOM    850  HZ2 TRP A  59      34.830  60.220  70.210  1.00  0.00           H
ATOM    851  CH2 TRP A  59      37.000  60.020  70.080  1.00  0.00           C
ATOM    852  HH2 TRP A  59      36.840  59.320  69.270  1.00  0.00           H
ATOM    853  C   TRP A  59      39.950  63.150  75.530  1.00  0.00           C
ATOM    854  O   TRP A  59      40.250  64.370  75.520  1.00  0.00           O
ATOM    855  N   LYS A  60      40.800  62.250  75.860  1.00  0.00           N
ATOM    856  HN  LYS A  60      40.400  61.330  75.840  1.00  0.00           H
ATOM    857  CA  LYS A  60      42.210  62.480  76.110  1.00  0.00           C
ATOM    858  HA  LYS A  60      42.320  63.520  76.370  1.00  0.00           H
ATOM    859  CB  LYS A  60      42.740  61.510  77.240  1.00  0.00           C
ATOM    860  HB1 LYS A  60      43.830  61.660  77.430  1.00  0.00           H
ATOM    861  HB2 LYS A  60      42.680  60.470  76.870  1.00  0.00           H
ATOM    862  CG  LYS A  60      42.010  61.570  78.600  1.00  0.00           C
ATOM    863  HG1 LYS A  60      42.500  60.870  79.310  1.00  0.00           H
ATOM    864  HG2 LYS A  60      40.920  61.370  78.500  1.00  0.00           H
ATOM    865  CD  LYS A  60      42.250  62.940  79.270  1.00  0.00           C
ATOM    866  HD1 LYS A  60      41.980  63.750  78.550  1.00  0.00           H
ATOM    867  HD2 LYS A  60      43.330  63.180  79.280  1.00  0.00           H
ATOM    868  CE  LYS A  60      41.890  63.120  80.780  1.00  0.00           C
ATOM    869  HE1 LYS A  60      42.470  62.480  81.480  1.00  0.00           H
ATOM    870  HE2 LYS A  60      40.840  62.790  80.890  1.00  0.00           H
ATOM    871  NZ  LYS A  60      41.820  64.500  81.230  1.00  0.00           N
ATOM    872  HZ1 LYS A  60      42.670  65.030  80.940  1.00  0.00           H
ATOM    873  HZ2 LYS A  60      41.660  64.590  82.250  1.00  0.00           H
ATOM    874  HZ3 LYS A  60      40.930  64.920  80.890  1.00  0.00           H
ATOM    875  C   LYS A  60      43.060  62.240  74.880  1.00  0.00           C
ATOM    876  O   LYS A  60      42.700  61.460  74.030  1.00  0.00           O
ATOM    877  N   SER A  61      44.200  62.880  74.830  1.00  0.00           N
ATOM    878  HN  SER A  61      44.390  63.440  75.640  1.00  0.00           H
ATOM    879  CA  SER A  61      45.120  62.960  73.650  1.00  0.00           C
ATOM    880  HA  SER A  61      44.610  63.640  72.990  1.00  0.00           H
ATOM    881  CB  SER A  61      46.480  63.550  74.110  1.00  0.00           C
ATOM    882  HB1 SER A  61      46.370  64.570  74.540  1.00  0.00           H
ATOM    883  HB2 SER A  61      47.180  63.700  73.250  1.00  0.00           H
ATOM    884  OG  SER A  61      47.140  62.750  75.130  1.00  0.00           O
ATOM    885  HG1 SER A  61      48.070  62.680  74.850  1.00  0.00           H
ATOM    886  C   SER A  61      45.470  61.610  72.960  1.00  0.00           C
ATOM    887  O   SER A  61      45.550  61.600  71.730  1.00  0.00           O
ATOM    888  N   SER A  62      45.800  60.490  73.760  1.00  0.00           N
ATOM    889  HN  SER A  62      45.940  60.660  74.740  1.00  0.00           H
ATOM    890  CA  SER A  62      46.090  59.080  73.280  1.00  0.00           C
ATOM    891  HA  SER A  62      46.830  59.250  72.520  1.00  0.00           H
ATOM    892  CB  SER A  62      46.780  58.130  74.240  1.00  0.00           C
ATOM    893  HB1 SER A  62      47.730  58.570  74.610  1.00  0.00           H
ATOM    894  HB2 SER A  62      47.010  57.190  73.690  1.00  0.00           H
ATOM    895  OG  SER A  62      45.990  57.760  75.350  1.00  0.00           O
ATOM    896  HG1 SER A  62      46.060  58.530  75.920  1.00  0.00           H
ATOM    897  C   SER A  62      44.950  58.510  72.530  1.00  0.00           C
ATOM    898  O   SER A  62      45.050  58.030  71.440  1.00  0.00           O
ATOM    899  N   ARG A  63      43.780  58.640  73.120  1.00  0.00           N
ATOM    900  HN  ARG A  63      43.830  59.110  73.990  1.00  0.00           H
ATOM    901  CA  ARG A  63      42.500  58.240  72.590  1.00  0.00           C
ATOM    902  HA  ARG A  63      42.550  57.170  72.380  1.00  0.00           H
ATOM    903  CB  ARG A  63      41.440  58.480  73.640  1.00  0.00           C
ATOM    904  HB1 ARG A  63      40.500  57.940  73.400  1.00  0.00           H
ATOM    905  HB2 ARG A  63      41.310  59.580  73.740  1.00  0.00           H
ATOM    906  CG  ARG A  63      41.930  57.940  75.020  1.00  0.00           C
ATOM    907  HG1 ARG A  63      42.700  58.670  75.390  1.00  0.00           H
ATOM    908  HG2 ARG A  63      42.420  56.970  74.800  1.00  0.00           H
ATOM    909  CD  ARG A  63      40.810  57.850  76.040  1.00  0.00           C
ATOM    910  HD1 ARG A  63      40.050  57.140  75.630  1.00  0.00           H
ATOM    911  HD2 ARG A  63      40.300  58.830  76.090  1.00  0.00           H
ATOM    912  NE  ARG A  63      41.360  57.410  77.330  1.00  0.00           N
ATOM    913  HE  ARG A  63      42.260  56.990  77.210  1.00  0.00           H
ATOM    914  CZ  ARG A  63      40.820  57.620  78.510  1.00  0.00           C
ATOM    915  NH1 ARG A  63      39.690  58.300  78.550  1.00  0.00           N
ATOM    916 HH11 ARG A  63      39.330  58.450  79.470  1.00  0.00           H
ATOM    917 HH12 ARG A  63      39.130  58.660  77.800  1.00  0.00           H
ATOM    918  NH2 ARG A  63      41.400  57.380  79.660  1.00  0.00           N
ATOM    919 HH21 ARG A  63      42.370  57.090  79.640  1.00  0.00           H
ATOM    920 HH22 ARG A  63      41.080  57.700  80.550  1.00  0.00           H
ATOM    921  C   ARG A  63      42.180  58.790  71.260  1.00  0.00           C
ATOM    922  O   ARG A  63      41.790  58.070  70.390  1.00  0.00           O
ATOM    923  N   ILE A  64      42.350  60.180  71.060  1.00  0.00           N
ATOM    924  HN  ILE A  64      42.650  60.770  71.810  1.00  0.00           H
ATOM    925  CA  ILE A  64      42.270  60.820  69.760  1.00  0.00           C
ATOM    926  HA  ILE A  64      41.310  60.710  69.290  1.00  0.00           H
ATOM    927  CB  ILE A  64      42.500  62.380  69.910  1.00  0.00           C
ATOM    928  HB  ILE A  64      43.490  62.420  70.410  1.00  0.00           H
ATOM    929  CG2 ILE A  64      42.730  63.080  68.570  1.00  0.00           C
ATOM    930 HG21 ILE A  64      41.830  63.050  67.930  1.00  0.00           H
ATOM    931 HG22 ILE A  64      43.620  62.720  68.020  1.00  0.00           H
ATOM    932 HG23 ILE A  64      42.900  64.150  68.830  1.00  0.00           H
ATOM    933  CG1 ILE A  64      41.370  63.040  70.750  1.00  0.00           C
ATOM    934 HG11 ILE A  64      41.230  62.410  71.670  1.00  0.00           H
ATOM    935 HG12 ILE A  64      40.380  63.000  70.260  1.00  0.00           H
ATOM    936  CD  ILE A  64      41.780  64.370  71.320  1.00  0.00           C
ATOM    937  HD1 ILE A  64      42.860  64.310  71.610  1.00  0.00           H
ATOM    938  HD2 ILE A  64      41.130  64.710  72.140  1.00  0.00           H
ATOM    939  HD3 ILE A  64      41.730  65.170  70.560  1.00  0.00           H
ATOM    940  C   ILE A  64      43.250  60.280  68.710  1.00  0.00           C
ATOM    941  O   ILE A  64      42.840  60.090  67.550  1.00  0.00           O
ATOM    942  N   PHE A  65      44.500  59.970  69.120  1.00  0.00           N
ATOM    943  HN  PHE A  65      44.710  60.080  70.090  1.00  0.00           H
ATOM    944  CA  PHE A  65      45.420  59.370  68.140  1.00  0.00           C
ATOM    945  HA  PHE A  65      45.480  60.060  67.320  1.00  0.00           H
ATOM    946  CB  PHE A  65      46.910  59.380  68.730  1.00  0.00           C
ATOM    947  HB1 PHE A  65      47.660  59.110  67.950  1.00  0.00           H
ATOM    948  HB2 PHE A  65      46.930  58.780  69.670  1.00  0.00           H
ATOM    949  CG  PHE A  65      47.280  60.870  69.020  1.00  0.00           C
ATOM    950  CD1 PHE A  65      47.390  61.770  67.940  1.00  0.00           C
ATOM    951  HD1 PHE A  65      46.930  61.560  66.990  1.00  0.00           H
ATOM    952  CE1 PHE A  65      48.130  62.970  68.090  1.00  0.00           C
ATOM    953  HE1 PHE A  65      48.070  63.650  67.260  1.00  0.00           H
ATOM    954  CZ  PHE A  65      48.860  63.230  69.250  1.00  0.00           C
ATOM    955  HZ  PHE A  65      49.520  64.100  69.220  1.00  0.00           H
ATOM    956  CD2 PHE A  65      48.150  61.180  70.190  1.00  0.00           C
ATOM    957  HD2 PHE A  65      48.260  60.570  71.080  1.00  0.00           H
ATOM    958  CE2 PHE A  65      49.000  62.310  70.280  1.00  0.00           C
ATOM    959  HE2 PHE A  65      49.540  62.480  71.200  1.00  0.00           H
ATOM    960  C   PHE A  65      45.120  57.930  67.670  1.00  0.00           C
ATOM    961  O   PHE A  65      45.030  57.650  66.470  1.00  0.00           O
ATOM    962  N   LEU A  66      44.640  57.090  68.630  1.00  0.00           N
ATOM    963  HN  LEU A  66      44.740  57.270  69.600  1.00  0.00           H
ATOM    964  CA  LEU A  66      44.080  55.770  68.430  1.00  0.00           C
ATOM    965  HA  LEU A  66      44.730  55.270  67.730  1.00  0.00           H
ATOM    966  CB  LEU A  66      43.940  55.050  69.810  1.00  0.00           C
ATOM    967  HB1 LEU A  66      43.580  53.990  69.710  1.00  0.00           H
ATOM    968  HB2 LEU A  66      43.320  55.750  70.400  1.00  0.00           H
ATOM    969  CG  LEU A  66      45.310  54.830  70.580  1.00  0.00           C
ATOM    970  HG  LEU A  66      45.990  55.700  70.670  1.00  0.00           H
ATOM    971  CD1 LEU A  66      45.100  54.440  72.020  1.00  0.00           C
ATOM    972 HD11 LEU A  66      44.000  54.300  72.140  1.00  0.00           H
ATOM    973 HD12 LEU A  66      45.310  55.330  72.660  1.00  0.00           H
ATOM    974 HD13 LEU A  66      45.770  53.580  72.240  1.00  0.00           H
ATOM    975  CD2 LEU A  66      46.130  53.690  69.860  1.00  0.00           C
ATOM    976 HD21 LEU A  66      47.090  53.560  70.410  1.00  0.00           H
ATOM    977 HD22 LEU A  66      46.240  53.850  68.770  1.00  0.00           H
ATOM    978 HD23 LEU A  66      45.550  52.770  70.080  1.00  0.00           H
ATOM    979  C   LEU A  66      42.740  55.790  67.690  1.00  0.00           C
ATOM    980  O   LEU A  66      42.520  54.950  66.820  1.00  0.00           O
ATOM    981  N   PHE A  67      41.790  56.780  67.940  1.00  0.00           N
ATOM    982  HN  PHE A  67      41.930  57.340  68.760  1.00  0.00           H
ATOM    983  CA  PHE A  67      40.590  57.050  67.150  1.00  0.00           C
ATOM    984  HA  PHE A  67      40.070  56.110  67.250  1.00  0.00           H
ATOM    985  CB  PHE A  67      39.830  58.240  67.810  1.00  0.00           C
ATOM    986  HB1 PHE A  67      40.460  59.150  67.800  1.00  0.00           H
ATOM    987  HB2 PHE A  67      39.580  57.960  68.870  1.00  0.00           H
ATOM    988  CG  PHE A  67      38.540  58.610  67.120  1.00  0.00           C
ATOM    989  CD1 PHE A  67      38.360  59.770  66.370  1.00  0.00           C
ATOM    990  HD1 PHE A  67      39.140  60.520  66.330  1.00  0.00           H
ATOM    991  CE1 PHE A  67      37.200  60.000  65.640  1.00  0.00           C
ATOM    992  HE1 PHE A  67      37.010  60.830  64.980  1.00  0.00           H
ATOM    993  CZ  PHE A  67      36.110  59.100  65.690  1.00  0.00           C
ATOM    994  HZ  PHE A  67      35.190  59.350  65.180  1.00  0.00           H
ATOM    995  CD2 PHE A  67      37.400  57.730  67.200  1.00  0.00           C
ATOM    996  HD2 PHE A  67      37.370  56.860  67.840  1.00  0.00           H
ATOM    997  CE2 PHE A  67      36.220  57.910  66.470  1.00  0.00           C
ATOM    998  HE2 PHE A  67      35.460  57.150  66.550  1.00  0.00           H
ATOM    999  C   PHE A  67      40.920  57.350  65.700  1.00  0.00           C
ATOM   1000  O   PHE A  67      40.280  56.760  64.830  1.00  0.00           O
ATOM   1001  N   ASN A  68      41.870  58.230  65.350  1.00  0.00           N
ATOM   1002  HN  ASN A  68      42.260  58.720  66.120  1.00  0.00           H
ATOM   1003  CA  ASN A  68      42.380  58.430  63.970  1.00  0.00           C
ATOM   1004  HA  ASN A  68      41.490  58.670  63.410  1.00  0.00           H
ATOM   1005  CB  ASN A  68      43.410  59.610  63.910  1.00  0.00           C
ATOM   1006  HB1 ASN A  68      43.890  59.660  62.920  1.00  0.00           H
ATOM   1007  HB2 ASN A  68      44.210  59.540  64.680  1.00  0.00           H
ATOM   1008  CG  ASN A  68      42.570  60.910  64.110  1.00  0.00           C
ATOM   1009  OD1 ASN A  68      42.060  61.510  63.170  1.00  0.00           O
ATOM   1010  ND2 ASN A  68      42.450  61.500  65.310  1.00  0.00           N
ATOM   1011 HD21 ASN A  68      42.840  61.100  66.140  1.00  0.00           H
ATOM   1012 HD22 ASN A  68      42.240  62.470  65.250  1.00  0.00           H
ATOM   1013  C   ASN A  68      42.950  57.150  63.340  1.00  0.00           C
ATOM   1014  O   ASN A  68      42.680  56.680  62.210  1.00  0.00           O
ATOM   1015  N   LEU A  69      43.830  56.390  64.090  1.00  0.00           N
ATOM   1016  HN  LEU A  69      44.180  56.710  64.970  1.00  0.00           H
ATOM   1017  CA  LEU A  69      44.340  55.060  63.690  1.00  0.00           C
ATOM   1018  HA  LEU A  69      44.870  55.260  62.780  1.00  0.00           H
ATOM   1019  CB  LEU A  69      45.120  54.440  64.860  1.00  0.00           C
ATOM   1020  HB1 LEU A  69      44.450  54.290  65.740  1.00  0.00           H
ATOM   1021  HB2 LEU A  69      45.920  55.180  65.070  1.00  0.00           H
ATOM   1022  CG  LEU A  69      45.850  53.110  64.630  1.00  0.00           C
ATOM   1023  HG  LEU A  69      45.160  52.240  64.610  1.00  0.00           H
ATOM   1024  CD1 LEU A  69      46.680  53.140  63.350  1.00  0.00           C
ATOM   1025 HD11 LEU A  69      47.200  52.170  63.260  1.00  0.00           H
ATOM   1026 HD12 LEU A  69      47.460  53.900  63.560  1.00  0.00           H
ATOM   1027 HD13 LEU A  69      46.110  53.480  62.460  1.00  0.00           H
ATOM   1028  CD2 LEU A  69      46.780  52.760  65.800  1.00  0.00           C
ATOM   1029 HD21 LEU A  69      47.330  53.720  65.970  1.00  0.00           H
ATOM   1030 HD22 LEU A  69      47.460  51.920  65.600  1.00  0.00           H
ATOM   1031 HD23 LEU A  69      46.240  52.590  66.750  1.00  0.00           H
ATOM   1032  C   LEU A  69      43.290  54.030  63.360  1.00  0.00           C
ATOM   1033  O   LEU A  69      43.250  53.520  62.260  1.00  0.00           O
ATOM   1034  N   ALA A  70      42.270  53.940  64.240  1.00  0.00           N
ATOM   1035  HN  ALA A  70      42.160  54.460  65.080  1.00  0.00           H
ATOM   1036  CA  ALA A  70      40.970  53.280  63.980  1.00  0.00           C
ATOM   1037  HA  ALA A  70      41.230  52.230  63.930  1.00  0.00           H
ATOM   1038  CB  ALA A  70      40.080  53.390  65.280  1.00  0.00           C
ATOM   1039  HB1 ALA A  70      40.710  53.160  66.170  1.00  0.00           H
ATOM   1040  HB2 ALA A  70      39.280  52.610  65.340  1.00  0.00           H
ATOM   1041  HB3 ALA A  70      39.610  54.380  65.440  1.00  0.00           H
ATOM   1042  C   ALA A  70      40.190  53.630  62.750  1.00  0.00           C
ATOM   1043  O   ALA A  70      39.780  52.760  61.950  1.00  0.00           O
ATOM   1044  N   VAL A  71      39.950  54.970  62.530  1.00  0.00           N
ATOM   1045  HN  VAL A  71      40.220  55.590  63.270  1.00  0.00           H
ATOM   1046  CA  VAL A  71      39.400  55.520  61.240  1.00  0.00           C
ATOM   1047  HA  VAL A  71      38.450  55.010  61.110  1.00  0.00           H
ATOM   1048  CB  VAL A  71      39.100  57.070  61.190  1.00  0.00           C
ATOM   1049  HB  VAL A  71      40.010  57.580  61.550  1.00  0.00           H
ATOM   1050  CG1 VAL A  71      38.780  57.510  59.800  1.00  0.00           C
ATOM   1051 HG11 VAL A  71      38.250  58.480  59.830  1.00  0.00           H
ATOM   1052 HG12 VAL A  71      38.070  56.810  59.330  1.00  0.00           H
ATOM   1053 HG13 VAL A  71      39.710  57.680  59.210  1.00  0.00           H
ATOM   1054  CG2 VAL A  71      38.020  57.340  62.220  1.00  0.00           C
ATOM   1055 HG21 VAL A  71      37.940  58.440  62.340  1.00  0.00           H
ATOM   1056 HG22 VAL A  71      38.190  56.910  63.240  1.00  0.00           H
ATOM   1057 HG23 VAL A  71      37.030  57.020  61.850  1.00  0.00           H
ATOM   1058  C   VAL A  71      40.260  55.150  60.090  1.00  0.00           C
ATOM   1059  O   VAL A  71      39.730  54.660  59.070  1.00  0.00           O
ATOM   1060  N   ALA A  72      41.600  55.280  60.120  1.00  0.00           N
ATOM   1061  HN  ALA A  72      42.030  55.630  60.950  1.00  0.00           H
ATOM   1062  CA  ALA A  72      42.410  54.990  59.000  1.00  0.00           C
ATOM   1063  HA  ALA A  72      41.950  55.490  58.160  1.00  0.00           H
ATOM   1064  CB  ALA A  72      43.820  55.580  59.130  1.00  0.00           C
ATOM   1065  HB1 ALA A  72      43.840  56.630  59.490  1.00  0.00           H
ATOM   1066  HB2 ALA A  72      44.360  55.560  58.150  1.00  0.00           H
ATOM   1067  HB3 ALA A  72      44.410  54.950  59.830  1.00  0.00           H
ATOM   1068  C   ALA A  72      42.360  53.490  58.720  1.00  0.00           C
ATOM   1069  O   ALA A  72      42.210  53.110  57.530  1.00  0.00           O
ATOM   1070  N   ASP A  73      42.310  52.550  59.760  1.00  0.00           N
ATOM   1071  HN  ASP A  73      42.280  52.870  60.700  1.00  0.00           H
ATOM   1072  CA  ASP A  73      42.320  51.080  59.470  1.00  0.00           C
ATOM   1073  HA  ASP A  73      42.980  50.860  58.650  1.00  0.00           H
ATOM   1074  CB  ASP A  73      42.650  50.380  60.790  1.00  0.00           C
ATOM   1075  HB1 ASP A  73      42.420  49.300  60.760  1.00  0.00           H
ATOM   1076  HB2 ASP A  73      42.270  50.840  61.730  1.00  0.00           H
ATOM   1077  CG  ASP A  73      44.110  50.290  60.980  1.00  0.00           C
ATOM   1078  OD1 ASP A  73      44.980  50.810  60.270  1.00  0.00           O
ATOM   1079  OD2 ASP A  73      44.440  49.640  62.130  1.00  0.00           O
ATOM   1080  HD2 ASP A  73      45.380  49.640  62.320  1.00  0.00           H
ATOM   1081  C   ASP A  73      40.900  50.660  58.940  1.00  0.00           C
ATOM   1082  O   ASP A  73      40.820  49.910  58.030  1.00  0.00           O
ATOM   1083  N   PHE A  74      39.800  51.210  59.510  1.00  0.00           N
ATOM   1084  HN  PHE A  74      39.980  51.860  60.240  1.00  0.00           H
ATOM   1085  CA  PHE A  74      38.400  50.960  59.050  1.00  0.00           C
ATOM   1086  HA  PHE A  74      38.320  49.880  59.100  1.00  0.00           H
ATOM   1087  CB  PHE A  74      37.500  51.510  60.180  1.00  0.00           C
ATOM   1088  HB1 PHE A  74      37.620  52.590  60.420  1.00  0.00           H
ATOM   1089  HB2 PHE A  74      37.710  50.970  61.130  1.00  0.00           H
ATOM   1090  CG  PHE A  74      35.970  51.340  59.850  1.00  0.00           C
ATOM   1091  CD1 PHE A  74      35.100  50.580  60.680  1.00  0.00           C
ATOM   1092  HD1 PHE A  74      35.600  49.960  61.410  1.00  0.00           H
ATOM   1093  CE1 PHE A  74      33.720  50.780  60.680  1.00  0.00           C
ATOM   1094  HE1 PHE A  74      33.170  50.000  61.200  1.00  0.00           H
ATOM   1095  CZ  PHE A  74      33.080  51.600  59.760  1.00  0.00           C
ATOM   1096  HZ  PHE A  74      32.010  51.670  59.650  1.00  0.00           H
ATOM   1097  CD2 PHE A  74      35.360  52.300  59.080  1.00  0.00           C
ATOM   1098  HD2 PHE A  74      35.960  53.050  58.580  1.00  0.00           H
ATOM   1099  CE2 PHE A  74      33.940  52.440  58.970  1.00  0.00           C
ATOM   1100  HE2 PHE A  74      33.580  53.120  58.220  1.00  0.00           H
ATOM   1101  C   PHE A  74      38.190  51.260  57.570  1.00  0.00           C
ATOM   1102  O   PHE A  74      37.800  50.430  56.740  1.00  0.00           O
ATOM   1103  N   LEU A  75      38.610  52.470  57.170  1.00  0.00           N
ATOM   1104  HN  LEU A  75      39.070  53.040  57.850  1.00  0.00           H
ATOM   1105  CA  LEU A  75      38.470  52.910  55.810  1.00  0.00           C
ATOM   1106  HA  LEU A  75      37.550  52.500  55.430  1.00  0.00           H
ATOM   1107  CB  LEU A  75      38.610  54.410  55.710  1.00  0.00           C
ATOM   1108  HB1 LEU A  75      38.670  54.690  54.630  1.00  0.00           H
ATOM   1109  HB2 LEU A  75      39.610  54.650  56.130  1.00  0.00           H
ATOM   1110  CG  LEU A  75      37.640  55.230  56.480  1.00  0.00           C
ATOM   1111  HG  LEU A  75      37.570  55.010  57.560  1.00  0.00           H
ATOM   1112  CD1 LEU A  75      38.110  56.700  56.320  1.00  0.00           C
ATOM   1113 HD11 LEU A  75      38.270  56.970  55.250  1.00  0.00           H
ATOM   1114 HD12 LEU A  75      39.070  56.830  56.850  1.00  0.00           H
ATOM   1115 HD13 LEU A  75      37.370  57.410  56.740  1.00  0.00           H
ATOM   1116  CD2 LEU A  75      36.140  55.160  55.910  1.00  0.00           C
ATOM   1117 HD21 LEU A  75      36.120  55.620  54.900  1.00  0.00           H
ATOM   1118 HD22 LEU A  75      35.460  55.790  56.530  1.00  0.00           H
ATOM   1119 HD23 LEU A  75      35.730  54.130  55.900  1.00  0.00           H
ATOM   1120  C   LEU A  75      39.450  52.190  54.810  1.00  0.00           C
ATOM   1121  O   LEU A  75      39.040  51.950  53.650  1.00  0.00           O
ATOM   1122  N   LEU A  76      40.670  51.730  55.270  1.00  0.00           N
ATOM   1123  HN  LEU A  76      40.960  51.920  56.210  1.00  0.00           H
ATOM   1124  CA  LEU A  76      41.450  50.770  54.540  1.00  0.00           C
ATOM   1125  HA  LEU A  76      41.680  51.240  53.600  1.00  0.00           H
ATOM   1126  CB  LEU A  76      42.830  50.740  55.170  1.00  0.00           C
ATOM   1127  HB1 LEU A  76      42.770  50.420  56.230  1.00  0.00           H
ATOM   1128  HB2 LEU A  76      43.310  51.740  55.320  1.00  0.00           H
ATOM   1129  CG  LEU A  76      43.950  49.770  54.610  1.00  0.00           C
ATOM   1130  HG  LEU A  76      43.610  48.720  54.720  1.00  0.00           H
ATOM   1131  CD1 LEU A  76      44.220  49.970  53.130  1.00  0.00           C
ATOM   1132 HD11 LEU A  76      44.610  51.010  53.020  1.00  0.00           H
ATOM   1133 HD12 LEU A  76      43.360  49.840  52.440  1.00  0.00           H
ATOM   1134 HD13 LEU A  76      45.060  49.310  52.830  1.00  0.00           H
ATOM   1135  CD2 LEU A  76      45.250  49.840  55.510  1.00  0.00           C
ATOM   1136 HD21 LEU A  76      45.990  49.110  55.100  1.00  0.00           H
ATOM   1137 HD22 LEU A  76      44.970  49.300  56.440  1.00  0.00           H
ATOM   1138 HD23 LEU A  76      45.660  50.860  55.640  1.00  0.00           H
ATOM   1139  C   LEU A  76      40.740  49.390  54.400  1.00  0.00           C
ATOM   1140  O   LEU A  76      40.710  48.800  53.310  1.00  0.00           O
ATOM   1141  N   ILE A  77      40.100  48.860  55.450  1.00  0.00           N
ATOM   1142  HN  ILE A  77      40.200  49.240  56.370  1.00  0.00           H
ATOM   1143  CA  ILE A  77      39.380  47.590  55.360  1.00  0.00           C
ATOM   1144  HA  ILE A  77      40.010  46.860  54.860  1.00  0.00           H
ATOM   1145  CB  ILE A  77      39.180  47.220  56.860  1.00  0.00           C
ATOM   1146  HB  ILE A  77      38.730  48.070  57.410  1.00  0.00           H
ATOM   1147  CG2 ILE A  77      38.090  46.100  56.900  1.00  0.00           C
ATOM   1148 HG21 ILE A  77      37.970  45.900  57.970  1.00  0.00           H
ATOM   1149 HG22 ILE A  77      38.540  45.140  56.540  1.00  0.00           H
ATOM   1150 HG23 ILE A  77      37.070  46.410  56.560  1.00  0.00           H
ATOM   1151  CG1 ILE A  77      40.440  46.730  57.680  1.00  0.00           C
ATOM   1152 HG11 ILE A  77      40.140  46.550  58.730  1.00  0.00           H
ATOM   1153 HG12 ILE A  77      41.230  47.500  57.720  1.00  0.00           H
ATOM   1154  CD  ILE A  77      41.120  45.490  57.080  1.00  0.00           C
ATOM   1155  HD1 ILE A  77      41.320  45.980  56.100  1.00  0.00           H
ATOM   1156  HD2 ILE A  77      40.450  44.630  56.840  1.00  0.00           H
ATOM   1157  HD3 ILE A  77      42.080  45.140  57.520  1.00  0.00           H
ATOM   1158  C   ILE A  77      38.140  47.630  54.490  1.00  0.00           C
ATOM   1159  O   ILE A  77      37.840  46.680  53.780  1.00  0.00           O
ATOM   1160  N   ILE A  78      37.460  48.770  54.430  1.00  0.00           N
ATOM   1161  HN  ILE A  78      37.720  49.480  55.070  1.00  0.00           H
ATOM   1162  CA  ILE A  78      36.160  48.780  53.760  1.00  0.00           C
ATOM   1163  HA  ILE A  78      35.790  47.760  53.820  1.00  0.00           H
ATOM   1164  CB  ILE A  78      35.240  49.770  54.440  1.00  0.00           C
ATOM   1165  HB  ILE A  78      35.300  49.610  55.550  1.00  0.00           H
ATOM   1166  CG2 ILE A  78      35.780  51.190  54.120  1.00  0.00           C
ATOM   1167 HG21 ILE A  78      35.570  51.500  53.070  1.00  0.00           H
ATOM   1168 HG22 ILE A  78      36.880  51.180  54.220  1.00  0.00           H
ATOM   1169 HG23 ILE A  78      35.300  51.960  54.760  1.00  0.00           H
ATOM   1170  CG1 ILE A  78      33.680  49.570  54.070  1.00  0.00           C
ATOM   1171 HG11 ILE A  78      33.720  49.560  52.950  1.00  0.00           H
ATOM   1172 HG12 ILE A  78      33.150  50.510  54.330  1.00  0.00           H
ATOM   1173  CD  ILE A  78      32.970  48.360  54.550  1.00  0.00           C
ATOM   1174  HD1 ILE A  78      32.770  47.660  53.710  1.00  0.00           H
ATOM   1175  HD2 ILE A  78      31.960  48.660  54.910  1.00  0.00           H
ATOM   1176  HD3 ILE A  78      33.560  48.070  55.450  1.00  0.00           H
ATOM   1177  C   ILE A  78      36.330  49.040  52.240  1.00  0.00           C
ATOM   1178  O   ILE A  78      35.440  48.850  51.390  1.00  0.00           O
ATOM   1179  N   CYS A  79      37.570  49.280  51.820  1.00  0.00           N
ATOM   1180  HN  CYS A  79      38.280  49.230  52.520  1.00  0.00           H
ATOM   1181  CA  CYS A  79      37.950  49.020  50.430  1.00  0.00           C
ATOM   1182  HA  CYS A  79      37.110  49.250  49.790  1.00  0.00           H
ATOM   1183  CB  CYS A  79      39.180  49.850  50.050  1.00  0.00           C
ATOM   1184  HB1 CYS A  79      39.480  49.750  48.990  1.00  0.00           H
ATOM   1185  HB2 CYS A  79      40.100  49.370  50.440  1.00  0.00           H
ATOM   1186  SG  CYS A  79      39.000  51.650  50.450  1.00  0.00           S
ATOM   1187  HG1 CYS A  79      39.500  51.690  51.680  1.00  0.00           H
ATOM   1188  C   CYS A  79      38.150  47.600  49.940  1.00  0.00           C
ATOM   1189  O   CYS A  79      38.080  47.290  48.760  1.00  0.00           O
ATOM   1190  N   LEU A  80      38.370  46.530  50.760  1.00  0.00           N
ATOM   1191  HN  LEU A  80      38.350  46.780  51.710  1.00  0.00           H
ATOM   1192  CA  LEU A  80      38.610  45.140  50.280  1.00  0.00           C
ATOM   1193  HA  LEU A  80      39.420  45.230  49.570  1.00  0.00           H
ATOM   1194  CB  LEU A  80      39.070  44.250  51.490  1.00  0.00           C
ATOM   1195  HB1 LEU A  80      39.290  43.240  51.050  1.00  0.00           H
ATOM   1196  HB2 LEU A  80      38.180  44.190  52.130  1.00  0.00           H
ATOM   1197  CG  LEU A  80      40.270  44.710  52.290  1.00  0.00           C
ATOM   1198  HG  LEU A  80      39.990  45.680  52.760  1.00  0.00           H
ATOM   1199  CD1 LEU A  80      40.720  43.680  53.390  1.00  0.00           C
ATOM   1200 HD11 LEU A  80      40.140  43.910  54.310  1.00  0.00           H
ATOM   1201 HD12 LEU A  80      41.790  43.850  53.640  1.00  0.00           H
ATOM   1202 HD13 LEU A  80      40.620  42.650  52.990  1.00  0.00           H
ATOM   1203  CD2 LEU A  80      41.430  45.140  51.320  1.00  0.00           C
ATOM   1204 HD21 LEU A  80      42.210  45.720  51.850  1.00  0.00           H
ATOM   1205 HD22 LEU A  80      41.090  45.790  50.490  1.00  0.00           H
ATOM   1206 HD23 LEU A  80      41.950  44.210  50.980  1.00  0.00           H
ATOM   1207  C   LEU A  80      37.450  44.540  49.500  1.00  0.00           C
ATOM   1208  O   LEU A  80      37.770  43.810  48.530  1.00  0.00           O
ATOM   1209  N   PRO A  81      36.140  44.720  49.760  1.00  0.00           N
ATOM   1210  CD  PRO A  81      35.540  45.390  50.900  1.00  0.00           C
ATOM   1211  HD1 PRO A  81      35.510  46.490  50.760  1.00  0.00           H
ATOM   1212  HD2 PRO A  81      36.150  45.130  51.800  1.00  0.00           H
ATOM   1213  CA  PRO A  81      35.010  44.260  48.900  1.00  0.00           C
ATOM   1214  HA  PRO A  81      34.900  43.200  49.070  1.00  0.00           H
ATOM   1215  CB  PRO A  81      33.710  44.880  49.420  1.00  0.00           C
ATOM   1216  HB1 PRO A  81      32.800  44.240  49.430  1.00  0.00           H
ATOM   1217  HB2 PRO A  81      33.630  45.910  49.020  1.00  0.00           H
ATOM   1218  CG  PRO A  81      34.080  45.060  50.890  1.00  0.00           C
ATOM   1219  HG1 PRO A  81      33.370  45.810  51.280  1.00  0.00           H
ATOM   1220  HG2 PRO A  81      33.810  44.120  51.430  1.00  0.00           H
ATOM   1221  C   PRO A  81      35.230  44.500  47.440  1.00  0.00           C
ATOM   1222  O   PRO A  81      34.960  43.660  46.640  1.00  0.00           O
ATOM   1223  N   PHE A  82      35.550  45.810  47.090  1.00  0.00           N
ATOM   1224  HN  PHE A  82      35.580  46.540  47.770  1.00  0.00           H
ATOM   1225  CA  PHE A  82      35.630  46.160  45.690  1.00  0.00           C
ATOM   1226  HA  PHE A  82      34.770  45.750  45.180  1.00  0.00           H
ATOM   1227  CB  PHE A  82      35.430  47.740  45.490  1.00  0.00           C
ATOM   1228  HB1 PHE A  82      35.300  47.990  44.410  1.00  0.00           H
ATOM   1229  HB2 PHE A  82      36.340  48.240  45.870  1.00  0.00           H
ATOM   1230  CG  PHE A  82      34.290  48.230  46.380  1.00  0.00           C
ATOM   1231  CD1 PHE A  82      34.570  48.540  47.740  1.00  0.00           C
ATOM   1232  HD1 PHE A  82      35.510  48.350  48.240  1.00  0.00           H
ATOM   1233  CE1 PHE A  82      33.570  48.970  48.530  1.00  0.00           C
ATOM   1234  HE1 PHE A  82      33.810  49.220  49.550  1.00  0.00           H
ATOM   1235  CZ  PHE A  82      32.360  49.290  48.010  1.00  0.00           C
ATOM   1236  HZ  PHE A  82      31.630  49.590  48.730  1.00  0.00           H
ATOM   1237  CD2 PHE A  82      33.020  48.470  45.810  1.00  0.00           C
ATOM   1238  HD2 PHE A  82      32.850  48.200  44.780  1.00  0.00           H
ATOM   1239  CE2 PHE A  82      32.010  48.910  46.690  1.00  0.00           C
ATOM   1240  HE2 PHE A  82      30.990  49.130  46.430  1.00  0.00           H
ATOM   1241  C   PHE A  82      36.880  45.670  44.970  1.00  0.00           C
ATOM   1242  O   PHE A  82      36.880  45.380  43.750  1.00  0.00           O
ATOM   1243  N   LEU A  83      38.000  45.550  45.710  1.00  0.00           N
ATOM   1244  HN  LEU A  83      38.020  45.800  46.680  1.00  0.00           H
ATOM   1245  CA  LEU A  83      39.100  44.680  45.270  1.00  0.00           C
ATOM   1246  HA  LEU A  83      39.350  45.050  44.280  1.00  0.00           H
ATOM   1247  CB  LEU A  83      40.330  44.610  46.310  1.00  0.00           C
ATOM   1248  HB1 LEU A  83      41.100  43.950  45.860  1.00  0.00           H
ATOM   1249  HB2 LEU A  83      40.010  44.150  47.260  1.00  0.00           H
ATOM   1250  CG  LEU A  83      41.000  46.030  46.650  1.00  0.00           C
ATOM   1251  HG  LEU A  83      40.230  46.640  47.160  1.00  0.00           H
ATOM   1252  CD1 LEU A  83      42.050  45.760  47.710  1.00  0.00           C
ATOM   1253 HD11 LEU A  83      41.500  45.320  48.570  1.00  0.00           H
ATOM   1254 HD12 LEU A  83      42.530  46.680  48.120  1.00  0.00           H
ATOM   1255 HD13 LEU A  83      42.900  45.120  47.400  1.00  0.00           H
ATOM   1256  CD2 LEU A  83      41.500  46.780  45.430  1.00  0.00           C
ATOM   1257 HD21 LEU A  83      42.150  47.650  45.680  1.00  0.00           H
ATOM   1258 HD22 LEU A  83      40.660  46.920  44.720  1.00  0.00           H
ATOM   1259 HD23 LEU A  83      42.230  46.090  44.940  1.00  0.00           H
ATOM   1260  C   LEU A  83      38.780  43.220  45.000  1.00  0.00           C
ATOM   1261  O   LEU A  83      39.120  42.620  43.980  1.00  0.00           O
ATOM   1262  N   MET A  84      38.170  42.520  45.910  1.00  0.00           N
ATOM   1263  HN  MET A  84      37.980  42.870  46.830  1.00  0.00           H
ATOM   1264  CA  MET A  84      37.850  41.140  45.750  1.00  0.00           C
ATOM   1265  HA  MET A  84      38.750  40.570  45.590  1.00  0.00           H
ATOM   1266  CB  MET A  84      37.260  40.610  47.020  1.00  0.00           C
ATOM   1267  HB1 MET A  84      37.030  39.520  46.940  1.00  0.00           H
ATOM   1268  HB2 MET A  84      36.390  41.210  47.370  1.00  0.00           H
ATOM   1269  CG  MET A  84      38.220  40.500  48.280  1.00  0.00           C
ATOM   1270  HG1 MET A  84      38.440  41.560  48.550  1.00  0.00           H
ATOM   1271  HG2 MET A  84      39.150  39.920  48.080  1.00  0.00           H
ATOM   1272  SD  MET A  84      37.420  39.600  49.610  1.00  0.00           S
ATOM   1273  CE  MET A  84      36.450  41.020  50.320  1.00  0.00           C
ATOM   1274  HE1 MET A  84      37.140  41.880  50.390  1.00  0.00           H
ATOM   1275  HE2 MET A  84      36.080  40.780  51.340  1.00  0.00           H
ATOM   1276  HE3 MET A  84      35.560  41.310  49.720  1.00  0.00           H
ATOM   1277  C   MET A  84      36.880  40.850  44.620  1.00  0.00           C
ATOM   1278  O   MET A  84      37.050  39.840  43.890  1.00  0.00           O
ATOM   1279  N   ASP A  85      35.840  41.710  44.390  1.00  0.00           N
ATOM   1280  HN  ASP A  85      35.670  42.470  45.020  1.00  0.00           H
ATOM   1281  CA  ASP A  85      34.960  41.690  43.300  1.00  0.00           C
ATOM   1282  HA  ASP A  85      34.590  40.680  43.200  1.00  0.00           H
ATOM   1283  CB  ASP A  85      33.810  42.750  43.490  1.00  0.00           C
ATOM   1284  HB1 ASP A  85      34.310  43.730  43.320  1.00  0.00           H
ATOM   1285  HB2 ASP A  85      33.310  42.640  44.470  1.00  0.00           H
ATOM   1286  CG  ASP A  85      32.790  42.480  42.340  1.00  0.00           C
ATOM   1287  OD1 ASP A  85      32.270  41.350  42.380  1.00  0.00           O
ATOM   1288  OD2 ASP A  85      32.400  43.460  41.550  1.00  0.00           O
ATOM   1289  C   ASP A  85      35.640  41.900  41.930  1.00  0.00           C
ATOM   1290  O   ASP A  85      35.650  41.180  40.960  1.00  0.00           O
ATOM   1291  N   ASN A  86      36.630  42.760  41.930  1.00  0.00           N
ATOM   1292  HN  ASN A  86      36.890  43.140  42.820  1.00  0.00           H
ATOM   1293  CA  ASN A  86      37.590  42.970  40.820  1.00  0.00           C
ATOM   1294  HA  ASN A  86      37.050  43.110  39.900  1.00  0.00           H
ATOM   1295  CB  ASN A  86      38.430  44.260  41.110  1.00  0.00           C
ATOM   1296  HB1 ASN A  86      39.000  43.940  42.020  1.00  0.00           H
ATOM   1297  HB2 ASN A  86      37.700  45.050  41.390  1.00  0.00           H
ATOM   1298  CG  ASN A  86      39.390  44.730  40.060  1.00  0.00           C
ATOM   1299  OD1 ASN A  86      40.610  45.020  40.310  1.00  0.00           O
ATOM   1300  ND2 ASN A  86      38.900  44.930  38.810  1.00  0.00           N
ATOM   1301 HD21 ASN A  86      39.530  45.250  38.090  1.00  0.00           H
ATOM   1302 HD22 ASN A  86      37.940  44.760  38.580  1.00  0.00           H
ATOM   1303  C   ASN A  86      38.490  41.770  40.500  1.00  0.00           C
ATOM   1304  O   ASN A  86      38.660  41.450  39.280  1.00  0.00           O
ATOM   1305  N   TYR A  87      39.010  41.070  41.560  1.00  0.00           N
ATOM   1306  HN  TYR A  87      38.890  41.410  42.480  1.00  0.00           H
ATOM   1307  CA  TYR A  87      40.080  40.030  41.380  1.00  0.00           C
ATOM   1308  HA  TYR A  87      40.840  40.330  40.680  1.00  0.00           H
ATOM   1309  CB  TYR A  87      40.730  39.750  42.770  1.00  0.00           C
ATOM   1310  HB1 TYR A  87      41.410  38.890  42.660  1.00  0.00           H
ATOM   1311  HB2 TYR A  87      39.940  39.380  43.450  1.00  0.00           H
ATOM   1312  CG  TYR A  87      41.560  40.850  43.380  1.00  0.00           C
ATOM   1313  CD1 TYR A  87      41.790  42.050  42.590  1.00  0.00           C
ATOM   1314  HD1 TYR A  87      41.260  42.230  41.670  1.00  0.00           H
ATOM   1315  CE1 TYR A  87      42.680  43.020  43.120  1.00  0.00           C
ATOM   1316  HE1 TYR A  87      42.910  43.950  42.600  1.00  0.00           H
ATOM   1317  CZ  TYR A  87      43.220  42.820  44.370  1.00  0.00           C
ATOM   1318  OH  TYR A  87      44.110  43.800  44.960  1.00  0.00           O
ATOM   1319  HH  TYR A  87      44.220  44.540  44.340  1.00  0.00           H
ATOM   1320  CD2 TYR A  87      42.110  40.670  44.750  1.00  0.00           C
ATOM   1321  HD2 TYR A  87      41.820  39.810  45.340  1.00  0.00           H
ATOM   1322  CE2 TYR A  87      42.940  41.720  45.150  1.00  0.00           C
ATOM   1323  HE2 TYR A  87      43.320  41.640  46.160  1.00  0.00           H
ATOM   1324  C   TYR A  87      39.540  38.680  40.780  1.00  0.00           C
ATOM   1325  O   TYR A  87      40.030  38.110  39.800  1.00  0.00           O
ATOM   1326  N   VAL A  88      38.340  38.260  41.220  1.00  0.00           N
ATOM   1327  HN  VAL A  88      37.900  38.710  41.980  1.00  0.00           H
ATOM   1328  CA  VAL A  88      37.640  37.170  40.590  1.00  0.00           C
ATOM   1329  HA  VAL A  88      38.190  36.230  40.740  1.00  0.00           H
ATOM   1330  CB  VAL A  88      36.300  36.870  41.320  1.00  0.00           C
ATOM   1331  HB  VAL A  88      35.550  37.660  41.110  1.00  0.00           H
ATOM   1332  CG1 VAL A  88      35.660  35.600  40.700  1.00  0.00           C
ATOM   1333 HG11 VAL A  88      35.430  35.660  39.620  1.00  0.00           H
ATOM   1334 HG12 VAL A  88      34.720  35.340  41.240  1.00  0.00           H
ATOM   1335 HG13 VAL A  88      36.240  34.650  40.840  1.00  0.00           H
ATOM   1336  CG2 VAL A  88      36.390  36.640  42.880  1.00  0.00           C
ATOM   1337 HG21 VAL A  88      37.210  35.900  42.990  1.00  0.00           H
ATOM   1338 HG22 VAL A  88      35.400  36.290  43.230  1.00  0.00           H
ATOM   1339 HG23 VAL A  88      36.610  37.500  43.550  1.00  0.00           H
ATOM   1340  C   VAL A  88      37.470  37.290  39.140  1.00  0.00           C
ATOM   1341  O   VAL A  88      37.700  36.410  38.360  1.00  0.00           O
ATOM   1342  N   ARG A  89      37.130  38.570  38.720  1.00  0.00           N
ATOM   1343  HN  ARG A  89      37.150  39.370  39.320  1.00  0.00           H
ATOM   1344  CA  ARG A  89      36.880  38.840  37.350  1.00  0.00           C
ATOM   1345  HA  ARG A  89      36.490  37.940  36.900  1.00  0.00           H
ATOM   1346  CB  ARG A  89      35.790  39.940  37.310  1.00  0.00           C
ATOM   1347  HB1 ARG A  89      35.470  40.130  36.260  1.00  0.00           H
ATOM   1348  HB2 ARG A  89      36.170  40.900  37.740  1.00  0.00           H
ATOM   1349  CG  ARG A  89      34.470  39.570  38.090  1.00  0.00           C
ATOM   1350  HG1 ARG A  89      33.680  40.350  38.020  1.00  0.00           H
ATOM   1351  HG2 ARG A  89      34.700  39.550  39.180  1.00  0.00           H
ATOM   1352  CD  ARG A  89      33.920  38.180  37.650  1.00  0.00           C
ATOM   1353  HD1 ARG A  89      34.660  37.420  37.970  1.00  0.00           H
ATOM   1354  HD2 ARG A  89      33.620  38.230  36.580  1.00  0.00           H
ATOM   1355  NE  ARG A  89      32.690  37.950  38.500  1.00  0.00           N
ATOM   1356  HE  ARG A  89      32.360  38.600  39.180  1.00  0.00           H
ATOM   1357  CZ  ARG A  89      32.110  36.740  38.540  1.00  0.00           C
ATOM   1358  NH1 ARG A  89      32.570  35.700  37.830  1.00  0.00           N
ATOM   1359 HH11 ARG A  89      33.330  35.770  37.180  1.00  0.00           H
ATOM   1360 HH12 ARG A  89      32.300  34.810  38.200  1.00  0.00           H
ATOM   1361  NH2 ARG A  89      31.010  36.550  39.280  1.00  0.00           N
ATOM   1362 HH21 ARG A  89      30.560  35.660  39.210  1.00  0.00           H
ATOM   1363 HH22 ARG A  89      30.550  37.260  39.800  1.00  0.00           H
ATOM   1364  C   ARG A  89      38.120  39.280  36.540  1.00  0.00           C
ATOM   1365  O   ARG A  89      38.000  39.730  35.420  1.00  0.00           O
ATOM   1366  N   ARG A  90      39.340  39.230  37.090  1.00  0.00           N
ATOM   1367  HN  ARG A  90      39.410  39.090  38.080  1.00  0.00           H
ATOM   1368  CA  ARG A  90      40.650  39.480  36.460  1.00  0.00           C
ATOM   1369  HA  ARG A  90      41.380  39.340  37.250  1.00  0.00           H
ATOM   1370  CB  ARG A  90      41.090  38.380  35.430  1.00  0.00           C
ATOM   1371  HB1 ARG A  90      42.010  38.560  34.840  1.00  0.00           H
ATOM   1372  HB2 ARG A  90      40.370  38.200  34.600  1.00  0.00           H
ATOM   1373  CG  ARG A  90      41.110  36.990  36.030  1.00  0.00           C
ATOM   1374  HG1 ARG A  90      41.510  36.240  35.310  1.00  0.00           H
ATOM   1375  HG2 ARG A  90      40.050  36.760  36.250  1.00  0.00           H
ATOM   1376  CD  ARG A  90      42.060  36.830  37.210  1.00  0.00           C
ATOM   1377  HD1 ARG A  90      41.710  37.410  38.100  1.00  0.00           H
ATOM   1378  HD2 ARG A  90      43.100  37.170  37.020  1.00  0.00           H
ATOM   1379  NE  ARG A  90      42.010  35.370  37.550  1.00  0.00           N
ATOM   1380  HE  ARG A  90      42.580  34.710  37.050  1.00  0.00           H
ATOM   1381  CZ  ARG A  90      41.150  34.750  38.290  1.00  0.00           C
ATOM   1382  NH1 ARG A  90      40.320  35.260  39.200  1.00  0.00           N
ATOM   1383 HH11 ARG A  90      39.710  34.610  39.680  1.00  0.00           H
ATOM   1384 HH12 ARG A  90      40.260  36.250  39.260  1.00  0.00           H
ATOM   1385  NH2 ARG A  90      41.220  33.420  38.290  1.00  0.00           N
ATOM   1386 HH21 ARG A  90      41.710  33.090  37.500  1.00  0.00           H
ATOM   1387 HH22 ARG A  90      40.650  32.920  38.950  1.00  0.00           H
ATOM   1388  C   ARG A  90      40.760  40.840  35.900  1.00  0.00           C
ATOM   1389  O   ARG A  90      41.120  41.010  34.710  1.00  0.00           O
ATOM   1390  N   TRP A  91      40.630  41.890  36.760  1.00  0.00           N
ATOM   1391  HN  TRP A  91      40.040  41.790  37.560  1.00  0.00           H
ATOM   1392  CA  TRP A  91      40.780  43.380  36.550  1.00  0.00           C
ATOM   1393  HA  TRP A  91      40.760  43.770  37.550  1.00  0.00           H
ATOM   1394  CB  TRP A  91      42.080  43.730  35.730  1.00  0.00           C
ATOM   1395  HB1 TRP A  91      42.300  44.810  35.700  1.00  0.00           H
ATOM   1396  HB2 TRP A  91      41.900  43.320  34.710  1.00  0.00           H
ATOM   1397  CG  TRP A  91      43.310  43.030  36.150  1.00  0.00           C
ATOM   1398  CD1 TRP A  91      44.230  42.400  35.350  1.00  0.00           C
ATOM   1399  HD1 TRP A  91      44.090  42.190  34.300  1.00  0.00           H
ATOM   1400  NE1 TRP A  91      45.340  42.090  36.110  1.00  0.00           N
ATOM   1401  HE1 TRP A  91      46.230  41.870  35.780  1.00  0.00           H
ATOM   1402  CE2 TRP A  91      45.080  42.430  37.400  1.00  0.00           C
ATOM   1403  CD2 TRP A  91      43.860  43.160  37.450  1.00  0.00           C
ATOM   1404  CE3 TRP A  91      43.390  43.670  38.720  1.00  0.00           C
ATOM   1405  HE3 TRP A  91      42.440  44.170  38.860  1.00  0.00           H
ATOM   1406  CZ3 TRP A  91      44.220  43.450  39.790  1.00  0.00           C
ATOM   1407  HZ3 TRP A  91      43.920  43.850  40.740  1.00  0.00           H
ATOM   1408  CZ2 TRP A  91      45.940  42.350  38.390  1.00  0.00           C
ATOM   1409  HZ2 TRP A  91      46.940  41.940  38.330  1.00  0.00           H
ATOM   1410  CH2 TRP A  91      45.500  42.820  39.670  1.00  0.00           C
ATOM   1411  HH2 TRP A  91      46.190  42.730  40.500  1.00  0.00           H
ATOM   1412  C   TRP A  91      39.590  44.030  35.910  1.00  0.00           C
ATOM   1413  O   TRP A  91      39.620  45.240  35.700  1.00  0.00           O
ATOM   1414  N   ASP A  92      38.500  43.320  35.480  1.00  0.00           N
ATOM   1415  HN  ASP A  92      38.450  42.340  35.430  1.00  0.00           H
ATOM   1416  CA  ASP A  92      37.300  43.850  34.830  1.00  0.00           C
ATOM   1417  HA  ASP A  92      37.650  44.390  33.970  1.00  0.00           H
ATOM   1418  CB  ASP A  92      36.420  42.640  34.710  1.00  0.00           C
ATOM   1419  HB1 ASP A  92      35.990  42.300  35.690  1.00  0.00           H
ATOM   1420  HB2 ASP A  92      37.020  41.790  34.320  1.00  0.00           H
ATOM   1421  CG  ASP A  92      35.220  42.960  33.900  1.00  0.00           C
ATOM   1422  OD1 ASP A  92      34.310  42.050  33.850  1.00  0.00           O
ATOM   1423  OD2 ASP A  92      35.040  44.060  33.400  1.00  0.00           O
ATOM   1424  C   ASP A  92      36.650  44.900  35.660  1.00  0.00           C
ATOM   1425  O   ASP A  92      36.330  44.680  36.840  1.00  0.00           O
ATOM   1426  N   TRP A  93      36.440  46.170  35.120  1.00  0.00           N
ATOM   1427  HN  TRP A  93      36.720  46.330  34.180  1.00  0.00           H
ATOM   1428  CA  TRP A  93      36.000  47.290  35.960  1.00  0.00           C
ATOM   1429  HA  TRP A  93      35.780  46.920  36.950  1.00  0.00           H
ATOM   1430  CB  TRP A  93      37.220  48.280  36.150  1.00  0.00           C
ATOM   1431  HB1 TRP A  93      37.660  48.590  35.190  1.00  0.00           H
ATOM   1432  HB2 TRP A  93      37.960  47.680  36.730  1.00  0.00           H
ATOM   1433  CG  TRP A  93      36.820  49.490  36.920  1.00  0.00           C
ATOM   1434  CD1 TRP A  93      36.460  50.710  36.510  1.00  0.00           C
ATOM   1435  HD1 TRP A  93      36.340  50.920  35.460  1.00  0.00           H
ATOM   1436  NE1 TRP A  93      36.070  51.410  37.610  1.00  0.00           N
ATOM   1437  HE1 TRP A  93      36.070  52.360  37.800  1.00  0.00           H
ATOM   1438  CE2 TRP A  93      36.260  50.720  38.780  1.00  0.00           C
ATOM   1439  CD2 TRP A  93      36.630  49.430  38.340  1.00  0.00           C
ATOM   1440  CE3 TRP A  93      36.870  48.420  39.350  1.00  0.00           C
ATOM   1441  HE3 TRP A  93      37.000  47.380  39.110  1.00  0.00           H
ATOM   1442  CZ3 TRP A  93      36.790  48.810  40.660  1.00  0.00           C
ATOM   1443  HZ3 TRP A  93      36.880  48.060  41.430  1.00  0.00           H
ATOM   1444  CZ2 TRP A  93      36.260  51.130  40.130  1.00  0.00           C
ATOM   1445  HZ2 TRP A  93      36.200  52.150  40.480  1.00  0.00           H
ATOM   1446  CH2 TRP A  93      36.460  50.100  41.060  1.00  0.00           C
ATOM   1447  HH2 TRP A  93      36.360  50.350  42.110  1.00  0.00           H
ATOM   1448  C   TRP A  93      34.680  47.830  35.470  1.00  0.00           C
ATOM   1449  O   TRP A  93      34.530  48.180  34.340  1.00  0.00           O
ATOM   1450  N   LYS A  94      33.660  48.040  36.320  1.00  0.00           N
ATOM   1451  HN  LYS A  94      33.800  47.880  37.310  1.00  0.00           H
ATOM   1452  CA  LYS A  94      32.280  48.420  35.860  1.00  0.00           C
ATOM   1453  HA  LYS A  94      32.280  48.230  34.800  1.00  0.00           H
ATOM   1454  CB  LYS A  94      31.270  47.640  36.730  1.00  0.00           C
ATOM   1455  HB1 LYS A  94      30.210  47.750  36.410  1.00  0.00           H
ATOM   1456  HB2 LYS A  94      31.250  47.990  37.780  1.00  0.00           H
ATOM   1457  CG  LYS A  94      31.580  46.110  36.650  1.00  0.00           C
ATOM   1458  HG1 LYS A  94      30.810  45.770  37.380  1.00  0.00           H
ATOM   1459  HG2 LYS A  94      32.580  45.970  37.100  1.00  0.00           H
ATOM   1460  CD  LYS A  94      31.330  45.480  35.290  1.00  0.00           C
ATOM   1461  HD1 LYS A  94      31.930  46.160  34.650  1.00  0.00           H
ATOM   1462  HD2 LYS A  94      30.230  45.570  35.120  1.00  0.00           H
ATOM   1463  CE  LYS A  94      31.860  44.070  35.060  1.00  0.00           C
ATOM   1464  HE1 LYS A  94      31.270  43.340  35.640  1.00  0.00           H
ATOM   1465  HE2 LYS A  94      32.890  43.960  35.460  1.00  0.00           H
ATOM   1466  NZ  LYS A  94      31.920  43.530  33.670  1.00  0.00           N
ATOM   1467  HZ1 LYS A  94      32.910  43.480  33.350  1.00  0.00           H
ATOM   1468  HZ2 LYS A  94      31.320  44.090  33.020  1.00  0.00           H
ATOM   1469  HZ3 LYS A  94      31.460  42.590  33.710  1.00  0.00           H
ATOM   1470  C   LYS A  94      31.850  49.870  35.950  1.00  0.00           C
ATOM   1471  O   LYS A  94      30.810  50.280  35.410  1.00  0.00           O
ATOM   1472  N   PHE A  95      32.680  50.660  36.710  1.00  0.00           N
ATOM   1473  HN  PHE A  95      33.500  50.270  37.160  1.00  0.00           H
ATOM   1474  CA  PHE A  95      32.320  52.040  37.060  1.00  0.00           C
ATOM   1475  HA  PHE A  95      31.280  52.270  36.890  1.00  0.00           H
ATOM   1476  CB  PHE A  95      32.470  52.390  38.580  1.00  0.00           C
ATOM   1477  HB1 PHE A  95      32.060  53.370  38.920  1.00  0.00           H
ATOM   1478  HB2 PHE A  95      33.510  52.320  38.970  1.00  0.00           H
ATOM   1479  CG  PHE A  95      31.600  51.470  39.400  1.00  0.00           C
ATOM   1480  CD1 PHE A  95      32.130  50.290  40.000  1.00  0.00           C
ATOM   1481  HD1 PHE A  95      33.200  50.120  39.930  1.00  0.00           H
ATOM   1482  CE1 PHE A  95      31.220  49.430  40.680  1.00  0.00           C
ATOM   1483  HE1 PHE A  95      31.680  48.560  41.110  1.00  0.00           H
ATOM   1484  CZ  PHE A  95      29.870  49.690  40.790  1.00  0.00           C
ATOM   1485  HZ  PHE A  95      29.230  48.960  41.270  1.00  0.00           H
ATOM   1486  CD2 PHE A  95      30.210  51.720  39.570  1.00  0.00           C
ATOM   1487  HD2 PHE A  95      29.750  52.540  39.010  1.00  0.00           H
ATOM   1488  CE2 PHE A  95      29.330  50.840  40.180  1.00  0.00           C
ATOM   1489  HE2 PHE A  95      28.260  51.010  40.190  1.00  0.00           H
ATOM   1490  C   PHE A  95      33.080  53.090  36.280  1.00  0.00           C
ATOM   1491  O   PHE A  95      32.820  54.280  36.450  1.00  0.00           O
ATOM   1492  N   GLY A  96      33.930  52.770  35.240  1.00  0.00           N
ATOM   1493  HN  GLY A  96      33.840  51.900  34.780  1.00  0.00           H
ATOM   1494  CA  GLY A  96      34.880  53.610  34.570  1.00  0.00           C
ATOM   1495  HA1 GLY A  96      34.320  54.230  33.880  1.00  0.00           H
ATOM   1496  HA2 GLY A  96      35.480  52.890  34.030  1.00  0.00           H
ATOM   1497  C   GLY A  96      35.800  54.410  35.450  1.00  0.00           C
ATOM   1498  O   GLY A  96      36.010  54.180  36.690  1.00  0.00           O
ATOM   1499  N   ASP A  97      36.480  55.390  34.820  1.00  0.00           N
ATOM   1500  HN  ASP A  97      36.280  55.680  33.890  1.00  0.00           H
ATOM   1501  CA  ASP A  97      37.710  56.110  35.300  1.00  0.00           C
ATOM   1502  HA  ASP A  97      38.470  55.350  35.230  1.00  0.00           H
ATOM   1503  CB  ASP A  97      38.110  57.170  34.200  1.00  0.00           C
ATOM   1504  HB1 ASP A  97      37.470  58.080  34.290  1.00  0.00           H
ATOM   1505  HB2 ASP A  97      37.950  56.690  33.210  1.00  0.00           H
ATOM   1506  CG  ASP A  97      39.500  57.690  34.260  1.00  0.00           C
ATOM   1507  OD1 ASP A  97      39.810  58.500  33.300  1.00  0.00           O
ATOM   1508  OD2 ASP A  97      40.320  57.400  35.170  1.00  0.00           O
ATOM   1509  C   ASP A  97      37.830  56.760  36.690  1.00  0.00           C
ATOM   1510  O   ASP A  97      38.590  56.430  37.610  1.00  0.00           O
ATOM   1511  N   ILE A  98      36.980  57.810  36.960  1.00  0.00           N
ATOM   1512  HN  ILE A  98      36.180  58.060  36.410  1.00  0.00           H
ATOM   1513  CA  ILE A  98      36.970  58.610  38.170  1.00  0.00           C
ATOM   1514  HA  ILE A  98      37.990  58.940  38.320  1.00  0.00           H
ATOM   1515  CB  ILE A  98      36.140  59.920  38.180  1.00  0.00           C
ATOM   1516  HB  ILE A  98      35.080  59.630  37.980  1.00  0.00           H
ATOM   1517  CG2 ILE A  98      36.370  60.580  39.560  1.00  0.00           C
ATOM   1518 HG21 ILE A  98      36.010  59.910  40.370  1.00  0.00           H
ATOM   1519 HG22 ILE A  98      36.060  61.650  39.610  1.00  0.00           H
ATOM   1520 HG23 ILE A  98      37.470  60.580  39.720  1.00  0.00           H
ATOM   1521  CG1 ILE A  98      36.660  60.770  37.020  1.00  0.00           C
ATOM   1522 HG11 ILE A  98      36.110  61.730  37.070  1.00  0.00           H
ATOM   1523 HG12 ILE A  98      36.430  60.200  36.090  1.00  0.00           H
ATOM   1524  CD  ILE A  98      38.190  60.950  36.890  1.00  0.00           C
ATOM   1525  HD1 ILE A  98      38.690  61.330  37.810  1.00  0.00           H
ATOM   1526  HD2 ILE A  98      38.460  61.750  36.170  1.00  0.00           H
ATOM   1527  HD3 ILE A  98      38.580  60.060  36.350  1.00  0.00           H
ATOM   1528  C   ILE A  98      36.690  57.790  39.410  1.00  0.00           C
ATOM   1529  O   ILE A  98      37.430  58.040  40.440  1.00  0.00           O
ATOM   1530  N   PRO A  99      35.770  56.800  39.470  1.00  0.00           N
ATOM   1531  CD  PRO A  99      34.590  56.720  38.670  1.00  0.00           C
ATOM   1532  HD1 PRO A  99      34.700  56.560  37.580  1.00  0.00           H
ATOM   1533  HD2 PRO A  99      34.060  57.690  38.790  1.00  0.00           H
ATOM   1534  CA  PRO A  99      35.740  56.030  40.730  1.00  0.00           C
ATOM   1535  HA  PRO A  99      36.020  56.690  41.550  1.00  0.00           H
ATOM   1536  CB  PRO A  99      34.310  55.420  40.740  1.00  0.00           C
ATOM   1537  HB1 PRO A  99      33.640  56.050  41.370  1.00  0.00           H
ATOM   1538  HB2 PRO A  99      34.170  54.380  41.100  1.00  0.00           H
ATOM   1539  CG  PRO A  99      33.870  55.490  39.300  1.00  0.00           C
ATOM   1540  HG1 PRO A  99      34.320  54.570  38.870  1.00  0.00           H
ATOM   1541  HG2 PRO A  99      32.760  55.450  39.250  1.00  0.00           H
ATOM   1542  C   PRO A  99      36.850  55.060  40.970  1.00  0.00           C
ATOM   1543  O   PRO A  99      37.080  54.670  42.110  1.00  0.00           O
ATOM   1544  N   CYS A 100      37.630  54.610  39.920  1.00  0.00           N
ATOM   1545  HN  CYS A 100      37.210  54.810  39.050  1.00  0.00           H
ATOM   1546  CA  CYS A 100      38.850  53.870  40.050  1.00  0.00           C
ATOM   1547  HA  CYS A 100      38.640  53.080  40.750  1.00  0.00           H
ATOM   1548  CB  CYS A 100      39.280  53.350  38.660  1.00  0.00           C
ATOM   1549  HB1 CYS A 100      39.540  54.200  38.000  1.00  0.00           H
ATOM   1550  HB2 CYS A 100      38.360  52.840  38.280  1.00  0.00           H
ATOM   1551  SG  CYS A 100      40.580  52.100  38.620  1.00  0.00           S
ATOM   1552  C   CYS A 100      39.890  54.710  40.740  1.00  0.00           C
ATOM   1553  O   CYS A 100      40.500  54.330  41.720  1.00  0.00           O
ATOM   1554  N   ARG A 101      39.950  56.070  40.380  1.00  0.00           N
ATOM   1555  HN  ARG A 101      39.420  56.360  39.590  1.00  0.00           H
ATOM   1556  CA  ARG A 101      40.850  56.990  41.020  1.00  0.00           C
ATOM   1557  HA  ARG A 101      41.780  56.460  41.170  1.00  0.00           H
ATOM   1558  CB  ARG A 101      41.020  58.390  40.290  1.00  0.00           C
ATOM   1559  HB1 ARG A 101      41.970  58.830  40.670  1.00  0.00           H
ATOM   1560  HB2 ARG A 101      40.100  58.990  40.500  1.00  0.00           H
ATOM   1561  CG  ARG A 101      41.060  58.320  38.750  1.00  0.00           C
ATOM   1562  HG1 ARG A 101      40.010  58.250  38.380  1.00  0.00           H
ATOM   1563  HG2 ARG A 101      41.610  57.370  38.560  1.00  0.00           H
ATOM   1564  CD  ARG A 101      41.870  59.520  38.190  1.00  0.00           C
ATOM   1565  HD1 ARG A 101      42.960  59.300  38.190  1.00  0.00           H
ATOM   1566  HD2 ARG A 101      41.560  60.350  38.860  1.00  0.00           H
ATOM   1567  NE  ARG A 101      41.370  59.650  36.820  1.00  0.00           N
ATOM   1568  HE  ARG A 101      40.930  58.860  36.410  1.00  0.00           H
ATOM   1569  CZ  ARG A 101      41.500  60.750  36.130  1.00  0.00           C
ATOM   1570  NH1 ARG A 101      41.840  61.980  36.520  1.00  0.00           N
ATOM   1571 HH11 ARG A 101      42.500  62.040  37.280  1.00  0.00           H
ATOM   1572 HH12 ARG A 101      42.160  62.510  35.730  1.00  0.00           H
ATOM   1573  NH2 ARG A 101      41.170  60.690  34.860  1.00  0.00           N
ATOM   1574 HH21 ARG A 101      40.920  61.540  34.390  1.00  0.00           H
ATOM   1575 HH22 ARG A 101      40.820  59.840  34.480  1.00  0.00           H
ATOM   1576  C   ARG A 101      40.500  57.260  42.470  1.00  0.00           C
ATOM   1577  O   ARG A 101      41.290  57.090  43.370  1.00  0.00           O
ATOM   1578  N   LEU A 102      39.270  57.480  42.810  1.00  0.00           N
ATOM   1579  HN  LEU A 102      38.600  57.570  42.080  1.00  0.00           H
ATOM   1580  CA  LEU A 102      38.780  57.580  44.230  1.00  0.00           C
ATOM   1581  HA  LEU A 102      39.390  58.230  44.830  1.00  0.00           H
ATOM   1582  CB  LEU A 102      37.380  58.160  44.240  1.00  0.00           C
ATOM   1583  HB1 LEU A 102      37.050  58.280  45.300  1.00  0.00           H
ATOM   1584  HB2 LEU A 102      36.730  57.500  43.630  1.00  0.00           H
ATOM   1585  CG  LEU A 102      37.230  59.560  43.630  1.00  0.00           C
ATOM   1586  HG  LEU A 102      37.890  59.590  42.750  1.00  0.00           H
ATOM   1587  CD1 LEU A 102      35.830  59.890  43.130  1.00  0.00           C
ATOM   1588 HD11 LEU A 102      35.140  59.880  44.010  1.00  0.00           H
ATOM   1589 HD12 LEU A 102      35.680  59.100  42.370  1.00  0.00           H
ATOM   1590 HD13 LEU A 102      35.900  60.860  42.600  1.00  0.00           H
ATOM   1591  CD2 LEU A 102      37.700  60.670  44.710  1.00  0.00           C
ATOM   1592 HD21 LEU A 102      38.690  60.440  45.160  1.00  0.00           H
ATOM   1593 HD22 LEU A 102      37.000  60.780  45.570  1.00  0.00           H
ATOM   1594 HD23 LEU A 102      37.830  61.620  44.140  1.00  0.00           H
ATOM   1595  C   LEU A 102      38.990  56.240  45.000  1.00  0.00           C
ATOM   1596  O   LEU A 102      39.480  56.320  46.110  1.00  0.00           O
ATOM   1597  N   MET A 103      38.740  55.080  44.350  1.00  0.00           N
ATOM   1598  HN  MET A 103      38.370  54.970  43.420  1.00  0.00           H
ATOM   1599  CA  MET A 103      39.050  53.780  45.030  1.00  0.00           C
ATOM   1600  HA  MET A 103      38.480  53.610  45.930  1.00  0.00           H
ATOM   1601  CB  MET A 103      38.420  52.700  44.120  1.00  0.00           C
ATOM   1602  HB1 MET A 103      38.590  52.960  43.060  1.00  0.00           H
ATOM   1603  HB2 MET A 103      37.310  52.710  44.240  1.00  0.00           H
ATOM   1604  CG  MET A 103      38.990  51.230  44.260  1.00  0.00           C
ATOM   1605  HG1 MET A 103      40.090  51.220  44.160  1.00  0.00           H
ATOM   1606  HG2 MET A 103      38.560  50.570  43.470  1.00  0.00           H
ATOM   1607  SD  MET A 103      38.490  50.540  45.850  1.00  0.00           S
ATOM   1608  CE  MET A 103      39.370  49.000  45.540  1.00  0.00           C
ATOM   1609  HE1 MET A 103      40.430  49.350  45.480  1.00  0.00           H
ATOM   1610  HE2 MET A 103      38.960  48.570  44.610  1.00  0.00           H
ATOM   1611  HE3 MET A 103      39.240  48.330  46.420  1.00  0.00           H
ATOM   1612  C   MET A 103      40.490  53.550  45.530  1.00  0.00           C
ATOM   1613  O   MET A 103      40.800  53.190  46.660  1.00  0.00           O
ATOM   1614  N   LEU A 104      41.450  53.880  44.600  1.00  0.00           N
ATOM   1615  HN  LEU A 104      41.150  54.020  43.660  1.00  0.00           H
ATOM   1616  CA  LEU A 104      42.860  53.690  44.830  1.00  0.00           C
ATOM   1617  HA  LEU A 104      42.950  52.770  45.380  1.00  0.00           H
ATOM   1618  CB  LEU A 104      43.440  53.550  43.360  1.00  0.00           C
ATOM   1619  HB1 LEU A 104      43.000  54.410  42.800  1.00  0.00           H
ATOM   1620  HB2 LEU A 104      43.110  52.580  42.930  1.00  0.00           H
ATOM   1621  CG  LEU A 104      45.050  53.510  43.260  1.00  0.00           C
ATOM   1622  HG  LEU A 104      45.370  54.520  43.560  1.00  0.00           H
ATOM   1623  CD1 LEU A 104      45.620  52.380  44.210  1.00  0.00           C
ATOM   1624 HD11 LEU A 104      45.640  52.790  45.240  1.00  0.00           H
ATOM   1625 HD12 LEU A 104      46.650  52.200  43.850  1.00  0.00           H
ATOM   1626 HD13 LEU A 104      44.900  51.530  44.190  1.00  0.00           H
ATOM   1627  CD2 LEU A 104      45.360  53.180  41.800  1.00  0.00           C
ATOM   1628 HD21 LEU A 104      46.440  53.390  41.650  1.00  0.00           H
ATOM   1629 HD22 LEU A 104      44.690  53.920  41.320  1.00  0.00           H
ATOM   1630 HD23 LEU A 104      45.010  52.130  41.690  1.00  0.00           H
ATOM   1631  C   LEU A 104      43.450  54.780  45.640  1.00  0.00           C
ATOM   1632  O   LEU A 104      44.380  54.560  46.440  1.00  0.00           O
ATOM   1633  N   PHE A 105      42.880  56.000  45.550  1.00  0.00           N
ATOM   1634  HN  PHE A 105      42.080  56.200  45.000  1.00  0.00           H
ATOM   1635  CA  PHE A 105      43.270  57.160  46.280  1.00  0.00           C
ATOM   1636  HA  PHE A 105      44.350  57.230  46.170  1.00  0.00           H
ATOM   1637  CB  PHE A 105      42.680  58.510  45.720  1.00  0.00           C
ATOM   1638  HB1 PHE A 105      41.590  58.450  45.540  1.00  0.00           H
ATOM   1639  HB2 PHE A 105      43.130  58.800  44.750  1.00  0.00           H
ATOM   1640  CG  PHE A 105      42.810  59.790  46.640  1.00  0.00           C
ATOM   1641  CD1 PHE A 105      43.890  60.650  46.490  1.00  0.00           C
ATOM   1642  HD1 PHE A 105      44.650  60.540  45.740  1.00  0.00           H
ATOM   1643  CE1 PHE A 105      43.980  61.810  47.310  1.00  0.00           C
ATOM   1644  HE1 PHE A 105      44.710  62.560  47.050  1.00  0.00           H
ATOM   1645  CZ  PHE A 105      43.070  61.960  48.410  1.00  0.00           C
ATOM   1646  HZ  PHE A 105      43.150  62.890  48.960  1.00  0.00           H
ATOM   1647  CD2 PHE A 105      41.880  60.030  47.600  1.00  0.00           C
ATOM   1648  HD2 PHE A 105      41.050  59.360  47.700  1.00  0.00           H
ATOM   1649  CE2 PHE A 105      42.010  61.070  48.490  1.00  0.00           C
ATOM   1650  HE2 PHE A 105      41.220  61.290  49.200  1.00  0.00           H
ATOM   1651  C   PHE A 105      43.000  57.010  47.730  1.00  0.00           C
ATOM   1652  O   PHE A 105      43.840  56.950  48.650  1.00  0.00           O
ATOM   1653  N   MET A 106      41.770  56.620  48.010  1.00  0.00           N
ATOM   1654  HN  MET A 106      41.150  56.570  47.220  1.00  0.00           H
ATOM   1655  CA  MET A 106      41.290  56.260  49.360  1.00  0.00           C
ATOM   1656  HA  MET A 106      41.550  57.110  49.990  1.00  0.00           H
ATOM   1657  CB  MET A 106      39.800  56.080  49.430  1.00  0.00           C
ATOM   1658  HB1 MET A 106      39.470  55.510  50.330  1.00  0.00           H
ATOM   1659  HB2 MET A 106      39.520  55.410  48.590  1.00  0.00           H
ATOM   1660  CG  MET A 106      38.950  57.360  49.230  1.00  0.00           C
ATOM   1661  HG1 MET A 106      37.860  57.090  49.220  1.00  0.00           H
ATOM   1662  HG2 MET A 106      39.270  57.850  48.290  1.00  0.00           H
ATOM   1663  SD  MET A 106      39.090  58.500  50.720  1.00  0.00           S
ATOM   1664  CE  MET A 106      37.870  57.660  51.660  1.00  0.00           C
ATOM   1665  HE1 MET A 106      37.960  56.560  51.730  1.00  0.00           H
ATOM   1666  HE2 MET A 106      36.860  57.770  51.190  1.00  0.00           H
ATOM   1667  HE3 MET A 106      37.730  58.130  52.660  1.00  0.00           H
ATOM   1668  C   MET A 106      42.110  55.040  49.960  1.00  0.00           C
ATOM   1669  O   MET A 106      42.530  55.020  51.120  1.00  0.00           O
ATOM   1670  N   LEU A 107      42.330  53.970  49.160  1.00  0.00           N
ATOM   1671  HN  LEU A 107      41.820  53.830  48.310  1.00  0.00           H
ATOM   1672  CA  LEU A 107      43.150  52.840  49.540  1.00  0.00           C
ATOM   1673  HA  LEU A 107      42.800  52.450  50.480  1.00  0.00           H
ATOM   1674  CB  LEU A 107      42.980  51.950  48.390  1.00  0.00           C
ATOM   1675  HB1 LEU A 107      43.390  52.500  47.510  1.00  0.00           H
ATOM   1676  HB2 LEU A 107      41.900  51.730  48.200  1.00  0.00           H
ATOM   1677  CG  LEU A 107      43.760  50.630  48.370  1.00  0.00           C
ATOM   1678  HG  LEU A 107      44.850  50.860  48.320  1.00  0.00           H
ATOM   1679  CD1 LEU A 107      43.570  49.760  49.560  1.00  0.00           C
ATOM   1680 HD11 LEU A 107      43.970  50.330  50.420  1.00  0.00           H
ATOM   1681 HD12 LEU A 107      44.130  48.810  49.430  1.00  0.00           H
ATOM   1682 HD13 LEU A 107      42.510  49.540  49.800  1.00  0.00           H
ATOM   1683  CD2 LEU A 107      43.330  49.770  47.140  1.00  0.00           C
ATOM   1684 HD21 LEU A 107      44.080  49.010  46.890  1.00  0.00           H
ATOM   1685 HD22 LEU A 107      43.220  50.320  46.180  1.00  0.00           H
ATOM   1686 HD23 LEU A 107      42.390  49.290  47.480  1.00  0.00           H
ATOM   1687  C   LEU A 107      44.600  53.230  49.920  1.00  0.00           C
ATOM   1688  O   LEU A 107      45.080  53.010  51.020  1.00  0.00           O
ATOM   1689  N   ALA A 108      45.330  53.970  49.010  1.00  0.00           N
ATOM   1690  HN  ALA A 108      44.940  54.090  48.100  1.00  0.00           H
ATOM   1691  CA  ALA A 108      46.630  54.560  49.280  1.00  0.00           C
ATOM   1692  HA  ALA A 108      47.200  53.690  49.600  1.00  0.00           H
ATOM   1693  CB  ALA A 108      47.320  55.080  48.000  1.00  0.00           C
ATOM   1694  HB1 ALA A 108      46.610  55.820  47.540  1.00  0.00           H
ATOM   1695  HB2 ALA A 108      47.380  54.340  47.180  1.00  0.00           H
ATOM   1696  HB3 ALA A 108      48.260  55.650  48.200  1.00  0.00           H
ATOM   1697  C   ALA A 108      46.730  55.610  50.320  1.00  0.00           C
ATOM   1698  O   ALA A 108      47.660  55.610  51.140  1.00  0.00           O
ATOM   1699  N   MET A 109      45.690  56.530  50.470  1.00  0.00           N
ATOM   1700  HN  MET A 109      45.040  56.760  49.740  1.00  0.00           H
ATOM   1701  CA  MET A 109      45.540  57.460  51.580  1.00  0.00           C
ATOM   1702  HA  MET A 109      46.400  58.090  51.530  1.00  0.00           H
ATOM   1703  CB  MET A 109      44.280  58.330  51.380  1.00  0.00           C
ATOM   1704  HB1 MET A 109      43.320  57.760  51.240  1.00  0.00           H
ATOM   1705  HB2 MET A 109      44.480  58.730  50.360  1.00  0.00           H
ATOM   1706  CG  MET A 109      44.070  59.550  52.230  1.00  0.00           C
ATOM   1707  HG1 MET A 109      44.930  60.250  52.140  1.00  0.00           H
ATOM   1708  HG2 MET A 109      44.040  59.100  53.240  1.00  0.00           H
ATOM   1709  SD  MET A 109      42.550  60.480  51.930  1.00  0.00           S
ATOM   1710  CE  MET A 109      41.600  59.900  53.370  1.00  0.00           C
ATOM   1711  HE1 MET A 109      41.570  60.740  54.090  1.00  0.00           H
ATOM   1712  HE2 MET A 109      42.050  59.040  53.920  1.00  0.00           H
ATOM   1713  HE3 MET A 109      40.550  59.630  53.180  1.00  0.00           H
ATOM   1714  C   MET A 109      45.400  56.730  52.910  1.00  0.00           C
ATOM   1715  O   MET A 109      46.090  57.120  53.850  1.00  0.00           O
ATOM   1716  N   ASN A 110      44.480  55.820  53.220  1.00  0.00           N
ATOM   1717  HN  ASN A 110      43.690  55.690  52.630  1.00  0.00           H
ATOM   1718  CA  ASN A 110      44.370  55.120  54.450  1.00  0.00           C
ATOM   1719  HA  ASN A 110      44.630  55.890  55.160  1.00  0.00           H
ATOM   1720  CB  ASN A 110      42.930  54.560  54.770  1.00  0.00           C
ATOM   1721  HB1 ASN A 110      42.970  54.290  55.840  1.00  0.00           H
ATOM   1722  HB2 ASN A 110      42.580  53.700  54.150  1.00  0.00           H
ATOM   1723  CG  ASN A 110      41.940  55.660  54.760  1.00  0.00           C
ATOM   1724  OD1 ASN A 110      41.650  56.390  55.730  1.00  0.00           O
ATOM   1725  ND2 ASN A 110      41.230  55.860  53.630  1.00  0.00           N
ATOM   1726 HD21 ASN A 110      41.380  55.300  52.810  1.00  0.00           H
ATOM   1727 HD22 ASN A 110      40.410  56.430  53.670  1.00  0.00           H
ATOM   1728  C   ASN A 110      45.500  54.060  54.660  1.00  0.00           C
ATOM   1729  O   ASN A 110      45.890  53.700  55.810  1.00  0.00           O
ATOM   1730  N   ARG A 111      46.090  53.490  53.560  1.00  0.00           N
ATOM   1731  HN  ARG A 111      45.780  53.580  52.610  1.00  0.00           H
ATOM   1732  CA  ARG A 111      47.310  52.700  53.710  1.00  0.00           C
ATOM   1733  HA  ARG A 111      47.130  51.850  54.370  1.00  0.00           H
ATOM   1734  CB  ARG A 111      47.750  52.140  52.330  1.00  0.00           C
ATOM   1735  HB1 ARG A 111      47.960  52.960  51.610  1.00  0.00           H
ATOM   1736  HB2 ARG A 111      46.870  51.510  52.120  1.00  0.00           H
ATOM   1737  CG  ARG A 111      48.900  51.150  52.260  1.00  0.00           C
ATOM   1738  HG1 ARG A 111      48.820  50.310  52.990  1.00  0.00           H
ATOM   1739  HG2 ARG A 111      49.830  51.660  52.590  1.00  0.00           H
ATOM   1740  CD  ARG A 111      49.110  50.660  50.820  1.00  0.00           C
ATOM   1741  HD1 ARG A 111      48.170  50.390  50.300  1.00  0.00           H
ATOM   1742  HD2 ARG A 111      49.730  49.730  50.860  1.00  0.00           H
ATOM   1743  NE  ARG A 111      49.740  51.810  50.150  1.00  0.00           N
ATOM   1744  HE  ARG A 111      50.230  52.490  50.710  1.00  0.00           H
ATOM   1745  CZ  ARG A 111      49.730  52.140  48.860  1.00  0.00           C
ATOM   1746  NH1 ARG A 111      48.950  51.600  47.980  1.00  0.00           N
ATOM   1747 HH11 ARG A 111      48.490  50.740  48.220  1.00  0.00           H
ATOM   1748 HH12 ARG A 111      49.040  51.730  46.990  1.00  0.00           H
ATOM   1749  NH2 ARG A 111      50.300  53.250  48.520  1.00  0.00           N
ATOM   1750 HH21 ARG A 111      50.990  53.760  49.030  1.00  0.00           H
ATOM   1751 HH22 ARG A 111      50.170  53.450  47.550  1.00  0.00           H
ATOM   1752  C   ARG A 111      48.480  53.520  54.350  1.00  0.00           C
ATOM   1753  O   ARG A 111      49.160  52.980  55.230  1.00  0.00           O
ATOM   1754  N   GLN A 112      48.720  54.760  53.930  1.00  0.00           N
ATOM   1755  HN  GLN A 112      48.060  55.150  53.300  1.00  0.00           H
ATOM   1756  CA  GLN A 112      49.820  55.600  54.330  1.00  0.00           C
ATOM   1757  HA  GLN A 112      50.660  54.950  54.540  1.00  0.00           H
ATOM   1758  CB  GLN A 112      50.250  56.650  53.260  1.00  0.00           C
ATOM   1759  HB1 GLN A 112      50.970  57.320  53.780  1.00  0.00           H
ATOM   1760  HB2 GLN A 112      49.400  57.330  53.040  1.00  0.00           H
ATOM   1761  CG  GLN A 112      50.850  56.070  51.990  1.00  0.00           C
ATOM   1762  HG1 GLN A 112      51.560  56.720  51.430  1.00  0.00           H
ATOM   1763  HG2 GLN A 112      50.060  55.790  51.260  1.00  0.00           H
ATOM   1764  CD  GLN A 112      51.610  54.810  52.220  1.00  0.00           C
ATOM   1765  OE1 GLN A 112      51.190  53.710  51.750  1.00  0.00           O
ATOM   1766  NE2 GLN A 112      52.830  54.880  52.860  1.00  0.00           N
ATOM   1767 HE21 GLN A 112      53.220  55.770  53.130  1.00  0.00           H
ATOM   1768 HE22 GLN A 112      53.330  54.020  52.990  1.00  0.00           H
ATOM   1769  C   GLN A 112      49.400  56.310  55.680  1.00  0.00           C
ATOM   1770  O   GLN A 112      50.270  56.520  56.540  1.00  0.00           O
ATOM   1771  N   GLY A 113      48.100  56.770  55.840  1.00  0.00           N
ATOM   1772  HN  GLY A 113      47.440  56.770  55.090  1.00  0.00           H
ATOM   1773  CA  GLY A 113      47.550  57.460  57.050  1.00  0.00           C
ATOM   1774  HA1 GLY A 113      46.530  57.680  56.810  1.00  0.00           H
ATOM   1775  HA2 GLY A 113      48.130  58.370  57.090  1.00  0.00           H
ATOM   1776  C   GLY A 113      47.630  56.630  58.280  1.00  0.00           C
ATOM   1777  O   GLY A 113      47.920  57.000  59.370  1.00  0.00           O
ATOM   1778  N   SER A 114      47.330  55.290  58.210  1.00  0.00           N
ATOM   1779  HN  SER A 114      46.970  54.860  57.390  1.00  0.00           H
ATOM   1780  CA  SER A 114      47.380  54.290  59.290  1.00  0.00           C
ATOM   1781  HA  SER A 114      46.740  54.650  60.080  1.00  0.00           H
ATOM   1782  CB  SER A 114      46.900  52.850  58.810  1.00  0.00           C
ATOM   1783  HB1 SER A 114      45.850  52.960  58.510  1.00  0.00           H
ATOM   1784  HB2 SER A 114      46.860  52.160  59.680  1.00  0.00           H
ATOM   1785  OG  SER A 114      47.660  52.310  57.680  1.00  0.00           O
ATOM   1786  HG1 SER A 114      47.660  52.920  56.940  1.00  0.00           H
ATOM   1787  C   SER A 114      48.720  54.210  59.940  1.00  0.00           C
ATOM   1788  O   SER A 114      48.770  54.180  61.200  1.00  0.00           O
ATOM   1789  N   ILE A 115      49.820  54.230  59.150  1.00  0.00           N
ATOM   1790  HN  ILE A 115      49.660  54.390  58.190  1.00  0.00           H
ATOM   1791  CA  ILE A 115      51.200  54.130  59.620  1.00  0.00           C
ATOM   1792  HA  ILE A 115      51.140  53.350  60.360  1.00  0.00           H
ATOM   1793  CB  ILE A 115      52.020  53.720  58.360  1.00  0.00           C
ATOM   1794  HB  ILE A 115      51.730  54.460  57.580  1.00  0.00           H
ATOM   1795  CG2 ILE A 115      53.540  53.850  58.700  1.00  0.00           C
ATOM   1796 HG21 ILE A 115      53.670  54.950  58.750  1.00  0.00           H
ATOM   1797 HG22 ILE A 115      54.170  53.490  57.850  1.00  0.00           H
ATOM   1798 HG23 ILE A 115      53.860  53.440  59.680  1.00  0.00           H
ATOM   1799  CG1 ILE A 115      51.600  52.290  57.960  1.00  0.00           C
ATOM   1800 HG11 ILE A 115      50.550  52.430  57.630  1.00  0.00           H
ATOM   1801 HG12 ILE A 115      51.660  51.640  58.840  1.00  0.00           H
ATOM   1802  CD  ILE A 115      52.190  51.790  56.640  1.00  0.00           C
ATOM   1803  HD1 ILE A 115      51.640  50.880  56.300  1.00  0.00           H
ATOM   1804  HD2 ILE A 115      53.260  51.610  56.910  1.00  0.00           H
ATOM   1805  HD3 ILE A 115      52.350  52.540  55.840  1.00  0.00           H
ATOM   1806  C   ILE A 115      51.650  55.330  60.280  1.00  0.00           C
ATOM   1807  O   ILE A 115      52.410  55.240  61.300  1.00  0.00           O
ATOM   1808  N   ILE A 116      51.180  56.500  59.810  1.00  0.00           N
ATOM   1809  HN  ILE A 116      50.560  56.610  59.030  1.00  0.00           H
ATOM   1810  CA  ILE A 116      51.630  57.730  60.530  1.00  0.00           C
ATOM   1811  HA  ILE A 116      52.630  57.460  60.800  1.00  0.00           H
ATOM   1812  CB  ILE A 116      51.460  58.970  59.690  1.00  0.00           C
ATOM   1813  HB  ILE A 116      52.130  58.890  58.820  1.00  0.00           H
ATOM   1814  CG2 ILE A 116      50.030  59.160  59.120  1.00  0.00           C
ATOM   1815 HG21 ILE A 116      50.090  60.170  58.660  1.00  0.00           H
ATOM   1816 HG22 ILE A 116      49.260  59.290  59.910  1.00  0.00           H
ATOM   1817 HG23 ILE A 116      49.780  58.300  58.450  1.00  0.00           H
ATOM   1818  CG1 ILE A 116      51.860  60.260  60.480  1.00  0.00           C
ATOM   1819 HG11 ILE A 116      51.210  60.590  61.310  1.00  0.00           H
ATOM   1820 HG12 ILE A 116      51.840  61.060  59.700  1.00  0.00           H
ATOM   1821  CD  ILE A 116      53.310  60.230  60.890  1.00  0.00           C
ATOM   1822  HD1 ILE A 116      53.640  61.150  61.430  1.00  0.00           H
ATOM   1823  HD2 ILE A 116      53.940  60.220  59.980  1.00  0.00           H
ATOM   1824  HD3 ILE A 116      53.600  59.380  61.530  1.00  0.00           H
ATOM   1825  C   ILE A 116      50.950  57.870  61.840  1.00  0.00           C
ATOM   1826  O   ILE A 116      51.650  57.960  62.890  1.00  0.00           O
ATOM   1827  N   PHE A 117      49.590  57.620  61.910  1.00  0.00           N
ATOM   1828  HN  PHE A 117      49.110  57.190  61.140  1.00  0.00           H
ATOM   1829  CA  PHE A 117      48.910  57.500  63.250  1.00  0.00           C
ATOM   1830  HA  PHE A 117      49.280  58.350  63.800  1.00  0.00           H
ATOM   1831  CB  PHE A 117      47.380  57.390  63.110  1.00  0.00           C
ATOM   1832  HB1 PHE A 117      46.980  57.340  64.150  1.00  0.00           H
ATOM   1833  HB2 PHE A 117      47.000  56.480  62.580  1.00  0.00           H
ATOM   1834  CG  PHE A 117      46.850  58.650  62.550  1.00  0.00           C
ATOM   1835  CD1 PHE A 117      46.900  59.790  63.320  1.00  0.00           C
ATOM   1836  HD1 PHE A 117      47.180  59.720  64.360  1.00  0.00           H
ATOM   1837  CE1 PHE A 117      46.390  60.990  62.830  1.00  0.00           C
ATOM   1838  HE1 PHE A 117      46.300  61.800  63.520  1.00  0.00           H
ATOM   1839  CZ  PHE A 117      45.920  61.020  61.450  1.00  0.00           C
ATOM   1840  HZ  PHE A 117      45.570  61.930  60.980  1.00  0.00           H
ATOM   1841  CD2 PHE A 117      46.220  58.630  61.360  1.00  0.00           C
ATOM   1842  HD2 PHE A 117      46.120  57.720  60.780  1.00  0.00           H
ATOM   1843  CE2 PHE A 117      45.730  59.810  60.750  1.00  0.00           C
ATOM   1844  HE2 PHE A 117      45.280  59.810  59.770  1.00  0.00           H
ATOM   1845  C   PHE A 117      49.480  56.360  64.180  1.00  0.00           C
ATOM   1846  O   PHE A 117      49.600  56.610  65.410  1.00  0.00           O
ATOM   1847  N   LEU A 118      49.920  55.220  63.640  1.00  0.00           N
ATOM   1848  HN  LEU A 118      49.690  54.910  62.720  1.00  0.00           H
ATOM   1849  CA  LEU A 118      50.670  54.230  64.410  1.00  0.00           C
ATOM   1850  HA  LEU A 118      50.070  53.840  65.210  1.00  0.00           H
ATOM   1851  CB  LEU A 118      51.050  53.050  63.450  1.00  0.00           C
ATOM   1852  HB1 LEU A 118      51.690  53.390  62.620  1.00  0.00           H
ATOM   1853  HB2 LEU A 118      50.160  52.570  62.970  1.00  0.00           H
ATOM   1854  CG  LEU A 118      51.860  51.960  64.170  1.00  0.00           C
ATOM   1855  HG  LEU A 118      52.760  52.320  64.710  1.00  0.00           H
ATOM   1856  CD1 LEU A 118      51.070  51.160  65.210  1.00  0.00           C
ATOM   1857 HD11 LEU A 118      50.910  51.890  66.030  1.00  0.00           H
ATOM   1858 HD12 LEU A 118      51.680  50.360  65.670  1.00  0.00           H
ATOM   1859 HD13 LEU A 118      50.040  50.840  64.960  1.00  0.00           H
ATOM   1860  CD2 LEU A 118      52.180  50.880  63.070  1.00  0.00           C
ATOM   1861 HD21 LEU A 118      51.240  50.360  62.820  1.00  0.00           H
ATOM   1862 HD22 LEU A 118      52.850  50.030  63.320  1.00  0.00           H
ATOM   1863 HD23 LEU A 118      52.510  51.420  62.160  1.00  0.00           H
ATOM   1864  C   LEU A 118      52.000  54.700  64.980  1.00  0.00           C
ATOM   1865  O   LEU A 118      52.310  54.440  66.170  1.00  0.00           O
ATOM   1866  N   THR A 119      52.900  55.420  64.210  1.00  0.00           N
ATOM   1867  HN  THR A 119      52.560  55.540  63.290  1.00  0.00           H
ATOM   1868  CA  THR A 119      54.160  56.030  64.640  1.00  0.00           C
ATOM   1869  HA  THR A 119      54.770  55.230  65.030  1.00  0.00           H
ATOM   1870  CB  THR A 119      54.920  56.730  63.500  1.00  0.00           C
ATOM   1871  HB  THR A 119      54.400  57.700  63.310  1.00  0.00           H
ATOM   1872  OG1 THR A 119      54.880  55.970  62.290  1.00  0.00           O
ATOM   1873  HG1 THR A 119      54.020  55.570  62.190  1.00  0.00           H
ATOM   1874  CG2 THR A 119      56.440  56.990  63.920  1.00  0.00           C
ATOM   1875 HG21 THR A 119      56.890  55.980  63.980  1.00  0.00           H
ATOM   1876 HG22 THR A 119      56.560  57.300  64.980  1.00  0.00           H
ATOM   1877 HG23 THR A 119      57.000  57.770  63.340  1.00  0.00           H
ATOM   1878  C   THR A 119      53.980  57.000  65.810  1.00  0.00           C
ATOM   1879  O   THR A 119      54.780  57.010  66.740  1.00  0.00           O
ATOM   1880  N   VAL A 120      53.010  57.930  65.840  1.00  0.00           N
ATOM   1881  HN  VAL A 120      52.560  57.980  64.960  1.00  0.00           H
ATOM   1882  CA  VAL A 120      52.680  58.800  66.950  1.00  0.00           C
ATOM   1883  HA  VAL A 120      53.610  59.220  67.310  1.00  0.00           H
ATOM   1884  CB  VAL A 120      51.680  59.800  66.350  1.00  0.00           C
ATOM   1885  HB  VAL A 120      50.820  59.180  66.030  1.00  0.00           H
ATOM   1886  CG1 VAL A 120      51.290  60.820  67.390  1.00  0.00           C
ATOM   1887 HG11 VAL A 120      52.330  61.140  67.610  1.00  0.00           H
ATOM   1888 HG12 VAL A 120      50.830  60.430  68.320  1.00  0.00           H
ATOM   1889 HG13 VAL A 120      50.690  61.670  67.000  1.00  0.00           H
ATOM   1890  CG2 VAL A 120      52.270  60.600  65.110  1.00  0.00           C
ATOM   1891 HG21 VAL A 120      51.540  61.420  64.900  1.00  0.00           H
ATOM   1892 HG22 VAL A 120      52.430  59.950  64.220  1.00  0.00           H
ATOM   1893 HG23 VAL A 120      53.190  61.090  65.460  1.00  0.00           H
ATOM   1894  C   VAL A 120      52.250  57.980  68.190  1.00  0.00           C
ATOM   1895  O   VAL A 120      52.780  58.200  69.260  1.00  0.00           O
ATOM   1896  N   VAL A 121      51.400  56.940  67.940  1.00  0.00           N
ATOM   1897  HN  VAL A 121      50.880  56.730  67.120  1.00  0.00           H
ATOM   1898  CA  VAL A 121      50.930  56.010  69.080  1.00  0.00           C
ATOM   1899  HA  VAL A 121      50.590  56.670  69.870  1.00  0.00           H
ATOM   1900  CB  VAL A 121      49.840  55.140  68.610  1.00  0.00           C
ATOM   1901  HB  VAL A 121      50.100  54.810  67.580  1.00  0.00           H
ATOM   1902  CG1 VAL A 121      49.580  53.830  69.460  1.00  0.00           C
ATOM   1903 HG11 VAL A 121      48.910  53.120  68.930  1.00  0.00           H
ATOM   1904 HG12 VAL A 121      49.340  54.130  70.500  1.00  0.00           H
ATOM   1905 HG13 VAL A 121      50.500  53.220  69.580  1.00  0.00           H
ATOM   1906  CG2 VAL A 121      48.640  56.010  68.410  1.00  0.00           C
ATOM   1907 HG21 VAL A 121      48.790  56.900  67.750  1.00  0.00           H
ATOM   1908 HG22 VAL A 121      48.210  56.330  69.370  1.00  0.00           H
ATOM   1909 HG23 VAL A 121      47.900  55.380  67.870  1.00  0.00           H
ATOM   1910  C   VAL A 121      52.080  55.240  69.680  1.00  0.00           C
ATOM   1911  O   VAL A 121      52.220  55.130  70.910  1.00  0.00           O
ATOM   1912  N   ALA A 122      53.010  54.660  68.840  1.00  0.00           N
ATOM   1913  HN  ALA A 122      52.630  54.610  67.910  1.00  0.00           H
ATOM   1914  CA  ALA A 122      54.290  53.950  69.220  1.00  0.00           C
ATOM   1915  HA  ALA A 122      53.990  53.130  69.860  1.00  0.00           H
ATOM   1916  CB  ALA A 122      54.930  53.270  68.000  1.00  0.00           C
ATOM   1917  HB1 ALA A 122      54.290  52.500  67.520  1.00  0.00           H
ATOM   1918  HB2 ALA A 122      55.880  52.780  68.280  1.00  0.00           H
ATOM   1919  HB3 ALA A 122      55.010  54.010  67.170  1.00  0.00           H
ATOM   1920  C   ALA A 122      55.280  54.850  70.030  1.00  0.00           C
ATOM   1921  O   ALA A 122      55.570  54.520  71.200  1.00  0.00           O
ATOM   1922  N   VAL A 123      55.670  56.030  69.500  1.00  0.00           N
ATOM   1923  HN  VAL A 123      55.290  56.390  68.650  1.00  0.00           H
ATOM   1924  CA  VAL A 123      56.470  56.990  70.230  1.00  0.00           C
ATOM   1925  HA  VAL A 123      57.400  56.530  70.510  1.00  0.00           H
ATOM   1926  CB  VAL A 123      56.750  58.150  69.290  1.00  0.00           C
ATOM   1927  HB  VAL A 123      55.800  58.560  68.860  1.00  0.00           H
ATOM   1928  CG1 VAL A 123      57.560  59.240  69.990  1.00  0.00           C
ATOM   1929 HG11 VAL A 123      57.670  60.070  69.260  1.00  0.00           H
ATOM   1930 HG12 VAL A 123      58.550  58.820  70.250  1.00  0.00           H
ATOM   1931 HG13 VAL A 123      56.930  59.530  70.850  1.00  0.00           H
ATOM   1932  CG2 VAL A 123      57.660  57.610  68.070  1.00  0.00           C
ATOM   1933 HG21 VAL A 123      58.550  57.180  68.570  1.00  0.00           H
ATOM   1934 HG22 VAL A 123      58.010  58.440  67.420  1.00  0.00           H
ATOM   1935 HG23 VAL A 123      57.110  56.810  67.530  1.00  0.00           H
ATOM   1936  C   VAL A 123      55.860  57.450  71.520  1.00  0.00           C
ATOM   1937  O   VAL A 123      56.490  57.440  72.570  1.00  0.00           O
ATOM   1938  N   ASP A 124      54.560  57.790  71.490  1.00  0.00           N
ATOM   1939  HN  ASP A 124      54.100  57.980  70.630  1.00  0.00           H
ATOM   1940  CA  ASP A 124      53.780  57.950  72.700  1.00  0.00           C
ATOM   1941  HA  ASP A 124      54.200  58.670  73.390  1.00  0.00           H
ATOM   1942  CB  ASP A 124      52.370  58.460  72.220  1.00  0.00           C
ATOM   1943  HB1 ASP A 124      51.890  57.630  71.650  1.00  0.00           H
ATOM   1944  HB2 ASP A 124      52.540  59.340  71.560  1.00  0.00           H
ATOM   1945  CG  ASP A 124      51.430  59.010  73.330  1.00  0.00           C
ATOM   1946  OD1 ASP A 124      50.220  58.910  73.160  1.00  0.00           O
ATOM   1947  OD2 ASP A 124      51.850  59.670  74.370  1.00  0.00           O
ATOM   1948  C   ASP A 124      53.730  56.750  73.670  1.00  0.00           C
ATOM   1949  O   ASP A 124      53.740  56.900  74.920  1.00  0.00           O
ATOM   1950  N   ARG A 125      53.520  55.460  73.290  1.00  0.00           N
ATOM   1951  HN  ARG A 125      53.310  55.300  72.330  1.00  0.00           H
ATOM   1952  CA  ARG A 125      53.570  54.390  74.260  1.00  0.00           C
ATOM   1953  HA  ARG A 125      52.910  54.760  75.040  1.00  0.00           H
ATOM   1954  CB  ARG A 125      52.840  53.090  73.700  1.00  0.00           C
ATOM   1955  HB1 ARG A 125      53.520  52.730  72.900  1.00  0.00           H
ATOM   1956  HB2 ARG A 125      51.820  53.400  73.380  1.00  0.00           H
ATOM   1957  CG  ARG A 125      52.680  51.970  74.750  1.00  0.00           C
ATOM   1958  HG1 ARG A 125      52.340  52.380  75.740  1.00  0.00           H
ATOM   1959  HG2 ARG A 125      53.680  51.640  75.110  1.00  0.00           H
ATOM   1960  CD  ARG A 125      51.610  50.910  74.350  1.00  0.00           C
ATOM   1961  HD1 ARG A 125      51.570  50.170  75.190  1.00  0.00           H
ATOM   1962  HD2 ARG A 125      51.820  50.460  73.360  1.00  0.00           H
ATOM   1963  NE  ARG A 125      50.320  51.680  74.320  1.00  0.00           N
ATOM   1964  HE  ARG A 125      50.330  52.670  74.380  1.00  0.00           H
ATOM   1965  CZ  ARG A 125      49.150  51.070  74.520  1.00  0.00           C
ATOM   1966  NH1 ARG A 125      48.940  49.760  74.590  1.00  0.00           N
ATOM   1967 HH11 ARG A 125      49.720  49.150  74.490  1.00  0.00           H
ATOM   1968 HH12 ARG A 125      48.020  49.360  74.590  1.00  0.00           H
ATOM   1969  NH2 ARG A 125      48.110  51.910  74.590  1.00  0.00           N
ATOM   1970 HH21 ARG A 125      48.220  52.910  74.690  1.00  0.00           H
ATOM   1971 HH22 ARG A 125      47.270  51.570  74.990  1.00  0.00           H
ATOM   1972  C   ARG A 125      54.950  54.140  74.920  1.00  0.00           C
ATOM   1973  O   ARG A 125      55.150  53.860  76.100  1.00  0.00           O
ATOM   1974  N   TYR A 126      56.010  54.250  74.100  1.00  0.00           N
ATOM   1975  HN  TYR A 126      55.880  54.320  73.110  1.00  0.00           H
ATOM   1976  CA  TYR A 126      57.370  54.280  74.560  1.00  0.00           C
ATOM   1977  HA  TYR A 126      57.530  53.420  75.200  1.00  0.00           H
ATOM   1978  CB  TYR A 126      58.280  54.240  73.330  1.00  0.00           C
ATOM   1979  HB1 TYR A 126      57.720  54.760  72.530  1.00  0.00           H
ATOM   1980  HB2 TYR A 126      58.400  53.220  72.930  1.00  0.00           H
ATOM   1981  CG  TYR A 126      59.640  54.970  73.510  1.00  0.00           C
ATOM   1982  CD1 TYR A 126      60.560  54.650  74.550  1.00  0.00           C
ATOM   1983  HD1 TYR A 126      60.330  53.890  75.280  1.00  0.00           H
ATOM   1984  CE1 TYR A 126      61.770  55.420  74.770  1.00  0.00           C
ATOM   1985  HE1 TYR A 126      62.510  55.190  75.520  1.00  0.00           H
ATOM   1986  CZ  TYR A 126      62.010  56.500  73.900  1.00  0.00           C
ATOM   1987  OH  TYR A 126      63.150  57.200  73.820  1.00  0.00           O
ATOM   1988  HH  TYR A 126      63.430  57.420  74.710  1.00  0.00           H
ATOM   1989  CD2 TYR A 126      59.920  56.050  72.600  1.00  0.00           C
ATOM   1990  HD2 TYR A 126      59.230  56.310  71.820  1.00  0.00           H
ATOM   1991  CE2 TYR A 126      61.050  56.720  72.840  1.00  0.00           C
ATOM   1992  HE2 TYR A 126      61.170  57.630  72.280  1.00  0.00           H
ATOM   1993  C   TYR A 126      57.650  55.430  75.550  1.00  0.00           C
ATOM   1994  O   TYR A 126      58.230  55.200  76.650  1.00  0.00           O
ATOM   1995  N   PHE A 127      57.090  56.650  75.380  1.00  0.00           N
ATOM   1996  HN  PHE A 127      56.690  56.850  74.500  1.00  0.00           H
ATOM   1997  CA  PHE A 127      57.080  57.660  76.440  1.00  0.00           C
ATOM   1998  HA  PHE A 127      58.080  57.770  76.830  1.00  0.00           H
ATOM   1999  CB  PHE A 127      56.610  59.030  75.800  1.00  0.00           C
ATOM   2000  HB1 PHE A 127      56.320  59.670  76.660  1.00  0.00           H
ATOM   2001  HB2 PHE A 127      55.660  58.760  75.310  1.00  0.00           H
ATOM   2002  CG  PHE A 127      57.440  59.750  74.730  1.00  0.00           C
ATOM   2003  CD1 PHE A 127      58.840  59.630  74.800  1.00  0.00           C
ATOM   2004  HD1 PHE A 127      59.300  58.890  75.450  1.00  0.00           H
ATOM   2005  CE1 PHE A 127      59.660  60.250  73.830  1.00  0.00           C
ATOM   2006  HE1 PHE A 127      60.710  60.080  73.740  1.00  0.00           H
ATOM   2007  CZ  PHE A 127      59.090  61.150  72.930  1.00  0.00           C
ATOM   2008  HZ  PHE A 127      59.510  61.540  72.010  1.00  0.00           H
ATOM   2009  CD2 PHE A 127      56.810  60.690  73.900  1.00  0.00           C
ATOM   2010  HD2 PHE A 127      55.740  60.770  74.030  1.00  0.00           H
ATOM   2011  CE2 PHE A 127      57.650  61.350  73.010  1.00  0.00           C
ATOM   2012  HE2 PHE A 127      57.220  62.030  72.300  1.00  0.00           H
ATOM   2013  C   PHE A 127      56.190  57.220  77.690  1.00  0.00           C
ATOM   2014  O   PHE A 127      56.540  57.510  78.850  1.00  0.00           O
ATOM   2015  N   ARG A 128      55.030  56.700  77.470  1.00  0.00           N
ATOM   2016  HN  ARG A 128      54.570  56.610  76.590  1.00  0.00           H
ATOM   2017  CA  ARG A 128      54.200  56.180  78.530  1.00  0.00           C
ATOM   2018  HA  ARG A 128      54.100  56.940  79.290  1.00  0.00           H
ATOM   2019  CB  ARG A 128      52.770  55.800  78.070  1.00  0.00           C
ATOM   2020  HB1 ARG A 128      52.210  55.130  78.760  1.00  0.00           H
ATOM   2021  HB2 ARG A 128      52.920  55.170  77.160  1.00  0.00           H
ATOM   2022  CG  ARG A 128      51.940  57.020  77.700  1.00  0.00           C
ATOM   2023  HG1 ARG A 128      52.630  57.730  77.210  1.00  0.00           H
ATOM   2024  HG2 ARG A 128      51.520  57.550  78.580  1.00  0.00           H
ATOM   2025  CD  ARG A 128      50.840  56.670  76.650  1.00  0.00           C
ATOM   2026  HD1 ARG A 128      50.110  55.980  77.120  1.00  0.00           H
ATOM   2027  HD2 ARG A 128      51.270  56.040  75.840  1.00  0.00           H
ATOM   2028  NE  ARG A 128      50.300  58.020  76.190  1.00  0.00           N
ATOM   2029  HE  ARG A 128      50.690  58.420  75.350  1.00  0.00           H
ATOM   2030  CZ  ARG A 128      49.470  58.770  76.780  1.00  0.00           C
ATOM   2031  NH1 ARG A 128      48.900  58.360  77.920  1.00  0.00           N
ATOM   2032 HH11 ARG A 128      49.090  57.410  78.190  1.00  0.00           H
ATOM   2033 HH12 ARG A 128      48.290  58.970  78.430  1.00  0.00           H
ATOM   2034  NH2 ARG A 128      49.370  60.010  76.390  1.00  0.00           N
ATOM   2035 HH21 ARG A 128      49.800  60.280  75.530  1.00  0.00           H
ATOM   2036 HH22 ARG A 128      48.850  60.610  77.000  1.00  0.00           H
ATOM   2037  C   ARG A 128      54.850  54.980  79.330  1.00  0.00           C
ATOM   2038  O   ARG A 128      54.620  54.850  80.530  1.00  0.00           O
ATOM   2039  N   VAL A 129      55.570  54.100  78.720  1.00  0.00           N
ATOM   2040  HN  VAL A 129      55.580  54.160  77.720  1.00  0.00           H
ATOM   2041  CA  VAL A 129      56.510  53.210  79.400  1.00  0.00           C
ATOM   2042  HA  VAL A 129      55.940  52.590  80.070  1.00  0.00           H
ATOM   2043  CB  VAL A 129      57.060  52.280  78.340  1.00  0.00           C
ATOM   2044  HB  VAL A 129      57.310  52.850  77.430  1.00  0.00           H
ATOM   2045  CG1 VAL A 129      58.290  51.490  78.800  1.00  0.00           C
ATOM   2046 HG11 VAL A 129      58.060  50.610  79.440  1.00  0.00           H
ATOM   2047 HG12 VAL A 129      59.110  52.110  79.200  1.00  0.00           H
ATOM   2048 HG13 VAL A 129      58.740  51.040  77.890  1.00  0.00           H
ATOM   2049  CG2 VAL A 129      55.900  51.310  77.910  1.00  0.00           C
ATOM   2050 HG21 VAL A 129      55.470  50.740  78.760  1.00  0.00           H
ATOM   2051 HG22 VAL A 129      56.330  50.580  77.190  1.00  0.00           H
ATOM   2052 HG23 VAL A 129      55.040  51.850  77.450  1.00  0.00           H
ATOM   2053  C   VAL A 129      57.560  53.940  80.210  1.00  0.00           C
ATOM   2054  O   VAL A 129      57.910  53.460  81.300  1.00  0.00           O
ATOM   2055  N   VAL A 130      58.260  55.010  79.730  1.00  0.00           N
ATOM   2056  HN  VAL A 130      58.050  55.450  78.860  1.00  0.00           H
ATOM   2057  CA  VAL A 130      59.310  55.670  80.570  1.00  0.00           C
ATOM   2058  HA  VAL A 130      59.990  54.920  80.950  1.00  0.00           H
ATOM   2059  CB  VAL A 130      60.310  56.610  79.640  1.00  0.00           C
ATOM   2060  HB  VAL A 130      59.650  57.160  78.930  1.00  0.00           H
ATOM   2061  CG1 VAL A 130      61.280  57.560  80.350  1.00  0.00           C
ATOM   2062 HG11 VAL A 130      61.930  57.890  79.510  1.00  0.00           H
ATOM   2063 HG12 VAL A 130      61.920  56.980  81.040  1.00  0.00           H
ATOM   2064 HG13 VAL A 130      60.800  58.460  80.790  1.00  0.00           H
ATOM   2065  CG2 VAL A 130      61.170  55.710  78.730  1.00  0.00           C
ATOM   2066 HG21 VAL A 130      61.660  56.220  77.870  1.00  0.00           H
ATOM   2067 HG22 VAL A 130      60.550  54.870  78.340  1.00  0.00           H
ATOM   2068 HG23 VAL A 130      62.010  55.190  79.250  1.00  0.00           H
ATOM   2069  C   VAL A 130      58.940  56.430  81.810  1.00  0.00           C
ATOM   2070  O   VAL A 130      59.440  56.230  82.920  1.00  0.00           O
ATOM   2071  N   HSD A 131      57.910  57.340  81.660  1.00  0.00           N
ATOM   2072  HN  HSD A 131      57.460  57.400  80.780  1.00  0.00           H
ATOM   2073  CA  HSD A 131      57.220  58.020  82.690  1.00  0.00           C
ATOM   2074  HA  HSD A 131      56.720  57.260  83.290  1.00  0.00           H
ATOM   2075  CB  HSD A 131      58.120  58.830  83.610  1.00  0.00           C
ATOM   2076  HB1 HSD A 131      59.060  58.980  83.020  1.00  0.00           H
ATOM   2077  HB2 HSD A 131      58.430  58.130  84.430  1.00  0.00           H
ATOM   2078  ND1 HSD A 131      57.820  61.370  83.600  1.00  0.00           N
ATOM   2079  HD1 HSD A 131      58.280  61.390  82.710  1.00  0.00           H
ATOM   2080  CG  HSD A 131      57.600  60.140  84.200  1.00  0.00           C
ATOM   2081  CE1 HSD A 131      57.620  62.360  84.500  1.00  0.00           C
ATOM   2082  HE1 HSD A 131      57.810  63.400  84.190  1.00  0.00           H
ATOM   2083  NE2 HSD A 131      57.340  61.900  85.700  1.00  0.00           N
ATOM   2084  CD2 HSD A 131      57.330  60.470  85.500  1.00  0.00           C
ATOM   2085  HD2 HSD A 131      57.290  59.840  86.380  1.00  0.00           H
ATOM   2086  C   HSD A 131      56.240  58.980  81.980  1.00  0.00           C
ATOM   2087  O   HSD A 131      56.750  59.730  81.150  1.00  0.00           O
ATOM   2088  N   PRO A 132      54.910  59.080  82.130  1.00  0.00           N
ATOM   2089  CD  PRO A 132      54.090  58.190  83.010  1.00  0.00           C
ATOM   2090  HD1 PRO A 132      54.260  58.370  84.080  1.00  0.00           H
ATOM   2091  HD2 PRO A 132      54.370  57.180  82.640  1.00  0.00           H
ATOM   2092  CA  PRO A 132      54.060  59.630  81.110  1.00  0.00           C
ATOM   2093  HA  PRO A 132      54.460  59.380  80.120  1.00  0.00           H
ATOM   2094  CB  PRO A 132      52.760  58.800  81.270  1.00  0.00           C
ATOM   2095  HB1 PRO A 132      53.010  57.890  80.690  1.00  0.00           H
ATOM   2096  HB2 PRO A 132      51.970  59.250  80.640  1.00  0.00           H
ATOM   2097  CG  PRO A 132      52.660  58.500  82.720  1.00  0.00           C
ATOM   2098  HG1 PRO A 132      52.430  59.440  83.260  1.00  0.00           H
ATOM   2099  HG2 PRO A 132      52.030  57.620  82.910  1.00  0.00           H
ATOM   2100  C   PRO A 132      53.900  61.110  81.250  1.00  0.00           C
ATOM   2101  O   PRO A 132      52.770  61.530  81.410  1.00  0.00           O
ATOM   2102  N   HSD A 133      54.930  61.920  81.100  1.00  0.00           N
ATOM   2103  HN  HSD A 133      55.850  61.510  81.190  1.00  0.00           H
ATOM   2104  CA  HSD A 133      54.830  63.380  81.160  1.00  0.00           C
ATOM   2105  HA  HSD A 133      53.890  63.770  80.820  1.00  0.00           H
ATOM   2106  CB  HSD A 133      55.110  63.890  82.670  1.00  0.00           C
ATOM   2107  HB1 HSD A 133      54.960  65.000  82.630  1.00  0.00           H
ATOM   2108  HB2 HSD A 133      56.160  63.630  82.920  1.00  0.00           H
ATOM   2109  ND1 HSD A 133      54.580  62.290  84.620  1.00  0.00           N
ATOM   2110  HD1 HSD A 133      55.550  62.080  84.770  1.00  0.00           H
ATOM   2111  CG  HSD A 133      54.200  63.190  83.700  1.00  0.00           C
ATOM   2112  CE1 HSD A 133      53.570  62.040  85.500  1.00  0.00           C
ATOM   2113  HE1 HSD A 133      53.680  61.300  86.300  1.00  0.00           H
ATOM   2114  NE2 HSD A 133      52.480  62.690  85.180  1.00  0.00           N
ATOM   2115  CD2 HSD A 133      52.870  63.410  84.040  1.00  0.00           C
ATOM   2116  HD2 HSD A 133      52.190  64.160  83.650  1.00  0.00           H
ATOM   2117  C   HSD A 133      55.930  64.010  80.300  1.00  0.00           C
ATOM   2118  O   HSD A 133      56.350  65.140  80.520  1.00  0.00           O
ATOM   2119  N   HSD A 134      56.370  63.340  79.250  1.00  0.00           N
ATOM   2120  HN  HSD A 134      56.090  62.390  79.160  1.00  0.00           H
ATOM   2121  CA  HSD A 134      57.050  63.960  78.080  1.00  0.00           C
ATOM   2122  HA  HSD A 134      57.710  64.710  78.490  1.00  0.00           H
ATOM   2123  CB  HSD A 134      57.820  63.040  77.190  1.00  0.00           C
ATOM   2124  HB1 HSD A 134      58.520  63.680  76.600  1.00  0.00           H
ATOM   2125  HB2 HSD A 134      57.020  62.580  76.560  1.00  0.00           H
ATOM   2126  ND1 HSD A 134      57.990  60.840  78.490  1.00  0.00           N
ATOM   2127  HD1 HSD A 134      57.060  60.450  78.430  1.00  0.00           H
ATOM   2128  CG  HSD A 134      58.450  62.000  77.950  1.00  0.00           C
ATOM   2129  CE1 HSD A 134      59.020  60.180  79.040  1.00  0.00           C
ATOM   2130  HE1 HSD A 134      58.940  59.230  79.570  1.00  0.00           H
ATOM   2131  NE2 HSD A 134      60.150  60.860  78.900  1.00  0.00           N
ATOM   2132  CD2 HSD A 134      59.770  61.950  78.160  1.00  0.00           C
ATOM   2133  HD2 HSD A 134      60.520  62.660  77.830  1.00  0.00           H
ATOM   2134  C   HSD A 134      56.030  64.920  77.290  1.00  0.00           C
ATOM   2135  O   HSD A 134      54.820  64.850  77.520  1.00  0.00           O
ATOM   2136  N   ALA A 135      56.530  65.820  76.430  1.00  0.00           N
ATOM   2137  HN  ALA A 135      57.470  65.770  76.100  1.00  0.00           H
ATOM   2138  CA  ALA A 135      55.720  66.790  75.650  1.00  0.00           C
ATOM   2139  HA  ALA A 135      55.370  67.620  76.240  1.00  0.00           H
ATOM   2140  CB  ALA A 135      56.640  67.540  74.670  1.00  0.00           C
ATOM   2141  HB1 ALA A 135      56.290  68.400  74.070  1.00  0.00           H
ATOM   2142  HB2 ALA A 135      56.980  66.920  73.820  1.00  0.00           H
ATOM   2143  HB3 ALA A 135      57.430  67.950  75.340  1.00  0.00           H
ATOM   2144  C   ALA A 135      54.540  66.200  74.850  1.00  0.00           C
ATOM   2145  O   ALA A 135      53.370  66.550  74.970  1.00  0.00           O
ATOM   2146  N   LEU A 136      54.820  65.140  74.020  1.00  0.00           N
ATOM   2147  HN  LEU A 136      55.770  64.910  73.840  1.00  0.00           H
ATOM   2148  CA  LEU A 136      53.820  64.370  73.310  1.00  0.00           C
ATOM   2149  HA  LEU A 136      53.220  65.030  72.690  1.00  0.00           H
ATOM   2150  CB  LEU A 136      54.560  63.200  72.580  1.00  0.00           C
ATOM   2151  HB1 LEU A 136      55.000  62.630  73.430  1.00  0.00           H
ATOM   2152  HB2 LEU A 136      55.330  63.710  71.960  1.00  0.00           H
ATOM   2153  CG  LEU A 136      53.730  62.280  71.680  1.00  0.00           C
ATOM   2154  HG  LEU A 136      53.190  61.680  72.440  1.00  0.00           H
ATOM   2155  CD1 LEU A 136      52.760  62.890  70.700  1.00  0.00           C
ATOM   2156 HD11 LEU A 136      52.080  62.180  70.200  1.00  0.00           H
ATOM   2157 HD12 LEU A 136      53.320  63.390  69.880  1.00  0.00           H
ATOM   2158 HD13 LEU A 136      52.070  63.580  71.230  1.00  0.00           H
ATOM   2159  CD2 LEU A 136      54.760  61.410  70.970  1.00  0.00           C
ATOM   2160 HD21 LEU A 136      55.480  62.010  70.380  1.00  0.00           H
ATOM   2161 HD22 LEU A 136      54.130  60.750  70.320  1.00  0.00           H
ATOM   2162 HD23 LEU A 136      55.250  60.740  71.710  1.00  0.00           H
ATOM   2163  C   LEU A 136      52.780  63.790  74.270  1.00  0.00           C
ATOM   2164  O   LEU A 136      51.610  63.800  73.950  1.00  0.00           O
ATOM   2165  N   ASN A 137      53.240  63.260  75.430  1.00  0.00           N
ATOM   2166  HN  ASN A 137      54.210  63.340  75.640  1.00  0.00           H
ATOM   2167  CA  ASN A 137      52.300  62.770  76.400  1.00  0.00           C
ATOM   2168  HA  ASN A 137      51.720  62.000  75.920  1.00  0.00           H
ATOM   2169  CB  ASN A 137      52.980  62.090  77.600  1.00  0.00           C
ATOM   2170  HB1 ASN A 137      52.250  61.570  78.260  1.00  0.00           H
ATOM   2171  HB2 ASN A 137      53.460  62.910  78.200  1.00  0.00           H
ATOM   2172  CG  ASN A 137      53.970  61.030  77.310  1.00  0.00           C
ATOM   2173  OD1 ASN A 137      54.940  60.920  78.040  1.00  0.00           O
ATOM   2174  ND2 ASN A 137      53.710  60.340  76.140  1.00  0.00           N
ATOM   2175 HD21 ASN A 137      54.270  59.540  75.920  1.00  0.00           H
ATOM   2176 HD22 ASN A 137      52.900  60.510  75.590  1.00  0.00           H
ATOM   2177  C   ASN A 137      51.280  63.800  77.020  1.00  0.00           C
ATOM   2178  O   ASN A 137      50.090  63.570  77.170  1.00  0.00           O
ATOM   2179  N   LYS A 138      51.810  65.060  77.210  1.00  0.00           N
ATOM   2180  HN  LYS A 138      52.790  65.200  77.120  1.00  0.00           H
ATOM   2181  CA  LYS A 138      51.040  66.170  77.730  1.00  0.00           C
ATOM   2182  HA  LYS A 138      50.330  65.740  78.410  1.00  0.00           H
ATOM   2183  CB  LYS A 138      52.150  67.100  78.360  1.00  0.00           C
ATOM   2184  HB1 LYS A 138      51.740  68.050  78.720  1.00  0.00           H
ATOM   2185  HB2 LYS A 138      52.910  67.300  77.580  1.00  0.00           H
ATOM   2186  CG  LYS A 138      52.830  66.460  79.600  1.00  0.00           C
ATOM   2187  HG1 LYS A 138      53.390  65.520  79.390  1.00  0.00           H
ATOM   2188  HG2 LYS A 138      52.060  66.320  80.390  1.00  0.00           H
ATOM   2189  CD  LYS A 138      53.920  67.380  80.200  1.00  0.00           C
ATOM   2190  HD1 LYS A 138      54.280  66.980  81.170  1.00  0.00           H
ATOM   2191  HD2 LYS A 138      53.370  68.270  80.560  1.00  0.00           H
ATOM   2192  CE  LYS A 138      55.130  67.780  79.350  1.00  0.00           C
ATOM   2193  HE1 LYS A 138      54.790  68.060  78.340  1.00  0.00           H
ATOM   2194  HE2 LYS A 138      55.830  66.910  79.310  1.00  0.00           H
ATOM   2195  NZ  LYS A 138      55.930  68.760  80.040  1.00  0.00           N
ATOM   2196  HZ1 LYS A 138      55.420  69.670  80.140  1.00  0.00           H
ATOM   2197  HZ2 LYS A 138      56.830  69.000  79.580  1.00  0.00           H
ATOM   2198  HZ3 LYS A 138      56.150  68.350  80.970  1.00  0.00           H
ATOM   2199  C   LYS A 138      50.240  67.120  76.830  1.00  0.00           C
ATOM   2200  O   LYS A 138      49.680  68.120  77.210  1.00  0.00           O
ATOM   2201  N   ILE A 139      50.140  66.750  75.530  1.00  0.00           N
ATOM   2202  HN  ILE A 139      50.650  65.940  75.260  1.00  0.00           H
ATOM   2203  CA  ILE A 139      49.390  67.560  74.540  1.00  0.00           C
ATOM   2204  HA  ILE A 139      49.740  68.590  74.650  1.00  0.00           H
ATOM   2205  CB  ILE A 139      49.780  67.010  73.180  1.00  0.00           C
ATOM   2206  HB  ILE A 139      50.870  67.030  73.020  1.00  0.00           H
ATOM   2207  CG2 ILE A 139      49.360  65.560  73.050  1.00  0.00           C
ATOM   2208 HG21 ILE A 139      49.480  64.990  73.990  1.00  0.00           H
ATOM   2209 HG22 ILE A 139      49.710  65.080  72.120  1.00  0.00           H
ATOM   2210 HG23 ILE A 139      48.260  65.550  72.890  1.00  0.00           H
ATOM   2211  CG1 ILE A 139      49.140  67.820  72.060  1.00  0.00           C
ATOM   2212 HG11 ILE A 139      49.320  68.920  72.110  1.00  0.00           H
ATOM   2213 HG12 ILE A 139      48.040  67.740  72.020  1.00  0.00           H
ATOM   2214  CD  ILE A 139      49.660  67.410  70.650  1.00  0.00           C
ATOM   2215  HD1 ILE A 139      49.570  66.320  70.460  1.00  0.00           H
ATOM   2216  HD2 ILE A 139      50.640  67.890  70.430  1.00  0.00           H
ATOM   2217  HD3 ILE A 139      48.960  67.910  69.930  1.00  0.00           H
ATOM   2218  C   ILE A 139      47.860  67.610  74.870  1.00  0.00           C
ATOM   2219  O   ILE A 139      47.250  66.750  75.500  1.00  0.00           O
ATOM   2220  N   SER A 140      47.210  68.760  74.580  1.00  0.00           N
ATOM   2221  HN  SER A 140      47.690  69.450  74.050  1.00  0.00           H
ATOM   2222  CA  SER A 140      45.840  69.090  74.810  1.00  0.00           C
ATOM   2223  HA  SER A 140      45.580  68.740  75.800  1.00  0.00           H
ATOM   2224  CB  SER A 140      45.670  70.620  74.830  1.00  0.00           C
ATOM   2225  HB1 SER A 140      46.140  71.020  73.910  1.00  0.00           H
ATOM   2226  HB2 SER A 140      46.360  70.930  75.640  1.00  0.00           H
ATOM   2227  OG  SER A 140      44.290  70.940  75.080  1.00  0.00           O
ATOM   2228  HG1 SER A 140      44.180  70.790  76.020  1.00  0.00           H
ATOM   2229  C   SER A 140      44.920  68.470  73.800  1.00  0.00           C
ATOM   2230  O   SER A 140      45.290  68.480  72.690  1.00  0.00           O
ATOM   2231  N   ASN A 141      43.710  67.990  74.180  1.00  0.00           N
ATOM   2232  HN  ASN A 141      43.440  68.010  75.140  1.00  0.00           H
ATOM   2233  CA  ASN A 141      42.780  67.280  73.310  1.00  0.00           C
ATOM   2234  HA  ASN A 141      43.350  66.400  73.070  1.00  0.00           H
ATOM   2235  CB  ASN A 141      41.530  66.850  74.050  1.00  0.00           C
ATOM   2236  HB1 ASN A 141      41.880  66.280  74.940  1.00  0.00           H
ATOM   2237  HB2 ASN A 141      40.940  66.100  73.480  1.00  0.00           H
ATOM   2238  CG  ASN A 141      40.650  67.960  74.680  1.00  0.00           C
ATOM   2239  OD1 ASN A 141      40.810  69.190  74.440  1.00  0.00           O
ATOM   2240  ND2 ASN A 141      39.730  67.470  75.540  1.00  0.00           N
ATOM   2241 HD21 ASN A 141      39.180  68.050  76.140  1.00  0.00           H
ATOM   2242 HD22 ASN A 141      39.940  66.510  75.740  1.00  0.00           H
ATOM   2243  C   ASN A 141      42.350  67.920  72.020  1.00  0.00           C
ATOM   2244  O   ASN A 141      42.380  67.260  71.000  1.00  0.00           O
ATOM   2245  N   ARG A 142      42.190  69.300  72.000  1.00  0.00           N
ATOM   2246  HN  ARG A 142      42.180  69.820  72.840  1.00  0.00           H
ATOM   2247  CA  ARG A 142      42.120  70.050  70.770  1.00  0.00           C
ATOM   2248  HA  ARG A 142      41.410  69.530  70.160  1.00  0.00           H
ATOM   2249  CB  ARG A 142      41.540  71.500  70.930  1.00  0.00           C
ATOM   2250  HB1 ARG A 142      41.500  71.770  69.840  1.00  0.00           H
ATOM   2251  HB2 ARG A 142      42.320  72.060  71.480  1.00  0.00           H
ATOM   2252  CG  ARG A 142      40.170  71.390  71.590  1.00  0.00           C
ATOM   2253  HG1 ARG A 142      40.300  70.870  72.560  1.00  0.00           H
ATOM   2254  HG2 ARG A 142      39.540  70.790  70.890  1.00  0.00           H
ATOM   2255  CD  ARG A 142      39.610  72.740  71.960  1.00  0.00           C
ATOM   2256  HD1 ARG A 142      39.460  73.360  71.050  1.00  0.00           H
ATOM   2257  HD2 ARG A 142      40.260  73.280  72.690  1.00  0.00           H
ATOM   2258  NE  ARG A 142      38.200  72.510  72.500  1.00  0.00           N
ATOM   2259  HE  ARG A 142      37.440  72.780  71.900  1.00  0.00           H
ATOM   2260  CZ  ARG A 142      37.860  72.060  73.740  1.00  0.00           C
ATOM   2261  NH1 ARG A 142      38.730  71.670  74.560  1.00  0.00           N
ATOM   2262 HH11 ARG A 142      39.700  71.780  74.360  1.00  0.00           H
ATOM   2263 HH12 ARG A 142      38.560  71.290  75.470  1.00  0.00           H
ATOM   2264  NH2 ARG A 142      36.560  72.010  74.040  1.00  0.00           N
ATOM   2265 HH21 ARG A 142      35.820  72.470  73.550  1.00  0.00           H
ATOM   2266 HH22 ARG A 142      36.230  71.420  74.780  1.00  0.00           H
ATOM   2267  C   ARG A 142      43.390  70.030  69.990  1.00  0.00           C
ATOM   2268  O   ARG A 142      43.380  69.840  68.750  1.00  0.00           O
ATOM   2269  N   THR A 143      44.540  70.170  70.650  1.00  0.00           N
ATOM   2270  HN  THR A 143      44.600  70.400  71.620  1.00  0.00           H
ATOM   2271  CA  THR A 143      45.810  70.160  69.960  1.00  0.00           C
ATOM   2272  HA  THR A 143      45.780  70.850  69.120  1.00  0.00           H
ATOM   2273  CB  THR A 143      47.000  70.580  70.810  1.00  0.00           C
ATOM   2274  HB  THR A 143      47.320  69.790  71.520  1.00  0.00           H
ATOM   2275  OG1 THR A 143      46.750  71.760  71.540  1.00  0.00           O
ATOM   2276  HG1 THR A 143      47.330  71.690  72.310  1.00  0.00           H
ATOM   2277  CG2 THR A 143      48.190  70.940  69.920  1.00  0.00           C
ATOM   2278 HG21 THR A 143      48.690  69.970  69.690  1.00  0.00           H
ATOM   2279 HG22 THR A 143      48.990  71.540  70.420  1.00  0.00           H
ATOM   2280 HG23 THR A 143      47.840  71.380  68.970  1.00  0.00           H
ATOM   2281  C   THR A 143      46.070  68.880  69.320  1.00  0.00           C
ATOM   2282  O   THR A 143      46.760  68.810  68.260  1.00  0.00           O
ATOM   2283  N   ALA A 144      45.700  67.760  69.960  1.00  0.00           N
ATOM   2284  HN  ALA A 144      45.270  67.730  70.870  1.00  0.00           H
ATOM   2285  CA  ALA A 144      45.810  66.370  69.330  1.00  0.00           C
ATOM   2286  HA  ALA A 144      46.860  66.310  69.090  1.00  0.00           H
ATOM   2287  CB  ALA A 144      45.460  65.260  70.310  1.00  0.00           C
ATOM   2288  HB1 ALA A 144      46.380  65.110  70.900  1.00  0.00           H
ATOM   2289  HB2 ALA A 144      45.170  64.340  69.760  1.00  0.00           H
ATOM   2290  HB3 ALA A 144      44.710  65.670  71.030  1.00  0.00           H
ATOM   2291  C   ALA A 144      44.910  66.260  68.180  1.00  0.00           C
ATOM   2292  O   ALA A 144      45.250  65.580  67.190  1.00  0.00           O
ATOM   2293  N   ALA A 145      43.710  66.950  68.130  1.00  0.00           N
ATOM   2294  HN  ALA A 145      43.310  67.310  68.960  1.00  0.00           H
ATOM   2295  CA  ALA A 145      42.840  67.060  66.970  1.00  0.00           C
ATOM   2296  HA  ALA A 145      42.700  66.020  66.720  1.00  0.00           H
ATOM   2297  CB  ALA A 145      41.560  67.670  67.540  1.00  0.00           C
ATOM   2298  HB1 ALA A 145      41.530  68.780  67.420  1.00  0.00           H
ATOM   2299  HB2 ALA A 145      41.400  67.430  68.610  1.00  0.00           H
ATOM   2300  HB3 ALA A 145      40.670  67.310  66.990  1.00  0.00           H
ATOM   2301  C   ALA A 145      43.430  67.790  65.830  1.00  0.00           C
ATOM   2302  O   ALA A 145      43.370  67.230  64.720  1.00  0.00           O
ATOM   2303  N   ILE A 146      43.970  68.960  66.030  1.00  0.00           N
ATOM   2304  HN  ILE A 146      43.850  69.290  66.950  1.00  0.00           H
ATOM   2305  CA  ILE A 146      44.680  69.630  64.970  1.00  0.00           C
ATOM   2306  HA  ILE A 146      44.090  69.590  64.060  1.00  0.00           H
ATOM   2307  CB  ILE A 146      45.020  71.090  65.370  1.00  0.00           C
ATOM   2308  HB  ILE A 146      45.710  71.140  66.240  1.00  0.00           H
ATOM   2309  CG2 ILE A 146      45.650  71.900  64.200  1.00  0.00           C
ATOM   2310 HG21 ILE A 146      46.620  71.480  63.860  1.00  0.00           H
ATOM   2311 HG22 ILE A 146      45.640  72.950  64.560  1.00  0.00           H
ATOM   2312 HG23 ILE A 146      44.920  71.780  63.370  1.00  0.00           H
ATOM   2313  CG1 ILE A 146      43.720  71.790  65.780  1.00  0.00           C
ATOM   2314 HG11 ILE A 146      43.790  72.880  65.950  1.00  0.00           H
ATOM   2315 HG12 ILE A 146      43.300  71.320  66.680  1.00  0.00           H
ATOM   2316  CD  ILE A 146      42.620  71.570  64.730  1.00  0.00           C
ATOM   2317  HD1 ILE A 146      41.860  72.320  64.970  1.00  0.00           H
ATOM   2318  HD2 ILE A 146      42.190  70.540  64.800  1.00  0.00           H
ATOM   2319  HD3 ILE A 146      42.940  71.910  63.710  1.00  0.00           H
ATOM   2320  C   ILE A 146      45.930  69.030  64.440  1.00  0.00           C
ATOM   2321  O   ILE A 146      46.170  69.100  63.290  1.00  0.00           O
ATOM   2322  N   ILE A 147      46.710  68.350  65.270  1.00  0.00           N
ATOM   2323  HN  ILE A 147      46.550  68.580  66.220  1.00  0.00           H
ATOM   2324  CA  ILE A 147      47.860  67.520  65.110  1.00  0.00           C
ATOM   2325  HA  ILE A 147      48.490  68.000  64.370  1.00  0.00           H
ATOM   2326  CB  ILE A 147      48.740  67.370  66.240  1.00  0.00           C
ATOM   2327  HB  ILE A 147      47.990  67.000  66.980  1.00  0.00           H
ATOM   2328  CG2 ILE A 147      49.830  66.200  66.120  1.00  0.00           C
ATOM   2329 HG21 ILE A 147      50.450  66.500  65.250  1.00  0.00           H
ATOM   2330 HG22 ILE A 147      49.390  65.210  65.870  1.00  0.00           H
ATOM   2331 HG23 ILE A 147      50.500  66.080  66.990  1.00  0.00           H
ATOM   2332  CG1 ILE A 147      49.380  68.700  66.790  1.00  0.00           C
ATOM   2333 HG11 ILE A 147      49.620  68.530  67.860  1.00  0.00           H
ATOM   2334 HG12 ILE A 147      48.570  69.470  66.790  1.00  0.00           H
ATOM   2335  CD  ILE A 147      50.520  69.280  65.930  1.00  0.00           C
ATOM   2336  HD1 ILE A 147      50.860  70.150  66.530  1.00  0.00           H
ATOM   2337  HD2 ILE A 147      50.140  69.570  64.920  1.00  0.00           H
ATOM   2338  HD3 ILE A 147      51.340  68.540  65.910  1.00  0.00           H
ATOM   2339  C   ILE A 147      47.490  66.230  64.300  1.00  0.00           C
ATOM   2340  O   ILE A 147      48.110  65.870  63.320  1.00  0.00           O
ATOM   2341  N   SER A 148      46.310  65.610  64.490  1.00  0.00           N
ATOM   2342  HN  SER A 148      45.750  66.030  65.190  1.00  0.00           H
ATOM   2343  CA  SER A 148      45.810  64.660  63.530  1.00  0.00           C
ATOM   2344  HA  SER A 148      46.560  63.880  63.470  1.00  0.00           H
ATOM   2345  CB  SER A 148      44.450  64.050  63.980  1.00  0.00           C
ATOM   2346  HB1 SER A 148      44.180  63.190  63.320  1.00  0.00           H
ATOM   2347  HB2 SER A 148      43.660  64.820  64.010  1.00  0.00           H
ATOM   2348  OG  SER A 148      44.630  63.520  65.300  1.00  0.00           O
ATOM   2349  HG1 SER A 148      44.980  64.180  65.900  1.00  0.00           H
ATOM   2350  C   SER A 148      45.560  65.230  62.140  1.00  0.00           C
ATOM   2351  O   SER A 148      45.790  64.690  61.030  1.00  0.00           O
ATOM   2352  N   CYS A 149      44.950  66.440  62.160  1.00  0.00           N
ATOM   2353  HN  CYS A 149      44.700  66.960  62.980  1.00  0.00           H
ATOM   2354  CA  CYS A 149      44.540  67.090  60.930  1.00  0.00           C
ATOM   2355  HA  CYS A 149      44.050  66.280  60.410  1.00  0.00           H
ATOM   2356  CB  CYS A 149      43.650  68.290  61.140  1.00  0.00           C
ATOM   2357  HB1 CYS A 149      43.280  68.790  60.220  1.00  0.00           H
ATOM   2358  HB2 CYS A 149      44.180  69.010  61.800  1.00  0.00           H
ATOM   2359  SG  CYS A 149      42.110  67.690  61.890  1.00  0.00           S
ATOM   2360  HG1 CYS A 149      42.470  67.620  63.170  1.00  0.00           H
ATOM   2361  C   CYS A 149      45.660  67.470  59.980  1.00  0.00           C
ATOM   2362  O   CYS A 149      45.610  67.360  58.770  1.00  0.00           O
ATOM   2363  N   LEU A 150      46.750  67.940  60.620  1.00  0.00           N
ATOM   2364  HN  LEU A 150      46.780  67.980  61.610  1.00  0.00           H
ATOM   2365  CA  LEU A 150      47.940  68.360  59.920  1.00  0.00           C
ATOM   2366  HA  LEU A 150      47.800  69.220  59.270  1.00  0.00           H
ATOM   2367  CB  LEU A 150      48.920  69.020  60.970  1.00  0.00           C
ATOM   2368  HB1 LEU A 150      48.930  68.340  61.840  1.00  0.00           H
ATOM   2369  HB2 LEU A 150      48.430  69.990  61.210  1.00  0.00           H
ATOM   2370  CG  LEU A 150      50.410  69.290  60.540  1.00  0.00           C
ATOM   2371  HG  LEU A 150      50.990  68.380  60.250  1.00  0.00           H
ATOM   2372  CD1 LEU A 150      50.540  70.240  59.390  1.00  0.00           C
ATOM   2373 HD11 LEU A 150      50.060  69.910  58.450  1.00  0.00           H
ATOM   2374 HD12 LEU A 150      51.620  70.470  59.260  1.00  0.00           H
ATOM   2375 HD13 LEU A 150      50.240  71.270  59.680  1.00  0.00           H
ATOM   2376  CD2 LEU A 150      51.170  69.960  61.730  1.00  0.00           C
ATOM   2377 HD21 LEU A 150      52.160  70.350  61.390  1.00  0.00           H
ATOM   2378 HD22 LEU A 150      51.280  69.280  62.600  1.00  0.00           H
ATOM   2379 HD23 LEU A 150      50.610  70.870  62.030  1.00  0.00           H
ATOM   2380  C   LEU A 150      48.640  67.190  59.120  1.00  0.00           C
ATOM   2381  O   LEU A 150      48.870  67.310  57.960  1.00  0.00           O
ATOM   2382  N   LEU A 151      48.720  66.040  59.870  1.00  0.00           N
ATOM   2383  HN  LEU A 151      48.380  66.030  60.810  1.00  0.00           H
ATOM   2384  CA  LEU A 151      49.020  64.720  59.290  1.00  0.00           C
ATOM   2385  HA  LEU A 151      49.930  64.760  58.710  1.00  0.00           H
ATOM   2386  CB  LEU A 151      49.170  63.700  60.450  1.00  0.00           C
ATOM   2387  HB1 LEU A 151      49.300  62.640  60.150  1.00  0.00           H
ATOM   2388  HB2 LEU A 151      48.220  63.770  61.040  1.00  0.00           H
ATOM   2389  CG  LEU A 151      50.150  64.160  61.510  1.00  0.00           C
ATOM   2390  HG  LEU A 151      49.980  65.210  61.800  1.00  0.00           H
ATOM   2391  CD1 LEU A 151      50.070  63.340  62.850  1.00  0.00           C
ATOM   2392 HD11 LEU A 151      49.890  62.290  62.550  1.00  0.00           H
ATOM   2393 HD12 LEU A 151      49.230  63.740  63.460  1.00  0.00           H
ATOM   2394 HD13 LEU A 151      50.970  63.520  63.470  1.00  0.00           H
ATOM   2395  CD2 LEU A 151      51.590  64.080  61.090  1.00  0.00           C
ATOM   2396 HD21 LEU A 151      51.720  63.060  60.700  1.00  0.00           H
ATOM   2397 HD22 LEU A 151      52.350  64.220  61.890  1.00  0.00           H
ATOM   2398 HD23 LEU A 151      51.850  64.790  60.270  1.00  0.00           H
ATOM   2399  C   LEU A 151      48.060  64.210  58.210  1.00  0.00           C
ATOM   2400  O   LEU A 151      48.490  63.650  57.220  1.00  0.00           O
ATOM   2401  N   TRP A 152      46.660  64.340  58.400  1.00  0.00           N
ATOM   2402  HN  TRP A 152      46.250  64.630  59.250  1.00  0.00           H
ATOM   2403  CA  TRP A 152      45.750  64.010  57.320  1.00  0.00           C
ATOM   2404  HA  TRP A 152      46.020  62.980  57.090  1.00  0.00           H
ATOM   2405  CB  TRP A 152      44.250  64.040  57.670  1.00  0.00           C
ATOM   2406  HB1 TRP A 152      43.610  64.020  56.770  1.00  0.00           H
ATOM   2407  HB2 TRP A 152      43.960  65.050  58.050  1.00  0.00           H
ATOM   2408  CG  TRP A 152      43.700  62.930  58.600  1.00  0.00           C
ATOM   2409  CD1 TRP A 152      43.430  63.040  59.920  1.00  0.00           C
ATOM   2410  HD1 TRP A 152      43.630  63.910  60.520  1.00  0.00           H
ATOM   2411  NE1 TRP A 152      42.840  61.900  60.380  1.00  0.00           N
ATOM   2412  HE1 TRP A 152      42.650  61.720  61.320  1.00  0.00           H
ATOM   2413  CE2 TRP A 152      42.810  61.010  59.440  1.00  0.00           C
ATOM   2414  CD2 TRP A 152      43.360  61.560  58.250  1.00  0.00           C
ATOM   2415  CE3 TRP A 152      43.550  60.690  57.150  1.00  0.00           C
ATOM   2416  HE3 TRP A 152      44.080  61.010  56.270  1.00  0.00           H
ATOM   2417  CZ3 TRP A 152      43.140  59.310  57.230  1.00  0.00           C
ATOM   2418  HZ3 TRP A 152      43.200  58.670  56.360  1.00  0.00           H
ATOM   2419  CZ2 TRP A 152      42.350  59.690  59.520  1.00  0.00           C
ATOM   2420  HZ2 TRP A 152      41.960  59.370  60.470  1.00  0.00           H
ATOM   2421  CH2 TRP A 152      42.580  58.870  58.400  1.00  0.00           C
ATOM   2422  HH2 TRP A 152      42.340  57.810  58.370  1.00  0.00           H
ATOM   2423  C   TRP A 152      46.020  64.790  56.030  1.00  0.00           C
ATOM   2424  O   TRP A 152      46.280  64.210  55.000  1.00  0.00           O
ATOM   2425  N   GLY A 153      46.200  66.110  56.230  1.00  0.00           N
ATOM   2426  HN  GLY A 153      46.050  66.580  57.100  1.00  0.00           H
ATOM   2427  CA  GLY A 153      46.740  66.970  55.180  1.00  0.00           C
ATOM   2428  HA1 GLY A 153      46.810  67.920  55.690  1.00  0.00           H
ATOM   2429  HA2 GLY A 153      46.010  67.080  54.400  1.00  0.00           H
ATOM   2430  C   GLY A 153      48.050  66.670  54.470  1.00  0.00           C
ATOM   2431  O   GLY A 153      48.140  66.670  53.250  1.00  0.00           O
ATOM   2432  N   ILE A 154      48.980  66.240  55.240  1.00  0.00           N
ATOM   2433  HN  ILE A 154      48.740  66.360  56.200  1.00  0.00           H
ATOM   2434  CA  ILE A 154      50.220  65.580  54.820  1.00  0.00           C
ATOM   2435  HA  ILE A 154      50.780  66.170  54.110  1.00  0.00           H
ATOM   2436  CB  ILE A 154      51.200  65.500  56.010  1.00  0.00           C
ATOM   2437  HB  ILE A 154      50.630  65.250  56.940  1.00  0.00           H
ATOM   2438  CG2 ILE A 154      52.240  64.380  55.780  1.00  0.00           C
ATOM   2439 HG21 ILE A 154      52.700  64.360  54.770  1.00  0.00           H
ATOM   2440 HG22 ILE A 154      51.910  63.350  56.010  1.00  0.00           H
ATOM   2441 HG23 ILE A 154      52.970  64.460  56.610  1.00  0.00           H
ATOM   2442  CG1 ILE A 154      51.850  66.900  56.230  1.00  0.00           C
ATOM   2443 HG11 ILE A 154      50.960  67.550  56.400  1.00  0.00           H
ATOM   2444 HG12 ILE A 154      52.420  67.210  55.330  1.00  0.00           H
ATOM   2445  CD  ILE A 154      52.780  67.110  57.390  1.00  0.00           C
ATOM   2446  HD1 ILE A 154      52.520  66.530  58.310  1.00  0.00           H
ATOM   2447  HD2 ILE A 154      52.820  68.170  57.750  1.00  0.00           H
ATOM   2448  HD3 ILE A 154      53.810  66.860  57.070  1.00  0.00           H
ATOM   2449  C   ILE A 154      49.980  64.220  54.070  1.00  0.00           C
ATOM   2450  O   ILE A 154      50.410  64.060  52.930  1.00  0.00           O
ATOM   2451  N   THR A 155      49.100  63.320  54.600  1.00  0.00           N
ATOM   2452  HN  THR A 155      48.700  63.420  55.510  1.00  0.00           H
ATOM   2453  CA  THR A 155      48.690  62.090  53.920  1.00  0.00           C
ATOM   2454  HA  THR A 155      49.610  61.540  53.780  1.00  0.00           H
ATOM   2455  CB  THR A 155      47.790  61.300  54.790  1.00  0.00           C
ATOM   2456  HB  THR A 155      46.840  61.860  54.910  1.00  0.00           H
ATOM   2457  OG1 THR A 155      48.410  61.040  56.090  1.00  0.00           O
ATOM   2458  HG1 THR A 155      48.540  61.890  56.520  1.00  0.00           H
ATOM   2459  CG2 THR A 155      47.460  59.970  54.070  1.00  0.00           C
ATOM   2460 HG21 THR A 155      47.020  59.270  54.810  1.00  0.00           H
ATOM   2461 HG22 THR A 155      48.430  59.590  53.690  1.00  0.00           H
ATOM   2462 HG23 THR A 155      46.710  60.070  53.260  1.00  0.00           H
ATOM   2463  C   THR A 155      48.080  62.280  52.590  1.00  0.00           C
ATOM   2464  O   THR A 155      48.410  61.680  51.600  1.00  0.00           O
ATOM   2465  N   ILE A 156      47.140  63.240  52.460  1.00  0.00           N
ATOM   2466  HN  ILE A 156      46.910  63.810  53.250  1.00  0.00           H
ATOM   2467  CA  ILE A 156      46.560  63.760  51.290  1.00  0.00           C
ATOM   2468  HA  ILE A 156      46.150  62.980  50.660  1.00  0.00           H
ATOM   2469  CB  ILE A 156      45.470  64.840  51.630  1.00  0.00           C
ATOM   2470  HB  ILE A 156      45.940  65.380  52.470  1.00  0.00           H
ATOM   2471  CG2 ILE A 156      44.940  65.730  50.440  1.00  0.00           C
ATOM   2472 HG21 ILE A 156      44.310  66.570  50.820  1.00  0.00           H
ATOM   2473 HG22 ILE A 156      44.520  65.220  49.560  1.00  0.00           H
ATOM   2474 HG23 ILE A 156      45.860  66.070  49.910  1.00  0.00           H
ATOM   2475  CG1 ILE A 156      44.180  64.140  52.100  1.00  0.00           C
ATOM   2476 HG11 ILE A 156      44.530  63.230  52.630  1.00  0.00           H
ATOM   2477 HG12 ILE A 156      43.550  63.800  51.250  1.00  0.00           H
ATOM   2478  CD  ILE A 156      43.370  65.020  53.000  1.00  0.00           C
ATOM   2479  HD1 ILE A 156      43.360  66.070  52.600  1.00  0.00           H
ATOM   2480  HD2 ILE A 156      43.750  64.990  54.050  1.00  0.00           H
ATOM   2481  HD3 ILE A 156      42.280  64.830  53.020  1.00  0.00           H
ATOM   2482  C   ILE A 156      47.600  64.310  50.330  1.00  0.00           C
ATOM   2483  O   ILE A 156      47.620  63.910  49.180  1.00  0.00           O
ATOM   2484  N   GLY A 157      48.600  65.110  50.830  1.00  0.00           N
ATOM   2485  HN  GLY A 157      48.500  65.380  51.780  1.00  0.00           H
ATOM   2486  CA  GLY A 157      49.740  65.580  50.030  1.00  0.00           C
ATOM   2487  HA1 GLY A 157      50.220  66.220  50.760  1.00  0.00           H
ATOM   2488  HA2 GLY A 157      49.370  66.080  49.150  1.00  0.00           H
ATOM   2489  C   GLY A 157      50.710  64.520  49.390  1.00  0.00           C
ATOM   2490  O   GLY A 157      51.140  64.760  48.250  1.00  0.00           O
ATOM   2491  N   LEU A 158      50.890  63.410  50.120  1.00  0.00           N
ATOM   2492  HN  LEU A 158      50.630  63.310  51.070  1.00  0.00           H
ATOM   2493  CA  LEU A 158      51.480  62.190  49.590  1.00  0.00           C
ATOM   2494  HA  LEU A 158      52.350  62.480  49.000  1.00  0.00           H
ATOM   2495  CB  LEU A 158      51.810  61.270  50.810  1.00  0.00           C
ATOM   2496  HB1 LEU A 158      52.210  60.270  50.540  1.00  0.00           H
ATOM   2497  HB2 LEU A 158      50.770  61.110  51.180  1.00  0.00           H
ATOM   2498  CG  LEU A 158      52.670  61.830  51.930  1.00  0.00           C
ATOM   2499  HG  LEU A 158      52.150  62.750  52.250  1.00  0.00           H
ATOM   2500  CD1 LEU A 158      52.810  60.890  53.150  1.00  0.00           C
ATOM   2501 HD11 LEU A 158      53.660  61.200  53.790  1.00  0.00           H
ATOM   2502 HD12 LEU A 158      52.990  59.810  52.960  1.00  0.00           H
ATOM   2503 HD13 LEU A 158      51.890  61.020  53.770  1.00  0.00           H
ATOM   2504  CD2 LEU A 158      54.020  62.150  51.340  1.00  0.00           C
ATOM   2505 HD21 LEU A 158      54.040  62.880  50.510  1.00  0.00           H
ATOM   2506 HD22 LEU A 158      54.510  61.210  51.000  1.00  0.00           H
ATOM   2507 HD23 LEU A 158      54.610  62.510  52.210  1.00  0.00           H
ATOM   2508  C   LEU A 158      50.670  61.400  48.540  1.00  0.00           C
ATOM   2509  O   LEU A 158      51.210  60.660  47.800  1.00  0.00           O
ATOM   2510  N   THR A 159      49.380  61.550  48.560  1.00  0.00           N
ATOM   2511  HN  THR A 159      48.990  62.250  49.160  1.00  0.00           H
ATOM   2512  CA  THR A 159      48.380  60.630  47.840  1.00  0.00           C
ATOM   2513  HA  THR A 159      48.970  59.810  47.450  1.00  0.00           H
ATOM   2514  CB  THR A 159      47.250  60.020  48.700  1.00  0.00           C
ATOM   2515  HB  THR A 159      46.470  60.790  48.870  1.00  0.00           H
ATOM   2516  OG1 THR A 159      47.750  59.630  49.980  1.00  0.00           O
ATOM   2517  HG1 THR A 159      48.170  60.390  50.400  1.00  0.00           H
ATOM   2518  CG2 THR A 159      46.490  58.870  48.050  1.00  0.00           C
ATOM   2519 HG21 THR A 159      46.230  59.120  47.010  1.00  0.00           H
ATOM   2520 HG22 THR A 159      45.540  58.870  48.630  1.00  0.00           H
ATOM   2521 HG23 THR A 159      46.970  57.880  48.250  1.00  0.00           H
ATOM   2522  C   THR A 159      47.760  61.380  46.620  1.00  0.00           C
ATOM   2523  O   THR A 159      47.190  60.800  45.740  1.00  0.00           O
ATOM   2524  N   VAL A 160      47.960  62.700  46.430  1.00  0.00           N
ATOM   2525  HN  VAL A 160      48.480  63.260  47.070  1.00  0.00           H
ATOM   2526  CA  VAL A 160      47.330  63.470  45.400  1.00  0.00           C
ATOM   2527  HA  VAL A 160      46.270  63.330  45.260  1.00  0.00           H
ATOM   2528  CB  VAL A 160      47.360  64.900  45.870  1.00  0.00           C
ATOM   2529  HB  VAL A 160      47.070  64.980  46.940  1.00  0.00           H
ATOM   2530  CG1 VAL A 160      48.750  65.510  45.860  1.00  0.00           C
ATOM   2531 HG11 VAL A 160      48.790  66.600  46.160  1.00  0.00           H
ATOM   2532 HG12 VAL A 160      49.210  65.300  44.880  1.00  0.00           H
ATOM   2533 HG13 VAL A 160      49.510  65.040  46.520  1.00  0.00           H
ATOM   2534  CG2 VAL A 160      46.380  65.660  45.050  1.00  0.00           C
ATOM   2535 HG21 VAL A 160      45.410  65.140  44.940  1.00  0.00           H
ATOM   2536 HG22 VAL A 160      46.690  65.820  43.990  1.00  0.00           H
ATOM   2537 HG23 VAL A 160      46.160  66.650  45.530  1.00  0.00           H
ATOM   2538  C   VAL A 160      47.730  63.220  43.910  1.00  0.00           C
ATOM   2539  O   VAL A 160      46.900  63.380  42.990  1.00  0.00           O
ATOM   2540  N   HSD A 161      49.010  62.820  43.720  1.00  0.00           N
ATOM   2541  HN  HSD A 161      49.590  62.680  44.520  1.00  0.00           H
ATOM   2542  CA  HSD A 161      49.520  62.320  42.480  1.00  0.00           C
ATOM   2543  HA  HSD A 161      49.440  63.230  41.890  1.00  0.00           H
ATOM   2544  CB  HSD A 161      50.950  61.800  42.620  1.00  0.00           C
ATOM   2545  HB1 HSD A 161      51.720  62.550  42.910  1.00  0.00           H
ATOM   2546  HB2 HSD A 161      51.310  61.620  41.580  1.00  0.00           H
ATOM   2547  ND1 HSD A 161      50.840  60.560  44.830  1.00  0.00           N
ATOM   2548  HD1 HSD A 161      50.700  61.340  45.430  1.00  0.00           H
ATOM   2549  CG  HSD A 161      51.060  60.600  43.500  1.00  0.00           C
ATOM   2550  CE1 HSD A 161      51.150  59.340  45.260  1.00  0.00           C
ATOM   2551  HE1 HSD A 161      50.970  58.950  46.270  1.00  0.00           H
ATOM   2552  NE2 HSD A 161      51.520  58.520  44.260  1.00  0.00           N
ATOM   2553  CD2 HSD A 161      51.440  59.360  43.120  1.00  0.00           C
ATOM   2554  HD2 HSD A 161      51.910  59.040  42.190  1.00  0.00           H
ATOM   2555  C   HSD A 161      48.740  61.260  41.740  1.00  0.00           C
ATOM   2556  O   HSD A 161      48.690  61.220  40.560  1.00  0.00           O
ATOM   2557  N   LEU A 162      48.030  60.410  42.500  1.00  0.00           N
ATOM   2558  HN  LEU A 162      48.130  60.480  43.490  1.00  0.00           H
ATOM   2559  CA  LEU A 162      47.200  59.270  42.010  1.00  0.00           C
ATOM   2560  HA  LEU A 162      47.720  58.760  41.220  1.00  0.00           H
ATOM   2561  CB  LEU A 162      46.930  58.220  43.180  1.00  0.00           C
ATOM   2562  HB1 LEU A 162      46.330  57.390  42.760  1.00  0.00           H
ATOM   2563  HB2 LEU A 162      46.480  58.810  44.000  1.00  0.00           H
ATOM   2564  CG  LEU A 162      48.250  57.560  43.650  1.00  0.00           C
ATOM   2565  HG  LEU A 162      48.970  58.330  44.000  1.00  0.00           H
ATOM   2566  CD1 LEU A 162      47.940  56.810  44.950  1.00  0.00           C
ATOM   2567 HD11 LEU A 162      47.310  55.910  44.780  1.00  0.00           H
ATOM   2568 HD12 LEU A 162      47.440  57.550  45.610  1.00  0.00           H
ATOM   2569 HD13 LEU A 162      48.820  56.560  45.570  1.00  0.00           H
ATOM   2570  CD2 LEU A 162      49.010  56.660  42.580  1.00  0.00           C
ATOM   2571 HD21 LEU A 162      48.530  55.660  42.490  1.00  0.00           H
ATOM   2572 HD22 LEU A 162      50.060  56.480  42.920  1.00  0.00           H
ATOM   2573 HD23 LEU A 162      48.990  57.180  41.600  1.00  0.00           H
ATOM   2574  C   LEU A 162      45.880  59.680  41.450  1.00  0.00           C
ATOM   2575  O   LEU A 162      45.140  58.830  40.950  1.00  0.00           O
ATOM   2576  N   LEU A 163      45.600  61.050  41.330  1.00  0.00           N
ATOM   2577  HN  LEU A 163      46.090  61.730  41.870  1.00  0.00           H
ATOM   2578  CA  LEU A 163      44.410  61.510  40.630  1.00  0.00           C
ATOM   2579  HA  LEU A 163      43.870  60.620  40.310  1.00  0.00           H
ATOM   2580  CB  LEU A 163      43.570  62.340  41.570  1.00  0.00           C
ATOM   2581  HB1 LEU A 163      42.890  62.990  40.970  1.00  0.00           H
ATOM   2582  HB2 LEU A 163      44.280  63.030  42.080  1.00  0.00           H
ATOM   2583  CG  LEU A 163      42.640  61.560  42.510  1.00  0.00           C
ATOM   2584  HG  LEU A 163      42.960  60.520  42.730  1.00  0.00           H
ATOM   2585  CD1 LEU A 163      42.620  62.230  43.910  1.00  0.00           C
ATOM   2586 HD11 LEU A 163      41.880  61.810  44.610  1.00  0.00           H
ATOM   2587 HD12 LEU A 163      42.330  63.300  43.810  1.00  0.00           H
ATOM   2588 HD13 LEU A 163      43.610  62.170  44.420  1.00  0.00           H
ATOM   2589  CD2 LEU A 163      41.190  61.600  41.970  1.00  0.00           C
ATOM   2590 HD21 LEU A 163      40.490  60.960  42.560  1.00  0.00           H
ATOM   2591 HD22 LEU A 163      41.110  61.320  40.890  1.00  0.00           H
ATOM   2592 HD23 LEU A 163      40.860  62.660  41.870  1.00  0.00           H
ATOM   2593  C   LEU A 163      44.640  62.280  39.310  1.00  0.00           C
ATOM   2594  O   LEU A 163      43.670  62.610  38.580  1.00  0.00           O
ATOM   2595  N   LYS A 164      45.920  62.620  38.960  1.00  0.00           N
ATOM   2596  HN  LYS A 164      46.780  62.390  39.400  1.00  0.00           H
ATOM   2597  CA  LYS A 164      46.150  63.670  37.990  1.00  0.00           C
ATOM   2598  HA  LYS A 164      45.440  64.480  38.080  1.00  0.00           H
ATOM   2599  CB  LYS A 164      47.460  64.490  38.270  1.00  0.00           C
ATOM   2600  HB1 LYS A 164      47.560  65.250  37.480  1.00  0.00           H
ATOM   2601  HB2 LYS A 164      48.340  63.830  38.150  1.00  0.00           H
ATOM   2602  CG  LYS A 164      47.320  65.230  39.600  1.00  0.00           C
ATOM   2603  HG1 LYS A 164      47.040  64.590  40.460  1.00  0.00           H
ATOM   2604  HG2 LYS A 164      46.580  66.060  39.550  1.00  0.00           H
ATOM   2605  CD  LYS A 164      48.650  65.800  39.940  1.00  0.00           C
ATOM   2606  HD1 LYS A 164      49.000  66.590  39.240  1.00  0.00           H
ATOM   2607  HD2 LYS A 164      49.480  65.070  40.060  1.00  0.00           H
ATOM   2608  CE  LYS A 164      48.680  66.610  41.270  1.00  0.00           C
ATOM   2609  HE1 LYS A 164      48.370  65.940  42.110  1.00  0.00           H
ATOM   2610  HE2 LYS A 164      47.910  67.410  41.320  1.00  0.00           H
ATOM   2611  NZ  LYS A 164      49.960  67.140  41.700  1.00  0.00           N
ATOM   2612  HZ1 LYS A 164      50.110  67.340  42.710  1.00  0.00           H
ATOM   2613  HZ2 LYS A 164      50.240  68.060  41.300  1.00  0.00           H
ATOM   2614  HZ3 LYS A 164      50.690  66.470  41.380  1.00  0.00           H
ATOM   2615  C   LYS A 164      46.000  63.110  36.610  1.00  0.00           C
ATOM   2616  O   LYS A 164      45.740  63.830  35.680  1.00  0.00           O
ATOM   2617  N   LYS A 165      46.070  61.740  36.400  1.00  0.00           N
ATOM   2618  HN  LYS A 165      46.200  61.120  37.170  1.00  0.00           H
ATOM   2619  CA  LYS A 165      46.020  61.110  35.130  1.00  0.00           C
ATOM   2620  HA  LYS A 165      45.590  61.680  34.320  1.00  0.00           H
ATOM   2621  CB  LYS A 165      47.420  60.600  34.680  1.00  0.00           C
ATOM   2622  HB1 LYS A 165      47.250  59.930  33.800  1.00  0.00           H
ATOM   2623  HB2 LYS A 165      47.800  60.050  35.570  1.00  0.00           H
ATOM   2624  CG  LYS A 165      48.410  61.680  34.190  1.00  0.00           C
ATOM   2625  HG1 LYS A 165      49.300  61.230  33.690  1.00  0.00           H
ATOM   2626  HG2 LYS A 165      48.750  62.370  35.000  1.00  0.00           H
ATOM   2627  CD  LYS A 165      47.940  62.650  33.100  1.00  0.00           C
ATOM   2628  HD1 LYS A 165      47.180  63.360  33.480  1.00  0.00           H
ATOM   2629  HD2 LYS A 165      47.490  61.970  32.360  1.00  0.00           H
ATOM   2630  CE  LYS A 165      49.030  63.510  32.340  1.00  0.00           C
ATOM   2631  HE1 LYS A 165      48.380  64.160  31.700  1.00  0.00           H
ATOM   2632  HE2 LYS A 165      49.780  62.920  31.780  1.00  0.00           H
ATOM   2633  NZ  LYS A 165      49.810  64.350  33.300  1.00  0.00           N
ATOM   2634  HZ1 LYS A 165      50.280  65.130  32.780  1.00  0.00           H
ATOM   2635  HZ2 LYS A 165      50.470  63.820  33.880  1.00  0.00           H
ATOM   2636  HZ3 LYS A 165      49.200  64.760  34.030  1.00  0.00           H
ATOM   2637  C   LYS A 165      45.040  59.950  35.180  1.00  0.00           C
ATOM   2638  O   LYS A 165      44.770  59.410  36.220  1.00  0.00           O
ATOM   2639  N   LYS A 166      44.480  59.600  34.000  1.00  0.00           N
ATOM   2640  HN  LYS A 166      44.740  60.000  33.120  1.00  0.00           H
ATOM   2641  CA  LYS A 166      43.540  58.570  33.820  1.00  0.00           C
ATOM   2642  HA  LYS A 166      42.720  58.820  34.480  1.00  0.00           H
ATOM   2643  CB  LYS A 166      43.120  58.450  32.320  1.00  0.00           C
ATOM   2644  HB1 LYS A 166      42.350  57.680  32.130  1.00  0.00           H
ATOM   2645  HB2 LYS A 166      44.040  58.070  31.850  1.00  0.00           H
ATOM   2646  CG  LYS A 166      42.640  59.720  31.610  1.00  0.00           C
ATOM   2647  HG1 LYS A 166      43.490  60.410  31.590  1.00  0.00           H
ATOM   2648  HG2 LYS A 166      41.830  60.200  32.200  1.00  0.00           H
ATOM   2649  CD  LYS A 166      42.160  59.440  30.160  1.00  0.00           C
ATOM   2650  HD1 LYS A 166      42.970  58.900  29.630  1.00  0.00           H
ATOM   2651  HD2 LYS A 166      42.050  60.360  29.560  1.00  0.00           H
ATOM   2652  CE  LYS A 166      40.810  58.550  30.010  1.00  0.00           C
ATOM   2653  HE1 LYS A 166      40.860  57.670  30.700  1.00  0.00           H
ATOM   2654  HE2 LYS A 166      40.600  58.210  28.980  1.00  0.00           H
ATOM   2655  NZ  LYS A 166      39.650  59.320  30.520  1.00  0.00           N
ATOM   2656  HZ1 LYS A 166      39.740  60.350  30.440  1.00  0.00           H
ATOM   2657  HZ2 LYS A 166      39.680  58.990  31.510  1.00  0.00           H
ATOM   2658  HZ3 LYS A 166      38.690  59.140  30.170  1.00  0.00           H
ATOM   2659  C   LYS A 166      44.070  57.230  34.210  1.00  0.00           C
ATOM   2660  O   LYS A 166      45.250  56.970  34.060  1.00  0.00           O
ATOM   2661  N   MET A 167      43.170  56.410  34.760  1.00  0.00           N
ATOM   2662  HN  MET A 167      42.230  56.750  34.850  1.00  0.00           H
ATOM   2663  CA  MET A 167      43.480  55.040  35.260  1.00  0.00           C
ATOM   2664  HA  MET A 167      44.530  54.810  35.350  1.00  0.00           H
ATOM   2665  CB  MET A 167      43.080  54.880  36.780  1.00  0.00           C
ATOM   2666  HB1 MET A 167      42.910  53.830  37.110  1.00  0.00           H
ATOM   2667  HB2 MET A 167      42.040  55.280  36.790  1.00  0.00           H
ATOM   2668  CG  MET A 167      44.050  55.620  37.800  1.00  0.00           C
ATOM   2669  HG1 MET A 167      43.580  55.590  38.800  1.00  0.00           H
ATOM   2670  HG2 MET A 167      44.050  56.700  37.510  1.00  0.00           H
ATOM   2671  SD  MET A 167      45.810  55.120  37.880  1.00  0.00           S
ATOM   2672  CE  MET A 167      45.410  53.420  38.320  1.00  0.00           C
ATOM   2673  HE1 MET A 167      44.850  53.370  39.280  1.00  0.00           H
ATOM   2674  HE2 MET A 167      46.390  52.920  38.420  1.00  0.00           H
ATOM   2675  HE3 MET A 167      44.810  52.820  37.600  1.00  0.00           H
ATOM   2676  C   MET A 167      43.130  53.740  34.510  1.00  0.00           C
ATOM   2677  O   MET A 167      43.930  52.840  34.510  1.00  0.00           O
ATOM   2678  N   PRO A 168      41.990  53.560  33.860  1.00  0.00           N
ATOM   2679  CD  PRO A 168      40.740  54.330  34.170  1.00  0.00           C
ATOM   2680  HD1 PRO A 168      40.800  55.340  33.720  1.00  0.00           H
ATOM   2681  HD2 PRO A 168      40.560  54.470  35.250  1.00  0.00           H
ATOM   2682  CA  PRO A 168      41.650  52.430  32.990  1.00  0.00           C
ATOM   2683  HA  PRO A 168      41.580  51.610  33.700  1.00  0.00           H
ATOM   2684  CB  PRO A 168      40.360  52.820  32.330  1.00  0.00           C
ATOM   2685  HB1 PRO A 168      39.820  52.000  31.800  1.00  0.00           H
ATOM   2686  HB2 PRO A 168      40.560  53.660  31.630  1.00  0.00           H
ATOM   2687  CG  PRO A 168      39.610  53.520  33.410  1.00  0.00           C
ATOM   2688  HG1 PRO A 168      38.810  54.250  33.140  1.00  0.00           H
ATOM   2689  HG2 PRO A 168      39.220  52.790  34.140  1.00  0.00           H
ATOM   2690  C   PRO A 168      42.770  52.050  31.980  1.00  0.00           C
ATOM   2691  O   PRO A 168      43.600  52.890  31.590  1.00  0.00           O
ATOM   2692  N   ILE A 169      42.940  50.790  31.530  1.00  0.00           N
ATOM   2693  HN  ILE A 169      42.430  50.070  32.010  1.00  0.00           H
ATOM   2694  CA  ILE A 169      43.950  50.470  30.500  1.00  0.00           C
ATOM   2695  HA  ILE A 169      44.890  50.750  30.970  1.00  0.00           H
ATOM   2696  CB  ILE A 169      44.160  48.980  30.090  1.00  0.00           C
ATOM   2697  HB  ILE A 169      45.000  48.900  29.380  1.00  0.00           H
ATOM   2698  CG2 ILE A 169      44.490  48.290  31.410  1.00  0.00           C
ATOM   2699 HG21 ILE A 169      45.450  48.620  31.860  1.00  0.00           H
ATOM   2700 HG22 ILE A 169      44.560  47.180  31.350  1.00  0.00           H
ATOM   2701 HG23 ILE A 169      43.720  48.530  32.170  1.00  0.00           H
ATOM   2702  CG1 ILE A 169      42.940  48.230  29.460  1.00  0.00           C
ATOM   2703 HG11 ILE A 169      42.580  48.850  28.620  1.00  0.00           H
ATOM   2704 HG12 ILE A 169      42.160  48.120  30.250  1.00  0.00           H
ATOM   2705  CD  ILE A 169      43.310  46.840  28.880  1.00  0.00           C
ATOM   2706  HD1 ILE A 169      44.100  46.960  28.110  1.00  0.00           H
ATOM   2707  HD2 ILE A 169      42.480  46.340  28.340  1.00  0.00           H
ATOM   2708  HD3 ILE A 169      43.640  46.230  29.750  1.00  0.00           H
ATOM   2709  C   ILE A 169      43.790  51.230  29.160  1.00  0.00           C
ATOM   2710  O   ILE A 169      42.660  51.470  28.690  1.00  0.00           O
ATOM   2711  N   GLN A 170      44.920  51.670  28.560  1.00  0.00           N
ATOM   2712  HN  GLN A 170      45.820  51.320  28.820  1.00  0.00           H
ATOM   2713  CA  GLN A 170      44.900  52.410  27.280  1.00  0.00           C
ATOM   2714  HA  GLN A 170      43.920  52.850  27.190  1.00  0.00           H
ATOM   2715  CB  GLN A 170      46.060  53.580  27.220  1.00  0.00           C
ATOM   2716  HB1 GLN A 170      47.020  53.170  27.620  1.00  0.00           H
ATOM   2717  HB2 GLN A 170      45.770  54.190  28.090  1.00  0.00           H
ATOM   2718  CG  GLN A 170      46.130  54.450  25.890  1.00  0.00           C
ATOM   2719  HG1 GLN A 170      46.690  53.800  25.170  1.00  0.00           H
ATOM   2720  HG2 GLN A 170      46.710  55.370  26.100  1.00  0.00           H
ATOM   2721  CD  GLN A 170      44.750  54.720  25.280  1.00  0.00           C
ATOM   2722  OE1 GLN A 170      43.900  55.170  26.100  1.00  0.00           O
ATOM   2723  NE2 GLN A 170      44.460  54.640  23.930  1.00  0.00           N
ATOM   2724 HE21 GLN A 170      43.640  55.140  23.640  1.00  0.00           H
ATOM   2725 HE22 GLN A 170      45.120  54.350  23.240  1.00  0.00           H
ATOM   2726  C   GLN A 170      45.040  51.410  26.110  1.00  0.00           C
ATOM   2727  O   GLN A 170      43.960  50.970  25.660  1.00  0.00           O
ATOM   2728  N   ASN A 171      46.220  51.100  25.670  1.00  0.00           N
ATOM   2729  HN  ASN A 171      46.980  51.440  26.210  1.00  0.00           H
ATOM   2730  CA  ASN A 171      46.560  50.160  24.520  1.00  0.00           C
ATOM   2731  HA  ASN A 171      45.880  50.540  23.760  1.00  0.00           H
ATOM   2732  CB  ASN A 171      48.010  50.280  24.000  1.00  0.00           C
ATOM   2733  HB1 ASN A 171      47.970  49.800  23.000  1.00  0.00           H
ATOM   2734  HB2 ASN A 171      48.690  49.710  24.670  1.00  0.00           H
ATOM   2735  CG  ASN A 171      48.310  51.640  23.770  1.00  0.00           C
ATOM   2736  OD1 ASN A 171      47.530  52.340  23.030  1.00  0.00           O
ATOM   2737  ND2 ASN A 171      49.410  52.220  24.300  1.00  0.00           N
ATOM   2738 HD21 ASN A 171      49.690  53.110  23.950  1.00  0.00           H
ATOM   2739 HD22 ASN A 171      50.200  51.700  24.620  1.00  0.00           H
ATOM   2740  C   ASN A 171      46.090  48.730  24.750  1.00  0.00           C
ATOM   2741  O   ASN A 171      46.250  48.180  25.800  1.00  0.00           O
ATOM   2742  N   GLY A 172      45.470  48.110  23.730  1.00  0.00           N
ATOM   2743  HN  GLY A 172      45.400  48.470  22.810  1.00  0.00           H
ATOM   2744  CA  GLY A 172      44.660  46.900  23.880  1.00  0.00           C
ATOM   2745  HA1 GLY A 172      45.280  46.050  24.140  1.00  0.00           H
ATOM   2746  HA2 GLY A 172      44.270  46.780  22.880  1.00  0.00           H
ATOM   2747  C   GLY A 172      43.420  47.000  24.750  1.00  0.00           C
ATOM   2748  O   GLY A 172      43.120  46.110  25.500  1.00  0.00           O
ATOM   2749  N   GLY A 173      42.680  48.050  24.640  1.00  0.00           N
ATOM   2750  HN  GLY A 173      42.920  48.690  23.910  1.00  0.00           H
ATOM   2751  CA  GLY A 173      41.460  48.300  25.410  1.00  0.00           C
ATOM   2752  HA1 GLY A 173      41.040  49.090  24.790  1.00  0.00           H
ATOM   2753  HA2 GLY A 173      41.860  48.610  26.360  1.00  0.00           H
ATOM   2754  C   GLY A 173      40.460  47.250  25.740  1.00  0.00           C
ATOM   2755  O   GLY A 173      40.060  46.370  24.970  1.00  0.00           O
ATOM   2756  N   ALA A 174      39.960  47.280  26.990  1.00  0.00           N
ATOM   2757  HN  ALA A 174      40.120  48.000  27.660  1.00  0.00           H
ATOM   2758  CA  ALA A 174      39.090  46.230  27.430  1.00  0.00           C
ATOM   2759  HA  ALA A 174      38.270  46.100  26.750  1.00  0.00           H
ATOM   2760  CB  ALA A 174      39.910  44.890  27.580  1.00  0.00           C
ATOM   2761  HB1 ALA A 174      40.800  45.190  28.180  1.00  0.00           H
ATOM   2762  HB2 ALA A 174      40.280  44.540  26.590  1.00  0.00           H
ATOM   2763  HB3 ALA A 174      39.260  44.100  27.990  1.00  0.00           H
ATOM   2764  C   ALA A 174      38.360  46.540  28.780  1.00  0.00           C
ATOM   2765  O   ALA A 174      38.010  45.610  29.510  1.00  0.00           O
ATOM   2766  N   ASN A 175      38.240  47.760  29.160  1.00  0.00           N
ATOM   2767  HN  ASN A 175      38.400  48.520  28.540  1.00  0.00           H
ATOM   2768  CA  ASN A 175      37.460  48.190  30.320  1.00  0.00           C
ATOM   2769  HA  ASN A 175      37.610  49.260  30.230  1.00  0.00           H
ATOM   2770  CB  ASN A 175      36.020  47.830  30.280  1.00  0.00           C
ATOM   2771  HB1 ASN A 175      35.420  48.250  31.120  1.00  0.00           H
ATOM   2772  HB2 ASN A 175      35.970  46.720  30.290  1.00  0.00           H
ATOM   2773  CG  ASN A 175      35.470  48.220  28.880  1.00  0.00           C
ATOM   2774  OD1 ASN A 175      35.680  49.290  28.320  1.00  0.00           O
ATOM   2775  ND2 ASN A 175      34.720  47.230  28.260  1.00  0.00           N
ATOM   2776 HD21 ASN A 175      34.410  47.280  27.310  1.00  0.00           H
ATOM   2777 HD22 ASN A 175      34.630  46.330  28.690  1.00  0.00           H
ATOM   2778  C   ASN A 175      38.070  47.800  31.670  1.00  0.00           C
ATOM   2779  O   ASN A 175      37.510  47.850  32.750  1.00  0.00           O
ATOM   2780  N   LEU A 176      39.380  47.400  31.670  1.00  0.00           N
ATOM   2781  HN  LEU A 176      39.920  47.200  30.860  1.00  0.00           H
ATOM   2782  CA  LEU A 176      40.090  46.950  32.890  1.00  0.00           C
ATOM   2783  HA  LEU A 176      39.320  46.570  33.550  1.00  0.00           H
ATOM   2784  CB  LEU A 176      41.120  45.860  32.470  1.00  0.00           C
ATOM   2785  HB1 LEU A 176      41.610  45.400  33.360  1.00  0.00           H
ATOM   2786  HB2 LEU A 176      41.950  46.340  31.910  1.00  0.00           H
ATOM   2787  CG  LEU A 176      40.750  44.760  31.460  1.00  0.00           C
ATOM   2788  HG  LEU A 176      40.540  45.290  30.500  1.00  0.00           H
ATOM   2789  CD1 LEU A 176      41.980  43.860  31.100  1.00  0.00           C
ATOM   2790 HD11 LEU A 176      42.440  43.510  32.040  1.00  0.00           H
ATOM   2791 HD12 LEU A 176      42.730  44.440  30.520  1.00  0.00           H
ATOM   2792 HD13 LEU A 176      41.590  43.020  30.480  1.00  0.00           H
ATOM   2793  CD2 LEU A 176      39.540  43.920  31.850  1.00  0.00           C
ATOM   2794 HD21 LEU A 176      39.780  43.360  32.790  1.00  0.00           H
ATOM   2795 HD22 LEU A 176      39.360  43.140  31.080  1.00  0.00           H
ATOM   2796 HD23 LEU A 176      38.630  44.520  32.060  1.00  0.00           H
ATOM   2797  C   LEU A 176      40.690  48.060  33.690  1.00  0.00           C
ATOM   2798  O   LEU A 176      41.390  48.940  33.180  1.00  0.00           O
ATOM   2799  N   CYS A 177      40.530  47.990  35.010  1.00  0.00           N
ATOM   2800  HN  CYS A 177      40.050  47.290  35.520  1.00  0.00           H
ATOM   2801  CA  CYS A 177      41.250  48.970  35.900  1.00  0.00           C
ATOM   2802  HA  CYS A 177      42.140  49.310  35.390  1.00  0.00           H
ATOM   2803  CB  CYS A 177      40.380  50.160  36.210  1.00  0.00           C
ATOM   2804  HB1 CYS A 177      39.650  49.780  36.960  1.00  0.00           H
ATOM   2805  HB2 CYS A 177      39.930  50.410  35.230  1.00  0.00           H
ATOM   2806  SG  CYS A 177      41.120  51.710  36.650  1.00  0.00           S
ATOM   2807  C   CYS A 177      41.760  48.310  37.110  1.00  0.00           C
ATOM   2808  O   CYS A 177      41.060  47.530  37.770  1.00  0.00           O
ATOM   2809  N   SER A 178      43.010  48.550  37.420  1.00  0.00           N
ATOM   2810  HN  SER A 178      43.470  49.130  36.740  1.00  0.00           H
ATOM   2811  CA  SER A 178      43.860  47.880  38.350  1.00  0.00           C
ATOM   2812  HA  SER A 178      43.400  47.530  39.260  1.00  0.00           H
ATOM   2813  CB  SER A 178      44.690  46.710  37.720  1.00  0.00           C
ATOM   2814  HB1 SER A 178      45.290  47.160  36.900  1.00  0.00           H
ATOM   2815  HB2 SER A 178      43.880  46.110  37.260  1.00  0.00           H
ATOM   2816  OG  SER A 178      45.460  45.970  38.690  1.00  0.00           O
ATOM   2817  HG1 SER A 178      44.840  45.490  39.240  1.00  0.00           H
ATOM   2818  C   SER A 178      44.930  48.940  38.740  1.00  0.00           C
ATOM   2819  O   SER A 178      45.120  50.000  38.200  1.00  0.00           O
ATOM   2820  N   SER A 179      45.650  48.640  39.870  1.00  0.00           N
ATOM   2821  HN  SER A 179      45.530  47.790  40.380  1.00  0.00           H
ATOM   2822  CA  SER A 179      46.640  49.490  40.460  1.00  0.00           C
ATOM   2823  HA  SER A 179      46.730  50.510  40.130  1.00  0.00           H
ATOM   2824  CB  SER A 179      46.240  49.540  41.910  1.00  0.00           C
ATOM   2825  HB1 SER A 179      45.180  49.860  41.950  1.00  0.00           H
ATOM   2826  HB2 SER A 179      46.780  50.290  42.530  1.00  0.00           H
ATOM   2827  OG  SER A 179      46.440  48.360  42.710  1.00  0.00           O
ATOM   2828  HG1 SER A 179      47.230  47.990  42.300  1.00  0.00           H
ATOM   2829  C   SER A 179      48.070  49.050  40.260  1.00  0.00           C
ATOM   2830  O   SER A 179      49.000  49.500  40.840  1.00  0.00           O
ATOM   2831  N   PHE A 180      48.340  48.170  39.280  1.00  0.00           N
ATOM   2832  HN  PHE A 180      47.600  47.720  38.790  1.00  0.00           H
ATOM   2833  CA  PHE A 180      49.650  47.670  38.980  1.00  0.00           C
ATOM   2834  HA  PHE A 180      50.450  48.070  39.570  1.00  0.00           H
ATOM   2835  CB  PHE A 180      49.520  46.150  39.410  1.00  0.00           C
ATOM   2836  HB1 PHE A 180      50.500  45.640  39.360  1.00  0.00           H
ATOM   2837  HB2 PHE A 180      48.920  45.540  38.690  1.00  0.00           H
ATOM   2838  CG  PHE A 180      49.000  45.990  40.850  1.00  0.00           C
ATOM   2839  CD1 PHE A 180      49.860  46.370  41.950  1.00  0.00           C
ATOM   2840  HD1 PHE A 180      50.770  46.860  41.630  1.00  0.00           H
ATOM   2841  CE1 PHE A 180      49.510  46.050  43.270  1.00  0.00           C
ATOM   2842  HE1 PHE A 180      50.200  46.160  44.100  1.00  0.00           H
ATOM   2843  CZ  PHE A 180      48.250  45.350  43.510  1.00  0.00           C
ATOM   2844  HZ  PHE A 180      48.060  44.950  44.500  1.00  0.00           H
ATOM   2845  CD2 PHE A 180      47.800  45.350  41.130  1.00  0.00           C
ATOM   2846  HD2 PHE A 180      47.220  44.940  40.300  1.00  0.00           H
ATOM   2847  CE2 PHE A 180      47.400  45.010  42.420  1.00  0.00           C
ATOM   2848  HE2 PHE A 180      46.470  44.520  42.660  1.00  0.00           H
ATOM   2849  C   PHE A 180      49.990  47.820  37.470  1.00  0.00           C
ATOM   2850  O   PHE A 180      49.200  47.530  36.620  1.00  0.00           O
ATOM   2851  N   SER A 181      51.240  48.110  37.180  1.00  0.00           N
ATOM   2852  HN  SER A 181      51.820  48.520  37.880  1.00  0.00           H
ATOM   2853  CA  SER A 181      51.790  47.910  35.840  1.00  0.00           C
ATOM   2854  HA  SER A 181      51.460  46.950  35.480  1.00  0.00           H
ATOM   2855  CB  SER A 181      51.280  49.090  34.880  1.00  0.00           C
ATOM   2856  HB1 SER A 181      50.250  49.270  35.260  1.00  0.00           H
ATOM   2857  HB2 SER A 181      51.350  48.760  33.830  1.00  0.00           H
ATOM   2858  OG  SER A 181      51.910  50.320  35.170  1.00  0.00           O
ATOM   2859  HG1 SER A 181      51.430  50.560  35.960  1.00  0.00           H
ATOM   2860  C   SER A 181      53.300  47.860  35.880  1.00  0.00           C
ATOM   2861  O   SER A 181      53.910  48.370  36.760  1.00  0.00           O
ATOM   2862  N   ILE A 182      53.920  47.140  34.910  1.00  0.00           N
ATOM   2863  HN  ILE A 182      53.470  46.750  34.110  1.00  0.00           H
ATOM   2864  CA  ILE A 182      55.350  47.090  34.830  1.00  0.00           C
ATOM   2865  HA  ILE A 182      55.790  47.450  35.740  1.00  0.00           H
ATOM   2866  CB  ILE A 182      55.850  45.690  34.520  1.00  0.00           C
ATOM   2867  HB  ILE A 182      55.320  45.330  33.610  1.00  0.00           H
ATOM   2868  CG2 ILE A 182      57.370  45.750  34.140  1.00  0.00           C
ATOM   2869 HG21 ILE A 182      57.960  46.180  34.970  1.00  0.00           H
ATOM   2870 HG22 ILE A 182      57.510  46.330  33.200  1.00  0.00           H
ATOM   2871 HG23 ILE A 182      57.850  44.800  33.830  1.00  0.00           H
ATOM   2872  CG1 ILE A 182      55.480  44.670  35.680  1.00  0.00           C
ATOM   2873 HG11 ILE A 182      54.370  44.630  35.780  1.00  0.00           H
ATOM   2874 HG12 ILE A 182      55.830  45.070  36.660  1.00  0.00           H
ATOM   2875  CD  ILE A 182      56.080  43.260  35.530  1.00  0.00           C
ATOM   2876  HD1 ILE A 182      55.730  42.850  34.560  1.00  0.00           H
ATOM   2877  HD2 ILE A 182      55.520  42.590  36.220  1.00  0.00           H
ATOM   2878  HD3 ILE A 182      57.180  43.200  35.670  1.00  0.00           H
ATOM   2879  C   ILE A 182      55.760  48.070  33.800  1.00  0.00           C
ATOM   2880  O   ILE A 182      55.540  47.970  32.570  1.00  0.00           O
ATOM   2881  N   CYS A 183      56.430  49.190  34.160  1.00  0.00           N
ATOM   2882  HN  CYS A 183      56.640  49.420  35.110  1.00  0.00           H
ATOM   2883  CA  CYS A 183      56.970  50.210  33.230  1.00  0.00           C
ATOM   2884  HA  CYS A 183      56.410  50.270  32.310  1.00  0.00           H
ATOM   2885  CB  CYS A 183      56.890  51.570  33.920  1.00  0.00           C
ATOM   2886  HB1 CYS A 183      57.210  52.350  33.200  1.00  0.00           H
ATOM   2887  HB2 CYS A 183      57.490  51.630  34.860  1.00  0.00           H
ATOM   2888  SG  CYS A 183      55.240  52.120  34.360  1.00  0.00           S
ATOM   2889  C   CYS A 183      58.380  49.920  32.820  1.00  0.00           C
ATOM   2890  O   CYS A 183      59.270  49.280  33.430  1.00  0.00           O
ATOM   2891  N   HSD A 184      58.690  50.390  31.620  1.00  0.00           N
ATOM   2892  HN  HSD A 184      58.070  50.950  31.060  1.00  0.00           H
ATOM   2893  CA  HSD A 184      59.940  50.110  30.940  1.00  0.00           C
ATOM   2894  HA  HSD A 184      60.390  49.200  31.300  1.00  0.00           H
ATOM   2895  CB  HSD A 184      59.730  50.000  29.340  1.00  0.00           C
ATOM   2896  HB1 HSD A 184      60.740  49.840  28.910  1.00  0.00           H
ATOM   2897  HB2 HSD A 184      59.300  50.980  29.030  1.00  0.00           H
ATOM   2898  ND1 HSD A 184      57.490  48.950  28.610  1.00  0.00           N
ATOM   2899  HD1 HSD A 184      56.800  49.560  29.010  1.00  0.00           H
ATOM   2900  CG  HSD A 184      58.890  48.850  28.880  1.00  0.00           C
ATOM   2901  CE1 HSD A 184      57.160  47.860  27.930  1.00  0.00           C
ATOM   2902  HE1 HSD A 184      56.100  47.690  27.710  1.00  0.00           H
ATOM   2903  NE2 HSD A 184      58.190  47.080  27.690  1.00  0.00           N
ATOM   2904  CD2 HSD A 184      59.290  47.660  28.250  1.00  0.00           C
ATOM   2905  HD2 HSD A 184      60.270  47.320  27.970  1.00  0.00           H
ATOM   2906  C   HSD A 184      60.980  51.180  31.190  1.00  0.00           C
ATOM   2907  O   HSD A 184      61.780  51.510  30.360  1.00  0.00           O
ATOM   2908  N   THR A 185      60.960  51.900  32.330  1.00  0.00           N
ATOM   2909  HN  THR A 185      60.320  51.640  33.050  1.00  0.00           H
ATOM   2910  CA  THR A 185      61.750  53.000  32.770  1.00  0.00           C
ATOM   2911  HA  THR A 185      62.780  52.730  32.600  1.00  0.00           H
ATOM   2912  CB  THR A 185      61.340  54.340  32.100  1.00  0.00           C
ATOM   2913  HB  THR A 185      61.500  54.190  31.010  1.00  0.00           H
ATOM   2914  OG1 THR A 185      62.150  55.520  32.500  1.00  0.00           O
ATOM   2915  HG1 THR A 185      62.990  55.100  32.710  1.00  0.00           H
ATOM   2916  CG2 THR A 185      59.820  54.780  32.290  1.00  0.00           C
ATOM   2917 HG21 THR A 185      59.590  55.120  33.320  1.00  0.00           H
ATOM   2918 HG22 THR A 185      59.110  53.980  31.990  1.00  0.00           H
ATOM   2919 HG23 THR A 185      59.590  55.670  31.630  1.00  0.00           H
ATOM   2920  C   THR A 185      61.410  53.100  34.230  1.00  0.00           C
ATOM   2921  O   THR A 185      60.420  52.640  34.720  1.00  0.00           O
ATOM   2922  N   PHE A 186      62.330  53.770  35.080  1.00  0.00           N
ATOM   2923  HN  PHE A 186      63.190  53.970  34.600  1.00  0.00           H
ATOM   2924  CA  PHE A 186      62.160  53.940  36.490  1.00  0.00           C
ATOM   2925  HA  PHE A 186      61.880  52.970  36.900  1.00  0.00           H
ATOM   2926  CB  PHE A 186      63.470  54.530  37.100  1.00  0.00           C
ATOM   2927  HB1 PHE A 186      63.410  54.750  38.180  1.00  0.00           H
ATOM   2928  HB2 PHE A 186      63.730  55.410  36.480  1.00  0.00           H
ATOM   2929  CG  PHE A 186      64.570  53.580  36.910  1.00  0.00           C
ATOM   2930  CD1 PHE A 186      65.920  54.020  36.790  1.00  0.00           C
ATOM   2931  HD1 PHE A 186      66.050  55.090  36.690  1.00  0.00           H
ATOM   2932  CE1 PHE A 186      67.090  53.140  36.890  1.00  0.00           C
ATOM   2933  HE1 PHE A 186      68.080  53.510  36.660  1.00  0.00           H
ATOM   2934  CZ  PHE A 186      66.820  51.760  37.100  1.00  0.00           C
ATOM   2935  HZ  PHE A 186      67.630  51.050  37.100  1.00  0.00           H
ATOM   2936  CD2 PHE A 186      64.460  52.140  36.990  1.00  0.00           C
ATOM   2937  HD2 PHE A 186      63.530  51.610  37.110  1.00  0.00           H
ATOM   2938  CE2 PHE A 186      65.550  51.270  37.210  1.00  0.00           C
ATOM   2939  HE2 PHE A 186      65.450  50.210  37.370  1.00  0.00           H
ATOM   2940  C   PHE A 186      60.950  54.730  36.960  1.00  0.00           C
ATOM   2941  O   PHE A 186      60.540  55.660  36.220  1.00  0.00           O
ATOM   2942  N   GLN A 187      60.380  54.340  38.200  1.00  0.00           N
ATOM   2943  HN  GLN A 187      60.720  53.580  38.740  1.00  0.00           H
ATOM   2944  CA  GLN A 187      59.150  55.040  38.670  1.00  0.00           C
ATOM   2945  HA  GLN A 187      58.890  55.780  37.930  1.00  0.00           H
ATOM   2946  CB  GLN A 187      57.940  54.040  38.770  1.00  0.00           C
ATOM   2947  HB1 GLN A 187      57.060  54.400  39.340  1.00  0.00           H
ATOM   2948  HB2 GLN A 187      58.280  53.090  39.240  1.00  0.00           H
ATOM   2949  CG  GLN A 187      57.410  53.660  37.360  1.00  0.00           C
ATOM   2950  HG1 GLN A 187      56.390  53.230  37.470  1.00  0.00           H
ATOM   2951  HG2 GLN A 187      58.140  52.970  36.900  1.00  0.00           H
ATOM   2952  CD  GLN A 187      57.270  54.820  36.330  1.00  0.00           C
ATOM   2953  OE1 GLN A 187      56.790  55.850  36.830  1.00  0.00           O
ATOM   2954  NE2 GLN A 187      57.730  54.740  35.040  1.00  0.00           N
ATOM   2955 HE21 GLN A 187      58.350  54.000  34.750  1.00  0.00           H
ATOM   2956 HE22 GLN A 187      57.470  55.480  34.410  1.00  0.00           H
ATOM   2957  C   GLN A 187      59.280  55.740  40.020  1.00  0.00           C
ATOM   2958  O   GLN A 187      59.860  55.150  40.920  1.00  0.00           O
ATOM   2959  N   TRP A 188      59.030  57.070  40.090  1.00  0.00           N
ATOM   2960  HN  TRP A 188      58.620  57.600  39.360  1.00  0.00           H
ATOM   2961  CA  TRP A 188      59.300  57.850  41.330  1.00  0.00           C
ATOM   2962  HA  TRP A 188      60.330  57.740  41.610  1.00  0.00           H
ATOM   2963  CB  TRP A 188      58.990  59.370  41.190  1.00  0.00           C
ATOM   2964  HB1 TRP A 188      58.020  59.460  40.650  1.00  0.00           H
ATOM   2965  HB2 TRP A 188      59.740  59.670  40.420  1.00  0.00           H
ATOM   2966  CG  TRP A 188      59.060  60.310  42.400  1.00  0.00           C
ATOM   2967  CD1 TRP A 188      57.900  60.650  43.210  1.00  0.00           C
ATOM   2968  HD1 TRP A 188      56.880  60.430  42.940  1.00  0.00           H
ATOM   2969  NE1 TRP A 188      58.280  61.590  44.150  1.00  0.00           N
ATOM   2970  HE1 TRP A 188      57.700  62.330  44.400  1.00  0.00           H
ATOM   2971  CE2 TRP A 188      59.570  61.800  44.060  1.00  0.00           C
ATOM   2972  CD2 TRP A 188      60.120  61.100  42.930  1.00  0.00           C
ATOM   2973  CE3 TRP A 188      61.360  61.360  42.440  1.00  0.00           C
ATOM   2974  HE3 TRP A 188      61.710  61.020  41.480  1.00  0.00           H
ATOM   2975  CZ3 TRP A 188      62.240  62.090  43.260  1.00  0.00           C
ATOM   2976  HZ3 TRP A 188      63.310  62.090  43.060  1.00  0.00           H
ATOM   2977  CZ2 TRP A 188      60.480  62.470  44.930  1.00  0.00           C
ATOM   2978  HZ2 TRP A 188      60.140  62.590  45.950  1.00  0.00           H
ATOM   2979  CH2 TRP A 188      61.810  62.600  44.490  1.00  0.00           C
ATOM   2980  HH2 TRP A 188      62.560  63.130  45.070  1.00  0.00           H
ATOM   2981  C   TRP A 188      58.520  57.250  42.600  1.00  0.00           C
ATOM   2982  O   TRP A 188      59.130  57.030  43.640  1.00  0.00           O
ATOM   2983  N   HSE A 189      57.180  56.970  42.450  1.00  0.00           N
ATOM   2984  HN  HSE A 189      56.760  57.150  41.570  1.00  0.00           H
ATOM   2985  CA  HSE A 189      56.400  56.440  43.520  1.00  0.00           C
ATOM   2986  HA  HSE A 189      56.410  57.170  44.320  1.00  0.00           H
ATOM   2987  CB  HSE A 189      54.880  56.210  43.130  1.00  0.00           C
ATOM   2988  HB1 HSE A 189      54.610  57.200  42.700  1.00  0.00           H
ATOM   2989  HB2 HSE A 189      54.330  56.050  44.080  1.00  0.00           H
ATOM   2990  ND1 HSE A 189      55.110  54.930  41.030  1.00  0.00           N
ATOM   2991  CG  HSE A 189      54.580  55.030  42.320  1.00  0.00           C
ATOM   2992  CE1 HSE A 189      54.550  53.960  40.360  1.00  0.00           C
ATOM   2993  HE1 HSE A 189      54.720  53.760  39.310  1.00  0.00           H
ATOM   2994  NE2 HSE A 189      53.630  53.350  41.190  1.00  0.00           N
ATOM   2995  HE2 HSE A 189      53.070  52.540  41.010  1.00  0.00           H
ATOM   2996  CD2 HSE A 189      53.650  54.080  42.410  1.00  0.00           C
ATOM   2997  HD2 HSE A 189      52.990  53.800  43.210  1.00  0.00           H
ATOM   2998  C   HSE A 189      56.940  55.140  44.070  1.00  0.00           C
ATOM   2999  O   HSE A 189      57.000  54.950  45.320  1.00  0.00           O
ATOM   3000  N   GLU A 190      57.370  54.240  43.150  1.00  0.00           N
ATOM   3001  HN  GLU A 190      57.340  54.490  42.180  1.00  0.00           H
ATOM   3002  CA  GLU A 190      58.000  52.980  43.520  1.00  0.00           C
ATOM   3003  HA  GLU A 190      57.300  52.350  44.040  1.00  0.00           H
ATOM   3004  CB  GLU A 190      58.230  52.190  42.220  1.00  0.00           C
ATOM   3005  HB1 GLU A 190      59.010  51.440  42.440  1.00  0.00           H
ATOM   3006  HB2 GLU A 190      58.730  52.850  41.500  1.00  0.00           H
ATOM   3007  CG  GLU A 190      56.930  51.620  41.690  1.00  0.00           C
ATOM   3008  HG1 GLU A 190      56.260  52.390  41.250  1.00  0.00           H
ATOM   3009  HG2 GLU A 190      56.470  51.160  42.590  1.00  0.00           H
ATOM   3010  CD  GLU A 190      57.090  50.550  40.650  1.00  0.00           C
ATOM   3011  OE1 GLU A 190      56.140  49.730  40.520  1.00  0.00           O
ATOM   3012  OE2 GLU A 190      58.100  50.590  39.910  1.00  0.00           O
ATOM   3013  C   GLU A 190      59.350  53.060  44.310  1.00  0.00           C
ATOM   3014  O   GLU A 190      59.680  52.400  45.260  1.00  0.00           O
ATOM   3015  N   ALA A 191      60.200  54.050  43.910  1.00  0.00           N
ATOM   3016  HN  ALA A 191      60.050  54.570  43.070  1.00  0.00           H
ATOM   3017  CA  ALA A 191      61.400  54.540  44.620  1.00  0.00           C
ATOM   3018  HA  ALA A 191      62.040  53.690  44.810  1.00  0.00           H
ATOM   3019  CB  ALA A 191      62.150  55.570  43.740  1.00  0.00           C
ATOM   3020  HB1 ALA A 191      63.080  55.860  44.280  1.00  0.00           H
ATOM   3021  HB2 ALA A 191      61.550  56.490  43.580  1.00  0.00           H
ATOM   3022  HB3 ALA A 191      62.280  55.230  42.680  1.00  0.00           H
ATOM   3023  C   ALA A 191      61.120  55.110  45.950  1.00  0.00           C
ATOM   3024  O   ALA A 191      61.750  54.770  46.960  1.00  0.00           O
ATOM   3025  N   MET A 192      60.040  55.960  46.030  1.00  0.00           N
ATOM   3026  HN  MET A 192      59.450  56.110  45.250  1.00  0.00           H
ATOM   3027  CA  MET A 192      59.660  56.560  47.320  1.00  0.00           C
ATOM   3028  HA  MET A 192      60.490  57.050  47.810  1.00  0.00           H
ATOM   3029  CB  MET A 192      58.690  57.740  46.880  1.00  0.00           C
ATOM   3030  HB1 MET A 192      58.060  58.020  47.750  1.00  0.00           H
ATOM   3031  HB2 MET A 192      58.160  57.370  45.990  1.00  0.00           H
ATOM   3032  CG  MET A 192      59.550  58.940  46.360  1.00  0.00           C
ATOM   3033  HG1 MET A 192      58.890  59.650  45.800  1.00  0.00           H
ATOM   3034  HG2 MET A 192      60.120  58.560  45.490  1.00  0.00           H
ATOM   3035  SD  MET A 192      60.600  59.680  47.590  1.00  0.00           S
ATOM   3036  CE  MET A 192      62.320  59.080  47.130  1.00  0.00           C
ATOM   3037  HE1 MET A 192      62.300  58.070  46.690  1.00  0.00           H
ATOM   3038  HE2 MET A 192      63.060  59.240  47.940  1.00  0.00           H
ATOM   3039  HE3 MET A 192      62.620  59.670  46.240  1.00  0.00           H
ATOM   3040  C   MET A 192      59.090  55.570  48.340  1.00  0.00           C
ATOM   3041  O   MET A 192      59.230  55.820  49.550  1.00  0.00           O
ATOM   3042  N   PHE A 193      58.460  54.540  47.850  1.00  0.00           N
ATOM   3043  HN  PHE A 193      58.280  54.510  46.870  1.00  0.00           H
ATOM   3044  CA  PHE A 193      57.870  53.420  48.610  1.00  0.00           C
ATOM   3045  HA  PHE A 193      57.110  53.850  49.250  1.00  0.00           H
ATOM   3046  CB  PHE A 193      57.170  52.410  47.680  1.00  0.00           C
ATOM   3047  HB1 PHE A 193      57.830  51.980  46.900  1.00  0.00           H
ATOM   3048  HB2 PHE A 193      56.440  52.980  47.050  1.00  0.00           H
ATOM   3049  CG  PHE A 193      56.490  51.230  48.380  1.00  0.00           C
ATOM   3050  CD1 PHE A 193      57.150  49.990  48.610  1.00  0.00           C
ATOM   3051  HD1 PHE A 193      58.200  49.880  48.370  1.00  0.00           H
ATOM   3052  CE1 PHE A 193      56.430  48.920  49.190  1.00  0.00           C
ATOM   3053  HE1 PHE A 193      56.770  47.890  49.280  1.00  0.00           H
ATOM   3054  CZ  PHE A 193      55.100  49.050  49.490  1.00  0.00           C
ATOM   3055  HZ  PHE A 193      54.650  48.270  50.090  1.00  0.00           H
ATOM   3056  CD2 PHE A 193      55.120  51.330  48.730  1.00  0.00           C
ATOM   3057  HD2 PHE A 193      54.670  52.300  48.550  1.00  0.00           H
ATOM   3058  CE2 PHE A 193      54.450  50.290  49.310  1.00  0.00           C
ATOM   3059  HE2 PHE A 193      53.400  50.330  49.560  1.00  0.00           H
ATOM   3060  C   PHE A 193      58.930  52.670  49.510  1.00  0.00           C
ATOM   3061  O   PHE A 193      58.650  52.370  50.690  1.00  0.00           O
ATOM   3062  N   LEU A 194      60.150  52.500  49.040  1.00  0.00           N
ATOM   3063  HN  LEU A 194      60.330  52.590  48.060  1.00  0.00           H
ATOM   3064  CA  LEU A 194      61.240  52.270  49.900  1.00  0.00           C
ATOM   3065  HA  LEU A 194      61.180  51.230  50.150  1.00  0.00           H
ATOM   3066  CB  LEU A 194      62.600  52.490  49.170  1.00  0.00           C
ATOM   3067  HB1 LEU A 194      63.390  52.310  49.920  1.00  0.00           H
ATOM   3068  HB2 LEU A 194      62.740  53.520  48.800  1.00  0.00           H
ATOM   3069  CG  LEU A 194      62.790  51.520  47.970  1.00  0.00           C
ATOM   3070  HG  LEU A 194      62.060  51.770  47.170  1.00  0.00           H
ATOM   3071  CD1 LEU A 194      64.160  51.720  47.210  1.00  0.00           C
ATOM   3072 HD11 LEU A 194      64.200  51.000  46.360  1.00  0.00           H
ATOM   3073 HD12 LEU A 194      65.030  51.620  47.890  1.00  0.00           H
ATOM   3074 HD13 LEU A 194      64.160  52.760  46.810  1.00  0.00           H
ATOM   3075  CD2 LEU A 194      62.690  49.990  48.320  1.00  0.00           C
ATOM   3076 HD21 LEU A 194      63.540  49.790  49.010  1.00  0.00           H
ATOM   3077 HD22 LEU A 194      62.820  49.320  47.440  1.00  0.00           H
ATOM   3078 HD23 LEU A 194      61.740  49.650  48.780  1.00  0.00           H
ATOM   3079  C   LEU A 194      61.290  53.090  51.230  1.00  0.00           C
ATOM   3080  O   LEU A 194      61.300  52.570  52.340  1.00  0.00           O
ATOM   3081  N   LEU A 195      61.370  54.450  51.170  1.00  0.00           N
ATOM   3082  HN  LEU A 195      61.180  54.860  50.280  1.00  0.00           H
ATOM   3083  CA  LEU A 195      61.290  55.390  52.240  1.00  0.00           C
ATOM   3084  HA  LEU A 195      62.040  55.140  52.980  1.00  0.00           H
ATOM   3085  CB  LEU A 195      61.810  56.820  51.770  1.00  0.00           C
ATOM   3086  HB1 LEU A 195      61.840  57.430  52.690  1.00  0.00           H
ATOM   3087  HB2 LEU A 195      61.110  57.300  51.050  1.00  0.00           H
ATOM   3088  CG  LEU A 195      63.240  56.830  51.090  1.00  0.00           C
ATOM   3089  HG  LEU A 195      63.050  56.210  50.180  1.00  0.00           H
ATOM   3090  CD1 LEU A 195      63.650  58.210  50.650  1.00  0.00           C
ATOM   3091 HD11 LEU A 195      64.660  58.200  50.190  1.00  0.00           H
ATOM   3092 HD12 LEU A 195      63.820  58.900  51.510  1.00  0.00           H
ATOM   3093 HD13 LEU A 195      63.010  58.730  49.920  1.00  0.00           H
ATOM   3094  CD2 LEU A 195      64.270  56.100  51.880  1.00  0.00           C
ATOM   3095 HD21 LEU A 195      63.960  55.080  52.190  1.00  0.00           H
ATOM   3096 HD22 LEU A 195      64.540  56.560  52.860  1.00  0.00           H
ATOM   3097 HD23 LEU A 195      65.180  55.960  51.240  1.00  0.00           H
ATOM   3098  C   LEU A 195      60.010  55.400  53.060  1.00  0.00           C
ATOM   3099  O   LEU A 195      60.040  55.480  54.340  1.00  0.00           O
ATOM   3100  N   GLU A 196      58.830  55.250  52.470  1.00  0.00           N
ATOM   3101  HN  GLU A 196      58.860  55.390  51.480  1.00  0.00           H
ATOM   3102  CA  GLU A 196      57.480  55.210  52.930  1.00  0.00           C
ATOM   3103  HA  GLU A 196      57.320  56.050  53.600  1.00  0.00           H
ATOM   3104  CB  GLU A 196      56.420  55.340  51.890  1.00  0.00           C
ATOM   3105  HB1 GLU A 196      55.470  55.250  52.460  1.00  0.00           H
ATOM   3106  HB2 GLU A 196      56.460  54.450  51.230  1.00  0.00           H
ATOM   3107  CG  GLU A 196      56.500  56.690  51.240  1.00  0.00           C
ATOM   3108  HG1 GLU A 196      57.520  56.870  50.830  1.00  0.00           H
ATOM   3109  HG2 GLU A 196      56.370  57.470  52.020  1.00  0.00           H
ATOM   3110  CD  GLU A 196      55.510  56.840  50.090  1.00  0.00           C
ATOM   3111  OE1 GLU A 196      55.260  55.940  49.360  1.00  0.00           O
ATOM   3112  OE2 GLU A 196      55.140  58.190  49.940  1.00  0.00           O
ATOM   3113  HE2 GLU A 196      54.880  58.370  49.030  1.00  0.00           H
ATOM   3114  C   GLU A 196      57.240  54.040  53.860  1.00  0.00           C
ATOM   3115  O   GLU A 196      56.530  54.100  54.880  1.00  0.00           O
ATOM   3116  N   PHE A 197      57.740  52.830  53.600  1.00  0.00           N
ATOM   3117  HN  PHE A 197      58.350  52.580  52.860  1.00  0.00           H
ATOM   3118  CA  PHE A 197      57.570  51.820  54.590  1.00  0.00           C
ATOM   3119  HA  PHE A 197      56.720  52.030  55.220  1.00  0.00           H
ATOM   3120  CB  PHE A 197      57.070  50.430  53.890  1.00  0.00           C
ATOM   3121  HB1 PHE A 197      57.090  49.640  54.670  1.00  0.00           H
ATOM   3122  HB2 PHE A 197      57.720  50.190  53.030  1.00  0.00           H
ATOM   3123  CG  PHE A 197      55.580  50.350  53.460  1.00  0.00           C
ATOM   3124  CD1 PHE A 197      55.120  49.080  53.150  1.00  0.00           C
ATOM   3125  HD1 PHE A 197      55.800  48.240  53.080  1.00  0.00           H
ATOM   3126  CE1 PHE A 197      53.840  48.860  52.570  1.00  0.00           C
ATOM   3127  HE1 PHE A 197      53.480  47.900  52.250  1.00  0.00           H
ATOM   3128  CZ  PHE A 197      53.000  50.000  52.400  1.00  0.00           C
ATOM   3129  HZ  PHE A 197      52.030  49.870  51.950  1.00  0.00           H
ATOM   3130  CD2 PHE A 197      54.730  51.430  53.240  1.00  0.00           C
ATOM   3131  HD2 PHE A 197      55.160  52.420  53.250  1.00  0.00           H
ATOM   3132  CE2 PHE A 197      53.480  51.260  52.730  1.00  0.00           C
ATOM   3133  HE2 PHE A 197      52.870  52.140  52.600  1.00  0.00           H
ATOM   3134  C   PHE A 197      58.760  51.610  55.490  1.00  0.00           C
ATOM   3135  O   PHE A 197      58.620  51.330  56.680  1.00  0.00           O
ATOM   3136  N   PHE A 198      60.010  51.620  54.930  1.00  0.00           N
ATOM   3137  HN  PHE A 198      60.050  51.790  53.950  1.00  0.00           H
ATOM   3138  CA  PHE A 198      61.190  51.320  55.740  1.00  0.00           C
ATOM   3139  HA  PHE A 198      61.040  50.440  56.340  1.00  0.00           H
ATOM   3140  CB  PHE A 198      62.420  51.130  54.790  1.00  0.00           C
ATOM   3141  HB1 PHE A 198      62.610  52.070  54.220  1.00  0.00           H
ATOM   3142  HB2 PHE A 198      62.140  50.420  53.980  1.00  0.00           H
ATOM   3143  CG  PHE A 198      63.570  50.720  55.620  1.00  0.00           C
ATOM   3144  CD1 PHE A 198      64.560  51.700  56.140  1.00  0.00           C
ATOM   3145  HD1 PHE A 198      64.520  52.720  55.800  1.00  0.00           H
ATOM   3146  CE1 PHE A 198      65.660  51.270  56.920  1.00  0.00           C
ATOM   3147  HE1 PHE A 198      66.270  52.060  57.320  1.00  0.00           H
ATOM   3148  CZ  PHE A 198      65.730  49.970  57.280  1.00  0.00           C
ATOM   3149  HZ  PHE A 198      66.550  49.830  57.970  1.00  0.00           H
ATOM   3150  CD2 PHE A 198      63.770  49.400  56.040  1.00  0.00           C
ATOM   3151  HD2 PHE A 198      63.010  48.730  55.660  1.00  0.00           H
ATOM   3152  CE2 PHE A 198      64.820  48.960  56.840  1.00  0.00           C
ATOM   3153  HE2 PHE A 198      64.970  47.920  57.080  1.00  0.00           H
ATOM   3154  C   PHE A 198      61.370  52.320  56.950  1.00  0.00           C
ATOM   3155  O   PHE A 198      61.570  51.880  58.050  1.00  0.00           O
ATOM   3156  N   LEU A 199      61.350  53.640  56.700  1.00  0.00           N
ATOM   3157  HN  LEU A 199      61.110  54.060  55.820  1.00  0.00           H
ATOM   3158  CA  LEU A 199      61.720  54.570  57.740  1.00  0.00           C
ATOM   3159  HA  LEU A 199      62.660  54.210  58.140  1.00  0.00           H
ATOM   3160  CB  LEU A 199      61.830  55.980  57.090  1.00  0.00           C
ATOM   3161  HB1 LEU A 199      61.890  56.700  57.930  1.00  0.00           H
ATOM   3162  HB2 LEU A 199      60.810  56.150  56.680  1.00  0.00           H
ATOM   3163  CG  LEU A 199      62.900  56.150  56.010  1.00  0.00           C
ATOM   3164  HG  LEU A 199      62.520  55.610  55.120  1.00  0.00           H
ATOM   3165  CD1 LEU A 199      62.880  57.710  55.670  1.00  0.00           C
ATOM   3166 HD11 LEU A 199      61.820  58.020  55.640  1.00  0.00           H
ATOM   3167 HD12 LEU A 199      63.430  57.930  54.720  1.00  0.00           H
ATOM   3168 HD13 LEU A 199      63.430  58.280  56.470  1.00  0.00           H
ATOM   3169  CD2 LEU A 199      64.290  55.680  56.380  1.00  0.00           C
ATOM   3170 HD21 LEU A 199      64.260  54.610  56.640  1.00  0.00           H
ATOM   3171 HD22 LEU A 199      64.800  56.210  57.210  1.00  0.00           H
ATOM   3172 HD23 LEU A 199      65.000  55.880  55.550  1.00  0.00           H
ATOM   3173  C   LEU A 199      60.740  54.640  58.910  1.00  0.00           C
ATOM   3174  O   LEU A 199      61.210  54.750  60.040  1.00  0.00           O
ATOM   3175  N   PRO A 200      59.440  54.510  58.770  1.00  0.00           N
ATOM   3176  CD  PRO A 200      58.650  54.830  57.580  1.00  0.00           C
ATOM   3177  HD1 PRO A 200      59.060  54.310  56.700  1.00  0.00           H
ATOM   3178  HD2 PRO A 200      58.620  55.930  57.490  1.00  0.00           H
ATOM   3179  CA  PRO A 200      58.550  54.580  59.920  1.00  0.00           C
ATOM   3180  HA  PRO A 200      58.850  55.420  60.520  1.00  0.00           H
ATOM   3181  CB  PRO A 200      57.160  54.830  59.370  1.00  0.00           C
ATOM   3182  HB1 PRO A 200      56.850  55.850  59.640  1.00  0.00           H
ATOM   3183  HB2 PRO A 200      56.410  54.200  59.890  1.00  0.00           H
ATOM   3184  CG  PRO A 200      57.190  54.430  57.900  1.00  0.00           C
ATOM   3185  HG1 PRO A 200      57.010  53.350  57.740  1.00  0.00           H
ATOM   3186  HG2 PRO A 200      56.440  55.110  57.440  1.00  0.00           H
ATOM   3187  C   PRO A 200      58.580  53.330  60.810  1.00  0.00           C
ATOM   3188  O   PRO A 200      58.580  53.480  62.030  1.00  0.00           O
ATOM   3189  N   LEU A 201      58.690  52.160  60.160  1.00  0.00           N
ATOM   3190  HN  LEU A 201      58.860  52.170  59.180  1.00  0.00           H
ATOM   3191  CA  LEU A 201      59.040  50.850  60.760  1.00  0.00           C
ATOM   3192  HA  LEU A 201      58.270  50.660  61.490  1.00  0.00           H
ATOM   3193  CB  LEU A 201      59.160  49.700  59.710  1.00  0.00           C
ATOM   3194  HB1 LEU A 201      59.880  49.950  58.900  1.00  0.00           H
ATOM   3195  HB2 LEU A 201      58.210  49.720  59.130  1.00  0.00           H
ATOM   3196  CG  LEU A 201      59.440  48.310  60.200  1.00  0.00           C
ATOM   3197  HG  LEU A 201      60.360  48.310  60.820  1.00  0.00           H
ATOM   3198  CD1 LEU A 201      58.390  47.670  61.220  1.00  0.00           C
ATOM   3199 HD11 LEU A 201      58.120  48.350  62.060  1.00  0.00           H
ATOM   3200 HD12 LEU A 201      58.740  46.690  61.610  1.00  0.00           H
ATOM   3201 HD13 LEU A 201      57.430  47.520  60.700  1.00  0.00           H
ATOM   3202  CD2 LEU A 201      59.730  47.450  58.990  1.00  0.00           C
ATOM   3203 HD21 LEU A 201      58.830  47.370  58.330  1.00  0.00           H
ATOM   3204 HD22 LEU A 201      59.940  46.430  59.360  1.00  0.00           H
ATOM   3205 HD23 LEU A 201      60.660  47.770  58.490  1.00  0.00           H
ATOM   3206  C   LEU A 201      60.300  50.910  61.470  1.00  0.00           C
ATOM   3207  O   LEU A 201      60.450  50.470  62.570  1.00  0.00           O
ATOM   3208  N   GLY A 202      61.370  51.570  60.940  1.00  0.00           N
ATOM   3209  HN  GLY A 202      61.220  51.880  60.000  1.00  0.00           H
ATOM   3210  CA  GLY A 202      62.560  52.070  61.610  1.00  0.00           C
ATOM   3211  HA1 GLY A 202      62.850  52.820  60.890  1.00  0.00           H
ATOM   3212  HA2 GLY A 202      63.220  51.230  61.760  1.00  0.00           H
ATOM   3213  C   GLY A 202      62.320  52.630  63.000  1.00  0.00           C
ATOM   3214  O   GLY A 202      63.100  52.400  63.930  1.00  0.00           O
ATOM   3215  N   ILE A 203      61.330  53.620  63.020  1.00  0.00           N
ATOM   3216  HN  ILE A 203      60.700  53.810  62.280  1.00  0.00           H
ATOM   3217  CA  ILE A 203      60.910  54.340  64.180  1.00  0.00           C
ATOM   3218  HA  ILE A 203      61.780  54.590  64.760  1.00  0.00           H
ATOM   3219  CB  ILE A 203      60.240  55.660  64.000  1.00  0.00           C
ATOM   3220  HB  ILE A 203      59.290  55.500  63.430  1.00  0.00           H
ATOM   3221  CG2 ILE A 203      59.850  56.300  65.350  1.00  0.00           C
ATOM   3222 HG21 ILE A 203      59.040  55.770  65.900  1.00  0.00           H
ATOM   3223 HG22 ILE A 203      59.390  57.310  65.290  1.00  0.00           H
ATOM   3224 HG23 ILE A 203      60.740  56.350  66.000  1.00  0.00           H
ATOM   3225  CG1 ILE A 203      61.240  56.570  63.240  1.00  0.00           C
ATOM   3226 HG11 ILE A 203      61.870  56.130  62.430  1.00  0.00           H
ATOM   3227 HG12 ILE A 203      61.910  56.910  64.040  1.00  0.00           H
ATOM   3228  CD  ILE A 203      60.520  57.780  62.550  1.00  0.00           C
ATOM   3229  HD1 ILE A 203      59.950  57.340  61.700  1.00  0.00           H
ATOM   3230  HD2 ILE A 203      61.290  58.440  62.110  1.00  0.00           H
ATOM   3231  HD3 ILE A 203      59.810  58.300  63.220  1.00  0.00           H
ATOM   3232  C   ILE A 203      60.170  53.300  65.150  1.00  0.00           C
ATOM   3233  O   ILE A 203      60.440  53.170  66.290  1.00  0.00           O
ATOM   3234  N   ILE A 204      59.100  52.580  64.690  1.00  0.00           N
ATOM   3235  HN  ILE A 204      58.850  52.690  63.730  1.00  0.00           H
ATOM   3236  CA  ILE A 204      58.420  51.580  65.470  1.00  0.00           C
ATOM   3237  HA  ILE A 204      57.910  52.010  66.320  1.00  0.00           H
ATOM   3238  CB  ILE A 204      57.230  51.000  64.720  1.00  0.00           C
ATOM   3239  HB  ILE A 204      57.620  50.460  63.830  1.00  0.00           H
ATOM   3240  CG2 ILE A 204      56.370  50.080  65.630  1.00  0.00           C
ATOM   3241 HG21 ILE A 204      55.440  49.680  65.180  1.00  0.00           H
ATOM   3242 HG22 ILE A 204      56.140  50.690  66.540  1.00  0.00           H
ATOM   3243 HG23 ILE A 204      56.940  49.210  66.010  1.00  0.00           H
ATOM   3244  CG1 ILE A 204      56.380  52.040  63.980  1.00  0.00           C
ATOM   3245 HG11 ILE A 204      56.890  52.980  63.670  1.00  0.00           H
ATOM   3246 HG12 ILE A 204      55.610  52.430  64.680  1.00  0.00           H
ATOM   3247  CD  ILE A 204      55.740  51.460  62.700  1.00  0.00           C
ATOM   3248  HD1 ILE A 204      55.120  52.210  62.150  1.00  0.00           H
ATOM   3249  HD2 ILE A 204      55.050  50.610  62.900  1.00  0.00           H
ATOM   3250  HD3 ILE A 204      56.440  50.960  62.000  1.00  0.00           H
ATOM   3251  C   ILE A 204      59.320  50.490  66.040  1.00  0.00           C
ATOM   3252  O   ILE A 204      59.190  50.050  67.200  1.00  0.00           O
ATOM   3253  N   LEU A 205      60.290  49.940  65.250  1.00  0.00           N
ATOM   3254  HN  LEU A 205      60.340  50.100  64.270  1.00  0.00           H
ATOM   3255  CA  LEU A 205      61.340  49.070  65.790  1.00  0.00           C
ATOM   3256  HA  LEU A 205      60.740  48.340  66.310  1.00  0.00           H
ATOM   3257  CB  LEU A 205      62.110  48.210  64.740  1.00  0.00           C
ATOM   3258  HB1 LEU A 205      62.710  47.470  65.310  1.00  0.00           H
ATOM   3259  HB2 LEU A 205      62.760  48.800  64.050  1.00  0.00           H
ATOM   3260  CG  LEU A 205      61.210  47.480  63.820  1.00  0.00           C
ATOM   3261  HG  LEU A 205      60.530  48.230  63.380  1.00  0.00           H
ATOM   3262  CD1 LEU A 205      61.920  46.740  62.680  1.00  0.00           C
ATOM   3263 HD11 LEU A 205      62.670  46.030  63.100  1.00  0.00           H
ATOM   3264 HD12 LEU A 205      62.400  47.470  61.990  1.00  0.00           H
ATOM   3265 HD13 LEU A 205      61.200  46.120  62.090  1.00  0.00           H
ATOM   3266  CD2 LEU A 205      60.220  46.570  64.620  1.00  0.00           C
ATOM   3267 HD21 LEU A 205      59.650  45.950  63.900  1.00  0.00           H
ATOM   3268 HD22 LEU A 205      59.510  47.180  65.210  1.00  0.00           H
ATOM   3269 HD23 LEU A 205      60.730  45.880  65.330  1.00  0.00           H
ATOM   3270  C   LEU A 205      62.400  49.720  66.760  1.00  0.00           C
ATOM   3271  O   LEU A 205      62.800  49.130  67.740  1.00  0.00           O
ATOM   3272  N   PHE A 206      62.760  51.020  66.650  1.00  0.00           N
ATOM   3273  HN  PHE A 206      62.400  51.560  65.890  1.00  0.00           H
ATOM   3274  CA  PHE A 206      63.420  51.870  67.640  1.00  0.00           C
ATOM   3275  HA  PHE A 206      64.310  51.310  67.890  1.00  0.00           H
ATOM   3276  CB  PHE A 206      63.830  53.110  66.920  1.00  0.00           C
ATOM   3277  HB1 PHE A 206      63.000  53.370  66.230  1.00  0.00           H
ATOM   3278  HB2 PHE A 206      64.690  52.930  66.250  1.00  0.00           H
ATOM   3279  CG  PHE A 206      64.080  54.220  67.920  1.00  0.00           C
ATOM   3280  CD1 PHE A 206      62.940  55.040  68.330  1.00  0.00           C
ATOM   3281  HD1 PHE A 206      61.940  54.960  67.940  1.00  0.00           H
ATOM   3282  CE1 PHE A 206      63.160  56.190  69.140  1.00  0.00           C
ATOM   3283  HE1 PHE A 206      62.270  56.750  69.400  1.00  0.00           H
ATOM   3284  CZ  PHE A 206      64.470  56.370  69.630  1.00  0.00           C
ATOM   3285  HZ  PHE A 206      64.670  57.250  70.230  1.00  0.00           H
ATOM   3286  CD2 PHE A 206      65.370  54.610  68.310  1.00  0.00           C
ATOM   3287  HD2 PHE A 206      66.190  54.080  67.840  1.00  0.00           H
ATOM   3288  CE2 PHE A 206      65.540  55.610  69.260  1.00  0.00           C
ATOM   3289  HE2 PHE A 206      66.560  55.900  69.500  1.00  0.00           H
ATOM   3290  C   PHE A 206      62.710  51.980  68.980  1.00  0.00           C
ATOM   3291  O   PHE A 206      63.230  51.730  70.100  1.00  0.00           O
ATOM   3292  N   CYS A 207      61.330  52.240  68.860  1.00  0.00           N
ATOM   3293  HN  CYS A 207      61.030  52.460  67.940  1.00  0.00           H
ATOM   3294  CA  CYS A 207      60.390  52.210  69.910  1.00  0.00           C
ATOM   3295  HA  CYS A 207      60.740  52.930  70.620  1.00  0.00           H
ATOM   3296  CB  CYS A 207      58.900  52.610  69.570  1.00  0.00           C
ATOM   3297  HB1 CYS A 207      58.260  52.380  70.440  1.00  0.00           H
ATOM   3298  HB2 CYS A 207      58.610  51.870  68.780  1.00  0.00           H
ATOM   3299  SG  CYS A 207      58.800  54.310  68.910  1.00  0.00           S
ATOM   3300  HG1 CYS A 207      59.370  54.020  67.750  1.00  0.00           H
ATOM   3301  C   CYS A 207      60.360  50.900  70.630  1.00  0.00           C
ATOM   3302  O   CYS A 207      60.370  50.850  71.840  1.00  0.00           O
ATOM   3303  N   SER A 208      60.470  49.770  69.920  1.00  0.00           N
ATOM   3304  HN  SER A 208      60.610  49.880  68.940  1.00  0.00           H
ATOM   3305  CA  SER A 208      60.460  48.390  70.410  1.00  0.00           C
ATOM   3306  HA  SER A 208      59.840  48.340  71.290  1.00  0.00           H
ATOM   3307  CB  SER A 208      60.180  47.240  69.340  1.00  0.00           C
ATOM   3308  HB1 SER A 208      60.500  46.340  69.920  1.00  0.00           H
ATOM   3309  HB2 SER A 208      60.850  47.410  68.470  1.00  0.00           H
ATOM   3310  OG  SER A 208      58.800  47.220  68.810  1.00  0.00           O
ATOM   3311  HG1 SER A 208      58.730  48.110  68.450  1.00  0.00           H
ATOM   3312  C   SER A 208      61.840  48.030  71.090  1.00  0.00           C
ATOM   3313  O   SER A 208      61.860  47.520  72.150  1.00  0.00           O
ATOM   3314  N   ALA A 209      63.000  48.430  70.520  1.00  0.00           N
ATOM   3315  HN  ALA A 209      62.860  48.780  69.600  1.00  0.00           H
ATOM   3316  CA  ALA A 209      64.370  48.310  71.060  1.00  0.00           C
ATOM   3317  HA  ALA A 209      64.510  47.270  71.330  1.00  0.00           H
ATOM   3318  CB  ALA A 209      65.420  48.680  70.020  1.00  0.00           C
ATOM   3319  HB1 ALA A 209      65.180  49.680  69.590  1.00  0.00           H
ATOM   3320  HB2 ALA A 209      65.440  47.950  69.190  1.00  0.00           H
ATOM   3321  HB3 ALA A 209      66.420  48.780  70.500  1.00  0.00           H
ATOM   3322  C   ALA A 209      64.530  49.090  72.360  1.00  0.00           C
ATOM   3323  O   ALA A 209      64.950  48.570  73.410  1.00  0.00           O
ATOM   3324  N   ARG A 210      64.050  50.370  72.330  1.00  0.00           N
ATOM   3325  HN  ARG A 210      63.640  50.800  71.530  1.00  0.00           H
ATOM   3326  CA  ARG A 210      63.950  51.240  73.480  1.00  0.00           C
ATOM   3327  HA  ARG A 210      64.940  51.130  73.890  1.00  0.00           H
ATOM   3328  CB  ARG A 210      63.700  52.730  73.260  1.00  0.00           C
ATOM   3329  HB1 ARG A 210      63.530  53.290  74.210  1.00  0.00           H
ATOM   3330  HB2 ARG A 210      62.740  52.770  72.680  1.00  0.00           H
ATOM   3331  CG  ARG A 210      64.740  53.540  72.500  1.00  0.00           C
ATOM   3332  HG1 ARG A 210      64.460  54.610  72.460  1.00  0.00           H
ATOM   3333  HG2 ARG A 210      64.730  53.130  71.460  1.00  0.00           H
ATOM   3334  CD  ARG A 210      66.200  53.230  72.770  1.00  0.00           C
ATOM   3335  HD1 ARG A 210      66.880  53.740  72.040  1.00  0.00           H
ATOM   3336  HD2 ARG A 210      66.470  52.140  72.730  1.00  0.00           H
ATOM   3337  NE  ARG A 210      66.590  53.790  74.110  1.00  0.00           N
ATOM   3338  HE  ARG A 210      66.000  54.380  74.670  1.00  0.00           H
ATOM   3339  CZ  ARG A 210      67.860  53.870  74.500  1.00  0.00           C
ATOM   3340  NH1 ARG A 210      68.760  52.970  74.090  1.00  0.00           N
ATOM   3341 HH11 ARG A 210      68.540  52.320  73.370  1.00  0.00           H
ATOM   3342 HH12 ARG A 210      69.700  53.050  74.440  1.00  0.00           H
ATOM   3343  NH2 ARG A 210      68.180  54.760  75.390  1.00  0.00           N
ATOM   3344 HH21 ARG A 210      67.400  55.360  75.590  1.00  0.00           H
ATOM   3345 HH22 ARG A 210      69.100  55.050  75.580  1.00  0.00           H
ATOM   3346  C   ARG A 210      63.030  50.800  74.580  1.00  0.00           C
ATOM   3347  O   ARG A 210      63.390  50.730  75.740  1.00  0.00           O
ATOM   3348  N   ILE A 211      61.760  50.410  74.220  1.00  0.00           N
ATOM   3349  HN  ILE A 211      61.270  50.650  73.380  1.00  0.00           H
ATOM   3350  CA  ILE A 211      60.940  49.690  75.220  1.00  0.00           C
ATOM   3351  HA  ILE A 211      60.730  50.300  76.100  1.00  0.00           H
ATOM   3352  CB  ILE A 211      59.630  49.320  74.550  1.00  0.00           C
ATOM   3353  HB  ILE A 211      59.730  49.040  73.490  1.00  0.00           H
ATOM   3354  CG2 ILE A 211      58.860  48.280  75.370  1.00  0.00           C
ATOM   3355 HG21 ILE A 211      57.830  48.150  74.960  1.00  0.00           H
ATOM   3356 HG22 ILE A 211      58.940  48.360  76.480  1.00  0.00           H
ATOM   3357 HG23 ILE A 211      59.400  47.350  75.120  1.00  0.00           H
ATOM   3358  CG1 ILE A 211      58.730  50.540  74.510  1.00  0.00           C
ATOM   3359 HG11 ILE A 211      59.390  51.310  74.070  1.00  0.00           H
ATOM   3360 HG12 ILE A 211      58.500  50.810  75.560  1.00  0.00           H
ATOM   3361  CD  ILE A 211      57.450  50.400  73.620  1.00  0.00           C
ATOM   3362  HD1 ILE A 211      56.860  49.480  73.760  1.00  0.00           H
ATOM   3363  HD2 ILE A 211      57.800  50.450  72.560  1.00  0.00           H
ATOM   3364  HD3 ILE A 211      56.800  51.290  73.720  1.00  0.00           H
ATOM   3365  C   ILE A 211      61.540  48.450  75.910  1.00  0.00           C
ATOM   3366  O   ILE A 211      61.560  48.400  77.100  1.00  0.00           O
ATOM   3367  N   ILE A 212      62.120  47.460  75.140  1.00  0.00           N
ATOM   3368  HN  ILE A 212      62.150  47.460  74.140  1.00  0.00           H
ATOM   3369  CA  ILE A 212      62.850  46.380  75.800  1.00  0.00           C
ATOM   3370  HA  ILE A 212      62.260  45.820  76.510  1.00  0.00           H
ATOM   3371  CB  ILE A 212      63.280  45.440  74.770  1.00  0.00           C
ATOM   3372  HB  ILE A 212      63.720  45.870  73.860  1.00  0.00           H
ATOM   3373  CG2 ILE A 212      64.300  44.340  75.290  1.00  0.00           C
ATOM   3374 HG21 ILE A 212      65.140  44.740  75.890  1.00  0.00           H
ATOM   3375 HG22 ILE A 212      64.680  43.730  74.440  1.00  0.00           H
ATOM   3376 HG23 ILE A 212      63.730  43.660  75.950  1.00  0.00           H
ATOM   3377  CG1 ILE A 212      62.000  44.610  74.320  1.00  0.00           C
ATOM   3378 HG11 ILE A 212      61.130  45.250  74.060  1.00  0.00           H
ATOM   3379 HG12 ILE A 212      61.640  43.980  75.160  1.00  0.00           H
ATOM   3380  CD  ILE A 212      62.240  43.730  73.130  1.00  0.00           C
ATOM   3381  HD1 ILE A 212      61.300  43.230  72.840  1.00  0.00           H
ATOM   3382  HD2 ILE A 212      62.940  42.910  73.410  1.00  0.00           H
ATOM   3383  HD3 ILE A 212      62.640  44.250  72.230  1.00  0.00           H
ATOM   3384  C   ILE A 212      64.030  46.870  76.640  1.00  0.00           C
ATOM   3385  O   ILE A 212      64.260  46.420  77.740  1.00  0.00           O
ATOM   3386  N   TRP A 213      64.810  47.920  76.200  1.00  0.00           N
ATOM   3387  HN  TRP A 213      64.570  48.150  75.260  1.00  0.00           H
ATOM   3388  CA  TRP A 213      65.810  48.600  76.980  1.00  0.00           C
ATOM   3389  HA  TRP A 213      66.490  47.820  77.260  1.00  0.00           H
ATOM   3390  CB  TRP A 213      66.630  49.560  76.040  1.00  0.00           C
ATOM   3391  HB1 TRP A 213      65.920  50.040  75.340  1.00  0.00           H
ATOM   3392  HB2 TRP A 213      67.320  48.860  75.500  1.00  0.00           H
ATOM   3393  CG  TRP A 213      67.480  50.590  76.630  1.00  0.00           C
ATOM   3394  CD1 TRP A 213      68.830  50.360  76.850  1.00  0.00           C
ATOM   3395  HD1 TRP A 213      69.340  49.620  76.250  1.00  0.00           H
ATOM   3396  NE1 TRP A 213      69.320  51.380  77.570  1.00  0.00           N
ATOM   3397  HE1 TRP A 213      70.220  51.720  77.720  1.00  0.00           H
ATOM   3398  CE2 TRP A 213      68.350  52.300  77.880  1.00  0.00           C
ATOM   3399  CD2 TRP A 213      67.180  51.930  77.160  1.00  0.00           C
ATOM   3400  CE3 TRP A 213      65.990  52.680  77.260  1.00  0.00           C
ATOM   3401  HE3 TRP A 213      65.110  52.300  76.770  1.00  0.00           H
ATOM   3402  CZ3 TRP A 213      65.940  53.650  78.250  1.00  0.00           C
ATOM   3403  HZ3 TRP A 213      65.080  54.310  78.280  1.00  0.00           H
ATOM   3404  CZ2 TRP A 213      68.300  53.400  78.740  1.00  0.00           C
ATOM   3405  HZ2 TRP A 213      69.080  53.550  79.480  1.00  0.00           H
ATOM   3406  CH2 TRP A 213      67.080  54.000  78.980  1.00  0.00           C
ATOM   3407  HH2 TRP A 213      66.940  54.910  79.550  1.00  0.00           H
ATOM   3408  C   TRP A 213      65.310  49.280  78.260  1.00  0.00           C
ATOM   3409  O   TRP A 213      65.910  49.100  79.330  1.00  0.00           O
ATOM   3410  N   SER A 214      64.160  49.940  78.190  1.00  0.00           N
ATOM   3411  HN  SER A 214      63.850  49.970  77.250  1.00  0.00           H
ATOM   3412  CA  SER A 214      63.510  50.460  79.370  1.00  0.00           C
ATOM   3413  HA  SER A 214      64.290  50.990  79.910  1.00  0.00           H
ATOM   3414  CB  SER A 214      62.270  51.410  79.020  1.00  0.00           C
ATOM   3415  HB1 SER A 214      61.520  50.790  78.480  1.00  0.00           H
ATOM   3416  HB2 SER A 214      62.630  52.180  78.310  1.00  0.00           H
ATOM   3417  OG  SER A 214      61.730  52.050  80.170  1.00  0.00           O
ATOM   3418  HG1 SER A 214      62.240  52.800  80.500  1.00  0.00           H
ATOM   3419  C   SER A 214      63.040  49.460  80.390  1.00  0.00           C
ATOM   3420  O   SER A 214      63.270  49.480  81.640  1.00  0.00           O
ATOM   3421  N   LEU A 215      62.510  48.310  79.930  1.00  0.00           N
ATOM   3422  HN  LEU A 215      62.290  48.270  78.960  1.00  0.00           H
ATOM   3423  CA  LEU A 215      62.130  47.130  80.740  1.00  0.00           C
ATOM   3424  HA  LEU A 215      61.580  47.530  81.570  1.00  0.00           H
ATOM   3425  CB  LEU A 215      61.290  46.070  79.860  1.00  0.00           C
ATOM   3426  HB1 LEU A 215      61.210  45.170  80.500  1.00  0.00           H
ATOM   3427  HB2 LEU A 215      61.810  45.860  78.900  1.00  0.00           H
ATOM   3428  CG  LEU A 215      59.940  46.630  79.520  1.00  0.00           C
ATOM   3429  HG  LEU A 215      60.070  47.680  79.150  1.00  0.00           H
ATOM   3430  CD1 LEU A 215      59.180  45.810  78.520  1.00  0.00           C
ATOM   3431 HD11 LEU A 215      58.390  46.480  78.110  1.00  0.00           H
ATOM   3432 HD12 LEU A 215      58.650  44.920  78.930  1.00  0.00           H
ATOM   3433 HD13 LEU A 215      59.860  45.430  77.740  1.00  0.00           H
ATOM   3434  CD2 LEU A 215      59.070  46.870  80.820  1.00  0.00           C
ATOM   3435 HD21 LEU A 215      58.000  47.090  80.610  1.00  0.00           H
ATOM   3436 HD22 LEU A 215      59.440  47.740  81.400  1.00  0.00           H
ATOM   3437 HD23 LEU A 215      59.180  46.020  81.520  1.00  0.00           H
ATOM   3438  C   LEU A 215      63.330  46.580  81.510  1.00  0.00           C
ATOM   3439  O   LEU A 215      63.070  46.070  82.590  1.00  0.00           O
ATOM   3440  N   ARG A 216      64.600  46.670  81.080  1.00  0.00           N
ATOM   3441  HN  ARG A 216      64.770  46.970  80.150  1.00  0.00           H
ATOM   3442  CA  ARG A 216      65.750  46.120  81.710  1.00  0.00           C
ATOM   3443  HA  ARG A 216      65.480  45.230  82.260  1.00  0.00           H
ATOM   3444  CB  ARG A 216      66.700  45.780  80.540  1.00  0.00           C
ATOM   3445  HB1 ARG A 216      67.730  45.690  80.930  1.00  0.00           H
ATOM   3446  HB2 ARG A 216      66.700  46.650  79.850  1.00  0.00           H
ATOM   3447  CG  ARG A 216      66.360  44.410  79.860  1.00  0.00           C
ATOM   3448  HG1 ARG A 216      65.330  44.640  79.550  1.00  0.00           H
ATOM   3449  HG2 ARG A 216      66.260  43.600  80.620  1.00  0.00           H
ATOM   3450  CD  ARG A 216      67.290  44.060  78.650  1.00  0.00           C
ATOM   3451  HD1 ARG A 216      68.350  43.860  78.910  1.00  0.00           H
ATOM   3452  HD2 ARG A 216      67.170  44.870  77.900  1.00  0.00           H
ATOM   3453  NE  ARG A 216      66.780  42.760  78.020  1.00  0.00           N
ATOM   3454  HE  ARG A 216      66.480  42.060  78.670  1.00  0.00           H
ATOM   3455  CZ  ARG A 216      67.190  42.260  76.810  1.00  0.00           C
ATOM   3456  NH1 ARG A 216      68.030  42.920  75.970  1.00  0.00           N
ATOM   3457 HH11 ARG A 216      68.300  43.820  76.300  1.00  0.00           H
ATOM   3458 HH12 ARG A 216      68.310  42.400  75.170  1.00  0.00           H
ATOM   3459  NH2 ARG A 216      66.770  41.090  76.450  1.00  0.00           N
ATOM   3460 HH21 ARG A 216      66.430  40.510  77.190  1.00  0.00           H
ATOM   3461 HH22 ARG A 216      67.290  40.530  75.820  1.00  0.00           H
ATOM   3462  C   ARG A 216      66.350  47.090  82.710  1.00  0.00           C
ATOM   3463  O   ARG A 216      67.230  46.770  83.530  1.00  0.00           O
ATOM   3464  N   GLN A 217      65.850  48.320  82.760  1.00  0.00           N
ATOM   3465  HN  GLN A 217      65.080  48.650  82.230  1.00  0.00           H
ATOM   3466  CA  GLN A 217      66.270  49.270  83.770  1.00  0.00           C
ATOM   3467  HA  GLN A 217      67.210  49.030  84.230  1.00  0.00           H
ATOM   3468  CB  GLN A 217      66.210  50.740  83.130  1.00  0.00           C
ATOM   3469  HB1 GLN A 217      66.500  51.360  84.010  1.00  0.00           H
ATOM   3470  HB2 GLN A 217      65.230  51.030  82.700  1.00  0.00           H
ATOM   3471  CG  GLN A 217      67.270  51.000  82.050  1.00  0.00           C
ATOM   3472  HG1 GLN A 217      67.190  52.020  81.640  1.00  0.00           H
ATOM   3473  HG2 GLN A 217      67.170  50.390  81.130  1.00  0.00           H
ATOM   3474  CD  GLN A 217      68.630  50.850  82.640  1.00  0.00           C
ATOM   3475  OE1 GLN A 217      69.060  51.710  83.350  1.00  0.00           O
ATOM   3476  NE2 GLN A 217      69.250  49.700  82.380  1.00  0.00           N
ATOM   3477 HE21 GLN A 217      70.230  49.570  82.520  1.00  0.00           H
ATOM   3478 HE22 GLN A 217      68.980  49.180  81.570  1.00  0.00           H
ATOM   3479  C   GLN A 217      65.320  49.330  84.920  1.00  0.00           C
ATOM   3480  O   GLN A 217      65.540  49.920  85.900  1.00  0.00           O
ATOM   3481  N   ARG A 218      64.170  48.570  84.780  1.00  0.00           N
ATOM   3482  HN  ARG A 218      63.930  48.250  83.870  1.00  0.00           H
ATOM   3483  CA  ARG A 218      63.220  48.170  85.790  1.00  0.00           C
ATOM   3484  HA  ARG A 218      63.180  49.030  86.460  1.00  0.00           H
ATOM   3485  CB  ARG A 218      61.860  47.780  85.180  1.00  0.00           C
ATOM   3486  HB1 ARG A 218      61.340  46.960  85.720  1.00  0.00           H
ATOM   3487  HB2 ARG A 218      62.070  47.330  84.190  1.00  0.00           H
ATOM   3488  CG  ARG A 218      60.890  48.860  84.990  1.00  0.00           C
ATOM   3489  HG1 ARG A 218      61.370  49.620  84.330  1.00  0.00           H
ATOM   3490  HG2 ARG A 218      60.690  49.510  85.870  1.00  0.00           H
ATOM   3491  CD  ARG A 218      59.550  48.490  84.390  1.00  0.00           C
ATOM   3492  HD1 ARG A 218      59.580  47.880  83.460  1.00  0.00           H
ATOM   3493  HD2 ARG A 218      59.100  49.480  84.240  1.00  0.00           H
ATOM   3494  NE  ARG A 218      58.800  47.710  85.420  1.00  0.00           N
ATOM   3495  HE  ARG A 218      59.140  47.250  86.230  1.00  0.00           H
ATOM   3496  CZ  ARG A 218      57.570  47.420  85.210  1.00  0.00           C
ATOM   3497  NH1 ARG A 218      56.710  48.160  84.500  1.00  0.00           N
ATOM   3498 HH11 ARG A 218      57.170  48.770  83.850  1.00  0.00           H
ATOM   3499 HH12 ARG A 218      55.900  47.660  84.210  1.00  0.00           H
ATOM   3500  NH2 ARG A 218      56.960  46.420  85.810  1.00  0.00           N
ATOM   3501 HH21 ARG A 218      57.440  45.830  86.470  1.00  0.00           H
ATOM   3502 HH22 ARG A 218      55.970  46.330  85.850  1.00  0.00           H
ATOM   3503  C   ARG A 218      63.800  47.020  86.630  1.00  0.00           C
ATOM   3504  O   ARG A 218      64.640  46.340  86.060  1.00  0.00           O
ATOM   3505  N   GLN A 219      63.430  46.840  87.910  1.00  0.00           N
ATOM   3506  HN  GLN A 219      62.760  47.420  88.380  1.00  0.00           H
ATOM   3507  CA  GLN A 219      63.860  45.710  88.650  1.00  0.00           C
ATOM   3508  HA  GLN A 219      64.930  45.770  88.470  1.00  0.00           H
ATOM   3509  CB  GLN A 219      63.620  45.840  90.200  1.00  0.00           C
ATOM   3510  HB1 GLN A 219      64.090  44.910  90.620  1.00  0.00           H
ATOM   3511  HB2 GLN A 219      62.540  45.830  90.390  1.00  0.00           H
ATOM   3512  CG  GLN A 219      64.430  46.960  90.910  1.00  0.00           C
ATOM   3513  HG1 GLN A 219      64.950  46.600  91.810  1.00  0.00           H
ATOM   3514  HG2 GLN A 219      63.820  47.860  91.160  1.00  0.00           H
ATOM   3515  CD  GLN A 219      65.590  47.570  90.120  1.00  0.00           C
ATOM   3516  OE1 GLN A 219      66.710  47.110  90.180  1.00  0.00           O
ATOM   3517  NE2 GLN A 219      65.250  48.820  89.500  1.00  0.00           N
ATOM   3518 HE21 GLN A 219      66.000  49.330  89.100  1.00  0.00           H
ATOM   3519 HE22 GLN A 219      64.460  49.270  89.910  1.00  0.00           H
ATOM   3520  C   GLN A 219      63.440  44.260  88.230  1.00  0.00           C
ATOM   3521  O   GLN A 219      62.330  44.040  87.740  1.00  0.00           O
ATOM   3522  N   MET A 220      64.250  43.200  88.430  1.00  0.00           N
ATOM   3523  HN  MET A 220      65.160  43.270  88.840  1.00  0.00           H
ATOM   3524  CA  MET A 220      63.860  41.740  88.160  1.00  0.00           C
ATOM   3525  HA  MET A 220      64.640  41.150  88.630  1.00  0.00           H
ATOM   3526  CB  MET A 220      62.500  41.210  88.860  1.00  0.00           C
ATOM   3527  HB1 MET A 220      62.610  40.110  88.900  1.00  0.00           H
ATOM   3528  HB2 MET A 220      61.680  41.630  88.220  1.00  0.00           H
ATOM   3529  CG  MET A 220      62.310  41.650  90.320  1.00  0.00           C
ATOM   3530  HG1 MET A 220      61.280  41.490  90.700  1.00  0.00           H
ATOM   3531  HG2 MET A 220      62.470  42.750  90.320  1.00  0.00           H
ATOM   3532  SD  MET A 220      63.520  41.030  91.470  1.00  0.00           S
ATOM   3533  CE  MET A 220      63.110  42.310  92.740  1.00  0.00           C
ATOM   3534  HE1 MET A 220      63.940  42.350  93.480  1.00  0.00           H
ATOM   3535  HE2 MET A 220      62.120  42.190  93.220  1.00  0.00           H
ATOM   3536  HE3 MET A 220      63.030  43.300  92.230  1.00  0.00           H
ATOM   3537  C   MET A 220      63.890  41.500  86.650  1.00  0.00           C
ATOM   3538  O   MET A 220      62.950  40.840  86.130  1.00  0.00           O
ATOM   3539  N   ASP A 221      64.840  41.870  85.840  1.00  0.00           N
ATOM   3540  HN  ASP A 221      65.700  42.200  86.230  1.00  0.00           H
ATOM   3541  CA  ASP A 221      64.870  41.810  84.410  1.00  0.00           C
ATOM   3542  HA  ASP A 221      63.930  42.240  84.130  1.00  0.00           H
ATOM   3543  CB  ASP A 221      65.980  42.680  83.760  1.00  0.00           C
ATOM   3544  HB1 ASP A 221      65.800  43.760  83.970  1.00  0.00           H
ATOM   3545  HB2 ASP A 221      66.010  42.570  82.650  1.00  0.00           H
ATOM   3546  CG  ASP A 221      67.390  42.290  84.160  1.00  0.00           C
ATOM   3547  OD1 ASP A 221      67.680  42.480  85.350  1.00  0.00           O
ATOM   3548  OD2 ASP A 221      68.340  42.000  83.380  1.00  0.00           O
ATOM   3549  C   ASP A 221      64.870  40.350  83.890  1.00  0.00           C
ATOM   3550  O   ASP A 221      64.390  40.080  82.790  1.00  0.00           O
ATOM   3551  N   ARG A 222      65.490  39.470  84.650  1.00  0.00           N
ATOM   3552  HN  ARG A 222      65.990  39.670  85.500  1.00  0.00           H
ATOM   3553  CA  ARG A 222      65.460  38.160  84.350  1.00  0.00           C
ATOM   3554  HA  ARG A 222      65.250  37.890  83.320  1.00  0.00           H
ATOM   3555  CB  ARG A 222      66.920  37.670  84.530  1.00  0.00           C
ATOM   3556  HB1 ARG A 222      67.010  36.570  84.410  1.00  0.00           H
ATOM   3557  HB2 ARG A 222      67.200  37.770  85.600  1.00  0.00           H
ATOM   3558  CG  ARG A 222      67.970  38.360  83.640  1.00  0.00           C
ATOM   3559  HG1 ARG A 222      68.880  37.720  83.720  1.00  0.00           H
ATOM   3560  HG2 ARG A 222      68.110  39.360  84.100  1.00  0.00           H
ATOM   3561  CD  ARG A 222      67.690  38.550  82.100  1.00  0.00           C
ATOM   3562  HD1 ARG A 222      66.600  38.670  82.010  1.00  0.00           H
ATOM   3563  HD2 ARG A 222      68.000  37.590  81.630  1.00  0.00           H
ATOM   3564  NE  ARG A 222      68.430  39.740  81.510  1.00  0.00           N
ATOM   3565  HE  ARG A 222      68.430  40.540  82.120  1.00  0.00           H
ATOM   3566  CZ  ARG A 222      68.930  39.910  80.280  1.00  0.00           C
ATOM   3567  NH1 ARG A 222      68.880  38.900  79.430  1.00  0.00           N
ATOM   3568 HH11 ARG A 222      68.280  38.140  79.640  1.00  0.00           H
ATOM   3569 HH12 ARG A 222      69.470  38.900  78.640  1.00  0.00           H
ATOM   3570  NH2 ARG A 222      69.580  41.050  80.020  1.00  0.00           N
ATOM   3571 HH21 ARG A 222      69.490  41.900  80.530  1.00  0.00           H
ATOM   3572 HH22 ARG A 222      69.820  41.240  79.070  1.00  0.00           H
ATOM   3573  C   ARG A 222      64.540  37.340  85.200  1.00  0.00           C
ATOM   3574  O   ARG A 222      64.810  36.150  85.370  1.00  0.00           O
ATOM   3575  N   HSD A 223      63.520  37.960  85.720  1.00  0.00           N
ATOM   3576  HN  HSD A 223      63.230  38.900  85.560  1.00  0.00           H
ATOM   3577  CA  HSD A 223      62.440  37.170  86.380  1.00  0.00           C
ATOM   3578  HA  HSD A 223      62.730  36.150  86.540  1.00  0.00           H
ATOM   3579  CB  HSD A 223      62.000  37.630  87.790  1.00  0.00           C
ATOM   3580  HB1 HSD A 223      61.150  37.000  88.140  1.00  0.00           H
ATOM   3581  HB2 HSD A 223      61.600  38.630  87.990  1.00  0.00           H
ATOM   3582  ND1 HSD A 223      64.300  37.890  88.730  1.00  0.00           N
ATOM   3583  HD1 HSD A 223      64.600  38.560  88.050  1.00  0.00           H
ATOM   3584  CG  HSD A 223      63.050  37.300  88.770  1.00  0.00           C
ATOM   3585  CE1 HSD A 223      64.960  37.400  89.810  1.00  0.00           C
ATOM   3586  HE1 HSD A 223      66.000  37.660  90.040  1.00  0.00           H
ATOM   3587  NE2 HSD A 223      64.260  36.510  90.530  1.00  0.00           N
ATOM   3588  CD2 HSD A 223      63.030  36.470  89.880  1.00  0.00           C
ATOM   3589  HD2 HSD A 223      62.240  35.810  90.210  1.00  0.00           H
ATOM   3590  C   HSD A 223      61.310  37.250  85.360  1.00  0.00           C
ATOM   3591  O   HSD A 223      61.160  38.160  84.560  1.00  0.00           O
ATOM   3592  N   ALA A 224      60.410  36.280  85.370  1.00  0.00           N
ATOM   3593  HN  ALA A 224      60.570  35.550  86.020  1.00  0.00           H
ATOM   3594  CA  ALA A 224      59.340  36.100  84.420  1.00  0.00           C
ATOM   3595  HA  ALA A 224      59.630  35.860  83.410  1.00  0.00           H
ATOM   3596  CB  ALA A 224      58.480  34.920  84.870  1.00  0.00           C
ATOM   3597  HB1 ALA A 224      58.010  35.150  85.840  1.00  0.00           H
ATOM   3598  HB2 ALA A 224      59.020  33.940  84.840  1.00  0.00           H
ATOM   3599  HB3 ALA A 224      57.680  34.800  84.100  1.00  0.00           H
ATOM   3600  C   ALA A 224      58.460  37.360  84.260  1.00  0.00           C
ATOM   3601  O   ALA A 224      58.030  37.660  83.150  1.00  0.00           O
ATOM   3602  N   LYS A 225      58.200  38.090  85.390  1.00  0.00           N
ATOM   3603  HN  LYS A 225      58.390  37.680  86.280  1.00  0.00           H
ATOM   3604  CA  LYS A 225      57.370  39.270  85.370  1.00  0.00           C
ATOM   3605  HA  LYS A 225      56.390  38.960  85.080  1.00  0.00           H
ATOM   3606  CB  LYS A 225      57.190  39.900  86.720  1.00  0.00           C
ATOM   3607  HB1 LYS A 225      56.640  39.280  87.450  1.00  0.00           H
ATOM   3608  HB2 LYS A 225      56.750  40.900  86.570  1.00  0.00           H
ATOM   3609  CG  LYS A 225      58.560  40.130  87.430  1.00  0.00           C
ATOM   3610  HG1 LYS A 225      59.110  40.900  86.840  1.00  0.00           H
ATOM   3611  HG2 LYS A 225      59.050  39.140  87.430  1.00  0.00           H
ATOM   3612  CD  LYS A 225      58.350  40.780  88.780  1.00  0.00           C
ATOM   3613  HD1 LYS A 225      57.730  41.680  88.650  1.00  0.00           H
ATOM   3614  HD2 LYS A 225      59.340  41.160  89.140  1.00  0.00           H
ATOM   3615  CE  LYS A 225      57.740  39.750  89.740  1.00  0.00           C
ATOM   3616  HE1 LYS A 225      58.370  38.840  89.660  1.00  0.00           H
ATOM   3617  HE2 LYS A 225      56.660  39.590  89.540  1.00  0.00           H
ATOM   3618  NZ  LYS A 225      57.810  40.220  91.170  1.00  0.00           N
ATOM   3619  HZ1 LYS A 225      58.750  40.480  91.530  1.00  0.00           H
ATOM   3620  HZ2 LYS A 225      57.300  39.460  91.660  1.00  0.00           H
ATOM   3621  HZ3 LYS A 225      57.230  41.080  91.150  1.00  0.00           H
ATOM   3622  C   LYS A 225      57.790  40.350  84.360  1.00  0.00           C
ATOM   3623  O   LYS A 225      56.880  40.980  83.780  1.00  0.00           O
ATOM   3624  N   ILE A 226      59.110  40.510  84.130  1.00  0.00           N
ATOM   3625  HN  ILE A 226      59.810  40.050  84.670  1.00  0.00           H
ATOM   3626  CA  ILE A 226      59.600  41.430  83.130  1.00  0.00           C
ATOM   3627  HA  ILE A 226      58.900  42.230  82.940  1.00  0.00           H
ATOM   3628  CB  ILE A 226      61.020  41.990  83.560  1.00  0.00           C
ATOM   3629  HB  ILE A 226      61.570  41.080  83.900  1.00  0.00           H
ATOM   3630  CG2 ILE A 226      61.710  42.670  82.450  1.00  0.00           C
ATOM   3631 HG21 ILE A 226      62.630  43.100  82.910  1.00  0.00           H
ATOM   3632 HG22 ILE A 226      61.050  43.460  82.060  1.00  0.00           H
ATOM   3633 HG23 ILE A 226      62.040  42.070  81.580  1.00  0.00           H
ATOM   3634  CG1 ILE A 226      60.790  43.010  84.770  1.00  0.00           C
ATOM   3635 HG11 ILE A 226      61.760  43.160  85.280  1.00  0.00           H
ATOM   3636 HG12 ILE A 226      60.080  42.530  85.480  1.00  0.00           H
ATOM   3637  CD  ILE A 226      60.340  44.420  84.420  1.00  0.00           C
ATOM   3638  HD1 ILE A 226      60.090  45.030  85.320  1.00  0.00           H
ATOM   3639  HD2 ILE A 226      59.490  44.490  83.700  1.00  0.00           H
ATOM   3640  HD3 ILE A 226      61.220  44.890  83.940  1.00  0.00           H
ATOM   3641  C   ILE A 226      59.670  40.640  81.790  1.00  0.00           C
ATOM   3642  O   ILE A 226      59.290  41.190  80.810  1.00  0.00           O
ATOM   3643  N   LYS A 227      60.240  39.430  81.750  1.00  0.00           N
ATOM   3644  HN  LYS A 227      60.440  38.910  82.570  1.00  0.00           H
ATOM   3645  CA  LYS A 227      60.430  38.710  80.540  1.00  0.00           C
ATOM   3646  HA  LYS A 227      61.120  39.240  79.920  1.00  0.00           H
ATOM   3647  CB  LYS A 227      61.160  37.410  80.890  1.00  0.00           C
ATOM   3648  HB1 LYS A 227      61.190  36.820  79.940  1.00  0.00           H
ATOM   3649  HB2 LYS A 227      60.570  36.740  81.550  1.00  0.00           H
ATOM   3650  CG  LYS A 227      62.560  37.530  81.470  1.00  0.00           C
ATOM   3651  HG1 LYS A 227      62.500  37.910  82.510  1.00  0.00           H
ATOM   3652  HG2 LYS A 227      63.160  38.290  80.940  1.00  0.00           H
ATOM   3653  CD  LYS A 227      63.410  36.240  81.310  1.00  0.00           C
ATOM   3654  HD1 LYS A 227      64.390  36.370  81.820  1.00  0.00           H
ATOM   3655  HD2 LYS A 227      63.510  36.090  80.210  1.00  0.00           H
ATOM   3656  CE  LYS A 227      62.840  34.920  81.980  1.00  0.00           C
ATOM   3657  HE1 LYS A 227      61.840  34.750  81.530  1.00  0.00           H
ATOM   3658  HE2 LYS A 227      62.590  35.090  83.040  1.00  0.00           H
ATOM   3659  NZ  LYS A 227      63.790  33.780  81.840  1.00  0.00           N
ATOM   3660  HZ1 LYS A 227      64.470  33.990  81.070  1.00  0.00           H
ATOM   3661  HZ2 LYS A 227      63.230  32.940  81.590  1.00  0.00           H
ATOM   3662  HZ3 LYS A 227      64.260  33.630  82.750  1.00  0.00           H
ATOM   3663  C   LYS A 227      59.180  38.420  79.700  1.00  0.00           C
ATOM   3664  O   LYS A 227      59.170  38.510  78.470  1.00  0.00           O
ATOM   3665  N   ARG A 228      57.980  38.160  80.320  1.00  0.00           N
ATOM   3666  HN  ARG A 228      57.930  38.030  81.310  1.00  0.00           H
ATOM   3667  CA  ARG A 228      56.640  38.090  79.670  1.00  0.00           C
ATOM   3668  HA  ARG A 228      56.820  37.340  78.900  1.00  0.00           H
ATOM   3669  CB  ARG A 228      55.540  37.750  80.720  1.00  0.00           C
ATOM   3670  HB1 ARG A 228      54.540  37.920  80.290  1.00  0.00           H
ATOM   3671  HB2 ARG A 228      55.750  38.470  81.540  1.00  0.00           H
ATOM   3672  CG  ARG A 228      55.730  36.300  81.200  1.00  0.00           C
ATOM   3673  HG1 ARG A 228      56.750  36.170  81.630  1.00  0.00           H
ATOM   3674  HG2 ARG A 228      55.620  35.580  80.360  1.00  0.00           H
ATOM   3675  CD  ARG A 228      54.670  35.820  82.240  1.00  0.00           C
ATOM   3676  HD1 ARG A 228      54.780  36.540  83.080  1.00  0.00           H
ATOM   3677  HD2 ARG A 228      54.980  34.850  82.670  1.00  0.00           H
ATOM   3678  NE  ARG A 228      53.340  35.750  81.550  1.00  0.00           N
ATOM   3679  HE  ARG A 228      52.690  36.460  81.780  1.00  0.00           H
ATOM   3680  CZ  ARG A 228      52.920  34.660  80.890  1.00  0.00           C
ATOM   3681  NH1 ARG A 228      53.650  33.580  80.770  1.00  0.00           N
ATOM   3682 HH11 ARG A 228      54.370  33.420  81.460  1.00  0.00           H
ATOM   3683 HH12 ARG A 228      53.410  32.780  80.220  1.00  0.00           H
ATOM   3684  NH2 ARG A 228      51.780  34.700  80.230  1.00  0.00           N
ATOM   3685 HH21 ARG A 228      51.260  35.550  80.110  1.00  0.00           H
ATOM   3686 HH22 ARG A 228      51.440  33.930  79.680  1.00  0.00           H
ATOM   3687  C   ARG A 228      56.240  39.340  78.940  1.00  0.00           C
ATOM   3688  O   ARG A 228      55.860  39.270  77.760  1.00  0.00           O
ATOM   3689  N   ALA A 229      56.400  40.490  79.610  1.00  0.00           N
ATOM   3690  HN  ALA A 229      56.810  40.460  80.520  1.00  0.00           H
ATOM   3691  CA  ALA A 229      56.210  41.830  78.920  1.00  0.00           C
ATOM   3692  HA  ALA A 229      55.240  41.860  78.430  1.00  0.00           H
ATOM   3693  CB  ALA A 229      56.330  42.870  80.000  1.00  0.00           C
ATOM   3694  HB1 ALA A 229      56.180  43.910  79.660  1.00  0.00           H
ATOM   3695  HB2 ALA A 229      57.380  42.820  80.360  1.00  0.00           H
ATOM   3696  HB3 ALA A 229      55.650  42.640  80.850  1.00  0.00           H
ATOM   3697  C   ALA A 229      57.240  42.150  77.890  1.00  0.00           C
ATOM   3698  O   ALA A 229      56.890  42.760  76.830  1.00  0.00           O
ATOM   3699  N   ILE A 230      58.530  41.740  78.040  1.00  0.00           N
ATOM   3700  HN  ILE A 230      58.890  41.350  78.880  1.00  0.00           H
ATOM   3701  CA  ILE A 230      59.500  41.780  76.890  1.00  0.00           C
ATOM   3702  HA  ILE A 230      59.590  42.810  76.590  1.00  0.00           H
ATOM   3703  CB  ILE A 230      60.910  41.460  77.410  1.00  0.00           C
ATOM   3704  HB  ILE A 230      60.830  40.510  77.980  1.00  0.00           H
ATOM   3705  CG2 ILE A 230      61.890  41.130  76.310  1.00  0.00           C
ATOM   3706 HG21 ILE A 230      61.930  41.930  75.550  1.00  0.00           H
ATOM   3707 HG22 ILE A 230      61.820  40.110  75.870  1.00  0.00           H
ATOM   3708 HG23 ILE A 230      62.920  41.070  76.720  1.00  0.00           H
ATOM   3709  CG1 ILE A 230      61.470  42.570  78.300  1.00  0.00           C
ATOM   3710 HG11 ILE A 230      60.690  42.630  79.100  1.00  0.00           H
ATOM   3711 HG12 ILE A 230      61.730  43.480  77.750  1.00  0.00           H
ATOM   3712  CD  ILE A 230      62.740  42.230  79.110  1.00  0.00           C
ATOM   3713  HD1 ILE A 230      62.930  43.090  79.800  1.00  0.00           H
ATOM   3714  HD2 ILE A 230      63.610  42.100  78.420  1.00  0.00           H
ATOM   3715  HD3 ILE A 230      62.600  41.300  79.690  1.00  0.00           H
ATOM   3716  C   ILE A 230      59.110  40.950  75.690  1.00  0.00           C
ATOM   3717  O   ILE A 230      59.230  41.370  74.530  1.00  0.00           O
ATOM   3718  N   THR A 231      58.560  39.800  75.940  1.00  0.00           N
ATOM   3719  HN  THR A 231      58.430  39.540  76.890  1.00  0.00           H
ATOM   3720  CA  THR A 231      58.160  38.740  75.060  1.00  0.00           C
ATOM   3721  HA  THR A 231      59.000  38.440  74.460  1.00  0.00           H
ATOM   3722  CB  THR A 231      57.720  37.440  75.640  1.00  0.00           C
ATOM   3723  HB  THR A 231      56.910  37.530  76.400  1.00  0.00           H
ATOM   3724  OG1 THR A 231      58.730  36.850  76.450  1.00  0.00           O
ATOM   3725  HG1 THR A 231      58.800  37.340  77.270  1.00  0.00           H
ATOM   3726  CG2 THR A 231      57.260  36.400  74.590  1.00  0.00           C
ATOM   3727 HG21 THR A 231      56.870  35.490  75.080  1.00  0.00           H
ATOM   3728 HG22 THR A 231      58.160  36.170  73.990  1.00  0.00           H
ATOM   3729 HG23 THR A 231      56.410  36.710  73.940  1.00  0.00           H
ATOM   3730  C   THR A 231      57.060  39.210  74.140  1.00  0.00           C
ATOM   3731  O   THR A 231      56.950  38.890  72.910  1.00  0.00           O
ATOM   3732  N   PHE A 232      56.140  40.010  74.740  1.00  0.00           N
ATOM   3733  HN  PHE A 232      56.270  40.260  75.690  1.00  0.00           H
ATOM   3734  CA  PHE A 232      55.000  40.570  74.100  1.00  0.00           C
ATOM   3735  HA  PHE A 232      54.510  39.810  73.510  1.00  0.00           H
ATOM   3736  CB  PHE A 232      54.080  41.130  75.240  1.00  0.00           C
ATOM   3737  HB1 PHE A 232      54.680  41.860  75.820  1.00  0.00           H
ATOM   3738  HB2 PHE A 232      53.780  40.320  75.920  1.00  0.00           H
ATOM   3739  CG  PHE A 232      52.760  41.680  74.670  1.00  0.00           C
ATOM   3740  CD1 PHE A 232      52.460  43.030  74.640  1.00  0.00           C
ATOM   3741  HD1 PHE A 232      53.090  43.790  75.100  1.00  0.00           H
ATOM   3742  CE1 PHE A 232      51.370  43.560  73.910  1.00  0.00           C
ATOM   3743  HE1 PHE A 232      51.080  44.600  73.870  1.00  0.00           H
ATOM   3744  CZ  PHE A 232      50.430  42.640  73.410  1.00  0.00           C
ATOM   3745  HZ  PHE A 232      49.580  43.000  72.860  1.00  0.00           H
ATOM   3746  CD2 PHE A 232      51.790  40.830  74.090  1.00  0.00           C
ATOM   3747  HD2 PHE A 232      52.150  39.820  74.070  1.00  0.00           H
ATOM   3748  CE2 PHE A 232      50.600  41.300  73.480  1.00  0.00           C
ATOM   3749  HE2 PHE A 232      49.940  40.620  72.970  1.00  0.00           H
ATOM   3750  C   PHE A 232      55.430  41.650  73.120  1.00  0.00           C
ATOM   3751  O   PHE A 232      54.890  41.750  72.040  1.00  0.00           O
ATOM   3752  N   ILE A 233      56.460  42.420  73.400  1.00  0.00           N
ATOM   3753  HN  ILE A 233      57.060  42.370  74.190  1.00  0.00           H
ATOM   3754  CA  ILE A 233      57.020  43.330  72.420  1.00  0.00           C
ATOM   3755  HA  ILE A 233      56.210  43.830  71.900  1.00  0.00           H
ATOM   3756  CB  ILE A 233      57.990  44.330  73.120  1.00  0.00           C
ATOM   3757  HB  ILE A 233      58.700  43.610  73.590  1.00  0.00           H
ATOM   3758  CG2 ILE A 233      58.780  45.160  72.020  1.00  0.00           C
ATOM   3759 HG21 ILE A 233      59.490  44.470  71.510  1.00  0.00           H
ATOM   3760 HG22 ILE A 233      59.330  45.970  72.530  1.00  0.00           H
ATOM   3761 HG23 ILE A 233      58.160  45.570  71.200  1.00  0.00           H
ATOM   3762  CG1 ILE A 233      57.350  45.210  74.220  1.00  0.00           C
ATOM   3763 HG11 ILE A 233      58.170  45.780  74.720  1.00  0.00           H
ATOM   3764 HG12 ILE A 233      56.930  44.550  75.010  1.00  0.00           H
ATOM   3765  CD  ILE A 233      56.320  46.240  73.680  1.00  0.00           C
ATOM   3766  HD1 ILE A 233      55.560  45.860  72.960  1.00  0.00           H
ATOM   3767  HD2 ILE A 233      56.880  47.090  73.230  1.00  0.00           H
ATOM   3768  HD3 ILE A 233      55.690  46.490  74.570  1.00  0.00           H
ATOM   3769  C   ILE A 233      57.730  42.600  71.350  1.00  0.00           C
ATOM   3770  O   ILE A 233      57.580  42.870  70.170  1.00  0.00           O
ATOM   3771  N   MET A 234      58.510  41.560  71.640  1.00  0.00           N
ATOM   3772  HN  MET A 234      58.560  41.290  72.600  1.00  0.00           H
ATOM   3773  CA  MET A 234      59.070  40.770  70.570  1.00  0.00           C
ATOM   3774  HA  MET A 234      59.650  41.400  69.910  1.00  0.00           H
ATOM   3775  CB  MET A 234      59.980  39.660  71.080  1.00  0.00           C
ATOM   3776  HB1 MET A 234      60.280  38.940  70.290  1.00  0.00           H
ATOM   3777  HB2 MET A 234      59.320  39.140  71.790  1.00  0.00           H
ATOM   3778  CG  MET A 234      61.270  40.220  71.810  1.00  0.00           C
ATOM   3779  HG1 MET A 234      61.850  39.360  72.170  1.00  0.00           H
ATOM   3780  HG2 MET A 234      60.860  40.840  72.630  1.00  0.00           H
ATOM   3781  SD  MET A 234      62.320  41.180  70.650  1.00  0.00           S
ATOM   3782  CE  MET A 234      62.770  39.730  69.610  1.00  0.00           C
ATOM   3783  HE1 MET A 234      63.230  38.860  70.150  1.00  0.00           H
ATOM   3784  HE2 MET A 234      63.620  40.080  68.990  1.00  0.00           H
ATOM   3785  HE3 MET A 234      61.940  39.440  68.930  1.00  0.00           H
ATOM   3786  C   MET A 234      58.000  40.100  69.670  1.00  0.00           C
ATOM   3787  O   MET A 234      58.250  40.000  68.500  1.00  0.00           O
ATOM   3788  N   VAL A 235      56.890  39.580  70.220  1.00  0.00           N
ATOM   3789  HN  VAL A 235      56.740  39.720  71.200  1.00  0.00           H
ATOM   3790  CA  VAL A 235      55.860  39.150  69.360  1.00  0.00           C
ATOM   3791  HA  VAL A 235      56.220  38.360  68.720  1.00  0.00           H
ATOM   3792  CB  VAL A 235      54.730  38.540  70.140  1.00  0.00           C
ATOM   3793  HB  VAL A 235      54.470  39.200  70.990  1.00  0.00           H
ATOM   3794  CG1 VAL A 235      53.520  38.290  69.200  1.00  0.00           C
ATOM   3795 HG11 VAL A 235      53.820  38.160  68.130  1.00  0.00           H
ATOM   3796 HG12 VAL A 235      52.800  39.140  69.230  1.00  0.00           H
ATOM   3797 HG13 VAL A 235      52.870  37.470  69.590  1.00  0.00           H
ATOM   3798  CG2 VAL A 235      55.150  37.200  70.770  1.00  0.00           C
ATOM   3799 HG21 VAL A 235      55.110  36.440  69.970  1.00  0.00           H
ATOM   3800 HG22 VAL A 235      54.430  36.940  71.560  1.00  0.00           H
ATOM   3801 HG23 VAL A 235      56.200  37.260  71.150  1.00  0.00           H
ATOM   3802  C   VAL A 235      55.280  40.280  68.430  1.00  0.00           C
ATOM   3803  O   VAL A 235      55.200  40.120  67.250  1.00  0.00           O
ATOM   3804  N   VAL A 236      54.970  41.510  68.910  1.00  0.00           N
ATOM   3805  HN  VAL A 236      55.000  41.650  69.900  1.00  0.00           H
ATOM   3806  CA  VAL A 236      54.550  42.660  68.200  1.00  0.00           C
ATOM   3807  HA  VAL A 236      53.680  42.430  67.600  1.00  0.00           H
ATOM   3808  CB  VAL A 236      54.230  43.900  69.050  1.00  0.00           C
ATOM   3809  HB  VAL A 236      55.100  44.120  69.710  1.00  0.00           H
ATOM   3810  CG1 VAL A 236      53.990  45.190  68.270  1.00  0.00           C
ATOM   3811 HG11 VAL A 236      54.960  45.460  67.780  1.00  0.00           H
ATOM   3812 HG12 VAL A 236      53.690  45.910  69.050  1.00  0.00           H
ATOM   3813 HG13 VAL A 236      53.180  45.170  67.510  1.00  0.00           H
ATOM   3814  CG2 VAL A 236      52.950  43.570  69.850  1.00  0.00           C
ATOM   3815 HG21 VAL A 236      52.180  43.300  69.090  1.00  0.00           H
ATOM   3816 HG22 VAL A 236      52.620  44.530  70.340  1.00  0.00           H
ATOM   3817 HG23 VAL A 236      53.070  42.770  70.610  1.00  0.00           H
ATOM   3818  C   VAL A 236      55.510  43.150  67.180  1.00  0.00           C
ATOM   3819  O   VAL A 236      55.120  43.510  66.040  1.00  0.00           O
ATOM   3820  N   ALA A 237      56.810  43.270  67.490  1.00  0.00           N
ATOM   3821  HN  ALA A 237      57.040  43.070  68.440  1.00  0.00           H
ATOM   3822  CA  ALA A 237      57.850  43.680  66.560  1.00  0.00           C
ATOM   3823  HA  ALA A 237      57.680  44.700  66.260  1.00  0.00           H
ATOM   3824  CB  ALA A 237      59.140  43.710  67.330  1.00  0.00           C
ATOM   3825  HB1 ALA A 237      59.340  42.790  67.890  1.00  0.00           H
ATOM   3826  HB2 ALA A 237      59.130  44.590  68.010  1.00  0.00           H
ATOM   3827  HB3 ALA A 237      59.930  43.870  66.560  1.00  0.00           H
ATOM   3828  C   ALA A 237      57.950  42.840  65.380  1.00  0.00           C
ATOM   3829  O   ALA A 237      58.090  43.320  64.260  1.00  0.00           O
ATOM   3830  N   ILE A 238      57.950  41.520  65.580  1.00  0.00           N
ATOM   3831  HN  ILE A 238      57.760  41.070  66.450  1.00  0.00           H
ATOM   3832  CA  ILE A 238      58.150  40.540  64.470  1.00  0.00           C
ATOM   3833  HA  ILE A 238      58.930  40.880  63.800  1.00  0.00           H
ATOM   3834  CB  ILE A 238      58.570  39.150  65.030  1.00  0.00           C
ATOM   3835  HB  ILE A 238      57.990  38.870  65.930  1.00  0.00           H
ATOM   3836  CG2 ILE A 238      58.350  38.100  63.990  1.00  0.00           C
ATOM   3837 HG21 ILE A 238      57.270  37.900  63.810  1.00  0.00           H
ATOM   3838 HG22 ILE A 238      58.650  37.110  64.380  1.00  0.00           H
ATOM   3839 HG23 ILE A 238      58.820  38.390  63.020  1.00  0.00           H
ATOM   3840  CG1 ILE A 238      60.010  39.330  65.510  1.00  0.00           C
ATOM   3841 HG11 ILE A 238      60.150  40.360  65.900  1.00  0.00           H
ATOM   3842 HG12 ILE A 238      60.580  39.390  64.550  1.00  0.00           H
ATOM   3843  CD  ILE A 238      60.590  38.180  66.390  1.00  0.00           C
ATOM   3844  HD1 ILE A 238      60.560  37.200  65.860  1.00  0.00           H
ATOM   3845  HD2 ILE A 238      60.060  38.210  67.380  1.00  0.00           H
ATOM   3846  HD3 ILE A 238      61.670  38.400  66.540  1.00  0.00           H
ATOM   3847  C   ILE A 238      56.950  40.590  63.510  1.00  0.00           C
ATOM   3848  O   ILE A 238      57.070  40.520  62.290  1.00  0.00           O
ATOM   3849  N   VAL A 239      55.700  40.810  64.060  1.00  0.00           N
ATOM   3850  HN  VAL A 239      55.570  40.650  65.030  1.00  0.00           H
ATOM   3851  CA  VAL A 239      54.490  40.950  63.200  1.00  0.00           C
ATOM   3852  HA  VAL A 239      54.350  40.150  62.500  1.00  0.00           H
ATOM   3853  CB  VAL A 239      53.170  40.980  63.980  1.00  0.00           C
ATOM   3854  HB  VAL A 239      53.050  41.770  64.760  1.00  0.00           H
ATOM   3855  CG1 VAL A 239      51.970  41.150  62.990  1.00  0.00           C
ATOM   3856 HG11 VAL A 239      52.040  42.160  62.560  1.00  0.00           H
ATOM   3857 HG12 VAL A 239      51.000  41.030  63.520  1.00  0.00           H
ATOM   3858 HG13 VAL A 239      51.990  40.420  62.160  1.00  0.00           H
ATOM   3859  CG2 VAL A 239      52.870  39.690  64.760  1.00  0.00           C
ATOM   3860 HG21 VAL A 239      52.060  39.870  65.510  1.00  0.00           H
ATOM   3861 HG22 VAL A 239      53.790  39.430  65.320  1.00  0.00           H
ATOM   3862 HG23 VAL A 239      52.700  38.950  63.950  1.00  0.00           H
ATOM   3863  C   VAL A 239      54.660  42.210  62.310  1.00  0.00           C
ATOM   3864  O   VAL A 239      54.320  42.240  61.130  1.00  0.00           O
ATOM   3865  N   PHE A 240      55.120  43.340  62.890  1.00  0.00           N
ATOM   3866  HN  PHE A 240      55.220  43.290  63.880  1.00  0.00           H
ATOM   3867  CA  PHE A 240      55.460  44.530  62.190  1.00  0.00           C
ATOM   3868  HA  PHE A 240      54.560  44.780  61.650  1.00  0.00           H
ATOM   3869  CB  PHE A 240      55.880  45.690  63.150  1.00  0.00           C
ATOM   3870  HB1 PHE A 240      56.620  46.410  62.730  1.00  0.00           H
ATOM   3871  HB2 PHE A 240      56.340  45.270  64.080  1.00  0.00           H
ATOM   3872  CG  PHE A 240      54.740  46.430  63.790  1.00  0.00           C
ATOM   3873  CD1 PHE A 240      53.680  46.790  62.920  1.00  0.00           C
ATOM   3874  HD1 PHE A 240      53.740  46.740  61.850  1.00  0.00           H
ATOM   3875  CE1 PHE A 240      52.650  47.580  63.350  1.00  0.00           C
ATOM   3876  HE1 PHE A 240      51.880  48.000  62.720  1.00  0.00           H
ATOM   3877  CZ  PHE A 240      52.480  47.790  64.680  1.00  0.00           C
ATOM   3878  HZ  PHE A 240      51.570  48.300  64.940  1.00  0.00           H
ATOM   3879  CD2 PHE A 240      54.620  46.810  65.170  1.00  0.00           C
ATOM   3880  HD2 PHE A 240      55.430  46.570  65.830  1.00  0.00           H
ATOM   3881  CE2 PHE A 240      53.490  47.450  65.590  1.00  0.00           C
ATOM   3882  HE2 PHE A 240      53.320  47.640  66.640  1.00  0.00           H
ATOM   3883  C   PHE A 240      56.510  44.320  61.010  1.00  0.00           C
ATOM   3884  O   PHE A 240      56.450  44.980  60.010  1.00  0.00           O
ATOM   3885  N   VAL A 241      57.530  43.500  61.160  1.00  0.00           N
ATOM   3886  HN  VAL A 241      57.450  42.870  61.930  1.00  0.00           H
ATOM   3887  CA  VAL A 241      58.510  43.210  60.160  1.00  0.00           C
ATOM   3888  HA  VAL A 241      58.790  44.160  59.710  1.00  0.00           H
ATOM   3889  CB  VAL A 241      59.690  42.520  60.840  1.00  0.00           C
ATOM   3890  HB  VAL A 241      59.430  41.910  61.740  1.00  0.00           H
ATOM   3891  CG1 VAL A 241      60.430  41.610  59.860  1.00  0.00           C
ATOM   3892 HG11 VAL A 241      60.560  42.030  58.830  1.00  0.00           H
ATOM   3893 HG12 VAL A 241      59.710  40.770  59.770  1.00  0.00           H
ATOM   3894 HG13 VAL A 241      61.410  41.250  60.260  1.00  0.00           H
ATOM   3895  CG2 VAL A 241      60.520  43.690  61.380  1.00  0.00           C
ATOM   3896 HG21 VAL A 241      59.930  44.220  62.150  1.00  0.00           H
ATOM   3897 HG22 VAL A 241      60.910  44.460  60.670  1.00  0.00           H
ATOM   3898 HG23 VAL A 241      61.390  43.260  61.920  1.00  0.00           H
ATOM   3899  C   VAL A 241      57.860  42.460  58.990  1.00  0.00           C
ATOM   3900  O   VAL A 241      58.120  42.740  57.850  1.00  0.00           O
ATOM   3901  N   ILE A 242      56.920  41.580  59.360  1.00  0.00           N
ATOM   3902  HN  ILE A 242      56.700  41.440  60.320  1.00  0.00           H
ATOM   3903  CA  ILE A 242      56.200  40.820  58.350  1.00  0.00           C
ATOM   3904  HA  ILE A 242      56.880  40.370  57.640  1.00  0.00           H
ATOM   3905  CB  ILE A 242      55.320  39.700  59.030  1.00  0.00           C
ATOM   3906  HB  ILE A 242      54.890  40.210  59.930  1.00  0.00           H
ATOM   3907  CG2 ILE A 242      54.140  39.230  58.230  1.00  0.00           C
ATOM   3908 HG21 ILE A 242      53.260  39.890  58.200  1.00  0.00           H
ATOM   3909 HG22 ILE A 242      53.670  38.270  58.550  1.00  0.00           H
ATOM   3910 HG23 ILE A 242      54.310  39.050  57.150  1.00  0.00           H
ATOM   3911  CG1 ILE A 242      56.170  38.510  59.510  1.00  0.00           C
ATOM   3912 HG11 ILE A 242      57.120  38.950  59.890  1.00  0.00           H
ATOM   3913 HG12 ILE A 242      56.420  37.700  58.800  1.00  0.00           H
ATOM   3914  CD  ILE A 242      55.620  37.850  60.820  1.00  0.00           C
ATOM   3915  HD1 ILE A 242      56.470  37.350  61.310  1.00  0.00           H
ATOM   3916  HD2 ILE A 242      54.760  37.170  60.630  1.00  0.00           H
ATOM   3917  HD3 ILE A 242      55.260  38.620  61.540  1.00  0.00           H
ATOM   3918  C   ILE A 242      55.200  41.670  57.560  1.00  0.00           C
ATOM   3919  O   ILE A 242      54.950  41.570  56.370  1.00  0.00           O
ATOM   3920  N   CYS A 243      54.660  42.690  58.240  1.00  0.00           N
ATOM   3921  HN  CYS A 243      54.710  42.610  59.220  1.00  0.00           H
ATOM   3922  CA  CYS A 243      53.740  43.630  57.480  1.00  0.00           C
ATOM   3923  HA  CYS A 243      52.910  43.020  57.160  1.00  0.00           H
ATOM   3924  CB  CYS A 243      52.980  44.670  58.400  1.00  0.00           C
ATOM   3925  HB1 CYS A 243      52.190  45.120  57.760  1.00  0.00           H
ATOM   3926  HB2 CYS A 243      53.670  45.450  58.800  1.00  0.00           H
ATOM   3927  SG  CYS A 243      52.030  44.100  59.800  1.00  0.00           S
ATOM   3928  HG1 CYS A 243      53.110  43.830  60.510  1.00  0.00           H
ATOM   3929  C   CYS A 243      54.370  44.480  56.350  1.00  0.00           C
ATOM   3930  O   CYS A 243      53.810  44.700  55.320  1.00  0.00           O
ATOM   3931  N   PHE A 244      55.610  44.830  56.600  1.00  0.00           N
ATOM   3932  HN  PHE A 244      56.020  44.690  57.500  1.00  0.00           H
ATOM   3933  CA  PHE A 244      56.190  45.930  55.770  1.00  0.00           C
ATOM   3934  HA  PHE A 244      55.560  46.240  54.950  1.00  0.00           H
ATOM   3935  CB  PHE A 244      56.380  47.170  56.760  1.00  0.00           C
ATOM   3936  HB1 PHE A 244      56.760  48.050  56.190  1.00  0.00           H
ATOM   3937  HB2 PHE A 244      56.960  46.870  57.650  1.00  0.00           H
ATOM   3938  CG  PHE A 244      55.050  47.700  57.270  1.00  0.00           C
ATOM   3939  CD1 PHE A 244      54.010  47.980  56.430  1.00  0.00           C
ATOM   3940  HD1 PHE A 244      54.070  47.850  55.360  1.00  0.00           H
ATOM   3941  CE1 PHE A 244      52.770  48.460  56.870  1.00  0.00           C
ATOM   3942  HE1 PHE A 244      51.950  48.690  56.200  1.00  0.00           H
ATOM   3943  CZ  PHE A 244      52.570  48.680  58.180  1.00  0.00           C
ATOM   3944  HZ  PHE A 244      51.580  48.950  58.530  1.00  0.00           H
ATOM   3945  CD2 PHE A 244      54.840  48.060  58.630  1.00  0.00           C
ATOM   3946  HD2 PHE A 244      55.690  48.020  59.310  1.00  0.00           H
ATOM   3947  CE2 PHE A 244      53.590  48.550  59.050  1.00  0.00           C
ATOM   3948  HE2 PHE A 244      53.480  48.740  60.110  1.00  0.00           H
ATOM   3949  C   PHE A 244      57.530  45.580  55.200  1.00  0.00           C
ATOM   3950  O   PHE A 244      57.830  45.930  54.070  1.00  0.00           O
ATOM   3951  N   LEU A 245      58.490  44.830  55.920  1.00  0.00           N
ATOM   3952  HN  LEU A 245      58.270  44.540  56.860  1.00  0.00           H
ATOM   3953  CA  LEU A 245      59.800  44.500  55.370  1.00  0.00           C
ATOM   3954  HA  LEU A 245      60.170  45.460  55.010  1.00  0.00           H
ATOM   3955  CB  LEU A 245      60.780  44.140  56.560  1.00  0.00           C
ATOM   3956  HB1 LEU A 245      60.430  43.130  56.870  1.00  0.00           H
ATOM   3957  HB2 LEU A 245      60.680  44.930  57.340  1.00  0.00           H
ATOM   3958  CG  LEU A 245      62.350  44.180  56.220  1.00  0.00           C
ATOM   3959  HG  LEU A 245      62.650  43.280  55.630  1.00  0.00           H
ATOM   3960  CD1 LEU A 245      62.670  45.410  55.370  1.00  0.00           C
ATOM   3961 HD11 LEU A 245      62.300  45.380  54.320  1.00  0.00           H
ATOM   3962 HD12 LEU A 245      63.770  45.530  55.420  1.00  0.00           H
ATOM   3963 HD13 LEU A 245      62.210  46.320  55.810  1.00  0.00           H
ATOM   3964  CD2 LEU A 245      63.130  44.210  57.510  1.00  0.00           C
ATOM   3965 HD21 LEU A 245      63.000  45.230  57.920  1.00  0.00           H
ATOM   3966 HD22 LEU A 245      64.210  44.070  57.330  1.00  0.00           H
ATOM   3967 HD23 LEU A 245      62.740  43.460  58.230  1.00  0.00           H
ATOM   3968  C   LEU A 245      59.770  43.620  54.170  1.00  0.00           C
ATOM   3969  O   LEU A 245      60.710  43.870  53.390  1.00  0.00           O
ATOM   3970  N   PRO A 246      59.000  42.630  53.790  1.00  0.00           N
ATOM   3971  CD  PRO A 246      58.210  41.880  54.800  1.00  0.00           C
ATOM   3972  HD1 PRO A 246      57.660  42.620  55.410  1.00  0.00           H
ATOM   3973  HD2 PRO A 246      58.900  41.320  55.490  1.00  0.00           H
ATOM   3974  CA  PRO A 246      59.270  41.800  52.590  1.00  0.00           C
ATOM   3975  HA  PRO A 246      60.290  41.480  52.470  1.00  0.00           H
ATOM   3976  CB  PRO A 246      58.330  40.580  52.790  1.00  0.00           C
ATOM   3977  HB1 PRO A 246      58.920  39.740  53.220  1.00  0.00           H
ATOM   3978  HB2 PRO A 246      57.750  40.190  51.940  1.00  0.00           H
ATOM   3979  CG  PRO A 246      57.390  40.920  54.010  1.00  0.00           C
ATOM   3980  HG1 PRO A 246      56.520  41.510  53.650  1.00  0.00           H
ATOM   3981  HG2 PRO A 246      56.930  40.060  54.550  1.00  0.00           H
ATOM   3982  C   PRO A 246      58.910  42.510  51.270  1.00  0.00           C
ATOM   3983  O   PRO A 246      59.670  42.340  50.320  1.00  0.00           O
ATOM   3984  N   SER A 247      57.790  43.300  51.210  1.00  0.00           N
ATOM   3985  HN  SER A 247      57.120  43.340  51.950  1.00  0.00           H
ATOM   3986  CA  SER A 247      57.450  44.100  50.020  1.00  0.00           C
ATOM   3987  HA  SER A 247      57.430  43.410  49.190  1.00  0.00           H
ATOM   3988  CB  SER A 247      56.130  44.810  50.120  1.00  0.00           C
ATOM   3989  HB1 SER A 247      55.350  44.020  50.130  1.00  0.00           H
ATOM   3990  HB2 SER A 247      55.950  45.450  49.230  1.00  0.00           H
ATOM   3991  OG  SER A 247      55.930  45.580  51.300  1.00  0.00           O
ATOM   3992  HG1 SER A 247      55.800  45.030  52.080  1.00  0.00           H
ATOM   3993  C   SER A 247      58.500  45.180  49.690  1.00  0.00           C
ATOM   3994  O   SER A 247      58.960  45.260  48.580  1.00  0.00           O
ATOM   3995  N   VAL A 248      59.000  45.970  50.620  1.00  0.00           N
ATOM   3996  HN  VAL A 248      58.490  46.090  51.480  1.00  0.00           H
ATOM   3997  CA  VAL A 248      60.280  46.720  50.510  1.00  0.00           C
ATOM   3998  HA  VAL A 248      60.110  47.630  49.950  1.00  0.00           H
ATOM   3999  CB  VAL A 248      60.600  47.210  51.920  1.00  0.00           C
ATOM   4000  HB  VAL A 248      60.580  46.330  52.590  1.00  0.00           H
ATOM   4001  CG1 VAL A 248      62.030  47.780  51.990  1.00  0.00           C
ATOM   4002 HG11 VAL A 248      62.280  48.230  52.970  1.00  0.00           H
ATOM   4003 HG12 VAL A 248      62.180  48.560  51.210  1.00  0.00           H
ATOM   4004 HG13 VAL A 248      62.800  47.000  51.820  1.00  0.00           H
ATOM   4005  CG2 VAL A 248      59.600  48.250  52.440  1.00  0.00           C
ATOM   4006 HG21 VAL A 248      58.540  47.910  52.490  1.00  0.00           H
ATOM   4007 HG22 VAL A 248      59.530  49.080  51.690  1.00  0.00           H
ATOM   4008 HG23 VAL A 248      60.030  48.690  53.360  1.00  0.00           H
ATOM   4009  C   VAL A 248      61.420  45.960  49.850  1.00  0.00           C
ATOM   4010  O   VAL A 248      62.110  46.400  48.950  1.00  0.00           O
ATOM   4011  N   VAL A 249      61.730  44.770  50.430  1.00  0.00           N
ATOM   4012  HN  VAL A 249      61.180  44.440  51.190  1.00  0.00           H
ATOM   4013  CA  VAL A 249      62.760  43.840  49.920  1.00  0.00           C
ATOM   4014  HA  VAL A 249      63.680  44.420  49.870  1.00  0.00           H
ATOM   4015  CB  VAL A 249      62.930  42.770  51.020  1.00  0.00           C
ATOM   4016  HB  VAL A 249      61.950  42.570  51.490  1.00  0.00           H
ATOM   4017  CG1 VAL A 249      63.500  41.370  50.480  1.00  0.00           C
ATOM   4018 HG11 VAL A 249      64.220  41.610  49.670  1.00  0.00           H
ATOM   4019 HG12 VAL A 249      62.760  40.840  49.850  1.00  0.00           H
ATOM   4020 HG13 VAL A 249      63.910  40.710  51.270  1.00  0.00           H
ATOM   4021  CG2 VAL A 249      63.900  43.430  52.010  1.00  0.00           C
ATOM   4022 HG21 VAL A 249      63.490  44.330  52.510  1.00  0.00           H
ATOM   4023 HG22 VAL A 249      64.770  43.870  51.480  1.00  0.00           H
ATOM   4024 HG23 VAL A 249      64.230  42.730  52.810  1.00  0.00           H
ATOM   4025  C   VAL A 249      62.450  43.360  48.490  1.00  0.00           C
ATOM   4026  O   VAL A 249      63.350  43.310  47.620  1.00  0.00           O
ATOM   4027  N   VAL A 250      61.230  43.050  48.100  1.00  0.00           N
ATOM   4028  HN  VAL A 250      60.560  42.920  48.830  1.00  0.00           H
ATOM   4029  CA  VAL A 250      60.890  42.710  46.750  1.00  0.00           C
ATOM   4030  HA  VAL A 250      61.590  41.910  46.560  1.00  0.00           H
ATOM   4031  CB  VAL A 250      59.510  42.110  46.540  1.00  0.00           C
ATOM   4032  HB  VAL A 250      58.680  42.800  46.820  1.00  0.00           H
ATOM   4033  CG1 VAL A 250      59.230  41.660  45.030  1.00  0.00           C
ATOM   4034 HG11 VAL A 250      59.260  42.530  44.340  1.00  0.00           H
ATOM   4035 HG12 VAL A 250      58.240  41.140  45.020  1.00  0.00           H
ATOM   4036 HG13 VAL A 250      59.980  40.920  44.680  1.00  0.00           H
ATOM   4037  CG2 VAL A 250      59.450  40.850  47.390  1.00  0.00           C
ATOM   4038 HG21 VAL A 250      60.230  40.100  47.130  1.00  0.00           H
ATOM   4039 HG22 VAL A 250      58.540  40.200  47.290  1.00  0.00           H
ATOM   4040 HG23 VAL A 250      59.290  41.150  48.440  1.00  0.00           H
ATOM   4041  C   VAL A 250      61.040  43.950  45.810  1.00  0.00           C
ATOM   4042  O   VAL A 250      61.570  43.820  44.690  1.00  0.00           O
ATOM   4043  N   ARG A 251      60.650  45.150  46.260  1.00  0.00           N
ATOM   4044  HN  ARG A 251      60.170  45.210  47.130  1.00  0.00           H
ATOM   4045  CA  ARG A 251      60.810  46.310  45.420  1.00  0.00           C
ATOM   4046  HA  ARG A 251      60.430  45.980  44.470  1.00  0.00           H
ATOM   4047  CB  ARG A 251      59.940  47.440  45.940  1.00  0.00           C
ATOM   4048  HB1 ARG A 251      60.130  47.640  47.020  1.00  0.00           H
ATOM   4049  HB2 ARG A 251      58.880  47.100  45.930  1.00  0.00           H
ATOM   4050  CG  ARG A 251      60.010  48.820  45.190  1.00  0.00           C
ATOM   4051  HG1 ARG A 251      61.060  49.160  45.350  1.00  0.00           H
ATOM   4052  HG2 ARG A 251      59.360  49.550  45.710  1.00  0.00           H
ATOM   4053  CD  ARG A 251      59.610  48.680  43.690  1.00  0.00           C
ATOM   4054  HD1 ARG A 251      60.260  47.860  43.290  1.00  0.00           H
ATOM   4055  HD2 ARG A 251      59.790  49.680  43.230  1.00  0.00           H
ATOM   4056  NE  ARG A 251      58.170  48.560  43.620  1.00  0.00           N
ATOM   4057  HE  ARG A 251      57.560  48.810  44.370  1.00  0.00           H
ATOM   4058  CZ  ARG A 251      57.550  47.830  42.720  1.00  0.00           C
ATOM   4059  NH1 ARG A 251      58.170  47.480  41.650  1.00  0.00           N
ATOM   4060 HH11 ARG A 251      59.010  47.940  41.390  1.00  0.00           H
ATOM   4061 HH12 ARG A 251      57.610  46.970  40.980  1.00  0.00           H
ATOM   4062  NH2 ARG A 251      56.350  47.370  42.890  1.00  0.00           N
ATOM   4063 HH21 ARG A 251      55.840  47.610  43.720  1.00  0.00           H
ATOM   4064 HH22 ARG A 251      55.890  46.940  42.110  1.00  0.00           H
ATOM   4065  C   ARG A 251      62.230  46.790  45.110  1.00  0.00           C
ATOM   4066  O   ARG A 251      62.560  47.070  43.990  1.00  0.00           O
ATOM   4067  N   ILE A 252      63.080  46.770  46.160  1.00  0.00           N
ATOM   4068  HN  ILE A 252      62.650  46.520  47.030  1.00  0.00           H
ATOM   4069  CA  ILE A 252      64.490  47.110  46.010  1.00  0.00           C
ATOM   4070  HA  ILE A 252      64.460  48.060  45.500  1.00  0.00           H
ATOM   4071  CB  ILE A 252      65.280  47.360  47.310  1.00  0.00           C
ATOM   4072  HB  ILE A 252      64.750  48.160  47.880  1.00  0.00           H
ATOM   4073  CG2 ILE A 252      65.290  46.140  48.220  1.00  0.00           C
ATOM   4074 HG21 ILE A 252      65.680  46.380  49.230  1.00  0.00           H
ATOM   4075 HG22 ILE A 252      65.750  45.270  47.710  1.00  0.00           H
ATOM   4076 HG23 ILE A 252      64.260  45.740  48.360  1.00  0.00           H
ATOM   4077  CG1 ILE A 252      66.660  47.880  46.990  1.00  0.00           C
ATOM   4078 HG11 ILE A 252      67.180  46.980  46.570  1.00  0.00           H
ATOM   4079 HG12 ILE A 252      67.230  48.010  47.930  1.00  0.00           H
ATOM   4080  CD  ILE A 252      66.780  49.080  46.040  1.00  0.00           C
ATOM   4081  HD1 ILE A 252      66.130  49.890  46.400  1.00  0.00           H
ATOM   4082  HD2 ILE A 252      66.430  48.830  45.010  1.00  0.00           H
ATOM   4083  HD3 ILE A 252      67.830  49.450  45.980  1.00  0.00           H
ATOM   4084  C   ILE A 252      65.190  46.010  45.110  1.00  0.00           C
ATOM   4085  O   ILE A 252      65.980  46.210  44.160  1.00  0.00           O
ATOM   4086  N   ARG A 253      64.710  44.750  45.300  1.00  0.00           N
ATOM   4087  HN  ARG A 253      64.180  44.540  46.120  1.00  0.00           H
ATOM   4088  CA  ARG A 253      65.090  43.650  44.350  1.00  0.00           C
ATOM   4089  HA  ARG A 253      66.160  43.690  44.240  1.00  0.00           H
ATOM   4090  CB  ARG A 253      64.630  42.300  44.850  1.00  0.00           C
ATOM   4091  HB1 ARG A 253      63.540  42.420  45.060  1.00  0.00           H
ATOM   4092  HB2 ARG A 253      65.070  42.150  45.850  1.00  0.00           H
ATOM   4093  CG  ARG A 253      64.780  41.100  43.870  1.00  0.00           C
ATOM   4094  HG1 ARG A 253      64.310  41.300  42.880  1.00  0.00           H
ATOM   4095  HG2 ARG A 253      64.240  40.270  44.370  1.00  0.00           H
ATOM   4096  CD  ARG A 253      66.250  40.610  43.520  1.00  0.00           C
ATOM   4097  HD1 ARG A 253      66.740  40.610  44.530  1.00  0.00           H
ATOM   4098  HD2 ARG A 253      66.880  41.290  42.920  1.00  0.00           H
ATOM   4099  NE  ARG A 253      66.060  39.270  42.840  1.00  0.00           N
ATOM   4100  HE  ARG A 253      65.150  38.870  42.800  1.00  0.00           H
ATOM   4101  CZ  ARG A 253      67.080  38.570  42.320  1.00  0.00           C
ATOM   4102  NH1 ARG A 253      68.290  38.950  42.320  1.00  0.00           N
ATOM   4103 HH11 ARG A 253      68.650  39.640  42.940  1.00  0.00           H
ATOM   4104 HH12 ARG A 253      68.900  38.500  41.650  1.00  0.00           H
ATOM   4105  NH2 ARG A 253      66.870  37.490  41.620  1.00  0.00           N
ATOM   4106 HH21 ARG A 253      67.680  37.170  41.120  1.00  0.00           H
ATOM   4107 HH22 ARG A 253      65.920  37.350  41.340  1.00  0.00           H
ATOM   4108  C   ARG A 253      64.560  43.890  42.900  1.00  0.00           C
ATOM   4109  O   ARG A 253      65.230  43.620  41.880  1.00  0.00           O
ATOM   4110  N   ILE A 254      63.390  44.430  42.700  1.00  0.00           N
ATOM   4111  HN  ILE A 254      62.690  44.470  43.400  1.00  0.00           H
ATOM   4112  CA  ILE A 254      62.820  44.880  41.390  1.00  0.00           C
ATOM   4113  HA  ILE A 254      62.840  44.090  40.650  1.00  0.00           H
ATOM   4114  CB  ILE A 254      61.360  45.200  41.450  1.00  0.00           C
ATOM   4115  HB  ILE A 254      61.010  45.790  42.320  1.00  0.00           H
ATOM   4116  CG2 ILE A 254      60.970  45.880  40.100  1.00  0.00           C
ATOM   4117 HG21 ILE A 254      61.430  45.510  39.170  1.00  0.00           H
ATOM   4118 HG22 ILE A 254      61.060  46.980  40.110  1.00  0.00           H
ATOM   4119 HG23 ILE A 254      59.910  45.620  39.960  1.00  0.00           H
ATOM   4120  CG1 ILE A 254      60.650  43.770  41.510  1.00  0.00           C
ATOM   4121 HG11 ILE A 254      61.190  43.190  42.290  1.00  0.00           H
ATOM   4122 HG12 ILE A 254      60.760  43.280  40.510  1.00  0.00           H
ATOM   4123  CD  ILE A 254      59.180  43.830  41.820  1.00  0.00           C
ATOM   4124  HD1 ILE A 254      58.980  44.490  42.710  1.00  0.00           H
ATOM   4125  HD2 ILE A 254      58.760  42.840  42.120  1.00  0.00           H
ATOM   4126  HD3 ILE A 254      58.570  44.350  41.050  1.00  0.00           H
ATOM   4127  C   ILE A 254      63.660  45.950  40.680  1.00  0.00           C
ATOM   4128  O   ILE A 254      63.990  45.720  39.510  1.00  0.00           O
ATOM   4129  N   PHE A 255      64.160  46.920  41.410  1.00  0.00           N
ATOM   4130  HN  PHE A 255      63.860  46.990  42.360  1.00  0.00           H
ATOM   4131  CA  PHE A 255      65.150  47.890  40.900  1.00  0.00           C
ATOM   4132  HA  PHE A 255      64.800  48.400  40.020  1.00  0.00           H
ATOM   4133  CB  PHE A 255      65.420  48.970  42.070  1.00  0.00           C
ATOM   4134  HB1 PHE A 255      66.340  49.580  41.920  1.00  0.00           H
ATOM   4135  HB2 PHE A 255      65.590  48.480  43.050  1.00  0.00           H
ATOM   4136  CG  PHE A 255      64.300  50.000  42.080  1.00  0.00           C
ATOM   4137  CD1 PHE A 255      63.950  50.730  40.940  1.00  0.00           C
ATOM   4138  HD1 PHE A 255      64.510  50.600  40.030  1.00  0.00           H
ATOM   4139  CE1 PHE A 255      62.890  51.640  40.850  1.00  0.00           C
ATOM   4140  HE1 PHE A 255      62.650  52.160  39.930  1.00  0.00           H
ATOM   4141  CZ  PHE A 255      62.210  51.880  42.110  1.00  0.00           C
ATOM   4142  HZ  PHE A 255      61.290  52.440  41.990  1.00  0.00           H
ATOM   4143  CD2 PHE A 255      63.550  50.200  43.250  1.00  0.00           C
ATOM   4144  HD2 PHE A 255      63.820  49.590  44.090  1.00  0.00           H
ATOM   4145  CE2 PHE A 255      62.560  51.200  43.290  1.00  0.00           C
ATOM   4146  HE2 PHE A 255      61.930  51.370  44.160  1.00  0.00           H
ATOM   4147  C   PHE A 255      66.460  47.410  40.470  1.00  0.00           C
ATOM   4148  O   PHE A 255      67.040  47.830  39.460  1.00  0.00           O
ATOM   4149  N   TRP A 256      67.010  46.440  41.260  1.00  0.00           N
ATOM   4150  HN  TRP A 256      66.650  46.240  42.170  1.00  0.00           H
ATOM   4151  CA  TRP A 256      68.190  45.730  40.810  1.00  0.00           C
ATOM   4152  HA  TRP A 256      68.990  46.420  40.560  1.00  0.00           H
ATOM   4153  CB  TRP A 256      68.690  44.840  42.000  1.00  0.00           C
ATOM   4154  HB1 TRP A 256      67.870  44.130  42.260  1.00  0.00           H
ATOM   4155  HB2 TRP A 256      68.860  45.480  42.890  1.00  0.00           H
ATOM   4156  CG  TRP A 256      69.980  44.170  41.690  1.00  0.00           C
ATOM   4157  CD1 TRP A 256      70.160  42.880  41.180  1.00  0.00           C
ATOM   4158  HD1 TRP A 256      69.430  42.080  41.100  1.00  0.00           H
ATOM   4159  NE1 TRP A 256      71.490  42.670  40.890  1.00  0.00           N
ATOM   4160  HE1 TRP A 256      71.730  41.830  40.430  1.00  0.00           H
ATOM   4161  CE2 TRP A 256      72.170  43.800  41.080  1.00  0.00           C
ATOM   4162  CD2 TRP A 256      71.260  44.820  41.500  1.00  0.00           C
ATOM   4163  CE3 TRP A 256      71.740  46.120  41.820  1.00  0.00           C
ATOM   4164  HE3 TRP A 256      71.120  46.840  42.340  1.00  0.00           H
ATOM   4165  CZ3 TRP A 256      73.120  46.320  41.820  1.00  0.00           C
ATOM   4166  HZ3 TRP A 256      73.490  47.330  41.990  1.00  0.00           H
ATOM   4167  CZ2 TRP A 256      73.500  44.030  41.100  1.00  0.00           C
ATOM   4168  HZ2 TRP A 256      74.200  43.260  40.810  1.00  0.00           H
ATOM   4169  CH2 TRP A 256      73.970  45.290  41.500  1.00  0.00           C
ATOM   4170  HH2 TRP A 256      75.030  45.410  41.590  1.00  0.00           H
ATOM   4171  C   TRP A 256      68.000  44.850  39.540  1.00  0.00           C
ATOM   4172  O   TRP A 256      68.890  44.840  38.690  1.00  0.00           O
ATOM   4173  N   LEU A 257      66.920  44.020  39.400  1.00  0.00           N
ATOM   4174  HN  LEU A 257      66.300  43.800  40.140  1.00  0.00           H
ATOM   4175  CA  LEU A 257      66.600  43.320  38.180  1.00  0.00           C
ATOM   4176  HA  LEU A 257      67.450  42.690  38.000  1.00  0.00           H
ATOM   4177  CB  LEU A 257      65.320  42.390  38.340  1.00  0.00           C
ATOM   4178  HB1 LEU A 257      64.990  42.080  37.320  1.00  0.00           H
ATOM   4179  HB2 LEU A 257      64.530  43.020  38.790  1.00  0.00           H
ATOM   4180  CG  LEU A 257      65.460  41.220  39.360  1.00  0.00           C
ATOM   4181  HG  LEU A 257      65.470  41.540  40.420  1.00  0.00           H
ATOM   4182  CD1 LEU A 257      64.200  40.390  39.240  1.00  0.00           C
ATOM   4183 HD11 LEU A 257      64.190  39.510  39.920  1.00  0.00           H
ATOM   4184 HD12 LEU A 257      64.000  39.970  38.230  1.00  0.00           H
ATOM   4185 HD13 LEU A 257      63.320  41.010  39.490  1.00  0.00           H
ATOM   4186  CD2 LEU A 257      66.660  40.330  38.970  1.00  0.00           C
ATOM   4187 HD21 LEU A 257      66.570  39.250  39.180  1.00  0.00           H
ATOM   4188 HD22 LEU A 257      67.470  40.720  39.620  1.00  0.00           H
ATOM   4189 HD23 LEU A 257      66.930  40.440  37.900  1.00  0.00           H
ATOM   4190  C   LEU A 257      66.360  44.270  37.010  1.00  0.00           C
ATOM   4191  O   LEU A 257      66.680  43.920  35.850  1.00  0.00           O
ATOM   4192  N   LEU A 258      65.680  45.430  37.200  1.00  0.00           N
ATOM   4193  HN  LEU A 258      65.310  45.680  38.090  1.00  0.00           H
ATOM   4194  CA  LEU A 258      65.560  46.490  36.290  1.00  0.00           C
ATOM   4195  HA  LEU A 258      65.070  46.120  35.390  1.00  0.00           H
ATOM   4196  CB  LEU A 258      64.580  47.640  36.700  1.00  0.00           C
ATOM   4197  HB1 LEU A 258      64.740  48.580  36.120  1.00  0.00           H
ATOM   4198  HB2 LEU A 258      64.790  47.780  37.770  1.00  0.00           H
ATOM   4199  CG  LEU A 258      63.050  47.370  36.590  1.00  0.00           C
ATOM   4200  HG  LEU A 258      62.890  46.410  37.130  1.00  0.00           H
ATOM   4201  CD1 LEU A 258      62.310  48.400  37.440  1.00  0.00           C
ATOM   4202 HD11 LEU A 258      61.270  48.370  37.040  1.00  0.00           H
ATOM   4203 HD12 LEU A 258      62.700  49.380  37.110  1.00  0.00           H
ATOM   4204 HD13 LEU A 258      62.200  48.240  38.540  1.00  0.00           H
ATOM   4205  CD2 LEU A 258      62.460  47.300  35.170  1.00  0.00           C
ATOM   4206 HD21 LEU A 258      61.460  46.830  35.210  1.00  0.00           H
ATOM   4207 HD22 LEU A 258      63.110  46.650  34.540  1.00  0.00           H
ATOM   4208 HD23 LEU A 258      62.270  48.300  34.720  1.00  0.00           H
ATOM   4209  C   LEU A 258      66.840  47.060  35.830  1.00  0.00           C
ATOM   4210  O   LEU A 258      67.130  47.170  34.660  1.00  0.00           O
ATOM   4211  N   HSD A 259      67.790  47.360  36.720  1.00  0.00           N
ATOM   4212  HN  HSD A 259      67.580  47.390  37.700  1.00  0.00           H
ATOM   4213  CA  HSD A 259      69.120  47.890  36.350  1.00  0.00           C
ATOM   4214  HA  HSD A 259      68.930  48.790  35.790  1.00  0.00           H
ATOM   4215  CB  HSD A 259      69.810  48.180  37.680  1.00  0.00           C
ATOM   4216  HB1 HSD A 259      69.940  47.240  38.270  1.00  0.00           H
ATOM   4217  HB2 HSD A 259      69.150  48.870  38.240  1.00  0.00           H
ATOM   4218  ND1 HSD A 259      71.470  50.160  37.200  1.00  0.00           N
ATOM   4219  HD1 HSD A 259      70.810  50.920  37.230  1.00  0.00           H
ATOM   4220  CG  HSD A 259      71.180  48.810  37.450  1.00  0.00           C
ATOM   4221  CE1 HSD A 259      72.820  50.230  37.170  1.00  0.00           C
ATOM   4222  HE1 HSD A 259      73.340  51.190  37.090  1.00  0.00           H
ATOM   4223  NE2 HSD A 259      73.440  49.070  37.310  1.00  0.00           N
ATOM   4224  CD2 HSD A 259      72.430  48.180  37.470  1.00  0.00           C
ATOM   4225  HD2 HSD A 259      72.610  47.110  37.460  1.00  0.00           H
ATOM   4226  C   HSD A 259      69.900  46.900  35.430  1.00  0.00           C
ATOM   4227  O   HSD A 259      70.570  47.210  34.480  1.00  0.00           O
ATOM   4228  N   THR A 260      69.840  45.660  35.780  1.00  0.00           N
ATOM   4229  HN  THR A 260      69.340  45.380  36.600  1.00  0.00           H
ATOM   4230  CA  THR A 260      70.550  44.570  35.220  1.00  0.00           C
ATOM   4231  HA  THR A 260      71.560  44.920  35.050  1.00  0.00           H
ATOM   4232  CB  THR A 260      70.840  43.360  36.060  1.00  0.00           C
ATOM   4233  HB  THR A 260      71.170  42.440  35.520  1.00  0.00           H
ATOM   4234  OG1 THR A 260      69.730  43.060  36.790  1.00  0.00           O
ATOM   4235  HG1 THR A 260      69.680  43.660  37.530  1.00  0.00           H
ATOM   4236  CG2 THR A 260      71.970  43.640  37.100  1.00  0.00           C
ATOM   4237 HG21 THR A 260      71.990  42.770  37.790  1.00  0.00           H
ATOM   4238 HG22 THR A 260      71.670  44.490  37.740  1.00  0.00           H
ATOM   4239 HG23 THR A 260      72.960  43.860  36.640  1.00  0.00           H
ATOM   4240  C   THR A 260      70.130  44.050  33.890  1.00  0.00           C
ATOM   4241  O   THR A 260      70.900  43.600  33.070  1.00  0.00           O
ATOM   4242  N   SER A 261      68.830  44.360  33.520  1.00  0.00           N
ATOM   4243  HN  SER A 261      68.190  44.790  34.150  1.00  0.00           H
ATOM   4244  CA  SER A 261      68.280  44.190  32.150  1.00  0.00           C
ATOM   4245  HA  SER A 261      69.010  43.700  31.530  1.00  0.00           H
ATOM   4246  CB  SER A 261      66.900  43.460  32.220  1.00  0.00           C
ATOM   4247  HB1 SER A 261      66.460  43.540  31.200  1.00  0.00           H
ATOM   4248  HB2 SER A 261      66.300  43.960  33.010  1.00  0.00           H
ATOM   4249  OG  SER A 261      66.870  42.150  32.550  1.00  0.00           O
ATOM   4250  HG1 SER A 261      67.260  42.180  33.440  1.00  0.00           H
ATOM   4251  C   SER A 261      68.160  45.490  31.500  1.00  0.00           C
ATOM   4252  O   SER A 261      67.610  45.610  30.400  1.00  0.00           O
ATOM   4253  N   GLY A 262      68.690  46.570  32.100  1.00  0.00           N
ATOM   4254  HN  GLY A 262      69.100  46.530  33.010  1.00  0.00           H
ATOM   4255  CA  GLY A 262      68.730  47.900  31.500  1.00  0.00           C
ATOM   4256  HA1 GLY A 262      69.210  47.880  30.540  1.00  0.00           H
ATOM   4257  HA2 GLY A 262      69.340  48.550  32.120  1.00  0.00           H
ATOM   4258  C   GLY A 262      67.370  48.520  31.220  1.00  0.00           C
ATOM   4259  O   GLY A 262      67.280  49.350  30.260  1.00  0.00           O
ATOM   4260  N   THR A 263      66.320  48.190  31.990  1.00  0.00           N
ATOM   4261  HN  THR A 263      66.550  47.620  32.780  1.00  0.00           H
ATOM   4262  CA  THR A 263      64.940  48.450  31.780  1.00  0.00           C
ATOM   4263  HA  THR A 263      64.400  48.000  32.600  1.00  0.00           H
ATOM   4264  CB  THR A 263      64.480  49.880  31.750  1.00  0.00           C
ATOM   4265  HB  THR A 263      63.380  49.990  31.740  1.00  0.00           H
ATOM   4266  OG1 THR A 263      64.860  50.660  30.610  1.00  0.00           O
ATOM   4267  HG1 THR A 263      65.740  50.350  30.420  1.00  0.00           H
ATOM   4268  CG2 THR A 263      64.770  50.640  33.080  1.00  0.00           C
ATOM   4269 HG21 THR A 263      64.700  51.750  33.000  1.00  0.00           H
ATOM   4270 HG22 THR A 263      65.770  50.380  33.480  1.00  0.00           H
ATOM   4271 HG23 THR A 263      64.060  50.220  33.830  1.00  0.00           H
ATOM   4272  C   THR A 263      64.320  47.680  30.570  1.00  0.00           C
ATOM   4273  O   THR A 263      63.120  47.810  30.250  1.00  0.00           O
ATOM   4274  N   GLN A 264      65.120  46.810  29.870  1.00  0.00           N
ATOM   4275  HN  GLN A 264      65.970  46.520  30.280  1.00  0.00           H
ATOM   4276  CA  GLN A 264      64.590  46.140  28.660  1.00  0.00           C
ATOM   4277  HA  GLN A 264      64.190  46.940  28.050  1.00  0.00           H
ATOM   4278  CB  GLN A 264      65.740  45.420  27.940  1.00  0.00           C
ATOM   4279  HB1 GLN A 264      65.270  44.800  27.150  1.00  0.00           H
ATOM   4280  HB2 GLN A 264      66.230  44.760  28.690  1.00  0.00           H
ATOM   4281  CG  GLN A 264      66.790  46.300  27.240  1.00  0.00           C
ATOM   4282  HG1 GLN A 264      67.340  45.740  26.450  1.00  0.00           H
ATOM   4283  HG2 GLN A 264      67.480  46.700  28.010  1.00  0.00           H
ATOM   4284  CD  GLN A 264      66.210  47.570  26.570  1.00  0.00           C
ATOM   4285  OE1 GLN A 264      65.670  47.520  25.470  1.00  0.00           O
ATOM   4286  NE2 GLN A 264      66.280  48.740  27.120  1.00  0.00           N
ATOM   4287 HE21 GLN A 264      65.800  49.490  26.670  1.00  0.00           H
ATOM   4288 HE22 GLN A 264      66.340  48.720  28.110  1.00  0.00           H
ATOM   4289  C   GLN A 264      63.500  45.130  29.060  1.00  0.00           C
ATOM   4290  O   GLN A 264      63.700  44.270  29.890  1.00  0.00           O
ATOM   4291  N   ASN A 265      62.310  45.240  28.400  1.00  0.00           N
ATOM   4292  HN  ASN A 265      62.080  46.020  27.820  1.00  0.00           H
ATOM   4293  CA  ASN A 265      61.220  44.230  28.370  1.00  0.00           C
ATOM   4294  HA  ASN A 265      60.380  44.710  27.870  1.00  0.00           H
ATOM   4295  CB  ASN A 265      61.510  42.990  27.570  1.00  0.00           C
ATOM   4296  HB1 ASN A 265      62.430  42.430  27.850  1.00  0.00           H
ATOM   4297  HB2 ASN A 265      61.830  43.290  26.540  1.00  0.00           H
ATOM   4298  CG  ASN A 265      60.330  41.960  27.480  1.00  0.00           C
ATOM   4299  OD1 ASN A 265      59.210  42.460  27.540  1.00  0.00           O
ATOM   4300  ND2 ASN A 265      60.570  40.670  27.500  1.00  0.00           N
ATOM   4301 HD21 ASN A 265      59.750  40.080  27.490  1.00  0.00           H
ATOM   4302 HD22 ASN A 265      61.460  40.340  27.810  1.00  0.00           H
ATOM   4303  C   ASN A 265      60.540  43.980  29.770  1.00  0.00           C
ATOM   4304  O   ASN A 265      61.180  43.520  30.790  1.00  0.00           O
ATOM   4305  N   CYS A 266      59.270  44.380  29.850  1.00  0.00           N
ATOM   4306  HN  CYS A 266      58.740  44.750  29.090  1.00  0.00           H
ATOM   4307  CA  CYS A 266      58.440  44.260  31.080  1.00  0.00           C
ATOM   4308  HA  CYS A 266      58.910  44.770  31.900  1.00  0.00           H
ATOM   4309  CB  CYS A 266      57.050  44.790  30.870  1.00  0.00           C
ATOM   4310  HB1 CYS A 266      57.080  45.890  30.870  1.00  0.00           H
ATOM   4311  HB2 CYS A 266      56.470  44.500  31.760  1.00  0.00           H
ATOM   4312  SG  CYS A 266      56.160  44.380  29.270  1.00  0.00           S
ATOM   4313  C   CYS A 266      58.270  42.750  31.510  1.00  0.00           C
ATOM   4314  O   CYS A 266      58.230  42.400  32.680  1.00  0.00           O
ATOM   4315  N   GLU A 267      58.160  41.800  30.520  1.00  0.00           N
ATOM   4316  HN  GLU A 267      58.280  41.950  29.540  1.00  0.00           H
ATOM   4317  CA  GLU A 267      57.860  40.330  30.730  1.00  0.00           C
ATOM   4318  HA  GLU A 267      57.030  40.320  31.400  1.00  0.00           H
ATOM   4319  CB  GLU A 267      57.630  39.650  29.380  1.00  0.00           C
ATOM   4320  HB1 GLU A 267      57.580  38.540  29.450  1.00  0.00           H
ATOM   4321  HB2 GLU A 267      58.430  39.810  28.630  1.00  0.00           H
ATOM   4322  CG  GLU A 267      56.320  40.210  28.650  1.00  0.00           C
ATOM   4323  HG1 GLU A 267      56.490  41.310  28.580  1.00  0.00           H
ATOM   4324  HG2 GLU A 267      55.470  39.940  29.290  1.00  0.00           H
ATOM   4325  CD  GLU A 267      56.040  39.650  27.290  1.00  0.00           C
ATOM   4326  OE1 GLU A 267      56.540  38.540  26.990  1.00  0.00           O
ATOM   4327  OE2 GLU A 267      55.310  40.290  26.500  1.00  0.00           O
ATOM   4328  C   GLU A 267      58.880  39.550  31.600  1.00  0.00           C
ATOM   4329  O   GLU A 267      58.590  38.500  32.110  1.00  0.00           O
ATOM   4330  N   VAL A 268      60.130  40.030  31.730  1.00  0.00           N
ATOM   4331  HN  VAL A 268      60.340  40.830  31.170  1.00  0.00           H
ATOM   4332  CA  VAL A 268      61.300  39.610  32.460  1.00  0.00           C
ATOM   4333  HA  VAL A 268      61.580  38.600  32.220  1.00  0.00           H
ATOM   4334  CB  VAL A 268      62.470  40.560  32.180  1.00  0.00           C
ATOM   4335  HB  VAL A 268      62.180  41.590  32.500  1.00  0.00           H
ATOM   4336  CG1 VAL A 268      63.770  40.130  32.990  1.00  0.00           C
ATOM   4337 HG11 VAL A 268      64.660  40.680  32.600  1.00  0.00           H
ATOM   4338 HG12 VAL A 268      63.970  39.060  32.780  1.00  0.00           H
ATOM   4339 HG13 VAL A 268      63.590  40.270  34.070  1.00  0.00           H
ATOM   4340  CG2 VAL A 268      62.720  40.460  30.680  1.00  0.00           C
ATOM   4341 HG21 VAL A 268      63.180  41.400  30.310  1.00  0.00           H
ATOM   4342 HG22 VAL A 268      61.830  40.310  30.040  1.00  0.00           H
ATOM   4343 HG23 VAL A 268      63.470  39.660  30.500  1.00  0.00           H
ATOM   4344  C   VAL A 268      61.020  39.530  33.910  1.00  0.00           C
ATOM   4345  O   VAL A 268      61.380  38.570  34.560  1.00  0.00           O
ATOM   4346  N   TYR A 269      60.210  40.480  34.410  1.00  0.00           N
ATOM   4347  HN  TYR A 269      59.840  41.160  33.780  1.00  0.00           H
ATOM   4348  CA  TYR A 269      60.040  40.730  35.840  1.00  0.00           C
ATOM   4349  HA  TYR A 269      60.960  40.450  36.340  1.00  0.00           H
ATOM   4350  CB  TYR A 269      60.100  42.130  36.140  1.00  0.00           C
ATOM   4351  HB1 TYR A 269      60.330  42.320  37.220  1.00  0.00           H
ATOM   4352  HB2 TYR A 269      59.160  42.710  36.010  1.00  0.00           H
ATOM   4353  CG  TYR A 269      61.160  42.920  35.400  1.00  0.00           C
ATOM   4354  CD1 TYR A 269      62.500  42.700  35.660  1.00  0.00           C
ATOM   4355  HD1 TYR A 269      62.850  42.040  36.450  1.00  0.00           H
ATOM   4356  CE1 TYR A 269      63.390  43.250  34.830  1.00  0.00           C
ATOM   4357  HE1 TYR A 269      64.460  43.180  34.920  1.00  0.00           H
ATOM   4358  CZ  TYR A 269      63.050  44.110  33.760  1.00  0.00           C
ATOM   4359  OH  TYR A 269      64.030  44.740  32.990  1.00  0.00           O
ATOM   4360  HH  TYR A 269      63.660  44.610  32.120  1.00  0.00           H
ATOM   4361  CD2 TYR A 269      60.730  43.760  34.320  1.00  0.00           C
ATOM   4362  HD2 TYR A 269      59.660  43.840  34.100  1.00  0.00           H
ATOM   4363  CE2 TYR A 269      61.690  44.370  33.500  1.00  0.00           C
ATOM   4364  HE2 TYR A 269      61.430  44.990  32.640  1.00  0.00           H
ATOM   4365  C   TYR A 269      58.690  40.150  36.400  1.00  0.00           C
ATOM   4366  O   TYR A 269      58.330  40.500  37.500  1.00  0.00           O
ATOM   4367  N   ARG A 270      57.930  39.220  35.710  1.00  0.00           N
ATOM   4368  HN  ARG A 270      58.250  39.070  34.770  1.00  0.00           H
ATOM   4369  CA  ARG A 270      56.610  38.810  36.200  1.00  0.00           C
ATOM   4370  HA  ARG A 270      56.060  39.720  36.390  1.00  0.00           H
ATOM   4371  CB  ARG A 270      55.810  38.050  35.170  1.00  0.00           C
ATOM   4372  HB1 ARG A 270      54.900  37.690  35.670  1.00  0.00           H
ATOM   4373  HB2 ARG A 270      56.320  37.180  34.710  1.00  0.00           H
ATOM   4374  CG  ARG A 270      55.380  38.940  34.000  1.00  0.00           C
ATOM   4375  HG1 ARG A 270      56.250  39.450  33.530  1.00  0.00           H
ATOM   4376  HG2 ARG A 270      54.740  39.770  34.390  1.00  0.00           H
ATOM   4377  CD  ARG A 270      54.610  38.370  32.830  1.00  0.00           C
ATOM   4378  HD1 ARG A 270      55.180  37.600  32.280  1.00  0.00           H
ATOM   4379  HD2 ARG A 270      54.370  39.200  32.120  1.00  0.00           H
ATOM   4380  NE  ARG A 270      53.400  37.770  33.400  1.00  0.00           N
ATOM   4381  HE  ARG A 270      53.090  37.860  34.340  1.00  0.00           H
ATOM   4382  CZ  ARG A 270      52.430  37.210  32.630  1.00  0.00           C
ATOM   4383  NH1 ARG A 270      52.440  37.260  31.320  1.00  0.00           N
ATOM   4384 HH11 ARG A 270      53.190  37.750  30.890  1.00  0.00           H
ATOM   4385 HH12 ARG A 270      51.550  36.990  30.930  1.00  0.00           H
ATOM   4386  NH2 ARG A 270      51.370  36.730  33.180  1.00  0.00           N
ATOM   4387 HH21 ARG A 270      50.690  36.350  32.540  1.00  0.00           H
ATOM   4388 HH22 ARG A 270      51.290  36.590  34.170  1.00  0.00           H
ATOM   4389  C   ARG A 270      56.560  38.030  37.590  1.00  0.00           C
ATOM   4390  O   ARG A 270      55.620  38.240  38.380  1.00  0.00           O
ATOM   4391  N   SER A 271      57.540  37.160  37.960  1.00  0.00           N
ATOM   4392  HN  SER A 271      58.120  36.790  37.230  1.00  0.00           H
ATOM   4393  CA  SER A 271      57.420  36.380  39.240  1.00  0.00           C
ATOM   4394  HA  SER A 271      56.430  35.990  39.300  1.00  0.00           H
ATOM   4395  CB  SER A 271      58.540  35.240  39.330  1.00  0.00           C
ATOM   4396  HB1 SER A 271      59.580  35.580  39.120  1.00  0.00           H
ATOM   4397  HB2 SER A 271      58.500  34.660  38.380  1.00  0.00           H
ATOM   4398  OG  SER A 271      58.470  34.280  40.390  1.00  0.00           O
ATOM   4399  HG1 SER A 271      57.640  33.830  40.210  1.00  0.00           H
ATOM   4400  C   SER A 271      57.620  37.330  40.500  1.00  0.00           C
ATOM   4401  O   SER A 271      57.000  37.180  41.520  1.00  0.00           O
ATOM   4402  N   VAL A 272      58.510  38.370  40.290  1.00  0.00           N
ATOM   4403  HN  VAL A 272      58.940  38.600  39.430  1.00  0.00           H
ATOM   4404  CA  VAL A 272      58.770  39.360  41.330  1.00  0.00           C
ATOM   4405  HA  VAL A 272      58.820  38.750  42.220  1.00  0.00           H
ATOM   4406  CB  VAL A 272      60.050  40.160  41.280  1.00  0.00           C
ATOM   4407  HB  VAL A 272      60.090  40.970  42.040  1.00  0.00           H
ATOM   4408  CG1 VAL A 272      61.270  39.260  41.580  1.00  0.00           C
ATOM   4409 HG11 VAL A 272      61.240  38.800  42.600  1.00  0.00           H
ATOM   4410 HG12 VAL A 272      62.270  39.720  41.460  1.00  0.00           H
ATOM   4411 HG13 VAL A 272      61.200  38.480  40.790  1.00  0.00           H
ATOM   4412  CG2 VAL A 272      60.290  40.800  39.880  1.00  0.00           C
ATOM   4413 HG21 VAL A 272      59.560  41.500  39.420  1.00  0.00           H
ATOM   4414 HG22 VAL A 272      60.200  39.990  39.130  1.00  0.00           H
ATOM   4415 HG23 VAL A 272      61.270  41.300  39.900  1.00  0.00           H
ATOM   4416  C   VAL A 272      57.600  40.350  41.460  1.00  0.00           C
ATOM   4417  O   VAL A 272      57.170  40.620  42.550  1.00  0.00           O
ATOM   4418  N   ASP A 273      57.010  40.820  40.380  1.00  0.00           N
ATOM   4419  HN  ASP A 273      57.320  40.650  39.450  1.00  0.00           H
ATOM   4420  CA  ASP A 273      55.800  41.540  40.470  1.00  0.00           C
ATOM   4421  HA  ASP A 273      55.920  42.340  41.190  1.00  0.00           H
ATOM   4422  CB  ASP A 273      55.450  42.160  39.070  1.00  0.00           C
ATOM   4423  HB1 ASP A 273      55.300  41.390  38.290  1.00  0.00           H
ATOM   4424  HB2 ASP A 273      56.360  42.750  38.800  1.00  0.00           H
ATOM   4425  CG  ASP A 273      54.380  43.150  39.060  1.00  0.00           C
ATOM   4426  OD1 ASP A 273      53.390  42.940  38.290  1.00  0.00           O
ATOM   4427  OD2 ASP A 273      54.420  44.160  39.800  1.00  0.00           O
ATOM   4428  C   ASP A 273      54.620  40.770  41.110  1.00  0.00           C
ATOM   4429  O   ASP A 273      53.820  41.280  41.890  1.00  0.00           O
ATOM   4430  N   LEU A 274      54.560  39.470  40.920  1.00  0.00           N
ATOM   4431  HN  LEU A 274      55.250  39.050  40.340  1.00  0.00           H
ATOM   4432  CA  LEU A 274      53.720  38.590  41.770  1.00  0.00           C
ATOM   4433  HA  LEU A 274      52.720  39.000  41.840  1.00  0.00           H
ATOM   4434  CB  LEU A 274      53.420  37.180  41.100  1.00  0.00           C
ATOM   4435  HB1 LEU A 274      54.390  36.720  40.810  1.00  0.00           H
ATOM   4436  HB2 LEU A 274      52.800  37.530  40.240  1.00  0.00           H
ATOM   4437  CG  LEU A 274      52.450  36.220  41.830  1.00  0.00           C
ATOM   4438  HG  LEU A 274      51.890  36.840  42.560  1.00  0.00           H
ATOM   4439  CD1 LEU A 274      51.550  35.520  40.790  1.00  0.00           C
ATOM   4440 HD11 LEU A 274      52.150  34.970  40.040  1.00  0.00           H
ATOM   4441 HD12 LEU A 274      51.040  36.280  40.160  1.00  0.00           H
ATOM   4442 HD13 LEU A 274      50.800  34.840  41.240  1.00  0.00           H
ATOM   4443  CD2 LEU A 274      53.260  35.280  42.670  1.00  0.00           C
ATOM   4444 HD21 LEU A 274      52.600  34.650  43.310  1.00  0.00           H
ATOM   4445 HD22 LEU A 274      53.900  35.930  43.280  1.00  0.00           H
ATOM   4446 HD23 LEU A 274      53.810  34.530  42.040  1.00  0.00           H
ATOM   4447  C   LEU A 274      54.060  38.440  43.250  1.00  0.00           C
ATOM   4448  O   LEU A 274      53.200  38.500  44.110  1.00  0.00           O
ATOM   4449  N   ALA A 275      55.340  38.210  43.630  1.00  0.00           N
ATOM   4450  HN  ALA A 275      56.010  37.890  42.970  1.00  0.00           H
ATOM   4451  CA  ALA A 275      55.880  38.170  45.000  1.00  0.00           C
ATOM   4452  HA  ALA A 275      55.510  37.280  45.490  1.00  0.00           H
ATOM   4453  CB  ALA A 275      57.370  38.030  44.990  1.00  0.00           C
ATOM   4454  HB1 ALA A 275      57.650  37.080  44.480  1.00  0.00           H
ATOM   4455  HB2 ALA A 275      57.720  37.840  46.030  1.00  0.00           H
ATOM   4456  HB3 ALA A 275      58.070  38.800  44.600  1.00  0.00           H
ATOM   4457  C   ALA A 275      55.610  39.480  45.730  1.00  0.00           C
ATOM   4458  O   ALA A 275      55.180  39.510  46.890  1.00  0.00           O
ATOM   4459  N   PHE A 276      55.710  40.590  44.990  1.00  0.00           N
ATOM   4460  HN  PHE A 276      55.980  40.540  44.030  1.00  0.00           H
ATOM   4461  CA  PHE A 276      55.310  41.940  45.440  1.00  0.00           C
ATOM   4462  HA  PHE A 276      55.800  42.180  46.380  1.00  0.00           H
ATOM   4463  CB  PHE A 276      55.770  43.070  44.420  1.00  0.00           C
ATOM   4464  HB1 PHE A 276      55.330  42.850  43.420  1.00  0.00           H
ATOM   4465  HB2 PHE A 276      56.880  43.130  44.330  1.00  0.00           H
ATOM   4466  CG  PHE A 276      55.240  44.420  44.880  1.00  0.00           C
ATOM   4467  CD1 PHE A 276      56.080  45.170  45.750  1.00  0.00           C
ATOM   4468  HD1 PHE A 276      57.030  44.730  46.030  1.00  0.00           H
ATOM   4469  CE1 PHE A 276      55.690  46.400  46.250  1.00  0.00           C
ATOM   4470  HE1 PHE A 276      56.300  46.920  46.990  1.00  0.00           H
ATOM   4471  CZ  PHE A 276      54.500  46.960  45.850  1.00  0.00           C
ATOM   4472  HZ  PHE A 276      54.210  47.900  46.280  1.00  0.00           H
ATOM   4473  CD2 PHE A 276      54.030  45.030  44.490  1.00  0.00           C
ATOM   4474  HD2 PHE A 276      53.400  44.540  43.770  1.00  0.00           H
ATOM   4475  CE2 PHE A 276      53.570  46.250  45.030  1.00  0.00           C
ATOM   4476  HE2 PHE A 276      52.620  46.710  44.830  1.00  0.00           H
ATOM   4477  C   PHE A 276      53.750  41.950  45.750  1.00  0.00           C
ATOM   4478  O   PHE A 276      53.280  42.570  46.680  1.00  0.00           O
ATOM   4479  N   PHE A 277      52.960  41.370  44.860  1.00  0.00           N
ATOM   4480  HN  PHE A 277      53.400  40.930  44.080  1.00  0.00           H
ATOM   4481  CA  PHE A 277      51.500  41.270  45.020  1.00  0.00           C
ATOM   4482  HA  PHE A 277      51.160  42.290  45.100  1.00  0.00           H
ATOM   4483  CB  PHE A 277      50.860  40.820  43.670  1.00  0.00           C
ATOM   4484  HB1 PHE A 277      51.140  39.790  43.380  1.00  0.00           H
ATOM   4485  HB2 PHE A 277      51.100  41.670  43.000  1.00  0.00           H
ATOM   4486  CG  PHE A 277      49.430  40.720  43.750  1.00  0.00           C
ATOM   4487  CD1 PHE A 277      48.770  39.480  43.570  1.00  0.00           C
ATOM   4488  HD1 PHE A 277      49.310  38.540  43.470  1.00  0.00           H
ATOM   4489  CE1 PHE A 277      47.370  39.410  43.500  1.00  0.00           C
ATOM   4490  HE1 PHE A 277      46.890  38.450  43.400  1.00  0.00           H
ATOM   4491  CZ  PHE A 277      46.580  40.520  43.690  1.00  0.00           C
ATOM   4492  HZ  PHE A 277      45.510  40.510  43.740  1.00  0.00           H
ATOM   4493  CD2 PHE A 277      48.620  41.850  43.750  1.00  0.00           C
ATOM   4494  HD2 PHE A 277      49.130  42.810  43.800  1.00  0.00           H
ATOM   4495  CE2 PHE A 277      47.230  41.740  43.790  1.00  0.00           C
ATOM   4496  HE2 PHE A 277      46.640  42.660  43.760  1.00  0.00           H
ATOM   4497  C   PHE A 277      50.980  40.620  46.310  1.00  0.00           C
ATOM   4498  O   PHE A 277      50.170  41.110  47.110  1.00  0.00           O
ATOM   4499  N   ILE A 278      51.410  39.360  46.610  1.00  0.00           N
ATOM   4500  HN  ILE A 278      51.790  38.670  46.010  1.00  0.00           H
ATOM   4501  CA  ILE A 278      51.210  38.870  47.940  1.00  0.00           C
ATOM   4502  HA  ILE A 278      50.150  38.830  48.160  1.00  0.00           H
ATOM   4503  CB  ILE A 278      51.570  37.360  48.000  1.00  0.00           C
ATOM   4504  HB  ILE A 278      50.940  36.840  47.230  1.00  0.00           H
ATOM   4505  CG2 ILE A 278      53.070  37.150  47.750  1.00  0.00           C
ATOM   4506 HG21 ILE A 278      53.380  36.080  47.770  1.00  0.00           H
ATOM   4507 HG22 ILE A 278      53.690  37.770  48.430  1.00  0.00           H
ATOM   4508 HG23 ILE A 278      53.200  37.440  46.680  1.00  0.00           H
ATOM   4509  CG1 ILE A 278      51.260  36.700  49.320  1.00  0.00           C
ATOM   4510 HG11 ILE A 278      50.200  36.840  49.590  1.00  0.00           H
ATOM   4511 HG12 ILE A 278      51.920  37.080  50.130  1.00  0.00           H
ATOM   4512  CD  ILE A 278      51.380  35.150  49.270  1.00  0.00           C
ATOM   4513  HD1 ILE A 278      51.040  34.740  50.250  1.00  0.00           H
ATOM   4514  HD2 ILE A 278      52.380  34.750  49.030  1.00  0.00           H
ATOM   4515  HD3 ILE A 278      50.670  34.730  48.520  1.00  0.00           H
ATOM   4516  C   ILE A 278      51.950  39.550  49.180  1.00  0.00           C
ATOM   4517  O   ILE A 278      51.310  39.640  50.260  1.00  0.00           O
ATOM   4518  N   THR A 279      53.180  40.080  49.070  1.00  0.00           N
ATOM   4519  HN  THR A 279      53.760  39.930  48.280  1.00  0.00           H
ATOM   4520  CA  THR A 279      53.800  40.670  50.230  1.00  0.00           C
ATOM   4521  HA  THR A 279      53.510  40.140  51.120  1.00  0.00           H
ATOM   4522  CB  THR A 279      55.300  40.700  50.150  1.00  0.00           C
ATOM   4523  HB  THR A 279      55.740  41.200  51.050  1.00  0.00           H
ATOM   4524  OG1 THR A 279      55.860  41.230  48.940  1.00  0.00           O
ATOM   4525  HG1 THR A 279      55.650  40.540  48.290  1.00  0.00           H
ATOM   4526  CG2 THR A 279      55.850  39.290  50.230  1.00  0.00           C
ATOM   4527 HG21 THR A 279      55.580  38.680  51.120  1.00  0.00           H
ATOM   4528 HG22 THR A 279      56.960  39.270  50.120  1.00  0.00           H
ATOM   4529 HG23 THR A 279      55.490  38.690  49.370  1.00  0.00           H
ATOM   4530  C   THR A 279      53.210  42.080  50.520  1.00  0.00           C
ATOM   4531  O   THR A 279      53.250  42.600  51.600  1.00  0.00           O
ATOM   4532  N   LEU A 280      52.540  42.720  49.500  1.00  0.00           N
ATOM   4533  HN  LEU A 280      52.490  42.420  48.560  1.00  0.00           H
ATOM   4534  CA  LEU A 280      51.870  43.960  49.720  1.00  0.00           C
ATOM   4535  HA  LEU A 280      52.540  44.570  50.320  1.00  0.00           H
ATOM   4536  CB  LEU A 280      51.560  44.710  48.360  1.00  0.00           C
ATOM   4537  HB1 LEU A 280      50.970  43.990  47.760  1.00  0.00           H
ATOM   4538  HB2 LEU A 280      52.580  44.900  47.950  1.00  0.00           H
ATOM   4539  CG  LEU A 280      50.820  46.040  48.390  1.00  0.00           C
ATOM   4540  HG  LEU A 280      49.830  45.820  48.870  1.00  0.00           H
ATOM   4541  CD1 LEU A 280      51.620  47.150  49.200  1.00  0.00           C
ATOM   4542 HD11 LEU A 280      52.040  46.790  50.160  1.00  0.00           H
ATOM   4543 HD12 LEU A 280      50.970  48.040  49.380  1.00  0.00           H
ATOM   4544 HD13 LEU A 280      52.480  47.510  48.580  1.00  0.00           H
ATOM   4545  CD2 LEU A 280      50.430  46.600  46.980  1.00  0.00           C
ATOM   4546 HD21 LEU A 280      49.850  45.890  46.340  1.00  0.00           H
ATOM   4547 HD22 LEU A 280      51.340  46.990  46.490  1.00  0.00           H
ATOM   4548 HD23 LEU A 280      49.650  47.380  47.080  1.00  0.00           H
ATOM   4549  C   LEU A 280      50.550  43.650  50.460  1.00  0.00           C
ATOM   4550  O   LEU A 280      50.040  44.550  51.160  1.00  0.00           O
ATOM   4551  N   SER A 281      50.000  42.430  50.550  1.00  0.00           N
ATOM   4552  HN  SER A 281      50.360  41.700  49.980  1.00  0.00           H
ATOM   4553  CA  SER A 281      48.860  42.070  51.300  1.00  0.00           C
ATOM   4554  HA  SER A 281      48.130  42.830  51.080  1.00  0.00           H
ATOM   4555  CB  SER A 281      48.230  40.640  50.780  1.00  0.00           C
ATOM   4556  HB1 SER A 281      48.200  40.620  49.670  1.00  0.00           H
ATOM   4557  HB2 SER A 281      47.150  40.790  50.980  1.00  0.00           H
ATOM   4558  OG  SER A 281      48.810  39.440  51.310  1.00  0.00           O
ATOM   4559  HG1 SER A 281      49.680  39.290  50.960  1.00  0.00           H
ATOM   4560  C   SER A 281      49.150  41.910  52.760  1.00  0.00           C
ATOM   4561  O   SER A 281      48.250  41.950  53.590  1.00  0.00           O
ATOM   4562  N   PHE A 282      50.420  41.750  53.090  1.00  0.00           N
ATOM   4563  HN  PHE A 282      51.160  41.480  52.480  1.00  0.00           H
ATOM   4564  CA  PHE A 282      50.860  41.600  54.430  1.00  0.00           C
ATOM   4565  HA  PHE A 282      50.310  40.820  54.920  1.00  0.00           H
ATOM   4566  CB  PHE A 282      52.270  41.090  54.510  1.00  0.00           C
ATOM   4567  HB1 PHE A 282      52.630  41.100  55.570  1.00  0.00           H
ATOM   4568  HB2 PHE A 282      52.920  41.870  54.060  1.00  0.00           H
ATOM   4569  CG  PHE A 282      52.530  39.740  53.990  1.00  0.00           C
ATOM   4570  CD1 PHE A 282      51.590  38.760  53.580  1.00  0.00           C
ATOM   4571  HD1 PHE A 282      50.590  39.160  53.560  1.00  0.00           H
ATOM   4572  CE1 PHE A 282      51.910  37.490  53.100  1.00  0.00           C
ATOM   4573  HE1 PHE A 282      51.160  36.810  52.740  1.00  0.00           H
ATOM   4574  CZ  PHE A 282      53.320  37.160  53.080  1.00  0.00           C
ATOM   4575  HZ  PHE A 282      53.550  36.170  52.730  1.00  0.00           H
ATOM   4576  CD2 PHE A 282      53.880  39.350  54.000  1.00  0.00           C
ATOM   4577  HD2 PHE A 282      54.580  40.120  54.300  1.00  0.00           H
ATOM   4578  CE2 PHE A 282      54.250  38.030  53.660  1.00  0.00           C
ATOM   4579  HE2 PHE A 282      55.310  37.860  53.680  1.00  0.00           H
ATOM   4580  C   PHE A 282      50.720  42.900  55.260  1.00  0.00           C
ATOM   4581  O   PHE A 282      50.850  42.900  56.470  1.00  0.00           O
ATOM   4582  N   THR A 283      50.490  44.000  54.680  1.00  0.00           N
ATOM   4583  HN  THR A 283      50.760  44.120  53.730  1.00  0.00           H
ATOM   4584  CA  THR A 283      50.170  45.320  55.160  1.00  0.00           C
ATOM   4585  HA  THR A 283      50.960  45.640  55.830  1.00  0.00           H
ATOM   4586  CB  THR A 283      50.080  46.400  54.020  1.00  0.00           C
ATOM   4587  HB  THR A 283      49.940  47.380  54.500  1.00  0.00           H
ATOM   4588  OG1 THR A 283      49.050  46.260  53.050  1.00  0.00           O
ATOM   4589  HG1 THR A 283      49.380  45.820  52.270  1.00  0.00           H
ATOM   4590  CG2 THR A 283      51.440  46.490  53.380  1.00  0.00           C
ATOM   4591 HG21 THR A 283      51.540  45.510  52.860  1.00  0.00           H
ATOM   4592 HG22 THR A 283      52.340  46.510  54.040  1.00  0.00           H
ATOM   4593 HG23 THR A 283      51.430  47.320  52.650  1.00  0.00           H
ATOM   4594  C   THR A 283      48.870  45.420  55.960  1.00  0.00           C
ATOM   4595  O   THR A 283      48.860  46.180  56.930  1.00  0.00           O
ATOM   4596  N   TYR A 284      47.870  44.690  55.560  1.00  0.00           N
ATOM   4597  HN  TYR A 284      48.020  43.980  54.860  1.00  0.00           H
ATOM   4598  CA  TYR A 284      46.540  44.670  56.220  1.00  0.00           C
ATOM   4599  HA  TYR A 284      46.150  45.670  56.390  1.00  0.00           H
ATOM   4600  CB  TYR A 284      45.530  43.840  55.260  1.00  0.00           C
ATOM   4601  HB1 TYR A 284      44.610  43.710  55.870  1.00  0.00           H
ATOM   4602  HB2 TYR A 284      45.930  42.820  55.100  1.00  0.00           H
ATOM   4603  CG  TYR A 284      45.340  44.440  53.870  1.00  0.00           C
ATOM   4604  CD1 TYR A 284      45.330  43.490  52.830  1.00  0.00           C
ATOM   4605  HD1 TYR A 284      45.470  42.460  53.080  1.00  0.00           H
ATOM   4606  CE1 TYR A 284      45.340  43.970  51.490  1.00  0.00           C
ATOM   4607  HE1 TYR A 284      45.300  43.280  50.660  1.00  0.00           H
ATOM   4608  CZ  TYR A 284      45.250  45.310  51.130  1.00  0.00           C
ATOM   4609  OH  TYR A 284      45.080  45.790  49.820  1.00  0.00           O
ATOM   4610  HH  TYR A 284      45.010  45.070  49.200  1.00  0.00           H
ATOM   4611  CD2 TYR A 284      45.320  45.870  53.480  1.00  0.00           C
ATOM   4612  HD2 TYR A 284      45.320  46.610  54.260  1.00  0.00           H
ATOM   4613  CE2 TYR A 284      45.320  46.240  52.160  1.00  0.00           C
ATOM   4614  HE2 TYR A 284      45.170  47.290  51.950  1.00  0.00           H
ATOM   4615  C   TYR A 284      46.610  43.980  57.630  1.00  0.00           C
ATOM   4616  O   TYR A 284      45.750  44.120  58.410  1.00  0.00           O
ATOM   4617  N   MET A 285      47.700  43.140  57.910  1.00  0.00           N
ATOM   4618  HN  MET A 285      48.330  42.870  57.190  1.00  0.00           H
ATOM   4619  CA  MET A 285      47.960  42.510  59.190  1.00  0.00           C
ATOM   4620  HA  MET A 285      47.080  41.940  59.440  1.00  0.00           H
ATOM   4621  CB  MET A 285      49.130  41.550  59.130  1.00  0.00           C
ATOM   4622  HB1 MET A 285      49.530  41.340  60.150  1.00  0.00           H
ATOM   4623  HB2 MET A 285      49.980  42.120  58.680  1.00  0.00           H
ATOM   4624  CG  MET A 285      48.880  40.310  58.330  1.00  0.00           C
ATOM   4625  HG1 MET A 285      49.860  39.820  58.120  1.00  0.00           H
ATOM   4626  HG2 MET A 285      48.500  40.520  57.310  1.00  0.00           H
ATOM   4627  SD  MET A 285      47.970  38.920  59.110  1.00  0.00           S
ATOM   4628  CE  MET A 285      48.130  37.700  57.780  1.00  0.00           C
ATOM   4629  HE1 MET A 285      47.520  38.110  56.940  1.00  0.00           H
ATOM   4630  HE2 MET A 285      47.700  36.710  58.040  1.00  0.00           H
ATOM   4631  HE3 MET A 285      49.190  37.600  57.450  1.00  0.00           H
ATOM   4632  C   MET A 285      47.980  43.520  60.360  1.00  0.00           C
ATOM   4633  O   MET A 285      47.320  43.300  61.360  1.00  0.00           O
ATOM   4634  N   ASN A 286      48.690  44.680  60.250  1.00  0.00           N
ATOM   4635  HN  ASN A 286      49.210  44.880  59.420  1.00  0.00           H
ATOM   4636  CA  ASN A 286      48.610  45.870  61.020  1.00  0.00           C
ATOM   4637  HA  ASN A 286      49.120  45.600  61.930  1.00  0.00           H
ATOM   4638  CB  ASN A 286      49.400  47.050  60.300  1.00  0.00           C
ATOM   4639  HB1 ASN A 286      49.400  47.120  59.190  1.00  0.00           H
ATOM   4640  HB2 ASN A 286      50.460  46.780  60.510  1.00  0.00           H
ATOM   4641  CG  ASN A 286      49.140  48.420  60.780  1.00  0.00           C
ATOM   4642  OD1 ASN A 286      49.470  48.780  61.920  1.00  0.00           O
ATOM   4643  ND2 ASN A 286      48.460  49.210  59.950  1.00  0.00           N
ATOM   4644 HD21 ASN A 286      48.030  48.710  59.200  1.00  0.00           H
ATOM   4645 HD22 ASN A 286      48.310  50.170  60.200  1.00  0.00           H
ATOM   4646  C   ASN A 286      47.190  46.240  61.490  1.00  0.00           C
ATOM   4647  O   ASN A 286      46.840  46.430  62.620  1.00  0.00           O
ATOM   4648  N   SER A 287      46.210  46.280  60.510  1.00  0.00           N
ATOM   4649  HN  SER A 287      46.620  46.100  59.620  1.00  0.00           H
ATOM   4650  CA  SER A 287      44.780  46.690  60.730  1.00  0.00           C
ATOM   4651  HA  SER A 287      44.810  47.650  61.260  1.00  0.00           H
ATOM   4652  CB  SER A 287      43.970  46.830  59.390  1.00  0.00           C
ATOM   4653  HB1 SER A 287      42.930  47.170  59.630  1.00  0.00           H
ATOM   4654  HB2 SER A 287      43.840  45.910  58.790  1.00  0.00           H
ATOM   4655  OG  SER A 287      44.560  47.850  58.660  1.00  0.00           O
ATOM   4656  HG1 SER A 287      45.390  47.580  58.270  1.00  0.00           H
ATOM   4657  C   SER A 287      44.090  45.720  61.640  1.00  0.00           C
ATOM   4658  O   SER A 287      43.330  46.160  62.510  1.00  0.00           O
ATOM   4659  N   MET A 288      44.200  44.380  61.420  1.00  0.00           N
ATOM   4660  HN  MET A 288      44.830  44.110  60.690  1.00  0.00           H
ATOM   4661  CA  MET A 288      43.680  43.370  62.400  1.00  0.00           C
ATOM   4662  HA  MET A 288      42.640  43.550  62.610  1.00  0.00           H
ATOM   4663  CB  MET A 288      43.880  42.020  61.700  1.00  0.00           C
ATOM   4664  HB1 MET A 288      43.490  41.300  62.430  1.00  0.00           H
ATOM   4665  HB2 MET A 288      44.960  41.840  61.560  1.00  0.00           H
ATOM   4666  CG  MET A 288      43.190  41.970  60.290  1.00  0.00           C
ATOM   4667  HG1 MET A 288      43.930  42.410  59.580  1.00  0.00           H
ATOM   4668  HG2 MET A 288      42.330  42.660  60.310  1.00  0.00           H
ATOM   4669  SD  MET A 288      42.710  40.290  59.820  1.00  0.00           S
ATOM   4670  CE  MET A 288      44.350  39.670  59.770  1.00  0.00           C
ATOM   4671  HE1 MET A 288      44.880  40.070  60.670  1.00  0.00           H
ATOM   4672  HE2 MET A 288      44.850  40.020  58.840  1.00  0.00           H
ATOM   4673  HE3 MET A 288      44.430  38.560  59.710  1.00  0.00           H
ATOM   4674  C   MET A 288      44.530  43.330  63.710  1.00  0.00           C
ATOM   4675  O   MET A 288      43.940  43.060  64.790  1.00  0.00           O
ATOM   4676  N   LEU A 289      45.850  43.590  63.740  1.00  0.00           N
ATOM   4677  HN  LEU A 289      46.370  43.760  62.920  1.00  0.00           H
ATOM   4678  CA  LEU A 289      46.780  43.560  64.910  1.00  0.00           C
ATOM   4679  HA  LEU A 289      46.570  42.590  65.320  1.00  0.00           H
ATOM   4680  CB  LEU A 289      48.230  43.700  64.460  1.00  0.00           C
ATOM   4681  HB1 LEU A 289      48.440  44.640  63.900  1.00  0.00           H
ATOM   4682  HB2 LEU A 289      48.380  42.820  63.790  1.00  0.00           H
ATOM   4683  CG  LEU A 289      49.290  43.610  65.560  1.00  0.00           C
ATOM   4684  HG  LEU A 289      48.990  44.270  66.390  1.00  0.00           H
ATOM   4685  CD1 LEU A 289      49.300  42.170  66.160  1.00  0.00           C
ATOM   4686 HD11 LEU A 289      50.160  42.300  66.870  1.00  0.00           H
ATOM   4687 HD12 LEU A 289      49.520  41.460  65.340  1.00  0.00           H
ATOM   4688 HD13 LEU A 289      48.340  41.910  66.630  1.00  0.00           H
ATOM   4689  CD2 LEU A 289      50.660  44.010  64.960  1.00  0.00           C
ATOM   4690 HD21 LEU A 289      50.700  45.060  64.620  1.00  0.00           H
ATOM   4691 HD22 LEU A 289      50.960  43.470  64.030  1.00  0.00           H
ATOM   4692 HD23 LEU A 289      51.460  43.830  65.710  1.00  0.00           H
ATOM   4693  C   LEU A 289      46.440  44.630  65.930  1.00  0.00           C
ATOM   4694  O   LEU A 289      46.250  44.390  67.140  1.00  0.00           O
ATOM   4695  N   ASP A 290      46.160  45.880  65.470  1.00  0.00           N
ATOM   4696  HN  ASP A 290      46.390  46.040  64.510  1.00  0.00           H
ATOM   4697  CA  ASP A 290      45.890  47.130  66.160  1.00  0.00           C
ATOM   4698  HA  ASP A 290      46.720  47.320  66.810  1.00  0.00           H
ATOM   4699  CB  ASP A 290      45.760  48.300  65.060  1.00  0.00           C
ATOM   4700  HB1 ASP A 290      45.380  49.170  65.620  1.00  0.00           H
ATOM   4701  HB2 ASP A 290      45.030  48.020  64.270  1.00  0.00           H
ATOM   4702  CG  ASP A 290      47.100  48.630  64.530  1.00  0.00           C
ATOM   4703  OD1 ASP A 290      48.140  48.490  65.180  1.00  0.00           O
ATOM   4704  OD2 ASP A 290      47.150  49.170  63.260  1.00  0.00           O
ATOM   4705  HD2 ASP A 290      48.090  49.170  63.060  1.00  0.00           H
ATOM   4706  C   ASP A 290      44.720  47.040  67.150  1.00  0.00           C
ATOM   4707  O   ASP A 290      44.850  47.510  68.270  1.00  0.00           O
ATOM   4708  N   PRO A 291      43.660  46.390  66.900  1.00  0.00           N
ATOM   4709  CD  PRO A 291      43.040  46.200  65.570  1.00  0.00           C
ATOM   4710  HD1 PRO A 291      43.580  45.510  64.880  1.00  0.00           H
ATOM   4711  HD2 PRO A 291      42.940  47.190  65.070  1.00  0.00           H
ATOM   4712  CA  PRO A 291      42.620  46.150  67.920  1.00  0.00           C
ATOM   4713  HA  PRO A 291      42.670  47.070  68.500  1.00  0.00           H
ATOM   4714  CB  PRO A 291      41.320  45.930  67.180  1.00  0.00           C
ATOM   4715  HB1 PRO A 291      40.590  46.760  67.190  1.00  0.00           H
ATOM   4716  HB2 PRO A 291      40.700  45.090  67.560  1.00  0.00           H
ATOM   4717  CG  PRO A 291      41.670  45.540  65.810  1.00  0.00           C
ATOM   4718  HG1 PRO A 291      41.750  44.430  65.720  1.00  0.00           H
ATOM   4719  HG2 PRO A 291      40.920  45.780  65.020  1.00  0.00           H
ATOM   4720  C   PRO A 291      42.840  45.110  68.880  1.00  0.00           C
ATOM   4721  O   PRO A 291      42.520  45.250  70.000  1.00  0.00           O
ATOM   4722  N   VAL A 292      43.470  43.970  68.460  1.00  0.00           N
ATOM   4723  HN  VAL A 292      43.890  43.960  67.550  1.00  0.00           H
ATOM   4724  CA  VAL A 292      43.850  43.020  69.480  1.00  0.00           C
ATOM   4725  HA  VAL A 292      43.090  42.930  70.230  1.00  0.00           H
ATOM   4726  CB  VAL A 292      44.080  41.630  68.940  1.00  0.00           C
ATOM   4727  HB  VAL A 292      44.400  40.960  69.770  1.00  0.00           H
ATOM   4728  CG1 VAL A 292      42.740  41.220  68.390  1.00  0.00           C
ATOM   4729 HG11 VAL A 292      42.520  41.770  67.450  1.00  0.00           H
ATOM   4730 HG12 VAL A 292      41.920  41.550  69.060  1.00  0.00           H
ATOM   4731 HG13 VAL A 292      42.630  40.120  68.250  1.00  0.00           H
ATOM   4732  CG2 VAL A 292      45.020  41.520  67.770  1.00  0.00           C
ATOM   4733 HG21 VAL A 292      44.750  42.100  66.860  1.00  0.00           H
ATOM   4734 HG22 VAL A 292      45.120  40.530  67.290  1.00  0.00           H
ATOM   4735 HG23 VAL A 292      46.060  41.850  67.980  1.00  0.00           H
ATOM   4736  C   VAL A 292      45.060  43.430  70.290  1.00  0.00           C
ATOM   4737  O   VAL A 292      45.280  43.030  71.430  1.00  0.00           O
ATOM   4738  N   VAL A 293      45.860  44.340  69.760  1.00  0.00           N
ATOM   4739  HN  VAL A 293      45.800  44.620  68.810  1.00  0.00           H
ATOM   4740  CA  VAL A 293      47.100  44.760  70.460  1.00  0.00           C
ATOM   4741  HA  VAL A 293      47.280  44.060  71.260  1.00  0.00           H
ATOM   4742  CB  VAL A 293      48.390  44.650  69.580  1.00  0.00           C
ATOM   4743  HB  VAL A 293      48.210  45.140  68.590  1.00  0.00           H
ATOM   4744  CG1 VAL A 293      49.580  45.290  70.300  1.00  0.00           C
ATOM   4745 HG11 VAL A 293      49.510  46.390  70.220  1.00  0.00           H
ATOM   4746 HG12 VAL A 293      50.510  44.970  69.760  1.00  0.00           H
ATOM   4747 HG13 VAL A 293      49.570  44.820  71.320  1.00  0.00           H
ATOM   4748  CG2 VAL A 293      48.610  43.200  69.340  1.00  0.00           C
ATOM   4749 HG21 VAL A 293      48.510  42.630  70.290  1.00  0.00           H
ATOM   4750 HG22 VAL A 293      49.610  42.930  68.900  1.00  0.00           H
ATOM   4751 HG23 VAL A 293      47.750  42.870  68.730  1.00  0.00           H
ATOM   4752  C   VAL A 293      46.930  46.000  71.230  1.00  0.00           C
ATOM   4753  O   VAL A 293      46.730  45.820  72.440  1.00  0.00           O
ATOM   4754  N   TYR A 294      47.040  47.180  70.560  1.00  0.00           N
ATOM   4755  HN  TYR A 294      47.240  47.130  69.580  1.00  0.00           H
ATOM   4756  CA  TYR A 294      47.080  48.470  71.100  1.00  0.00           C
ATOM   4757  HA  TYR A 294      47.910  48.470  71.780  1.00  0.00           H
ATOM   4758  CB  TYR A 294      47.260  49.540  69.900  1.00  0.00           C
ATOM   4759  HB1 TYR A 294      47.100  50.580  70.260  1.00  0.00           H
ATOM   4760  HB2 TYR A 294      46.660  49.350  68.980  1.00  0.00           H
ATOM   4761  CG  TYR A 294      48.710  49.600  69.490  1.00  0.00           C
ATOM   4762  CD1 TYR A 294      49.210  48.850  68.360  1.00  0.00           C
ATOM   4763  HD1 TYR A 294      48.570  48.360  67.640  1.00  0.00           H
ATOM   4764  CE1 TYR A 294      50.570  48.670  68.210  1.00  0.00           C
ATOM   4765  HE1 TYR A 294      50.780  48.070  67.340  1.00  0.00           H
ATOM   4766  CZ  TYR A 294      51.480  49.200  69.130  1.00  0.00           C
ATOM   4767  OH  TYR A 294      52.870  49.170  68.790  1.00  0.00           O
ATOM   4768  HH  TYR A 294      53.430  49.570  69.460  1.00  0.00           H
ATOM   4769  CD2 TYR A 294      49.670  50.030  70.420  1.00  0.00           C
ATOM   4770  HD2 TYR A 294      49.360  50.370  71.390  1.00  0.00           H
ATOM   4771  CE2 TYR A 294      51.040  49.820  70.250  1.00  0.00           C
ATOM   4772  HE2 TYR A 294      51.630  50.150  71.080  1.00  0.00           H
ATOM   4773  C   TYR A 294      45.880  48.930  71.920  1.00  0.00           C
ATOM   4774  O   TYR A 294      46.140  49.410  73.030  1.00  0.00           O
ATOM   4775  N   TYR A 295      44.640  48.920  71.380  1.00  0.00           N
ATOM   4776  HN  TYR A 295      44.530  48.500  70.480  1.00  0.00           H
ATOM   4777  CA  TYR A 295      43.530  49.710  71.830  1.00  0.00           C
ATOM   4778  HA  TYR A 295      43.930  50.720  71.740  1.00  0.00           H
ATOM   4779  CB  TYR A 295      42.230  49.600  71.030  1.00  0.00           C
ATOM   4780  HB1 TYR A 295      41.490  50.350  71.390  1.00  0.00           H
ATOM   4781  HB2 TYR A 295      41.660  48.660  71.160  1.00  0.00           H
ATOM   4782  CG  TYR A 295      42.390  49.880  69.530  1.00  0.00           C
ATOM   4783  CD1 TYR A 295      43.480  50.620  69.130  1.00  0.00           C
ATOM   4784  HD1 TYR A 295      44.270  51.020  69.760  1.00  0.00           H
ATOM   4785  CE1 TYR A 295      43.690  50.900  67.780  1.00  0.00           C
ATOM   4786  HE1 TYR A 295      44.620  51.420  67.560  1.00  0.00           H
ATOM   4787  CZ  TYR A 295      42.870  50.390  66.840  1.00  0.00           C
ATOM   4788  OH  TYR A 295      43.320  50.550  65.530  1.00  0.00           O
ATOM   4789  HH  TYR A 295      42.560  50.380  64.960  1.00  0.00           H
ATOM   4790  CD2 TYR A 295      41.600  49.210  68.560  1.00  0.00           C
ATOM   4791  HD2 TYR A 295      40.810  48.530  68.870  1.00  0.00           H
ATOM   4792  CE2 TYR A 295      41.830  49.550  67.190  1.00  0.00           C
ATOM   4793  HE2 TYR A 295      41.170  49.070  66.490  1.00  0.00           H
ATOM   4794  C   TYR A 295      43.120  49.430  73.250  1.00  0.00           C
ATOM   4795  O   TYR A 295      42.830  50.300  74.050  1.00  0.00           O
ATOM   4796  N   PHE A 296      43.090  48.120  73.670  1.00  0.00           N
ATOM   4797  HN  PHE A 296      43.310  47.420  72.990  1.00  0.00           H
ATOM   4798  CA  PHE A 296      42.370  47.650  74.800  1.00  0.00           C
ATOM   4799  HA  PHE A 296      41.840  48.490  75.240  1.00  0.00           H
ATOM   4800  CB  PHE A 296      41.410  46.430  74.460  1.00  0.00           C
ATOM   4801  HB1 PHE A 296      40.900  46.220  75.420  1.00  0.00           H
ATOM   4802  HB2 PHE A 296      41.930  45.530  74.060  1.00  0.00           H
ATOM   4803  CG  PHE A 296      40.460  46.920  73.330  1.00  0.00           C
ATOM   4804  CD1 PHE A 296      39.540  47.900  73.580  1.00  0.00           C
ATOM   4805  HD1 PHE A 296      39.480  48.410  74.530  1.00  0.00           H
ATOM   4806  CE1 PHE A 296      38.690  48.430  72.520  1.00  0.00           C
ATOM   4807  HE1 PHE A 296      38.050  49.260  72.700  1.00  0.00           H
ATOM   4808  CZ  PHE A 296      38.700  47.860  71.260  1.00  0.00           C
ATOM   4809  HZ  PHE A 296      38.040  48.260  70.500  1.00  0.00           H
ATOM   4810  CD2 PHE A 296      40.370  46.370  72.020  1.00  0.00           C
ATOM   4811  HD2 PHE A 296      41.030  45.530  71.870  1.00  0.00           H
ATOM   4812  CE2 PHE A 296      39.610  46.860  70.970  1.00  0.00           C
ATOM   4813  HE2 PHE A 296      39.570  46.310  70.040  1.00  0.00           H
ATOM   4814  C   PHE A 296      43.270  47.080  75.890  1.00  0.00           C
ATOM   4815  O   PHE A 296      42.930  46.800  77.030  1.00  0.00           O
ATOM   4816  N   SER A 297      44.520  47.130  75.520  1.00  0.00           N
ATOM   4817  HN  SER A 297      44.710  47.330  74.560  1.00  0.00           H
ATOM   4818  CA  SER A 297      45.640  46.810  76.370  1.00  0.00           C
ATOM   4819  HA  SER A 297      45.400  45.890  76.890  1.00  0.00           H
ATOM   4820  CB  SER A 297      46.990  46.280  75.680  1.00  0.00           C
ATOM   4821  HB1 SER A 297      46.810  45.350  75.100  1.00  0.00           H
ATOM   4822  HB2 SER A 297      47.860  46.120  76.360  1.00  0.00           H
ATOM   4823  OG  SER A 297      47.270  47.250  74.710  1.00  0.00           O
ATOM   4824  HG1 SER A 297      46.720  47.090  73.940  1.00  0.00           H
ATOM   4825  C   SER A 297      46.080  47.830  77.420  1.00  0.00           C
ATOM   4826  O   SER A 297      45.680  48.970  77.380  1.00  0.00           O
ATOM   4827  N   SER A 298      46.990  47.400  78.320  1.00  0.00           N
ATOM   4828  HN  SER A 298      47.370  46.480  78.310  1.00  0.00           H
ATOM   4829  CA  SER A 298      47.580  48.180  79.300  1.00  0.00           C
ATOM   4830  HA  SER A 298      47.000  49.040  79.620  1.00  0.00           H
ATOM   4831  CB  SER A 298      47.960  47.500  80.600  1.00  0.00           C
ATOM   4832  HB1 SER A 298      48.490  46.550  80.390  1.00  0.00           H
ATOM   4833  HB2 SER A 298      47.060  47.220  81.190  1.00  0.00           H
ATOM   4834  OG  SER A 298      48.850  48.190  81.450  1.00  0.00           O
ATOM   4835  HG1 SER A 298      48.330  48.750  82.030  1.00  0.00           H
ATOM   4836  C   SER A 298      48.900  48.650  78.640  1.00  0.00           C
ATOM   4837  O   SER A 298      49.500  47.810  77.920  1.00  0.00           O
ATOM   4838  N   PRO A 299      49.370  49.910  78.790  1.00  0.00           N
ATOM   4839  CD  PRO A 299      48.520  51.020  79.180  1.00  0.00           C
ATOM   4840  HD1 PRO A 299      48.530  51.020  80.290  1.00  0.00           H
ATOM   4841  HD2 PRO A 299      47.490  51.130  78.800  1.00  0.00           H
ATOM   4842  CA  PRO A 299      50.590  50.360  78.160  1.00  0.00           C
ATOM   4843  HA  PRO A 299      50.420  50.110  77.130  1.00  0.00           H
ATOM   4844  CB  PRO A 299      50.670  51.880  78.520  1.00  0.00           C
ATOM   4845  HB1 PRO A 299      51.180  52.440  77.700  1.00  0.00           H
ATOM   4846  HB2 PRO A 299      51.280  52.040  79.440  1.00  0.00           H
ATOM   4847  CG  PRO A 299      49.200  52.300  78.760  1.00  0.00           C
ATOM   4848  HG1 PRO A 299      49.040  53.180  79.400  1.00  0.00           H
ATOM   4849  HG2 PRO A 299      48.760  52.490  77.750  1.00  0.00           H
ATOM   4850  C   PRO A 299      51.840  49.660  78.640  1.00  0.00           C
ATOM   4851  O   PRO A 299      52.690  49.420  77.780  1.00  0.00           O
ATOM   4852  N   SER A 300      51.850  49.360  79.900  1.00  0.00           N
ATOM   4853  HN  SER A 300      50.980  49.590  80.320  1.00  0.00           H
ATOM   4854  CA  SER A 300      52.840  48.610  80.620  1.00  0.00           C
ATOM   4855  HA  SER A 300      52.320  48.200  81.470  1.00  0.00           H
ATOM   4856  CB  SER A 300      53.480  47.400  79.850  1.00  0.00           C
ATOM   4857  HB1 SER A 300      53.770  47.720  78.820  1.00  0.00           H
ATOM   4858  HB2 SER A 300      52.630  46.710  79.640  1.00  0.00           H
ATOM   4859  OG  SER A 300      54.430  46.640  80.540  1.00  0.00           O
ATOM   4860  HG1 SER A 300      55.060  46.330  79.880  1.00  0.00           H
ATOM   4861  C   SER A 300      53.970  49.540  81.140  1.00  0.00           C
ATOM   4862  O   SER A 300      55.220  49.400  80.810  1.00  0.00           O
ATOM   4863  NT  SER A 300      53.610  50.530  81.920  1.00  0.00           N
ATOM   4864  HNT SER A 300      52.660  50.860  81.990  1.00  0.00           H
ATOM   4865  CAT SER A 300      54.580  51.280  82.630  1.00  0.00           C
ATOM   4866  HT1 SER A 300      54.170  52.120  83.230  1.00  0.00           H
ATOM   4867  HT2 SER A 300      55.310  51.810  81.980  1.00  0.00           H
ATOM   4868  HT3 SER A 300      55.150  50.730  83.420  1.00  0.00           H
TER
ENDMDL
