# Supplementary material for: Structural basis of hydroxycarboxylic acid receptor signaling mechanisms through ligand binding
Source: Nat Commun. 2023 Sep 22;14:5899. doi: 10.1038/s41467-023-41650-7 (PMC10516952; doi:10.1038/s41467-023-41650-7)
Supplement: Supplementary file 4 — Source Data [file 41467_2023_41650_MOESM4_ESM.zip › source file/molecular dynamics simulations trajectories/without_gsk_run1/without_gsk_run1_600ns.pdb]

REMARK    GENERATED BY TRJCONV
TITLE     Title t= 600000.00000 step= 300000000
REMARK    THIS IS A SIMULATION BOX
CRYST1   95.933   95.933  111.699  90.00  90.00  90.00 P 1           1
MODEL        1
ATOM      1  CAY HSD A   9      49.860  42.730  28.960  1.00  0.00           C
ATOM      2  HY1 HSD A   9      49.040  41.990  28.850  1.00  0.00           H
ATOM      3  HY2 HSD A   9      50.130  42.780  30.030  1.00  0.00           H
ATOM      4  HY3 HSD A   9      50.650  42.380  28.250  1.00  0.00           H
ATOM      5  CY  HSD A   9      49.380  44.030  28.350  1.00  0.00           C
ATOM      6  OY  HSD A   9      50.130  44.680  27.700  1.00  0.00           O
ATOM      7  N   HSD A   9      48.060  44.400  28.460  1.00  0.00           N
ATOM      8  HN  HSD A   9      47.510  43.880  29.130  1.00  0.00           H
ATOM      9  CA  HSD A   9      47.590  45.560  27.590  1.00  0.00           C
ATOM     10  HA  HSD A   9      48.150  45.430  26.670  1.00  0.00           H
ATOM     11  CB  HSD A   9      46.100  45.570  27.350  1.00  0.00           C
ATOM     12  HB1 HSD A   9      45.530  46.390  26.860  1.00  0.00           H
ATOM     13  HB2 HSD A   9      45.700  45.350  28.370  1.00  0.00           H
ATOM     14  ND1 HSD A   9      45.750  44.190  25.240  1.00  0.00           N
ATOM     15  HD1 HSD A   9      46.120  44.960  24.720  1.00  0.00           H
ATOM     16  CG  HSD A   9      45.690  44.290  26.590  1.00  0.00           C
ATOM     17  CE1 HSD A   9      45.020  43.140  24.830  1.00  0.00           C
ATOM     18  HE1 HSD A   9      45.160  42.750  23.820  1.00  0.00           H
ATOM     19  NE2 HSD A   9      44.490  42.530  25.860  1.00  0.00           N
ATOM     20  CD2 HSD A   9      44.840  43.270  26.950  1.00  0.00           C
ATOM     21  HD2 HSD A   9      44.320  43.040  27.870  1.00  0.00           H
ATOM     22  C   HSD A   9      48.040  46.870  28.180  1.00  0.00           C
ATOM     23  O   HSD A   9      48.230  47.040  29.360  1.00  0.00           O
ATOM     24  N   PHE A  10      48.350  47.750  27.210  1.00  0.00           N
ATOM     25  HN  PHE A  10      48.100  47.590  26.250  1.00  0.00           H
ATOM     26  CA  PHE A  10      49.000  49.110  27.310  1.00  0.00           C
ATOM     27  HA  PHE A  10      49.840  48.880  27.960  1.00  0.00           H
ATOM     28  CB  PHE A  10      49.530  49.580  25.950  1.00  0.00           C
ATOM     29  HB1 PHE A  10      48.750  49.370  25.180  1.00  0.00           H
ATOM     30  HB2 PHE A  10      50.410  48.970  25.650  1.00  0.00           H
ATOM     31  CG  PHE A  10      49.960  51.040  25.920  1.00  0.00           C
ATOM     32  CD1 PHE A  10      49.110  51.990  25.340  1.00  0.00           C
ATOM     33  HD1 PHE A  10      48.110  51.800  24.970  1.00  0.00           H
ATOM     34  CE1 PHE A  10      49.650  53.300  25.090  1.00  0.00           C
ATOM     35  HE1 PHE A  10      48.970  54.000  24.600  1.00  0.00           H
ATOM     36  CZ  PHE A  10      50.870  53.690  25.620  1.00  0.00           C
ATOM     37  HZ  PHE A  10      51.070  54.750  25.490  1.00  0.00           H
ATOM     38  CD2 PHE A  10      51.220  51.420  26.420  1.00  0.00           C
ATOM     39  HD2 PHE A  10      51.800  50.580  26.790  1.00  0.00           H
ATOM     40  CE2 PHE A  10      51.650  52.730  26.290  1.00  0.00           C
ATOM     41  HE2 PHE A  10      52.680  52.860  26.600  1.00  0.00           H
ATOM     42  C   PHE A  10      48.260  50.140  28.200  1.00  0.00           C
ATOM     43  O   PHE A  10      47.090  50.370  28.140  1.00  0.00           O
ATOM     44  N   LEU A  11      49.110  50.790  29.050  1.00  0.00           N
ATOM     45  HN  LEU A  11      50.100  50.700  29.060  1.00  0.00           H
ATOM     46  CA  LEU A  11      48.700  51.720  30.130  1.00  0.00           C
ATOM     47  HA  LEU A  11      47.910  52.310  29.710  1.00  0.00           H
ATOM     48  CB  LEU A  11      48.400  50.970  31.390  1.00  0.00           C
ATOM     49  HB1 LEU A  11      49.170  50.190  31.600  1.00  0.00           H
ATOM     50  HB2 LEU A  11      47.570  50.280  31.150  1.00  0.00           H
ATOM     51  CG  LEU A  11      48.100  51.780  32.700  1.00  0.00           C
ATOM     52  HG  LEU A  11      48.900  52.510  32.930  1.00  0.00           H
ATOM     53  CD1 LEU A  11      46.690  52.450  32.550  1.00  0.00           C
ATOM     54 HD11 LEU A  11      46.640  52.990  31.580  1.00  0.00           H
ATOM     55 HD12 LEU A  11      46.540  53.160  33.390  1.00  0.00           H
ATOM     56 HD13 LEU A  11      45.970  51.600  32.570  1.00  0.00           H
ATOM     57  CD2 LEU A  11      48.090  50.840  33.900  1.00  0.00           C
ATOM     58 HD21 LEU A  11      47.370  50.020  33.670  1.00  0.00           H
ATOM     59 HD22 LEU A  11      47.850  51.410  34.810  1.00  0.00           H
ATOM     60 HD23 LEU A  11      49.070  50.340  34.050  1.00  0.00           H
ATOM     61  C   LEU A  11      49.930  52.600  30.280  1.00  0.00           C
ATOM     62  O   LEU A  11      51.000  52.270  29.770  1.00  0.00           O
ATOM     63  N   GLU A  12      49.890  53.830  30.850  1.00  0.00           N
ATOM     64  HN  GLU A  12      49.000  54.160  31.160  1.00  0.00           H
ATOM     65  CA  GLU A  12      50.960  54.750  30.990  1.00  0.00           C
ATOM     66  HA  GLU A  12      51.950  54.320  31.030  1.00  0.00           H
ATOM     67  CB  GLU A  12      50.800  55.960  30.020  1.00  0.00           C
ATOM     68  HB1 GLU A  12      51.520  56.770  30.250  1.00  0.00           H
ATOM     69  HB2 GLU A  12      49.800  56.400  30.250  1.00  0.00           H
ATOM     70  CG  GLU A  12      50.960  55.620  28.500  1.00  0.00           C
ATOM     71  HG1 GLU A  12      50.200  54.830  28.300  1.00  0.00           H
ATOM     72  HG2 GLU A  12      51.990  55.210  28.450  1.00  0.00           H
ATOM     73  CD  GLU A  12      50.810  56.900  27.620  1.00  0.00           C
ATOM     74  OE1 GLU A  12      51.760  57.200  26.810  1.00  0.00           O
ATOM     75  OE2 GLU A  12      49.780  57.570  27.750  1.00  0.00           O
ATOM     76  C   GLU A  12      50.830  55.360  32.370  1.00  0.00           C
ATOM     77  O   GLU A  12      49.820  55.920  32.730  1.00  0.00           O
ATOM     78  N   ILE A  13      51.910  55.390  33.190  1.00  0.00           N
ATOM     79  HN  ILE A  13      52.790  54.990  32.980  1.00  0.00           H
ATOM     80  CA  ILE A  13      51.900  56.040  34.520  1.00  0.00           C
ATOM     81  HA  ILE A  13      50.930  56.420  34.780  1.00  0.00           H
ATOM     82  CB  ILE A  13      52.320  55.150  35.730  1.00  0.00           C
ATOM     83  HB  ILE A  13      53.330  54.690  35.790  1.00  0.00           H
ATOM     84  CG2 ILE A  13      52.150  55.940  37.010  1.00  0.00           C
ATOM     85 HG21 ILE A  13      52.610  55.440  37.890  1.00  0.00           H
ATOM     86 HG22 ILE A  13      51.070  56.040  37.210  1.00  0.00           H
ATOM     87 HG23 ILE A  13      52.590  56.970  37.100  1.00  0.00           H
ATOM     88  CG1 ILE A  13      51.280  53.980  35.820  1.00  0.00           C
ATOM     89 HG11 ILE A  13      51.580  53.200  35.090  1.00  0.00           H
ATOM     90 HG12 ILE A  13      50.310  54.370  35.450  1.00  0.00           H
ATOM     91  CD  ILE A  13      51.310  53.120  37.090  1.00  0.00           C
ATOM     92  HD1 ILE A  13      52.350  52.820  37.360  1.00  0.00           H
ATOM     93  HD2 ILE A  13      50.680  52.210  37.200  1.00  0.00           H
ATOM     94  HD3 ILE A  13      50.940  53.750  37.940  1.00  0.00           H
ATOM     95  C   ILE A  13      52.880  57.220  34.500  1.00  0.00           C
ATOM     96  O   ILE A  13      54.100  57.000  34.320  1.00  0.00           O
ATOM     97  N   ASP A  14      52.480  58.510  34.650  1.00  0.00           N
ATOM     98  HN  ASP A  14      51.530  58.740  34.770  1.00  0.00           H
ATOM     99  CA  ASP A  14      53.280  59.710  34.440  1.00  0.00           C
ATOM    100  HA  ASP A  14      52.600  60.410  33.990  1.00  0.00           H
ATOM    101  CB  ASP A  14      53.990  60.120  35.710  1.00  0.00           C
ATOM    102  HB1 ASP A  14      54.700  60.940  35.470  1.00  0.00           H
ATOM    103  HB2 ASP A  14      54.470  59.310  36.300  1.00  0.00           H
ATOM    104  CG  ASP A  14      52.920  60.750  36.640  1.00  0.00           C
ATOM    105  OD1 ASP A  14      53.280  61.070  37.810  1.00  0.00           O
ATOM    106  OD2 ASP A  14      51.750  61.050  36.190  1.00  0.00           O
ATOM    107  C   ASP A  14      54.240  59.640  33.230  1.00  0.00           C
ATOM    108  O   ASP A  14      55.410  59.980  33.150  1.00  0.00           O
ATOM    109  N   LYS A  15      53.630  59.220  32.100  1.00  0.00           N
ATOM    110  HN  LYS A  15      52.700  58.850  32.180  1.00  0.00           H
ATOM    111  CA  LYS A  15      54.210  59.070  30.730  1.00  0.00           C
ATOM    112  HA  LYS A  15      53.410  58.660  30.120  1.00  0.00           H
ATOM    113  CB  LYS A  15      54.560  60.480  30.110  1.00  0.00           C
ATOM    114  HB1 LYS A  15      54.980  60.210  29.120  1.00  0.00           H
ATOM    115  HB2 LYS A  15      55.230  61.150  30.690  1.00  0.00           H
ATOM    116  CG  LYS A  15      53.260  61.330  29.910  1.00  0.00           C
ATOM    117  HG1 LYS A  15      53.490  62.330  29.470  1.00  0.00           H
ATOM    118  HG2 LYS A  15      52.810  61.600  30.890  1.00  0.00           H
ATOM    119  CD  LYS A  15      52.330  60.690  28.870  1.00  0.00           C
ATOM    120  HD1 LYS A  15      51.540  61.460  28.680  1.00  0.00           H
ATOM    121  HD2 LYS A  15      51.810  59.920  29.470  1.00  0.00           H
ATOM    122  CE  LYS A  15      52.990  60.290  27.570  1.00  0.00           C
ATOM    123  HE1 LYS A  15      53.650  59.430  27.840  1.00  0.00           H
ATOM    124  HE2 LYS A  15      53.750  60.960  27.110  1.00  0.00           H
ATOM    125  NZ  LYS A  15      52.070  59.920  26.510  1.00  0.00           N
ATOM    126  HZ1 LYS A  15      51.320  60.600  26.270  1.00  0.00           H
ATOM    127  HZ2 LYS A  15      51.640  58.990  26.690  1.00  0.00           H
ATOM    128  HZ3 LYS A  15      52.670  59.840  25.660  1.00  0.00           H
ATOM    129  C   LYS A  15      55.200  57.920  30.570  1.00  0.00           C
ATOM    130  O   LYS A  15      55.970  57.820  29.600  1.00  0.00           O
ATOM    131  N   LYS A  16      55.280  57.000  31.510  1.00  0.00           N
ATOM    132  HN  LYS A  16      54.760  57.050  32.360  1.00  0.00           H
ATOM    133  CA  LYS A  16      56.070  55.780  31.260  1.00  0.00           C
ATOM    134  HA  LYS A  16      56.630  55.950  30.360  1.00  0.00           H
ATOM    135  CB  LYS A  16      57.130  55.500  32.460  1.00  0.00           C
ATOM    136  HB1 LYS A  16      57.430  54.440  32.320  1.00  0.00           H
ATOM    137  HB2 LYS A  16      56.510  55.510  33.390  1.00  0.00           H
ATOM    138  CG  LYS A  16      58.220  56.420  32.660  1.00  0.00           C
ATOM    139  HG1 LYS A  16      58.670  56.180  33.640  1.00  0.00           H
ATOM    140  HG2 LYS A  16      57.780  57.440  32.800  1.00  0.00           H
ATOM    141  CD  LYS A  16      59.210  56.480  31.490  1.00  0.00           C
ATOM    142  HD1 LYS A  16      58.660  56.860  30.610  1.00  0.00           H
ATOM    143  HD2 LYS A  16      59.500  55.460  31.180  1.00  0.00           H
ATOM    144  CE  LYS A  16      60.420  57.290  31.770  1.00  0.00           C
ATOM    145  HE1 LYS A  16      61.300  56.870  31.230  1.00  0.00           H
ATOM    146  HE2 LYS A  16      60.750  57.260  32.830  1.00  0.00           H
ATOM    147  NZ  LYS A  16      60.160  58.690  31.420  1.00  0.00           N
ATOM    148  HZ1 LYS A  16      59.420  59.260  31.860  1.00  0.00           H
ATOM    149  HZ2 LYS A  16      60.130  58.760  30.390  1.00  0.00           H
ATOM    150  HZ3 LYS A  16      61.000  59.150  31.830  1.00  0.00           H
ATOM    151  C   LYS A  16      55.150  54.620  31.040  1.00  0.00           C
ATOM    152  O   LYS A  16      54.040  54.580  31.580  1.00  0.00           O
ATOM    153  N   ASN A  17      55.540  53.740  30.000  1.00  0.00           N
ATOM    154  HN  ASN A  17      56.370  53.910  29.470  1.00  0.00           H
ATOM    155  CA  ASN A  17      54.640  52.710  29.360  1.00  0.00           C
ATOM    156  HA  ASN A  17      53.640  53.120  29.260  1.00  0.00           H
ATOM    157  CB  ASN A  17      55.190  52.290  27.930  1.00  0.00           C
ATOM    158  HB1 ASN A  17      54.630  51.440  27.490  1.00  0.00           H
ATOM    159  HB2 ASN A  17      56.220  51.900  28.020  1.00  0.00           H
ATOM    160  CG  ASN A  17      55.170  53.470  26.910  1.00  0.00           C
ATOM    161  OD1 ASN A  17      54.590  54.570  27.090  1.00  0.00           O
ATOM    162  ND2 ASN A  17      55.790  53.350  25.710  1.00  0.00           N
ATOM    163 HD21 ASN A  17      56.290  52.480  25.660  1.00  0.00           H
ATOM    164 HD22 ASN A  17      55.400  53.910  24.990  1.00  0.00           H
ATOM    165  C   ASN A  17      54.590  51.400  30.160  1.00  0.00           C
ATOM    166  O   ASN A  17      55.600  50.820  30.510  1.00  0.00           O
ATOM    167  N   CYS A  18      53.410  50.900  30.490  1.00  0.00           N
ATOM    168  HN  CYS A  18      52.610  51.440  30.190  1.00  0.00           H
ATOM    169  CA  CYS A  18      53.150  49.860  31.510  1.00  0.00           C
ATOM    170  HA  CYS A  18      54.080  49.460  31.890  1.00  0.00           H
ATOM    171  CB  CYS A  18      52.410  50.320  32.720  1.00  0.00           C
ATOM    172  HB1 CYS A  18      52.270  49.640  33.590  1.00  0.00           H
ATOM    173  HB2 CYS A  18      51.350  50.520  32.470  1.00  0.00           H
ATOM    174  SG  CYS A  18      53.150  51.810  33.440  1.00  0.00           S
ATOM    175  C   CYS A  18      52.310  48.740  30.950  1.00  0.00           C
ATOM    176  O   CYS A  18      51.460  48.950  30.060  1.00  0.00           O
ATOM    177  N   CYS A  19      52.510  47.500  31.430  1.00  0.00           N
ATOM    178  HN  CYS A  19      53.210  47.410  32.130  1.00  0.00           H
ATOM    179  CA  CYS A  19      51.710  46.360  30.970  1.00  0.00           C
ATOM    180  HA  CYS A  19      51.040  46.650  30.160  1.00  0.00           H
ATOM    181  CB  CYS A  19      52.600  45.160  30.570  1.00  0.00           C
ATOM    182  HB1 CYS A  19      51.970  44.280  30.290  1.00  0.00           H
ATOM    183  HB2 CYS A  19      53.140  44.990  31.520  1.00  0.00           H
ATOM    184  SG  CYS A  19      53.880  45.470  29.300  1.00  0.00           S
ATOM    185  C   CYS A  19      50.890  45.880  32.120  1.00  0.00           C
ATOM    186  O   CYS A  19      51.390  45.810  33.240  1.00  0.00           O
ATOM    187  N   VAL A  20      49.550  45.590  31.870  1.00  0.00           N
ATOM    188  HN  VAL A  20      49.150  45.860  31.010  1.00  0.00           H
ATOM    189  CA  VAL A  20      48.650  44.930  32.840  1.00  0.00           C
ATOM    190  HA  VAL A  20      48.970  44.890  33.870  1.00  0.00           H
ATOM    191  CB  VAL A  20      47.300  45.730  32.980  1.00  0.00           C
ATOM    192  HB  VAL A  20      46.700  45.620  32.040  1.00  0.00           H
ATOM    193  CG1 VAL A  20      46.460  45.220  34.150  1.00  0.00           C
ATOM    194 HG11 VAL A  20      46.100  44.180  34.030  1.00  0.00           H
ATOM    195 HG12 VAL A  20      45.670  45.950  34.410  1.00  0.00           H
ATOM    196 HG13 VAL A  20      47.060  45.250  35.080  1.00  0.00           H
ATOM    197  CG2 VAL A  20      47.480  47.290  33.080  1.00  0.00           C
ATOM    198 HG21 VAL A  20      48.000  47.780  32.230  1.00  0.00           H
ATOM    199 HG22 VAL A  20      47.910  47.590  34.060  1.00  0.00           H
ATOM    200 HG23 VAL A  20      46.470  47.750  33.030  1.00  0.00           H
ATOM    201  C   VAL A  20      48.320  43.490  32.540  1.00  0.00           C
ATOM    202  O   VAL A  20      47.690  43.250  31.560  1.00  0.00           O
ATOM    203  N   PHE A  21      48.650  42.530  33.430  1.00  0.00           N
ATOM    204  HN  PHE A  21      49.030  42.670  34.350  1.00  0.00           H
ATOM    205  CA  PHE A  21      48.490  41.110  33.000  1.00  0.00           C
ATOM    206  HA  PHE A  21      48.240  41.100  31.940  1.00  0.00           H
ATOM    207  CB  PHE A  21      49.590  40.160  33.220  1.00  0.00           C
ATOM    208  HB1 PHE A  21      49.440  39.080  33.010  1.00  0.00           H
ATOM    209  HB2 PHE A  21      49.880  40.260  34.280  1.00  0.00           H
ATOM    210  CG  PHE A  21      50.840  40.590  32.430  1.00  0.00           C
ATOM    211  CD1 PHE A  21      51.760  41.420  33.030  1.00  0.00           C
ATOM    212  HD1 PHE A  21      51.460  41.800  33.990  1.00  0.00           H
ATOM    213  CE1 PHE A  21      52.950  41.820  32.260  1.00  0.00           C
ATOM    214  HE1 PHE A  21      53.600  42.430  32.860  1.00  0.00           H
ATOM    215  CZ  PHE A  21      53.170  41.330  30.950  1.00  0.00           C
ATOM    216  HZ  PHE A  21      54.110  41.400  30.430  1.00  0.00           H
ATOM    217  CD2 PHE A  21      51.080  40.070  31.130  1.00  0.00           C
ATOM    218  HD2 PHE A  21      50.530  39.260  30.680  1.00  0.00           H
ATOM    219  CE2 PHE A  21      52.270  40.400  30.460  1.00  0.00           C
ATOM    220  HE2 PHE A  21      52.550  39.990  29.500  1.00  0.00           H
ATOM    221  C   PHE A  21      47.240  40.630  33.740  1.00  0.00           C
ATOM    222  O   PHE A  21      47.070  40.890  34.880  1.00  0.00           O
ATOM    223  N   ARG A  22      46.340  39.860  33.130  1.00  0.00           N
ATOM    224  HN  ARG A  22      46.310  39.660  32.150  1.00  0.00           H
ATOM    225  CA  ARG A  22      45.020  39.380  33.630  1.00  0.00           C
ATOM    226  HA  ARG A  22      44.640  39.930  34.480  1.00  0.00           H
ATOM    227  CB  ARG A  22      43.890  39.610  32.620  1.00  0.00           C
ATOM    228  HB1 ARG A  22      43.610  40.690  32.550  1.00  0.00           H
ATOM    229  HB2 ARG A  22      42.960  39.170  33.020  1.00  0.00           H
ATOM    230  CG  ARG A  22      44.140  39.110  31.270  1.00  0.00           C
ATOM    231  HG1 ARG A  22      44.830  38.240  31.230  1.00  0.00           H
ATOM    232  HG2 ARG A  22      44.580  39.950  30.690  1.00  0.00           H
ATOM    233  CD  ARG A  22      42.910  38.700  30.440  1.00  0.00           C
ATOM    234  HD1 ARG A  22      42.460  37.750  30.780  1.00  0.00           H
ATOM    235  HD2 ARG A  22      43.170  38.710  29.360  1.00  0.00           H
ATOM    236  NE  ARG A  22      41.840  39.780  30.640  1.00  0.00           N
ATOM    237  HE  ARG A  22      42.140  40.730  30.780  1.00  0.00           H
ATOM    238  CZ  ARG A  22      40.590  39.560  30.850  1.00  0.00           C
ATOM    239  NH1 ARG A  22      40.020  38.370  30.820  1.00  0.00           N
ATOM    240 HH11 ARG A  22      39.090  38.220  31.140  1.00  0.00           H
ATOM    241 HH12 ARG A  22      40.620  37.590  30.590  1.00  0.00           H
ATOM    242  NH2 ARG A  22      39.910  40.520  31.330  1.00  0.00           N
ATOM    243 HH21 ARG A  22      40.370  41.260  31.830  1.00  0.00           H
ATOM    244 HH22 ARG A  22      38.930  40.430  31.480  1.00  0.00           H
ATOM    245  C   ARG A  22      45.010  37.880  34.060  1.00  0.00           C
ATOM    246  O   ARG A  22      43.950  37.350  34.350  1.00  0.00           O
ATOM    247  N   ASP A  23      46.150  37.170  34.110  1.00  0.00           N
ATOM    248  HN  ASP A  23      46.950  37.700  33.860  1.00  0.00           H
ATOM    249  CA  ASP A  23      46.310  35.750  34.450  1.00  0.00           C
ATOM    250  HA  ASP A  23      45.640  35.230  33.800  1.00  0.00           H
ATOM    251  CB  ASP A  23      47.780  35.290  34.240  1.00  0.00           C
ATOM    252  HB1 ASP A  23      47.890  34.200  34.370  1.00  0.00           H
ATOM    253  HB2 ASP A  23      48.500  35.800  34.900  1.00  0.00           H
ATOM    254  CG  ASP A  23      48.360  35.580  32.860  1.00  0.00           C
ATOM    255  OD1 ASP A  23      47.620  36.110  32.020  1.00  0.00           O
ATOM    256  OD2 ASP A  23      49.510  35.230  32.660  1.00  0.00           O
ATOM    257  C   ASP A  23      45.770  35.380  35.800  1.00  0.00           C
ATOM    258  O   ASP A  23      45.880  36.080  36.790  1.00  0.00           O
ATOM    259  N   ASP A  24      45.090  34.210  35.800  1.00  0.00           N
ATOM    260  HN  ASP A  24      44.980  33.600  35.020  1.00  0.00           H
ATOM    261  CA  ASP A  24      44.550  33.660  37.000  1.00  0.00           C
ATOM    262  HA  ASP A  24      44.030  34.430  37.540  1.00  0.00           H
ATOM    263  CB  ASP A  24      43.740  32.390  36.600  1.00  0.00           C
ATOM    264  HB1 ASP A  24      43.430  32.000  37.600  1.00  0.00           H
ATOM    265  HB2 ASP A  24      44.280  31.500  36.220  1.00  0.00           H
ATOM    266  CG  ASP A  24      42.440  32.590  35.870  1.00  0.00           C
ATOM    267  OD1 ASP A  24      41.990  31.500  35.340  1.00  0.00           O
ATOM    268  OD2 ASP A  24      41.800  33.710  35.870  1.00  0.00           O
ATOM    269  C   ASP A  24      45.560  33.190  38.070  1.00  0.00           C
ATOM    270  O   ASP A  24      45.260  33.390  39.220  1.00  0.00           O
ATOM    271  N   PHE A  25      46.770  32.620  37.730  1.00  0.00           N
ATOM    272  HN  PHE A  25      46.870  32.530  36.740  1.00  0.00           H
ATOM    273  CA  PHE A  25      47.720  31.890  38.580  1.00  0.00           C
ATOM    274  HA  PHE A  25      47.310  30.890  38.630  1.00  0.00           H
ATOM    275  CB  PHE A  25      49.020  31.720  37.800  1.00  0.00           C
ATOM    276  HB1 PHE A  25      49.250  32.680  37.270  1.00  0.00           H
ATOM    277  HB2 PHE A  25      48.790  30.980  37.010  1.00  0.00           H
ATOM    278  CG  PHE A  25      50.250  31.180  38.490  1.00  0.00           C
ATOM    279  CD1 PHE A  25      50.240  29.840  38.790  1.00  0.00           C
ATOM    280  HD1 PHE A  25      49.350  29.300  38.520  1.00  0.00           H
ATOM    281  CE1 PHE A  25      51.320  29.340  39.540  1.00  0.00           C
ATOM    282  HE1 PHE A  25      51.340  28.320  39.890  1.00  0.00           H
ATOM    283  CZ  PHE A  25      52.400  30.150  39.920  1.00  0.00           C
ATOM    284  HZ  PHE A  25      53.290  29.670  40.310  1.00  0.00           H
ATOM    285  CD2 PHE A  25      51.280  32.030  38.780  1.00  0.00           C
ATOM    286  HD2 PHE A  25      51.170  33.060  38.500  1.00  0.00           H
ATOM    287  CE2 PHE A  25      52.340  31.530  39.580  1.00  0.00           C
ATOM    288  HE2 PHE A  25      53.180  32.140  39.890  1.00  0.00           H
ATOM    289  C   PHE A  25      47.850  32.320  40.030  1.00  0.00           C
ATOM    290  O   PHE A  25      47.480  31.470  40.860  1.00  0.00           O
ATOM    291  N   ILE A  26      48.270  33.540  40.400  1.00  0.00           N
ATOM    292  HN  ILE A  26      48.400  34.270  39.730  1.00  0.00           H
ATOM    293  CA  ILE A  26      48.280  33.960  41.840  1.00  0.00           C
ATOM    294  HA  ILE A  26      48.470  33.080  42.440  1.00  0.00           H
ATOM    295  CB  ILE A  26      49.450  34.940  42.170  1.00  0.00           C
ATOM    296  HB  ILE A  26      49.300  35.790  41.470  1.00  0.00           H
ATOM    297  CG2 ILE A  26      49.400  35.530  43.590  1.00  0.00           C
ATOM    298 HG21 ILE A  26      48.430  36.050  43.730  1.00  0.00           H
ATOM    299 HG22 ILE A  26      50.260  36.230  43.680  1.00  0.00           H
ATOM    300 HG23 ILE A  26      49.470  34.810  44.420  1.00  0.00           H
ATOM    301  CG1 ILE A  26      50.760  34.150  41.980  1.00  0.00           C
ATOM    302 HG11 ILE A  26      51.650  34.750  42.240  1.00  0.00           H
ATOM    303 HG12 ILE A  26      50.820  33.830  40.910  1.00  0.00           H
ATOM    304  CD  ILE A  26      50.980  32.870  42.870  1.00  0.00           C
ATOM    305  HD1 ILE A  26      50.480  31.990  42.430  1.00  0.00           H
ATOM    306  HD2 ILE A  26      50.490  33.090  43.840  1.00  0.00           H
ATOM    307  HD3 ILE A  26      52.070  32.670  42.970  1.00  0.00           H
ATOM    308  C   ILE A  26      47.000  34.550  42.220  1.00  0.00           C
ATOM    309  O   ILE A  26      46.540  34.440  43.340  1.00  0.00           O
ATOM    310  N   VAL A  27      46.360  35.330  41.290  1.00  0.00           N
ATOM    311  HN  VAL A  27      46.760  35.390  40.380  1.00  0.00           H
ATOM    312  CA  VAL A  27      45.360  36.200  41.840  1.00  0.00           C
ATOM    313  HA  VAL A  27      45.790  36.700  42.700  1.00  0.00           H
ATOM    314  CB  VAL A  27      45.030  37.260  40.810  1.00  0.00           C
ATOM    315  HB  VAL A  27      45.980  37.720  40.480  1.00  0.00           H
ATOM    316  CG1 VAL A  27      44.250  36.750  39.540  1.00  0.00           C
ATOM    317 HG11 VAL A  27      43.200  36.650  39.870  1.00  0.00           H
ATOM    318 HG12 VAL A  27      44.660  35.820  39.080  1.00  0.00           H
ATOM    319 HG13 VAL A  27      44.350  37.620  38.850  1.00  0.00           H
ATOM    320  CG2 VAL A  27      44.320  38.480  41.390  1.00  0.00           C
ATOM    321 HG21 VAL A  27      43.230  38.380  41.490  1.00  0.00           H
ATOM    322 HG22 VAL A  27      44.420  39.440  40.850  1.00  0.00           H
ATOM    323 HG23 VAL A  27      44.780  38.810  42.340  1.00  0.00           H
ATOM    324  C   VAL A  27      44.050  35.630  42.320  1.00  0.00           C
ATOM    325  O   VAL A  27      43.360  36.090  43.180  1.00  0.00           O
ATOM    326  N   LYS A  28      43.730  34.330  41.830  1.00  0.00           N
ATOM    327  HN  LYS A  28      44.220  33.890  41.080  1.00  0.00           H
ATOM    328  CA  LYS A  28      42.670  33.620  42.390  1.00  0.00           C
ATOM    329  HA  LYS A  28      41.770  34.190  42.610  1.00  0.00           H
ATOM    330  CB  LYS A  28      42.380  32.350  41.540  1.00  0.00           C
ATOM    331  HB1 LYS A  28      42.160  32.710  40.520  1.00  0.00           H
ATOM    332  HB2 LYS A  28      41.470  31.930  42.050  1.00  0.00           H
ATOM    333  CG  LYS A  28      43.580  31.280  41.520  1.00  0.00           C
ATOM    334  HG1 LYS A  28      43.610  30.620  42.410  1.00  0.00           H
ATOM    335  HG2 LYS A  28      44.560  31.800  41.470  1.00  0.00           H
ATOM    336  CD  LYS A  28      43.470  30.340  40.340  1.00  0.00           C
ATOM    337  HD1 LYS A  28      43.270  30.920  39.420  1.00  0.00           H
ATOM    338  HD2 LYS A  28      42.580  29.740  40.620  1.00  0.00           H
ATOM    339  CE  LYS A  28      44.750  29.550  40.170  1.00  0.00           C
ATOM    340  HE1 LYS A  28      45.190  29.060  41.070  1.00  0.00           H
ATOM    341  HE2 LYS A  28      45.430  30.370  39.850  1.00  0.00           H
ATOM    342  NZ  LYS A  28      44.440  28.590  39.090  1.00  0.00           N
ATOM    343  HZ1 LYS A  28      45.330  28.240  38.690  1.00  0.00           H
ATOM    344  HZ2 LYS A  28      44.000  28.990  38.230  1.00  0.00           H
ATOM    345  HZ3 LYS A  28      43.990  27.720  39.450  1.00  0.00           H
ATOM    346  C   LYS A  28      42.950  33.110  43.800  1.00  0.00           C
ATOM    347  O   LYS A  28      42.090  32.730  44.580  1.00  0.00           O
ATOM    348  N   VAL A  29      44.200  33.100  44.330  1.00  0.00           N
ATOM    349  HN  VAL A  29      44.990  33.490  43.880  1.00  0.00           H
ATOM    350  CA  VAL A  29      44.500  32.870  45.740  1.00  0.00           C
ATOM    351  HA  VAL A  29      43.970  32.020  46.150  1.00  0.00           H
ATOM    352  CB  VAL A  29      45.940  32.630  45.910  1.00  0.00           C
ATOM    353  HB  VAL A  29      46.610  33.460  45.580  1.00  0.00           H
ATOM    354  CG1 VAL A  29      46.340  32.260  47.310  1.00  0.00           C
ATOM    355 HG11 VAL A  29      47.390  31.920  47.390  1.00  0.00           H
ATOM    356 HG12 VAL A  29      45.780  31.320  47.570  1.00  0.00           H
ATOM    357 HG13 VAL A  29      46.170  32.950  48.160  1.00  0.00           H
ATOM    358  CG2 VAL A  29      46.280  31.400  45.000  1.00  0.00           C
ATOM    359 HG21 VAL A  29      46.120  31.720  43.940  1.00  0.00           H
ATOM    360 HG22 VAL A  29      45.700  30.490  45.250  1.00  0.00           H
ATOM    361 HG23 VAL A  29      47.330  31.070  45.210  1.00  0.00           H
ATOM    362  C   VAL A  29      44.030  33.940  46.680  1.00  0.00           C
ATOM    363  O   VAL A  29      43.510  33.660  47.720  1.00  0.00           O
ATOM    364  N   LEU A  30      44.290  35.250  46.420  1.00  0.00           N
ATOM    365  HN  LEU A  30      44.680  35.480  45.520  1.00  0.00           H
ATOM    366  CA  LEU A  30      44.040  36.330  47.340  1.00  0.00           C
ATOM    367  HA  LEU A  30      44.610  36.160  48.240  1.00  0.00           H
ATOM    368  CB  LEU A  30      44.640  37.670  46.820  1.00  0.00           C
ATOM    369  HB1 LEU A  30      44.530  38.450  47.610  1.00  0.00           H
ATOM    370  HB2 LEU A  30      44.130  38.080  45.920  1.00  0.00           H
ATOM    371  CG  LEU A  30      46.130  37.500  46.380  1.00  0.00           C
ATOM    372  HG  LEU A  30      46.160  36.920  45.440  1.00  0.00           H
ATOM    373  CD1 LEU A  30      46.690  38.900  46.160  1.00  0.00           C
ATOM    374 HD11 LEU A  30      46.810  39.510  47.080  1.00  0.00           H
ATOM    375 HD12 LEU A  30      46.100  39.400  45.350  1.00  0.00           H
ATOM    376 HD13 LEU A  30      47.750  38.860  45.830  1.00  0.00           H
ATOM    377  CD2 LEU A  30      47.080  36.730  47.390  1.00  0.00           C
ATOM    378 HD21 LEU A  30      48.130  36.600  47.090  1.00  0.00           H
ATOM    379 HD22 LEU A  30      46.580  35.730  47.380  1.00  0.00           H
ATOM    380 HD23 LEU A  30      47.050  37.140  48.420  1.00  0.00           H
ATOM    381  C   LEU A  30      42.560  36.470  47.850  1.00  0.00           C
ATOM    382  O   LEU A  30      42.420  36.680  49.050  1.00  0.00           O
ATOM    383  N   PRO A  31      41.460  36.310  47.090  1.00  0.00           N
ATOM    384  CD  PRO A  31      41.440  36.340  45.620  1.00  0.00           C
ATOM    385  HD1 PRO A  31      41.490  35.300  45.240  1.00  0.00           H
ATOM    386  HD2 PRO A  31      42.350  36.840  45.240  1.00  0.00           H
ATOM    387  CA  PRO A  31      40.260  36.820  47.630  1.00  0.00           C
ATOM    388  HA  PRO A  31      40.370  37.840  47.930  1.00  0.00           H
ATOM    389  CB  PRO A  31      39.290  36.730  46.360  1.00  0.00           C
ATOM    390  HB1 PRO A  31      38.460  37.450  46.560  1.00  0.00           H
ATOM    391  HB2 PRO A  31      38.950  35.670  46.370  1.00  0.00           H
ATOM    392  CG  PRO A  31      40.200  37.070  45.220  1.00  0.00           C
ATOM    393  HG1 PRO A  31      39.880  36.780  44.190  1.00  0.00           H
ATOM    394  HG2 PRO A  31      40.470  38.160  45.260  1.00  0.00           H
ATOM    395  C   PRO A  31      39.600  36.100  48.760  1.00  0.00           C
ATOM    396  O   PRO A  31      39.290  36.900  49.640  1.00  0.00           O
ATOM    397  N   PRO A  32      39.460  34.790  48.960  1.00  0.00           N
ATOM    398  CD  PRO A  32      40.000  33.750  48.130  1.00  0.00           C
ATOM    399  HD1 PRO A  32      40.980  33.400  48.520  1.00  0.00           H
ATOM    400  HD2 PRO A  32      40.240  34.000  47.080  1.00  0.00           H
ATOM    401  CA  PRO A  32      38.810  34.260  50.160  1.00  0.00           C
ATOM    402  HA  PRO A  32      37.880  34.800  50.100  1.00  0.00           H
ATOM    403  CB  PRO A  32      38.700  32.730  49.860  1.00  0.00           C
ATOM    404  HB1 PRO A  32      37.690  32.350  50.160  1.00  0.00           H
ATOM    405  HB2 PRO A  32      39.480  32.140  50.390  1.00  0.00           H
ATOM    406  CG  PRO A  32      38.970  32.630  48.370  1.00  0.00           C
ATOM    407  HG1 PRO A  32      39.370  31.630  48.100  1.00  0.00           H
ATOM    408  HG2 PRO A  32      38.040  32.740  47.780  1.00  0.00           H
ATOM    409  C   PRO A  32      39.600  34.580  51.400  1.00  0.00           C
ATOM    410  O   PRO A  32      39.020  34.560  52.460  1.00  0.00           O
ATOM    411  N   VAL A  33      40.970  34.730  51.240  1.00  0.00           N
ATOM    412  HN  VAL A  33      41.380  34.600  50.340  1.00  0.00           H
ATOM    413  CA  VAL A  33      41.890  34.990  52.310  1.00  0.00           C
ATOM    414  HA  VAL A  33      41.510  34.570  53.220  1.00  0.00           H
ATOM    415  CB  VAL A  33      43.270  34.220  52.210  1.00  0.00           C
ATOM    416  HB  VAL A  33      43.710  34.270  53.230  1.00  0.00           H
ATOM    417  CG1 VAL A  33      42.990  32.710  52.070  1.00  0.00           C
ATOM    418 HG11 VAL A  33      42.250  32.420  52.850  1.00  0.00           H
ATOM    419 HG12 VAL A  33      43.910  32.150  52.370  1.00  0.00           H
ATOM    420 HG13 VAL A  33      42.730  32.430  51.030  1.00  0.00           H
ATOM    421  CG2 VAL A  33      44.200  34.760  51.140  1.00  0.00           C
ATOM    422 HG21 VAL A  33      45.100  34.090  51.190  1.00  0.00           H
ATOM    423 HG22 VAL A  33      44.610  35.750  51.410  1.00  0.00           H
ATOM    424 HG23 VAL A  33      43.730  34.860  50.140  1.00  0.00           H
ATOM    425  C   VAL A  33      41.890  36.450  52.720  1.00  0.00           C
ATOM    426  O   VAL A  33      41.980  36.810  53.890  1.00  0.00           O
ATOM    427  N   LEU A  34      41.760  37.330  51.690  1.00  0.00           N
ATOM    428  HN  LEU A  34      41.980  37.100  50.760  1.00  0.00           H
ATOM    429  CA  LEU A  34      41.350  38.720  51.950  1.00  0.00           C
ATOM    430  HA  LEU A  34      42.110  39.190  52.570  1.00  0.00           H
ATOM    431  CB  LEU A  34      41.300  39.620  50.620  1.00  0.00           C
ATOM    432  HB1 LEU A  34      40.920  40.640  50.830  1.00  0.00           H
ATOM    433  HB2 LEU A  34      40.610  39.150  49.880  1.00  0.00           H
ATOM    434  CG  LEU A  34      42.600  39.730  49.920  1.00  0.00           C
ATOM    435  HG  LEU A  34      43.080  38.790  49.610  1.00  0.00           H
ATOM    436  CD1 LEU A  34      42.360  40.400  48.560  1.00  0.00           C
ATOM    437 HD11 LEU A  34      41.600  39.810  48.000  1.00  0.00           H
ATOM    438 HD12 LEU A  34      43.240  40.620  47.940  1.00  0.00           H
ATOM    439 HD13 LEU A  34      41.770  41.330  48.680  1.00  0.00           H
ATOM    440  CD2 LEU A  34      43.600  40.590  50.740  1.00  0.00           C
ATOM    441 HD21 LEU A  34      44.050  39.910  51.490  1.00  0.00           H
ATOM    442 HD22 LEU A  34      43.230  41.490  51.280  1.00  0.00           H
ATOM    443 HD23 LEU A  34      44.420  40.930  50.070  1.00  0.00           H
ATOM    444  C   LEU A  34      39.990  38.870  52.620  1.00  0.00           C
ATOM    445  O   LEU A  34      39.820  39.640  53.570  1.00  0.00           O
ATOM    446  N   GLY A  35      39.040  38.040  52.280  1.00  0.00           N
ATOM    447  HN  GLY A  35      39.180  37.430  51.510  1.00  0.00           H
ATOM    448  CA  GLY A  35      37.770  37.840  52.910  1.00  0.00           C
ATOM    449  HA1 GLY A  35      37.500  36.840  52.600  1.00  0.00           H
ATOM    450  HA2 GLY A  35      37.040  38.620  52.690  1.00  0.00           H
ATOM    451  C   GLY A  35      37.840  37.700  54.430  1.00  0.00           C
ATOM    452  O   GLY A  35      37.160  38.390  55.290  1.00  0.00           O
ATOM    453  N   LEU A  36      38.710  36.740  54.850  1.00  0.00           N
ATOM    454  HN  LEU A  36      39.000  36.090  54.170  1.00  0.00           H
ATOM    455  CA  LEU A  36      39.020  36.540  56.290  1.00  0.00           C
ATOM    456  HA  LEU A  36      38.090  36.330  56.800  1.00  0.00           H
ATOM    457  CB  LEU A  36      40.000  35.290  56.540  1.00  0.00           C
ATOM    458  HB1 LEU A  36      40.370  35.280  57.590  1.00  0.00           H
ATOM    459  HB2 LEU A  36      40.890  35.590  55.940  1.00  0.00           H
ATOM    460  CG  LEU A  36      39.510  33.840  56.400  1.00  0.00           C
ATOM    461  HG  LEU A  36      39.100  33.680  55.370  1.00  0.00           H
ATOM    462  CD1 LEU A  36      40.720  32.860  56.400  1.00  0.00           C
ATOM    463 HD11 LEU A  36      40.570  31.810  56.080  1.00  0.00           H
ATOM    464 HD12 LEU A  36      41.130  32.800  57.420  1.00  0.00           H
ATOM    465 HD13 LEU A  36      41.480  33.320  55.710  1.00  0.00           H
ATOM    466  CD2 LEU A  36      38.330  33.580  57.390  1.00  0.00           C
ATOM    467 HD21 LEU A  36      37.550  34.360  57.310  1.00  0.00           H
ATOM    468 HD22 LEU A  36      38.710  33.560  58.430  1.00  0.00           H
ATOM    469 HD23 LEU A  36      37.800  32.660  57.070  1.00  0.00           H
ATOM    470  C   LEU A  36      39.600  37.720  57.020  1.00  0.00           C
ATOM    471  O   LEU A  36      39.230  38.030  58.220  1.00  0.00           O
ATOM    472  N   GLU A  37      40.550  38.340  56.350  1.00  0.00           N
ATOM    473  HN  GLU A  37      40.960  38.020  55.510  1.00  0.00           H
ATOM    474  CA  GLU A  37      41.250  39.500  56.940  1.00  0.00           C
ATOM    475  HA  GLU A  37      41.570  39.230  57.930  1.00  0.00           H
ATOM    476  CB  GLU A  37      42.450  39.990  56.060  1.00  0.00           C
ATOM    477  HB1 GLU A  37      42.660  41.070  56.250  1.00  0.00           H
ATOM    478  HB2 GLU A  37      42.010  40.020  55.040  1.00  0.00           H
ATOM    479  CG  GLU A  37      43.800  39.180  56.180  1.00  0.00           C
ATOM    480  HG1 GLU A  37      43.730  38.080  56.070  1.00  0.00           H
ATOM    481  HG2 GLU A  37      44.320  39.540  57.090  1.00  0.00           H
ATOM    482  CD  GLU A  37      44.760  39.640  55.060  1.00  0.00           C
ATOM    483  OE1 GLU A  37      44.350  40.280  54.110  1.00  0.00           O
ATOM    484  OE2 GLU A  37      46.080  39.230  55.120  1.00  0.00           O
ATOM    485  HE2 GLU A  37      46.540  39.810  54.500  1.00  0.00           H
ATOM    486  C   GLU A  37      40.280  40.670  57.120  1.00  0.00           C
ATOM    487  O   GLU A  37      40.290  41.410  58.110  1.00  0.00           O
ATOM    488  N   PHE A  38      39.520  40.870  55.980  1.00  0.00           N
ATOM    489  HN  PHE A  38      39.620  40.390  55.120  1.00  0.00           H
ATOM    490  CA  PHE A  38      38.430  41.870  55.990  1.00  0.00           C
ATOM    491  HA  PHE A  38      38.940  42.810  56.160  1.00  0.00           H
ATOM    492  CB  PHE A  38      37.820  41.790  54.550  1.00  0.00           C
ATOM    493  HB1 PHE A  38      37.590  40.710  54.380  1.00  0.00           H
ATOM    494  HB2 PHE A  38      38.600  42.120  53.840  1.00  0.00           H
ATOM    495  CG  PHE A  38      36.510  42.600  54.300  1.00  0.00           C
ATOM    496  CD1 PHE A  38      36.440  44.000  54.400  1.00  0.00           C
ATOM    497  HD1 PHE A  38      37.400  44.420  54.650  1.00  0.00           H
ATOM    498  CE1 PHE A  38      35.190  44.620  54.360  1.00  0.00           C
ATOM    499  HE1 PHE A  38      35.220  45.690  54.410  1.00  0.00           H
ATOM    500  CZ  PHE A  38      34.030  43.850  54.370  1.00  0.00           C
ATOM    501  HZ  PHE A  38      33.080  44.320  54.560  1.00  0.00           H
ATOM    502  CD2 PHE A  38      35.400  41.870  53.970  1.00  0.00           C
ATOM    503  HD2 PHE A  38      35.470  40.790  53.930  1.00  0.00           H
ATOM    504  CE2 PHE A  38      34.150  42.470  54.040  1.00  0.00           C
ATOM    505  HE2 PHE A  38      33.310  41.870  53.740  1.00  0.00           H
ATOM    506  C   PHE A  38      37.250  41.720  56.980  1.00  0.00           C
ATOM    507  O   PHE A  38      36.950  42.660  57.730  1.00  0.00           O
ATOM    508  N   ILE A  39      36.710  40.500  57.150  1.00  0.00           N
ATOM    509  HN  ILE A  39      37.030  39.820  56.490  1.00  0.00           H
ATOM    510  CA  ILE A  39      35.760  40.100  58.200  1.00  0.00           C
ATOM    511  HA  ILE A  39      34.850  40.660  58.010  1.00  0.00           H
ATOM    512  CB  ILE A  39      35.460  38.580  58.130  1.00  0.00           C
ATOM    513  HB  ILE A  39      36.350  38.040  57.760  1.00  0.00           H
ATOM    514  CG2 ILE A  39      35.040  38.000  59.470  1.00  0.00           C
ATOM    515 HG21 ILE A  39      35.890  37.830  60.170  1.00  0.00           H
ATOM    516 HG22 ILE A  39      34.590  37.010  59.260  1.00  0.00           H
ATOM    517 HG23 ILE A  39      34.380  38.640  60.090  1.00  0.00           H
ATOM    518  CG1 ILE A  39      34.400  38.350  57.050  1.00  0.00           C
ATOM    519 HG11 ILE A  39      34.640  38.930  56.130  1.00  0.00           H
ATOM    520 HG12 ILE A  39      33.360  38.640  57.270  1.00  0.00           H
ATOM    521  CD  ILE A  39      34.310  36.780  56.730  1.00  0.00           C
ATOM    522  HD1 ILE A  39      34.010  36.550  55.680  1.00  0.00           H
ATOM    523  HD2 ILE A  39      33.550  36.310  57.380  1.00  0.00           H
ATOM    524  HD3 ILE A  39      35.330  36.340  56.800  1.00  0.00           H
ATOM    525  C   ILE A  39      36.210  40.490  59.630  1.00  0.00           C
ATOM    526  O   ILE A  39      35.380  41.080  60.370  1.00  0.00           O
ATOM    527  N   PHE A  40      37.440  40.180  60.040  1.00  0.00           N
ATOM    528  HN  PHE A  40      38.010  39.670  59.400  1.00  0.00           H
ATOM    529  CA  PHE A  40      38.030  40.400  61.310  1.00  0.00           C
ATOM    530  HA  PHE A  40      37.190  40.490  61.980  1.00  0.00           H
ATOM    531  CB  PHE A  40      38.990  39.220  61.680  1.00  0.00           C
ATOM    532  HB1 PHE A  40      39.370  39.380  62.720  1.00  0.00           H
ATOM    533  HB2 PHE A  40      39.870  38.860  61.120  1.00  0.00           H
ATOM    534  CG  PHE A  40      38.130  37.980  61.880  1.00  0.00           C
ATOM    535  CD1 PHE A  40      37.040  37.980  62.780  1.00  0.00           C
ATOM    536  HD1 PHE A  40      36.840  38.850  63.400  1.00  0.00           H
ATOM    537  CE1 PHE A  40      36.160  36.910  62.950  1.00  0.00           C
ATOM    538  HE1 PHE A  40      35.390  36.990  63.700  1.00  0.00           H
ATOM    539  CZ  PHE A  40      36.430  35.750  62.250  1.00  0.00           C
ATOM    540  HZ  PHE A  40      35.850  34.860  62.400  1.00  0.00           H
ATOM    541  CD2 PHE A  40      38.230  36.810  61.060  1.00  0.00           C
ATOM    542  HD2 PHE A  40      39.030  36.700  60.340  1.00  0.00           H
ATOM    543  CE2 PHE A  40      37.450  35.720  61.270  1.00  0.00           C
ATOM    544  HE2 PHE A  40      37.620  34.780  60.770  1.00  0.00           H
ATOM    545  C   PHE A  40      38.550  41.790  61.510  1.00  0.00           C
ATOM    546  O   PHE A  40      38.550  42.340  62.620  1.00  0.00           O
ATOM    547  N   GLY A  41      39.020  42.460  60.450  1.00  0.00           N
ATOM    548  HN  GLY A  41      39.120  42.040  59.550  1.00  0.00           H
ATOM    549  CA  GLY A  41      39.430  43.830  60.500  1.00  0.00           C
ATOM    550  HA1 GLY A  41      39.810  44.050  59.510  1.00  0.00           H
ATOM    551  HA2 GLY A  41      40.110  43.990  61.320  1.00  0.00           H
ATOM    552  C   GLY A  41      38.230  44.770  60.710  1.00  0.00           C
ATOM    553  O   GLY A  41      38.190  45.620  61.670  1.00  0.00           O
ATOM    554  N   LEU A  42      37.140  44.610  59.920  1.00  0.00           N
ATOM    555  HN  LEU A  42      37.220  43.890  59.250  1.00  0.00           H
ATOM    556  CA  LEU A  42      35.920  45.370  60.080  1.00  0.00           C
ATOM    557  HA  LEU A  42      36.400  46.340  60.180  1.00  0.00           H
ATOM    558  CB  LEU A  42      34.880  45.240  58.890  1.00  0.00           C
ATOM    559  HB1 LEU A  42      34.440  44.220  58.830  1.00  0.00           H
ATOM    560  HB2 LEU A  42      35.430  45.400  57.940  1.00  0.00           H
ATOM    561  CG  LEU A  42      33.670  46.170  58.810  1.00  0.00           C
ATOM    562  HG  LEU A  42      33.170  46.240  59.810  1.00  0.00           H
ATOM    563  CD1 LEU A  42      33.870  47.620  58.300  1.00  0.00           C
ATOM    564 HD11 LEU A  42      33.780  47.650  57.200  1.00  0.00           H
ATOM    565 HD12 LEU A  42      34.840  48.050  58.640  1.00  0.00           H
ATOM    566 HD13 LEU A  42      33.060  48.300  58.640  1.00  0.00           H
ATOM    567  CD2 LEU A  42      32.600  45.490  57.910  1.00  0.00           C
ATOM    568 HD21 LEU A  42      32.120  44.630  58.420  1.00  0.00           H
ATOM    569 HD22 LEU A  42      32.970  45.060  56.950  1.00  0.00           H
ATOM    570 HD23 LEU A  42      31.810  46.220  57.650  1.00  0.00           H
ATOM    571  C   LEU A  42      35.190  45.150  61.450  1.00  0.00           C
ATOM    572  O   LEU A  42      34.720  46.090  62.100  1.00  0.00           O
ATOM    573  N   LEU A  43      35.110  43.890  61.910  1.00  0.00           N
ATOM    574  HN  LEU A  43      35.410  43.010  61.540  1.00  0.00           H
ATOM    575  CA  LEU A  43      34.550  43.710  63.240  1.00  0.00           C
ATOM    576  HA  LEU A  43      33.520  44.050  63.270  1.00  0.00           H
ATOM    577  CB  LEU A  43      34.680  42.200  63.480  1.00  0.00           C
ATOM    578  HB1 LEU A  43      35.620  41.740  63.100  1.00  0.00           H
ATOM    579  HB2 LEU A  43      33.880  41.730  62.860  1.00  0.00           H
ATOM    580  CG  LEU A  43      34.370  41.680  64.860  1.00  0.00           C
ATOM    581  HG  LEU A  43      35.140  41.970  65.610  1.00  0.00           H
ATOM    582  CD1 LEU A  43      32.990  42.070  65.510  1.00  0.00           C
ATOM    583 HD11 LEU A  43      32.920  43.170  65.470  1.00  0.00           H
ATOM    584 HD12 LEU A  43      33.000  41.630  66.540  1.00  0.00           H
ATOM    585 HD13 LEU A  43      32.110  41.680  64.950  1.00  0.00           H
ATOM    586  CD2 LEU A  43      34.430  40.150  64.750  1.00  0.00           C
ATOM    587 HD21 LEU A  43      35.480  39.900  64.500  1.00  0.00           H
ATOM    588 HD22 LEU A  43      33.790  39.740  63.930  1.00  0.00           H
ATOM    589 HD23 LEU A  43      34.170  39.730  65.750  1.00  0.00           H
ATOM    590  C   LEU A  43      35.330  44.420  64.350  1.00  0.00           C
ATOM    591  O   LEU A  43      34.770  45.240  65.090  1.00  0.00           O
ATOM    592  N   GLY A  44      36.640  44.180  64.420  1.00  0.00           N
ATOM    593  HN  GLY A  44      37.050  43.700  63.640  1.00  0.00           H
ATOM    594  CA  GLY A  44      37.570  44.680  65.400  1.00  0.00           C
ATOM    595  HA1 GLY A  44      38.510  44.190  65.180  1.00  0.00           H
ATOM    596  HA2 GLY A  44      37.220  44.300  66.340  1.00  0.00           H
ATOM    597  C   GLY A  44      37.830  46.200  65.440  1.00  0.00           C
ATOM    598  O   GLY A  44      37.860  46.880  66.480  1.00  0.00           O
ATOM    599  N   ASN A  45      37.970  46.810  64.220  1.00  0.00           N
ATOM    600  HN  ASN A  45      38.080  46.280  63.380  1.00  0.00           H
ATOM    601  CA  ASN A  45      38.010  48.270  64.100  1.00  0.00           C
ATOM    602  HA  ASN A  45      38.590  48.630  64.950  1.00  0.00           H
ATOM    603  CB  ASN A  45      38.800  48.940  62.990  1.00  0.00           C
ATOM    604  HB1 ASN A  45      38.660  50.030  63.110  1.00  0.00           H
ATOM    605  HB2 ASN A  45      38.280  48.760  62.030  1.00  0.00           H
ATOM    606  CG  ASN A  45      40.220  48.480  62.980  1.00  0.00           C
ATOM    607  OD1 ASN A  45      41.110  49.070  63.490  1.00  0.00           O
ATOM    608  ND2 ASN A  45      40.350  47.320  62.230  1.00  0.00           N
ATOM    609 HD21 ASN A  45      41.240  46.870  62.160  1.00  0.00           H
ATOM    610 HD22 ASN A  45      39.610  46.640  62.170  1.00  0.00           H
ATOM    611  C   ASN A  45      36.600  48.930  64.220  1.00  0.00           C
ATOM    612  O   ASN A  45      36.490  49.960  64.800  1.00  0.00           O
ATOM    613  N   GLY A  46      35.510  48.270  63.700  1.00  0.00           N
ATOM    614  HN  GLY A  46      35.570  47.400  63.200  1.00  0.00           H
ATOM    615  CA  GLY A  46      34.160  48.940  63.770  1.00  0.00           C
ATOM    616  HA1 GLY A  46      33.430  48.320  63.300  1.00  0.00           H
ATOM    617  HA2 GLY A  46      34.250  49.950  63.400  1.00  0.00           H
ATOM    618  C   GLY A  46      33.640  49.010  65.200  1.00  0.00           C
ATOM    619  O   GLY A  46      33.030  49.990  65.680  1.00  0.00           O
ATOM    620  N   LEU A  47      34.040  47.980  66.010  1.00  0.00           N
ATOM    621  HN  LEU A  47      34.430  47.150  65.600  1.00  0.00           H
ATOM    622  CA  LEU A  47      33.780  47.960  67.470  1.00  0.00           C
ATOM    623  HA  LEU A  47      32.740  48.270  67.520  1.00  0.00           H
ATOM    624  CB  LEU A  47      33.940  46.560  68.190  1.00  0.00           C
ATOM    625  HB1 LEU A  47      35.020  46.330  68.080  1.00  0.00           H
ATOM    626  HB2 LEU A  47      33.380  45.850  67.530  1.00  0.00           H
ATOM    627  CG  LEU A  47      33.440  46.380  69.590  1.00  0.00           C
ATOM    628  HG  LEU A  47      33.970  47.070  70.280  1.00  0.00           H
ATOM    629  CD1 LEU A  47      31.940  46.530  69.800  1.00  0.00           C
ATOM    630 HD11 LEU A  47      31.620  46.310  70.840  1.00  0.00           H
ATOM    631 HD12 LEU A  47      31.410  45.800  69.150  1.00  0.00           H
ATOM    632 HD13 LEU A  47      31.660  47.590  69.590  1.00  0.00           H
ATOM    633  CD2 LEU A  47      33.960  45.030  70.050  1.00  0.00           C
ATOM    634 HD21 LEU A  47      33.520  44.170  69.490  1.00  0.00           H
ATOM    635 HD22 LEU A  47      33.870  44.780  71.120  1.00  0.00           H
ATOM    636 HD23 LEU A  47      35.050  45.150  69.880  1.00  0.00           H
ATOM    637  C   LEU A  47      34.620  48.930  68.260  1.00  0.00           C
ATOM    638  O   LEU A  47      34.150  49.650  69.090  1.00  0.00           O
ATOM    639  N   ALA A  48      35.890  49.010  67.960  1.00  0.00           N
ATOM    640  HN  ALA A  48      36.310  48.410  67.290  1.00  0.00           H
ATOM    641  CA  ALA A  48      36.780  50.050  68.590  1.00  0.00           C
ATOM    642  HA  ALA A  48      36.750  49.910  69.650  1.00  0.00           H
ATOM    643  CB  ALA A  48      38.240  49.850  68.160  1.00  0.00           C
ATOM    644  HB1 ALA A  48      38.670  48.830  68.180  1.00  0.00           H
ATOM    645  HB2 ALA A  48      38.870  50.470  68.830  1.00  0.00           H
ATOM    646  HB3 ALA A  48      38.440  50.180  67.110  1.00  0.00           H
ATOM    647  C   ALA A  48      36.430  51.530  68.290  1.00  0.00           C
ATOM    648  O   ALA A  48      36.550  52.400  69.080  1.00  0.00           O
ATOM    649  N   LEU A  49      35.900  51.780  67.060  1.00  0.00           N
ATOM    650  HN  LEU A  49      35.700  51.080  66.390  1.00  0.00           H
ATOM    651  CA  LEU A  49      35.370  53.160  66.750  1.00  0.00           C
ATOM    652  HA  LEU A  49      36.140  53.820  67.120  1.00  0.00           H
ATOM    653  CB  LEU A  49      35.380  53.440  65.270  1.00  0.00           C
ATOM    654  HB1 LEU A  49      34.830  54.380  65.060  1.00  0.00           H
ATOM    655  HB2 LEU A  49      34.870  52.690  64.620  1.00  0.00           H
ATOM    656  CG  LEU A  49      36.790  53.550  64.580  1.00  0.00           C
ATOM    657  HG  LEU A  49      37.370  52.620  64.780  1.00  0.00           H
ATOM    658  CD1 LEU A  49      36.610  53.560  63.070  1.00  0.00           C
ATOM    659 HD11 LEU A  49      36.150  52.610  62.730  1.00  0.00           H
ATOM    660 HD12 LEU A  49      37.560  53.720  62.520  1.00  0.00           H
ATOM    661 HD13 LEU A  49      35.920  54.400  62.860  1.00  0.00           H
ATOM    662  CD2 LEU A  49      37.600  54.740  65.190  1.00  0.00           C
ATOM    663 HD21 LEU A  49      37.210  55.650  64.690  1.00  0.00           H
ATOM    664 HD22 LEU A  49      38.680  54.810  64.900  1.00  0.00           H
ATOM    665 HD23 LEU A  49      37.480  54.900  66.280  1.00  0.00           H
ATOM    666  C   LEU A  49      34.060  53.540  67.370  1.00  0.00           C
ATOM    667  O   LEU A  49      33.830  54.730  67.460  1.00  0.00           O
ATOM    668  N   TRP A  50      33.320  52.610  67.900  1.00  0.00           N
ATOM    669  HN  TRP A  50      33.360  51.680  67.550  1.00  0.00           H
ATOM    670  CA  TRP A  50      32.300  52.820  68.880  1.00  0.00           C
ATOM    671  HA  TRP A  50      31.960  53.820  68.720  1.00  0.00           H
ATOM    672  CB  TRP A  50      31.180  51.820  68.590  1.00  0.00           C
ATOM    673  HB1 TRP A  50      31.600  50.790  68.560  1.00  0.00           H
ATOM    674  HB2 TRP A  50      30.720  52.080  67.610  1.00  0.00           H
ATOM    675  CG  TRP A  50      30.100  51.800  69.620  1.00  0.00           C
ATOM    676  CD1 TRP A  50      28.940  52.530  69.610  1.00  0.00           C
ATOM    677  HD1 TRP A  50      28.670  53.280  68.880  1.00  0.00           H
ATOM    678  NE1 TRP A  50      28.470  52.370  70.840  1.00  0.00           N
ATOM    679  HE1 TRP A  50      27.750  52.930  71.200  1.00  0.00           H
ATOM    680  CE2 TRP A  50      29.150  51.430  71.620  1.00  0.00           C
ATOM    681  CD2 TRP A  50      30.140  51.030  70.850  1.00  0.00           C
ATOM    682  CE3 TRP A  50      31.130  50.120  71.330  1.00  0.00           C
ATOM    683  HE3 TRP A  50      31.970  49.910  70.700  1.00  0.00           H
ATOM    684  CZ3 TRP A  50      31.080  49.730  72.690  1.00  0.00           C
ATOM    685  HZ3 TRP A  50      31.800  49.040  73.130  1.00  0.00           H
ATOM    686  CZ2 TRP A  50      29.060  51.000  72.940  1.00  0.00           C
ATOM    687  HZ2 TRP A  50      28.190  51.260  73.550  1.00  0.00           H
ATOM    688  CH2 TRP A  50      29.980  50.030  73.410  1.00  0.00           C
ATOM    689  HH2 TRP A  50      29.920  49.710  74.430  1.00  0.00           H
ATOM    690  C   TRP A  50      32.760  52.800  70.310  1.00  0.00           C
ATOM    691  O   TRP A  50      32.290  53.560  71.110  1.00  0.00           O
ATOM    692  N   ILE A  51      33.790  52.030  70.620  1.00  0.00           N
ATOM    693  HN  ILE A  51      34.120  51.300  70.030  1.00  0.00           H
ATOM    694  CA  ILE A  51      34.370  52.130  71.990  1.00  0.00           C
ATOM    695  HA  ILE A  51      33.600  51.980  72.730  1.00  0.00           H
ATOM    696  CB  ILE A  51      35.490  51.120  72.190  1.00  0.00           C
ATOM    697  HB  ILE A  51      36.100  51.070  71.260  1.00  0.00           H
ATOM    698  CG2 ILE A  51      36.470  51.450  73.320  1.00  0.00           C
ATOM    699 HG21 ILE A  51      37.090  52.340  73.080  1.00  0.00           H
ATOM    700 HG22 ILE A  51      37.070  50.570  73.650  1.00  0.00           H
ATOM    701 HG23 ILE A  51      35.820  51.770  74.150  1.00  0.00           H
ATOM    702  CG1 ILE A  51      34.900  49.650  72.480  1.00  0.00           C
ATOM    703 HG11 ILE A  51      34.050  49.320  71.840  1.00  0.00           H
ATOM    704 HG12 ILE A  51      34.380  49.720  73.460  1.00  0.00           H
ATOM    705  CD  ILE A  51      35.860  48.440  72.370  1.00  0.00           C
ATOM    706  HD1 ILE A  51      35.320  47.480  72.430  1.00  0.00           H
ATOM    707  HD2 ILE A  51      36.680  48.420  73.100  1.00  0.00           H
ATOM    708  HD3 ILE A  51      36.210  48.550  71.310  1.00  0.00           H
ATOM    709  C   ILE A  51      34.910  53.550  72.470  1.00  0.00           C
ATOM    710  O   ILE A  51      34.580  54.080  73.560  1.00  0.00           O
ATOM    711  N   PHE A  52      35.760  54.220  71.600  1.00  0.00           N
ATOM    712  HN  PHE A  52      36.150  53.780  70.810  1.00  0.00           H
ATOM    713  CA  PHE A  52      36.320  55.490  71.860  1.00  0.00           C
ATOM    714  HA  PHE A  52      36.710  55.410  72.870  1.00  0.00           H
ATOM    715  CB  PHE A  52      37.410  55.920  70.810  1.00  0.00           C
ATOM    716  HB1 PHE A  52      37.800  56.940  71.010  1.00  0.00           H
ATOM    717  HB2 PHE A  52      36.960  56.020  69.800  1.00  0.00           H
ATOM    718  CG  PHE A  52      38.560  54.940  70.670  1.00  0.00           C
ATOM    719  CD1 PHE A  52      39.300  54.470  71.750  1.00  0.00           C
ATOM    720  HD1 PHE A  52      38.960  54.840  72.700  1.00  0.00           H
ATOM    721  CE1 PHE A  52      40.460  53.680  71.700  1.00  0.00           C
ATOM    722  HE1 PHE A  52      40.950  53.370  72.610  1.00  0.00           H
ATOM    723  CZ  PHE A  52      40.910  53.270  70.370  1.00  0.00           C
ATOM    724  HZ  PHE A  52      41.760  52.640  70.210  1.00  0.00           H
ATOM    725  CD2 PHE A  52      39.040  54.530  69.410  1.00  0.00           C
ATOM    726  HD2 PHE A  52      38.590  54.990  68.550  1.00  0.00           H
ATOM    727  CE2 PHE A  52      40.210  53.720  69.280  1.00  0.00           C
ATOM    728  HE2 PHE A  52      40.580  53.350  68.330  1.00  0.00           H
ATOM    729  C   PHE A  52      35.250  56.550  71.820  1.00  0.00           C
ATOM    730  O   PHE A  52      35.380  57.610  72.410  1.00  0.00           O
ATOM    731  N   CYS A  53      34.090  56.280  71.180  1.00  0.00           N
ATOM    732  HN  CYS A  53      33.800  55.510  70.620  1.00  0.00           H
ATOM    733  CA  CYS A  53      33.080  57.340  71.090  1.00  0.00           C
ATOM    734  HA  CYS A  53      33.450  58.310  71.360  1.00  0.00           H
ATOM    735  CB  CYS A  53      32.490  57.510  69.720  1.00  0.00           C
ATOM    736  HB1 CYS A  53      31.760  58.340  69.730  1.00  0.00           H
ATOM    737  HB2 CYS A  53      31.880  56.640  69.420  1.00  0.00           H
ATOM    738  SG  CYS A  53      33.800  57.980  68.530  1.00  0.00           S
ATOM    739  HG1 CYS A  53      34.190  56.770  68.150  1.00  0.00           H
ATOM    740  C   CYS A  53      31.940  57.200  72.090  1.00  0.00           C
ATOM    741  O   CYS A  53      31.160  58.160  72.340  1.00  0.00           O
ATOM    742  N   PHE A  54      31.760  56.000  72.680  1.00  0.00           N
ATOM    743  HN  PHE A  54      32.240  55.140  72.450  1.00  0.00           H
ATOM    744  CA  PHE A  54      30.620  55.840  73.610  1.00  0.00           C
ATOM    745  HA  PHE A  54      30.290  56.830  73.900  1.00  0.00           H
ATOM    746  CB  PHE A  54      29.520  55.150  72.910  1.00  0.00           C
ATOM    747  HB1 PHE A  54      28.650  54.980  73.600  1.00  0.00           H
ATOM    748  HB2 PHE A  54      30.040  54.310  72.410  1.00  0.00           H
ATOM    749  CG  PHE A  54      28.910  56.030  71.850  1.00  0.00           C
ATOM    750  CD1 PHE A  54      29.290  55.860  70.550  1.00  0.00           C
ATOM    751  HD1 PHE A  54      30.130  55.200  70.390  1.00  0.00           H
ATOM    752  CE1 PHE A  54      28.870  56.780  69.590  1.00  0.00           C
ATOM    753  HE1 PHE A  54      29.180  56.590  68.580  1.00  0.00           H
ATOM    754  CZ  PHE A  54      27.880  57.740  69.790  1.00  0.00           C
ATOM    755  HZ  PHE A  54      27.510  58.480  69.100  1.00  0.00           H
ATOM    756  CD2 PHE A  54      28.000  57.060  72.240  1.00  0.00           C
ATOM    757  HD2 PHE A  54      27.840  57.240  73.290  1.00  0.00           H
ATOM    758  CE2 PHE A  54      27.440  57.880  71.160  1.00  0.00           C
ATOM    759  HE2 PHE A  54      26.850  58.730  71.480  1.00  0.00           H
ATOM    760  C   PHE A  54      31.080  55.210  74.930  1.00  0.00           C
ATOM    761  O   PHE A  54      30.670  55.640  76.000  1.00  0.00           O
ATOM    762  N   HSD A  55      31.950  54.180  74.870  1.00  0.00           N
ATOM    763  HN  HSD A  55      32.410  53.980  74.020  1.00  0.00           H
ATOM    764  CA  HSD A  55      32.160  53.440  76.090  1.00  0.00           C
ATOM    765  HA  HSD A  55      31.330  53.210  76.740  1.00  0.00           H
ATOM    766  CB  HSD A  55      32.560  51.970  75.740  1.00  0.00           C
ATOM    767  HB1 HSD A  55      33.380  51.910  75.000  1.00  0.00           H
ATOM    768  HB2 HSD A  55      31.690  51.470  75.280  1.00  0.00           H
ATOM    769  ND1 HSD A  55      32.170  50.680  77.840  1.00  0.00           N
ATOM    770  HD1 HSD A  55      31.180  50.790  77.780  1.00  0.00           H
ATOM    771  CG  HSD A  55      33.050  51.260  76.960  1.00  0.00           C
ATOM    772  CE1 HSD A  55      32.900  49.990  78.710  1.00  0.00           C
ATOM    773  HE1 HSD A  55      32.430  49.450  79.530  1.00  0.00           H
ATOM    774  NE2 HSD A  55      34.180  50.010  78.410  1.00  0.00           N
ATOM    775  CD2 HSD A  55      34.310  50.870  77.370  1.00  0.00           C
ATOM    776  HD2 HSD A  55      35.290  51.140  77.000  1.00  0.00           H
ATOM    777  C   HSD A  55      33.180  54.050  77.100  1.00  0.00           C
ATOM    778  O   HSD A  55      33.040  53.930  78.270  1.00  0.00           O
ATOM    779  N   LEU A  56      34.100  54.910  76.570  1.00  0.00           N
ATOM    780  HN  LEU A  56      34.210  55.030  75.590  1.00  0.00           H
ATOM    781  CA  LEU A  56      35.060  55.570  77.410  1.00  0.00           C
ATOM    782  HA  LEU A  56      35.070  55.440  78.480  1.00  0.00           H
ATOM    783  CB  LEU A  56      36.470  55.290  76.750  1.00  0.00           C
ATOM    784  HB1 LEU A  56      37.240  55.940  77.200  1.00  0.00           H
ATOM    785  HB2 LEU A  56      36.420  55.630  75.690  1.00  0.00           H
ATOM    786  CG  LEU A  56      36.910  53.780  76.800  1.00  0.00           C
ATOM    787  HG  LEU A  56      36.370  53.250  76.000  1.00  0.00           H
ATOM    788  CD1 LEU A  56      38.340  53.670  76.310  1.00  0.00           C
ATOM    789 HD11 LEU A  56      38.590  52.620  76.020  1.00  0.00           H
ATOM    790 HD12 LEU A  56      39.040  54.140  77.040  1.00  0.00           H
ATOM    791 HD13 LEU A  56      38.440  54.240  75.360  1.00  0.00           H
ATOM    792  CD2 LEU A  56      36.820  53.270  78.170  1.00  0.00           C
ATOM    793 HD21 LEU A  56      37.360  52.300  78.240  1.00  0.00           H
ATOM    794 HD22 LEU A  56      35.770  53.110  78.470  1.00  0.00           H
ATOM    795 HD23 LEU A  56      37.280  53.970  78.890  1.00  0.00           H
ATOM    796  C   LEU A  56      34.670  57.070  77.310  1.00  0.00           C
ATOM    797  O   LEU A  56      34.730  57.660  76.270  1.00  0.00           O
ATOM    798  N   LYS A  57      34.350  57.730  78.370  1.00  0.00           N
ATOM    799  HN  LYS A  57      34.040  57.330  79.240  1.00  0.00           H
ATOM    800  CA  LYS A  57      34.070  59.160  78.350  1.00  0.00           C
ATOM    801  HA  LYS A  57      33.290  59.250  77.610  1.00  0.00           H
ATOM    802  CB  LYS A  57      33.530  59.540  79.710  1.00  0.00           C
ATOM    803  HB1 LYS A  57      32.600  58.950  79.810  1.00  0.00           H
ATOM    804  HB2 LYS A  57      33.300  60.620  79.710  1.00  0.00           H
ATOM    805  CG  LYS A  57      34.380  59.430  80.920  1.00  0.00           C
ATOM    806  HG1 LYS A  57      35.310  60.040  80.750  1.00  0.00           H
ATOM    807  HG2 LYS A  57      34.740  58.390  81.070  1.00  0.00           H
ATOM    808  CD  LYS A  57      33.750  59.940  82.290  1.00  0.00           C
ATOM    809  HD1 LYS A  57      33.550  61.030  82.160  1.00  0.00           H
ATOM    810  HD2 LYS A  57      34.560  59.780  83.040  1.00  0.00           H
ATOM    811  CE  LYS A  57      32.540  59.150  82.790  1.00  0.00           C
ATOM    812  HE1 LYS A  57      32.880  58.120  83.030  1.00  0.00           H
ATOM    813  HE2 LYS A  57      31.760  59.190  82.000  1.00  0.00           H
ATOM    814  NZ  LYS A  57      31.980  59.590  84.090  1.00  0.00           N
ATOM    815  HZ1 LYS A  57      30.950  59.560  84.110  1.00  0.00           H
ATOM    816  HZ2 LYS A  57      32.320  60.550  84.290  1.00  0.00           H
ATOM    817  HZ3 LYS A  57      32.320  59.040  84.910  1.00  0.00           H
ATOM    818  C   LYS A  57      35.200  60.070  78.020  1.00  0.00           C
ATOM    819  O   LYS A  57      36.350  59.920  78.360  1.00  0.00           O
ATOM    820  N   SER A  58      34.900  61.070  77.160  1.00  0.00           N
ATOM    821  HN  SER A  58      33.960  61.350  76.960  1.00  0.00           H
ATOM    822  CA  SER A  58      35.840  61.970  76.630  1.00  0.00           C
ATOM    823  HA  SER A  58      35.360  62.480  75.830  1.00  0.00           H
ATOM    824  CB  SER A  58      36.160  63.150  77.630  1.00  0.00           C
ATOM    825  HB1 SER A  58      36.880  62.750  78.370  1.00  0.00           H
ATOM    826  HB2 SER A  58      35.230  63.330  78.220  1.00  0.00           H
ATOM    827  OG  SER A  58      36.680  64.350  77.050  1.00  0.00           O
ATOM    828  HG1 SER A  58      36.740  64.940  77.820  1.00  0.00           H
ATOM    829  C   SER A  58      37.190  61.440  75.910  1.00  0.00           C
ATOM    830  O   SER A  58      37.300  60.320  75.350  1.00  0.00           O
ATOM    831  N   TRP A  59      38.200  62.370  75.780  1.00  0.00           N
ATOM    832  HN  TRP A  59      38.030  63.210  76.300  1.00  0.00           H
ATOM    833  CA  TRP A  59      39.380  62.240  74.920  1.00  0.00           C
ATOM    834  HA  TRP A  59      39.460  61.220  74.570  1.00  0.00           H
ATOM    835  CB  TRP A  59      39.370  63.300  73.740  1.00  0.00           C
ATOM    836  HB1 TRP A  59      40.330  63.640  73.290  1.00  0.00           H
ATOM    837  HB2 TRP A  59      39.140  64.300  74.170  1.00  0.00           H
ATOM    838  CG  TRP A  59      38.280  63.040  72.740  1.00  0.00           C
ATOM    839  CD1 TRP A  59      37.090  63.680  72.560  1.00  0.00           C
ATOM    840  HD1 TRP A  59      36.880  64.600  73.090  1.00  0.00           H
ATOM    841  NE1 TRP A  59      36.250  63.100  71.600  1.00  0.00           N
ATOM    842  HE1 TRP A  59      35.570  63.440  70.980  1.00  0.00           H
ATOM    843  CE2 TRP A  59      36.900  62.060  71.120  1.00  0.00           C
ATOM    844  CD2 TRP A  59      38.170  61.940  71.780  1.00  0.00           C
ATOM    845  CE3 TRP A  59      38.970  60.850  71.510  1.00  0.00           C
ATOM    846  HE3 TRP A  59      39.940  60.670  71.950  1.00  0.00           H
ATOM    847  CZ3 TRP A  59      38.570  59.930  70.470  1.00  0.00           C
ATOM    848  HZ3 TRP A  59      39.190  59.100  70.180  1.00  0.00           H
ATOM    849  CZ2 TRP A  59      36.520  61.190  70.030  1.00  0.00           C
ATOM    850  HZ2 TRP A  59      35.590  61.440  69.540  1.00  0.00           H
ATOM    851  CH2 TRP A  59      37.350  60.080  69.820  1.00  0.00           C
ATOM    852  HH2 TRP A  59      37.120  59.380  69.030  1.00  0.00           H
ATOM    853  C   TRP A  59      40.600  62.270  75.800  1.00  0.00           C
ATOM    854  O   TRP A  59      40.640  62.810  76.900  1.00  0.00           O
ATOM    855  N   LYS A  60      41.720  61.650  75.400  1.00  0.00           N
ATOM    856  HN  LYS A  60      41.690  61.080  74.570  1.00  0.00           H
ATOM    857  CA  LYS A  60      43.050  61.600  75.940  1.00  0.00           C
ATOM    858  HA  LYS A  60      43.310  62.460  76.540  1.00  0.00           H
ATOM    859  CB  LYS A  60      43.500  60.300  76.700  1.00  0.00           C
ATOM    860  HB1 LYS A  60      44.500  60.520  77.140  1.00  0.00           H
ATOM    861  HB2 LYS A  60      43.580  59.430  76.010  1.00  0.00           H
ATOM    862  CG  LYS A  60      42.490  59.740  77.790  1.00  0.00           C
ATOM    863  HG1 LYS A  60      42.730  58.680  78.050  1.00  0.00           H
ATOM    864  HG2 LYS A  60      41.430  59.890  77.500  1.00  0.00           H
ATOM    865  CD  LYS A  60      42.580  60.550  79.170  1.00  0.00           C
ATOM    866  HD1 LYS A  60      42.330  61.620  79.060  1.00  0.00           H
ATOM    867  HD2 LYS A  60      43.600  60.500  79.600  1.00  0.00           H
ATOM    868  CE  LYS A  60      41.610  59.870  80.160  1.00  0.00           C
ATOM    869  HE1 LYS A  60      40.810  59.460  79.530  1.00  0.00           H
ATOM    870  HE2 LYS A  60      41.150  60.590  80.860  1.00  0.00           H
ATOM    871  NZ  LYS A  60      42.040  58.690  80.870  1.00  0.00           N
ATOM    872  HZ1 LYS A  60      42.310  57.890  80.260  1.00  0.00           H
ATOM    873  HZ2 LYS A  60      41.260  58.420  81.510  1.00  0.00           H
ATOM    874  HZ3 LYS A  60      42.880  58.910  81.440  1.00  0.00           H
ATOM    875  C   LYS A  60      43.890  61.740  74.620  1.00  0.00           C
ATOM    876  O   LYS A  60      43.350  61.450  73.570  1.00  0.00           O
ATOM    877  N   SER A  61      45.220  62.150  74.610  1.00  0.00           N
ATOM    878  HN  SER A  61      45.700  62.170  75.490  1.00  0.00           H
ATOM    879  CA  SER A  61      46.030  62.300  73.370  1.00  0.00           C
ATOM    880  HA  SER A  61      45.490  62.990  72.720  1.00  0.00           H
ATOM    881  CB  SER A  61      47.390  62.940  73.790  1.00  0.00           C
ATOM    882  HB1 SER A  61      47.200  64.020  73.830  1.00  0.00           H
ATOM    883  HB2 SER A  61      48.150  62.800  72.990  1.00  0.00           H
ATOM    884  OG  SER A  61      47.840  62.370  75.000  1.00  0.00           O
ATOM    885  HG1 SER A  61      48.600  61.860  74.730  1.00  0.00           H
ATOM    886  C   SER A  61      46.300  60.980  72.670  1.00  0.00           C
ATOM    887  O   SER A  61      46.060  60.930  71.450  1.00  0.00           O
ATOM    888  N   SER A  62      46.700  59.950  73.470  1.00  0.00           N
ATOM    889  HN  SER A  62      47.010  60.230  74.380  1.00  0.00           H
ATOM    890  CA  SER A  62      46.930  58.580  72.960  1.00  0.00           C
ATOM    891  HA  SER A  62      47.620  58.700  72.140  1.00  0.00           H
ATOM    892  CB  SER A  62      47.390  57.640  74.030  1.00  0.00           C
ATOM    893  HB1 SER A  62      46.490  57.180  74.520  1.00  0.00           H
ATOM    894  HB2 SER A  62      47.960  58.180  74.810  1.00  0.00           H
ATOM    895  OG  SER A  62      48.210  56.660  73.380  1.00  0.00           O
ATOM    896  HG1 SER A  62      48.880  57.190  72.940  1.00  0.00           H
ATOM    897  C   SER A  62      45.650  58.130  72.340  1.00  0.00           C
ATOM    898  O   SER A  62      45.740  57.580  71.250  1.00  0.00           O
ATOM    899  N   ARG A  63      44.450  58.420  72.890  1.00  0.00           N
ATOM    900  HN  ARG A  63      44.470  58.930  73.750  1.00  0.00           H
ATOM    901  CA  ARG A  63      43.160  58.040  72.440  1.00  0.00           C
ATOM    902  HA  ARG A  63      42.970  56.970  72.440  1.00  0.00           H
ATOM    903  CB  ARG A  63      42.010  58.370  73.390  1.00  0.00           C
ATOM    904  HB1 ARG A  63      41.850  59.440  73.670  1.00  0.00           H
ATOM    905  HB2 ARG A  63      42.250  58.070  74.430  1.00  0.00           H
ATOM    906  CG  ARG A  63      40.620  57.730  73.070  1.00  0.00           C
ATOM    907  HG1 ARG A  63      40.850  56.640  73.130  1.00  0.00           H
ATOM    908  HG2 ARG A  63      40.360  58.050  72.030  1.00  0.00           H
ATOM    909  CD  ARG A  63      39.500  58.120  74.120  1.00  0.00           C
ATOM    910  HD1 ARG A  63      38.570  57.650  73.740  1.00  0.00           H
ATOM    911  HD2 ARG A  63      39.310  59.210  74.210  1.00  0.00           H
ATOM    912  NE  ARG A  63      39.880  57.550  75.380  1.00  0.00           N
ATOM    913  HE  ARG A  63      40.510  56.780  75.440  1.00  0.00           H
ATOM    914  CZ  ARG A  63      39.370  57.680  76.580  1.00  0.00           C
ATOM    915  NH1 ARG A  63      38.330  58.340  76.860  1.00  0.00           N
ATOM    916 HH11 ARG A  63      37.960  58.390  77.790  1.00  0.00           H
ATOM    917 HH12 ARG A  63      37.970  58.970  76.180  1.00  0.00           H
ATOM    918  NH2 ARG A  63      40.050  57.030  77.510  1.00  0.00           N
ATOM    919 HH21 ARG A  63      40.630  56.280  77.210  1.00  0.00           H
ATOM    920 HH22 ARG A  63      39.610  56.970  78.400  1.00  0.00           H
ATOM    921  C   ARG A  63      42.820  58.660  71.090  1.00  0.00           C
ATOM    922  O   ARG A  63      42.320  58.020  70.200  1.00  0.00           O
ATOM    923  N   ILE A  64      43.160  59.920  70.920  1.00  0.00           N
ATOM    924  HN  ILE A  64      43.510  60.530  71.610  1.00  0.00           H
ATOM    925  CA  ILE A  64      43.060  60.560  69.640  1.00  0.00           C
ATOM    926  HA  ILE A  64      42.040  60.440  69.300  1.00  0.00           H
ATOM    927  CB  ILE A  64      43.170  62.090  69.780  1.00  0.00           C
ATOM    928  HB  ILE A  64      43.980  62.410  70.470  1.00  0.00           H
ATOM    929  CG2 ILE A  64      43.120  62.760  68.400  1.00  0.00           C
ATOM    930 HG21 ILE A  64      44.030  62.410  67.880  1.00  0.00           H
ATOM    931 HG22 ILE A  64      43.300  63.850  68.490  1.00  0.00           H
ATOM    932 HG23 ILE A  64      42.140  62.580  67.900  1.00  0.00           H
ATOM    933  CG1 ILE A  64      41.900  62.760  70.440  1.00  0.00           C
ATOM    934 HG11 ILE A  64      41.720  62.180  71.370  1.00  0.00           H
ATOM    935 HG12 ILE A  64      41.070  62.700  69.710  1.00  0.00           H
ATOM    936  CD  ILE A  64      42.090  64.270  70.870  1.00  0.00           C
ATOM    937  HD1 ILE A  64      41.660  64.340  71.900  1.00  0.00           H
ATOM    938  HD2 ILE A  64      41.520  64.930  70.180  1.00  0.00           H
ATOM    939  HD3 ILE A  64      43.160  64.570  70.860  1.00  0.00           H
ATOM    940  C   ILE A  64      43.900  59.950  68.570  1.00  0.00           C
ATOM    941  O   ILE A  64      43.380  59.600  67.480  1.00  0.00           O
ATOM    942  N   PHE A  65      45.150  59.660  68.860  1.00  0.00           N
ATOM    943  HN  PHE A  65      45.510  59.970  69.740  1.00  0.00           H
ATOM    944  CA  PHE A  65      46.050  58.960  67.970  1.00  0.00           C
ATOM    945  HA  PHE A  65      46.150  59.580  67.080  1.00  0.00           H
ATOM    946  CB  PHE A  65      47.450  58.950  68.710  1.00  0.00           C
ATOM    947  HB1 PHE A  65      48.200  58.270  68.240  1.00  0.00           H
ATOM    948  HB2 PHE A  65      47.290  58.500  69.710  1.00  0.00           H
ATOM    949  CG  PHE A  65      48.110  60.350  68.930  1.00  0.00           C
ATOM    950  CD1 PHE A  65      47.930  61.390  68.060  1.00  0.00           C
ATOM    951  HD1 PHE A  65      47.230  61.350  67.240  1.00  0.00           H
ATOM    952  CE1 PHE A  65      48.710  62.600  68.220  1.00  0.00           C
ATOM    953  HE1 PHE A  65      48.700  63.390  67.480  1.00  0.00           H
ATOM    954  CZ  PHE A  65      49.650  62.700  69.280  1.00  0.00           C
ATOM    955  HZ  PHE A  65      50.240  63.600  69.360  1.00  0.00           H
ATOM    956  CD2 PHE A  65      49.070  60.450  69.910  1.00  0.00           C
ATOM    957  HD2 PHE A  65      49.130  59.620  70.600  1.00  0.00           H
ATOM    958  CE2 PHE A  65      49.800  61.590  70.130  1.00  0.00           C
ATOM    959  HE2 PHE A  65      50.570  61.470  70.870  1.00  0.00           H
ATOM    960  C   PHE A  65      45.660  57.580  67.580  1.00  0.00           C
ATOM    961  O   PHE A  65      45.760  57.260  66.390  1.00  0.00           O
ATOM    962  N   LEU A  66      45.040  56.840  68.520  1.00  0.00           N
ATOM    963  HN  LEU A  66      44.870  57.070  69.470  1.00  0.00           H
ATOM    964  CA  LEU A  66      44.620  55.500  68.310  1.00  0.00           C
ATOM    965  HA  LEU A  66      45.430  54.970  67.830  1.00  0.00           H
ATOM    966  CB  LEU A  66      44.390  54.900  69.670  1.00  0.00           C
ATOM    967  HB1 LEU A  66      43.780  53.980  69.620  1.00  0.00           H
ATOM    968  HB2 LEU A  66      43.810  55.660  70.240  1.00  0.00           H
ATOM    969  CG  LEU A  66      45.710  54.440  70.330  1.00  0.00           C
ATOM    970  HG  LEU A  66      46.430  55.270  70.170  1.00  0.00           H
ATOM    971  CD1 LEU A  66      45.530  54.330  71.880  1.00  0.00           C
ATOM    972 HD11 LEU A  66      44.840  53.480  72.110  1.00  0.00           H
ATOM    973 HD12 LEU A  66      45.250  55.300  72.360  1.00  0.00           H
ATOM    974 HD13 LEU A  66      46.530  54.000  72.240  1.00  0.00           H
ATOM    975  CD2 LEU A  66      46.360  53.130  69.870  1.00  0.00           C
ATOM    976 HD21 LEU A  66      45.900  52.360  70.520  1.00  0.00           H
ATOM    977 HD22 LEU A  66      47.430  53.360  70.060  1.00  0.00           H
ATOM    978 HD23 LEU A  66      46.300  53.030  68.760  1.00  0.00           H
ATOM    979  C   LEU A  66      43.310  55.460  67.570  1.00  0.00           C
ATOM    980  O   LEU A  66      43.040  54.590  66.750  1.00  0.00           O
ATOM    981  N   PHE A  67      42.470  56.470  67.830  1.00  0.00           N
ATOM    982  HN  PHE A  67      42.680  57.120  68.560  1.00  0.00           H
ATOM    983  CA  PHE A  67      41.250  56.690  67.110  1.00  0.00           C
ATOM    984  HA  PHE A  67      40.620  55.820  67.040  1.00  0.00           H
ATOM    985  CB  PHE A  67      40.320  57.730  67.810  1.00  0.00           C
ATOM    986  HB1 PHE A  67      41.010  58.590  67.900  1.00  0.00           H
ATOM    987  HB2 PHE A  67      40.030  57.320  68.800  1.00  0.00           H
ATOM    988  CG  PHE A  67      39.150  58.270  66.950  1.00  0.00           C
ATOM    989  CD1 PHE A  67      39.190  59.530  66.320  1.00  0.00           C
ATOM    990  HD1 PHE A  67      40.040  60.200  66.460  1.00  0.00           H
ATOM    991  CE1 PHE A  67      38.180  60.010  65.410  1.00  0.00           C
ATOM    992  HE1 PHE A  67      38.200  60.900  64.800  1.00  0.00           H
ATOM    993  CZ  PHE A  67      37.010  59.280  65.370  1.00  0.00           C
ATOM    994  HZ  PHE A  67      36.190  59.590  64.730  1.00  0.00           H
ATOM    995  CD2 PHE A  67      37.870  57.650  66.980  1.00  0.00           C
ATOM    996  HD2 PHE A  67      37.610  56.770  67.550  1.00  0.00           H
ATOM    997  CE2 PHE A  67      36.870  58.140  66.120  1.00  0.00           C
ATOM    998  HE2 PHE A  67      35.870  57.740  66.010  1.00  0.00           H
ATOM    999  C   PHE A  67      41.580  56.960  65.620  1.00  0.00           C
ATOM   1000  O   PHE A  67      41.170  56.350  64.610  1.00  0.00           O
ATOM   1001  N   ASN A  68      42.550  57.850  65.390  1.00  0.00           N
ATOM   1002  HN  ASN A  68      43.040  58.330  66.120  1.00  0.00           H
ATOM   1003  CA  ASN A  68      43.090  58.140  64.090  1.00  0.00           C
ATOM   1004  HA  ASN A  68      42.220  58.290  63.470  1.00  0.00           H
ATOM   1005  CB  ASN A  68      43.960  59.380  64.000  1.00  0.00           C
ATOM   1006  HB1 ASN A  68      44.530  59.530  63.060  1.00  0.00           H
ATOM   1007  HB2 ASN A  68      44.830  59.370  64.710  1.00  0.00           H
ATOM   1008  CG  ASN A  68      43.130  60.650  63.940  1.00  0.00           C
ATOM   1009  OD1 ASN A  68      42.700  61.080  62.870  1.00  0.00           O
ATOM   1010  ND2 ASN A  68      42.870  61.360  65.080  1.00  0.00           N
ATOM   1011 HD21 ASN A  68      43.390  61.110  65.910  1.00  0.00           H
ATOM   1012 HD22 ASN A  68      42.260  62.140  65.050  1.00  0.00           H
ATOM   1013  C   ASN A  68      43.660  56.930  63.360  1.00  0.00           C
ATOM   1014  O   ASN A  68      43.450  56.710  62.190  1.00  0.00           O
ATOM   1015  N   LEU A  69      44.480  56.070  64.100  1.00  0.00           N
ATOM   1016  HN  LEU A  69      44.680  56.370  65.020  1.00  0.00           H
ATOM   1017  CA  LEU A  69      44.940  54.780  63.620  1.00  0.00           C
ATOM   1018  HA  LEU A  69      45.460  54.930  62.680  1.00  0.00           H
ATOM   1019  CB  LEU A  69      45.840  54.030  64.680  1.00  0.00           C
ATOM   1020  HB1 LEU A  69      45.350  54.020  65.680  1.00  0.00           H
ATOM   1021  HB2 LEU A  69      46.740  54.680  64.710  1.00  0.00           H
ATOM   1022  CG  LEU A  69      46.380  52.610  64.420  1.00  0.00           C
ATOM   1023  HG  LEU A  69      45.530  51.890  64.380  1.00  0.00           H
ATOM   1024  CD1 LEU A  69      47.000  52.530  63.050  1.00  0.00           C
ATOM   1025 HD11 LEU A  69      47.510  51.550  62.910  1.00  0.00           H
ATOM   1026 HD12 LEU A  69      47.790  53.300  62.930  1.00  0.00           H
ATOM   1027 HD13 LEU A  69      46.340  52.630  62.170  1.00  0.00           H
ATOM   1028  CD2 LEU A  69      47.370  52.170  65.520  1.00  0.00           C
ATOM   1029 HD21 LEU A  69      47.870  51.250  65.160  1.00  0.00           H
ATOM   1030 HD22 LEU A  69      46.950  52.150  66.540  1.00  0.00           H
ATOM   1031 HD23 LEU A  69      48.130  52.990  65.480  1.00  0.00           H
ATOM   1032  C   LEU A  69      43.890  53.840  63.140  1.00  0.00           C
ATOM   1033  O   LEU A  69      43.860  53.330  62.060  1.00  0.00           O
ATOM   1034  N   ALA A  70      42.870  53.690  64.000  1.00  0.00           N
ATOM   1035  HN  ALA A  70      42.840  54.130  64.900  1.00  0.00           H
ATOM   1036  CA  ALA A  70      41.700  52.900  63.780  1.00  0.00           C
ATOM   1037  HA  ALA A  70      42.070  51.920  63.540  1.00  0.00           H
ATOM   1038  CB  ALA A  70      40.840  52.980  65.010  1.00  0.00           C
ATOM   1039  HB1 ALA A  70      39.850  52.510  64.790  1.00  0.00           H
ATOM   1040  HB2 ALA A  70      40.630  54.010  65.370  1.00  0.00           H
ATOM   1041  HB3 ALA A  70      41.240  52.300  65.790  1.00  0.00           H
ATOM   1042  C   ALA A  70      40.930  53.370  62.570  1.00  0.00           C
ATOM   1043  O   ALA A  70      40.650  52.540  61.700  1.00  0.00           O
ATOM   1044  N   VAL A  71      40.680  54.600  62.470  1.00  0.00           N
ATOM   1045  HN  VAL A  71      40.880  55.190  63.240  1.00  0.00           H
ATOM   1046  CA  VAL A  71      40.010  55.190  61.320  1.00  0.00           C
ATOM   1047  HA  VAL A  71      39.060  54.680  61.270  1.00  0.00           H
ATOM   1048  CB  VAL A  71      39.680  56.720  61.510  1.00  0.00           C
ATOM   1049  HB  VAL A  71      40.520  57.310  61.940  1.00  0.00           H
ATOM   1050  CG1 VAL A  71      39.240  57.360  60.130  1.00  0.00           C
ATOM   1051 HG11 VAL A  71      38.870  58.400  60.290  1.00  0.00           H
ATOM   1052 HG12 VAL A  71      38.450  56.690  59.710  1.00  0.00           H
ATOM   1053 HG13 VAL A  71      40.070  57.460  59.400  1.00  0.00           H
ATOM   1054  CG2 VAL A  71      38.490  56.740  62.590  1.00  0.00           C
ATOM   1055 HG21 VAL A  71      37.670  56.130  62.150  1.00  0.00           H
ATOM   1056 HG22 VAL A  71      38.070  57.750  62.750  1.00  0.00           H
ATOM   1057 HG23 VAL A  71      38.910  56.260  63.510  1.00  0.00           H
ATOM   1058  C   VAL A  71      40.770  54.880  59.980  1.00  0.00           C
ATOM   1059  O   VAL A  71      40.150  54.550  58.920  1.00  0.00           O
ATOM   1060  N   ALA A  72      42.110  55.040  60.000  1.00  0.00           N
ATOM   1061  HN  ALA A  72      42.510  55.510  60.780  1.00  0.00           H
ATOM   1062  CA  ALA A  72      42.930  54.790  58.880  1.00  0.00           C
ATOM   1063  HA  ALA A  72      42.550  55.340  58.040  1.00  0.00           H
ATOM   1064  CB  ALA A  72      44.350  55.380  59.290  1.00  0.00           C
ATOM   1065  HB1 ALA A  72      44.150  56.460  59.480  1.00  0.00           H
ATOM   1066  HB2 ALA A  72      45.100  55.410  58.480  1.00  0.00           H
ATOM   1067  HB3 ALA A  72      44.800  54.970  60.220  1.00  0.00           H
ATOM   1068  C   ALA A  72      42.920  53.240  58.480  1.00  0.00           C
ATOM   1069  O   ALA A  72      42.800  52.890  57.300  1.00  0.00           O
ATOM   1070  N   ASP A  73      42.980  52.320  59.480  1.00  0.00           N
ATOM   1071  HN  ASP A  73      43.050  52.670  60.410  1.00  0.00           H
ATOM   1072  CA  ASP A  73      42.780  50.880  59.390  1.00  0.00           C
ATOM   1073  HA  ASP A  73      43.580  50.490  58.790  1.00  0.00           H
ATOM   1074  CB  ASP A  73      42.900  50.230  60.850  1.00  0.00           C
ATOM   1075  HB1 ASP A  73      42.610  49.170  60.700  1.00  0.00           H
ATOM   1076  HB2 ASP A  73      42.230  50.690  61.600  1.00  0.00           H
ATOM   1077  CG  ASP A  73      44.340  50.120  61.210  1.00  0.00           C
ATOM   1078  OD1 ASP A  73      45.320  50.250  60.550  1.00  0.00           O
ATOM   1079  OD2 ASP A  73      44.500  49.830  62.530  1.00  0.00           O
ATOM   1080  HD2 ASP A  73      45.460  49.790  62.660  1.00  0.00           H
ATOM   1081  C   ASP A  73      41.450  50.560  58.810  1.00  0.00           C
ATOM   1082  O   ASP A  73      41.340  49.670  57.960  1.00  0.00           O
ATOM   1083  N   PHE A  74      40.360  51.270  59.290  1.00  0.00           N
ATOM   1084  HN  PHE A  74      40.420  51.780  60.140  1.00  0.00           H
ATOM   1085  CA  PHE A  74      38.960  51.040  58.930  1.00  0.00           C
ATOM   1086  HA  PHE A  74      38.530  50.080  59.180  1.00  0.00           H
ATOM   1087  CB  PHE A  74      37.980  51.960  59.750  1.00  0.00           C
ATOM   1088  HB1 PHE A  74      38.190  53.020  59.460  1.00  0.00           H
ATOM   1089  HB2 PHE A  74      38.260  51.980  60.830  1.00  0.00           H
ATOM   1090  CG  PHE A  74      36.440  51.650  59.740  1.00  0.00           C
ATOM   1091  CD1 PHE A  74      35.590  52.560  59.040  1.00  0.00           C
ATOM   1092  HD1 PHE A  74      36.070  53.390  58.530  1.00  0.00           H
ATOM   1093  CE1 PHE A  74      34.230  52.210  58.840  1.00  0.00           C
ATOM   1094  HE1 PHE A  74      33.700  52.920  58.230  1.00  0.00           H
ATOM   1095  CZ  PHE A  74      33.640  51.200  59.600  1.00  0.00           C
ATOM   1096  HZ  PHE A  74      32.640  50.830  59.470  1.00  0.00           H
ATOM   1097  CD2 PHE A  74      35.840  50.580  60.460  1.00  0.00           C
ATOM   1098  HD2 PHE A  74      36.450  49.840  60.980  1.00  0.00           H
ATOM   1099  CE2 PHE A  74      34.460  50.340  60.410  1.00  0.00           C
ATOM   1100  HE2 PHE A  74      34.020  49.520  60.970  1.00  0.00           H
ATOM   1101  C   PHE A  74      38.780  51.210  57.470  1.00  0.00           C
ATOM   1102  O   PHE A  74      38.330  50.300  56.780  1.00  0.00           O
ATOM   1103  N   LEU A  75      39.120  52.400  56.950  1.00  0.00           N
ATOM   1104  HN  LEU A  75      39.360  53.150  57.550  1.00  0.00           H
ATOM   1105  CA  LEU A  75      39.050  52.720  55.520  1.00  0.00           C
ATOM   1106  HA  LEU A  75      38.000  52.650  55.320  1.00  0.00           H
ATOM   1107  CB  LEU A  75      39.460  54.240  55.340  1.00  0.00           C
ATOM   1108  HB1 LEU A  75      39.680  54.460  54.270  1.00  0.00           H
ATOM   1109  HB2 LEU A  75      40.420  54.390  55.890  1.00  0.00           H
ATOM   1110  CG  LEU A  75      38.360  55.190  55.840  1.00  0.00           C
ATOM   1111  HG  LEU A  75      37.920  54.780  56.780  1.00  0.00           H
ATOM   1112  CD1 LEU A  75      38.930  56.630  56.150  1.00  0.00           C
ATOM   1113 HD11 LEU A  75      39.300  57.030  55.190  1.00  0.00           H
ATOM   1114 HD12 LEU A  75      39.790  56.610  56.870  1.00  0.00           H
ATOM   1115 HD13 LEU A  75      38.200  57.350  56.590  1.00  0.00           H
ATOM   1116  CD2 LEU A  75      37.180  55.400  54.910  1.00  0.00           C
ATOM   1117 HD21 LEU A  75      36.570  56.230  55.320  1.00  0.00           H
ATOM   1118 HD22 LEU A  75      36.630  54.460  54.750  1.00  0.00           H
ATOM   1119 HD23 LEU A  75      37.440  55.810  53.900  1.00  0.00           H
ATOM   1120  C   LEU A  75      39.900  51.790  54.680  1.00  0.00           C
ATOM   1121  O   LEU A  75      39.520  51.430  53.560  1.00  0.00           O
ATOM   1122  N   LEU A  76      41.090  51.460  55.140  1.00  0.00           N
ATOM   1123  HN  LEU A  76      41.480  51.960  55.910  1.00  0.00           H
ATOM   1124  CA  LEU A  76      41.910  50.530  54.410  1.00  0.00           C
ATOM   1125  HA  LEU A  76      42.160  50.970  53.460  1.00  0.00           H
ATOM   1126  CB  LEU A  76      43.300  50.290  55.180  1.00  0.00           C
ATOM   1127  HB1 LEU A  76      43.120  49.820  56.180  1.00  0.00           H
ATOM   1128  HB2 LEU A  76      43.730  51.290  55.350  1.00  0.00           H
ATOM   1129  CG  LEU A  76      44.370  49.430  54.440  1.00  0.00           C
ATOM   1130  HG  LEU A  76      43.950  48.410  54.270  1.00  0.00           H
ATOM   1131  CD1 LEU A  76      44.740  49.880  53.030  1.00  0.00           C
ATOM   1132 HD11 LEU A  76      45.160  50.910  53.140  1.00  0.00           H
ATOM   1133 HD12 LEU A  76      43.820  49.950  52.420  1.00  0.00           H
ATOM   1134 HD13 LEU A  76      45.560  49.250  52.640  1.00  0.00           H
ATOM   1135  CD2 LEU A  76      45.620  49.300  55.310  1.00  0.00           C
ATOM   1136 HD21 LEU A  76      46.380  48.670  54.820  1.00  0.00           H
ATOM   1137 HD22 LEU A  76      45.350  48.910  56.310  1.00  0.00           H
ATOM   1138 HD23 LEU A  76      46.140  50.260  55.550  1.00  0.00           H
ATOM   1139  C   LEU A  76      41.270  49.130  54.200  1.00  0.00           C
ATOM   1140  O   LEU A  76      41.280  48.570  53.120  1.00  0.00           O
ATOM   1141  N   ILE A  77      40.640  48.710  55.230  1.00  0.00           N
ATOM   1142  HN  ILE A  77      40.640  49.160  56.130  1.00  0.00           H
ATOM   1143  CA  ILE A  77      39.910  47.450  55.320  1.00  0.00           C
ATOM   1144  HA  ILE A  77      40.530  46.650  54.940  1.00  0.00           H
ATOM   1145  CB  ILE A  77      39.570  47.000  56.700  1.00  0.00           C
ATOM   1146  HB  ILE A  77      39.220  47.970  57.140  1.00  0.00           H
ATOM   1147  CG2 ILE A  77      38.320  46.130  56.890  1.00  0.00           C
ATOM   1148 HG21 ILE A  77      38.170  45.860  57.970  1.00  0.00           H
ATOM   1149 HG22 ILE A  77      38.280  45.190  56.310  1.00  0.00           H
ATOM   1150 HG23 ILE A  77      37.380  46.680  56.680  1.00  0.00           H
ATOM   1151  CG1 ILE A  77      40.760  46.380  57.460  1.00  0.00           C
ATOM   1152 HG11 ILE A  77      40.490  46.340  58.540  1.00  0.00           H
ATOM   1153 HG12 ILE A  77      41.510  47.160  57.200  1.00  0.00           H
ATOM   1154  CD  ILE A  77      41.120  45.070  56.820  1.00  0.00           C
ATOM   1155  HD1 ILE A  77      40.220  44.420  56.830  1.00  0.00           H
ATOM   1156  HD2 ILE A  77      41.990  44.610  57.350  1.00  0.00           H
ATOM   1157  HD3 ILE A  77      41.400  45.030  55.750  1.00  0.00           H
ATOM   1158  C   ILE A  77      38.700  47.500  54.380  1.00  0.00           C
ATOM   1159  O   ILE A  77      38.390  46.500  53.710  1.00  0.00           O
ATOM   1160  N   ILE A  78      38.070  48.620  54.170  1.00  0.00           N
ATOM   1161  HN  ILE A  78      38.240  49.470  54.670  1.00  0.00           H
ATOM   1162  CA  ILE A  78      36.870  48.660  53.270  1.00  0.00           C
ATOM   1163  HA  ILE A  78      36.410  47.690  53.270  1.00  0.00           H
ATOM   1164  CB  ILE A  78      35.950  49.770  53.620  1.00  0.00           C
ATOM   1165  HB  ILE A  78      36.470  50.750  53.630  1.00  0.00           H
ATOM   1166  CG2 ILE A  78      34.700  49.810  52.690  1.00  0.00           C
ATOM   1167 HG21 ILE A  78      33.960  50.520  53.130  1.00  0.00           H
ATOM   1168 HG22 ILE A  78      34.150  48.850  52.650  1.00  0.00           H
ATOM   1169 HG23 ILE A  78      34.890  50.270  51.690  1.00  0.00           H
ATOM   1170  CG1 ILE A  78      35.420  49.500  55.040  1.00  0.00           C
ATOM   1171 HG11 ILE A  78      36.300  49.230  55.680  1.00  0.00           H
ATOM   1172 HG12 ILE A  78      34.780  48.590  54.990  1.00  0.00           H
ATOM   1173  CD  ILE A  78      34.810  50.700  55.660  1.00  0.00           C
ATOM   1174  HD1 ILE A  78      35.470  51.590  55.630  1.00  0.00           H
ATOM   1175  HD2 ILE A  78      34.730  50.560  56.750  1.00  0.00           H
ATOM   1176  HD3 ILE A  78      33.800  50.920  55.240  1.00  0.00           H
ATOM   1177  C   ILE A  78      37.290  48.820  51.770  1.00  0.00           C
ATOM   1178  O   ILE A  78      36.500  48.580  50.820  1.00  0.00           O
ATOM   1179  N   CYS A  79      38.580  49.110  51.520  1.00  0.00           N
ATOM   1180  HN  CYS A  79      39.220  49.330  52.250  1.00  0.00           H
ATOM   1181  CA  CYS A  79      39.230  49.030  50.230  1.00  0.00           C
ATOM   1182  HA  CYS A  79      38.660  49.540  49.460  1.00  0.00           H
ATOM   1183  CB  CYS A  79      40.610  49.750  50.120  1.00  0.00           C
ATOM   1184  HB1 CYS A  79      41.010  49.630  49.090  1.00  0.00           H
ATOM   1185  HB2 CYS A  79      41.220  49.220  50.890  1.00  0.00           H
ATOM   1186  SG  CYS A  79      40.580  51.580  50.470  1.00  0.00           S
ATOM   1187  HG1 CYS A  79      40.310  51.630  51.770  1.00  0.00           H
ATOM   1188  C   CYS A  79      39.290  47.670  49.650  1.00  0.00           C
ATOM   1189  O   CYS A  79      39.190  47.510  48.440  1.00  0.00           O
ATOM   1190  N   LEU A  80      39.350  46.610  50.520  1.00  0.00           N
ATOM   1191  HN  LEU A  80      39.460  46.760  51.510  1.00  0.00           H
ATOM   1192  CA  LEU A  80      39.450  45.250  50.140  1.00  0.00           C
ATOM   1193  HA  LEU A  80      40.370  45.170  49.570  1.00  0.00           H
ATOM   1194  CB  LEU A  80      39.770  44.260  51.300  1.00  0.00           C
ATOM   1195  HB1 LEU A  80      40.010  43.270  50.850  1.00  0.00           H
ATOM   1196  HB2 LEU A  80      38.900  44.070  51.970  1.00  0.00           H
ATOM   1197  CG  LEU A  80      40.840  44.750  52.260  1.00  0.00           C
ATOM   1198  HG  LEU A  80      40.370  45.630  52.740  1.00  0.00           H
ATOM   1199  CD1 LEU A  80      41.180  43.670  53.360  1.00  0.00           C
ATOM   1200 HD11 LEU A  80      40.280  43.620  54.000  1.00  0.00           H
ATOM   1201 HD12 LEU A  80      42.080  44.120  53.830  1.00  0.00           H
ATOM   1202 HD13 LEU A  80      41.510  42.780  52.790  1.00  0.00           H
ATOM   1203  CD2 LEU A  80      42.080  45.310  51.640  1.00  0.00           C
ATOM   1204 HD21 LEU A  80      41.940  46.150  50.900  1.00  0.00           H
ATOM   1205 HD22 LEU A  80      42.610  44.480  51.130  1.00  0.00           H
ATOM   1206 HD23 LEU A  80      42.630  45.800  52.460  1.00  0.00           H
ATOM   1207  C   LEU A  80      38.300  44.690  49.260  1.00  0.00           C
ATOM   1208  O   LEU A  80      38.600  44.110  48.250  1.00  0.00           O
ATOM   1209  N   PRO A  81      36.950  44.920  49.710  1.00  0.00           N
ATOM   1210  CD  PRO A  81      36.460  45.040  51.070  1.00  0.00           C
ATOM   1211  HD1 PRO A  81      36.730  46.000  51.550  1.00  0.00           H
ATOM   1212  HD2 PRO A  81      36.860  44.250  51.730  1.00  0.00           H
ATOM   1213  CA  PRO A  81      35.770  44.850  48.780  1.00  0.00           C
ATOM   1214  HA  PRO A  81      35.550  43.790  48.630  1.00  0.00           H
ATOM   1215  CB  PRO A  81      34.750  45.610  49.530  1.00  0.00           C
ATOM   1216  HB1 PRO A  81      33.800  45.420  48.980  1.00  0.00           H
ATOM   1217  HB2 PRO A  81      34.940  46.710  49.600  1.00  0.00           H
ATOM   1218  CG  PRO A  81      34.890  44.940  50.910  1.00  0.00           C
ATOM   1219  HG1 PRO A  81      34.450  45.550  51.730  1.00  0.00           H
ATOM   1220  HG2 PRO A  81      34.470  43.900  50.960  1.00  0.00           H
ATOM   1221  C   PRO A  81      35.890  45.260  47.360  1.00  0.00           C
ATOM   1222  O   PRO A  81      35.610  44.460  46.410  1.00  0.00           O
ATOM   1223  N   PHE A  82      36.320  46.490  47.120  1.00  0.00           N
ATOM   1224  HN  PHE A  82      36.740  47.000  47.870  1.00  0.00           H
ATOM   1225  CA  PHE A  82      36.560  46.860  45.690  1.00  0.00           C
ATOM   1226  HA  PHE A  82      35.680  46.550  45.150  1.00  0.00           H
ATOM   1227  CB  PHE A  82      36.770  48.320  45.450  1.00  0.00           C
ATOM   1228  HB1 PHE A  82      37.130  48.600  44.430  1.00  0.00           H
ATOM   1229  HB2 PHE A  82      37.570  48.770  46.060  1.00  0.00           H
ATOM   1230  CG  PHE A  82      35.440  48.950  45.850  1.00  0.00           C
ATOM   1231  CD1 PHE A  82      34.400  49.030  44.920  1.00  0.00           C
ATOM   1232  HD1 PHE A  82      34.530  48.580  43.940  1.00  0.00           H
ATOM   1233  CE1 PHE A  82      33.170  49.640  45.280  1.00  0.00           C
ATOM   1234  HE1 PHE A  82      32.400  49.670  44.510  1.00  0.00           H
ATOM   1235  CZ  PHE A  82      33.040  50.200  46.580  1.00  0.00           C
ATOM   1236  HZ  PHE A  82      32.110  50.690  46.840  1.00  0.00           H
ATOM   1237  CD2 PHE A  82      35.280  49.660  47.060  1.00  0.00           C
ATOM   1238  HD2 PHE A  82      36.220  49.710  47.600  1.00  0.00           H
ATOM   1239  CE2 PHE A  82      34.100  50.320  47.470  1.00  0.00           C
ATOM   1240  HE2 PHE A  82      33.990  50.700  48.470  1.00  0.00           H
ATOM   1241  C   PHE A  82      37.730  46.140  45.040  1.00  0.00           C
ATOM   1242  O   PHE A  82      37.680  45.810  43.860  1.00  0.00           O
ATOM   1243  N   LEU A  83      38.920  45.930  45.650  1.00  0.00           N
ATOM   1244  HN  LEU A  83      39.100  46.200  46.590  1.00  0.00           H
ATOM   1245  CA  LEU A  83      40.020  45.100  45.040  1.00  0.00           C
ATOM   1246  HA  LEU A  83      40.380  45.520  44.110  1.00  0.00           H
ATOM   1247  CB  LEU A  83      41.220  45.100  46.040  1.00  0.00           C
ATOM   1248  HB1 LEU A  83      42.070  44.430  45.750  1.00  0.00           H
ATOM   1249  HB2 LEU A  83      40.890  44.780  47.040  1.00  0.00           H
ATOM   1250  CG  LEU A  83      41.790  46.510  46.330  1.00  0.00           C
ATOM   1251  HG  LEU A  83      41.050  47.320  46.450  1.00  0.00           H
ATOM   1252  CD1 LEU A  83      42.470  46.520  47.750  1.00  0.00           C
ATOM   1253 HD11 LEU A  83      43.110  47.420  47.700  1.00  0.00           H
ATOM   1254 HD12 LEU A  83      43.030  45.580  47.980  1.00  0.00           H
ATOM   1255 HD13 LEU A  83      41.680  46.630  48.530  1.00  0.00           H
ATOM   1256  CD2 LEU A  83      42.810  46.800  45.260  1.00  0.00           C
ATOM   1257 HD21 LEU A  83      42.470  46.650  44.220  1.00  0.00           H
ATOM   1258 HD22 LEU A  83      43.660  46.100  45.420  1.00  0.00           H
ATOM   1259 HD23 LEU A  83      43.160  47.860  45.370  1.00  0.00           H
ATOM   1260  C   LEU A  83      39.610  43.660  44.840  1.00  0.00           C
ATOM   1261  O   LEU A  83      40.000  43.080  43.870  1.00  0.00           O
ATOM   1262  N   MET A  84      38.830  43.050  45.730  1.00  0.00           N
ATOM   1263  HN  MET A  84      38.610  43.530  46.580  1.00  0.00           H
ATOM   1264  CA  MET A  84      38.270  41.740  45.540  1.00  0.00           C
ATOM   1265  HA  MET A  84      39.030  41.100  45.110  1.00  0.00           H
ATOM   1266  CB  MET A  84      37.580  41.010  46.720  1.00  0.00           C
ATOM   1267  HB1 MET A  84      36.960  40.140  46.410  1.00  0.00           H
ATOM   1268  HB2 MET A  84      36.920  41.790  47.190  1.00  0.00           H
ATOM   1269  CG  MET A  84      38.530  40.540  47.880  1.00  0.00           C
ATOM   1270  HG1 MET A  84      39.160  41.340  48.300  1.00  0.00           H
ATOM   1271  HG2 MET A  84      39.250  39.770  47.510  1.00  0.00           H
ATOM   1272  SD  MET A  84      37.600  39.710  49.210  1.00  0.00           S
ATOM   1273  CE  MET A  84      37.220  41.110  50.360  1.00  0.00           C
ATOM   1274  HE1 MET A  84      36.630  40.810  51.240  1.00  0.00           H
ATOM   1275  HE2 MET A  84      36.580  41.830  49.810  1.00  0.00           H
ATOM   1276  HE3 MET A  84      38.170  41.610  50.690  1.00  0.00           H
ATOM   1277  C   MET A  84      37.290  41.730  44.350  1.00  0.00           C
ATOM   1278  O   MET A  84      37.440  40.800  43.540  1.00  0.00           O
ATOM   1279  N   ASP A  85      36.420  42.710  44.210  1.00  0.00           N
ATOM   1280  HN  ASP A  85      36.200  43.220  45.040  1.00  0.00           H
ATOM   1281  CA  ASP A  85      35.420  42.740  43.120  1.00  0.00           C
ATOM   1282  HA  ASP A  85      34.990  41.750  43.150  1.00  0.00           H
ATOM   1283  CB  ASP A  85      34.360  43.800  43.450  1.00  0.00           C
ATOM   1284  HB1 ASP A  85      34.850  44.770  43.720  1.00  0.00           H
ATOM   1285  HB2 ASP A  85      33.930  43.430  44.410  1.00  0.00           H
ATOM   1286  CG  ASP A  85      33.180  43.950  42.460  1.00  0.00           C
ATOM   1287  OD1 ASP A  85      32.650  42.890  42.020  1.00  0.00           O
ATOM   1288  OD2 ASP A  85      32.720  45.110  42.170  1.00  0.00           O
ATOM   1289  C   ASP A  85      36.000  42.850  41.770  1.00  0.00           C
ATOM   1290  O   ASP A  85      35.660  42.190  40.810  1.00  0.00           O
ATOM   1291  N   ASN A  86      36.950  43.790  41.650  1.00  0.00           N
ATOM   1292  HN  ASN A  86      37.080  44.390  42.430  1.00  0.00           H
ATOM   1293  CA  ASN A  86      37.840  43.860  40.540  1.00  0.00           C
ATOM   1294  HA  ASN A  86      37.270  43.940  39.610  1.00  0.00           H
ATOM   1295  CB  ASN A  86      38.440  45.280  40.790  1.00  0.00           C
ATOM   1296  HB1 ASN A  86      39.100  45.180  41.680  1.00  0.00           H
ATOM   1297  HB2 ASN A  86      37.710  46.110  40.920  1.00  0.00           H
ATOM   1298  CG  ASN A  86      39.420  45.700  39.740  1.00  0.00           C
ATOM   1299  OD1 ASN A  86      40.670  45.780  39.940  1.00  0.00           O
ATOM   1300  ND2 ASN A  86      38.920  46.160  38.540  1.00  0.00           N
ATOM   1301 HD21 ASN A  86      39.500  46.660  37.910  1.00  0.00           H
ATOM   1302 HD22 ASN A  86      38.000  45.930  38.220  1.00  0.00           H
ATOM   1303  C   ASN A  86      38.740  42.700  40.250  1.00  0.00           C
ATOM   1304  O   ASN A  86      38.880  42.330  39.070  1.00  0.00           O
ATOM   1305  N   TYR A  87      39.380  42.060  41.280  1.00  0.00           N
ATOM   1306  HN  TYR A  87      39.400  42.400  42.220  1.00  0.00           H
ATOM   1307  CA  TYR A  87      40.190  40.850  40.990  1.00  0.00           C
ATOM   1308  HA  TYR A  87      40.700  41.140  40.080  1.00  0.00           H
ATOM   1309  CB  TYR A  87      41.100  40.330  42.180  1.00  0.00           C
ATOM   1310  HB1 TYR A  87      41.730  39.480  41.820  1.00  0.00           H
ATOM   1311  HB2 TYR A  87      40.430  40.010  43.000  1.00  0.00           H
ATOM   1312  CG  TYR A  87      42.110  41.200  42.740  1.00  0.00           C
ATOM   1313  CD1 TYR A  87      42.450  42.460  42.230  1.00  0.00           C
ATOM   1314  HD1 TYR A  87      41.900  42.880  41.390  1.00  0.00           H
ATOM   1315  CE1 TYR A  87      43.360  43.250  42.910  1.00  0.00           C
ATOM   1316  HE1 TYR A  87      43.620  44.230  42.550  1.00  0.00           H
ATOM   1317  CZ  TYR A  87      44.060  42.660  44.010  1.00  0.00           C
ATOM   1318  OH  TYR A  87      45.060  43.390  44.680  1.00  0.00           O
ATOM   1319  HH  TYR A  87      45.590  42.810  45.210  1.00  0.00           H
ATOM   1320  CD2 TYR A  87      42.710  40.700  43.950  1.00  0.00           C
ATOM   1321  HD2 TYR A  87      42.390  39.760  44.370  1.00  0.00           H
ATOM   1322  CE2 TYR A  87      43.770  41.400  44.530  1.00  0.00           C
ATOM   1323  HE2 TYR A  87      44.320  40.920  45.320  1.00  0.00           H
ATOM   1324  C   TYR A  87      39.460  39.590  40.620  1.00  0.00           C
ATOM   1325  O   TYR A  87      39.910  38.900  39.710  1.00  0.00           O
ATOM   1326  N   VAL A  88      38.380  39.310  41.290  1.00  0.00           N
ATOM   1327  HN  VAL A  88      38.070  39.910  42.020  1.00  0.00           H
ATOM   1328  CA  VAL A  88      37.590  38.140  40.940  1.00  0.00           C
ATOM   1329  HA  VAL A  88      38.220  37.270  40.940  1.00  0.00           H
ATOM   1330  CB  VAL A  88      36.440  37.830  41.960  1.00  0.00           C
ATOM   1331  HB  VAL A  88      35.910  38.790  42.130  1.00  0.00           H
ATOM   1332  CG1 VAL A  88      35.530  36.670  41.440  1.00  0.00           C
ATOM   1333 HG11 VAL A  88      36.230  35.820  41.240  1.00  0.00           H
ATOM   1334 HG12 VAL A  88      35.020  36.840  40.470  1.00  0.00           H
ATOM   1335 HG13 VAL A  88      34.800  36.390  42.230  1.00  0.00           H
ATOM   1336  CG2 VAL A  88      37.100  37.490  43.350  1.00  0.00           C
ATOM   1337 HG21 VAL A  88      36.370  37.460  44.200  1.00  0.00           H
ATOM   1338 HG22 VAL A  88      37.790  38.240  43.770  1.00  0.00           H
ATOM   1339 HG23 VAL A  88      37.590  36.500  43.280  1.00  0.00           H
ATOM   1340  C   VAL A  88      37.050  38.240  39.590  1.00  0.00           C
ATOM   1341  O   VAL A  88      37.100  37.260  38.820  1.00  0.00           O
ATOM   1342  N   ARG A  89      36.520  39.430  39.180  1.00  0.00           N
ATOM   1343  HN  ARG A  89      36.400  40.250  39.720  1.00  0.00           H
ATOM   1344  CA  ARG A  89      35.990  39.620  37.860  1.00  0.00           C
ATOM   1345  HA  ARG A  89      35.660  38.670  37.470  1.00  0.00           H
ATOM   1346  CB  ARG A  89      34.790  40.570  37.900  1.00  0.00           C
ATOM   1347  HB1 ARG A  89      34.290  40.530  36.910  1.00  0.00           H
ATOM   1348  HB2 ARG A  89      35.180  41.580  38.170  1.00  0.00           H
ATOM   1349  CG  ARG A  89      33.680  40.220  38.920  1.00  0.00           C
ATOM   1350  HG1 ARG A  89      32.890  40.990  38.810  1.00  0.00           H
ATOM   1351  HG2 ARG A  89      34.060  40.230  39.970  1.00  0.00           H
ATOM   1352  CD  ARG A  89      32.930  38.840  38.760  1.00  0.00           C
ATOM   1353  HD1 ARG A  89      33.730  38.080  38.700  1.00  0.00           H
ATOM   1354  HD2 ARG A  89      32.330  38.850  37.820  1.00  0.00           H
ATOM   1355  NE  ARG A  89      32.070  38.700  39.930  1.00  0.00           N
ATOM   1356  HE  ARG A  89      31.990  39.510  40.510  1.00  0.00           H
ATOM   1357  CZ  ARG A  89      31.320  37.690  40.210  1.00  0.00           C
ATOM   1358  NH1 ARG A  89      31.430  36.480  39.660  1.00  0.00           N
ATOM   1359 HH11 ARG A  89      32.070  36.410  38.890  1.00  0.00           H
ATOM   1360 HH12 ARG A  89      30.720  35.810  39.940  1.00  0.00           H
ATOM   1361  NH2 ARG A  89      30.450  37.830  41.190  1.00  0.00           N
ATOM   1362 HH21 ARG A  89      29.890  37.090  41.560  1.00  0.00           H
ATOM   1363 HH22 ARG A  89      30.210  38.790  41.370  1.00  0.00           H
ATOM   1364  C   ARG A  89      37.060  40.090  36.800  1.00  0.00           C
ATOM   1365  O   ARG A  89      36.700  40.640  35.730  1.00  0.00           O
ATOM   1366  N   ARG A  90      38.340  39.750  37.140  1.00  0.00           N
ATOM   1367  HN  ARG A  90      38.550  39.340  38.020  1.00  0.00           H
ATOM   1368  CA  ARG A  90      39.460  39.950  36.290  1.00  0.00           C
ATOM   1369  HA  ARG A  90      40.320  39.860  36.930  1.00  0.00           H
ATOM   1370  CB  ARG A  90      39.680  38.810  35.250  1.00  0.00           C
ATOM   1371  HB1 ARG A  90      40.520  39.000  34.550  1.00  0.00           H
ATOM   1372  HB2 ARG A  90      38.770  38.790  34.630  1.00  0.00           H
ATOM   1373  CG  ARG A  90      39.850  37.400  35.880  1.00  0.00           C
ATOM   1374  HG1 ARG A  90      40.010  36.730  35.020  1.00  0.00           H
ATOM   1375  HG2 ARG A  90      38.900  37.220  36.420  1.00  0.00           H
ATOM   1376  CD  ARG A  90      41.130  37.260  36.780  1.00  0.00           C
ATOM   1377  HD1 ARG A  90      41.160  37.990  37.610  1.00  0.00           H
ATOM   1378  HD2 ARG A  90      42.060  37.290  36.170  1.00  0.00           H
ATOM   1379  NE  ARG A  90      41.090  35.910  37.340  1.00  0.00           N
ATOM   1380  HE  ARG A  90      41.550  35.190  36.810  1.00  0.00           H
ATOM   1381  CZ  ARG A  90      40.560  35.530  38.520  1.00  0.00           C
ATOM   1382  NH1 ARG A  90      40.170  36.240  39.500  1.00  0.00           N
ATOM   1383 HH11 ARG A  90      39.800  35.750  40.290  1.00  0.00           H
ATOM   1384 HH12 ARG A  90      40.290  37.230  39.430  1.00  0.00           H
ATOM   1385  NH2 ARG A  90      40.400  34.210  38.570  1.00  0.00           N
ATOM   1386 HH21 ARG A  90      40.580  33.690  37.730  1.00  0.00           H
ATOM   1387 HH22 ARG A  90      39.810  33.830  39.280  1.00  0.00           H
ATOM   1388  C   ARG A  90      39.720  41.420  35.670  1.00  0.00           C
ATOM   1389  O   ARG A  90      39.570  41.580  34.470  1.00  0.00           O
ATOM   1390  N   TRP A  91      39.920  42.450  36.500  1.00  0.00           N
ATOM   1391  HN  TRP A  91      39.930  42.120  37.450  1.00  0.00           H
ATOM   1392  CA  TRP A  91      40.170  43.890  36.270  1.00  0.00           C
ATOM   1393  HA  TRP A  91      40.420  44.200  37.270  1.00  0.00           H
ATOM   1394  CB  TRP A  91      41.380  44.130  35.280  1.00  0.00           C
ATOM   1395  HB1 TRP A  91      41.650  45.190  35.450  1.00  0.00           H
ATOM   1396  HB2 TRP A  91      41.060  43.880  34.250  1.00  0.00           H
ATOM   1397  CG  TRP A  91      42.640  43.500  35.640  1.00  0.00           C
ATOM   1398  CD1 TRP A  91      43.420  42.930  34.610  1.00  0.00           C
ATOM   1399  HD1 TRP A  91      42.980  42.670  33.660  1.00  0.00           H
ATOM   1400  NE1 TRP A  91      44.520  42.380  35.130  1.00  0.00           N
ATOM   1401  HE1 TRP A  91      45.220  41.840  34.700  1.00  0.00           H
ATOM   1402  CE2 TRP A  91      44.630  42.760  36.510  1.00  0.00           C
ATOM   1403  CD2 TRP A  91      43.490  43.470  36.840  1.00  0.00           C
ATOM   1404  CE3 TRP A  91      43.210  43.880  38.230  1.00  0.00           C
ATOM   1405  HE3 TRP A  91      42.230  44.310  38.410  1.00  0.00           H
ATOM   1406  CZ3 TRP A  91      44.140  43.660  39.180  1.00  0.00           C
ATOM   1407  HZ3 TRP A  91      43.880  43.840  40.210  1.00  0.00           H
ATOM   1408  CZ2 TRP A  91      45.570  42.450  37.550  1.00  0.00           C
ATOM   1409  HZ2 TRP A  91      46.510  42.000  37.290  1.00  0.00           H
ATOM   1410  CH2 TRP A  91      45.310  43.020  38.830  1.00  0.00           C
ATOM   1411  HH2 TRP A  91      45.970  42.830  39.670  1.00  0.00           H
ATOM   1412  C   TRP A  91      39.020  44.710  35.810  1.00  0.00           C
ATOM   1413  O   TRP A  91      39.120  45.930  35.750  1.00  0.00           O
ATOM   1414  N   ASP A  92      37.850  43.980  35.560  1.00  0.00           N
ATOM   1415  HN  ASP A  92      37.950  43.010  35.710  1.00  0.00           H
ATOM   1416  CA  ASP A  92      36.540  44.480  35.260  1.00  0.00           C
ATOM   1417  HA  ASP A  92      36.490  44.910  34.280  1.00  0.00           H
ATOM   1418  CB  ASP A  92      35.510  43.350  35.100  1.00  0.00           C
ATOM   1419  HB1 ASP A  92      35.230  42.840  36.050  1.00  0.00           H
ATOM   1420  HB2 ASP A  92      35.960  42.570  34.440  1.00  0.00           H
ATOM   1421  CG  ASP A  92      34.130  43.760  34.520  1.00  0.00           C
ATOM   1422  OD1 ASP A  92      33.880  44.870  34.110  1.00  0.00           O
ATOM   1423  OD2 ASP A  92      33.270  42.850  34.560  1.00  0.00           O
ATOM   1424  C   ASP A  92      36.070  45.480  36.340  1.00  0.00           C
ATOM   1425  O   ASP A  92      36.220  45.230  37.520  1.00  0.00           O
ATOM   1426  N   TRP A  93      35.470  46.610  36.000  1.00  0.00           N
ATOM   1427  HN  TRP A  93      35.060  46.720  35.100  1.00  0.00           H
ATOM   1428  CA  TRP A  93      35.140  47.600  37.020  1.00  0.00           C
ATOM   1429  HA  TRP A  93      35.060  47.180  38.020  1.00  0.00           H
ATOM   1430  CB  TRP A  93      36.360  48.550  37.050  1.00  0.00           C
ATOM   1431  HB1 TRP A  93      36.550  48.900  36.020  1.00  0.00           H
ATOM   1432  HB2 TRP A  93      37.150  47.890  37.470  1.00  0.00           H
ATOM   1433  CG  TRP A  93      36.210  49.700  37.990  1.00  0.00           C
ATOM   1434  CD1 TRP A  93      35.950  50.950  37.570  1.00  0.00           C
ATOM   1435  HD1 TRP A  93      35.960  51.190  36.520  1.00  0.00           H
ATOM   1436  NE1 TRP A  93      35.770  51.840  38.640  1.00  0.00           N
ATOM   1437  HE1 TRP A  93      35.730  52.810  38.540  1.00  0.00           H
ATOM   1438  CE2 TRP A  93      36.010  51.100  39.790  1.00  0.00           C
ATOM   1439  CD2 TRP A  93      36.330  49.770  39.420  1.00  0.00           C
ATOM   1440  CE3 TRP A  93      36.520  48.810  40.410  1.00  0.00           C
ATOM   1441  HE3 TRP A  93      36.680  47.780  40.160  1.00  0.00           H
ATOM   1442  CZ3 TRP A  93      36.410  49.160  41.700  1.00  0.00           C
ATOM   1443  HZ3 TRP A  93      36.610  48.370  42.400  1.00  0.00           H
ATOM   1444  CZ2 TRP A  93      35.930  51.470  41.100  1.00  0.00           C
ATOM   1445  HZ2 TRP A  93      35.860  52.490  41.440  1.00  0.00           H
ATOM   1446  CH2 TRP A  93      36.350  50.500  42.070  1.00  0.00           C
ATOM   1447  HH2 TRP A  93      36.370  50.730  43.130  1.00  0.00           H
ATOM   1448  C   TRP A  93      33.890  48.300  36.500  1.00  0.00           C
ATOM   1449  O   TRP A  93      33.850  48.660  35.320  1.00  0.00           O
ATOM   1450  N   LYS A  94      32.860  48.340  37.320  1.00  0.00           N
ATOM   1451  HN  LYS A  94      32.880  47.980  38.250  1.00  0.00           H
ATOM   1452  CA  LYS A  94      31.620  48.870  36.830  1.00  0.00           C
ATOM   1453  HA  LYS A  94      31.390  48.550  35.830  1.00  0.00           H
ATOM   1454  CB  LYS A  94      30.360  48.210  37.530  1.00  0.00           C
ATOM   1455  HB1 LYS A  94      29.440  48.760  37.240  1.00  0.00           H
ATOM   1456  HB2 LYS A  94      30.430  48.310  38.630  1.00  0.00           H
ATOM   1457  CG  LYS A  94      30.260  46.760  37.060  1.00  0.00           C
ATOM   1458  HG1 LYS A  94      30.650  46.600  36.040  1.00  0.00           H
ATOM   1459  HG2 LYS A  94      29.180  46.480  37.040  1.00  0.00           H
ATOM   1460  CD  LYS A  94      30.830  45.600  37.910  1.00  0.00           C
ATOM   1461  HD1 LYS A  94      31.940  45.610  37.760  1.00  0.00           H
ATOM   1462  HD2 LYS A  94      30.550  44.590  37.550  1.00  0.00           H
ATOM   1463  CE  LYS A  94      30.720  45.690  39.410  1.00  0.00           C
ATOM   1464  HE1 LYS A  94      29.630  45.710  39.670  1.00  0.00           H
ATOM   1465  HE2 LYS A  94      31.340  46.450  39.930  1.00  0.00           H
ATOM   1466  NZ  LYS A  94      31.340  44.450  39.960  1.00  0.00           N
ATOM   1467  HZ1 LYS A  94      32.020  44.040  39.280  1.00  0.00           H
ATOM   1468  HZ2 LYS A  94      30.570  43.830  40.290  1.00  0.00           H
ATOM   1469  HZ3 LYS A  94      31.920  44.700  40.790  1.00  0.00           H
ATOM   1470  C   LYS A  94      31.250  50.380  36.900  1.00  0.00           C
ATOM   1471  O   LYS A  94      30.250  50.850  36.350  1.00  0.00           O
ATOM   1472  N   PHE A  95      32.060  51.130  37.640  1.00  0.00           N
ATOM   1473  HN  PHE A  95      32.900  50.710  38.000  1.00  0.00           H
ATOM   1474  CA  PHE A  95      31.850  52.570  37.720  1.00  0.00           C
ATOM   1475  HA  PHE A  95      30.900  52.890  37.310  1.00  0.00           H
ATOM   1476  CB  PHE A  95      31.960  53.180  39.170  1.00  0.00           C
ATOM   1477  HB1 PHE A  95      31.670  54.260  39.200  1.00  0.00           H
ATOM   1478  HB2 PHE A  95      32.970  52.970  39.560  1.00  0.00           H
ATOM   1479  CG  PHE A  95      31.040  52.410  40.110  1.00  0.00           C
ATOM   1480  CD1 PHE A  95      29.660  52.360  39.820  1.00  0.00           C
ATOM   1481  HD1 PHE A  95      29.200  52.940  39.040  1.00  0.00           H
ATOM   1482  CE1 PHE A  95      28.860  51.680  40.790  1.00  0.00           C
ATOM   1483  HE1 PHE A  95      27.800  51.770  40.630  1.00  0.00           H
ATOM   1484  CZ  PHE A  95      29.420  51.170  41.960  1.00  0.00           C
ATOM   1485  HZ  PHE A  95      28.780  50.720  42.700  1.00  0.00           H
ATOM   1486  CD2 PHE A  95      31.560  51.940  41.340  1.00  0.00           C
ATOM   1487  HD2 PHE A  95      32.620  51.960  41.580  1.00  0.00           H
ATOM   1488  CE2 PHE A  95      30.780  51.320  42.270  1.00  0.00           C
ATOM   1489  HE2 PHE A  95      31.300  51.130  43.200  1.00  0.00           H
ATOM   1490  C   PHE A  95      32.960  53.250  36.840  1.00  0.00           C
ATOM   1491  O   PHE A  95      33.820  52.600  36.280  1.00  0.00           O
ATOM   1492  N   GLY A  96      32.800  54.580  36.650  1.00  0.00           N
ATOM   1493  HN  GLY A  96      32.020  55.000  37.100  1.00  0.00           H
ATOM   1494  CA  GLY A  96      33.650  55.370  35.720  1.00  0.00           C
ATOM   1495  HA1 GLY A  96      33.160  56.340  35.680  1.00  0.00           H
ATOM   1496  HA2 GLY A  96      33.620  54.920  34.740  1.00  0.00           H
ATOM   1497  C   GLY A  96      35.110  55.600  36.090  1.00  0.00           C
ATOM   1498  O   GLY A  96      35.750  55.000  36.970  1.00  0.00           O
ATOM   1499  N   ASP A  97      35.720  56.590  35.430  1.00  0.00           N
ATOM   1500  HN  ASP A  97      35.280  57.110  34.700  1.00  0.00           H
ATOM   1501  CA  ASP A  97      37.130  57.010  35.550  1.00  0.00           C
ATOM   1502  HA  ASP A  97      37.830  56.220  35.350  1.00  0.00           H
ATOM   1503  CB  ASP A  97      37.380  58.070  34.420  1.00  0.00           C
ATOM   1504  HB1 ASP A  97      36.520  58.760  34.500  1.00  0.00           H
ATOM   1505  HB2 ASP A  97      37.340  57.520  33.450  1.00  0.00           H
ATOM   1506  CG  ASP A  97      38.690  58.880  34.350  1.00  0.00           C
ATOM   1507  OD1 ASP A  97      38.560  59.790  33.490  1.00  0.00           O
ATOM   1508  OD2 ASP A  97      39.720  58.540  34.930  1.00  0.00           O
ATOM   1509  C   ASP A  97      37.520  57.560  36.890  1.00  0.00           C
ATOM   1510  O   ASP A  97      38.320  56.990  37.590  1.00  0.00           O
ATOM   1511  N   ILE A  98      36.840  58.650  37.410  1.00  0.00           N
ATOM   1512  HN  ILE A  98      36.170  59.110  36.840  1.00  0.00           H
ATOM   1513  CA  ILE A  98      37.000  59.170  38.780  1.00  0.00           C
ATOM   1514  HA  ILE A  98      38.020  59.500  38.900  1.00  0.00           H
ATOM   1515  CB  ILE A  98      36.220  60.470  38.950  1.00  0.00           C
ATOM   1516  HB  ILE A  98      35.210  60.370  38.510  1.00  0.00           H
ATOM   1517  CG2 ILE A  98      36.090  60.960  40.400  1.00  0.00           C
ATOM   1518 HG21 ILE A  98      35.490  60.220  40.980  1.00  0.00           H
ATOM   1519 HG22 ILE A  98      35.470  61.870  40.550  1.00  0.00           H
ATOM   1520 HG23 ILE A  98      37.040  61.090  40.960  1.00  0.00           H
ATOM   1521  CG1 ILE A  98      36.830  61.580  38.030  1.00  0.00           C
ATOM   1522 HG11 ILE A  98      36.740  61.230  36.980  1.00  0.00           H
ATOM   1523 HG12 ILE A  98      37.920  61.720  38.180  1.00  0.00           H
ATOM   1524  CD  ILE A  98      36.130  62.940  38.030  1.00  0.00           C
ATOM   1525  HD1 ILE A  98      36.640  63.440  37.180  1.00  0.00           H
ATOM   1526  HD2 ILE A  98      36.330  63.510  38.960  1.00  0.00           H
ATOM   1527  HD3 ILE A  98      35.040  62.870  37.800  1.00  0.00           H
ATOM   1528  C   ILE A  98      36.820  58.220  39.890  1.00  0.00           C
ATOM   1529  O   ILE A  98      37.570  58.190  40.840  1.00  0.00           O
ATOM   1530  N   PRO A  99      35.870  57.310  39.890  1.00  0.00           N
ATOM   1531  CD  PRO A  99      34.570  57.340  39.220  1.00  0.00           C
ATOM   1532  HD1 PRO A  99      34.610  57.070  38.130  1.00  0.00           H
ATOM   1533  HD2 PRO A  99      34.030  58.310  39.270  1.00  0.00           H
ATOM   1534  CA  PRO A  99      35.890  56.150  40.770  1.00  0.00           C
ATOM   1535  HA  PRO A  99      35.710  56.420  41.810  1.00  0.00           H
ATOM   1536  CB  PRO A  99      34.800  55.170  40.280  1.00  0.00           C
ATOM   1537  HB1 PRO A  99      34.290  54.470  40.980  1.00  0.00           H
ATOM   1538  HB2 PRO A  99      35.040  54.590  39.360  1.00  0.00           H
ATOM   1539  CG  PRO A  99      33.700  56.240  39.930  1.00  0.00           C
ATOM   1540  HG1 PRO A  99      32.970  55.830  39.210  1.00  0.00           H
ATOM   1541  HG2 PRO A  99      33.210  56.720  40.810  1.00  0.00           H
ATOM   1542  C   PRO A  99      37.260  55.310  40.830  1.00  0.00           C
ATOM   1543  O   PRO A  99      37.720  54.930  41.870  1.00  0.00           O
ATOM   1544  N   CYS A 100      37.740  54.880  39.610  1.00  0.00           N
ATOM   1545  HN  CYS A 100      37.150  55.050  38.820  1.00  0.00           H
ATOM   1546  CA  CYS A 100      39.050  54.200  39.480  1.00  0.00           C
ATOM   1547  HA  CYS A 100      38.930  53.380  40.170  1.00  0.00           H
ATOM   1548  CB  CYS A 100      39.610  53.750  38.050  1.00  0.00           C
ATOM   1549  HB1 CYS A 100      40.580  53.220  38.240  1.00  0.00           H
ATOM   1550  HB2 CYS A 100      39.710  54.720  37.510  1.00  0.00           H
ATOM   1551  SG  CYS A 100      38.350  52.940  37.150  1.00  0.00           S
ATOM   1552  C   CYS A 100      40.150  55.050  40.090  1.00  0.00           C
ATOM   1553  O   CYS A 100      41.040  54.520  40.710  1.00  0.00           O
ATOM   1554  N   ARG A 101      40.110  56.400  39.870  1.00  0.00           N
ATOM   1555  HN  ARG A 101      39.330  56.750  39.340  1.00  0.00           H
ATOM   1556  CA  ARG A 101      41.100  57.390  40.410  1.00  0.00           C
ATOM   1557  HA  ARG A 101      42.030  57.000  40.030  1.00  0.00           H
ATOM   1558  CB  ARG A 101      40.860  58.880  40.040  1.00  0.00           C
ATOM   1559  HB1 ARG A 101      41.660  59.480  40.510  1.00  0.00           H
ATOM   1560  HB2 ARG A 101      39.890  59.230  40.440  1.00  0.00           H
ATOM   1561  CG  ARG A 101      40.850  58.980  38.460  1.00  0.00           C
ATOM   1562  HG1 ARG A 101      39.950  58.490  38.010  1.00  0.00           H
ATOM   1563  HG2 ARG A 101      41.740  58.490  38.000  1.00  0.00           H
ATOM   1564  CD  ARG A 101      40.970  60.460  38.030  1.00  0.00           C
ATOM   1565  HD1 ARG A 101      42.040  60.710  38.240  1.00  0.00           H
ATOM   1566  HD2 ARG A 101      40.220  61.100  38.540  1.00  0.00           H
ATOM   1567  NE  ARG A 101      40.590  60.570  36.630  1.00  0.00           N
ATOM   1568  HE  ARG A 101      40.380  59.730  36.130  1.00  0.00           H
ATOM   1569  CZ  ARG A 101      40.890  61.620  35.820  1.00  0.00           C
ATOM   1570  NH1 ARG A 101      41.450  62.720  36.280  1.00  0.00           N
ATOM   1571 HH11 ARG A 101      41.310  62.950  37.240  1.00  0.00           H
ATOM   1572 HH12 ARG A 101      41.830  63.300  35.560  1.00  0.00           H
ATOM   1573  NH2 ARG A 101      40.690  61.540  34.540  1.00  0.00           N
ATOM   1574 HH21 ARG A 101      40.890  62.410  34.080  1.00  0.00           H
ATOM   1575 HH22 ARG A 101      40.050  60.860  34.190  1.00  0.00           H
ATOM   1576  C   ARG A 101      41.100  57.350  41.960  1.00  0.00           C
ATOM   1577  O   ARG A 101      42.130  57.340  42.640  1.00  0.00           O
ATOM   1578  N   LEU A 102      39.820  57.240  42.540  1.00  0.00           N
ATOM   1579  HN  LEU A 102      39.020  57.350  41.950  1.00  0.00           H
ATOM   1580  CA  LEU A 102      39.690  57.300  43.970  1.00  0.00           C
ATOM   1581  HA  LEU A 102      40.260  58.190  44.200  1.00  0.00           H
ATOM   1582  CB  LEU A 102      38.150  57.400  44.230  1.00  0.00           C
ATOM   1583  HB1 LEU A 102      37.940  57.230  45.300  1.00  0.00           H
ATOM   1584  HB2 LEU A 102      37.590  56.640  43.630  1.00  0.00           H
ATOM   1585  CG  LEU A 102      37.490  58.800  44.020  1.00  0.00           C
ATOM   1586  HG  LEU A 102      37.900  59.160  43.060  1.00  0.00           H
ATOM   1587  CD1 LEU A 102      35.920  58.770  43.910  1.00  0.00           C
ATOM   1588 HD11 LEU A 102      35.540  59.820  43.800  1.00  0.00           H
ATOM   1589 HD12 LEU A 102      35.410  58.210  44.710  1.00  0.00           H
ATOM   1590 HD13 LEU A 102      35.860  58.300  42.900  1.00  0.00           H
ATOM   1591  CD2 LEU A 102      37.900  59.760  45.130  1.00  0.00           C
ATOM   1592 HD21 LEU A 102      37.370  60.730  45.030  1.00  0.00           H
ATOM   1593 HD22 LEU A 102      38.990  59.930  45.230  1.00  0.00           H
ATOM   1594 HD23 LEU A 102      37.750  59.340  46.140  1.00  0.00           H
ATOM   1595  C   LEU A 102      40.210  55.990  44.540  1.00  0.00           C
ATOM   1596  O   LEU A 102      40.830  56.030  45.540  1.00  0.00           O
ATOM   1597  N   MET A 103      40.040  54.810  43.890  1.00  0.00           N
ATOM   1598  HN  MET A 103      39.560  54.750  43.020  1.00  0.00           H
ATOM   1599  CA  MET A 103      40.520  53.570  44.430  1.00  0.00           C
ATOM   1600  HA  MET A 103      39.930  53.460  45.330  1.00  0.00           H
ATOM   1601  CB  MET A 103      40.050  52.440  43.470  1.00  0.00           C
ATOM   1602  HB1 MET A 103      40.290  52.790  42.430  1.00  0.00           H
ATOM   1603  HB2 MET A 103      38.940  52.440  43.510  1.00  0.00           H
ATOM   1604  CG  MET A 103      40.530  50.990  43.550  1.00  0.00           C
ATOM   1605  HG1 MET A 103      40.390  50.640  44.600  1.00  0.00           H
ATOM   1606  HG2 MET A 103      41.610  50.860  43.290  1.00  0.00           H
ATOM   1607  SD  MET A 103      39.740  49.750  42.630  1.00  0.00           S
ATOM   1608  CE  MET A 103      39.820  50.610  41.040  1.00  0.00           C
ATOM   1609  HE1 MET A 103      39.590  49.910  40.210  1.00  0.00           H
ATOM   1610  HE2 MET A 103      40.890  50.840  40.840  1.00  0.00           H
ATOM   1611  HE3 MET A 103      39.210  51.540  40.880  1.00  0.00           H
ATOM   1612  C   MET A 103      41.920  53.370  44.660  1.00  0.00           C
ATOM   1613  O   MET A 103      42.350  52.970  45.730  1.00  0.00           O
ATOM   1614  N   LEU A 104      42.760  53.720  43.650  1.00  0.00           N
ATOM   1615  HN  LEU A 104      42.430  53.890  42.730  1.00  0.00           H
ATOM   1616  CA  LEU A 104      44.170  53.930  43.830  1.00  0.00           C
ATOM   1617  HA  LEU A 104      44.590  52.980  44.150  1.00  0.00           H
ATOM   1618  CB  LEU A 104      44.970  54.410  42.620  1.00  0.00           C
ATOM   1619  HB1 LEU A 104      44.640  55.370  42.170  1.00  0.00           H
ATOM   1620  HB2 LEU A 104      44.780  53.640  41.830  1.00  0.00           H
ATOM   1621  CG  LEU A 104      46.540  54.330  42.790  1.00  0.00           C
ATOM   1622  HG  LEU A 104      46.880  55.120  43.490  1.00  0.00           H
ATOM   1623  CD1 LEU A 104      46.980  52.940  43.320  1.00  0.00           C
ATOM   1624 HD11 LEU A 104      46.820  52.830  44.410  1.00  0.00           H
ATOM   1625 HD12 LEU A 104      48.030  52.690  43.110  1.00  0.00           H
ATOM   1626 HD13 LEU A 104      46.360  52.190  42.780  1.00  0.00           H
ATOM   1627  CD2 LEU A 104      47.190  54.630  41.450  1.00  0.00           C
ATOM   1628 HD21 LEU A 104      47.030  55.720  41.280  1.00  0.00           H
ATOM   1629 HD22 LEU A 104      46.750  54.100  40.580  1.00  0.00           H
ATOM   1630 HD23 LEU A 104      48.270  54.330  41.480  1.00  0.00           H
ATOM   1631  C   LEU A 104      44.480  54.970  44.980  1.00  0.00           C
ATOM   1632  O   LEU A 104      45.240  54.630  45.950  1.00  0.00           O
ATOM   1633  N   PHE A 105      43.900  56.160  44.950  1.00  0.00           N
ATOM   1634  HN  PHE A 105      43.150  56.320  44.310  1.00  0.00           H
ATOM   1635  CA  PHE A 105      44.120  57.160  45.920  1.00  0.00           C
ATOM   1636  HA  PHE A 105      45.190  57.280  45.970  1.00  0.00           H
ATOM   1637  CB  PHE A 105      43.580  58.510  45.430  1.00  0.00           C
ATOM   1638  HB1 PHE A 105      42.550  58.230  45.140  1.00  0.00           H
ATOM   1639  HB2 PHE A 105      44.120  58.940  44.560  1.00  0.00           H
ATOM   1640  CG  PHE A 105      43.410  59.550  46.490  1.00  0.00           C
ATOM   1641  CD1 PHE A 105      44.550  60.110  47.110  1.00  0.00           C
ATOM   1642  HD1 PHE A 105      45.460  59.700  46.700  1.00  0.00           H
ATOM   1643  CE1 PHE A 105      44.480  61.190  48.010  1.00  0.00           C
ATOM   1644  HE1 PHE A 105      45.390  61.560  48.440  1.00  0.00           H
ATOM   1645  CZ  PHE A 105      43.200  61.820  48.240  1.00  0.00           C
ATOM   1646  HZ  PHE A 105      43.120  62.680  48.880  1.00  0.00           H
ATOM   1647  CD2 PHE A 105      42.120  60.150  46.760  1.00  0.00           C
ATOM   1648  HD2 PHE A 105      41.180  59.800  46.380  1.00  0.00           H
ATOM   1649  CE2 PHE A 105      42.070  61.240  47.690  1.00  0.00           C
ATOM   1650  HE2 PHE A 105      41.120  61.740  47.830  1.00  0.00           H
ATOM   1651  C   PHE A 105      43.800  56.830  47.350  1.00  0.00           C
ATOM   1652  O   PHE A 105      44.570  57.150  48.250  1.00  0.00           O
ATOM   1653  N   MET A 106      42.590  56.190  47.510  1.00  0.00           N
ATOM   1654  HN  MET A 106      41.970  56.050  46.760  1.00  0.00           H
ATOM   1655  CA  MET A 106      42.120  55.720  48.860  1.00  0.00           C
ATOM   1656  HA  MET A 106      42.100  56.560  49.530  1.00  0.00           H
ATOM   1657  CB  MET A 106      40.570  55.350  48.810  1.00  0.00           C
ATOM   1658  HB1 MET A 106      40.180  54.730  49.650  1.00  0.00           H
ATOM   1659  HB2 MET A 106      40.340  54.710  47.930  1.00  0.00           H
ATOM   1660  CG  MET A 106      39.650  56.600  48.820  1.00  0.00           C
ATOM   1661  HG1 MET A 106      38.570  56.410  48.620  1.00  0.00           H
ATOM   1662  HG2 MET A 106      40.100  57.330  48.110  1.00  0.00           H
ATOM   1663  SD  MET A 106      39.750  57.410  50.410  1.00  0.00           S
ATOM   1664  CE  MET A 106      38.370  56.540  51.220  1.00  0.00           C
ATOM   1665  HE1 MET A 106      38.120  55.660  50.580  1.00  0.00           H
ATOM   1666  HE2 MET A 106      37.510  57.240  51.140  1.00  0.00           H
ATOM   1667  HE3 MET A 106      38.560  56.340  52.290  1.00  0.00           H
ATOM   1668  C   MET A 106      42.910  54.660  49.470  1.00  0.00           C
ATOM   1669  O   MET A 106      43.300  54.670  50.660  1.00  0.00           O
ATOM   1670  N   LEU A 107      43.360  53.680  48.670  1.00  0.00           N
ATOM   1671  HN  LEU A 107      43.100  53.550  47.710  1.00  0.00           H
ATOM   1672  CA  LEU A 107      44.220  52.650  49.090  1.00  0.00           C
ATOM   1673  HA  LEU A 107      43.750  52.140  49.920  1.00  0.00           H
ATOM   1674  CB  LEU A 107      44.320  51.790  47.790  1.00  0.00           C
ATOM   1675  HB1 LEU A 107      44.680  52.530  47.040  1.00  0.00           H
ATOM   1676  HB2 LEU A 107      43.290  51.510  47.480  1.00  0.00           H
ATOM   1677  CG  LEU A 107      45.310  50.520  47.760  1.00  0.00           C
ATOM   1678  HG  LEU A 107      46.370  50.870  47.770  1.00  0.00           H
ATOM   1679  CD1 LEU A 107      45.080  49.620  48.980  1.00  0.00           C
ATOM   1680 HD11 LEU A 107      45.490  50.090  49.890  1.00  0.00           H
ATOM   1681 HD12 LEU A 107      45.700  48.700  48.870  1.00  0.00           H
ATOM   1682 HD13 LEU A 107      44.040  49.340  49.260  1.00  0.00           H
ATOM   1683  CD2 LEU A 107      45.060  49.690  46.480  1.00  0.00           C
ATOM   1684 HD21 LEU A 107      45.740  48.810  46.510  1.00  0.00           H
ATOM   1685 HD22 LEU A 107      45.280  50.280  45.570  1.00  0.00           H
ATOM   1686 HD23 LEU A 107      44.000  49.360  46.480  1.00  0.00           H
ATOM   1687  C   LEU A 107      45.590  53.150  49.480  1.00  0.00           C
ATOM   1688  O   LEU A 107      46.050  52.790  50.590  1.00  0.00           O
ATOM   1689  N   ALA A 108      46.240  54.050  48.650  1.00  0.00           N
ATOM   1690  HN  ALA A 108      45.770  54.320  47.820  1.00  0.00           H
ATOM   1691  CA  ALA A 108      47.510  54.720  48.760  1.00  0.00           C
ATOM   1692  HA  ALA A 108      48.300  54.010  48.990  1.00  0.00           H
ATOM   1693  CB  ALA A 108      47.740  55.370  47.420  1.00  0.00           C
ATOM   1694  HB1 ALA A 108      47.570  54.630  46.610  1.00  0.00           H
ATOM   1695  HB2 ALA A 108      48.760  55.810  47.430  1.00  0.00           H
ATOM   1696  HB3 ALA A 108      47.090  56.250  47.290  1.00  0.00           H
ATOM   1697  C   ALA A 108      47.560  55.670  49.940  1.00  0.00           C
ATOM   1698  O   ALA A 108      48.480  55.710  50.760  1.00  0.00           O
ATOM   1699  N   MET A 109      46.540  56.520  50.190  1.00  0.00           N
ATOM   1700  HN  MET A 109      45.810  56.690  49.550  1.00  0.00           H
ATOM   1701  CA  MET A 109      46.420  57.370  51.390  1.00  0.00           C
ATOM   1702  HA  MET A 109      47.320  57.950  51.500  1.00  0.00           H
ATOM   1703  CB  MET A 109      45.240  58.340  51.180  1.00  0.00           C
ATOM   1704  HB1 MET A 109      44.310  57.760  51.060  1.00  0.00           H
ATOM   1705  HB2 MET A 109      45.430  58.930  50.260  1.00  0.00           H
ATOM   1706  CG  MET A 109      45.110  59.540  52.160  1.00  0.00           C
ATOM   1707  HG1 MET A 109      46.020  60.130  51.940  1.00  0.00           H
ATOM   1708  HG2 MET A 109      45.170  59.220  53.230  1.00  0.00           H
ATOM   1709  SD  MET A 109      43.590  60.680  51.830  1.00  0.00           S
ATOM   1710  CE  MET A 109      42.390  59.300  52.150  1.00  0.00           C
ATOM   1711  HE1 MET A 109      42.310  58.820  51.140  1.00  0.00           H
ATOM   1712  HE2 MET A 109      41.410  59.660  52.510  1.00  0.00           H
ATOM   1713  HE3 MET A 109      42.750  58.580  52.900  1.00  0.00           H
ATOM   1714  C   MET A 109      46.190  56.650  52.650  1.00  0.00           C
ATOM   1715  O   MET A 109      46.790  56.850  53.640  1.00  0.00           O
ATOM   1716  N   ASN A 110      45.250  55.700  52.690  1.00  0.00           N
ATOM   1717  HN  ASN A 110      44.630  55.640  51.920  1.00  0.00           H
ATOM   1718  CA  ASN A 110      44.950  55.090  53.980  1.00  0.00           C
ATOM   1719  HA  ASN A 110      44.980  55.850  54.730  1.00  0.00           H
ATOM   1720  CB  ASN A 110      43.460  54.500  53.960  1.00  0.00           C
ATOM   1721  HB1 ASN A 110      43.300  53.940  54.920  1.00  0.00           H
ATOM   1722  HB2 ASN A 110      43.280  53.890  53.050  1.00  0.00           H
ATOM   1723  CG  ASN A 110      42.480  55.660  54.030  1.00  0.00           C
ATOM   1724  OD1 ASN A 110      42.600  56.560  54.900  1.00  0.00           O
ATOM   1725  ND2 ASN A 110      41.530  55.580  53.020  1.00  0.00           N
ATOM   1726 HD21 ASN A 110      41.630  54.850  52.340  1.00  0.00           H
ATOM   1727 HD22 ASN A 110      40.910  56.370  52.900  1.00  0.00           H
ATOM   1728  C   ASN A 110      45.970  54.010  54.350  1.00  0.00           C
ATOM   1729  O   ASN A 110      46.310  53.780  55.550  1.00  0.00           O
ATOM   1730  N   ARG A 111      46.700  53.450  53.330  1.00  0.00           N
ATOM   1731  HN  ARG A 111      46.360  53.630  52.410  1.00  0.00           H
ATOM   1732  CA  ARG A 111      47.920  52.610  53.480  1.00  0.00           C
ATOM   1733  HA  ARG A 111      47.810  51.820  54.220  1.00  0.00           H
ATOM   1734  CB  ARG A 111      48.260  51.980  52.180  1.00  0.00           C
ATOM   1735  HB1 ARG A 111      48.460  52.840  51.510  1.00  0.00           H
ATOM   1736  HB2 ARG A 111      47.370  51.430  51.830  1.00  0.00           H
ATOM   1737  CG  ARG A 111      49.420  50.930  52.160  1.00  0.00           C
ATOM   1738  HG1 ARG A 111      49.160  50.240  52.990  1.00  0.00           H
ATOM   1739  HG2 ARG A 111      50.430  51.340  52.380  1.00  0.00           H
ATOM   1740  CD  ARG A 111      49.430  50.220  50.840  1.00  0.00           C
ATOM   1741  HD1 ARG A 111      48.440  49.780  50.610  1.00  0.00           H
ATOM   1742  HD2 ARG A 111      50.240  49.440  50.800  1.00  0.00           H
ATOM   1743  NE  ARG A 111      49.640  51.200  49.690  1.00  0.00           N
ATOM   1744  HE  ARG A 111      49.840  52.180  49.800  1.00  0.00           H
ATOM   1745  CZ  ARG A 111      49.610  50.890  48.450  1.00  0.00           C
ATOM   1746  NH1 ARG A 111      49.090  49.750  48.080  1.00  0.00           N
ATOM   1747 HH11 ARG A 111      48.630  49.100  48.690  1.00  0.00           H
ATOM   1748 HH12 ARG A 111      48.980  49.590  47.100  1.00  0.00           H
ATOM   1749  NH2 ARG A 111      49.980  51.820  47.620  1.00  0.00           N
ATOM   1750 HH21 ARG A 111      50.390  52.670  47.960  1.00  0.00           H
ATOM   1751 HH22 ARG A 111      50.270  51.510  46.710  1.00  0.00           H
ATOM   1752  C   ARG A 111      49.180  53.390  53.960  1.00  0.00           C
ATOM   1753  O   ARG A 111      50.080  52.970  54.680  1.00  0.00           O
ATOM   1754  N   GLN A 112      49.370  54.610  53.540  1.00  0.00           N
ATOM   1755  HN  GLN A 112      48.780  54.970  52.810  1.00  0.00           H
ATOM   1756  CA  GLN A 112      50.310  55.550  53.990  1.00  0.00           C
ATOM   1757  HA  GLN A 112      51.290  55.100  54.000  1.00  0.00           H
ATOM   1758  CB  GLN A 112      50.590  56.740  53.050  1.00  0.00           C
ATOM   1759  HB1 GLN A 112      49.680  57.380  53.200  1.00  0.00           H
ATOM   1760  HB2 GLN A 112      50.580  56.360  52.010  1.00  0.00           H
ATOM   1761  CG  GLN A 112      51.830  57.640  53.300  1.00  0.00           C
ATOM   1762  HG1 GLN A 112      51.730  58.210  54.240  1.00  0.00           H
ATOM   1763  HG2 GLN A 112      51.900  58.380  52.470  1.00  0.00           H
ATOM   1764  CD  GLN A 112      53.190  57.000  53.300  1.00  0.00           C
ATOM   1765  OE1 GLN A 112      53.690  56.640  52.250  1.00  0.00           O
ATOM   1766  NE2 GLN A 112      53.940  57.070  54.430  1.00  0.00           N
ATOM   1767 HE21 GLN A 112      53.440  57.310  55.270  1.00  0.00           H
ATOM   1768 HE22 GLN A 112      54.900  56.780  54.540  1.00  0.00           H
ATOM   1769  C   GLN A 112      50.010  56.010  55.420  1.00  0.00           C
ATOM   1770  O   GLN A 112      50.760  56.010  56.350  1.00  0.00           O
ATOM   1771  N   GLY A 113      48.750  56.350  55.690  1.00  0.00           N
ATOM   1772  HN  GLY A 113      48.040  56.330  55.000  1.00  0.00           H
ATOM   1773  CA  GLY A 113      48.290  56.980  56.930  1.00  0.00           C
ATOM   1774  HA1 GLY A 113      47.270  57.280  56.760  1.00  0.00           H
ATOM   1775  HA2 GLY A 113      48.950  57.750  57.290  1.00  0.00           H
ATOM   1776  C   GLY A 113      48.300  56.010  58.040  1.00  0.00           C
ATOM   1777  O   GLY A 113      48.590  56.350  59.190  1.00  0.00           O
ATOM   1778  N   SER A 114      47.890  54.760  57.850  1.00  0.00           N
ATOM   1779  HN  SER A 114      47.590  54.430  56.950  1.00  0.00           H
ATOM   1780  CA  SER A 114      47.820  53.830  58.910  1.00  0.00           C
ATOM   1781  HA  SER A 114      47.160  54.230  59.670  1.00  0.00           H
ATOM   1782  CB  SER A 114      47.070  52.580  58.520  1.00  0.00           C
ATOM   1783  HB1 SER A 114      46.010  52.870  58.400  1.00  0.00           H
ATOM   1784  HB2 SER A 114      46.960  51.910  59.400  1.00  0.00           H
ATOM   1785  OG  SER A 114      47.650  51.940  57.350  1.00  0.00           O
ATOM   1786  HG1 SER A 114      47.340  52.460  56.610  1.00  0.00           H
ATOM   1787  C   SER A 114      49.130  53.560  59.600  1.00  0.00           C
ATOM   1788  O   SER A 114      49.260  53.590  60.840  1.00  0.00           O
ATOM   1789  N   ILE A 115      50.190  53.380  58.790  1.00  0.00           N
ATOM   1790  HN  ILE A 115      50.010  53.080  57.860  1.00  0.00           H
ATOM   1791  CA  ILE A 115      51.530  53.150  59.340  1.00  0.00           C
ATOM   1792  HA  ILE A 115      51.370  52.380  60.070  1.00  0.00           H
ATOM   1793  CB  ILE A 115      52.520  52.400  58.360  1.00  0.00           C
ATOM   1794  HB  ILE A 115      51.930  51.500  58.080  1.00  0.00           H
ATOM   1795  CG2 ILE A 115      52.760  53.260  57.070  1.00  0.00           C
ATOM   1796 HG21 ILE A 115      53.560  52.780  56.460  1.00  0.00           H
ATOM   1797 HG22 ILE A 115      53.170  54.250  57.380  1.00  0.00           H
ATOM   1798 HG23 ILE A 115      51.900  53.370  56.380  1.00  0.00           H
ATOM   1799  CG1 ILE A 115      53.780  51.910  59.160  1.00  0.00           C
ATOM   1800 HG11 ILE A 115      53.560  51.780  60.240  1.00  0.00           H
ATOM   1801 HG12 ILE A 115      54.540  52.720  59.100  1.00  0.00           H
ATOM   1802  CD  ILE A 115      54.410  50.630  58.560  1.00  0.00           C
ATOM   1803  HD1 ILE A 115      53.510  50.020  58.310  1.00  0.00           H
ATOM   1804  HD2 ILE A 115      54.980  50.040  59.310  1.00  0.00           H
ATOM   1805  HD3 ILE A 115      55.040  50.850  57.670  1.00  0.00           H
ATOM   1806  C   ILE A 115      52.120  54.400  60.060  1.00  0.00           C
ATOM   1807  O   ILE A 115      52.740  54.300  61.130  1.00  0.00           O
ATOM   1808  N   ILE A 116      51.850  55.640  59.560  1.00  0.00           N
ATOM   1809  HN  ILE A 116      51.400  55.730  58.670  1.00  0.00           H
ATOM   1810  CA  ILE A 116      52.170  56.940  60.240  1.00  0.00           C
ATOM   1811  HA  ILE A 116      53.220  56.960  60.480  1.00  0.00           H
ATOM   1812  CB  ILE A 116      51.760  58.090  59.350  1.00  0.00           C
ATOM   1813  HB  ILE A 116      50.820  57.720  58.880  1.00  0.00           H
ATOM   1814  CG2 ILE A 116      51.310  59.440  60.020  1.00  0.00           C
ATOM   1815 HG21 ILE A 116      52.130  59.750  60.690  1.00  0.00           H
ATOM   1816 HG22 ILE A 116      50.340  59.430  60.590  1.00  0.00           H
ATOM   1817 HG23 ILE A 116      51.170  60.210  59.230  1.00  0.00           H
ATOM   1818  CG1 ILE A 116      52.930  58.400  58.330  1.00  0.00           C
ATOM   1819 HG11 ILE A 116      53.300  57.470  57.860  1.00  0.00           H
ATOM   1820 HG12 ILE A 116      53.730  58.830  58.960  1.00  0.00           H
ATOM   1821  CD  ILE A 116      52.690  59.430  57.270  1.00  0.00           C
ATOM   1822  HD1 ILE A 116      52.480  60.440  57.680  1.00  0.00           H
ATOM   1823  HD2 ILE A 116      51.730  59.200  56.750  1.00  0.00           H
ATOM   1824  HD3 ILE A 116      53.550  59.480  56.580  1.00  0.00           H
ATOM   1825  C   ILE A 116      51.340  57.130  61.610  1.00  0.00           C
ATOM   1826  O   ILE A 116      51.930  57.350  62.650  1.00  0.00           O
ATOM   1827  N   PHE A 117      50.080  56.820  61.630  1.00  0.00           N
ATOM   1828  HN  PHE A 117      49.670  56.600  60.740  1.00  0.00           H
ATOM   1829  CA  PHE A 117      49.260  56.720  62.820  1.00  0.00           C
ATOM   1830  HA  PHE A 117      49.520  57.660  63.290  1.00  0.00           H
ATOM   1831  CB  PHE A 117      47.780  56.640  62.580  1.00  0.00           C
ATOM   1832  HB1 PHE A 117      47.210  56.580  63.530  1.00  0.00           H
ATOM   1833  HB2 PHE A 117      47.600  55.740  61.960  1.00  0.00           H
ATOM   1834  CG  PHE A 117      47.260  57.920  61.950  1.00  0.00           C
ATOM   1835  CD1 PHE A 117      47.430  59.150  62.610  1.00  0.00           C
ATOM   1836  HD1 PHE A 117      47.900  59.190  63.570  1.00  0.00           H
ATOM   1837  CE1 PHE A 117      47.160  60.360  61.890  1.00  0.00           C
ATOM   1838  HE1 PHE A 117      47.400  61.320  62.350  1.00  0.00           H
ATOM   1839  CZ  PHE A 117      46.620  60.230  60.640  1.00  0.00           C
ATOM   1840  HZ  PHE A 117      46.360  61.110  60.070  1.00  0.00           H
ATOM   1841  CD2 PHE A 117      46.660  57.870  60.720  1.00  0.00           C
ATOM   1842  HD2 PHE A 117      46.440  56.880  60.340  1.00  0.00           H
ATOM   1843  CE2 PHE A 117      46.300  59.030  60.010  1.00  0.00           C
ATOM   1844  HE2 PHE A 117      45.880  58.930  59.010  1.00  0.00           H
ATOM   1845  C   PHE A 117      49.670  55.770  63.840  1.00  0.00           C
ATOM   1846  O   PHE A 117      49.720  56.110  65.040  1.00  0.00           O
ATOM   1847  N   LEU A 118      50.080  54.570  63.480  1.00  0.00           N
ATOM   1848  HN  LEU A 118      49.870  54.210  62.580  1.00  0.00           H
ATOM   1849  CA  LEU A 118      50.790  53.660  64.320  1.00  0.00           C
ATOM   1850  HA  LEU A 118      50.160  53.560  65.190  1.00  0.00           H
ATOM   1851  CB  LEU A 118      51.080  52.300  63.660  1.00  0.00           C
ATOM   1852  HB1 LEU A 118      51.470  52.470  62.630  1.00  0.00           H
ATOM   1853  HB2 LEU A 118      50.090  51.820  63.510  1.00  0.00           H
ATOM   1854  CG  LEU A 118      52.070  51.300  64.350  1.00  0.00           C
ATOM   1855  HG  LEU A 118      53.070  51.790  64.400  1.00  0.00           H
ATOM   1856  CD1 LEU A 118      51.550  51.070  65.760  1.00  0.00           C
ATOM   1857 HD11 LEU A 118      51.430  52.060  66.270  1.00  0.00           H
ATOM   1858 HD12 LEU A 118      52.100  50.380  66.430  1.00  0.00           H
ATOM   1859 HD13 LEU A 118      50.480  50.740  65.680  1.00  0.00           H
ATOM   1860  CD2 LEU A 118      52.200  49.960  63.480  1.00  0.00           C
ATOM   1861 HD21 LEU A 118      52.660  49.260  64.230  1.00  0.00           H
ATOM   1862 HD22 LEU A 118      52.860  49.970  62.590  1.00  0.00           H
ATOM   1863 HD23 LEU A 118      51.200  49.650  63.110  1.00  0.00           H
ATOM   1864  C   LEU A 118      52.130  54.300  64.850  1.00  0.00           C
ATOM   1865  O   LEU A 118      52.470  54.180  66.020  1.00  0.00           O
ATOM   1866  N   THR A 119      52.840  55.050  63.930  1.00  0.00           N
ATOM   1867  HN  THR A 119      52.580  55.000  62.980  1.00  0.00           H
ATOM   1868  CA  THR A 119      54.130  55.630  64.250  1.00  0.00           C
ATOM   1869  HA  THR A 119      54.680  54.750  64.560  1.00  0.00           H
ATOM   1870  CB  THR A 119      54.910  56.230  63.080  1.00  0.00           C
ATOM   1871  HB  THR A 119      54.310  57.060  62.670  1.00  0.00           H
ATOM   1872  OG1 THR A 119      55.150  55.280  62.020  1.00  0.00           O
ATOM   1873  HG1 THR A 119      54.320  54.810  61.840  1.00  0.00           H
ATOM   1874  CG2 THR A 119      56.380  56.550  63.430  1.00  0.00           C
ATOM   1875 HG21 THR A 119      56.740  55.560  63.790  1.00  0.00           H
ATOM   1876 HG22 THR A 119      56.540  57.300  64.230  1.00  0.00           H
ATOM   1877 HG23 THR A 119      56.870  56.890  62.500  1.00  0.00           H
ATOM   1878  C   THR A 119      54.090  56.630  65.420  1.00  0.00           C
ATOM   1879  O   THR A 119      54.850  56.510  66.410  1.00  0.00           O
ATOM   1880  N   VAL A 120      53.090  57.590  65.440  1.00  0.00           N
ATOM   1881  HN  VAL A 120      52.350  57.480  64.770  1.00  0.00           H
ATOM   1882  CA  VAL A 120      52.840  58.480  66.550  1.00  0.00           C
ATOM   1883  HA  VAL A 120      53.780  58.880  66.890  1.00  0.00           H
ATOM   1884  CB  VAL A 120      51.980  59.720  66.160  1.00  0.00           C
ATOM   1885  HB  VAL A 120      52.300  60.010  65.140  1.00  0.00           H
ATOM   1886  CG1 VAL A 120      50.430  59.430  66.120  1.00  0.00           C
ATOM   1887 HG11 VAL A 120      49.660  60.210  65.870  1.00  0.00           H
ATOM   1888 HG12 VAL A 120      50.130  59.000  67.090  1.00  0.00           H
ATOM   1889 HG13 VAL A 120      50.240  58.640  65.370  1.00  0.00           H
ATOM   1890  CG2 VAL A 120      52.340  60.850  67.110  1.00  0.00           C
ATOM   1891 HG21 VAL A 120      51.840  61.800  66.820  1.00  0.00           H
ATOM   1892 HG22 VAL A 120      53.400  61.130  67.040  1.00  0.00           H
ATOM   1893 HG23 VAL A 120      52.080  60.770  68.180  1.00  0.00           H
ATOM   1894  C   VAL A 120      52.350  57.690  67.860  1.00  0.00           C
ATOM   1895  O   VAL A 120      52.850  58.130  68.870  1.00  0.00           O
ATOM   1896  N   VAL A 121      51.450  56.600  67.840  1.00  0.00           N
ATOM   1897  HN  VAL A 121      51.020  56.240  67.010  1.00  0.00           H
ATOM   1898  CA  VAL A 121      51.250  55.740  69.010  1.00  0.00           C
ATOM   1899  HA  VAL A 121      50.850  56.330  69.820  1.00  0.00           H
ATOM   1900  CB  VAL A 121      50.330  54.590  68.630  1.00  0.00           C
ATOM   1901  HB  VAL A 121      50.740  54.210  67.670  1.00  0.00           H
ATOM   1902  CG1 VAL A 121      50.310  53.440  69.670  1.00  0.00           C
ATOM   1903 HG11 VAL A 121      51.250  52.860  69.530  1.00  0.00           H
ATOM   1904 HG12 VAL A 121      49.420  52.810  69.540  1.00  0.00           H
ATOM   1905 HG13 VAL A 121      50.160  53.890  70.680  1.00  0.00           H
ATOM   1906  CG2 VAL A 121      48.860  55.050  68.270  1.00  0.00           C
ATOM   1907 HG21 VAL A 121      48.160  54.210  68.090  1.00  0.00           H
ATOM   1908 HG22 VAL A 121      48.880  55.770  67.420  1.00  0.00           H
ATOM   1909 HG23 VAL A 121      48.440  55.680  69.090  1.00  0.00           H
ATOM   1910  C   VAL A 121      52.640  55.170  69.540  1.00  0.00           C
ATOM   1911  O   VAL A 121      52.980  55.280  70.700  1.00  0.00           O
ATOM   1912  N   ALA A 122      53.520  54.710  68.680  1.00  0.00           N
ATOM   1913  HN  ALA A 122      53.190  54.620  67.750  1.00  0.00           H
ATOM   1914  CA  ALA A 122      54.830  54.220  69.040  1.00  0.00           C
ATOM   1915  HA  ALA A 122      54.720  53.430  69.770  1.00  0.00           H
ATOM   1916  CB  ALA A 122      55.620  53.490  67.890  1.00  0.00           C
ATOM   1917  HB1 ALA A 122      56.580  53.000  68.180  1.00  0.00           H
ATOM   1918  HB2 ALA A 122      55.800  54.270  67.110  1.00  0.00           H
ATOM   1919  HB3 ALA A 122      54.920  52.790  67.380  1.00  0.00           H
ATOM   1920  C   ALA A 122      55.750  55.220  69.750  1.00  0.00           C
ATOM   1921  O   ALA A 122      56.220  54.970  70.850  1.00  0.00           O
ATOM   1922  N   VAL A 123      55.830  56.520  69.210  1.00  0.00           N
ATOM   1923  HN  VAL A 123      55.280  56.720  68.410  1.00  0.00           H
ATOM   1924  CA  VAL A 123      56.680  57.500  69.830  1.00  0.00           C
ATOM   1925  HA  VAL A 123      57.630  57.020  69.970  1.00  0.00           H
ATOM   1926  CB  VAL A 123      56.940  58.750  68.960  1.00  0.00           C
ATOM   1927  HB  VAL A 123      55.960  59.150  68.630  1.00  0.00           H
ATOM   1928  CG1 VAL A 123      57.630  59.900  69.690  1.00  0.00           C
ATOM   1929 HG11 VAL A 123      58.510  59.530  70.250  1.00  0.00           H
ATOM   1930 HG12 VAL A 123      56.920  60.370  70.400  1.00  0.00           H
ATOM   1931 HG13 VAL A 123      57.960  60.740  69.040  1.00  0.00           H
ATOM   1932  CG2 VAL A 123      57.770  58.280  67.670  1.00  0.00           C
ATOM   1933 HG21 VAL A 123      57.890  59.150  66.990  1.00  0.00           H
ATOM   1934 HG22 VAL A 123      57.290  57.430  67.140  1.00  0.00           H
ATOM   1935 HG23 VAL A 123      58.690  57.780  68.030  1.00  0.00           H
ATOM   1936  C   VAL A 123      56.200  57.970  71.170  1.00  0.00           C
ATOM   1937  O   VAL A 123      56.940  58.070  72.150  1.00  0.00           O
ATOM   1938  N   ASP A 124      54.900  58.110  71.180  1.00  0.00           N
ATOM   1939  HN  ASP A 124      54.300  57.970  70.400  1.00  0.00           H
ATOM   1940  CA  ASP A 124      54.140  58.370  72.410  1.00  0.00           C
ATOM   1941  HA  ASP A 124      54.440  59.310  72.840  1.00  0.00           H
ATOM   1942  CB  ASP A 124      52.590  58.470  71.910  1.00  0.00           C
ATOM   1943  HB1 ASP A 124      52.190  57.550  71.430  1.00  0.00           H
ATOM   1944  HB2 ASP A 124      52.420  59.310  71.200  1.00  0.00           H
ATOM   1945  CG  ASP A 124      51.730  58.750  73.120  1.00  0.00           C
ATOM   1946  OD1 ASP A 124      52.140  59.320  74.180  1.00  0.00           O
ATOM   1947  OD2 ASP A 124      50.520  58.270  73.050  1.00  0.00           O
ATOM   1948  C   ASP A 124      54.350  57.290  73.470  1.00  0.00           C
ATOM   1949  O   ASP A 124      54.800  57.580  74.550  1.00  0.00           O
ATOM   1950  N   ARG A 125      54.090  55.990  73.180  1.00  0.00           N
ATOM   1951  HN  ARG A 125      53.970  55.790  72.220  1.00  0.00           H
ATOM   1952  CA  ARG A 125      54.300  54.770  74.010  1.00  0.00           C
ATOM   1953  HA  ARG A 125      53.740  54.820  74.930  1.00  0.00           H
ATOM   1954  CB  ARG A 125      53.870  53.530  73.180  1.00  0.00           C
ATOM   1955  HB1 ARG A 125      54.200  53.530  72.120  1.00  0.00           H
ATOM   1956  HB2 ARG A 125      52.780  53.690  73.100  1.00  0.00           H
ATOM   1957  CG  ARG A 125      54.110  52.120  73.870  1.00  0.00           C
ATOM   1958  HG1 ARG A 125      55.220  52.080  73.930  1.00  0.00           H
ATOM   1959  HG2 ARG A 125      53.760  51.250  73.270  1.00  0.00           H
ATOM   1960  CD  ARG A 125      53.530  51.890  75.300  1.00  0.00           C
ATOM   1961  HD1 ARG A 125      54.130  52.530  75.990  1.00  0.00           H
ATOM   1962  HD2 ARG A 125      53.580  50.860  75.690  1.00  0.00           H
ATOM   1963  NE  ARG A 125      52.090  52.400  75.300  1.00  0.00           N
ATOM   1964  HE  ARG A 125      51.580  52.590  74.460  1.00  0.00           H
ATOM   1965  CZ  ARG A 125      51.420  52.800  76.370  1.00  0.00           C
ATOM   1966  NH1 ARG A 125      51.830  52.810  77.630  1.00  0.00           N
ATOM   1967 HH11 ARG A 125      52.650  52.300  77.890  1.00  0.00           H
ATOM   1968 HH12 ARG A 125      51.190  52.900  78.400  1.00  0.00           H
ATOM   1969  NH2 ARG A 125      50.130  53.150  76.220  1.00  0.00           N
ATOM   1970 HH21 ARG A 125      49.690  53.110  75.330  1.00  0.00           H
ATOM   1971 HH22 ARG A 125      49.720  53.520  77.050  1.00  0.00           H
ATOM   1972  C   ARG A 125      55.720  54.580  74.460  1.00  0.00           C
ATOM   1973  O   ARG A 125      55.980  54.280  75.620  1.00  0.00           O
ATOM   1974  N   TYR A 126      56.770  54.790  73.630  1.00  0.00           N
ATOM   1975  HN  TYR A 126      56.620  55.040  72.680  1.00  0.00           H
ATOM   1976  CA  TYR A 126      58.160  54.850  73.900  1.00  0.00           C
ATOM   1977  HA  TYR A 126      58.400  54.000  74.550  1.00  0.00           H
ATOM   1978  CB  TYR A 126      59.010  54.840  72.600  1.00  0.00           C
ATOM   1979  HB1 TYR A 126      58.490  55.410  71.810  1.00  0.00           H
ATOM   1980  HB2 TYR A 126      59.160  53.780  72.280  1.00  0.00           H
ATOM   1981  CG  TYR A 126      60.360  55.500  72.720  1.00  0.00           C
ATOM   1982  CD1 TYR A 126      61.480  54.950  73.350  1.00  0.00           C
ATOM   1983  HD1 TYR A 126      61.410  53.990  73.830  1.00  0.00           H
ATOM   1984  CE1 TYR A 126      62.640  55.750  73.480  1.00  0.00           C
ATOM   1985  HE1 TYR A 126      63.400  55.360  74.140  1.00  0.00           H
ATOM   1986  CZ  TYR A 126      62.750  57.040  73.010  1.00  0.00           C
ATOM   1987  OH  TYR A 126      63.920  57.720  73.320  1.00  0.00           O
ATOM   1988  HH  TYR A 126      64.000  58.500  72.760  1.00  0.00           H
ATOM   1989  CD2 TYR A 126      60.450  56.780  72.100  1.00  0.00           C
ATOM   1990  HD2 TYR A 126      59.700  57.150  71.420  1.00  0.00           H
ATOM   1991  CE2 TYR A 126      61.600  57.580  72.300  1.00  0.00           C
ATOM   1992  HE2 TYR A 126      61.610  58.620  72.040  1.00  0.00           H
ATOM   1993  C   TYR A 126      58.510  55.930  74.940  1.00  0.00           C
ATOM   1994  O   TYR A 126      59.250  55.590  75.840  1.00  0.00           O
ATOM   1995  N   PHE A 127      57.910  57.120  74.840  1.00  0.00           N
ATOM   1996  HN  PHE A 127      57.290  57.260  74.070  1.00  0.00           H
ATOM   1997  CA  PHE A 127      58.030  58.180  75.850  1.00  0.00           C
ATOM   1998  HA  PHE A 127      59.080  58.150  76.100  1.00  0.00           H
ATOM   1999  CB  PHE A 127      57.450  59.560  75.370  1.00  0.00           C
ATOM   2000  HB1 PHE A 127      57.530  60.210  76.260  1.00  0.00           H
ATOM   2001  HB2 PHE A 127      56.410  59.460  74.990  1.00  0.00           H
ATOM   2002  CG  PHE A 127      58.160  60.240  74.190  1.00  0.00           C
ATOM   2003  CD1 PHE A 127      57.460  61.400  73.770  1.00  0.00           C
ATOM   2004  HD1 PHE A 127      56.430  61.500  74.080  1.00  0.00           H
ATOM   2005  CE1 PHE A 127      58.000  62.150  72.740  1.00  0.00           C
ATOM   2006  HE1 PHE A 127      57.500  63.040  72.400  1.00  0.00           H
ATOM   2007  CZ  PHE A 127      59.250  61.880  72.220  1.00  0.00           C
ATOM   2008  HZ  PHE A 127      59.610  62.550  71.440  1.00  0.00           H
ATOM   2009  CD2 PHE A 127      59.490  59.970  73.700  1.00  0.00           C
ATOM   2010  HD2 PHE A 127      60.060  59.120  74.050  1.00  0.00           H
ATOM   2011  CE2 PHE A 127      60.030  60.840  72.690  1.00  0.00           C
ATOM   2012  HE2 PHE A 127      61.010  60.680  72.290  1.00  0.00           H
ATOM   2013  C   PHE A 127      57.300  57.810  77.190  1.00  0.00           C
ATOM   2014  O   PHE A 127      57.840  58.080  78.260  1.00  0.00           O
ATOM   2015  N   ARG A 128      56.080  57.180  77.140  1.00  0.00           N
ATOM   2016  HN  ARG A 128      55.540  56.920  76.340  1.00  0.00           H
ATOM   2017  CA  ARG A 128      55.510  56.640  78.360  1.00  0.00           C
ATOM   2018  HA  ARG A 128      55.490  57.420  79.110  1.00  0.00           H
ATOM   2019  CB  ARG A 128      54.000  56.160  78.160  1.00  0.00           C
ATOM   2020  HB1 ARG A 128      53.520  55.560  78.950  1.00  0.00           H
ATOM   2021  HB2 ARG A 128      54.040  55.490  77.260  1.00  0.00           H
ATOM   2022  CG  ARG A 128      53.130  57.250  77.640  1.00  0.00           C
ATOM   2023  HG1 ARG A 128      53.630  57.920  76.910  1.00  0.00           H
ATOM   2024  HG2 ARG A 128      52.860  58.000  78.400  1.00  0.00           H
ATOM   2025  CD  ARG A 128      51.840  56.670  76.960  1.00  0.00           C
ATOM   2026  HD1 ARG A 128      51.230  56.010  77.610  1.00  0.00           H
ATOM   2027  HD2 ARG A 128      52.120  56.100  76.050  1.00  0.00           H
ATOM   2028  NE  ARG A 128      51.110  57.840  76.480  1.00  0.00           N
ATOM   2029  HE  ARG A 128      51.520  58.240  75.660  1.00  0.00           H
ATOM   2030  CZ  ARG A 128      50.260  58.580  77.150  1.00  0.00           C
ATOM   2031  NH1 ARG A 128      49.880  58.330  78.350  1.00  0.00           N
ATOM   2032 HH11 ARG A 128      50.250  57.620  78.940  1.00  0.00           H
ATOM   2033 HH12 ARG A 128      49.540  59.100  78.900  1.00  0.00           H
ATOM   2034  NH2 ARG A 128      49.810  59.660  76.640  1.00  0.00           N
ATOM   2035 HH21 ARG A 128      49.820  59.690  75.630  1.00  0.00           H
ATOM   2036 HH22 ARG A 128      48.930  59.980  77.000  1.00  0.00           H
ATOM   2037  C   ARG A 128      56.400  55.530  79.040  1.00  0.00           C
ATOM   2038  O   ARG A 128      56.690  55.670  80.210  1.00  0.00           O
ATOM   2039  N   VAL A 129      56.990  54.640  78.260  1.00  0.00           N
ATOM   2040  HN  VAL A 129      56.740  54.530  77.300  1.00  0.00           H
ATOM   2041  CA  VAL A 129      57.790  53.640  78.840  1.00  0.00           C
ATOM   2042  HA  VAL A 129      57.270  53.180  79.670  1.00  0.00           H
ATOM   2043  CB  VAL A 129      57.920  52.550  77.790  1.00  0.00           C
ATOM   2044  HB  VAL A 129      58.100  53.000  76.790  1.00  0.00           H
ATOM   2045  CG1 VAL A 129      59.030  51.560  78.090  1.00  0.00           C
ATOM   2046 HG11 VAL A 129      60.030  52.040  78.130  1.00  0.00           H
ATOM   2047 HG12 VAL A 129      59.270  50.910  77.220  1.00  0.00           H
ATOM   2048 HG13 VAL A 129      58.740  50.890  78.930  1.00  0.00           H
ATOM   2049  CG2 VAL A 129      56.550  51.850  77.850  1.00  0.00           C
ATOM   2050 HG21 VAL A 129      55.690  52.510  77.610  1.00  0.00           H
ATOM   2051 HG22 VAL A 129      56.460  51.390  78.850  1.00  0.00           H
ATOM   2052 HG23 VAL A 129      56.790  50.990  77.180  1.00  0.00           H
ATOM   2053  C   VAL A 129      59.160  54.260  79.460  1.00  0.00           C
ATOM   2054  O   VAL A 129      59.520  53.940  80.570  1.00  0.00           O
ATOM   2055  N   VAL A 130      59.760  55.290  78.760  1.00  0.00           N
ATOM   2056  HN  VAL A 130      59.450  55.500  77.840  1.00  0.00           H
ATOM   2057  CA  VAL A 130      60.840  56.070  79.380  1.00  0.00           C
ATOM   2058  HA  VAL A 130      61.660  55.460  79.720  1.00  0.00           H
ATOM   2059  CB  VAL A 130      61.500  56.930  78.290  1.00  0.00           C
ATOM   2060  HB  VAL A 130      60.560  57.310  77.830  1.00  0.00           H
ATOM   2061  CG1 VAL A 130      62.530  57.950  78.810  1.00  0.00           C
ATOM   2062 HG11 VAL A 130      63.370  57.420  79.310  1.00  0.00           H
ATOM   2063 HG12 VAL A 130      62.050  58.730  79.460  1.00  0.00           H
ATOM   2064 HG13 VAL A 130      63.010  58.500  77.970  1.00  0.00           H
ATOM   2065  CG2 VAL A 130      62.230  56.170  77.260  1.00  0.00           C
ATOM   2066 HG21 VAL A 130      62.930  55.510  77.820  1.00  0.00           H
ATOM   2067 HG22 VAL A 130      62.830  56.920  76.690  1.00  0.00           H
ATOM   2068 HG23 VAL A 130      61.580  55.660  76.520  1.00  0.00           H
ATOM   2069  C   VAL A 130      60.530  57.000  80.550  1.00  0.00           C
ATOM   2070  O   VAL A 130      61.240  56.950  81.550  1.00  0.00           O
ATOM   2071  N   HSD A 131      59.440  57.830  80.400  1.00  0.00           N
ATOM   2072  HN  HSD A 131      58.910  57.850  79.550  1.00  0.00           H
ATOM   2073  CA  HSD A 131      59.070  58.870  81.280  1.00  0.00           C
ATOM   2074  HA  HSD A 131      58.950  58.470  82.280  1.00  0.00           H
ATOM   2075  CB  HSD A 131      60.210  59.940  81.450  1.00  0.00           C
ATOM   2076  HB1 HSD A 131      60.370  60.440  80.470  1.00  0.00           H
ATOM   2077  HB2 HSD A 131      61.060  59.330  81.810  1.00  0.00           H
ATOM   2078  ND1 HSD A 131      60.030  62.260  82.370  1.00  0.00           N
ATOM   2079  HD1 HSD A 131      60.000  62.800  81.520  1.00  0.00           H
ATOM   2080  CG  HSD A 131      59.920  60.940  82.550  1.00  0.00           C
ATOM   2081  CE1 HSD A 131      59.750  62.850  83.580  1.00  0.00           C
ATOM   2082  HE1 HSD A 131      59.760  63.930  83.730  1.00  0.00           H
ATOM   2083  NE2 HSD A 131      59.470  61.950  84.520  1.00  0.00           N
ATOM   2084  CD2 HSD A 131      59.640  60.750  83.920  1.00  0.00           C
ATOM   2085  HD2 HSD A 131      59.330  59.770  84.270  1.00  0.00           H
ATOM   2086  C   HSD A 131      57.820  59.580  80.810  1.00  0.00           C
ATOM   2087  O   HSD A 131      57.940  60.420  79.950  1.00  0.00           O
ATOM   2088  N   PRO A 132      56.550  59.380  81.300  1.00  0.00           N
ATOM   2089  CD  PRO A 132      56.230  58.420  82.320  1.00  0.00           C
ATOM   2090  HD1 PRO A 132      56.760  58.570  83.280  1.00  0.00           H
ATOM   2091  HD2 PRO A 132      56.370  57.400  81.880  1.00  0.00           H
ATOM   2092  CA  PRO A 132      55.300  60.000  80.670  1.00  0.00           C
ATOM   2093  HA  PRO A 132      55.270  59.830  79.610  1.00  0.00           H
ATOM   2094  CB  PRO A 132      54.100  59.130  81.320  1.00  0.00           C
ATOM   2095  HB1 PRO A 132      53.860  58.350  80.560  1.00  0.00           H
ATOM   2096  HB2 PRO A 132      53.200  59.750  81.520  1.00  0.00           H
ATOM   2097  CG  PRO A 132      54.740  58.670  82.590  1.00  0.00           C
ATOM   2098  HG1 PRO A 132      54.720  59.420  83.410  1.00  0.00           H
ATOM   2099  HG2 PRO A 132      54.250  57.790  83.060  1.00  0.00           H
ATOM   2100  C   PRO A 132      55.140  61.500  80.810  1.00  0.00           C
ATOM   2101  O   PRO A 132      53.960  61.920  80.780  1.00  0.00           O
ATOM   2102  N   HSD A 133      56.160  62.290  81.020  1.00  0.00           N
ATOM   2103  HN  HSD A 133      57.060  61.900  80.930  1.00  0.00           H
ATOM   2104  CA  HSD A 133      56.100  63.720  81.240  1.00  0.00           C
ATOM   2105  HA  HSD A 133      55.100  64.090  81.130  1.00  0.00           H
ATOM   2106  CB  HSD A 133      56.510  64.140  82.680  1.00  0.00           C
ATOM   2107  HB1 HSD A 133      56.180  65.200  82.830  1.00  0.00           H
ATOM   2108  HB2 HSD A 133      57.610  64.130  82.840  1.00  0.00           H
ATOM   2109  ND1 HSD A 133      56.500  62.300  84.540  1.00  0.00           N
ATOM   2110  HD1 HSD A 133      57.490  62.130  84.570  1.00  0.00           H
ATOM   2111  CG  HSD A 133      55.850  63.200  83.690  1.00  0.00           C
ATOM   2112  CE1 HSD A 133      55.570  61.630  85.300  1.00  0.00           C
ATOM   2113  HE1 HSD A 133      55.850  61.090  86.210  1.00  0.00           H
ATOM   2114  NE2 HSD A 133      54.360  62.140  85.060  1.00  0.00           N
ATOM   2115  CD2 HSD A 133      54.530  63.150  84.040  1.00  0.00           C
ATOM   2116  HD2 HSD A 133      53.820  63.780  83.510  1.00  0.00           H
ATOM   2117  C   HSD A 133      56.850  64.540  80.150  1.00  0.00           C
ATOM   2118  O   HSD A 133      57.080  65.690  80.300  1.00  0.00           O
ATOM   2119  N   HSD A 134      57.180  63.800  79.050  1.00  0.00           N
ATOM   2120  HN  HSD A 134      56.850  62.860  79.060  1.00  0.00           H
ATOM   2121  CA  HSD A 134      57.520  64.420  77.790  1.00  0.00           C
ATOM   2122  HA  HSD A 134      58.200  65.210  78.080  1.00  0.00           H
ATOM   2123  CB  HSD A 134      57.970  63.450  76.670  1.00  0.00           C
ATOM   2124  HB1 HSD A 134      58.040  63.890  75.660  1.00  0.00           H
ATOM   2125  HB2 HSD A 134      57.260  62.600  76.640  1.00  0.00           H
ATOM   2126  ND1 HSD A 134      59.430  61.640  77.860  1.00  0.00           N
ATOM   2127  HD1 HSD A 134      58.730  61.210  78.420  1.00  0.00           H
ATOM   2128  CG  HSD A 134      59.320  62.750  76.970  1.00  0.00           C
ATOM   2129  CE1 HSD A 134      60.780  61.340  78.010  1.00  0.00           C
ATOM   2130  HE1 HSD A 134      61.200  60.530  78.580  1.00  0.00           H
ATOM   2131  NE2 HSD A 134      61.490  62.160  77.230  1.00  0.00           N
ATOM   2132  CD2 HSD A 134      60.590  62.970  76.560  1.00  0.00           C
ATOM   2133  HD2 HSD A 134      60.870  63.740  75.850  1.00  0.00           H
ATOM   2134  C   HSD A 134      56.320  65.160  77.350  1.00  0.00           C
ATOM   2135  O   HSD A 134      55.190  64.670  77.390  1.00  0.00           O
ATOM   2136  N   ALA A 135      56.530  66.340  76.790  1.00  0.00           N
ATOM   2137  HN  ALA A 135      57.480  66.570  76.580  1.00  0.00           H
ATOM   2138  CA  ALA A 135      55.450  67.150  76.320  1.00  0.00           C
ATOM   2139  HA  ALA A 135      55.040  67.700  77.150  1.00  0.00           H
ATOM   2140  CB  ALA A 135      56.130  68.310  75.550  1.00  0.00           C
ATOM   2141  HB1 ALA A 135      56.730  68.920  76.260  1.00  0.00           H
ATOM   2142  HB2 ALA A 135      55.460  69.110  75.180  1.00  0.00           H
ATOM   2143  HB3 ALA A 135      56.890  68.020  74.790  1.00  0.00           H
ATOM   2144  C   ALA A 135      54.360  66.510  75.450  1.00  0.00           C
ATOM   2145  O   ALA A 135      53.190  66.640  75.850  1.00  0.00           O
ATOM   2146  N   LEU A 136      54.810  65.610  74.460  1.00  0.00           N
ATOM   2147  HN  LEU A 136      55.790  65.540  74.280  1.00  0.00           H
ATOM   2148  CA  LEU A 136      53.930  64.780  73.670  1.00  0.00           C
ATOM   2149  HA  LEU A 136      53.300  65.440  73.080  1.00  0.00           H
ATOM   2150  CB  LEU A 136      54.710  63.990  72.520  1.00  0.00           C
ATOM   2151  HB1 LEU A 136      55.360  63.230  73.010  1.00  0.00           H
ATOM   2152  HB2 LEU A 136      55.260  64.720  71.890  1.00  0.00           H
ATOM   2153  CG  LEU A 136      53.840  63.290  71.520  1.00  0.00           C
ATOM   2154  HG  LEU A 136      52.980  62.670  71.850  1.00  0.00           H
ATOM   2155  CD1 LEU A 136      53.240  64.210  70.480  1.00  0.00           C
ATOM   2156 HD11 LEU A 136      52.840  65.130  70.970  1.00  0.00           H
ATOM   2157 HD12 LEU A 136      52.500  63.700  69.830  1.00  0.00           H
ATOM   2158 HD13 LEU A 136      54.120  64.530  69.870  1.00  0.00           H
ATOM   2159  CD2 LEU A 136      54.740  62.260  70.840  1.00  0.00           C
ATOM   2160 HD21 LEU A 136      55.660  62.820  70.590  1.00  0.00           H
ATOM   2161 HD22 LEU A 136      54.340  61.870  69.880  1.00  0.00           H
ATOM   2162 HD23 LEU A 136      54.970  61.410  71.530  1.00  0.00           H
ATOM   2163  C   LEU A 136      53.020  63.800  74.460  1.00  0.00           C
ATOM   2164  O   LEU A 136      52.010  63.410  73.880  1.00  0.00           O
ATOM   2165  N   ASN A 137      53.210  63.470  75.760  1.00  0.00           N
ATOM   2166  HN  ASN A 137      54.040  63.840  76.190  1.00  0.00           H
ATOM   2167  CA  ASN A 137      52.210  62.780  76.580  1.00  0.00           C
ATOM   2168  HA  ASN A 137      51.640  62.080  75.990  1.00  0.00           H
ATOM   2169  CB  ASN A 137      52.980  61.760  77.490  1.00  0.00           C
ATOM   2170  HB1 ASN A 137      52.380  60.890  77.830  1.00  0.00           H
ATOM   2171  HB2 ASN A 137      53.340  62.480  78.260  1.00  0.00           H
ATOM   2172  CG  ASN A 137      54.210  61.060  76.980  1.00  0.00           C
ATOM   2173  OD1 ASN A 137      55.330  61.070  77.530  1.00  0.00           O
ATOM   2174  ND2 ASN A 137      54.130  60.480  75.770  1.00  0.00           N
ATOM   2175 HD21 ASN A 137      54.930  59.950  75.510  1.00  0.00           H
ATOM   2176 HD22 ASN A 137      53.300  60.390  75.230  1.00  0.00           H
ATOM   2177  C   ASN A 137      51.360  63.640  77.480  1.00  0.00           C
ATOM   2178  O   ASN A 137      50.490  63.150  78.230  1.00  0.00           O
ATOM   2179  N   LYS A 138      51.580  64.970  77.370  1.00  0.00           N
ATOM   2180  HN  LYS A 138      52.300  65.430  76.870  1.00  0.00           H
ATOM   2181  CA  LYS A 138      50.860  65.950  78.140  1.00  0.00           C
ATOM   2182  HA  LYS A 138      50.010  65.650  78.740  1.00  0.00           H
ATOM   2183  CB  LYS A 138      51.860  66.680  79.030  1.00  0.00           C
ATOM   2184  HB1 LYS A 138      51.310  67.600  79.340  1.00  0.00           H
ATOM   2185  HB2 LYS A 138      52.710  67.030  78.420  1.00  0.00           H
ATOM   2186  CG  LYS A 138      52.280  65.910  80.300  1.00  0.00           C
ATOM   2187  HG1 LYS A 138      52.940  65.030  80.110  1.00  0.00           H
ATOM   2188  HG2 LYS A 138      51.400  65.460  80.810  1.00  0.00           H
ATOM   2189  CD  LYS A 138      53.020  66.840  81.290  1.00  0.00           C
ATOM   2190  HD1 LYS A 138      53.960  67.260  80.860  1.00  0.00           H
ATOM   2191  HD2 LYS A 138      53.450  66.260  82.140  1.00  0.00           H
ATOM   2192  CE  LYS A 138      52.250  68.070  81.820  1.00  0.00           C
ATOM   2193  HE1 LYS A 138      51.940  68.710  80.960  1.00  0.00           H
ATOM   2194  HE2 LYS A 138      52.860  68.640  82.550  1.00  0.00           H
ATOM   2195  NZ  LYS A 138      51.020  67.770  82.610  1.00  0.00           N
ATOM   2196  HZ1 LYS A 138      51.230  66.880  83.130  1.00  0.00           H
ATOM   2197  HZ2 LYS A 138      50.150  67.610  82.070  1.00  0.00           H
ATOM   2198  HZ3 LYS A 138      50.910  68.470  83.370  1.00  0.00           H
ATOM   2199  C   LYS A 138      50.220  66.980  77.210  1.00  0.00           C
ATOM   2200  O   LYS A 138      49.430  67.820  77.660  1.00  0.00           O
ATOM   2201  N   ILE A 139      50.430  66.900  75.860  1.00  0.00           N
ATOM   2202  HN  ILE A 139      51.210  66.340  75.620  1.00  0.00           H
ATOM   2203  CA  ILE A 139      49.630  67.660  74.910  1.00  0.00           C
ATOM   2204  HA  ILE A 139      49.780  68.720  75.040  1.00  0.00           H
ATOM   2205  CB  ILE A 139      49.920  67.310  73.420  1.00  0.00           C
ATOM   2206  HB  ILE A 139      49.210  67.910  72.810  1.00  0.00           H
ATOM   2207  CG2 ILE A 139      51.260  67.940  73.050  1.00  0.00           C
ATOM   2208 HG21 ILE A 139      52.060  67.450  73.640  1.00  0.00           H
ATOM   2209 HG22 ILE A 139      51.220  69.030  73.250  1.00  0.00           H
ATOM   2210 HG23 ILE A 139      51.460  67.940  71.960  1.00  0.00           H
ATOM   2211  CG1 ILE A 139      49.780  65.810  73.130  1.00  0.00           C
ATOM   2212 HG11 ILE A 139      48.780  65.480  73.470  1.00  0.00           H
ATOM   2213 HG12 ILE A 139      50.550  65.210  73.640  1.00  0.00           H
ATOM   2214  CD  ILE A 139      49.870  65.640  71.610  1.00  0.00           C
ATOM   2215  HD1 ILE A 139      49.230  66.330  71.020  1.00  0.00           H
ATOM   2216  HD2 ILE A 139      49.420  64.640  71.410  1.00  0.00           H
ATOM   2217  HD3 ILE A 139      50.930  65.730  71.340  1.00  0.00           H
ATOM   2218  C   ILE A 139      48.060  67.670  75.200  1.00  0.00           C
ATOM   2219  O   ILE A 139      47.470  66.650  75.480  1.00  0.00           O
ATOM   2220  N   SER A 140      47.450  68.840  75.030  1.00  0.00           N
ATOM   2221  HN  SER A 140      47.930  69.680  74.810  1.00  0.00           H
ATOM   2222  CA  SER A 140      45.980  69.000  75.070  1.00  0.00           C
ATOM   2223  HA  SER A 140      45.750  68.410  75.940  1.00  0.00           H
ATOM   2224  CB  SER A 140      45.560  70.460  75.350  1.00  0.00           C
ATOM   2225  HB1 SER A 140      46.310  70.860  76.070  1.00  0.00           H
ATOM   2226  HB2 SER A 140      44.550  70.450  75.790  1.00  0.00           H
ATOM   2227  OG  SER A 140      45.630  71.270  74.180  1.00  0.00           O
ATOM   2228  HG1 SER A 140      46.570  71.400  74.110  1.00  0.00           H
ATOM   2229  C   SER A 140      45.270  68.300  73.920  1.00  0.00           C
ATOM   2230  O   SER A 140      45.870  68.040  72.880  1.00  0.00           O
ATOM   2231  N   ASN A 141      43.990  67.940  74.070  1.00  0.00           N
ATOM   2232  HN  ASN A 141      43.460  68.330  74.810  1.00  0.00           H
ATOM   2233  CA  ASN A 141      43.240  67.200  73.090  1.00  0.00           C
ATOM   2234  HA  ASN A 141      43.710  66.270  72.830  1.00  0.00           H
ATOM   2235  CB  ASN A 141      41.880  66.810  73.620  1.00  0.00           C
ATOM   2236  HB1 ASN A 141      41.280  66.380  72.800  1.00  0.00           H
ATOM   2237  HB2 ASN A 141      41.340  67.730  73.970  1.00  0.00           H
ATOM   2238  CG  ASN A 141      42.000  65.770  74.700  1.00  0.00           C
ATOM   2239  OD1 ASN A 141      42.990  65.020  74.680  1.00  0.00           O
ATOM   2240  ND2 ASN A 141      41.010  65.550  75.560  1.00  0.00           N
ATOM   2241 HD21 ASN A 141      41.090  64.760  76.180  1.00  0.00           H
ATOM   2242 HD22 ASN A 141      40.280  66.230  75.610  1.00  0.00           H
ATOM   2243  C   ASN A 141      42.990  67.920  71.850  1.00  0.00           C
ATOM   2244  O   ASN A 141      43.130  67.370  70.770  1.00  0.00           O
ATOM   2245  N   ARG A 142      42.790  69.240  71.990  1.00  0.00           N
ATOM   2246  HN  ARG A 142      42.730  69.620  72.910  1.00  0.00           H
ATOM   2247  CA  ARG A 142      42.750  70.090  70.860  1.00  0.00           C
ATOM   2248  HA  ARG A 142      41.980  69.690  70.220  1.00  0.00           H
ATOM   2249  CB  ARG A 142      42.220  71.580  71.250  1.00  0.00           C
ATOM   2250  HB1 ARG A 142      41.980  72.190  70.350  1.00  0.00           H
ATOM   2251  HB2 ARG A 142      43.010  72.060  71.860  1.00  0.00           H
ATOM   2252  CG  ARG A 142      40.930  71.570  72.010  1.00  0.00           C
ATOM   2253  HG1 ARG A 142      40.870  70.800  72.810  1.00  0.00           H
ATOM   2254  HG2 ARG A 142      40.200  71.230  71.240  1.00  0.00           H
ATOM   2255  CD  ARG A 142      40.500  72.940  72.420  1.00  0.00           C
ATOM   2256  HD1 ARG A 142      40.340  73.690  71.610  1.00  0.00           H
ATOM   2257  HD2 ARG A 142      41.370  73.430  72.920  1.00  0.00           H
ATOM   2258  NE  ARG A 142      39.310  72.890  73.360  1.00  0.00           N
ATOM   2259  HE  ARG A 142      39.080  72.030  73.810  1.00  0.00           H
ATOM   2260  CZ  ARG A 142      38.410  73.830  73.460  1.00  0.00           C
ATOM   2261  NH1 ARG A 142      38.580  75.110  73.090  1.00  0.00           N
ATOM   2262 HH11 ARG A 142      39.540  75.370  73.080  1.00  0.00           H
ATOM   2263 HH12 ARG A 142      38.020  75.800  73.560  1.00  0.00           H
ATOM   2264  NH2 ARG A 142      37.310  73.520  74.090  1.00  0.00           N
ATOM   2265 HH21 ARG A 142      37.070  72.560  74.160  1.00  0.00           H
ATOM   2266 HH22 ARG A 142      36.620  74.240  73.990  1.00  0.00           H
ATOM   2267  C   ARG A 142      44.080  70.230  70.160  1.00  0.00           C
ATOM   2268  O   ARG A 142      44.180  70.030  68.940  1.00  0.00           O
ATOM   2269  N   THR A 143      45.220  70.430  70.820  1.00  0.00           N
ATOM   2270  HN  THR A 143      45.250  70.930  71.690  1.00  0.00           H
ATOM   2271  CA  THR A 143      46.480  70.340  70.120  1.00  0.00           C
ATOM   2272  HA  THR A 143      46.430  71.080  69.330  1.00  0.00           H
ATOM   2273  CB  THR A 143      47.600  70.650  71.040  1.00  0.00           C
ATOM   2274  HB  THR A 143      47.760  69.980  71.910  1.00  0.00           H
ATOM   2275  OG1 THR A 143      47.340  71.980  71.440  1.00  0.00           O
ATOM   2276  HG1 THR A 143      47.900  72.110  72.210  1.00  0.00           H
ATOM   2277  CG2 THR A 143      48.930  70.780  70.290  1.00  0.00           C
ATOM   2278 HG21 THR A 143      48.680  71.260  69.320  1.00  0.00           H
ATOM   2279 HG22 THR A 143      49.370  69.760  70.240  1.00  0.00           H
ATOM   2280 HG23 THR A 143      49.520  71.500  70.910  1.00  0.00           H
ATOM   2281  C   THR A 143      46.750  68.930  69.550  1.00  0.00           C
ATOM   2282  O   THR A 143      47.340  68.820  68.500  1.00  0.00           O
ATOM   2283  N   ALA A 144      46.300  67.810  70.210  1.00  0.00           N
ATOM   2284  HN  ALA A 144      45.830  67.950  71.080  1.00  0.00           H
ATOM   2285  CA  ALA A 144      46.440  66.470  69.660  1.00  0.00           C
ATOM   2286  HA  ALA A 144      47.470  66.330  69.410  1.00  0.00           H
ATOM   2287  CB  ALA A 144      46.110  65.350  70.720  1.00  0.00           C
ATOM   2288  HB1 ALA A 144      45.980  64.390  70.180  1.00  0.00           H
ATOM   2289  HB2 ALA A 144      45.210  65.600  71.320  1.00  0.00           H
ATOM   2290  HB3 ALA A 144      46.930  65.340  71.470  1.00  0.00           H
ATOM   2291  C   ALA A 144      45.640  66.170  68.410  1.00  0.00           C
ATOM   2292  O   ALA A 144      46.100  65.490  67.540  1.00  0.00           O
ATOM   2293  N   ALA A 145      44.420  66.700  68.260  1.00  0.00           N
ATOM   2294  HN  ALA A 145      43.870  67.290  68.830  1.00  0.00           H
ATOM   2295  CA  ALA A 145      43.650  66.540  67.080  1.00  0.00           C
ATOM   2296  HA  ALA A 145      43.590  65.490  66.810  1.00  0.00           H
ATOM   2297  CB  ALA A 145      42.190  66.970  67.290  1.00  0.00           C
ATOM   2298  HB1 ALA A 145      41.550  67.130  66.400  1.00  0.00           H
ATOM   2299  HB2 ALA A 145      42.130  68.020  67.670  1.00  0.00           H
ATOM   2300  HB3 ALA A 145      41.580  66.450  68.060  1.00  0.00           H
ATOM   2301  C   ALA A 145      44.320  67.340  66.000  1.00  0.00           C
ATOM   2302  O   ALA A 145      44.300  66.890  64.860  1.00  0.00           O
ATOM   2303  N   ILE A 146      44.980  68.540  66.330  1.00  0.00           N
ATOM   2304  HN  ILE A 146      44.910  68.850  67.270  1.00  0.00           H
ATOM   2305  CA  ILE A 146      45.890  69.250  65.360  1.00  0.00           C
ATOM   2306  HA  ILE A 146      45.260  69.350  64.480  1.00  0.00           H
ATOM   2307  CB  ILE A 146      46.300  70.650  65.820  1.00  0.00           C
ATOM   2308  HB  ILE A 146      46.720  70.640  66.850  1.00  0.00           H
ATOM   2309  CG2 ILE A 146      47.420  71.210  64.900  1.00  0.00           C
ATOM   2310 HG21 ILE A 146      48.400  70.730  65.140  1.00  0.00           H
ATOM   2311 HG22 ILE A 146      47.640  72.300  64.930  1.00  0.00           H
ATOM   2312 HG23 ILE A 146      47.320  70.900  63.830  1.00  0.00           H
ATOM   2313  CG1 ILE A 146      45.040  71.530  65.880  1.00  0.00           C
ATOM   2314 HG11 ILE A 146      45.250  72.550  66.250  1.00  0.00           H
ATOM   2315 HG12 ILE A 146      44.300  71.170  66.630  1.00  0.00           H
ATOM   2316  CD  ILE A 146      44.290  71.770  64.570  1.00  0.00           C
ATOM   2317  HD1 ILE A 146      43.570  72.630  64.650  1.00  0.00           H
ATOM   2318  HD2 ILE A 146      43.770  70.820  64.300  1.00  0.00           H
ATOM   2319  HD3 ILE A 146      45.010  71.960  63.750  1.00  0.00           H
ATOM   2320  C   ILE A 146      46.990  68.450  64.780  1.00  0.00           C
ATOM   2321  O   ILE A 146      47.130  68.440  63.610  1.00  0.00           O
ATOM   2322  N   ILE A 147      47.770  67.860  65.680  1.00  0.00           N
ATOM   2323  HN  ILE A 147      47.620  67.930  66.660  1.00  0.00           H
ATOM   2324  CA  ILE A 147      48.920  67.030  65.340  1.00  0.00           C
ATOM   2325  HA  ILE A 147      49.620  67.660  64.810  1.00  0.00           H
ATOM   2326  CB  ILE A 147      49.620  66.620  66.640  1.00  0.00           C
ATOM   2327  HB  ILE A 147      48.910  66.000  67.250  1.00  0.00           H
ATOM   2328  CG2 ILE A 147      50.720  65.530  66.440  1.00  0.00           C
ATOM   2329 HG21 ILE A 147      50.320  64.640  65.910  1.00  0.00           H
ATOM   2330 HG22 ILE A 147      51.010  65.270  67.480  1.00  0.00           H
ATOM   2331 HG23 ILE A 147      51.530  66.030  65.860  1.00  0.00           H
ATOM   2332  CG1 ILE A 147      50.190  67.890  67.350  1.00  0.00           C
ATOM   2333 HG11 ILE A 147      49.420  68.700  67.390  1.00  0.00           H
ATOM   2334 HG12 ILE A 147      50.970  68.230  66.650  1.00  0.00           H
ATOM   2335  CD  ILE A 147      50.840  67.510  68.660  1.00  0.00           C
ATOM   2336  HD1 ILE A 147      51.210  68.430  69.130  1.00  0.00           H
ATOM   2337  HD2 ILE A 147      51.720  66.830  68.530  1.00  0.00           H
ATOM   2338  HD3 ILE A 147      50.080  67.000  69.310  1.00  0.00           H
ATOM   2339  C   ILE A 147      48.560  65.970  64.410  1.00  0.00           C
ATOM   2340  O   ILE A 147      49.080  65.790  63.350  1.00  0.00           O
ATOM   2341  N   SER A 148      47.440  65.320  64.830  1.00  0.00           N
ATOM   2342  HN  SER A 148      47.030  65.570  65.710  1.00  0.00           H
ATOM   2343  CA  SER A 148      46.750  64.310  63.960  1.00  0.00           C
ATOM   2344  HA  SER A 148      47.390  63.450  63.850  1.00  0.00           H
ATOM   2345  CB  SER A 148      45.500  63.670  64.680  1.00  0.00           C
ATOM   2346  HB1 SER A 148      45.270  62.800  64.060  1.00  0.00           H
ATOM   2347  HB2 SER A 148      44.620  64.360  64.680  1.00  0.00           H
ATOM   2348  OG  SER A 148      45.740  63.150  66.020  1.00  0.00           O
ATOM   2349  HG1 SER A 148      45.860  63.830  66.670  1.00  0.00           H
ATOM   2350  C   SER A 148      46.340  64.780  62.670  1.00  0.00           C
ATOM   2351  O   SER A 148      46.480  64.060  61.660  1.00  0.00           O
ATOM   2352  N   CYS A 149      45.770  65.940  62.480  1.00  0.00           N
ATOM   2353  HN  CYS A 149      45.560  66.470  63.300  1.00  0.00           H
ATOM   2354  CA  CYS A 149      45.470  66.710  61.270  1.00  0.00           C
ATOM   2355  HA  CYS A 149      44.850  66.140  60.590  1.00  0.00           H
ATOM   2356  CB  CYS A 149      44.710  68.050  61.570  1.00  0.00           C
ATOM   2357  HB1 CYS A 149      45.450  68.790  61.940  1.00  0.00           H
ATOM   2358  HB2 CYS A 149      44.070  67.760  62.430  1.00  0.00           H
ATOM   2359  SG  CYS A 149      43.820  68.730  60.170  1.00  0.00           S
ATOM   2360  HG1 CYS A 149      44.830  69.220  59.480  1.00  0.00           H
ATOM   2361  C   CYS A 149      46.680  67.060  60.450  1.00  0.00           C
ATOM   2362  O   CYS A 149      46.670  66.980  59.240  1.00  0.00           O
ATOM   2363  N   LEU A 150      47.820  67.490  61.070  1.00  0.00           N
ATOM   2364  HN  LEU A 150      47.890  67.770  62.040  1.00  0.00           H
ATOM   2365  CA  LEU A 150      49.150  67.620  60.440  1.00  0.00           C
ATOM   2366  HA  LEU A 150      49.170  68.370  59.670  1.00  0.00           H
ATOM   2367  CB  LEU A 150      50.330  68.110  61.430  1.00  0.00           C
ATOM   2368  HB1 LEU A 150      51.190  68.320  60.750  1.00  0.00           H
ATOM   2369  HB2 LEU A 150      50.680  67.260  62.050  1.00  0.00           H
ATOM   2370  CG  LEU A 150      50.120  69.430  62.260  1.00  0.00           C
ATOM   2371  HG  LEU A 150      49.230  69.230  62.900  1.00  0.00           H
ATOM   2372  CD1 LEU A 150      51.250  69.820  63.200  1.00  0.00           C
ATOM   2373 HD11 LEU A 150      51.970  70.440  62.620  1.00  0.00           H
ATOM   2374 HD12 LEU A 150      51.750  68.890  63.550  1.00  0.00           H
ATOM   2375 HD13 LEU A 150      50.880  70.530  63.970  1.00  0.00           H
ATOM   2376  CD2 LEU A 150      49.800  70.590  61.270  1.00  0.00           C
ATOM   2377 HD21 LEU A 150      50.680  70.740  60.600  1.00  0.00           H
ATOM   2378 HD22 LEU A 150      49.690  71.560  61.800  1.00  0.00           H
ATOM   2379 HD23 LEU A 150      48.960  70.410  60.570  1.00  0.00           H
ATOM   2380  C   LEU A 150      49.580  66.310  59.740  1.00  0.00           C
ATOM   2381  O   LEU A 150      50.070  66.240  58.620  1.00  0.00           O
ATOM   2382  N   LEU A 151      49.440  65.120  60.410  1.00  0.00           N
ATOM   2383  HN  LEU A 151      49.230  65.180  61.400  1.00  0.00           H
ATOM   2384  CA  LEU A 151      49.850  63.760  59.910  1.00  0.00           C
ATOM   2385  HA  LEU A 151      50.890  63.790  59.610  1.00  0.00           H
ATOM   2386  CB  LEU A 151      49.810  62.700  61.040  1.00  0.00           C
ATOM   2387  HB1 LEU A 151      50.010  61.690  60.610  1.00  0.00           H
ATOM   2388  HB2 LEU A 151      48.840  62.680  61.570  1.00  0.00           H
ATOM   2389  CG  LEU A 151      50.810  63.000  62.170  1.00  0.00           C
ATOM   2390  HG  LEU A 151      50.500  63.930  62.700  1.00  0.00           H
ATOM   2391  CD1 LEU A 151      50.750  61.760  63.060  1.00  0.00           C
ATOM   2392 HD11 LEU A 151      51.160  60.860  62.560  1.00  0.00           H
ATOM   2393 HD12 LEU A 151      49.700  61.600  63.390  1.00  0.00           H
ATOM   2394 HD13 LEU A 151      51.240  61.910  64.050  1.00  0.00           H
ATOM   2395  CD2 LEU A 151      52.280  63.100  61.660  1.00  0.00           C
ATOM   2396 HD21 LEU A 151      53.010  63.300  62.470  1.00  0.00           H
ATOM   2397 HD22 LEU A 151      52.310  63.920  60.910  1.00  0.00           H
ATOM   2398 HD23 LEU A 151      52.610  62.200  61.120  1.00  0.00           H
ATOM   2399  C   LEU A 151      48.980  63.370  58.720  1.00  0.00           C
ATOM   2400  O   LEU A 151      49.470  62.860  57.730  1.00  0.00           O
ATOM   2401  N   TRP A 152      47.660  63.670  58.780  1.00  0.00           N
ATOM   2402  HN  TRP A 152      47.280  64.100  59.590  1.00  0.00           H
ATOM   2403  CA  TRP A 152      46.770  63.420  57.620  1.00  0.00           C
ATOM   2404  HA  TRP A 152      46.980  62.490  57.100  1.00  0.00           H
ATOM   2405  CB  TRP A 152      45.230  63.610  57.940  1.00  0.00           C
ATOM   2406  HB1 TRP A 152      44.650  63.970  57.060  1.00  0.00           H
ATOM   2407  HB2 TRP A 152      45.180  64.500  58.600  1.00  0.00           H
ATOM   2408  CG  TRP A 152      44.540  62.470  58.540  1.00  0.00           C
ATOM   2409  CD1 TRP A 152      44.060  62.370  59.800  1.00  0.00           C
ATOM   2410  HD1 TRP A 152      44.100  63.130  60.580  1.00  0.00           H
ATOM   2411  NE1 TRP A 152      43.180  61.330  59.850  1.00  0.00           N
ATOM   2412  HE1 TRP A 152      42.680  61.140  60.660  1.00  0.00           H
ATOM   2413  CE2 TRP A 152      43.130  60.660  58.660  1.00  0.00           C
ATOM   2414  CD2 TRP A 152      43.980  61.400  57.800  1.00  0.00           C
ATOM   2415  CE3 TRP A 152      44.040  61.080  56.480  1.00  0.00           C
ATOM   2416  HE3 TRP A 152      44.560  61.720  55.780  1.00  0.00           H
ATOM   2417  CZ3 TRP A 152      43.310  59.970  56.040  1.00  0.00           C
ATOM   2418  HZ3 TRP A 152      43.190  59.620  55.030  1.00  0.00           H
ATOM   2419  CZ2 TRP A 152      42.550  59.440  58.250  1.00  0.00           C
ATOM   2420  HZ2 TRP A 152      41.960  58.750  58.830  1.00  0.00           H
ATOM   2421  CH2 TRP A 152      42.690  59.120  56.950  1.00  0.00           C
ATOM   2422  HH2 TRP A 152      42.250  58.220  56.560  1.00  0.00           H
ATOM   2423  C   TRP A 152      47.150  64.440  56.450  1.00  0.00           C
ATOM   2424  O   TRP A 152      47.060  64.190  55.280  1.00  0.00           O
ATOM   2425  N   GLY A 153      47.490  65.780  56.800  1.00  0.00           N
ATOM   2426  HN  GLY A 153      47.450  65.980  57.770  1.00  0.00           H
ATOM   2427  CA  GLY A 153      47.770  66.760  55.810  1.00  0.00           C
ATOM   2428  HA1 GLY A 153      47.970  67.710  56.290  1.00  0.00           H
ATOM   2429  HA2 GLY A 153      46.870  66.810  55.220  1.00  0.00           H
ATOM   2430  C   GLY A 153      48.920  66.460  54.920  1.00  0.00           C
ATOM   2431  O   GLY A 153      48.830  66.660  53.700  1.00  0.00           O
ATOM   2432  N   ILE A 154      50.010  66.040  55.530  1.00  0.00           N
ATOM   2433  HN  ILE A 154      49.970  66.020  56.510  1.00  0.00           H
ATOM   2434  CA  ILE A 154      51.210  65.490  54.780  1.00  0.00           C
ATOM   2435  HA  ILE A 154      51.610  66.260  54.150  1.00  0.00           H
ATOM   2436  CB  ILE A 154      52.410  65.020  55.720  1.00  0.00           C
ATOM   2437  HB  ILE A 154      51.830  64.540  56.540  1.00  0.00           H
ATOM   2438  CG2 ILE A 154      53.270  63.970  54.960  1.00  0.00           C
ATOM   2439 HG21 ILE A 154      53.480  64.330  53.920  1.00  0.00           H
ATOM   2440 HG22 ILE A 154      52.710  63.020  54.780  1.00  0.00           H
ATOM   2441 HG23 ILE A 154      54.220  63.630  55.420  1.00  0.00           H
ATOM   2442  CG1 ILE A 154      53.210  66.190  56.240  1.00  0.00           C
ATOM   2443 HG11 ILE A 154      52.630  67.120  56.120  1.00  0.00           H
ATOM   2444 HG12 ILE A 154      54.100  66.140  55.590  1.00  0.00           H
ATOM   2445  CD  ILE A 154      53.600  66.010  57.710  1.00  0.00           C
ATOM   2446  HD1 ILE A 154      54.160  65.130  58.080  1.00  0.00           H
ATOM   2447  HD2 ILE A 154      52.630  65.980  58.260  1.00  0.00           H
ATOM   2448  HD3 ILE A 154      54.170  66.930  58.000  1.00  0.00           H
ATOM   2449  C   ILE A 154      50.740  64.260  53.990  1.00  0.00           C
ATOM   2450  O   ILE A 154      51.090  64.160  52.830  1.00  0.00           O
ATOM   2451  N   THR A 155      49.950  63.280  54.560  1.00  0.00           N
ATOM   2452  HN  THR A 155      49.650  63.430  55.500  1.00  0.00           H
ATOM   2453  CA  THR A 155      49.460  62.010  53.840  1.00  0.00           C
ATOM   2454  HA  THR A 155      50.330  61.460  53.520  1.00  0.00           H
ATOM   2455  CB  THR A 155      48.740  61.000  54.730  1.00  0.00           C
ATOM   2456  HB  THR A 155      47.720  61.390  54.940  1.00  0.00           H
ATOM   2457  OG1 THR A 155      49.530  60.720  55.910  1.00  0.00           O
ATOM   2458  HG1 THR A 155      49.550  61.510  56.470  1.00  0.00           H
ATOM   2459  CG2 THR A 155      48.440  59.620  54.050  1.00  0.00           C
ATOM   2460 HG21 THR A 155      48.070  58.850  54.760  1.00  0.00           H
ATOM   2461 HG22 THR A 155      49.360  59.280  53.520  1.00  0.00           H
ATOM   2462 HG23 THR A 155      47.660  59.840  53.290  1.00  0.00           H
ATOM   2463  C   THR A 155      48.670  62.310  52.610  1.00  0.00           C
ATOM   2464  O   THR A 155      48.910  61.670  51.610  1.00  0.00           O
ATOM   2465  N   ILE A 156      47.850  63.360  52.570  1.00  0.00           N
ATOM   2466  HN  ILE A 156      47.670  63.890  53.400  1.00  0.00           H
ATOM   2467  CA  ILE A 156      47.150  63.780  51.350  1.00  0.00           C
ATOM   2468  HA  ILE A 156      46.650  62.940  50.890  1.00  0.00           H
ATOM   2469  CB  ILE A 156      46.090  64.730  51.790  1.00  0.00           C
ATOM   2470  HB  ILE A 156      46.400  65.400  52.620  1.00  0.00           H
ATOM   2471  CG2 ILE A 156      45.670  65.730  50.660  1.00  0.00           C
ATOM   2472 HG21 ILE A 156      46.520  66.400  50.390  1.00  0.00           H
ATOM   2473 HG22 ILE A 156      44.780  66.320  50.980  1.00  0.00           H
ATOM   2474 HG23 ILE A 156      45.330  65.200  49.750  1.00  0.00           H
ATOM   2475  CG1 ILE A 156      44.910  64.020  52.420  1.00  0.00           C
ATOM   2476 HG11 ILE A 156      45.230  63.190  53.090  1.00  0.00           H
ATOM   2477 HG12 ILE A 156      44.310  63.530  51.620  1.00  0.00           H
ATOM   2478  CD  ILE A 156      43.990  64.840  53.390  1.00  0.00           C
ATOM   2479  HD1 ILE A 156      42.970  64.420  53.460  1.00  0.00           H
ATOM   2480  HD2 ILE A 156      43.890  65.890  53.050  1.00  0.00           H
ATOM   2481  HD3 ILE A 156      44.480  64.730  54.390  1.00  0.00           H
ATOM   2482  C   ILE A 156      48.140  64.440  50.470  1.00  0.00           C
ATOM   2483  O   ILE A 156      48.210  64.160  49.320  1.00  0.00           O
ATOM   2484  N   GLY A 157      49.030  65.340  51.060  1.00  0.00           N
ATOM   2485  HN  GLY A 157      48.910  65.600  52.010  1.00  0.00           H
ATOM   2486  CA  GLY A 157      50.150  66.010  50.370  1.00  0.00           C
ATOM   2487  HA1 GLY A 157      50.830  66.410  51.100  1.00  0.00           H
ATOM   2488  HA2 GLY A 157      49.670  66.710  49.710  1.00  0.00           H
ATOM   2489  C   GLY A 157      50.960  65.120  49.390  1.00  0.00           C
ATOM   2490  O   GLY A 157      51.380  65.570  48.300  1.00  0.00           O
ATOM   2491  N   LEU A 158      51.230  63.900  49.880  1.00  0.00           N
ATOM   2492  HN  LEU A 158      50.930  63.720  50.810  1.00  0.00           H
ATOM   2493  CA  LEU A 158      51.960  62.930  49.120  1.00  0.00           C
ATOM   2494  HA  LEU A 158      52.560  63.480  48.390  1.00  0.00           H
ATOM   2495  CB  LEU A 158      52.920  62.330  50.120  1.00  0.00           C
ATOM   2496  HB1 LEU A 158      53.640  61.650  49.630  1.00  0.00           H
ATOM   2497  HB2 LEU A 158      52.300  61.870  50.930  1.00  0.00           H
ATOM   2498  CG  LEU A 158      53.900  63.310  50.880  1.00  0.00           C
ATOM   2499  HG  LEU A 158      53.280  64.050  51.430  1.00  0.00           H
ATOM   2500  CD1 LEU A 158      54.760  62.500  51.910  1.00  0.00           C
ATOM   2501 HD11 LEU A 158      54.050  61.980  52.590  1.00  0.00           H
ATOM   2502 HD12 LEU A 158      55.430  63.220  52.430  1.00  0.00           H
ATOM   2503 HD13 LEU A 158      55.480  61.800  51.450  1.00  0.00           H
ATOM   2504  CD2 LEU A 158      54.790  64.040  49.920  1.00  0.00           C
ATOM   2505 HD21 LEU A 158      55.400  64.730  50.530  1.00  0.00           H
ATOM   2506 HD22 LEU A 158      54.190  64.650  49.210  1.00  0.00           H
ATOM   2507 HD23 LEU A 158      55.480  63.440  49.280  1.00  0.00           H
ATOM   2508  C   LEU A 158      51.180  61.830  48.450  1.00  0.00           C
ATOM   2509  O   LEU A 158      51.740  60.850  47.990  1.00  0.00           O
ATOM   2510  N   THR A 159      49.840  61.930  48.390  1.00  0.00           N
ATOM   2511  HN  THR A 159      49.410  62.750  48.770  1.00  0.00           H
ATOM   2512  CA  THR A 159      49.060  60.910  47.610  1.00  0.00           C
ATOM   2513  HA  THR A 159      49.680  60.340  46.930  1.00  0.00           H
ATOM   2514  CB  THR A 159      48.450  59.820  48.510  1.00  0.00           C
ATOM   2515  HB  THR A 159      47.850  59.150  47.860  1.00  0.00           H
ATOM   2516  OG1 THR A 159      47.630  60.490  49.520  1.00  0.00           O
ATOM   2517  HG1 THR A 159      48.280  60.660  50.200  1.00  0.00           H
ATOM   2518  CG2 THR A 159      49.480  58.950  49.250  1.00  0.00           C
ATOM   2519 HG21 THR A 159      49.890  59.490  50.130  1.00  0.00           H
ATOM   2520 HG22 THR A 159      50.350  58.760  48.580  1.00  0.00           H
ATOM   2521 HG23 THR A 159      49.030  57.960  49.440  1.00  0.00           H
ATOM   2522  C   THR A 159      48.050  61.570  46.640  1.00  0.00           C
ATOM   2523  O   THR A 159      47.520  60.830  45.840  1.00  0.00           O
ATOM   2524  N   VAL A 160      47.740  62.860  46.660  1.00  0.00           N
ATOM   2525  HN  VAL A 160      48.140  63.500  47.320  1.00  0.00           H
ATOM   2526  CA  VAL A 160      46.680  63.450  45.950  1.00  0.00           C
ATOM   2527  HA  VAL A 160      45.810  62.820  46.080  1.00  0.00           H
ATOM   2528  CB  VAL A 160      46.300  64.770  46.580  1.00  0.00           C
ATOM   2529  HB  VAL A 160      46.260  64.590  47.670  1.00  0.00           H
ATOM   2530  CG1 VAL A 160      47.510  65.700  46.360  1.00  0.00           C
ATOM   2531 HG11 VAL A 160      47.290  66.700  46.810  1.00  0.00           H
ATOM   2532 HG12 VAL A 160      47.680  65.910  45.290  1.00  0.00           H
ATOM   2533 HG13 VAL A 160      48.460  65.320  46.800  1.00  0.00           H
ATOM   2534  CG2 VAL A 160      45.080  65.410  45.890  1.00  0.00           C
ATOM   2535 HG21 VAL A 160      44.210  64.860  46.300  1.00  0.00           H
ATOM   2536 HG22 VAL A 160      45.090  65.450  44.790  1.00  0.00           H
ATOM   2537 HG23 VAL A 160      44.890  66.450  46.230  1.00  0.00           H
ATOM   2538  C   VAL A 160      47.020  63.470  44.450  1.00  0.00           C
ATOM   2539  O   VAL A 160      46.170  63.600  43.540  1.00  0.00           O
ATOM   2540  N   HSD A 161      48.300  63.430  44.060  1.00  0.00           N
ATOM   2541  HN  HSD A 161      49.030  63.460  44.740  1.00  0.00           H
ATOM   2542  CA  HSD A 161      48.640  63.360  42.720  1.00  0.00           C
ATOM   2543  HA  HSD A 161      48.260  64.250  42.250  1.00  0.00           H
ATOM   2544  CB  HSD A 161      50.210  63.270  42.760  1.00  0.00           C
ATOM   2545  HB1 HSD A 161      50.730  64.040  43.360  1.00  0.00           H
ATOM   2546  HB2 HSD A 161      50.470  63.440  41.690  1.00  0.00           H
ATOM   2547  ND1 HSD A 161      50.990  61.460  44.460  1.00  0.00           N
ATOM   2548  HD1 HSD A 161      50.690  61.930  45.290  1.00  0.00           H
ATOM   2549  CG  HSD A 161      50.860  61.950  43.180  1.00  0.00           C
ATOM   2550  CE1 HSD A 161      51.870  60.410  44.470  1.00  0.00           C
ATOM   2551  HE1 HSD A 161      52.090  59.830  45.370  1.00  0.00           H
ATOM   2552  NE2 HSD A 161      52.180  60.110  43.210  1.00  0.00           N
ATOM   2553  CD2 HSD A 161      51.730  61.160  42.440  1.00  0.00           C
ATOM   2554  HD2 HSD A 161      51.940  61.250  41.380  1.00  0.00           H
ATOM   2555  C   HSD A 161      48.070  62.100  42.000  1.00  0.00           C
ATOM   2556  O   HSD A 161      47.710  62.220  40.840  1.00  0.00           O
ATOM   2557  N   LEU A 162      47.820  60.940  42.680  1.00  0.00           N
ATOM   2558  HN  LEU A 162      48.090  60.820  43.630  1.00  0.00           H
ATOM   2559  CA  LEU A 162      47.210  59.790  42.070  1.00  0.00           C
ATOM   2560  HA  LEU A 162      47.710  59.520  41.140  1.00  0.00           H
ATOM   2561  CB  LEU A 162      47.370  58.560  42.940  1.00  0.00           C
ATOM   2562  HB1 LEU A 162      46.990  57.620  42.500  1.00  0.00           H
ATOM   2563  HB2 LEU A 162      46.730  58.760  43.840  1.00  0.00           H
ATOM   2564  CG  LEU A 162      48.810  58.200  43.250  1.00  0.00           C
ATOM   2565  HG  LEU A 162      49.180  59.180  43.570  1.00  0.00           H
ATOM   2566  CD1 LEU A 162      48.870  57.300  44.500  1.00  0.00           C
ATOM   2567 HD11 LEU A 162      48.290  57.680  45.360  1.00  0.00           H
ATOM   2568 HD12 LEU A 162      49.950  57.160  44.730  1.00  0.00           H
ATOM   2569 HD13 LEU A 162      48.470  56.300  44.220  1.00  0.00           H
ATOM   2570  CD2 LEU A 162      49.600  57.620  42.020  1.00  0.00           C
ATOM   2571 HD21 LEU A 162      49.720  58.480  41.310  1.00  0.00           H
ATOM   2572 HD22 LEU A 162      48.950  56.930  41.450  1.00  0.00           H
ATOM   2573 HD23 LEU A 162      50.600  57.180  42.210  1.00  0.00           H
ATOM   2574  C   LEU A 162      45.710  60.020  41.760  1.00  0.00           C
ATOM   2575  O   LEU A 162      45.130  59.360  40.920  1.00  0.00           O
ATOM   2576  N   LEU A 163      45.060  61.000  42.500  1.00  0.00           N
ATOM   2577  HN  LEU A 163      45.520  61.590  43.170  1.00  0.00           H
ATOM   2578  CA  LEU A 163      43.650  61.290  42.150  1.00  0.00           C
ATOM   2579  HA  LEU A 163      43.230  60.310  42.010  1.00  0.00           H
ATOM   2580  CB  LEU A 163      42.980  62.070  43.320  1.00  0.00           C
ATOM   2581  HB1 LEU A 163      43.430  63.080  43.360  1.00  0.00           H
ATOM   2582  HB2 LEU A 163      43.380  61.510  44.200  1.00  0.00           H
ATOM   2583  CG  LEU A 163      41.430  62.120  43.230  1.00  0.00           C
ATOM   2584  HG  LEU A 163      41.140  62.650  42.290  1.00  0.00           H
ATOM   2585  CD1 LEU A 163      40.810  60.750  43.200  1.00  0.00           C
ATOM   2586 HD11 LEU A 163      39.710  60.840  43.060  1.00  0.00           H
ATOM   2587 HD12 LEU A 163      41.020  60.050  44.040  1.00  0.00           H
ATOM   2588 HD13 LEU A 163      41.230  60.320  42.260  1.00  0.00           H
ATOM   2589  CD2 LEU A 163      40.950  63.070  44.390  1.00  0.00           C
ATOM   2590 HD21 LEU A 163      41.480  62.810  45.330  1.00  0.00           H
ATOM   2591 HD22 LEU A 163      39.850  63.020  44.510  1.00  0.00           H
ATOM   2592 HD23 LEU A 163      41.250  64.060  44.020  1.00  0.00           H
ATOM   2593  C   LEU A 163      43.470  62.100  40.890  1.00  0.00           C
ATOM   2594  O   LEU A 163      42.420  62.290  40.320  1.00  0.00           O
ATOM   2595  N   LYS A 164      44.590  62.640  40.350  1.00  0.00           N
ATOM   2596  HN  LYS A 164      45.440  62.310  40.770  1.00  0.00           H
ATOM   2597  CA  LYS A 164      44.580  63.630  39.290  1.00  0.00           C
ATOM   2598  HA  LYS A 164      43.550  64.000  39.270  1.00  0.00           H
ATOM   2599  CB  LYS A 164      45.490  64.820  39.600  1.00  0.00           C
ATOM   2600  HB1 LYS A 164      45.370  65.580  38.790  1.00  0.00           H
ATOM   2601  HB2 LYS A 164      46.590  64.630  39.650  1.00  0.00           H
ATOM   2602  CG  LYS A 164      45.110  65.660  40.820  1.00  0.00           C
ATOM   2603  HG1 LYS A 164      44.930  64.900  41.620  1.00  0.00           H
ATOM   2604  HG2 LYS A 164      44.190  66.260  40.660  1.00  0.00           H
ATOM   2605  CD  LYS A 164      46.320  66.450  41.380  1.00  0.00           C
ATOM   2606  HD1 LYS A 164      47.200  65.770  41.340  1.00  0.00           H
ATOM   2607  HD2 LYS A 164      46.160  66.680  42.450  1.00  0.00           H
ATOM   2608  CE  LYS A 164      46.680  67.810  40.640  1.00  0.00           C
ATOM   2609  HE1 LYS A 164      45.820  68.480  40.810  1.00  0.00           H
ATOM   2610  HE2 LYS A 164      46.770  67.570  39.550  1.00  0.00           H
ATOM   2611  NZ  LYS A 164      47.910  68.400  41.180  1.00  0.00           N
ATOM   2612  HZ1 LYS A 164      47.780  68.430  42.210  1.00  0.00           H
ATOM   2613  HZ2 LYS A 164      48.000  69.350  40.780  1.00  0.00           H
ATOM   2614  HZ3 LYS A 164      48.820  67.960  40.930  1.00  0.00           H
ATOM   2615  C   LYS A 164      44.850  63.200  37.920  1.00  0.00           C
ATOM   2616  O   LYS A 164      44.840  63.960  36.960  1.00  0.00           O
ATOM   2617  N   LYS A 165      45.150  61.850  37.780  1.00  0.00           N
ATOM   2618  HN  LYS A 165      45.210  61.340  38.640  1.00  0.00           H
ATOM   2619  CA  LYS A 165      45.620  61.280  36.480  1.00  0.00           C
ATOM   2620  HA  LYS A 165      45.400  61.990  35.690  1.00  0.00           H
ATOM   2621  CB  LYS A 165      47.070  60.890  36.350  1.00  0.00           C
ATOM   2622  HB1 LYS A 165      47.140  60.480  35.330  1.00  0.00           H
ATOM   2623  HB2 LYS A 165      47.170  60.140  37.160  1.00  0.00           H
ATOM   2624  CG  LYS A 165      48.280  61.800  36.420  1.00  0.00           C
ATOM   2625  HG1 LYS A 165      48.090  62.390  35.500  1.00  0.00           H
ATOM   2626  HG2 LYS A 165      49.240  61.270  36.280  1.00  0.00           H
ATOM   2627  CD  LYS A 165      48.390  62.760  37.640  1.00  0.00           C
ATOM   2628  HD1 LYS A 165      48.230  62.040  38.470  1.00  0.00           H
ATOM   2629  HD2 LYS A 165      47.530  63.460  37.700  1.00  0.00           H
ATOM   2630  CE  LYS A 165      49.650  63.540  37.870  1.00  0.00           C
ATOM   2631  HE1 LYS A 165      49.480  64.270  38.690  1.00  0.00           H
ATOM   2632  HE2 LYS A 165      50.020  64.120  36.990  1.00  0.00           H
ATOM   2633  NZ  LYS A 165      50.690  62.600  38.290  1.00  0.00           N
ATOM   2634  HZ1 LYS A 165      50.330  61.960  39.030  1.00  0.00           H
ATOM   2635  HZ2 LYS A 165      51.470  63.150  38.680  1.00  0.00           H
ATOM   2636  HZ3 LYS A 165      51.060  62.080  37.470  1.00  0.00           H
ATOM   2637  C   LYS A 165      44.670  60.160  36.350  1.00  0.00           C
ATOM   2638  O   LYS A 165      44.390  59.360  37.270  1.00  0.00           O
ATOM   2639  N   LYS A 166      44.010  60.030  35.180  1.00  0.00           N
ATOM   2640  HN  LYS A 166      44.180  60.740  34.490  1.00  0.00           H
ATOM   2641  CA  LYS A 166      43.260  58.890  34.740  1.00  0.00           C
ATOM   2642  HA  LYS A 166      42.270  58.830  35.170  1.00  0.00           H
ATOM   2643  CB  LYS A 166      42.920  59.030  33.180  1.00  0.00           C
ATOM   2644  HB1 LYS A 166      42.300  59.950  33.110  1.00  0.00           H
ATOM   2645  HB2 LYS A 166      42.270  58.210  32.830  1.00  0.00           H
ATOM   2646  CG  LYS A 166      44.210  59.110  32.260  1.00  0.00           C
ATOM   2647  HG1 LYS A 166      44.750  58.140  32.210  1.00  0.00           H
ATOM   2648  HG2 LYS A 166      44.850  59.910  32.680  1.00  0.00           H
ATOM   2649  CD  LYS A 166      43.860  59.350  30.740  1.00  0.00           C
ATOM   2650  HD1 LYS A 166      44.850  59.590  30.320  1.00  0.00           H
ATOM   2651  HD2 LYS A 166      43.180  60.200  30.530  1.00  0.00           H
ATOM   2652  CE  LYS A 166      43.140  58.230  30.010  1.00  0.00           C
ATOM   2653  HE1 LYS A 166      43.340  58.440  28.930  1.00  0.00           H
ATOM   2654  HE2 LYS A 166      42.060  58.120  30.210  1.00  0.00           H
ATOM   2655  NZ  LYS A 166      43.770  56.940  30.160  1.00  0.00           N
ATOM   2656  HZ1 LYS A 166      43.050  56.290  29.770  1.00  0.00           H
ATOM   2657  HZ2 LYS A 166      43.930  56.530  31.110  1.00  0.00           H
ATOM   2658  HZ3 LYS A 166      44.650  56.970  29.610  1.00  0.00           H
ATOM   2659  C   LYS A 166      43.800  57.460  35.050  1.00  0.00           C
ATOM   2660  O   LYS A 166      44.980  57.070  35.110  1.00  0.00           O
ATOM   2661  N   MET A 167      42.770  56.600  35.270  1.00  0.00           N
ATOM   2662  HN  MET A 167      41.840  56.930  35.330  1.00  0.00           H
ATOM   2663  CA  MET A 167      43.020  55.220  35.550  1.00  0.00           C
ATOM   2664  HA  MET A 167      44.080  55.040  35.680  1.00  0.00           H
ATOM   2665  CB  MET A 167      42.450  54.920  36.910  1.00  0.00           C
ATOM   2666  HB1 MET A 167      42.210  53.850  37.130  1.00  0.00           H
ATOM   2667  HB2 MET A 167      41.450  55.390  37.000  1.00  0.00           H
ATOM   2668  CG  MET A 167      43.360  55.410  38.050  1.00  0.00           C
ATOM   2669  HG1 MET A 167      42.700  55.300  38.940  1.00  0.00           H
ATOM   2670  HG2 MET A 167      43.670  56.460  37.860  1.00  0.00           H
ATOM   2671  SD  MET A 167      44.840  54.390  38.260  1.00  0.00           S
ATOM   2672  CE  MET A 167      44.010  52.970  39.010  1.00  0.00           C
ATOM   2673  HE1 MET A 167      43.210  53.360  39.670  1.00  0.00           H
ATOM   2674  HE2 MET A 167      44.680  52.360  39.650  1.00  0.00           H
ATOM   2675  HE3 MET A 167      43.490  52.360  38.240  1.00  0.00           H
ATOM   2676  C   MET A 167      42.600  54.090  34.520  1.00  0.00           C
ATOM   2677  O   MET A 167      43.260  53.030  34.450  1.00  0.00           O
ATOM   2678  N   PRO A 168      41.550  54.240  33.730  1.00  0.00           N
ATOM   2679  CD  PRO A 168      40.400  55.100  33.930  1.00  0.00           C
ATOM   2680  HD1 PRO A 168      40.490  56.130  33.500  1.00  0.00           H
ATOM   2681  HD2 PRO A 168      40.170  55.160  35.020  1.00  0.00           H
ATOM   2682  CA  PRO A 168      41.220  53.180  32.680  1.00  0.00           C
ATOM   2683  HA  PRO A 168      41.040  52.300  33.270  1.00  0.00           H
ATOM   2684  CB  PRO A 168      39.920  53.590  32.010  1.00  0.00           C
ATOM   2685  HB1 PRO A 168      39.340  52.730  31.620  1.00  0.00           H
ATOM   2686  HB2 PRO A 168      40.200  54.360  31.260  1.00  0.00           H
ATOM   2687  CG  PRO A 168      39.220  54.460  33.170  1.00  0.00           C
ATOM   2688  HG1 PRO A 168      38.440  55.140  32.770  1.00  0.00           H
ATOM   2689  HG2 PRO A 168      38.620  53.750  33.780  1.00  0.00           H
ATOM   2690  C   PRO A 168      42.410  52.830  31.810  1.00  0.00           C
ATOM   2691  O   PRO A 168      43.140  53.660  31.410  1.00  0.00           O
ATOM   2692  N   ILE A 169      42.540  51.480  31.510  1.00  0.00           N
ATOM   2693  HN  ILE A 169      41.930  50.820  31.920  1.00  0.00           H
ATOM   2694  CA  ILE A 169      43.520  50.960  30.510  1.00  0.00           C
ATOM   2695  HA  ILE A 169      44.480  51.340  30.850  1.00  0.00           H
ATOM   2696  CB  ILE A 169      43.540  49.370  30.620  1.00  0.00           C
ATOM   2697  HB  ILE A 169      42.570  48.910  30.340  1.00  0.00           H
ATOM   2698  CG2 ILE A 169      44.670  48.880  29.670  1.00  0.00           C
ATOM   2699 HG21 ILE A 169      45.570  49.220  30.220  1.00  0.00           H
ATOM   2700 HG22 ILE A 169      44.590  49.330  28.650  1.00  0.00           H
ATOM   2701 HG23 ILE A 169      44.700  47.780  29.560  1.00  0.00           H
ATOM   2702  CG1 ILE A 169      43.780  48.970  32.130  1.00  0.00           C
ATOM   2703 HG11 ILE A 169      42.990  49.350  32.810  1.00  0.00           H
ATOM   2704 HG12 ILE A 169      44.720  49.380  32.570  1.00  0.00           H
ATOM   2705  CD  ILE A 169      43.780  47.450  32.300  1.00  0.00           C
ATOM   2706  HD1 ILE A 169      43.990  47.050  33.320  1.00  0.00           H
ATOM   2707  HD2 ILE A 169      44.590  46.940  31.750  1.00  0.00           H
ATOM   2708  HD3 ILE A 169      42.780  47.080  31.990  1.00  0.00           H
ATOM   2709  C   ILE A 169      43.250  51.560  29.080  1.00  0.00           C
ATOM   2710  O   ILE A 169      42.090  51.850  28.760  1.00  0.00           O
ATOM   2711  N   GLN A 170      44.240  51.840  28.200  1.00  0.00           N
ATOM   2712  HN  GLN A 170      45.200  51.650  28.390  1.00  0.00           H
ATOM   2713  CA  GLN A 170      43.970  52.560  26.880  1.00  0.00           C
ATOM   2714  HA  GLN A 170      42.910  52.720  26.770  1.00  0.00           H
ATOM   2715  CB  GLN A 170      44.750  53.840  26.620  1.00  0.00           C
ATOM   2716  HB1 GLN A 170      44.420  54.610  27.340  1.00  0.00           H
ATOM   2717  HB2 GLN A 170      44.550  54.190  25.580  1.00  0.00           H
ATOM   2718  CG  GLN A 170      46.300  53.730  26.820  1.00  0.00           C
ATOM   2719  HG1 GLN A 170      46.640  53.100  25.970  1.00  0.00           H
ATOM   2720  HG2 GLN A 170      46.520  53.320  27.830  1.00  0.00           H
ATOM   2721  CD  GLN A 170      47.090  55.140  26.690  1.00  0.00           C
ATOM   2722  OE1 GLN A 170      47.190  55.700  25.630  1.00  0.00           O
ATOM   2723  NE2 GLN A 170      47.630  55.620  27.840  1.00  0.00           N
ATOM   2724 HE21 GLN A 170      48.420  56.230  27.810  1.00  0.00           H
ATOM   2725 HE22 GLN A 170      47.330  55.170  28.690  1.00  0.00           H
ATOM   2726  C   GLN A 170      44.160  51.630  25.660  1.00  0.00           C
ATOM   2727  O   GLN A 170      44.380  52.010  24.500  1.00  0.00           O
ATOM   2728  N   ASN A 171      44.030  50.340  25.930  1.00  0.00           N
ATOM   2729  HN  ASN A 171      43.660  50.030  26.800  1.00  0.00           H
ATOM   2730  CA  ASN A 171      44.320  49.400  24.900  1.00  0.00           C
ATOM   2731  HA  ASN A 171      43.810  49.610  23.970  1.00  0.00           H
ATOM   2732  CB  ASN A 171      45.900  49.240  24.880  1.00  0.00           C
ATOM   2733  HB1 ASN A 171      46.340  49.240  25.890  1.00  0.00           H
ATOM   2734  HB2 ASN A 171      46.310  50.150  24.380  1.00  0.00           H
ATOM   2735  CG  ASN A 171      46.510  48.000  24.040  1.00  0.00           C
ATOM   2736  OD1 ASN A 171      47.060  47.170  24.650  1.00  0.00           O
ATOM   2737  ND2 ASN A 171      46.310  47.980  22.720  1.00  0.00           N
ATOM   2738 HD21 ASN A 171      46.710  47.260  22.140  1.00  0.00           H
ATOM   2739 HD22 ASN A 171      46.010  48.850  22.320  1.00  0.00           H
ATOM   2740  C   ASN A 171      43.700  48.080  25.370  1.00  0.00           C
ATOM   2741  O   ASN A 171      43.490  47.840  26.570  1.00  0.00           O
ATOM   2742  N   GLY A 172      43.360  47.110  24.440  1.00  0.00           N
ATOM   2743  HN  GLY A 172      43.660  47.230  23.500  1.00  0.00           H
ATOM   2744  CA  GLY A 172      42.800  45.800  24.840  1.00  0.00           C
ATOM   2745  HA1 GLY A 172      43.280  45.420  25.730  1.00  0.00           H
ATOM   2746  HA2 GLY A 172      42.840  45.070  24.040  1.00  0.00           H
ATOM   2747  C   GLY A 172      41.290  45.970  25.040  1.00  0.00           C
ATOM   2748  O   GLY A 172      40.710  46.970  24.560  1.00  0.00           O
ATOM   2749  N   GLY A 173      40.610  45.100  25.740  1.00  0.00           N
ATOM   2750  HN  GLY A 173      41.110  44.280  26.000  1.00  0.00           H
ATOM   2751  CA  GLY A 173      39.270  45.320  26.280  1.00  0.00           C
ATOM   2752  HA1 GLY A 173      39.200  44.570  27.060  1.00  0.00           H
ATOM   2753  HA2 GLY A 173      38.520  45.190  25.520  1.00  0.00           H
ATOM   2754  C   GLY A 173      38.890  46.630  26.840  1.00  0.00           C
ATOM   2755  O   GLY A 173      39.640  47.220  27.660  1.00  0.00           O
ATOM   2756  N   ALA A 174      37.620  46.960  26.620  1.00  0.00           N
ATOM   2757  HN  ALA A 174      36.990  46.410  26.070  1.00  0.00           H
ATOM   2758  CA  ALA A 174      37.100  48.130  27.240  1.00  0.00           C
ATOM   2759  HA  ALA A 174      37.910  48.830  27.380  1.00  0.00           H
ATOM   2760  CB  ALA A 174      36.070  48.820  26.320  1.00  0.00           C
ATOM   2761  HB1 ALA A 174      35.720  49.830  26.650  1.00  0.00           H
ATOM   2762  HB2 ALA A 174      35.220  48.110  26.250  1.00  0.00           H
ATOM   2763  HB3 ALA A 174      36.650  49.080  25.420  1.00  0.00           H
ATOM   2764  C   ALA A 174      36.590  47.940  28.700  1.00  0.00           C
ATOM   2765  O   ALA A 174      36.140  46.860  29.090  1.00  0.00           O
ATOM   2766  N   ASN A 175      36.710  49.030  29.450  1.00  0.00           N
ATOM   2767  HN  ASN A 175      37.050  49.880  29.030  1.00  0.00           H
ATOM   2768  CA  ASN A 175      36.060  49.220  30.730  1.00  0.00           C
ATOM   2769  HA  ASN A 175      36.270  50.250  30.980  1.00  0.00           H
ATOM   2770  CB  ASN A 175      34.440  48.890  30.760  1.00  0.00           C
ATOM   2771  HB1 ASN A 175      34.040  49.050  31.780  1.00  0.00           H
ATOM   2772  HB2 ASN A 175      34.160  47.850  30.470  1.00  0.00           H
ATOM   2773  CG  ASN A 175      33.740  49.930  29.920  1.00  0.00           C
ATOM   2774  OD1 ASN A 175      34.150  51.140  29.890  1.00  0.00           O
ATOM   2775  ND2 ASN A 175      32.620  49.550  29.250  1.00  0.00           N
ATOM   2776 HD21 ASN A 175      32.240  48.630  29.400  1.00  0.00           H
ATOM   2777 HD22 ASN A 175      32.030  50.220  28.810  1.00  0.00           H
ATOM   2778  C   ASN A 175      36.810  48.490  31.840  1.00  0.00           C
ATOM   2779  O   ASN A 175      36.210  47.880  32.690  1.00  0.00           O
ATOM   2780  N   LEU A 176      38.100  48.620  31.840  1.00  0.00           N
ATOM   2781  HN  LEU A 176      38.550  49.160  31.120  1.00  0.00           H
ATOM   2782  CA  LEU A 176      39.050  48.050  32.750  1.00  0.00           C
ATOM   2783  HA  LEU A 176      38.660  47.310  33.430  1.00  0.00           H
ATOM   2784  CB  LEU A 176      40.220  47.250  32.090  1.00  0.00           C
ATOM   2785  HB1 LEU A 176      40.880  46.770  32.830  1.00  0.00           H
ATOM   2786  HB2 LEU A 176      40.950  47.860  31.500  1.00  0.00           H
ATOM   2787  CG  LEU A 176      39.780  46.090  31.140  1.00  0.00           C
ATOM   2788  HG  LEU A 176      39.140  46.490  30.330  1.00  0.00           H
ATOM   2789  CD1 LEU A 176      41.010  45.580  30.320  1.00  0.00           C
ATOM   2790 HD11 LEU A 176      40.630  44.870  29.560  1.00  0.00           H
ATOM   2791 HD12 LEU A 176      41.790  45.040  30.920  1.00  0.00           H
ATOM   2792 HD13 LEU A 176      41.440  46.380  29.690  1.00  0.00           H
ATOM   2793  CD2 LEU A 176      39.110  44.920  31.810  1.00  0.00           C
ATOM   2794 HD21 LEU A 176      38.120  45.150  32.250  1.00  0.00           H
ATOM   2795 HD22 LEU A 176      39.830  44.550  32.560  1.00  0.00           H
ATOM   2796 HD23 LEU A 176      38.920  44.110  31.080  1.00  0.00           H
ATOM   2797  C   LEU A 176      39.810  49.020  33.570  1.00  0.00           C
ATOM   2798  O   LEU A 176      40.470  49.970  33.090  1.00  0.00           O
ATOM   2799  N   CYS A 177      39.690  48.850  34.890  1.00  0.00           N
ATOM   2800  HN  CYS A 177      39.030  48.170  35.190  1.00  0.00           H
ATOM   2801  CA  CYS A 177      40.490  49.550  35.800  1.00  0.00           C
ATOM   2802  HA  CYS A 177      41.230  50.120  35.260  1.00  0.00           H
ATOM   2803  CB  CYS A 177      39.820  50.540  36.700  1.00  0.00           C
ATOM   2804  HB1 CYS A 177      40.450  50.890  37.550  1.00  0.00           H
ATOM   2805  HB2 CYS A 177      38.940  50.120  37.220  1.00  0.00           H
ATOM   2806  SG  CYS A 177      39.290  51.930  35.720  1.00  0.00           S
ATOM   2807  C   CYS A 177      41.230  48.510  36.680  1.00  0.00           C
ATOM   2808  O   CYS A 177      40.640  47.660  37.290  1.00  0.00           O
ATOM   2809  N   SER A 178      42.580  48.830  36.810  1.00  0.00           N
ATOM   2810  HN  SER A 178      43.150  49.440  36.280  1.00  0.00           H
ATOM   2811  CA  SER A 178      43.530  48.050  37.680  1.00  0.00           C
ATOM   2812  HA  SER A 178      42.960  47.490  38.410  1.00  0.00           H
ATOM   2813  CB  SER A 178      44.440  47.040  36.790  1.00  0.00           C
ATOM   2814  HB1 SER A 178      44.960  47.550  35.950  1.00  0.00           H
ATOM   2815  HB2 SER A 178      43.650  46.380  36.380  1.00  0.00           H
ATOM   2816  OG  SER A 178      45.330  46.280  37.560  1.00  0.00           O
ATOM   2817  HG1 SER A 178      45.960  45.780  37.020  1.00  0.00           H
ATOM   2818  C   SER A 178      44.390  48.950  38.510  1.00  0.00           C
ATOM   2819  O   SER A 178      45.090  49.760  37.930  1.00  0.00           O
ATOM   2820  N   SER A 179      44.480  48.740  39.860  1.00  0.00           N
ATOM   2821  HN  SER A 179      43.920  48.140  40.440  1.00  0.00           H
ATOM   2822  CA  SER A 179      45.500  49.310  40.670  1.00  0.00           C
ATOM   2823  HA  SER A 179      45.580  50.370  40.450  1.00  0.00           H
ATOM   2824  CB  SER A 179      45.160  49.100  42.190  1.00  0.00           C
ATOM   2825  HB1 SER A 179      45.890  49.480  42.930  1.00  0.00           H
ATOM   2826  HB2 SER A 179      45.070  48.010  42.360  1.00  0.00           H
ATOM   2827  OG  SER A 179      43.880  49.650  42.490  1.00  0.00           O
ATOM   2828  HG1 SER A 179      43.260  49.050  42.080  1.00  0.00           H
ATOM   2829  C   SER A 179      46.920  48.910  40.400  1.00  0.00           C
ATOM   2830  O   SER A 179      47.840  49.530  40.960  1.00  0.00           O
ATOM   2831  N   PHE A 180      47.140  47.810  39.670  1.00  0.00           N
ATOM   2832  HN  PHE A 180      46.480  47.370  39.070  1.00  0.00           H
ATOM   2833  CA  PHE A 180      48.500  47.260  39.550  1.00  0.00           C
ATOM   2834  HA  PHE A 180      49.280  47.890  39.950  1.00  0.00           H
ATOM   2835  CB  PHE A 180      48.460  45.910  40.360  1.00  0.00           C
ATOM   2836  HB1 PHE A 180      49.470  45.440  40.320  1.00  0.00           H
ATOM   2837  HB2 PHE A 180      47.820  45.240  39.750  1.00  0.00           H
ATOM   2838  CG  PHE A 180      48.290  45.980  41.860  1.00  0.00           C
ATOM   2839  CD1 PHE A 180      46.960  45.830  42.250  1.00  0.00           C
ATOM   2840  HD1 PHE A 180      46.140  45.860  41.550  1.00  0.00           H
ATOM   2841  CE1 PHE A 180      46.720  46.060  43.670  1.00  0.00           C
ATOM   2842  HE1 PHE A 180      45.720  45.910  44.030  1.00  0.00           H
ATOM   2843  CZ  PHE A 180      47.760  46.120  44.610  1.00  0.00           C
ATOM   2844  HZ  PHE A 180      47.610  46.070  45.670  1.00  0.00           H
ATOM   2845  CD2 PHE A 180      49.330  46.010  42.790  1.00  0.00           C
ATOM   2846  HD2 PHE A 180      50.360  46.120  42.530  1.00  0.00           H
ATOM   2847  CE2 PHE A 180      49.090  46.150  44.140  1.00  0.00           C
ATOM   2848  HE2 PHE A 180      50.000  46.270  44.700  1.00  0.00           H
ATOM   2849  C   PHE A 180      48.850  47.040  38.150  1.00  0.00           C
ATOM   2850  O   PHE A 180      48.150  46.470  37.270  1.00  0.00           O
ATOM   2851  N   SER A 181      50.140  47.390  37.830  1.00  0.00           N
ATOM   2852  HN  SER A 181      50.740  47.870  38.460  1.00  0.00           H
ATOM   2853  CA  SER A 181      50.700  47.200  36.490  1.00  0.00           C
ATOM   2854  HA  SER A 181      50.430  46.250  36.050  1.00  0.00           H
ATOM   2855  CB  SER A 181      50.310  48.380  35.600  1.00  0.00           C
ATOM   2856  HB1 SER A 181      49.220  48.390  35.420  1.00  0.00           H
ATOM   2857  HB2 SER A 181      50.720  48.170  34.600  1.00  0.00           H
ATOM   2858  OG  SER A 181      50.850  49.650  35.940  1.00  0.00           O
ATOM   2859  HG1 SER A 181      50.360  50.100  36.630  1.00  0.00           H
ATOM   2860  C   SER A 181      52.210  47.110  36.520  1.00  0.00           C
ATOM   2861  O   SER A 181      52.680  47.540  37.580  1.00  0.00           O
ATOM   2862  N   ILE A 182      52.930  46.620  35.420  1.00  0.00           N
ATOM   2863  HN  ILE A 182      52.450  46.410  34.570  1.00  0.00           H
ATOM   2864  CA  ILE A 182      54.390  46.500  35.430  1.00  0.00           C
ATOM   2865  HA  ILE A 182      54.740  46.910  36.360  1.00  0.00           H
ATOM   2866  CB  ILE A 182      55.040  45.090  35.330  1.00  0.00           C
ATOM   2867  HB  ILE A 182      54.950  44.680  34.290  1.00  0.00           H
ATOM   2868  CG2 ILE A 182      56.510  45.270  35.890  1.00  0.00           C
ATOM   2869 HG21 ILE A 182      57.210  45.820  35.220  1.00  0.00           H
ATOM   2870 HG22 ILE A 182      56.940  44.260  36.010  1.00  0.00           H
ATOM   2871 HG23 ILE A 182      56.540  45.770  36.880  1.00  0.00           H
ATOM   2872  CG1 ILE A 182      54.380  44.130  36.330  1.00  0.00           C
ATOM   2873 HG11 ILE A 182      53.730  44.700  37.020  1.00  0.00           H
ATOM   2874 HG12 ILE A 182      55.270  43.660  36.810  1.00  0.00           H
ATOM   2875  CD  ILE A 182      53.410  43.120  35.820  1.00  0.00           C
ATOM   2876  HD1 ILE A 182      53.870  42.220  35.360  1.00  0.00           H
ATOM   2877  HD2 ILE A 182      52.800  43.600  35.020  1.00  0.00           H
ATOM   2878  HD3 ILE A 182      52.760  42.810  36.670  1.00  0.00           H
ATOM   2879  C   ILE A 182      54.910  47.410  34.330  1.00  0.00           C
ATOM   2880  O   ILE A 182      54.670  47.300  33.140  1.00  0.00           O
ATOM   2881  N   CYS A 183      55.630  48.480  34.760  1.00  0.00           N
ATOM   2882  HN  CYS A 183      55.940  48.480  35.700  1.00  0.00           H
ATOM   2883  CA  CYS A 183      56.040  49.570  33.860  1.00  0.00           C
ATOM   2884  HA  CYS A 183      55.470  49.400  32.960  1.00  0.00           H
ATOM   2885  CB  CYS A 183      55.820  51.000  34.450  1.00  0.00           C
ATOM   2886  HB1 CYS A 183      56.060  51.760  33.680  1.00  0.00           H
ATOM   2887  HB2 CYS A 183      56.500  51.090  35.340  1.00  0.00           H
ATOM   2888  SG  CYS A 183      54.170  51.320  35.040  1.00  0.00           S
ATOM   2889  C   CYS A 183      57.550  49.490  33.520  1.00  0.00           C
ATOM   2890  O   CYS A 183      58.310  48.900  34.270  1.00  0.00           O
ATOM   2891  N   HSD A 184      57.990  50.110  32.360  1.00  0.00           N
ATOM   2892  HN  HSD A 184      57.250  50.560  31.860  1.00  0.00           H
ATOM   2893  CA  HSD A 184      59.250  49.940  31.750  1.00  0.00           C
ATOM   2894  HA  HSD A 184      59.730  48.990  31.970  1.00  0.00           H
ATOM   2895  CB  HSD A 184      59.240  49.940  30.210  1.00  0.00           C
ATOM   2896  HB1 HSD A 184      60.240  49.930  29.760  1.00  0.00           H
ATOM   2897  HB2 HSD A 184      58.780  50.940  30.090  1.00  0.00           H
ATOM   2898  ND1 HSD A 184      57.200  48.720  29.190  1.00  0.00           N
ATOM   2899  HD1 HSD A 184      56.520  49.450  29.310  1.00  0.00           H
ATOM   2900  CG  HSD A 184      58.490  48.780  29.610  1.00  0.00           C
ATOM   2901  CE1 HSD A 184      56.960  47.510  28.730  1.00  0.00           C
ATOM   2902  HE1 HSD A 184      55.960  47.200  28.430  1.00  0.00           H
ATOM   2903  NE2 HSD A 184      58.030  46.770  28.870  1.00  0.00           N
ATOM   2904  CD2 HSD A 184      58.970  47.530  29.380  1.00  0.00           C
ATOM   2905  HD2 HSD A 184      59.920  47.080  29.650  1.00  0.00           H
ATOM   2906  C   HSD A 184      60.240  51.030  32.310  1.00  0.00           C
ATOM   2907  O   HSD A 184      59.900  52.200  32.570  1.00  0.00           O
ATOM   2908  N   THR A 185      61.530  50.710  32.510  1.00  0.00           N
ATOM   2909  HN  THR A 185      61.820  49.820  32.180  1.00  0.00           H
ATOM   2910  CA  THR A 185      62.570  51.560  33.180  1.00  0.00           C
ATOM   2911  HA  THR A 185      63.410  50.860  33.190  1.00  0.00           H
ATOM   2912  CB  THR A 185      63.090  52.670  32.240  1.00  0.00           C
ATOM   2913  HB  THR A 185      63.220  52.200  31.250  1.00  0.00           H
ATOM   2914  OG1 THR A 185      64.360  53.190  32.560  1.00  0.00           O
ATOM   2915  HG1 THR A 185      64.950  52.500  32.260  1.00  0.00           H
ATOM   2916  CG2 THR A 185      62.180  53.960  32.050  1.00  0.00           C
ATOM   2917 HG21 THR A 185      62.030  54.530  32.990  1.00  0.00           H
ATOM   2918 HG22 THR A 185      61.320  53.860  31.350  1.00  0.00           H
ATOM   2919 HG23 THR A 185      62.840  54.640  31.460  1.00  0.00           H
ATOM   2920  C   THR A 185      62.250  52.070  34.530  1.00  0.00           C
ATOM   2921  O   THR A 185      61.190  51.710  35.080  1.00  0.00           O
ATOM   2922  N   PHE A 186      63.150  52.790  35.200  1.00  0.00           N
ATOM   2923  HN  PHE A 186      64.040  52.900  34.740  1.00  0.00           H
ATOM   2924  CA  PHE A 186      63.040  53.090  36.600  1.00  0.00           C
ATOM   2925  HA  PHE A 186      62.770  52.150  37.070  1.00  0.00           H
ATOM   2926  CB  PHE A 186      64.320  53.580  37.350  1.00  0.00           C
ATOM   2927  HB1 PHE A 186      64.090  53.600  38.430  1.00  0.00           H
ATOM   2928  HB2 PHE A 186      64.480  54.650  37.100  1.00  0.00           H
ATOM   2929  CG  PHE A 186      65.460  52.720  36.980  1.00  0.00           C
ATOM   2930  CD1 PHE A 186      65.760  51.610  37.820  1.00  0.00           C
ATOM   2931  HD1 PHE A 186      65.230  51.430  38.730  1.00  0.00           H
ATOM   2932  CE1 PHE A 186      66.900  50.830  37.480  1.00  0.00           C
ATOM   2933  HE1 PHE A 186      67.230  50.100  38.200  1.00  0.00           H
ATOM   2934  CZ  PHE A 186      67.550  51.070  36.270  1.00  0.00           C
ATOM   2935  HZ  PHE A 186      68.390  50.530  35.880  1.00  0.00           H
ATOM   2936  CD2 PHE A 186      66.300  53.030  35.900  1.00  0.00           C
ATOM   2937  HD2 PHE A 186      66.010  53.870  35.290  1.00  0.00           H
ATOM   2938  CE2 PHE A 186      67.150  52.080  35.390  1.00  0.00           C
ATOM   2939  HE2 PHE A 186      67.650  52.300  34.460  1.00  0.00           H
ATOM   2940  C   PHE A 186      61.930  54.150  36.880  1.00  0.00           C
ATOM   2941  O   PHE A 186      62.010  55.260  36.380  1.00  0.00           O
ATOM   2942  N   GLN A 187      61.010  53.770  37.700  1.00  0.00           N
ATOM   2943  HN  GLN A 187      61.050  52.850  38.090  1.00  0.00           H
ATOM   2944  CA  GLN A 187      59.830  54.560  38.160  1.00  0.00           C
ATOM   2945  HA  GLN A 187      59.440  55.140  37.340  1.00  0.00           H
ATOM   2946  CB  GLN A 187      58.620  53.650  38.500  1.00  0.00           C
ATOM   2947  HB1 GLN A 187      57.800  54.130  39.070  1.00  0.00           H
ATOM   2948  HB2 GLN A 187      58.990  52.810  39.140  1.00  0.00           H
ATOM   2949  CG  GLN A 187      57.990  52.910  37.300  1.00  0.00           C
ATOM   2950  HG1 GLN A 187      56.970  52.560  37.530  1.00  0.00           H
ATOM   2951  HG2 GLN A 187      58.670  52.060  37.060  1.00  0.00           H
ATOM   2952  CD  GLN A 187      57.890  53.800  36.040  1.00  0.00           C
ATOM   2953  OE1 GLN A 187      57.100  54.690  36.080  1.00  0.00           O
ATOM   2954  NE2 GLN A 187      58.590  53.590  34.900  1.00  0.00           N
ATOM   2955 HE21 GLN A 187      59.340  52.930  34.850  1.00  0.00           H
ATOM   2956 HE22 GLN A 187      58.480  54.070  34.030  1.00  0.00           H
ATOM   2957  C   GLN A 187      60.200  55.380  39.300  1.00  0.00           C
ATOM   2958  O   GLN A 187      60.560  54.770  40.300  1.00  0.00           O
ATOM   2959  N   TRP A 188      60.070  56.720  39.200  1.00  0.00           N
ATOM   2960  HN  TRP A 188      59.820  57.130  38.330  1.00  0.00           H
ATOM   2961  CA  TRP A 188      60.360  57.740  40.190  1.00  0.00           C
ATOM   2962  HA  TRP A 188      61.350  57.500  40.560  1.00  0.00           H
ATOM   2963  CB  TRP A 188      60.400  59.200  39.540  1.00  0.00           C
ATOM   2964  HB1 TRP A 188      59.520  59.200  38.850  1.00  0.00           H
ATOM   2965  HB2 TRP A 188      61.350  59.300  38.980  1.00  0.00           H
ATOM   2966  CG  TRP A 188      60.270  60.330  40.460  1.00  0.00           C
ATOM   2967  CD1 TRP A 188      59.220  61.210  40.420  1.00  0.00           C
ATOM   2968  HD1 TRP A 188      58.260  60.990  39.980  1.00  0.00           H
ATOM   2969  NE1 TRP A 188      59.510  62.290  41.150  1.00  0.00           N
ATOM   2970  HE1 TRP A 188      59.040  63.150  41.140  1.00  0.00           H
ATOM   2971  CE2 TRP A 188      60.740  62.180  41.720  1.00  0.00           C
ATOM   2972  CD2 TRP A 188      61.230  60.940  41.390  1.00  0.00           C
ATOM   2973  CE3 TRP A 188      62.530  60.590  41.790  1.00  0.00           C
ATOM   2974  HE3 TRP A 188      62.960  59.690  41.390  1.00  0.00           H
ATOM   2975  CZ3 TRP A 188      63.260  61.500  42.600  1.00  0.00           C
ATOM   2976  HZ3 TRP A 188      64.180  61.140  43.040  1.00  0.00           H
ATOM   2977  CZ2 TRP A 188      61.430  63.060  42.560  1.00  0.00           C
ATOM   2978  HZ2 TRP A 188      61.120  64.050  42.840  1.00  0.00           H
ATOM   2979  CH2 TRP A 188      62.690  62.670  43.000  1.00  0.00           C
ATOM   2980  HH2 TRP A 188      63.260  63.240  43.720  1.00  0.00           H
ATOM   2981  C   TRP A 188      59.400  57.450  41.340  1.00  0.00           C
ATOM   2982  O   TRP A 188      59.760  57.410  42.510  1.00  0.00           O
ATOM   2983  N   HSE A 189      58.070  57.350  41.110  1.00  0.00           N
ATOM   2984  HN  HSE A 189      57.710  57.420  40.190  1.00  0.00           H
ATOM   2985  CA  HSE A 189      57.140  57.060  42.210  1.00  0.00           C
ATOM   2986  HA  HSE A 189      57.330  57.840  42.930  1.00  0.00           H
ATOM   2987  CB  HSE A 189      55.700  57.170  41.710  1.00  0.00           C
ATOM   2988  HB1 HSE A 189      55.630  58.140  41.170  1.00  0.00           H
ATOM   2989  HB2 HSE A 189      55.040  57.270  42.610  1.00  0.00           H
ATOM   2990  ND1 HSE A 189      55.650  56.210  39.490  1.00  0.00           N
ATOM   2991  CG  HSE A 189      55.300  56.070  40.790  1.00  0.00           C
ATOM   2992  CE1 HSE A 189      55.170  55.070  38.930  1.00  0.00           C
ATOM   2993  HE1 HSE A 189      55.410  54.870  37.880  1.00  0.00           H
ATOM   2994  NE2 HSE A 189      54.570  54.290  39.860  1.00  0.00           N
ATOM   2995  HE2 HSE A 189      54.160  53.390  39.740  1.00  0.00           H
ATOM   2996  CD2 HSE A 189      54.680  54.940  41.030  1.00  0.00           C
ATOM   2997  HD2 HSE A 189      54.250  54.580  41.960  1.00  0.00           H
ATOM   2998  C   HSE A 189      57.320  55.800  43.030  1.00  0.00           C
ATOM   2999  O   HSE A 189      57.190  55.800  44.240  1.00  0.00           O
ATOM   3000  N   GLU A 190      57.730  54.690  42.400  1.00  0.00           N
ATOM   3001  HN  GLU A 190      57.750  54.590  41.410  1.00  0.00           H
ATOM   3002  CA  GLU A 190      58.170  53.540  43.150  1.00  0.00           C
ATOM   3003  HA  GLU A 190      57.410  53.190  43.830  1.00  0.00           H
ATOM   3004  CB  GLU A 190      58.390  52.350  42.190  1.00  0.00           C
ATOM   3005  HB1 GLU A 190      58.780  51.460  42.720  1.00  0.00           H
ATOM   3006  HB2 GLU A 190      59.120  52.650  41.410  1.00  0.00           H
ATOM   3007  CG  GLU A 190      57.180  51.680  41.560  1.00  0.00           C
ATOM   3008  HG1 GLU A 190      56.660  52.450  40.950  1.00  0.00           H
ATOM   3009  HG2 GLU A 190      56.430  51.400  42.350  1.00  0.00           H
ATOM   3010  CD  GLU A 190      57.370  50.510  40.580  1.00  0.00           C
ATOM   3011  OE1 GLU A 190      56.370  50.110  39.970  1.00  0.00           O
ATOM   3012  OE2 GLU A 190      58.530  50.110  40.390  1.00  0.00           O
ATOM   3013  C   GLU A 190      59.350  53.860  44.100  1.00  0.00           C
ATOM   3014  O   GLU A 190      59.350  53.500  45.290  1.00  0.00           O
ATOM   3015  N   ALA A 191      60.380  54.540  43.550  1.00  0.00           N
ATOM   3016  HN  ALA A 191      60.300  54.720  42.580  1.00  0.00           H
ATOM   3017  CA  ALA A 191      61.580  54.910  44.360  1.00  0.00           C
ATOM   3018  HA  ALA A 191      61.970  53.980  44.750  1.00  0.00           H
ATOM   3019  CB  ALA A 191      62.650  55.520  43.410  1.00  0.00           C
ATOM   3020  HB1 ALA A 191      63.450  56.030  43.970  1.00  0.00           H
ATOM   3021  HB2 ALA A 191      62.200  56.280  42.740  1.00  0.00           H
ATOM   3022  HB3 ALA A 191      63.070  54.660  42.840  1.00  0.00           H
ATOM   3023  C   ALA A 191      61.150  55.850  45.510  1.00  0.00           C
ATOM   3024  O   ALA A 191      61.550  55.590  46.650  1.00  0.00           O
ATOM   3025  N   MET A 192      60.270  56.880  45.340  1.00  0.00           N
ATOM   3026  HN  MET A 192      60.010  57.170  44.420  1.00  0.00           H
ATOM   3027  CA  MET A 192      59.820  57.730  46.450  1.00  0.00           C
ATOM   3028  HA  MET A 192      60.660  58.010  47.070  1.00  0.00           H
ATOM   3029  CB  MET A 192      59.200  58.970  45.990  1.00  0.00           C
ATOM   3030  HB1 MET A 192      58.600  59.550  46.720  1.00  0.00           H
ATOM   3031  HB2 MET A 192      58.520  58.730  45.150  1.00  0.00           H
ATOM   3032  CG  MET A 192      60.120  60.000  45.440  1.00  0.00           C
ATOM   3033  HG1 MET A 192      59.540  60.830  44.980  1.00  0.00           H
ATOM   3034  HG2 MET A 192      60.700  59.600  44.590  1.00  0.00           H
ATOM   3035  SD  MET A 192      61.340  60.650  46.660  1.00  0.00           S
ATOM   3036  CE  MET A 192      60.190  61.350  47.940  1.00  0.00           C
ATOM   3037  HE1 MET A 192      59.990  60.580  48.710  1.00  0.00           H
ATOM   3038  HE2 MET A 192      59.190  61.640  47.560  1.00  0.00           H
ATOM   3039  HE3 MET A 192      60.560  62.290  48.400  1.00  0.00           H
ATOM   3040  C   MET A 192      58.810  57.060  47.310  1.00  0.00           C
ATOM   3041  O   MET A 192      58.800  57.200  48.530  1.00  0.00           O
ATOM   3042  N   PHE A 193      57.970  56.170  46.800  1.00  0.00           N
ATOM   3043  HN  PHE A 193      57.940  55.790  45.870  1.00  0.00           H
ATOM   3044  CA  PHE A 193      57.000  55.390  47.600  1.00  0.00           C
ATOM   3045  HA  PHE A 193      56.320  56.100  48.030  1.00  0.00           H
ATOM   3046  CB  PHE A 193      56.160  54.460  46.630  1.00  0.00           C
ATOM   3047  HB1 PHE A 193      56.930  54.040  45.960  1.00  0.00           H
ATOM   3048  HB2 PHE A 193      55.570  55.290  46.180  1.00  0.00           H
ATOM   3049  CG  PHE A 193      55.240  53.390  47.180  1.00  0.00           C
ATOM   3050  CD1 PHE A 193      54.810  53.420  48.480  1.00  0.00           C
ATOM   3051  HD1 PHE A 193      55.070  54.250  49.140  1.00  0.00           H
ATOM   3052  CE1 PHE A 193      54.200  52.320  49.060  1.00  0.00           C
ATOM   3053  HE1 PHE A 193      54.040  52.260  50.120  1.00  0.00           H
ATOM   3054  CZ  PHE A 193      53.780  51.270  48.160  1.00  0.00           C
ATOM   3055  HZ  PHE A 193      53.320  50.350  48.490  1.00  0.00           H
ATOM   3056  CD2 PHE A 193      54.830  52.380  46.320  1.00  0.00           C
ATOM   3057  HD2 PHE A 193      55.140  52.370  45.290  1.00  0.00           H
ATOM   3058  CE2 PHE A 193      54.080  51.310  46.810  1.00  0.00           C
ATOM   3059  HE2 PHE A 193      53.830  50.420  46.260  1.00  0.00           H
ATOM   3060  C   PHE A 193      57.820  54.480  48.570  1.00  0.00           C
ATOM   3061  O   PHE A 193      57.430  54.370  49.730  1.00  0.00           O
ATOM   3062  N   LEU A 194      58.940  53.880  48.120  1.00  0.00           N
ATOM   3063  HN  LEU A 194      59.230  54.150  47.200  1.00  0.00           H
ATOM   3064  CA  LEU A 194      59.800  53.000  48.920  1.00  0.00           C
ATOM   3065  HA  LEU A 194      59.060  52.290  49.260  1.00  0.00           H
ATOM   3066  CB  LEU A 194      60.960  52.230  48.070  1.00  0.00           C
ATOM   3067  HB1 LEU A 194      61.560  53.010  47.560  1.00  0.00           H
ATOM   3068  HB2 LEU A 194      60.400  51.660  47.290  1.00  0.00           H
ATOM   3069  CG  LEU A 194      61.970  51.360  48.930  1.00  0.00           C
ATOM   3070  HG  LEU A 194      62.280  52.010  49.770  1.00  0.00           H
ATOM   3071  CD1 LEU A 194      61.060  50.180  49.560  1.00  0.00           C
ATOM   3072 HD11 LEU A 194      61.800  49.520  50.050  1.00  0.00           H
ATOM   3073 HD12 LEU A 194      60.520  49.570  48.810  1.00  0.00           H
ATOM   3074 HD13 LEU A 194      60.210  50.520  50.180  1.00  0.00           H
ATOM   3075  CD2 LEU A 194      63.090  50.880  48.060  1.00  0.00           C
ATOM   3076 HD21 LEU A 194      62.810  50.000  47.450  1.00  0.00           H
ATOM   3077 HD22 LEU A 194      63.970  50.490  48.630  1.00  0.00           H
ATOM   3078 HD23 LEU A 194      63.650  51.620  47.440  1.00  0.00           H
ATOM   3079  C   LEU A 194      60.360  53.650  50.140  1.00  0.00           C
ATOM   3080  O   LEU A 194      60.190  53.170  51.260  1.00  0.00           O
ATOM   3081  N   LEU A 195      60.910  54.910  49.930  1.00  0.00           N
ATOM   3082  HN  LEU A 195      60.970  55.360  49.040  1.00  0.00           H
ATOM   3083  CA  LEU A 195      61.280  55.820  51.020  1.00  0.00           C
ATOM   3084  HA  LEU A 195      61.970  55.280  51.630  1.00  0.00           H
ATOM   3085  CB  LEU A 195      62.030  57.080  50.540  1.00  0.00           C
ATOM   3086  HB1 LEU A 195      61.480  57.690  49.790  1.00  0.00           H
ATOM   3087  HB2 LEU A 195      63.000  56.800  50.070  1.00  0.00           H
ATOM   3088  CG  LEU A 195      62.580  58.020  51.640  1.00  0.00           C
ATOM   3089  HG  LEU A 195      61.650  58.360  52.120  1.00  0.00           H
ATOM   3090  CD1 LEU A 195      63.490  57.270  52.690  1.00  0.00           C
ATOM   3091 HD11 LEU A 195      64.360  56.850  52.160  1.00  0.00           H
ATOM   3092 HD12 LEU A 195      62.920  56.500  53.270  1.00  0.00           H
ATOM   3093 HD13 LEU A 195      63.830  57.900  53.540  1.00  0.00           H
ATOM   3094  CD2 LEU A 195      63.330  59.220  51.060  1.00  0.00           C
ATOM   3095 HD21 LEU A 195      64.400  59.020  50.820  1.00  0.00           H
ATOM   3096 HD22 LEU A 195      63.390  59.960  51.890  1.00  0.00           H
ATOM   3097 HD23 LEU A 195      62.880  59.700  50.170  1.00  0.00           H
ATOM   3098  C   LEU A 195      60.200  56.210  52.010  1.00  0.00           C
ATOM   3099  O   LEU A 195      60.310  56.200  53.250  1.00  0.00           O
ATOM   3100  N   GLU A 196      58.980  56.530  51.490  1.00  0.00           N
ATOM   3101  HN  GLU A 196      58.690  56.500  50.540  1.00  0.00           H
ATOM   3102  CA  GLU A 196      57.900  56.950  52.330  1.00  0.00           C
ATOM   3103  HA  GLU A 196      58.270  57.720  53.000  1.00  0.00           H
ATOM   3104  CB  GLU A 196      56.760  57.680  51.440  1.00  0.00           C
ATOM   3105  HB1 GLU A 196      55.970  58.010  52.140  1.00  0.00           H
ATOM   3106  HB2 GLU A 196      56.420  56.960  50.660  1.00  0.00           H
ATOM   3107  CG  GLU A 196      57.310  58.970  50.730  1.00  0.00           C
ATOM   3108  HG1 GLU A 196      58.340  58.830  50.330  1.00  0.00           H
ATOM   3109  HG2 GLU A 196      57.270  59.850  51.390  1.00  0.00           H
ATOM   3110  CD  GLU A 196      56.530  59.390  49.420  1.00  0.00           C
ATOM   3111  OE1 GLU A 196      55.620  58.830  48.810  1.00  0.00           O
ATOM   3112  OE2 GLU A 196      56.800  60.680  49.090  1.00  0.00           O
ATOM   3113  HE2 GLU A 196      56.230  60.990  48.390  1.00  0.00           H
ATOM   3114  C   GLU A 196      57.380  55.830  53.160  1.00  0.00           C
ATOM   3115  O   GLU A 196      56.740  56.030  54.170  1.00  0.00           O
ATOM   3116  N   PHE A 197      57.570  54.580  52.650  1.00  0.00           N
ATOM   3117  HN  PHE A 197      57.850  54.420  51.700  1.00  0.00           H
ATOM   3118  CA  PHE A 197      57.080  53.400  53.410  1.00  0.00           C
ATOM   3119  HA  PHE A 197      56.270  53.720  54.050  1.00  0.00           H
ATOM   3120  CB  PHE A 197      56.490  52.390  52.420  1.00  0.00           C
ATOM   3121  HB1 PHE A 197      57.250  52.170  51.640  1.00  0.00           H
ATOM   3122  HB2 PHE A 197      55.640  52.960  51.990  1.00  0.00           H
ATOM   3123  CG  PHE A 197      55.900  51.050  52.850  1.00  0.00           C
ATOM   3124  CD1 PHE A 197      56.150  49.890  52.100  1.00  0.00           C
ATOM   3125  HD1 PHE A 197      56.760  50.000  51.210  1.00  0.00           H
ATOM   3126  CE1 PHE A 197      55.460  48.710  52.330  1.00  0.00           C
ATOM   3127  HE1 PHE A 197      55.710  47.890  51.670  1.00  0.00           H
ATOM   3128  CZ  PHE A 197      54.560  48.560  53.390  1.00  0.00           C
ATOM   3129  HZ  PHE A 197      53.920  47.700  53.550  1.00  0.00           H
ATOM   3130  CD2 PHE A 197      55.050  50.880  53.950  1.00  0.00           C
ATOM   3131  HD2 PHE A 197      54.820  51.750  54.550  1.00  0.00           H
ATOM   3132  CE2 PHE A 197      54.390  49.710  54.260  1.00  0.00           C
ATOM   3133  HE2 PHE A 197      53.730  49.690  55.110  1.00  0.00           H
ATOM   3134  C   PHE A 197      58.210  52.800  54.300  1.00  0.00           C
ATOM   3135  O   PHE A 197      58.000  52.310  55.390  1.00  0.00           O
ATOM   3136  N   PHE A 198      59.470  52.990  53.950  1.00  0.00           N
ATOM   3137  HN  PHE A 198      59.660  53.230  53.000  1.00  0.00           H
ATOM   3138  CA  PHE A 198      60.650  52.710  54.790  1.00  0.00           C
ATOM   3139  HA  PHE A 198      60.600  51.710  55.190  1.00  0.00           H
ATOM   3140  CB  PHE A 198      61.940  52.760  53.820  1.00  0.00           C
ATOM   3141  HB1 PHE A 198      61.630  53.680  53.260  1.00  0.00           H
ATOM   3142  HB2 PHE A 198      61.780  51.900  53.140  1.00  0.00           H
ATOM   3143  CG  PHE A 198      63.310  52.940  54.400  1.00  0.00           C
ATOM   3144  CD1 PHE A 198      64.330  53.560  53.690  1.00  0.00           C
ATOM   3145  HD1 PHE A 198      64.080  53.840  52.690  1.00  0.00           H
ATOM   3146  CE1 PHE A 198      65.590  53.650  54.180  1.00  0.00           C
ATOM   3147  HE1 PHE A 198      66.330  54.210  53.630  1.00  0.00           H
ATOM   3148  CZ  PHE A 198      65.890  53.170  55.440  1.00  0.00           C
ATOM   3149  HZ  PHE A 198      66.910  53.180  55.780  1.00  0.00           H
ATOM   3150  CD2 PHE A 198      63.580  52.420  55.680  1.00  0.00           C
ATOM   3151  HD2 PHE A 198      62.810  51.840  56.150  1.00  0.00           H
ATOM   3152  CE2 PHE A 198      64.870  52.550  56.190  1.00  0.00           C
ATOM   3153  HE2 PHE A 198      65.120  52.260  57.200  1.00  0.00           H
ATOM   3154  C   PHE A 198      60.810  53.560  56.060  1.00  0.00           C
ATOM   3155  O   PHE A 198      60.960  53.020  57.170  1.00  0.00           O
ATOM   3156  N   LEU A 199      60.710  54.860  55.920  1.00  0.00           N
ATOM   3157  HN  LEU A 199      60.550  55.230  55.010  1.00  0.00           H
ATOM   3158  CA  LEU A 199      60.820  55.780  56.950  1.00  0.00           C
ATOM   3159  HA  LEU A 199      61.800  55.650  57.390  1.00  0.00           H
ATOM   3160  CB  LEU A 199      60.680  57.170  56.300  1.00  0.00           C
ATOM   3161  HB1 LEU A 199      59.680  57.130  55.840  1.00  0.00           H
ATOM   3162  HB2 LEU A 199      61.360  57.450  55.460  1.00  0.00           H
ATOM   3163  CG  LEU A 199      60.670  58.460  57.220  1.00  0.00           C
ATOM   3164  HG  LEU A 199      59.790  58.350  57.900  1.00  0.00           H
ATOM   3165  CD1 LEU A 199      61.890  58.500  58.040  1.00  0.00           C
ATOM   3166 HD11 LEU A 199      62.750  58.670  57.370  1.00  0.00           H
ATOM   3167 HD12 LEU A 199      62.040  57.520  58.570  1.00  0.00           H
ATOM   3168 HD13 LEU A 199      61.910  59.340  58.750  1.00  0.00           H
ATOM   3169  CD2 LEU A 199      60.460  59.810  56.450  1.00  0.00           C
ATOM   3170 HD21 LEU A 199      59.680  59.760  55.660  1.00  0.00           H
ATOM   3171 HD22 LEU A 199      61.360  60.130  55.890  1.00  0.00           H
ATOM   3172 HD23 LEU A 199      60.140  60.620  57.150  1.00  0.00           H
ATOM   3173  C   LEU A 199      59.900  55.650  58.110  1.00  0.00           C
ATOM   3174  O   LEU A 199      60.400  55.620  59.240  1.00  0.00           O
ATOM   3175  N   PRO A 200      58.600  55.470  58.070  1.00  0.00           N
ATOM   3176  CD  PRO A 200      57.720  55.640  56.880  1.00  0.00           C
ATOM   3177  HD1 PRO A 200      58.030  55.040  56.000  1.00  0.00           H
ATOM   3178  HD2 PRO A 200      57.660  56.690  56.520  1.00  0.00           H
ATOM   3179  CA  PRO A 200      57.840  55.210  59.320  1.00  0.00           C
ATOM   3180  HA  PRO A 200      58.180  55.940  60.040  1.00  0.00           H
ATOM   3181  CB  PRO A 200      56.420  55.450  58.910  1.00  0.00           C
ATOM   3182  HB1 PRO A 200      56.140  56.530  58.980  1.00  0.00           H
ATOM   3183  HB2 PRO A 200      55.680  54.900  59.530  1.00  0.00           H
ATOM   3184  CG  PRO A 200      56.390  55.090  57.400  1.00  0.00           C
ATOM   3185  HG1 PRO A 200      56.400  54.000  57.200  1.00  0.00           H
ATOM   3186  HG2 PRO A 200      55.430  55.510  57.010  1.00  0.00           H
ATOM   3187  C   PRO A 200      58.050  53.820  59.840  1.00  0.00           C
ATOM   3188  O   PRO A 200      58.290  53.760  61.000  1.00  0.00           O
ATOM   3189  N   LEU A 201      58.070  52.770  59.010  1.00  0.00           N
ATOM   3190  HN  LEU A 201      57.940  52.970  58.050  1.00  0.00           H
ATOM   3191  CA  LEU A 201      58.470  51.440  59.350  1.00  0.00           C
ATOM   3192  HA  LEU A 201      57.660  51.090  59.980  1.00  0.00           H
ATOM   3193  CB  LEU A 201      58.590  50.490  58.210  1.00  0.00           C
ATOM   3194  HB1 LEU A 201      59.440  50.840  57.580  1.00  0.00           H
ATOM   3195  HB2 LEU A 201      57.660  50.600  57.630  1.00  0.00           H
ATOM   3196  CG  LEU A 201      58.960  49.100  58.530  1.00  0.00           C
ATOM   3197  HG  LEU A 201      59.900  49.060  59.120  1.00  0.00           H
ATOM   3198  CD1 LEU A 201      57.740  48.500  59.300  1.00  0.00           C
ATOM   3199 HD11 LEU A 201      56.820  48.530  58.680  1.00  0.00           H
ATOM   3200 HD12 LEU A 201      57.660  48.990  60.290  1.00  0.00           H
ATOM   3201 HD13 LEU A 201      57.990  47.460  59.600  1.00  0.00           H
ATOM   3202  CD2 LEU A 201      59.240  48.260  57.250  1.00  0.00           C
ATOM   3203 HD21 LEU A 201      58.360  48.390  56.590  1.00  0.00           H
ATOM   3204 HD22 LEU A 201      59.310  47.160  57.410  1.00  0.00           H
ATOM   3205 HD23 LEU A 201      60.150  48.530  56.670  1.00  0.00           H
ATOM   3206  C   LEU A 201      59.670  51.350  60.180  1.00  0.00           C
ATOM   3207  O   LEU A 201      59.610  50.720  61.240  1.00  0.00           O
ATOM   3208  N   GLY A 202      60.780  52.100  59.840  1.00  0.00           N
ATOM   3209  HN  GLY A 202      60.780  52.570  58.960  1.00  0.00           H
ATOM   3210  CA  GLY A 202      61.920  52.100  60.690  1.00  0.00           C
ATOM   3211  HA1 GLY A 202      62.670  52.720  60.230  1.00  0.00           H
ATOM   3212  HA2 GLY A 202      62.230  51.080  60.900  1.00  0.00           H
ATOM   3213  C   GLY A 202      61.710  52.690  62.070  1.00  0.00           C
ATOM   3214  O   GLY A 202      62.340  52.210  62.980  1.00  0.00           O
ATOM   3215  N   ILE A 203      60.930  53.780  62.120  1.00  0.00           N
ATOM   3216  HN  ILE A 203      60.610  54.240  61.290  1.00  0.00           H
ATOM   3217  CA  ILE A 203      60.770  54.420  63.410  1.00  0.00           C
ATOM   3218  HA  ILE A 203      61.790  54.510  63.750  1.00  0.00           H
ATOM   3219  CB  ILE A 203      60.240  55.890  63.340  1.00  0.00           C
ATOM   3220  HB  ILE A 203      59.370  55.790  62.650  1.00  0.00           H
ATOM   3221  CG2 ILE A 203      59.880  56.360  64.720  1.00  0.00           C
ATOM   3222 HG21 ILE A 203      60.800  56.390  65.340  1.00  0.00           H
ATOM   3223 HG22 ILE A 203      59.150  55.730  65.260  1.00  0.00           H
ATOM   3224 HG23 ILE A 203      59.530  57.410  64.720  1.00  0.00           H
ATOM   3225  CG1 ILE A 203      61.380  56.660  62.710  1.00  0.00           C
ATOM   3226 HG11 ILE A 203      61.830  56.100  61.870  1.00  0.00           H
ATOM   3227 HG12 ILE A 203      62.040  56.870  63.580  1.00  0.00           H
ATOM   3228  CD  ILE A 203      60.950  58.010  62.170  1.00  0.00           C
ATOM   3229  HD1 ILE A 203      60.000  57.850  61.610  1.00  0.00           H
ATOM   3230  HD2 ILE A 203      61.760  58.520  61.580  1.00  0.00           H
ATOM   3231  HD3 ILE A 203      60.560  58.640  63.000  1.00  0.00           H
ATOM   3232  C   ILE A 203      60.030  53.490  64.390  1.00  0.00           C
ATOM   3233  O   ILE A 203      60.320  53.370  65.590  1.00  0.00           O
ATOM   3234  N   ILE A 204      59.040  52.710  63.900  1.00  0.00           N
ATOM   3235  HN  ILE A 204      58.710  52.920  62.980  1.00  0.00           H
ATOM   3236  CA  ILE A 204      58.270  51.680  64.680  1.00  0.00           C
ATOM   3237  HA  ILE A 204      57.770  52.170  65.500  1.00  0.00           H
ATOM   3238  CB  ILE A 204      57.160  51.030  63.810  1.00  0.00           C
ATOM   3239  HB  ILE A 204      57.640  50.610  62.900  1.00  0.00           H
ATOM   3240  CG2 ILE A 204      56.380  49.990  64.650  1.00  0.00           C
ATOM   3241 HG21 ILE A 204      55.300  49.840  64.430  1.00  0.00           H
ATOM   3242 HG22 ILE A 204      56.460  50.310  65.710  1.00  0.00           H
ATOM   3243 HG23 ILE A 204      56.870  48.980  64.610  1.00  0.00           H
ATOM   3244  CG1 ILE A 204      56.060  52.120  63.490  1.00  0.00           C
ATOM   3245 HG11 ILE A 204      56.530  53.100  63.260  1.00  0.00           H
ATOM   3246 HG12 ILE A 204      55.350  52.200  64.340  1.00  0.00           H
ATOM   3247  CD  ILE A 204      55.340  51.710  62.180  1.00  0.00           C
ATOM   3248  HD1 ILE A 204      56.030  51.240  61.440  1.00  0.00           H
ATOM   3249  HD2 ILE A 204      54.730  52.550  61.780  1.00  0.00           H
ATOM   3250  HD3 ILE A 204      54.650  50.850  62.280  1.00  0.00           H
ATOM   3251  C   ILE A 204      59.230  50.590  65.300  1.00  0.00           C
ATOM   3252  O   ILE A 204      59.030  50.110  66.430  1.00  0.00           O
ATOM   3253  N   LEU A 205      60.230  50.130  64.490  1.00  0.00           N
ATOM   3254  HN  LEU A 205      60.400  50.430  63.550  1.00  0.00           H
ATOM   3255  CA  LEU A 205      61.300  49.140  65.010  1.00  0.00           C
ATOM   3256  HA  LEU A 205      60.720  48.450  65.600  1.00  0.00           H
ATOM   3257  CB  LEU A 205      62.060  48.510  63.920  1.00  0.00           C
ATOM   3258  HB1 LEU A 205      62.930  47.930  64.290  1.00  0.00           H
ATOM   3259  HB2 LEU A 205      62.340  49.400  63.310  1.00  0.00           H
ATOM   3260  CG  LEU A 205      61.260  47.570  62.940  1.00  0.00           C
ATOM   3261  HG  LEU A 205      60.510  48.200  62.400  1.00  0.00           H
ATOM   3262  CD1 LEU A 205      62.210  47.060  61.910  1.00  0.00           C
ATOM   3263 HD11 LEU A 205      63.130  46.570  62.300  1.00  0.00           H
ATOM   3264 HD12 LEU A 205      62.670  48.010  61.570  1.00  0.00           H
ATOM   3265 HD13 LEU A 205      61.870  46.460  61.040  1.00  0.00           H
ATOM   3266  CD2 LEU A 205      60.430  46.440  63.590  1.00  0.00           C
ATOM   3267 HD21 LEU A 205      61.130  45.570  63.650  1.00  0.00           H
ATOM   3268 HD22 LEU A 205      59.490  46.130  63.090  1.00  0.00           H
ATOM   3269 HD23 LEU A 205      60.220  46.760  64.640  1.00  0.00           H
ATOM   3270  C   LEU A 205      62.250  49.830  66.070  1.00  0.00           C
ATOM   3271  O   LEU A 205      62.510  49.280  67.140  1.00  0.00           O
ATOM   3272  N   PHE A 206      62.550  51.150  65.800  1.00  0.00           N
ATOM   3273  HN  PHE A 206      62.260  51.590  64.960  1.00  0.00           H
ATOM   3274  CA  PHE A 206      63.400  51.880  66.670  1.00  0.00           C
ATOM   3275  HA  PHE A 206      64.350  51.360  66.690  1.00  0.00           H
ATOM   3276  CB  PHE A 206      63.910  53.250  66.050  1.00  0.00           C
ATOM   3277  HB1 PHE A 206      63.030  53.820  65.660  1.00  0.00           H
ATOM   3278  HB2 PHE A 206      64.460  53.080  65.100  1.00  0.00           H
ATOM   3279  CG  PHE A 206      64.680  54.190  66.990  1.00  0.00           C
ATOM   3280  CD1 PHE A 206      63.980  55.150  67.760  1.00  0.00           C
ATOM   3281  HD1 PHE A 206      62.920  55.260  67.740  1.00  0.00           H
ATOM   3282  CE1 PHE A 206      64.690  55.980  68.700  1.00  0.00           C
ATOM   3283  HE1 PHE A 206      64.170  56.700  69.310  1.00  0.00           H
ATOM   3284  CZ  PHE A 206      66.050  55.770  68.880  1.00  0.00           C
ATOM   3285  HZ  PHE A 206      66.570  56.370  69.600  1.00  0.00           H
ATOM   3286  CD2 PHE A 206      66.040  53.970  67.210  1.00  0.00           C
ATOM   3287  HD2 PHE A 206      66.540  53.200  66.640  1.00  0.00           H
ATOM   3288  CE2 PHE A 206      66.670  54.720  68.220  1.00  0.00           C
ATOM   3289  HE2 PHE A 206      67.720  54.560  68.380  1.00  0.00           H
ATOM   3290  C   PHE A 206      62.800  52.110  68.060  1.00  0.00           C
ATOM   3291  O   PHE A 206      63.380  51.790  69.090  1.00  0.00           O
ATOM   3292  N   CYS A 207      61.520  52.520  68.050  1.00  0.00           N
ATOM   3293  HN  CYS A 207      61.060  52.790  67.210  1.00  0.00           H
ATOM   3294  CA  CYS A 207      60.720  52.600  69.280  1.00  0.00           C
ATOM   3295  HA  CYS A 207      61.100  53.380  69.940  1.00  0.00           H
ATOM   3296  CB  CYS A 207      59.330  53.210  68.900  1.00  0.00           C
ATOM   3297  HB1 CYS A 207      58.620  53.230  69.750  1.00  0.00           H
ATOM   3298  HB2 CYS A 207      58.780  52.590  68.160  1.00  0.00           H
ATOM   3299  SG  CYS A 207      59.480  54.880  68.210  1.00  0.00           S
ATOM   3300  HG1 CYS A 207      59.750  54.410  67.000  1.00  0.00           H
ATOM   3301  C   CYS A 207      60.570  51.340  70.000  1.00  0.00           C
ATOM   3302  O   CYS A 207      60.700  51.390  71.220  1.00  0.00           O
ATOM   3303  N   SER A 208      60.390  50.230  69.280  1.00  0.00           N
ATOM   3304  HN  SER A 208      60.330  50.340  68.290  1.00  0.00           H
ATOM   3305  CA  SER A 208      60.240  48.920  69.870  1.00  0.00           C
ATOM   3306  HA  SER A 208      59.540  48.980  70.690  1.00  0.00           H
ATOM   3307  CB  SER A 208      59.630  47.890  68.910  1.00  0.00           C
ATOM   3308  HB1 SER A 208      59.470  46.940  69.450  1.00  0.00           H
ATOM   3309  HB2 SER A 208      60.350  47.520  68.140  1.00  0.00           H
ATOM   3310  OG  SER A 208      58.390  48.320  68.470  1.00  0.00           O
ATOM   3311  HG1 SER A 208      58.530  49.060  67.860  1.00  0.00           H
ATOM   3312  C   SER A 208      61.440  48.460  70.530  1.00  0.00           C
ATOM   3313  O   SER A 208      61.340  47.960  71.620  1.00  0.00           O
ATOM   3314  N   ALA A 209      62.650  48.550  69.930  1.00  0.00           N
ATOM   3315  HN  ALA A 209      62.660  48.770  68.950  1.00  0.00           H
ATOM   3316  CA  ALA A 209      63.930  48.330  70.470  1.00  0.00           C
ATOM   3317  HA  ALA A 209      63.820  47.360  70.950  1.00  0.00           H
ATOM   3318  CB  ALA A 209      65.080  48.380  69.460  1.00  0.00           C
ATOM   3319  HB1 ALA A 209      65.290  49.430  69.160  1.00  0.00           H
ATOM   3320  HB2 ALA A 209      64.750  48.080  68.450  1.00  0.00           H
ATOM   3321  HB3 ALA A 209      66.010  47.870  69.780  1.00  0.00           H
ATOM   3322  C   ALA A 209      64.310  49.200  71.610  1.00  0.00           C
ATOM   3323  O   ALA A 209      64.870  48.750  72.590  1.00  0.00           O
ATOM   3324  N   ARG A 210      63.910  50.440  71.590  1.00  0.00           N
ATOM   3325  HN  ARG A 210      63.550  50.880  70.760  1.00  0.00           H
ATOM   3326  CA  ARG A 210      64.120  51.340  72.700  1.00  0.00           C
ATOM   3327  HA  ARG A 210      65.100  51.110  73.080  1.00  0.00           H
ATOM   3328  CB  ARG A 210      63.980  52.800  72.240  1.00  0.00           C
ATOM   3329  HB1 ARG A 210      63.960  53.450  73.150  1.00  0.00           H
ATOM   3330  HB2 ARG A 210      63.010  52.980  71.730  1.00  0.00           H
ATOM   3331  CG  ARG A 210      65.140  53.380  71.400  1.00  0.00           C
ATOM   3332  HG1 ARG A 210      64.950  54.480  71.340  1.00  0.00           H
ATOM   3333  HG2 ARG A 210      64.950  53.210  70.320  1.00  0.00           H
ATOM   3334  CD  ARG A 210      66.550  53.030  71.900  1.00  0.00           C
ATOM   3335  HD1 ARG A 210      67.320  53.390  71.160  1.00  0.00           H
ATOM   3336  HD2 ARG A 210      66.650  51.940  72.100  1.00  0.00           H
ATOM   3337  NE  ARG A 210      66.890  53.710  73.180  1.00  0.00           N
ATOM   3338  HE  ARG A 210      66.430  54.590  73.290  1.00  0.00           H
ATOM   3339  CZ  ARG A 210      68.040  53.630  73.740  1.00  0.00           C
ATOM   3340  NH1 ARG A 210      68.890  52.600  73.580  1.00  0.00           N
ATOM   3341 HH11 ARG A 210      68.820  52.090  72.720  1.00  0.00           H
ATOM   3342 HH12 ARG A 210      69.800  52.610  73.970  1.00  0.00           H
ATOM   3343  NH2 ARG A 210      68.500  54.660  74.500  1.00  0.00           N
ATOM   3344 HH21 ARG A 210      67.830  55.320  74.820  1.00  0.00           H
ATOM   3345 HH22 ARG A 210      69.440  54.440  74.760  1.00  0.00           H
ATOM   3346  C   ARG A 210      63.140  51.090  73.870  1.00  0.00           C
ATOM   3347  O   ARG A 210      63.510  51.230  75.010  1.00  0.00           O
ATOM   3348  N   ILE A 211      61.860  50.670  73.670  1.00  0.00           N
ATOM   3349  HN  ILE A 211      61.590  50.580  72.720  1.00  0.00           H
ATOM   3350  CA  ILE A 211      60.990  50.190  74.720  1.00  0.00           C
ATOM   3351  HA  ILE A 211      60.910  50.890  75.540  1.00  0.00           H
ATOM   3352  CB  ILE A 211      59.560  49.920  74.160  1.00  0.00           C
ATOM   3353  HB  ILE A 211      59.740  49.400  73.200  1.00  0.00           H
ATOM   3354  CG2 ILE A 211      58.840  48.950  75.100  1.00  0.00           C
ATOM   3355 HG21 ILE A 211      59.190  47.900  75.180  1.00  0.00           H
ATOM   3356 HG22 ILE A 211      57.750  49.010  74.860  1.00  0.00           H
ATOM   3357 HG23 ILE A 211      58.980  49.380  76.100  1.00  0.00           H
ATOM   3358  CG1 ILE A 211      58.840  51.270  74.020  1.00  0.00           C
ATOM   3359 HG11 ILE A 211      59.460  52.190  74.000  1.00  0.00           H
ATOM   3360 HG12 ILE A 211      58.370  51.330  75.020  1.00  0.00           H
ATOM   3361  CD  ILE A 211      57.790  51.250  72.910  1.00  0.00           C
ATOM   3362  HD1 ILE A 211      57.210  50.300  72.810  1.00  0.00           H
ATOM   3363  HD2 ILE A 211      58.130  51.610  71.910  1.00  0.00           H
ATOM   3364  HD3 ILE A 211      57.090  52.040  73.230  1.00  0.00           H
ATOM   3365  C   ILE A 211      61.550  48.950  75.400  1.00  0.00           C
ATOM   3366  O   ILE A 211      61.570  48.800  76.610  1.00  0.00           O
ATOM   3367  N   ILE A 212      62.170  48.010  74.530  1.00  0.00           N
ATOM   3368  HN  ILE A 212      61.990  48.060  73.550  1.00  0.00           H
ATOM   3369  CA  ILE A 212      62.860  46.840  75.050  1.00  0.00           C
ATOM   3370  HA  ILE A 212      62.140  46.320  75.660  1.00  0.00           H
ATOM   3371  CB  ILE A 212      63.370  45.880  74.000  1.00  0.00           C
ATOM   3372  HB  ILE A 212      63.940  46.450  73.240  1.00  0.00           H
ATOM   3373  CG2 ILE A 212      64.330  44.790  74.480  1.00  0.00           C
ATOM   3374 HG21 ILE A 212      63.830  44.150  75.240  1.00  0.00           H
ATOM   3375 HG22 ILE A 212      65.260  45.130  74.980  1.00  0.00           H
ATOM   3376 HG23 ILE A 212      64.600  44.180  73.590  1.00  0.00           H
ATOM   3377  CG1 ILE A 212      62.130  45.220  73.310  1.00  0.00           C
ATOM   3378 HG11 ILE A 212      62.390  44.740  72.350  1.00  0.00           H
ATOM   3379 HG12 ILE A 212      61.340  45.960  73.080  1.00  0.00           H
ATOM   3380  CD  ILE A 212      61.370  44.180  74.170  1.00  0.00           C
ATOM   3381  HD1 ILE A 212      60.540  43.690  73.610  1.00  0.00           H
ATOM   3382  HD2 ILE A 212      60.940  44.630  75.100  1.00  0.00           H
ATOM   3383  HD3 ILE A 212      61.970  43.310  74.490  1.00  0.00           H
ATOM   3384  C   ILE A 212      63.950  47.260  75.950  1.00  0.00           C
ATOM   3385  O   ILE A 212      63.970  46.880  77.140  1.00  0.00           O
ATOM   3386  N   TRP A 213      64.800  48.190  75.540  1.00  0.00           N
ATOM   3387  HN  TRP A 213      64.920  48.440  74.590  1.00  0.00           H
ATOM   3388  CA  TRP A 213      65.830  48.710  76.310  1.00  0.00           C
ATOM   3389  HA  TRP A 213      66.470  47.950  76.740  1.00  0.00           H
ATOM   3390  CB  TRP A 213      66.750  49.630  75.360  1.00  0.00           C
ATOM   3391  HB1 TRP A 213      66.090  50.440  75.000  1.00  0.00           H
ATOM   3392  HB2 TRP A 213      67.060  49.140  74.410  1.00  0.00           H
ATOM   3393  CG  TRP A 213      67.920  50.250  76.090  1.00  0.00           C
ATOM   3394  CD1 TRP A 213      69.120  49.700  76.350  1.00  0.00           C
ATOM   3395  HD1 TRP A 213      69.530  48.740  76.080  1.00  0.00           H
ATOM   3396  NE1 TRP A 213      69.930  50.610  77.020  1.00  0.00           N
ATOM   3397  HE1 TRP A 213      70.910  50.500  76.980  1.00  0.00           H
ATOM   3398  CE2 TRP A 213      69.200  51.740  77.300  1.00  0.00           C
ATOM   3399  CD2 TRP A 213      67.870  51.490  76.860  1.00  0.00           C
ATOM   3400  CE3 TRP A 213      66.910  52.460  77.010  1.00  0.00           C
ATOM   3401  HE3 TRP A 213      65.940  52.360  76.530  1.00  0.00           H
ATOM   3402  CZ3 TRP A 213      67.210  53.610  77.720  1.00  0.00           C
ATOM   3403  HZ3 TRP A 213      66.350  54.240  77.830  1.00  0.00           H
ATOM   3404  CZ2 TRP A 213      69.480  52.840  78.000  1.00  0.00           C
ATOM   3405  HZ2 TRP A 213      70.470  53.120  78.310  1.00  0.00           H
ATOM   3406  CH2 TRP A 213      68.490  53.790  78.210  1.00  0.00           C
ATOM   3407  HH2 TRP A 213      68.780  54.760  78.610  1.00  0.00           H
ATOM   3408  C   TRP A 213      65.440  49.500  77.600  1.00  0.00           C
ATOM   3409  O   TRP A 213      66.000  49.240  78.610  1.00  0.00           O
ATOM   3410  N   SER A 214      64.390  50.440  77.550  1.00  0.00           N
ATOM   3411  HN  SER A 214      63.880  50.620  76.700  1.00  0.00           H
ATOM   3412  CA  SER A 214      63.910  51.170  78.710  1.00  0.00           C
ATOM   3413  HA  SER A 214      64.760  51.630  79.200  1.00  0.00           H
ATOM   3414  CB  SER A 214      62.870  52.210  78.210  1.00  0.00           C
ATOM   3415  HB1 SER A 214      62.020  51.570  77.860  1.00  0.00           H
ATOM   3416  HB2 SER A 214      63.090  52.800  77.300  1.00  0.00           H
ATOM   3417  OG  SER A 214      62.470  53.100  79.270  1.00  0.00           O
ATOM   3418  HG1 SER A 214      63.020  53.880  79.180  1.00  0.00           H
ATOM   3419  C   SER A 214      63.220  50.280  79.720  1.00  0.00           C
ATOM   3420  O   SER A 214      63.150  50.640  80.870  1.00  0.00           O
ATOM   3421  N   LEU A 215      62.530  49.120  79.310  1.00  0.00           N
ATOM   3422  HN  LEU A 215      62.430  48.990  78.330  1.00  0.00           H
ATOM   3423  CA  LEU A 215      62.100  48.060  80.250  1.00  0.00           C
ATOM   3424  HA  LEU A 215      61.480  48.580  80.970  1.00  0.00           H
ATOM   3425  CB  LEU A 215      61.160  46.980  79.590  1.00  0.00           C
ATOM   3426  HB1 LEU A 215      60.870  46.120  80.230  1.00  0.00           H
ATOM   3427  HB2 LEU A 215      61.760  46.500  78.780  1.00  0.00           H
ATOM   3428  CG  LEU A 215      59.800  47.610  78.970  1.00  0.00           C
ATOM   3429  HG  LEU A 215      60.160  48.540  78.490  1.00  0.00           H
ATOM   3430  CD1 LEU A 215      59.040  46.650  78.090  1.00  0.00           C
ATOM   3431 HD11 LEU A 215      59.640  46.320  77.220  1.00  0.00           H
ATOM   3432 HD12 LEU A 215      58.190  47.250  77.670  1.00  0.00           H
ATOM   3433 HD13 LEU A 215      58.570  45.820  78.630  1.00  0.00           H
ATOM   3434  CD2 LEU A 215      58.920  48.010  80.160  1.00  0.00           C
ATOM   3435 HD21 LEU A 215      59.520  48.500  80.970  1.00  0.00           H
ATOM   3436 HD22 LEU A 215      58.480  47.040  80.490  1.00  0.00           H
ATOM   3437 HD23 LEU A 215      58.150  48.720  79.780  1.00  0.00           H
ATOM   3438  C   LEU A 215      63.210  47.430  81.040  1.00  0.00           C
ATOM   3439  O   LEU A 215      63.220  47.220  82.230  1.00  0.00           O
ATOM   3440  N   ARG A 216      64.240  47.260  80.290  1.00  0.00           N
ATOM   3441  HN  ARG A 216      64.170  47.530  79.340  1.00  0.00           H
ATOM   3442  CA  ARG A 216      65.430  46.540  80.880  1.00  0.00           C
ATOM   3443  HA  ARG A 216      65.120  45.670  81.430  1.00  0.00           H
ATOM   3444  CB  ARG A 216      66.380  45.930  79.820  1.00  0.00           C
ATOM   3445  HB1 ARG A 216      67.250  45.520  80.360  1.00  0.00           H
ATOM   3446  HB2 ARG A 216      66.580  46.800  79.160  1.00  0.00           H
ATOM   3447  CG  ARG A 216      65.680  44.870  78.900  1.00  0.00           C
ATOM   3448  HG1 ARG A 216      64.660  45.230  78.620  1.00  0.00           H
ATOM   3449  HG2 ARG A 216      65.400  44.020  79.550  1.00  0.00           H
ATOM   3450  CD  ARG A 216      66.640  44.380  77.780  1.00  0.00           C
ATOM   3451  HD1 ARG A 216      67.720  44.310  78.090  1.00  0.00           H
ATOM   3452  HD2 ARG A 216      66.510  45.090  76.940  1.00  0.00           H
ATOM   3453  NE  ARG A 216      66.170  43.050  77.370  1.00  0.00           N
ATOM   3454  HE  ARG A 216      65.700  42.500  78.080  1.00  0.00           H
ATOM   3455  CZ  ARG A 216      66.480  42.420  76.220  1.00  0.00           C
ATOM   3456  NH1 ARG A 216      67.310  42.890  75.320  1.00  0.00           N
ATOM   3457 HH11 ARG A 216      67.720  43.790  75.430  1.00  0.00           H
ATOM   3458 HH12 ARG A 216      67.460  42.410  74.440  1.00  0.00           H
ATOM   3459  NH2 ARG A 216      65.980  41.190  75.960  1.00  0.00           N
ATOM   3460 HH21 ARG A 216      65.400  40.670  76.590  1.00  0.00           H
ATOM   3461 HH22 ARG A 216      66.230  40.710  75.120  1.00  0.00           H
ATOM   3462  C   ARG A 216      66.250  47.520  81.820  1.00  0.00           C
ATOM   3463  O   ARG A 216      67.040  46.970  82.570  1.00  0.00           O
ATOM   3464  N   GLN A 217      66.040  48.840  81.710  1.00  0.00           N
ATOM   3465  HN  GLN A 217      65.570  49.100  80.880  1.00  0.00           H
ATOM   3466  CA  GLN A 217      66.650  49.750  82.680  1.00  0.00           C
ATOM   3467  HA  GLN A 217      67.700  49.570  82.820  1.00  0.00           H
ATOM   3468  CB  GLN A 217      66.460  51.170  82.100  1.00  0.00           C
ATOM   3469  HB1 GLN A 217      66.780  51.880  82.890  1.00  0.00           H
ATOM   3470  HB2 GLN A 217      65.410  51.390  81.830  1.00  0.00           H
ATOM   3471  CG  GLN A 217      67.340  51.560  80.900  1.00  0.00           C
ATOM   3472  HG1 GLN A 217      67.700  52.600  81.010  1.00  0.00           H
ATOM   3473  HG2 GLN A 217      66.720  51.540  79.980  1.00  0.00           H
ATOM   3474  CD  GLN A 217      68.690  50.770  80.740  1.00  0.00           C
ATOM   3475  OE1 GLN A 217      69.650  50.850  81.500  1.00  0.00           O
ATOM   3476  NE2 GLN A 217      68.680  49.880  79.750  1.00  0.00           N
ATOM   3477 HE21 GLN A 217      69.530  49.360  79.630  1.00  0.00           H
ATOM   3478 HE22 GLN A 217      67.900  49.900  79.130  1.00  0.00           H
ATOM   3479  C   GLN A 217      66.030  49.640  84.060  1.00  0.00           C
ATOM   3480  O   GLN A 217      66.660  50.020  85.020  1.00  0.00           O
ATOM   3481  N   ARG A 218      64.840  49.060  84.220  1.00  0.00           N
ATOM   3482  HN  ARG A 218      64.470  48.610  83.420  1.00  0.00           H
ATOM   3483  CA  ARG A 218      64.280  48.800  85.510  1.00  0.00           C
ATOM   3484  HA  ARG A 218      64.400  49.710  86.080  1.00  0.00           H
ATOM   3485  CB  ARG A 218      62.740  48.380  85.580  1.00  0.00           C
ATOM   3486  HB1 ARG A 218      62.530  47.950  86.580  1.00  0.00           H
ATOM   3487  HB2 ARG A 218      62.510  47.670  84.740  1.00  0.00           H
ATOM   3488  CG  ARG A 218      61.830  49.580  85.360  1.00  0.00           C
ATOM   3489  HG1 ARG A 218      62.200  50.420  85.990  1.00  0.00           H
ATOM   3490  HG2 ARG A 218      60.840  49.230  85.710  1.00  0.00           H
ATOM   3491  CD  ARG A 218      61.740  50.090  83.960  1.00  0.00           C
ATOM   3492  HD1 ARG A 218      61.840  49.250  83.260  1.00  0.00           H
ATOM   3493  HD2 ARG A 218      62.570  50.820  83.920  1.00  0.00           H
ATOM   3494  NE  ARG A 218      60.500  50.810  83.830  1.00  0.00           N
ATOM   3495  HE  ARG A 218      59.790  50.720  84.520  1.00  0.00           H
ATOM   3496  CZ  ARG A 218      60.150  51.570  82.780  1.00  0.00           C
ATOM   3497  NH1 ARG A 218      61.020  51.890  81.830  1.00  0.00           N
ATOM   3498 HH11 ARG A 218      61.970  51.550  81.910  1.00  0.00           H
ATOM   3499 HH12 ARG A 218      60.770  52.620  81.200  1.00  0.00           H
ATOM   3500  NH2 ARG A 218      59.110  52.280  82.810  1.00  0.00           N
ATOM   3501 HH21 ARG A 218      58.510  52.170  83.600  1.00  0.00           H
ATOM   3502 HH22 ARG A 218      59.000  53.000  82.140  1.00  0.00           H
ATOM   3503  C   ARG A 218      65.020  47.720  86.360  1.00  0.00           C
ATOM   3504  O   ARG A 218      65.810  46.890  85.930  1.00  0.00           O
ATOM   3505  N   GLN A 219      64.830  47.850  87.720  1.00  0.00           N
ATOM   3506  HN  GLN A 219      64.220  48.520  88.140  1.00  0.00           H
ATOM   3507  CA  GLN A 219      65.020  46.650  88.560  1.00  0.00           C
ATOM   3508  HA  GLN A 219      66.000  46.240  88.360  1.00  0.00           H
ATOM   3509  CB  GLN A 219      65.020  46.950  90.160  1.00  0.00           C
ATOM   3510  HB1 GLN A 219      65.090  45.960  90.670  1.00  0.00           H
ATOM   3511  HB2 GLN A 219      64.080  47.430  90.510  1.00  0.00           H
ATOM   3512  CG  GLN A 219      66.230  47.730  90.670  1.00  0.00           C
ATOM   3513  HG1 GLN A 219      66.150  47.830  91.780  1.00  0.00           H
ATOM   3514  HG2 GLN A 219      66.360  48.790  90.370  1.00  0.00           H
ATOM   3515  CD  GLN A 219      67.540  46.960  90.330  1.00  0.00           C
ATOM   3516  OE1 GLN A 219      68.300  47.320  89.410  1.00  0.00           O
ATOM   3517  NE2 GLN A 219      67.830  45.850  91.050  1.00  0.00           N
ATOM   3518 HE21 GLN A 219      68.740  45.460  90.900  1.00  0.00           H
ATOM   3519 HE22 GLN A 219      67.110  45.480  91.630  1.00  0.00           H
ATOM   3520  C   GLN A 219      64.040  45.480  88.260  1.00  0.00           C
ATOM   3521  O   GLN A 219      62.900  45.670  87.910  1.00  0.00           O
ATOM   3522  N   MET A 220      64.600  44.240  88.280  1.00  0.00           N
ATOM   3523  HN  MET A 220      65.550  43.960  88.420  1.00  0.00           H
ATOM   3524  CA  MET A 220      63.730  43.070  87.930  1.00  0.00           C
ATOM   3525  HA  MET A 220      64.320  42.220  88.230  1.00  0.00           H
ATOM   3526  CB  MET A 220      62.530  42.850  88.850  1.00  0.00           C
ATOM   3527  HB1 MET A 220      61.980  42.010  88.350  1.00  0.00           H
ATOM   3528  HB2 MET A 220      61.870  43.740  88.880  1.00  0.00           H
ATOM   3529  CG  MET A 220      62.810  42.400  90.270  1.00  0.00           C
ATOM   3530  HG1 MET A 220      63.450  43.200  90.700  1.00  0.00           H
ATOM   3531  HG2 MET A 220      63.430  41.470  90.200  1.00  0.00           H
ATOM   3532  SD  MET A 220      61.390  42.080  91.340  1.00  0.00           S
ATOM   3533  CE  MET A 220      60.480  43.680  91.420  1.00  0.00           C
ATOM   3534  HE1 MET A 220      60.860  44.400  92.190  1.00  0.00           H
ATOM   3535  HE2 MET A 220      59.400  43.480  91.590  1.00  0.00           H
ATOM   3536  HE3 MET A 220      60.540  44.180  90.430  1.00  0.00           H
ATOM   3537  C   MET A 220      63.440  42.920  86.450  1.00  0.00           C
ATOM   3538  O   MET A 220      62.570  42.190  86.040  1.00  0.00           O
ATOM   3539  N   ASP A 221      64.350  43.470  85.620  1.00  0.00           N
ATOM   3540  HN  ASP A 221      65.080  43.960  86.090  1.00  0.00           H
ATOM   3541  CA  ASP A 221      64.520  43.330  84.190  1.00  0.00           C
ATOM   3542  HA  ASP A 221      63.860  44.030  83.700  1.00  0.00           H
ATOM   3543  CB  ASP A 221      66.010  44.010  83.900  1.00  0.00           C
ATOM   3544  HB1 ASP A 221      65.980  45.020  84.350  1.00  0.00           H
ATOM   3545  HB2 ASP A 221      66.150  44.140  82.820  1.00  0.00           H
ATOM   3546  CG  ASP A 221      67.130  43.210  84.480  1.00  0.00           C
ATOM   3547  OD1 ASP A 221      67.000  42.710  85.570  1.00  0.00           O
ATOM   3548  OD2 ASP A 221      68.230  43.210  83.820  1.00  0.00           O
ATOM   3549  C   ASP A 221      64.390  41.890  83.570  1.00  0.00           C
ATOM   3550  O   ASP A 221      63.890  41.710  82.450  1.00  0.00           O
ATOM   3551  N   ARG A 222      64.950  40.880  84.310  1.00  0.00           N
ATOM   3552  HN  ARG A 222      65.260  41.120  85.220  1.00  0.00           H
ATOM   3553  CA  ARG A 222      64.950  39.500  83.930  1.00  0.00           C
ATOM   3554  HA  ARG A 222      64.740  39.400  82.880  1.00  0.00           H
ATOM   3555  CB  ARG A 222      66.430  38.870  84.040  1.00  0.00           C
ATOM   3556  HB1 ARG A 222      66.300  37.820  83.730  1.00  0.00           H
ATOM   3557  HB2 ARG A 222      66.800  38.980  85.080  1.00  0.00           H
ATOM   3558  CG  ARG A 222      67.510  39.460  83.070  1.00  0.00           C
ATOM   3559  HG1 ARG A 222      68.500  39.180  83.460  1.00  0.00           H
ATOM   3560  HG2 ARG A 222      67.310  40.550  82.990  1.00  0.00           H
ATOM   3561  CD  ARG A 222      67.390  38.880  81.640  1.00  0.00           C
ATOM   3562  HD1 ARG A 222      66.350  38.960  81.250  1.00  0.00           H
ATOM   3563  HD2 ARG A 222      67.700  37.820  81.530  1.00  0.00           H
ATOM   3564  NE  ARG A 222      68.270  39.730  80.850  1.00  0.00           N
ATOM   3565  HE  ARG A 222      68.700  40.530  81.270  1.00  0.00           H
ATOM   3566  CZ  ARG A 222      68.420  39.630  79.520  1.00  0.00           C
ATOM   3567  NH1 ARG A 222      68.070  38.580  78.850  1.00  0.00           N
ATOM   3568 HH11 ARG A 222      67.480  37.920  79.320  1.00  0.00           H
ATOM   3569 HH12 ARG A 222      68.360  38.480  77.890  1.00  0.00           H
ATOM   3570  NH2 ARG A 222      69.090  40.620  79.030  1.00  0.00           N
ATOM   3571 HH21 ARG A 222      69.200  41.400  79.640  1.00  0.00           H
ATOM   3572 HH22 ARG A 222      69.330  40.660  78.060  1.00  0.00           H
ATOM   3573  C   ARG A 222      63.890  38.760  84.740  1.00  0.00           C
ATOM   3574  O   ARG A 222      64.020  37.550  84.890  1.00  0.00           O
ATOM   3575  N   HSD A 223      62.830  39.430  85.280  1.00  0.00           N
ATOM   3576  HN  HSD A 223      62.570  40.340  84.990  1.00  0.00           H
ATOM   3577  CA  HSD A 223      61.940  38.810  86.240  1.00  0.00           C
ATOM   3578  HA  HSD A 223      61.960  37.770  85.920  1.00  0.00           H
ATOM   3579  CB  HSD A 223      62.390  38.720  87.740  1.00  0.00           C
ATOM   3580  HB1 HSD A 223      61.690  38.090  88.340  1.00  0.00           H
ATOM   3581  HB2 HSD A 223      62.390  39.710  88.250  1.00  0.00           H
ATOM   3582  ND1 HSD A 223      64.900  38.330  88.090  1.00  0.00           N
ATOM   3583  HD1 HSD A 223      65.270  39.190  87.730  1.00  0.00           H
ATOM   3584  CG  HSD A 223      63.610  37.890  87.960  1.00  0.00           C
ATOM   3585  CE1 HSD A 223      65.660  37.290  88.490  1.00  0.00           C
ATOM   3586  HE1 HSD A 223      66.740  37.340  88.610  1.00  0.00           H
ATOM   3587  NE2 HSD A 223      64.900  36.230  88.670  1.00  0.00           N
ATOM   3588  CD2 HSD A 223      63.610  36.610  88.380  1.00  0.00           C
ATOM   3589  HD2 HSD A 223      62.810  35.930  88.650  1.00  0.00           H
ATOM   3590  C   HSD A 223      60.510  39.380  86.170  1.00  0.00           C
ATOM   3591  O   HSD A 223      60.360  40.420  85.520  1.00  0.00           O
ATOM   3592  N   ALA A 224      59.480  38.750  86.780  1.00  0.00           N
ATOM   3593  HN  ALA A 224      59.750  37.900  87.220  1.00  0.00           H
ATOM   3594  CA  ALA A 224      58.150  39.230  87.120  1.00  0.00           C
ATOM   3595  HA  ALA A 224      57.590  38.300  87.050  1.00  0.00           H
ATOM   3596  CB  ALA A 224      58.070  39.870  88.530  1.00  0.00           C
ATOM   3597  HB1 ALA A 224      58.660  40.810  88.540  1.00  0.00           H
ATOM   3598  HB2 ALA A 224      58.280  39.230  89.400  1.00  0.00           H
ATOM   3599  HB3 ALA A 224      57.040  40.180  88.810  1.00  0.00           H
ATOM   3600  C   ALA A 224      57.430  40.130  86.030  1.00  0.00           C
ATOM   3601  O   ALA A 224      57.310  39.720  84.880  1.00  0.00           O
ATOM   3602  N   LYS A 225      56.960  41.340  86.380  1.00  0.00           N
ATOM   3603  HN  LYS A 225      57.150  41.600  87.320  1.00  0.00           H
ATOM   3604  CA  LYS A 225      56.080  42.180  85.580  1.00  0.00           C
ATOM   3605  HA  LYS A 225      55.320  41.510  85.170  1.00  0.00           H
ATOM   3606  CB  LYS A 225      55.380  43.150  86.440  1.00  0.00           C
ATOM   3607  HB1 LYS A 225      54.820  42.570  87.210  1.00  0.00           H
ATOM   3608  HB2 LYS A 225      54.620  43.720  85.850  1.00  0.00           H
ATOM   3609  CG  LYS A 225      56.320  44.220  87.080  1.00  0.00           C
ATOM   3610  HG1 LYS A 225      56.710  44.970  86.360  1.00  0.00           H
ATOM   3611  HG2 LYS A 225      57.260  43.750  87.420  1.00  0.00           H
ATOM   3612  CD  LYS A 225      55.700  45.020  88.280  1.00  0.00           C
ATOM   3613  HD1 LYS A 225      55.120  44.290  88.880  1.00  0.00           H
ATOM   3614  HD2 LYS A 225      54.950  45.740  87.850  1.00  0.00           H
ATOM   3615  CE  LYS A 225      56.770  45.810  88.960  1.00  0.00           C
ATOM   3616  HE1 LYS A 225      57.310  46.530  88.300  1.00  0.00           H
ATOM   3617  HE2 LYS A 225      57.480  45.000  89.240  1.00  0.00           H
ATOM   3618  NZ  LYS A 225      56.400  46.480  90.270  1.00  0.00           N
ATOM   3619  HZ1 LYS A 225      55.680  45.820  90.600  1.00  0.00           H
ATOM   3620  HZ2 LYS A 225      56.120  47.460  90.110  1.00  0.00           H
ATOM   3621  HZ3 LYS A 225      57.210  46.590  90.920  1.00  0.00           H
ATOM   3622  C   LYS A 225      56.730  42.730  84.350  1.00  0.00           C
ATOM   3623  O   LYS A 225      56.220  42.820  83.240  1.00  0.00           O
ATOM   3624  N   ILE A 226      58.030  43.120  84.490  1.00  0.00           N
ATOM   3625  HN  ILE A 226      58.410  43.010  85.410  1.00  0.00           H
ATOM   3626  CA  ILE A 226      58.800  43.600  83.320  1.00  0.00           C
ATOM   3627  HA  ILE A 226      58.180  44.240  82.710  1.00  0.00           H
ATOM   3628  CB  ILE A 226      60.000  44.440  83.810  1.00  0.00           C
ATOM   3629  HB  ILE A 226      60.710  43.790  84.370  1.00  0.00           H
ATOM   3630  CG2 ILE A 226      60.740  44.990  82.620  1.00  0.00           C
ATOM   3631 HG21 ILE A 226      61.050  44.230  81.860  1.00  0.00           H
ATOM   3632 HG22 ILE A 226      61.600  45.590  82.990  1.00  0.00           H
ATOM   3633 HG23 ILE A 226      60.110  45.570  81.910  1.00  0.00           H
ATOM   3634  CG1 ILE A 226      59.470  45.600  84.670  1.00  0.00           C
ATOM   3635 HG11 ILE A 226      60.320  46.210  85.060  1.00  0.00           H
ATOM   3636 HG12 ILE A 226      58.950  45.260  85.590  1.00  0.00           H
ATOM   3637  CD  ILE A 226      58.570  46.620  83.840  1.00  0.00           C
ATOM   3638  HD1 ILE A 226      59.200  47.060  83.040  1.00  0.00           H
ATOM   3639  HD2 ILE A 226      58.160  47.410  84.500  1.00  0.00           H
ATOM   3640  HD3 ILE A 226      57.640  46.180  83.420  1.00  0.00           H
ATOM   3641  C   ILE A 226      59.130  42.500  82.360  1.00  0.00           C
ATOM   3642  O   ILE A 226      59.150  42.790  81.150  1.00  0.00           O
ATOM   3643  N   LYS A 227      59.450  41.280  82.830  1.00  0.00           N
ATOM   3644  HN  LYS A 227      59.570  41.170  83.820  1.00  0.00           H
ATOM   3645  CA  LYS A 227      59.860  40.130  81.940  1.00  0.00           C
ATOM   3646  HA  LYS A 227      60.640  40.440  81.250  1.00  0.00           H
ATOM   3647  CB  LYS A 227      60.380  38.920  82.740  1.00  0.00           C
ATOM   3648  HB1 LYS A 227      59.670  38.600  83.530  1.00  0.00           H
ATOM   3649  HB2 LYS A 227      61.310  39.170  83.300  1.00  0.00           H
ATOM   3650  CG  LYS A 227      60.730  37.690  81.900  1.00  0.00           C
ATOM   3651  HG1 LYS A 227      61.350  37.910  81.000  1.00  0.00           H
ATOM   3652  HG2 LYS A 227      59.770  37.190  81.640  1.00  0.00           H
ATOM   3653  CD  LYS A 227      61.470  36.620  82.750  1.00  0.00           C
ATOM   3654  HD1 LYS A 227      61.080  36.700  83.790  1.00  0.00           H
ATOM   3655  HD2 LYS A 227      62.530  36.930  82.790  1.00  0.00           H
ATOM   3656  CE  LYS A 227      61.300  35.200  82.250  1.00  0.00           C
ATOM   3657  HE1 LYS A 227      61.780  35.140  81.260  1.00  0.00           H
ATOM   3658  HE2 LYS A 227      60.270  34.860  82.000  1.00  0.00           H
ATOM   3659  NZ  LYS A 227      61.870  34.110  83.170  1.00  0.00           N
ATOM   3660  HZ1 LYS A 227      61.380  33.230  82.900  1.00  0.00           H
ATOM   3661  HZ2 LYS A 227      61.590  34.510  84.090  1.00  0.00           H
ATOM   3662  HZ3 LYS A 227      62.910  34.020  83.200  1.00  0.00           H
ATOM   3663  C   LYS A 227      58.730  39.800  80.980  1.00  0.00           C
ATOM   3664  O   LYS A 227      58.950  39.710  79.780  1.00  0.00           O
ATOM   3665  N   ARG A 228      57.440  39.770  81.450  1.00  0.00           N
ATOM   3666  HN  ARG A 228      57.380  39.830  82.440  1.00  0.00           H
ATOM   3667  CA  ARG A 228      56.240  39.730  80.650  1.00  0.00           C
ATOM   3668  HA  ARG A 228      56.320  38.900  79.960  1.00  0.00           H
ATOM   3669  CB  ARG A 228      54.930  39.700  81.460  1.00  0.00           C
ATOM   3670  HB1 ARG A 228      54.010  39.690  80.860  1.00  0.00           H
ATOM   3671  HB2 ARG A 228      54.980  40.590  82.130  1.00  0.00           H
ATOM   3672  CG  ARG A 228      55.010  38.520  82.470  1.00  0.00           C
ATOM   3673  HG1 ARG A 228      53.970  38.520  82.840  1.00  0.00           H
ATOM   3674  HG2 ARG A 228      55.550  38.780  83.410  1.00  0.00           H
ATOM   3675  CD  ARG A 228      55.410  37.170  82.100  1.00  0.00           C
ATOM   3676  HD1 ARG A 228      55.160  36.400  82.860  1.00  0.00           H
ATOM   3677  HD2 ARG A 228      56.520  37.070  82.060  1.00  0.00           H
ATOM   3678  NE  ARG A 228      54.730  36.850  80.810  1.00  0.00           N
ATOM   3679  HE  ARG A 228      54.290  37.570  80.300  1.00  0.00           H
ATOM   3680  CZ  ARG A 228      54.370  35.630  80.440  1.00  0.00           C
ATOM   3681  NH1 ARG A 228      54.720  34.520  81.110  1.00  0.00           N
ATOM   3682 HH11 ARG A 228      55.490  34.560  81.750  1.00  0.00           H
ATOM   3683 HH12 ARG A 228      54.400  33.660  80.720  1.00  0.00           H
ATOM   3684  NH2 ARG A 228      53.520  35.500  79.460  1.00  0.00           N
ATOM   3685 HH21 ARG A 228      53.210  36.380  79.100  1.00  0.00           H
ATOM   3686 HH22 ARG A 228      53.150  34.630  79.150  1.00  0.00           H
ATOM   3687  C   ARG A 228      56.200  40.860  79.730  1.00  0.00           C
ATOM   3688  O   ARG A 228      56.090  40.650  78.550  1.00  0.00           O
ATOM   3689  N   ALA A 229      56.380  42.120  80.170  1.00  0.00           N
ATOM   3690  HN  ALA A 229      56.590  42.340  81.120  1.00  0.00           H
ATOM   3691  CA  ALA A 229      56.410  43.300  79.280  1.00  0.00           C
ATOM   3692  HA  ALA A 229      55.420  43.350  78.860  1.00  0.00           H
ATOM   3693  CB  ALA A 229      56.730  44.600  80.100  1.00  0.00           C
ATOM   3694  HB1 ALA A 229      57.780  44.560  80.430  1.00  0.00           H
ATOM   3695  HB2 ALA A 229      56.070  44.640  81.000  1.00  0.00           H
ATOM   3696  HB3 ALA A 229      56.390  45.440  79.460  1.00  0.00           H
ATOM   3697  C   ALA A 229      57.430  43.130  78.140  1.00  0.00           C
ATOM   3698  O   ALA A 229      57.130  43.300  76.950  1.00  0.00           O
ATOM   3699  N   ILE A 230      58.730  42.730  78.330  1.00  0.00           N
ATOM   3700  HN  ILE A 230      58.930  42.420  79.260  1.00  0.00           H
ATOM   3701  CA  ILE A 230      59.790  42.500  77.320  1.00  0.00           C
ATOM   3702  HA  ILE A 230      59.910  43.420  76.750  1.00  0.00           H
ATOM   3703  CB  ILE A 230      61.150  42.280  77.940  1.00  0.00           C
ATOM   3704  HB  ILE A 230      61.020  41.640  78.840  1.00  0.00           H
ATOM   3705  CG2 ILE A 230      62.240  41.560  77.050  1.00  0.00           C
ATOM   3706 HG21 ILE A 230      63.230  41.650  77.530  1.00  0.00           H
ATOM   3707 HG22 ILE A 230      62.100  42.070  76.060  1.00  0.00           H
ATOM   3708 HG23 ILE A 230      62.050  40.470  76.990  1.00  0.00           H
ATOM   3709  CG1 ILE A 230      61.670  43.720  78.400  1.00  0.00           C
ATOM   3710 HG11 ILE A 230      60.820  44.390  78.650  1.00  0.00           H
ATOM   3711 HG12 ILE A 230      62.210  44.250  77.610  1.00  0.00           H
ATOM   3712  CD  ILE A 230      62.530  43.630  79.680  1.00  0.00           C
ATOM   3713  HD1 ILE A 230      62.910  44.660  79.880  1.00  0.00           H
ATOM   3714  HD2 ILE A 230      63.390  42.960  79.520  1.00  0.00           H
ATOM   3715  HD3 ILE A 230      61.880  43.270  80.500  1.00  0.00           H
ATOM   3716  C   ILE A 230      59.340  41.390  76.360  1.00  0.00           C
ATOM   3717  O   ILE A 230      59.430  41.590  75.150  1.00  0.00           O
ATOM   3718  N   THR A 231      58.860  40.280  76.880  1.00  0.00           N
ATOM   3719  HN  THR A 231      58.740  40.170  77.860  1.00  0.00           H
ATOM   3720  CA  THR A 231      58.260  39.210  76.060  1.00  0.00           C
ATOM   3721  HA  THR A 231      59.060  38.760  75.490  1.00  0.00           H
ATOM   3722  CB  THR A 231      57.610  38.140  76.990  1.00  0.00           C
ATOM   3723  HB  THR A 231      56.720  38.570  77.510  1.00  0.00           H
ATOM   3724  OG1 THR A 231      58.470  37.750  78.040  1.00  0.00           O
ATOM   3725  HG1 THR A 231      58.450  38.510  78.630  1.00  0.00           H
ATOM   3726  CG2 THR A 231      57.230  36.940  76.220  1.00  0.00           C
ATOM   3727 HG21 THR A 231      57.230  36.010  76.820  1.00  0.00           H
ATOM   3728 HG22 THR A 231      57.970  36.640  75.470  1.00  0.00           H
ATOM   3729 HG23 THR A 231      56.210  37.120  75.830  1.00  0.00           H
ATOM   3730  C   THR A 231      57.150  39.670  75.110  1.00  0.00           C
ATOM   3731  O   THR A 231      57.220  39.400  73.910  1.00  0.00           O
ATOM   3732  N   PHE A 232      56.190  40.560  75.570  1.00  0.00           N
ATOM   3733  HN  PHE A 232      56.270  40.700  76.550  1.00  0.00           H
ATOM   3734  CA  PHE A 232      55.060  41.080  74.780  1.00  0.00           C
ATOM   3735  HA  PHE A 232      54.680  40.190  74.300  1.00  0.00           H
ATOM   3736  CB  PHE A 232      54.180  41.830  75.850  1.00  0.00           C
ATOM   3737  HB1 PHE A 232      54.790  42.680  76.200  1.00  0.00           H
ATOM   3738  HB2 PHE A 232      53.870  41.230  76.740  1.00  0.00           H
ATOM   3739  CG  PHE A 232      52.930  42.370  75.180  1.00  0.00           C
ATOM   3740  CD1 PHE A 232      51.770  41.690  75.500  1.00  0.00           C
ATOM   3741  HD1 PHE A 232      51.940  40.790  76.070  1.00  0.00           H
ATOM   3742  CE1 PHE A 232      50.520  42.090  75.090  1.00  0.00           C
ATOM   3743  HE1 PHE A 232      49.680  41.580  75.560  1.00  0.00           H
ATOM   3744  CZ  PHE A 232      50.410  43.370  74.410  1.00  0.00           C
ATOM   3745  HZ  PHE A 232      49.440  43.690  74.050  1.00  0.00           H
ATOM   3746  CD2 PHE A 232      52.850  43.600  74.640  1.00  0.00           C
ATOM   3747  HD2 PHE A 232      53.700  44.220  74.400  1.00  0.00           H
ATOM   3748  CE2 PHE A 232      51.550  44.170  74.230  1.00  0.00           C
ATOM   3749  HE2 PHE A 232      51.520  45.130  73.730  1.00  0.00           H
ATOM   3750  C   PHE A 232      55.550  41.960  73.710  1.00  0.00           C
ATOM   3751  O   PHE A 232      55.050  41.900  72.590  1.00  0.00           O
ATOM   3752  N   ILE A 233      56.500  42.820  74.020  1.00  0.00           N
ATOM   3753  HN  ILE A 233      56.980  42.780  74.890  1.00  0.00           H
ATOM   3754  CA  ILE A 233      56.980  43.760  73.000  1.00  0.00           C
ATOM   3755  HA  ILE A 233      56.120  44.120  72.460  1.00  0.00           H
ATOM   3756  CB  ILE A 233      57.770  44.890  73.570  1.00  0.00           C
ATOM   3757  HB  ILE A 233      58.550  44.490  74.250  1.00  0.00           H
ATOM   3758  CG2 ILE A 233      58.520  45.740  72.590  1.00  0.00           C
ATOM   3759 HG21 ILE A 233      57.860  46.060  71.760  1.00  0.00           H
ATOM   3760 HG22 ILE A 233      59.360  45.230  72.050  1.00  0.00           H
ATOM   3761 HG23 ILE A 233      58.960  46.640  73.060  1.00  0.00           H
ATOM   3762  CG1 ILE A 233      56.860  45.700  74.500  1.00  0.00           C
ATOM   3763 HG11 ILE A 233      57.520  46.210  75.220  1.00  0.00           H
ATOM   3764 HG12 ILE A 233      56.220  45.060  75.140  1.00  0.00           H
ATOM   3765  CD  ILE A 233      55.910  46.610  73.790  1.00  0.00           C
ATOM   3766  HD1 ILE A 233      56.550  47.520  73.670  1.00  0.00           H
ATOM   3767  HD2 ILE A 233      55.090  47.050  74.390  1.00  0.00           H
ATOM   3768  HD3 ILE A 233      55.560  46.240  72.800  1.00  0.00           H
ATOM   3769  C   ILE A 233      57.750  43.000  71.990  1.00  0.00           C
ATOM   3770  O   ILE A 233      57.560  43.260  70.810  1.00  0.00           O
ATOM   3771  N   MET A 234      58.600  41.930  72.250  1.00  0.00           N
ATOM   3772  HN  MET A 234      58.780  41.570  73.160  1.00  0.00           H
ATOM   3773  CA  MET A 234      59.140  41.060  71.190  1.00  0.00           C
ATOM   3774  HA  MET A 234      59.700  41.750  70.580  1.00  0.00           H
ATOM   3775  CB  MET A 234      60.220  40.060  71.650  1.00  0.00           C
ATOM   3776  HB1 MET A 234      60.460  39.350  70.830  1.00  0.00           H
ATOM   3777  HB2 MET A 234      59.790  39.350  72.380  1.00  0.00           H
ATOM   3778  CG  MET A 234      61.500  40.740  72.270  1.00  0.00           C
ATOM   3779  HG1 MET A 234      62.000  39.970  72.900  1.00  0.00           H
ATOM   3780  HG2 MET A 234      61.230  41.570  72.960  1.00  0.00           H
ATOM   3781  SD  MET A 234      62.390  41.550  70.920  1.00  0.00           S
ATOM   3782  CE  MET A 234      63.710  41.990  72.030  1.00  0.00           C
ATOM   3783  HE1 MET A 234      64.080  41.050  72.480  1.00  0.00           H
ATOM   3784  HE2 MET A 234      63.430  42.770  72.770  1.00  0.00           H
ATOM   3785  HE3 MET A 234      64.570  42.360  71.430  1.00  0.00           H
ATOM   3786  C   MET A 234      58.170  40.330  70.350  1.00  0.00           C
ATOM   3787  O   MET A 234      58.350  40.380  69.150  1.00  0.00           O
ATOM   3788  N   VAL A 235      57.120  39.680  70.860  1.00  0.00           N
ATOM   3789  HN  VAL A 235      57.030  39.640  71.850  1.00  0.00           H
ATOM   3790  CA  VAL A 235      56.030  39.210  70.060  1.00  0.00           C
ATOM   3791  HA  VAL A 235      56.520  38.690  69.240  1.00  0.00           H
ATOM   3792  CB  VAL A 235      55.230  38.240  70.880  1.00  0.00           C
ATOM   3793  HB  VAL A 235      54.930  38.750  71.830  1.00  0.00           H
ATOM   3794  CG1 VAL A 235      53.850  37.840  70.260  1.00  0.00           C
ATOM   3795 HG11 VAL A 235      53.430  37.040  70.910  1.00  0.00           H
ATOM   3796 HG12 VAL A 235      53.940  37.410  69.230  1.00  0.00           H
ATOM   3797 HG13 VAL A 235      53.090  38.630  70.420  1.00  0.00           H
ATOM   3798  CG2 VAL A 235      56.080  37.010  71.120  1.00  0.00           C
ATOM   3799 HG21 VAL A 235      55.800  36.230  70.370  1.00  0.00           H
ATOM   3800 HG22 VAL A 235      55.870  36.720  72.170  1.00  0.00           H
ATOM   3801 HG23 VAL A 235      57.170  37.170  71.020  1.00  0.00           H
ATOM   3802  C   VAL A 235      55.100  40.150  69.270  1.00  0.00           C
ATOM   3803  O   VAL A 235      54.760  39.940  68.090  1.00  0.00           O
ATOM   3804  N   VAL A 236      54.700  41.290  69.830  1.00  0.00           N
ATOM   3805  HN  VAL A 236      54.830  41.500  70.800  1.00  0.00           H
ATOM   3806  CA  VAL A 236      54.040  42.370  69.120  1.00  0.00           C
ATOM   3807  HA  VAL A 236      53.170  41.880  68.710  1.00  0.00           H
ATOM   3808  CB  VAL A 236      53.530  43.380  70.100  1.00  0.00           C
ATOM   3809  HB  VAL A 236      54.300  43.750  70.800  1.00  0.00           H
ATOM   3810  CG1 VAL A 236      52.980  44.630  69.300  1.00  0.00           C
ATOM   3811 HG11 VAL A 236      52.140  44.340  68.630  1.00  0.00           H
ATOM   3812 HG12 VAL A 236      53.750  45.160  68.700  1.00  0.00           H
ATOM   3813 HG13 VAL A 236      52.660  45.400  70.020  1.00  0.00           H
ATOM   3814  CG2 VAL A 236      52.410  42.780  71.020  1.00  0.00           C
ATOM   3815 HG21 VAL A 236      51.440  42.750  70.460  1.00  0.00           H
ATOM   3816 HG22 VAL A 236      52.390  43.400  71.950  1.00  0.00           H
ATOM   3817 HG23 VAL A 236      52.690  41.760  71.350  1.00  0.00           H
ATOM   3818  C   VAL A 236      54.910  42.970  68.050  1.00  0.00           C
ATOM   3819  O   VAL A 236      54.400  43.320  66.960  1.00  0.00           O
ATOM   3820  N   ALA A 237      56.280  43.070  68.290  1.00  0.00           N
ATOM   3821  HN  ALA A 237      56.540  42.870  69.230  1.00  0.00           H
ATOM   3822  CA  ALA A 237      57.210  43.580  67.290  1.00  0.00           C
ATOM   3823  HA  ALA A 237      56.820  44.520  66.920  1.00  0.00           H
ATOM   3824  CB  ALA A 237      58.650  43.750  67.890  1.00  0.00           C
ATOM   3825  HB1 ALA A 237      59.160  42.840  68.250  1.00  0.00           H
ATOM   3826  HB2 ALA A 237      58.630  44.470  68.730  1.00  0.00           H
ATOM   3827  HB3 ALA A 237      59.360  44.320  67.240  1.00  0.00           H
ATOM   3828  C   ALA A 237      57.240  42.750  66.110  1.00  0.00           C
ATOM   3829  O   ALA A 237      57.450  43.160  64.970  1.00  0.00           O
ATOM   3830  N   ILE A 238      57.240  41.390  66.340  1.00  0.00           N
ATOM   3831  HN  ILE A 238      57.160  41.090  67.280  1.00  0.00           H
ATOM   3832  CA  ILE A 238      57.280  40.320  65.300  1.00  0.00           C
ATOM   3833  HA  ILE A 238      58.210  40.480  64.770  1.00  0.00           H
ATOM   3834  CB  ILE A 238      57.390  38.900  65.950  1.00  0.00           C
ATOM   3835  HB  ILE A 238      56.670  38.900  66.790  1.00  0.00           H
ATOM   3836  CG2 ILE A 238      57.060  37.780  64.880  1.00  0.00           C
ATOM   3837 HG21 ILE A 238      55.990  37.870  64.620  1.00  0.00           H
ATOM   3838 HG22 ILE A 238      57.300  36.790  65.320  1.00  0.00           H
ATOM   3839 HG23 ILE A 238      57.760  37.960  64.040  1.00  0.00           H
ATOM   3840  CG1 ILE A 238      58.770  38.610  66.520  1.00  0.00           C
ATOM   3841 HG11 ILE A 238      59.100  39.440  67.170  1.00  0.00           H
ATOM   3842 HG12 ILE A 238      59.570  38.460  65.770  1.00  0.00           H
ATOM   3843  CD  ILE A 238      58.750  37.330  67.240  1.00  0.00           C
ATOM   3844  HD1 ILE A 238      58.710  36.410  66.620  1.00  0.00           H
ATOM   3845  HD2 ILE A 238      57.940  37.290  68.000  1.00  0.00           H
ATOM   3846  HD3 ILE A 238      59.690  37.240  67.830  1.00  0.00           H
ATOM   3847  C   ILE A 238      56.070  40.350  64.350  1.00  0.00           C
ATOM   3848  O   ILE A 238      56.180  40.200  63.130  1.00  0.00           O
ATOM   3849  N   VAL A 239      54.860  40.580  64.900  1.00  0.00           N
ATOM   3850  HN  VAL A 239      54.630  40.440  65.860  1.00  0.00           H
ATOM   3851  CA  VAL A 239      53.650  40.740  64.090  1.00  0.00           C
ATOM   3852  HA  VAL A 239      53.530  39.940  63.360  1.00  0.00           H
ATOM   3853  CB  VAL A 239      52.390  40.500  64.840  1.00  0.00           C
ATOM   3854  HB  VAL A 239      51.520  40.480  64.170  1.00  0.00           H
ATOM   3855  CG1 VAL A 239      52.390  39.050  65.460  1.00  0.00           C
ATOM   3856 HG11 VAL A 239      51.510  38.890  66.140  1.00  0.00           H
ATOM   3857 HG12 VAL A 239      53.330  38.780  65.990  1.00  0.00           H
ATOM   3858 HG13 VAL A 239      52.310  38.330  64.620  1.00  0.00           H
ATOM   3859  CG2 VAL A 239      52.180  41.620  65.840  1.00  0.00           C
ATOM   3860 HG21 VAL A 239      51.120  41.740  66.140  1.00  0.00           H
ATOM   3861 HG22 VAL A 239      52.640  42.600  65.590  1.00  0.00           H
ATOM   3862 HG23 VAL A 239      52.610  41.360  66.840  1.00  0.00           H
ATOM   3863  C   VAL A 239      53.650  41.940  63.140  1.00  0.00           C
ATOM   3864  O   VAL A 239      53.120  41.950  62.010  1.00  0.00           O
ATOM   3865  N   PHE A 240      54.240  43.000  63.610  1.00  0.00           N
ATOM   3866  HN  PHE A 240      54.780  42.900  64.430  1.00  0.00           H
ATOM   3867  CA  PHE A 240      54.510  44.190  62.860  1.00  0.00           C
ATOM   3868  HA  PHE A 240      53.590  44.430  62.350  1.00  0.00           H
ATOM   3869  CB  PHE A 240      55.030  45.310  63.780  1.00  0.00           C
ATOM   3870  HB1 PHE A 240      55.430  46.160  63.200  1.00  0.00           H
ATOM   3871  HB2 PHE A 240      55.960  45.070  64.350  1.00  0.00           H
ATOM   3872  CG  PHE A 240      54.060  45.850  64.760  1.00  0.00           C
ATOM   3873  CD1 PHE A 240      54.350  46.950  65.580  1.00  0.00           C
ATOM   3874  HD1 PHE A 240      55.330  47.350  65.350  1.00  0.00           H
ATOM   3875  CE1 PHE A 240      53.500  47.460  66.560  1.00  0.00           C
ATOM   3876  HE1 PHE A 240      53.790  48.400  67.000  1.00  0.00           H
ATOM   3877  CZ  PHE A 240      52.200  46.890  66.650  1.00  0.00           C
ATOM   3878  HZ  PHE A 240      51.540  47.390  67.340  1.00  0.00           H
ATOM   3879  CD2 PHE A 240      52.710  45.360  64.890  1.00  0.00           C
ATOM   3880  HD2 PHE A 240      52.320  44.570  64.250  1.00  0.00           H
ATOM   3881  CE2 PHE A 240      51.860  45.850  65.880  1.00  0.00           C
ATOM   3882  HE2 PHE A 240      50.880  45.380  65.930  1.00  0.00           H
ATOM   3883  C   PHE A 240      55.510  43.940  61.730  1.00  0.00           C
ATOM   3884  O   PHE A 240      55.330  44.360  60.600  1.00  0.00           O
ATOM   3885  N   VAL A 241      56.610  43.140  61.980  1.00  0.00           N
ATOM   3886  HN  VAL A 241      56.820  42.890  62.920  1.00  0.00           H
ATOM   3887  CA  VAL A 241      57.540  42.760  60.930  1.00  0.00           C
ATOM   3888  HA  VAL A 241      57.960  43.570  60.360  1.00  0.00           H
ATOM   3889  CB  VAL A 241      58.710  42.020  61.650  1.00  0.00           C
ATOM   3890  HB  VAL A 241      58.320  41.570  62.590  1.00  0.00           H
ATOM   3891  CG1 VAL A 241      59.340  40.980  60.750  1.00  0.00           C
ATOM   3892 HG11 VAL A 241      58.810  40.020  60.600  1.00  0.00           H
ATOM   3893 HG12 VAL A 241      60.300  40.720  61.240  1.00  0.00           H
ATOM   3894 HG13 VAL A 241      59.790  41.390  59.810  1.00  0.00           H
ATOM   3895  CG2 VAL A 241      59.800  43.050  61.970  1.00  0.00           C
ATOM   3896 HG21 VAL A 241      60.380  43.460  61.120  1.00  0.00           H
ATOM   3897 HG22 VAL A 241      60.480  42.670  62.770  1.00  0.00           H
ATOM   3898 HG23 VAL A 241      59.220  43.920  62.340  1.00  0.00           H
ATOM   3899  C   VAL A 241      56.880  41.930  59.820  1.00  0.00           C
ATOM   3900  O   VAL A 241      56.880  42.330  58.710  1.00  0.00           O
ATOM   3901  N   ILE A 242      56.050  40.900  60.180  1.00  0.00           N
ATOM   3902  HN  ILE A 242      55.880  40.550  61.100  1.00  0.00           H
ATOM   3903  CA  ILE A 242      55.390  40.080  59.160  1.00  0.00           C
ATOM   3904  HA  ILE A 242      56.070  39.440  58.630  1.00  0.00           H
ATOM   3905  CB  ILE A 242      54.540  39.040  59.880  1.00  0.00           C
ATOM   3906  HB  ILE A 242      53.900  39.640  60.570  1.00  0.00           H
ATOM   3907  CG2 ILE A 242      53.650  38.240  58.830  1.00  0.00           C
ATOM   3908 HG21 ILE A 242      52.770  38.830  58.480  1.00  0.00           H
ATOM   3909 HG22 ILE A 242      53.270  37.400  59.450  1.00  0.00           H
ATOM   3910 HG23 ILE A 242      54.330  37.830  58.050  1.00  0.00           H
ATOM   3911  CG1 ILE A 242      55.350  37.980  60.740  1.00  0.00           C
ATOM   3912 HG11 ILE A 242      56.290  38.410  61.150  1.00  0.00           H
ATOM   3913 HG12 ILE A 242      55.670  37.160  60.060  1.00  0.00           H
ATOM   3914  CD  ILE A 242      54.530  37.330  61.840  1.00  0.00           C
ATOM   3915  HD1 ILE A 242      55.210  36.820  62.560  1.00  0.00           H
ATOM   3916  HD2 ILE A 242      53.870  36.580  61.360  1.00  0.00           H
ATOM   3917  HD3 ILE A 242      53.970  38.130  62.360  1.00  0.00           H
ATOM   3918  C   ILE A 242      54.480  40.780  58.180  1.00  0.00           C
ATOM   3919  O   ILE A 242      54.610  40.500  56.980  1.00  0.00           O
ATOM   3920  N   CYS A 243      53.660  41.740  58.670  1.00  0.00           N
ATOM   3921  HN  CYS A 243      53.590  41.770  59.660  1.00  0.00           H
ATOM   3922  CA  CYS A 243      52.820  42.680  57.890  1.00  0.00           C
ATOM   3923  HA  CYS A 243      52.130  41.990  57.450  1.00  0.00           H
ATOM   3924  CB  CYS A 243      52.030  43.620  58.870  1.00  0.00           C
ATOM   3925  HB1 CYS A 243      51.540  44.460  58.320  1.00  0.00           H
ATOM   3926  HB2 CYS A 243      52.780  43.980  59.600  1.00  0.00           H
ATOM   3927  SG  CYS A 243      50.770  42.780  59.790  1.00  0.00           S
ATOM   3928  HG1 CYS A 243      51.520  42.010  60.550  1.00  0.00           H
ATOM   3929  C   CYS A 243      53.500  43.470  56.760  1.00  0.00           C
ATOM   3930  O   CYS A 243      53.150  43.230  55.600  1.00  0.00           O
ATOM   3931  N   PHE A 244      54.480  44.310  57.130  1.00  0.00           N
ATOM   3932  HN  PHE A 244      54.890  44.300  58.030  1.00  0.00           H
ATOM   3933  CA  PHE A 244      55.040  45.230  56.210  1.00  0.00           C
ATOM   3934  HA  PHE A 244      54.380  45.290  55.360  1.00  0.00           H
ATOM   3935  CB  PHE A 244      55.330  46.570  57.000  1.00  0.00           C
ATOM   3936  HB1 PHE A 244      55.690  47.340  56.290  1.00  0.00           H
ATOM   3937  HB2 PHE A 244      56.060  46.400  57.820  1.00  0.00           H
ATOM   3938  CG  PHE A 244      54.040  46.990  57.620  1.00  0.00           C
ATOM   3939  CD1 PHE A 244      52.950  47.220  56.750  1.00  0.00           C
ATOM   3940  HD1 PHE A 244      53.130  47.280  55.690  1.00  0.00           H
ATOM   3941  CE1 PHE A 244      51.640  47.470  57.300  1.00  0.00           C
ATOM   3942  HE1 PHE A 244      50.860  47.690  56.580  1.00  0.00           H
ATOM   3943  CZ  PHE A 244      51.460  47.600  58.670  1.00  0.00           C
ATOM   3944  HZ  PHE A 244      50.500  47.780  59.130  1.00  0.00           H
ATOM   3945  CD2 PHE A 244      53.830  47.090  59.000  1.00  0.00           C
ATOM   3946  HD2 PHE A 244      54.590  46.830  59.720  1.00  0.00           H
ATOM   3947  CE2 PHE A 244      52.560  47.390  59.540  1.00  0.00           C
ATOM   3948  HE2 PHE A 244      52.440  47.480  60.610  1.00  0.00           H
ATOM   3949  C   PHE A 244      56.370  44.710  55.670  1.00  0.00           C
ATOM   3950  O   PHE A 244      56.660  44.810  54.470  1.00  0.00           O
ATOM   3951  N   LEU A 245      57.280  44.260  56.540  1.00  0.00           N
ATOM   3952  HN  LEU A 245      57.140  44.130  57.520  1.00  0.00           H
ATOM   3953  CA  LEU A 245      58.670  44.120  56.050  1.00  0.00           C
ATOM   3954  HA  LEU A 245      58.870  45.100  55.630  1.00  0.00           H
ATOM   3955  CB  LEU A 245      59.520  43.900  57.240  1.00  0.00           C
ATOM   3956  HB1 LEU A 245      59.500  42.840  57.560  1.00  0.00           H
ATOM   3957  HB2 LEU A 245      59.210  44.510  58.110  1.00  0.00           H
ATOM   3958  CG  LEU A 245      61.060  44.170  57.040  1.00  0.00           C
ATOM   3959  HG  LEU A 245      61.510  43.450  56.330  1.00  0.00           H
ATOM   3960  CD1 LEU A 245      61.410  45.620  56.520  1.00  0.00           C
ATOM   3961 HD11 LEU A 245      62.500  45.770  56.350  1.00  0.00           H
ATOM   3962 HD12 LEU A 245      61.190  46.310  57.360  1.00  0.00           H
ATOM   3963 HD13 LEU A 245      60.950  45.890  55.550  1.00  0.00           H
ATOM   3964  CD2 LEU A 245      61.680  43.920  58.450  1.00  0.00           C
ATOM   3965 HD21 LEU A 245      61.270  44.710  59.130  1.00  0.00           H
ATOM   3966 HD22 LEU A 245      62.770  44.130  58.300  1.00  0.00           H
ATOM   3967 HD23 LEU A 245      61.450  42.920  58.860  1.00  0.00           H
ATOM   3968  C   LEU A 245      59.040  43.110  54.910  1.00  0.00           C
ATOM   3969  O   LEU A 245      59.940  43.490  54.130  1.00  0.00           O
ATOM   3970  N   PRO A 246      58.410  41.910  54.710  1.00  0.00           N
ATOM   3971  CD  PRO A 246      57.660  41.170  55.750  1.00  0.00           C
ATOM   3972  HD1 PRO A 246      56.690  41.710  55.840  1.00  0.00           H
ATOM   3973  HD2 PRO A 246      58.210  41.170  56.710  1.00  0.00           H
ATOM   3974  CA  PRO A 246      58.460  41.080  53.540  1.00  0.00           C
ATOM   3975  HA  PRO A 246      59.450  40.670  53.480  1.00  0.00           H
ATOM   3976  CB  PRO A 246      57.390  40.070  53.760  1.00  0.00           C
ATOM   3977  HB1 PRO A 246      57.460  39.050  53.320  1.00  0.00           H
ATOM   3978  HB2 PRO A 246      56.340  40.430  53.710  1.00  0.00           H
ATOM   3979  CG  PRO A 246      57.590  39.760  55.270  1.00  0.00           C
ATOM   3980  HG1 PRO A 246      56.790  39.100  55.690  1.00  0.00           H
ATOM   3981  HG2 PRO A 246      58.590  39.300  55.440  1.00  0.00           H
ATOM   3982  C   PRO A 246      58.370  41.830  52.210  1.00  0.00           C
ATOM   3983  O   PRO A 246      59.200  41.630  51.370  1.00  0.00           O
ATOM   3984  N   SER A 247      57.360  42.670  52.070  1.00  0.00           N
ATOM   3985  HN  SER A 247      56.630  42.720  52.740  1.00  0.00           H
ATOM   3986  CA  SER A 247      57.240  43.480  50.860  1.00  0.00           C
ATOM   3987  HA  SER A 247      57.320  42.880  49.970  1.00  0.00           H
ATOM   3988  CB  SER A 247      55.830  44.150  50.800  1.00  0.00           C
ATOM   3989  HB1 SER A 247      54.980  43.440  50.870  1.00  0.00           H
ATOM   3990  HB2 SER A 247      55.710  44.920  50.010  1.00  0.00           H
ATOM   3991  OG  SER A 247      55.670  45.000  51.950  1.00  0.00           O
ATOM   3992  HG1 SER A 247      55.630  44.480  52.760  1.00  0.00           H
ATOM   3993  C   SER A 247      58.280  44.590  50.650  1.00  0.00           C
ATOM   3994  O   SER A 247      58.690  44.890  49.520  1.00  0.00           O
ATOM   3995  N   VAL A 248      58.810  45.250  51.730  1.00  0.00           N
ATOM   3996  HN  VAL A 248      58.340  45.000  52.570  1.00  0.00           H
ATOM   3997  CA  VAL A 248      59.840  46.300  51.690  1.00  0.00           C
ATOM   3998  HA  VAL A 248      59.420  47.040  51.040  1.00  0.00           H
ATOM   3999  CB  VAL A 248      59.980  47.030  53.060  1.00  0.00           C
ATOM   4000  HB  VAL A 248      59.970  46.170  53.780  1.00  0.00           H
ATOM   4001  CG1 VAL A 248      61.240  47.840  53.210  1.00  0.00           C
ATOM   4002 HG11 VAL A 248      61.270  48.830  52.720  1.00  0.00           H
ATOM   4003 HG12 VAL A 248      62.180  47.340  52.900  1.00  0.00           H
ATOM   4004 HG13 VAL A 248      61.350  48.130  54.280  1.00  0.00           H
ATOM   4005  CG2 VAL A 248      58.760  47.880  53.430  1.00  0.00           C
ATOM   4006 HG21 VAL A 248      58.560  48.610  52.610  1.00  0.00           H
ATOM   4007 HG22 VAL A 248      59.050  48.530  54.290  1.00  0.00           H
ATOM   4008 HG23 VAL A 248      57.870  47.280  53.730  1.00  0.00           H
ATOM   4009  C   VAL A 248      61.170  45.660  51.070  1.00  0.00           C
ATOM   4010  O   VAL A 248      61.720  46.130  50.080  1.00  0.00           O
ATOM   4011  N   VAL A 249      61.570  44.440  51.590  1.00  0.00           N
ATOM   4012  HN  VAL A 249      61.010  44.060  52.310  1.00  0.00           H
ATOM   4013  CA  VAL A 249      62.680  43.600  51.160  1.00  0.00           C
ATOM   4014  HA  VAL A 249      63.630  44.100  51.230  1.00  0.00           H
ATOM   4015  CB  VAL A 249      62.690  42.340  51.980  1.00  0.00           C
ATOM   4016  HB  VAL A 249      61.710  41.800  52.010  1.00  0.00           H
ATOM   4017  CG1 VAL A 249      63.740  41.410  51.320  1.00  0.00           C
ATOM   4018 HG11 VAL A 249      63.730  40.540  52.010  1.00  0.00           H
ATOM   4019 HG12 VAL A 249      64.740  41.910  51.370  1.00  0.00           H
ATOM   4020 HG13 VAL A 249      63.570  40.930  50.340  1.00  0.00           H
ATOM   4021  CG2 VAL A 249      63.210  42.620  53.370  1.00  0.00           C
ATOM   4022 HG21 VAL A 249      64.180  43.170  53.370  1.00  0.00           H
ATOM   4023 HG22 VAL A 249      63.320  41.630  53.850  1.00  0.00           H
ATOM   4024 HG23 VAL A 249      62.610  43.240  54.060  1.00  0.00           H
ATOM   4025  C   VAL A 249      62.490  43.270  49.690  1.00  0.00           C
ATOM   4026  O   VAL A 249      63.430  43.340  48.970  1.00  0.00           O
ATOM   4027  N   VAL A 250      61.280  42.870  49.270  1.00  0.00           N
ATOM   4028  HN  VAL A 250      60.610  42.540  49.930  1.00  0.00           H
ATOM   4029  CA  VAL A 250      61.020  42.680  47.850  1.00  0.00           C
ATOM   4030  HA  VAL A 250      61.750  41.940  47.520  1.00  0.00           H
ATOM   4031  CB  VAL A 250      59.640  42.050  47.600  1.00  0.00           C
ATOM   4032  HB  VAL A 250      58.850  42.620  48.160  1.00  0.00           H
ATOM   4033  CG1 VAL A 250      59.170  42.000  46.180  1.00  0.00           C
ATOM   4034 HG11 VAL A 250      58.890  42.980  45.730  1.00  0.00           H
ATOM   4035 HG12 VAL A 250      58.320  41.300  46.010  1.00  0.00           H
ATOM   4036 HG13 VAL A 250      59.940  41.640  45.460  1.00  0.00           H
ATOM   4037  CG2 VAL A 250      59.630  40.620  48.230  1.00  0.00           C
ATOM   4038 HG21 VAL A 250      58.640  40.140  48.320  1.00  0.00           H
ATOM   4039 HG22 VAL A 250      59.890  40.540  49.300  1.00  0.00           H
ATOM   4040 HG23 VAL A 250      60.300  39.910  47.670  1.00  0.00           H
ATOM   4041  C   VAL A 250      61.240  43.960  47.040  1.00  0.00           C
ATOM   4042  O   VAL A 250      61.820  43.880  45.980  1.00  0.00           O
ATOM   4043  N   ARG A 251      60.740  45.150  47.390  1.00  0.00           N
ATOM   4044  HN  ARG A 251      60.260  45.330  48.240  1.00  0.00           H
ATOM   4045  CA  ARG A 251      60.960  46.330  46.490  1.00  0.00           C
ATOM   4046  HA  ARG A 251      60.570  45.980  45.550  1.00  0.00           H
ATOM   4047  CB  ARG A 251      60.040  47.470  46.970  1.00  0.00           C
ATOM   4048  HB1 ARG A 251      60.200  47.680  48.060  1.00  0.00           H
ATOM   4049  HB2 ARG A 251      59.020  47.030  47.050  1.00  0.00           H
ATOM   4050  CG  ARG A 251      60.080  48.870  46.340  1.00  0.00           C
ATOM   4051  HG1 ARG A 251      61.110  49.280  46.410  1.00  0.00           H
ATOM   4052  HG2 ARG A 251      59.400  49.510  46.940  1.00  0.00           H
ATOM   4053  CD  ARG A 251      59.630  48.800  44.860  1.00  0.00           C
ATOM   4054  HD1 ARG A 251      60.430  48.370  44.220  1.00  0.00           H
ATOM   4055  HD2 ARG A 251      59.500  49.760  44.320  1.00  0.00           H
ATOM   4056  NE  ARG A 251      58.330  48.010  44.780  1.00  0.00           N
ATOM   4057  HE  ARG A 251      57.620  48.390  45.370  1.00  0.00           H
ATOM   4058  CZ  ARG A 251      57.890  47.420  43.660  1.00  0.00           C
ATOM   4059  NH1 ARG A 251      58.580  47.180  42.560  1.00  0.00           N
ATOM   4060 HH11 ARG A 251      59.370  47.690  42.240  1.00  0.00           H
ATOM   4061 HH12 ARG A 251      58.110  46.710  41.800  1.00  0.00           H
ATOM   4062  NH2 ARG A 251      56.640  47.000  43.760  1.00  0.00           N
ATOM   4063 HH21 ARG A 251      56.200  47.060  44.650  1.00  0.00           H
ATOM   4064 HH22 ARG A 251      56.390  46.260  43.140  1.00  0.00           H
ATOM   4065  C   ARG A 251      62.430  46.750  46.180  1.00  0.00           C
ATOM   4066  O   ARG A 251      62.900  46.990  45.080  1.00  0.00           O
ATOM   4067  N   ILE A 252      63.310  46.740  47.160  1.00  0.00           N
ATOM   4068  HN  ILE A 252      62.930  46.470  48.060  1.00  0.00           H
ATOM   4069  CA  ILE A 252      64.740  46.780  47.060  1.00  0.00           C
ATOM   4070  HA  ILE A 252      65.070  47.700  46.590  1.00  0.00           H
ATOM   4071  CB  ILE A 252      65.460  46.600  48.440  1.00  0.00           C
ATOM   4072  HB  ILE A 252      65.110  45.660  48.930  1.00  0.00           H
ATOM   4073  CG2 ILE A 252      67.020  46.600  48.160  1.00  0.00           C
ATOM   4074 HG21 ILE A 252      67.660  46.720  49.060  1.00  0.00           H
ATOM   4075 HG22 ILE A 252      67.160  47.380  47.370  1.00  0.00           H
ATOM   4076 HG23 ILE A 252      67.310  45.620  47.710  1.00  0.00           H
ATOM   4077  CG1 ILE A 252      65.040  47.660  49.380  1.00  0.00           C
ATOM   4078 HG11 ILE A 252      63.970  47.880  49.150  1.00  0.00           H
ATOM   4079 HG12 ILE A 252      65.540  48.610  49.110  1.00  0.00           H
ATOM   4080  CD  ILE A 252      65.140  47.340  50.870  1.00  0.00           C
ATOM   4081  HD1 ILE A 252      64.780  48.170  51.520  1.00  0.00           H
ATOM   4082  HD2 ILE A 252      66.230  47.210  51.070  1.00  0.00           H
ATOM   4083  HD3 ILE A 252      64.510  46.460  51.100  1.00  0.00           H
ATOM   4084  C   ILE A 252      65.340  45.730  46.090  1.00  0.00           C
ATOM   4085  O   ILE A 252      66.100  46.040  45.140  1.00  0.00           O
ATOM   4086  N   ARG A 253      65.010  44.430  46.260  1.00  0.00           N
ATOM   4087  HN  ARG A 253      64.460  44.180  47.050  1.00  0.00           H
ATOM   4088  CA  ARG A 253      65.380  43.320  45.370  1.00  0.00           C
ATOM   4089  HA  ARG A 253      66.460  43.350  45.320  1.00  0.00           H
ATOM   4090  CB  ARG A 253      65.060  41.930  45.960  1.00  0.00           C
ATOM   4091  HB1 ARG A 253      64.040  41.930  46.410  1.00  0.00           H
ATOM   4092  HB2 ARG A 253      65.780  41.820  46.800  1.00  0.00           H
ATOM   4093  CG  ARG A 253      65.260  40.750  45.050  1.00  0.00           C
ATOM   4094  HG1 ARG A 253      64.610  40.770  44.150  1.00  0.00           H
ATOM   4095  HG2 ARG A 253      64.980  39.770  45.480  1.00  0.00           H
ATOM   4096  CD  ARG A 253      66.740  40.590  44.580  1.00  0.00           C
ATOM   4097  HD1 ARG A 253      67.430  40.360  45.420  1.00  0.00           H
ATOM   4098  HD2 ARG A 253      67.050  41.490  43.990  1.00  0.00           H
ATOM   4099  NE  ARG A 253      66.640  39.400  43.680  1.00  0.00           N
ATOM   4100  HE  ARG A 253      65.910  38.730  43.810  1.00  0.00           H
ATOM   4101  CZ  ARG A 253      67.350  39.050  42.570  1.00  0.00           C
ATOM   4102  NH1 ARG A 253      68.400  39.770  42.310  1.00  0.00           N
ATOM   4103 HH11 ARG A 253      68.720  40.460  42.960  1.00  0.00           H
ATOM   4104 HH12 ARG A 253      68.880  39.570  41.450  1.00  0.00           H
ATOM   4105  NH2 ARG A 253      66.980  37.990  41.810  1.00  0.00           N
ATOM   4106 HH21 ARG A 253      67.480  37.820  40.970  1.00  0.00           H
ATOM   4107 HH22 ARG A 253      66.080  37.570  41.950  1.00  0.00           H
ATOM   4108  C   ARG A 253      64.930  43.560  43.910  1.00  0.00           C
ATOM   4109  O   ARG A 253      65.770  43.350  42.960  1.00  0.00           O
ATOM   4110  N   ILE A 254      63.720  43.970  43.630  1.00  0.00           N
ATOM   4111  HN  ILE A 254      63.000  44.010  44.330  1.00  0.00           H
ATOM   4112  CA  ILE A 254      63.280  44.310  42.260  1.00  0.00           C
ATOM   4113  HA  ILE A 254      63.590  43.430  41.710  1.00  0.00           H
ATOM   4114  CB  ILE A 254      61.790  44.470  42.190  1.00  0.00           C
ATOM   4115  HB  ILE A 254      61.570  45.220  42.980  1.00  0.00           H
ATOM   4116  CG2 ILE A 254      61.350  44.900  40.760  1.00  0.00           C
ATOM   4117 HG21 ILE A 254      60.250  44.940  40.580  1.00  0.00           H
ATOM   4118 HG22 ILE A 254      61.790  44.290  39.950  1.00  0.00           H
ATOM   4119 HG23 ILE A 254      61.650  45.960  40.600  1.00  0.00           H
ATOM   4120  CG1 ILE A 254      60.950  43.210  42.580  1.00  0.00           C
ATOM   4121 HG11 ILE A 254      61.340  42.750  43.520  1.00  0.00           H
ATOM   4122 HG12 ILE A 254      61.010  42.550  41.690  1.00  0.00           H
ATOM   4123  CD  ILE A 254      59.510  43.610  42.890  1.00  0.00           C
ATOM   4124  HD1 ILE A 254      59.520  44.510  43.550  1.00  0.00           H
ATOM   4125  HD2 ILE A 254      58.960  42.760  43.320  1.00  0.00           H
ATOM   4126  HD3 ILE A 254      58.940  43.900  41.990  1.00  0.00           H
ATOM   4127  C   ILE A 254      64.020  45.380  41.550  1.00  0.00           C
ATOM   4128  O   ILE A 254      64.460  45.220  40.420  1.00  0.00           O
ATOM   4129  N   PHE A 255      64.260  46.520  42.300  1.00  0.00           N
ATOM   4130  HN  PHE A 255      63.820  46.590  43.190  1.00  0.00           H
ATOM   4131  CA  PHE A 255      65.050  47.630  41.810  1.00  0.00           C
ATOM   4132  HA  PHE A 255      64.670  48.060  40.900  1.00  0.00           H
ATOM   4133  CB  PHE A 255      65.160  48.780  42.840  1.00  0.00           C
ATOM   4134  HB1 PHE A 255      66.160  49.260  42.850  1.00  0.00           H
ATOM   4135  HB2 PHE A 255      64.910  48.360  43.840  1.00  0.00           H
ATOM   4136  CG  PHE A 255      64.080  49.760  42.410  1.00  0.00           C
ATOM   4137  CD1 PHE A 255      64.100  50.400  41.110  1.00  0.00           C
ATOM   4138  HD1 PHE A 255      64.890  50.100  40.430  1.00  0.00           H
ATOM   4139  CE1 PHE A 255      63.130  51.360  40.810  1.00  0.00           C
ATOM   4140  HE1 PHE A 255      63.180  51.960  39.920  1.00  0.00           H
ATOM   4141  CZ  PHE A 255      62.070  51.730  41.760  1.00  0.00           C
ATOM   4142  HZ  PHE A 255      61.340  52.490  41.510  1.00  0.00           H
ATOM   4143  CD2 PHE A 255      62.990  50.030  43.210  1.00  0.00           C
ATOM   4144  HD2 PHE A 255      62.960  49.600  44.210  1.00  0.00           H
ATOM   4145  CE2 PHE A 255      62.030  51.020  42.960  1.00  0.00           C
ATOM   4146  HE2 PHE A 255      61.280  51.180  43.720  1.00  0.00           H
ATOM   4147  C   PHE A 255      66.400  47.180  41.380  1.00  0.00           C
ATOM   4148  O   PHE A 255      66.900  47.450  40.300  1.00  0.00           O
ATOM   4149  N   TRP A 256      67.080  46.310  42.220  1.00  0.00           N
ATOM   4150  HN  TRP A 256      66.630  45.920  43.020  1.00  0.00           H
ATOM   4151  CA  TRP A 256      68.340  45.700  41.930  1.00  0.00           C
ATOM   4152  HA  TRP A 256      69.080  46.480  41.880  1.00  0.00           H
ATOM   4153  CB  TRP A 256      68.760  44.770  43.060  1.00  0.00           C
ATOM   4154  HB1 TRP A 256      68.330  43.740  43.090  1.00  0.00           H
ATOM   4155  HB2 TRP A 256      68.340  45.150  44.020  1.00  0.00           H
ATOM   4156  CG  TRP A 256      70.240  44.770  43.480  1.00  0.00           C
ATOM   4157  CD1 TRP A 256      71.270  44.210  42.780  1.00  0.00           C
ATOM   4158  HD1 TRP A 256      71.240  43.740  41.810  1.00  0.00           H
ATOM   4159  NE1 TRP A 256      72.440  44.320  43.450  1.00  0.00           N
ATOM   4160  HE1 TRP A 256      73.330  44.230  43.060  1.00  0.00           H
ATOM   4161  CE2 TRP A 256      72.270  44.860  44.660  1.00  0.00           C
ATOM   4162  CD2 TRP A 256      70.910  45.180  44.770  1.00  0.00           C
ATOM   4163  CE3 TRP A 256      70.370  45.670  45.930  1.00  0.00           C
ATOM   4164  HE3 TRP A 256      69.310  45.890  45.930  1.00  0.00           H
ATOM   4165  CZ3 TRP A 256      71.220  45.930  47.010  1.00  0.00           C
ATOM   4166  HZ3 TRP A 256      70.790  46.230  47.960  1.00  0.00           H
ATOM   4167  CZ2 TRP A 256      73.130  45.150  45.680  1.00  0.00           C
ATOM   4168  HZ2 TRP A 256      74.190  45.070  45.550  1.00  0.00           H
ATOM   4169  CH2 TRP A 256      72.610  45.720  46.830  1.00  0.00           C
ATOM   4170  HH2 TRP A 256      73.300  45.850  47.650  1.00  0.00           H
ATOM   4171  C   TRP A 256      68.360  44.850  40.720  1.00  0.00           C
ATOM   4172  O   TRP A 256      69.270  45.030  39.960  1.00  0.00           O
ATOM   4173  N   LEU A 257      67.390  43.940  40.580  1.00  0.00           N
ATOM   4174  HN  LEU A 257      66.720  43.790  41.310  1.00  0.00           H
ATOM   4175  CA  LEU A 257      67.250  43.080  39.490  1.00  0.00           C
ATOM   4176  HA  LEU A 257      68.200  42.570  39.340  1.00  0.00           H
ATOM   4177  CB  LEU A 257      65.980  42.160  39.850  1.00  0.00           C
ATOM   4178  HB1 LEU A 257      65.090  42.760  40.130  1.00  0.00           H
ATOM   4179  HB2 LEU A 257      66.350  41.490  40.670  1.00  0.00           H
ATOM   4180  CG  LEU A 257      65.560  41.150  38.660  1.00  0.00           C
ATOM   4181  HG  LEU A 257      65.210  41.850  37.870  1.00  0.00           H
ATOM   4182  CD1 LEU A 257      66.700  40.190  38.140  1.00  0.00           C
ATOM   4183 HD11 LEU A 257      66.260  39.400  37.490  1.00  0.00           H
ATOM   4184 HD12 LEU A 257      67.170  39.850  39.090  1.00  0.00           H
ATOM   4185 HD13 LEU A 257      67.370  40.870  37.590  1.00  0.00           H
ATOM   4186  CD2 LEU A 257      64.370  40.350  39.310  1.00  0.00           C
ATOM   4187 HD21 LEU A 257      64.070  39.560  38.590  1.00  0.00           H
ATOM   4188 HD22 LEU A 257      63.510  40.940  39.690  1.00  0.00           H
ATOM   4189 HD23 LEU A 257      64.820  39.780  40.150  1.00  0.00           H
ATOM   4190  C   LEU A 257      66.990  43.720  38.140  1.00  0.00           C
ATOM   4191  O   LEU A 257      67.580  43.400  37.140  1.00  0.00           O
ATOM   4192  N   LEU A 258      66.130  44.830  38.110  1.00  0.00           N
ATOM   4193  HN  LEU A 258      65.680  45.080  38.980  1.00  0.00           H
ATOM   4194  CA  LEU A 258      65.970  45.700  36.950  1.00  0.00           C
ATOM   4195  HA  LEU A 258      65.540  45.090  36.160  1.00  0.00           H
ATOM   4196  CB  LEU A 258      64.880  46.790  37.320  1.00  0.00           C
ATOM   4197  HB1 LEU A 258      65.300  47.390  38.160  1.00  0.00           H
ATOM   4198  HB2 LEU A 258      63.880  46.350  37.520  1.00  0.00           H
ATOM   4199  CG  LEU A 258      64.620  47.820  36.200  1.00  0.00           C
ATOM   4200  HG  LEU A 258      65.540  48.330  35.870  1.00  0.00           H
ATOM   4201  CD1 LEU A 258      64.150  47.100  34.950  1.00  0.00           C
ATOM   4202 HD11 LEU A 258      63.320  46.420  35.250  1.00  0.00           H
ATOM   4203 HD12 LEU A 258      64.900  46.460  34.430  1.00  0.00           H
ATOM   4204 HD13 LEU A 258      63.770  47.730  34.130  1.00  0.00           H
ATOM   4205  CD2 LEU A 258      63.630  48.850  36.820  1.00  0.00           C
ATOM   4206 HD21 LEU A 258      63.280  49.460  35.950  1.00  0.00           H
ATOM   4207 HD22 LEU A 258      64.160  49.500  37.550  1.00  0.00           H
ATOM   4208 HD23 LEU A 258      62.730  48.370  37.250  1.00  0.00           H
ATOM   4209  C   LEU A 258      67.220  46.520  36.610  1.00  0.00           C
ATOM   4210  O   LEU A 258      67.610  46.560  35.420  1.00  0.00           O
ATOM   4211  N   HSD A 259      67.970  47.030  37.600  1.00  0.00           N
ATOM   4212  HN  HSD A 259      67.630  46.920  38.520  1.00  0.00           H
ATOM   4213  CA  HSD A 259      69.320  47.560  37.440  1.00  0.00           C
ATOM   4214  HA  HSD A 259      69.220  48.280  36.630  1.00  0.00           H
ATOM   4215  CB  HSD A 259      69.870  48.290  38.670  1.00  0.00           C
ATOM   4216  HB1 HSD A 259      69.920  47.600  39.550  1.00  0.00           H
ATOM   4217  HB2 HSD A 259      69.090  49.020  38.970  1.00  0.00           H
ATOM   4218  ND1 HSD A 259      71.420  49.900  37.420  1.00  0.00           N
ATOM   4219  HD1 HSD A 259      70.810  50.190  36.680  1.00  0.00           H
ATOM   4220  CG  HSD A 259      71.180  48.990  38.490  1.00  0.00           C
ATOM   4221  CE1 HSD A 259      72.770  50.110  37.380  1.00  0.00           C
ATOM   4222  HE1 HSD A 259      73.210  50.690  36.560  1.00  0.00           H
ATOM   4223  NE2 HSD A 259      73.450  49.420  38.260  1.00  0.00           N
ATOM   4224  CD2 HSD A 259      72.470  48.690  38.960  1.00  0.00           C
ATOM   4225  HD2 HSD A 259      72.820  47.940  39.650  1.00  0.00           H
ATOM   4226  C   HSD A 259      70.420  46.590  36.890  1.00  0.00           C
ATOM   4227  O   HSD A 259      71.090  46.950  35.920  1.00  0.00           O
ATOM   4228  N   THR A 260      70.580  45.300  37.350  1.00  0.00           N
ATOM   4229  HN  THR A 260      70.060  44.990  38.150  1.00  0.00           H
ATOM   4230  CA  THR A 260      71.600  44.410  36.900  1.00  0.00           C
ATOM   4231  HA  THR A 260      72.370  45.020  36.430  1.00  0.00           H
ATOM   4232  CB  THR A 260      72.310  43.500  37.960  1.00  0.00           C
ATOM   4233  HB  THR A 260      73.090  42.860  37.490  1.00  0.00           H
ATOM   4234  OG1 THR A 260      71.390  42.580  38.520  1.00  0.00           O
ATOM   4235  HG1 THR A 260      71.900  42.180  39.230  1.00  0.00           H
ATOM   4236  CG2 THR A 260      72.810  44.370  39.060  1.00  0.00           C
ATOM   4237 HG21 THR A 260      71.930  44.890  39.460  1.00  0.00           H
ATOM   4238 HG22 THR A 260      73.540  45.130  38.720  1.00  0.00           H
ATOM   4239 HG23 THR A 260      73.170  43.780  39.940  1.00  0.00           H
ATOM   4240  C   THR A 260      71.070  43.480  35.670  1.00  0.00           C
ATOM   4241  O   THR A 260      71.800  42.670  35.100  1.00  0.00           O
ATOM   4242  N   SER A 261      69.840  43.650  35.190  1.00  0.00           N
ATOM   4243  HN  SER A 261      69.130  44.110  35.710  1.00  0.00           H
ATOM   4244  CA  SER A 261      69.510  43.170  33.870  1.00  0.00           C
ATOM   4245  HA  SER A 261      70.280  42.510  33.480  1.00  0.00           H
ATOM   4246  CB  SER A 261      68.190  42.370  34.000  1.00  0.00           C
ATOM   4247  HB1 SER A 261      68.220  41.520  34.720  1.00  0.00           H
ATOM   4248  HB2 SER A 261      67.890  41.770  33.120  1.00  0.00           H
ATOM   4249  OG  SER A 261      67.120  43.150  34.540  1.00  0.00           O
ATOM   4250  HG1 SER A 261      67.300  43.280  35.480  1.00  0.00           H
ATOM   4251  C   SER A 261      69.420  44.300  32.850  1.00  0.00           C
ATOM   4252  O   SER A 261      69.330  44.100  31.650  1.00  0.00           O
ATOM   4253  N   GLY A 262      69.570  45.560  33.340  1.00  0.00           N
ATOM   4254  HN  GLY A 262      69.770  45.700  34.310  1.00  0.00           H
ATOM   4255  CA  GLY A 262      69.850  46.730  32.540  1.00  0.00           C
ATOM   4256  HA1 GLY A 262      70.660  46.490  31.850  1.00  0.00           H
ATOM   4257  HA2 GLY A 262      70.200  47.500  33.220  1.00  0.00           H
ATOM   4258  C   GLY A 262      68.670  47.210  31.800  1.00  0.00           C
ATOM   4259  O   GLY A 262      68.840  47.720  30.640  1.00  0.00           O
ATOM   4260  N   THR A 263      67.440  47.000  32.380  1.00  0.00           N
ATOM   4261  HN  THR A 263      67.460  46.770  33.360  1.00  0.00           H
ATOM   4262  CA  THR A 263      66.270  47.340  31.720  1.00  0.00           C
ATOM   4263  HA  THR A 263      65.540  47.310  32.520  1.00  0.00           H
ATOM   4264  CB  THR A 263      66.080  48.780  31.300  1.00  0.00           C
ATOM   4265  HB  THR A 263      66.850  49.070  30.560  1.00  0.00           H
ATOM   4266  OG1 THR A 263      66.290  49.610  32.360  1.00  0.00           O
ATOM   4267  HG1 THR A 263      67.230  49.700  32.520  1.00  0.00           H
ATOM   4268  CG2 THR A 263      64.630  49.180  30.820  1.00  0.00           C
ATOM   4269 HG21 THR A 263      64.400  50.270  30.750  1.00  0.00           H
ATOM   4270 HG22 THR A 263      63.910  48.820  31.590  1.00  0.00           H
ATOM   4271 HG23 THR A 263      64.340  48.740  29.840  1.00  0.00           H
ATOM   4272  C   THR A 263      65.730  46.340  30.620  1.00  0.00           C
ATOM   4273  O   THR A 263      66.140  46.460  29.450  1.00  0.00           O
ATOM   4274  N   GLN A 264      64.730  45.470  30.950  1.00  0.00           N
ATOM   4275  HN  GLN A 264      64.520  45.310  31.900  1.00  0.00           H
ATOM   4276  CA  GLN A 264      64.090  44.580  30.010  1.00  0.00           C
ATOM   4277  HA  GLN A 264      64.430  44.720  28.990  1.00  0.00           H
ATOM   4278  CB  GLN A 264      64.390  43.090  30.450  1.00  0.00           C
ATOM   4279  HB1 GLN A 264      63.820  42.360  29.850  1.00  0.00           H
ATOM   4280  HB2 GLN A 264      64.110  42.900  31.510  1.00  0.00           H
ATOM   4281  CG  GLN A 264      65.920  42.780  30.380  1.00  0.00           C
ATOM   4282  HG1 GLN A 264      66.080  41.720  30.670  1.00  0.00           H
ATOM   4283  HG2 GLN A 264      66.540  43.400  31.070  1.00  0.00           H
ATOM   4284  CD  GLN A 264      66.640  42.900  29.000  1.00  0.00           C
ATOM   4285  OE1 GLN A 264      66.210  42.510  27.950  1.00  0.00           O
ATOM   4286  NE2 GLN A 264      67.870  43.500  29.110  1.00  0.00           N
ATOM   4287 HE21 GLN A 264      68.270  43.720  28.220  1.00  0.00           H
ATOM   4288 HE22 GLN A 264      68.310  43.850  29.940  1.00  0.00           H
ATOM   4289  C   GLN A 264      62.580  44.880  29.830  1.00  0.00           C
ATOM   4290  O   GLN A 264      62.010  45.780  30.440  1.00  0.00           O
ATOM   4291  N   ASN A 265      61.920  44.080  28.960  1.00  0.00           N
ATOM   4292  HN  ASN A 265      62.400  43.430  28.380  1.00  0.00           H
ATOM   4293  CA  ASN A 265      60.430  43.960  28.800  1.00  0.00           C
ATOM   4294  HA  ASN A 265      60.140  44.930  28.420  1.00  0.00           H
ATOM   4295  CB  ASN A 265      60.260  42.870  27.640  1.00  0.00           C
ATOM   4296  HB1 ASN A 265      60.740  41.960  28.060  1.00  0.00           H
ATOM   4297  HB2 ASN A 265      60.830  43.260  26.780  1.00  0.00           H
ATOM   4298  CG  ASN A 265      58.850  42.540  27.190  1.00  0.00           C
ATOM   4299  OD1 ASN A 265      57.940  43.330  27.150  1.00  0.00           O
ATOM   4300  ND2 ASN A 265      58.670  41.280  26.820  1.00  0.00           N
ATOM   4301 HD21 ASN A 265      57.800  41.070  26.370  1.00  0.00           H
ATOM   4302 HD22 ASN A 265      59.420  40.640  26.730  1.00  0.00           H
ATOM   4303  C   ASN A 265      59.600  43.530  30.070  1.00  0.00           C
ATOM   4304  O   ASN A 265      60.090  42.870  30.940  1.00  0.00           O
ATOM   4305  N   CYS A 266      58.280  43.910  30.150  1.00  0.00           N
ATOM   4306  HN  CYS A 266      57.890  44.510  29.450  1.00  0.00           H
ATOM   4307  CA  CYS A 266      57.380  43.750  31.250  1.00  0.00           C
ATOM   4308  HA  CYS A 266      57.750  44.380  32.060  1.00  0.00           H
ATOM   4309  CB  CYS A 266      56.020  44.440  31.060  1.00  0.00           C
ATOM   4310  HB1 CYS A 266      56.300  45.510  31.150  1.00  0.00           H
ATOM   4311  HB2 CYS A 266      55.370  44.140  31.910  1.00  0.00           H
ATOM   4312  SG  CYS A 266      55.160  43.950  29.630  1.00  0.00           S
ATOM   4313  C   CYS A 266      57.200  42.260  31.650  1.00  0.00           C
ATOM   4314  O   CYS A 266      57.120  41.870  32.810  1.00  0.00           O
ATOM   4315  N   GLU A 267      57.330  41.360  30.680  1.00  0.00           N
ATOM   4316  HN  GLU A 267      57.420  41.560  29.710  1.00  0.00           H
ATOM   4317  CA  GLU A 267      57.200  39.910  30.970  1.00  0.00           C
ATOM   4318  HA  GLU A 267      56.300  39.680  31.520  1.00  0.00           H
ATOM   4319  CB  GLU A 267      57.060  39.280  29.570  1.00  0.00           C
ATOM   4320  HB1 GLU A 267      57.050  38.210  29.890  1.00  0.00           H
ATOM   4321  HB2 GLU A 267      58.030  39.470  29.070  1.00  0.00           H
ATOM   4322  CG  GLU A 267      55.820  39.670  28.810  1.00  0.00           C
ATOM   4323  HG1 GLU A 267      55.870  40.760  28.620  1.00  0.00           H
ATOM   4324  HG2 GLU A 267      54.880  39.490  29.390  1.00  0.00           H
ATOM   4325  CD  GLU A 267      55.750  38.970  27.420  1.00  0.00           C
ATOM   4326  OE1 GLU A 267      55.630  39.630  26.350  1.00  0.00           O
ATOM   4327  OE2 GLU A 267      55.700  37.680  27.460  1.00  0.00           O
ATOM   4328  C   GLU A 267      58.310  39.310  31.820  1.00  0.00           C
ATOM   4329  O   GLU A 267      58.180  38.240  32.350  1.00  0.00           O
ATOM   4330  N   VAL A 268      59.450  40.050  31.970  1.00  0.00           N
ATOM   4331  HN  VAL A 268      59.570  40.930  31.520  1.00  0.00           H
ATOM   4332  CA  VAL A 268      60.690  39.480  32.590  1.00  0.00           C
ATOM   4333  HA  VAL A 268      60.710  38.440  32.310  1.00  0.00           H
ATOM   4334  CB  VAL A 268      61.880  40.240  32.030  1.00  0.00           C
ATOM   4335  HB  VAL A 268      61.810  41.350  32.040  1.00  0.00           H
ATOM   4336  CG1 VAL A 268      63.310  39.860  32.660  1.00  0.00           C
ATOM   4337 HG11 VAL A 268      63.410  40.430  33.610  1.00  0.00           H
ATOM   4338 HG12 VAL A 268      64.110  40.340  32.020  1.00  0.00           H
ATOM   4339 HG13 VAL A 268      63.470  38.780  32.800  1.00  0.00           H
ATOM   4340  CG2 VAL A 268      61.940  39.880  30.520  1.00  0.00           C
ATOM   4341 HG21 VAL A 268      60.910  39.910  30.110  1.00  0.00           H
ATOM   4342 HG22 VAL A 268      62.380  38.870  30.380  1.00  0.00           H
ATOM   4343 HG23 VAL A 268      62.620  40.490  29.890  1.00  0.00           H
ATOM   4344  C   VAL A 268      60.660  39.500  34.090  1.00  0.00           C
ATOM   4345  O   VAL A 268      61.190  38.690  34.910  1.00  0.00           O
ATOM   4346  N   TYR A 269      59.820  40.400  34.680  1.00  0.00           N
ATOM   4347  HN  TYR A 269      59.390  41.080  34.090  1.00  0.00           H
ATOM   4348  CA  TYR A 269      59.710  40.630  36.090  1.00  0.00           C
ATOM   4349  HA  TYR A 269      60.440  40.140  36.710  1.00  0.00           H
ATOM   4350  CB  TYR A 269      59.850  42.190  36.350  1.00  0.00           C
ATOM   4351  HB1 TYR A 269      59.970  42.540  37.390  1.00  0.00           H
ATOM   4352  HB2 TYR A 269      59.010  42.800  35.970  1.00  0.00           H
ATOM   4353  CG  TYR A 269      61.110  42.570  35.640  1.00  0.00           C
ATOM   4354  CD1 TYR A 269      61.020  43.370  34.490  1.00  0.00           C
ATOM   4355  HD1 TYR A 269      60.090  43.690  34.040  1.00  0.00           H
ATOM   4356  CE1 TYR A 269      62.190  43.780  33.850  1.00  0.00           C
ATOM   4357  HE1 TYR A 269      62.160  44.370  32.940  1.00  0.00           H
ATOM   4358  CZ  TYR A 269      63.480  43.470  34.320  1.00  0.00           C
ATOM   4359  OH  TYR A 269      64.530  44.080  33.650  1.00  0.00           O
ATOM   4360  HH  TYR A 269      65.320  43.750  34.100  1.00  0.00           H
ATOM   4361  CD2 TYR A 269      62.380  42.100  36.020  1.00  0.00           C
ATOM   4362  HD2 TYR A 269      62.560  41.340  36.770  1.00  0.00           H
ATOM   4363  CE2 TYR A 269      63.600  42.620  35.430  1.00  0.00           C
ATOM   4364  HE2 TYR A 269      64.570  42.270  35.760  1.00  0.00           H
ATOM   4365  C   TYR A 269      58.400  40.090  36.680  1.00  0.00           C
ATOM   4366  O   TYR A 269      58.210  40.390  37.860  1.00  0.00           O
ATOM   4367  N   ARG A 270      57.600  39.320  35.940  1.00  0.00           N
ATOM   4368  HN  ARG A 270      57.900  38.860  35.110  1.00  0.00           H
ATOM   4369  CA  ARG A 270      56.380  38.860  36.460  1.00  0.00           C
ATOM   4370  HA  ARG A 270      55.720  39.710  36.620  1.00  0.00           H
ATOM   4371  CB  ARG A 270      55.700  38.030  35.340  1.00  0.00           C
ATOM   4372  HB1 ARG A 270      54.720  37.580  35.620  1.00  0.00           H
ATOM   4373  HB2 ARG A 270      56.310  37.170  35.000  1.00  0.00           H
ATOM   4374  CG  ARG A 270      55.450  38.860  34.090  1.00  0.00           C
ATOM   4375  HG1 ARG A 270      56.450  39.190  33.780  1.00  0.00           H
ATOM   4376  HG2 ARG A 270      54.950  39.800  34.400  1.00  0.00           H
ATOM   4377  CD  ARG A 270      54.700  38.150  32.880  1.00  0.00           C
ATOM   4378  HD1 ARG A 270      55.190  37.200  32.570  1.00  0.00           H
ATOM   4379  HD2 ARG A 270      54.610  38.760  31.970  1.00  0.00           H
ATOM   4380  NE  ARG A 270      53.300  38.020  33.430  1.00  0.00           N
ATOM   4381  HE  ARG A 270      53.050  38.380  34.320  1.00  0.00           H
ATOM   4382  CZ  ARG A 270      52.290  37.340  32.810  1.00  0.00           C
ATOM   4383  NH1 ARG A 270      52.250  36.950  31.580  1.00  0.00           N
ATOM   4384 HH11 ARG A 270      52.980  37.240  30.980  1.00  0.00           H
ATOM   4385 HH12 ARG A 270      51.500  36.360  31.280  1.00  0.00           H
ATOM   4386  NH2 ARG A 270      51.330  36.950  33.670  1.00  0.00           N
ATOM   4387 HH21 ARG A 270      50.540  36.400  33.390  1.00  0.00           H
ATOM   4388 HH22 ARG A 270      51.400  37.320  34.590  1.00  0.00           H
ATOM   4389  C   ARG A 270      56.270  38.130  37.780  1.00  0.00           C
ATOM   4390  O   ARG A 270      55.350  38.380  38.610  1.00  0.00           O
ATOM   4391  N   SER A 271      57.120  37.070  37.890  1.00  0.00           N
ATOM   4392  HN  SER A 271      57.640  36.760  37.110  1.00  0.00           H
ATOM   4393  CA  SER A 271      57.210  36.340  39.130  1.00  0.00           C
ATOM   4394  HA  SER A 271      56.240  35.920  39.320  1.00  0.00           H
ATOM   4395  CB  SER A 271      58.160  35.140  39.020  1.00  0.00           C
ATOM   4396  HB1 SER A 271      58.420  34.730  40.010  1.00  0.00           H
ATOM   4397  HB2 SER A 271      59.040  35.590  38.520  1.00  0.00           H
ATOM   4398  OG  SER A 271      57.580  34.090  38.280  1.00  0.00           O
ATOM   4399  HG1 SER A 271      58.360  33.610  37.970  1.00  0.00           H
ATOM   4400  C   SER A 271      57.490  37.190  40.330  1.00  0.00           C
ATOM   4401  O   SER A 271      56.810  37.070  41.350  1.00  0.00           O
ATOM   4402  N   VAL A 272      58.430  38.120  40.250  1.00  0.00           N
ATOM   4403  HN  VAL A 272      58.990  38.080  39.430  1.00  0.00           H
ATOM   4404  CA  VAL A 272      58.760  38.960  41.380  1.00  0.00           C
ATOM   4405  HA  VAL A 272      58.780  38.410  42.320  1.00  0.00           H
ATOM   4406  CB  VAL A 272      60.170  39.570  41.340  1.00  0.00           C
ATOM   4407  HB  VAL A 272      60.260  40.360  42.110  1.00  0.00           H
ATOM   4408  CG1 VAL A 272      61.310  38.660  41.590  1.00  0.00           C
ATOM   4409 HG11 VAL A 272      62.250  39.080  41.160  1.00  0.00           H
ATOM   4410 HG12 VAL A 272      61.070  37.670  41.160  1.00  0.00           H
ATOM   4411 HG13 VAL A 272      61.500  38.610  42.680  1.00  0.00           H
ATOM   4412  CG2 VAL A 272      60.310  40.450  40.070  1.00  0.00           C
ATOM   4413 HG21 VAL A 272      61.330  40.870  40.080  1.00  0.00           H
ATOM   4414 HG22 VAL A 272      59.610  41.300  40.140  1.00  0.00           H
ATOM   4415 HG23 VAL A 272      60.190  39.790  39.190  1.00  0.00           H
ATOM   4416  C   VAL A 272      57.790  40.100  41.670  1.00  0.00           C
ATOM   4417  O   VAL A 272      57.790  40.670  42.780  1.00  0.00           O
ATOM   4418  N   ASP A 273      56.920  40.470  40.750  1.00  0.00           N
ATOM   4419  HN  ASP A 273      56.960  40.010  39.860  1.00  0.00           H
ATOM   4420  CA  ASP A 273      55.750  41.310  40.970  1.00  0.00           C
ATOM   4421  HA  ASP A 273      56.050  42.040  41.710  1.00  0.00           H
ATOM   4422  CB  ASP A 273      55.430  42.050  39.660  1.00  0.00           C
ATOM   4423  HB1 ASP A 273      55.230  41.210  38.960  1.00  0.00           H
ATOM   4424  HB2 ASP A 273      56.220  42.690  39.220  1.00  0.00           H
ATOM   4425  CG  ASP A 273      54.090  42.890  39.570  1.00  0.00           C
ATOM   4426  OD1 ASP A 273      53.020  42.550  39.020  1.00  0.00           O
ATOM   4427  OD2 ASP A 273      54.340  44.020  40.100  1.00  0.00           O
ATOM   4428  C   ASP A 273      54.640  40.610  41.650  1.00  0.00           C
ATOM   4429  O   ASP A 273      53.880  41.020  42.540  1.00  0.00           O
ATOM   4430  N   LEU A 274      54.440  39.380  41.260  1.00  0.00           N
ATOM   4431  HN  LEU A 274      54.940  38.950  40.520  1.00  0.00           H
ATOM   4432  CA  LEU A 274      53.530  38.450  42.020  1.00  0.00           C
ATOM   4433  HA  LEU A 274      52.580  38.970  42.090  1.00  0.00           H
ATOM   4434  CB  LEU A 274      53.370  37.150  41.250  1.00  0.00           C
ATOM   4435  HB1 LEU A 274      52.870  36.300  41.750  1.00  0.00           H
ATOM   4436  HB2 LEU A 274      54.400  36.840  40.980  1.00  0.00           H
ATOM   4437  CG  LEU A 274      52.640  37.340  39.920  1.00  0.00           C
ATOM   4438  HG  LEU A 274      53.010  38.180  39.290  1.00  0.00           H
ATOM   4439  CD1 LEU A 274      52.760  36.110  38.960  1.00  0.00           C
ATOM   4440 HD11 LEU A 274      52.240  35.250  39.440  1.00  0.00           H
ATOM   4441 HD12 LEU A 274      53.840  35.920  38.770  1.00  0.00           H
ATOM   4442 HD13 LEU A 274      52.210  36.280  38.010  1.00  0.00           H
ATOM   4443  CD2 LEU A 274      51.160  37.750  40.000  1.00  0.00           C
ATOM   4444 HD21 LEU A 274      51.100  38.560  40.760  1.00  0.00           H
ATOM   4445 HD22 LEU A 274      50.500  36.920  40.360  1.00  0.00           H
ATOM   4446 HD23 LEU A 274      50.760  38.130  39.040  1.00  0.00           H
ATOM   4447  C   LEU A 274      53.900  38.180  43.500  1.00  0.00           C
ATOM   4448  O   LEU A 274      53.080  38.220  44.410  1.00  0.00           O
ATOM   4449  N   ALA A 275      55.220  38.070  43.760  1.00  0.00           N
ATOM   4450  HN  ALA A 275      55.820  38.060  42.970  1.00  0.00           H
ATOM   4451  CA  ALA A 275      55.810  38.170  45.050  1.00  0.00           C
ATOM   4452  HA  ALA A 275      55.430  37.330  45.620  1.00  0.00           H
ATOM   4453  CB  ALA A 275      57.290  37.930  44.950  1.00  0.00           C
ATOM   4454  HB1 ALA A 275      57.510  37.000  44.390  1.00  0.00           H
ATOM   4455  HB2 ALA A 275      57.840  37.790  45.910  1.00  0.00           H
ATOM   4456  HB3 ALA A 275      57.770  38.760  44.370  1.00  0.00           H
ATOM   4457  C   ALA A 275      55.450  39.470  45.940  1.00  0.00           C
ATOM   4458  O   ALA A 275      54.990  39.330  47.090  1.00  0.00           O
ATOM   4459  N   PHE A 276      55.480  40.710  45.280  1.00  0.00           N
ATOM   4460  HN  PHE A 276      55.890  40.810  44.370  1.00  0.00           H
ATOM   4461  CA  PHE A 276      55.050  41.960  45.910  1.00  0.00           C
ATOM   4462  HA  PHE A 276      55.520  42.120  46.860  1.00  0.00           H
ATOM   4463  CB  PHE A 276      55.360  43.070  44.920  1.00  0.00           C
ATOM   4464  HB1 PHE A 276      54.720  42.890  44.040  1.00  0.00           H
ATOM   4465  HB2 PHE A 276      56.440  43.010  44.640  1.00  0.00           H
ATOM   4466  CG  PHE A 276      55.040  44.470  45.280  1.00  0.00           C
ATOM   4467  CD1 PHE A 276      55.710  44.970  46.370  1.00  0.00           C
ATOM   4468  HD1 PHE A 276      56.590  44.530  46.800  1.00  0.00           H
ATOM   4469  CE1 PHE A 276      55.310  46.240  46.870  1.00  0.00           C
ATOM   4470  HE1 PHE A 276      55.950  46.710  47.620  1.00  0.00           H
ATOM   4471  CZ  PHE A 276      54.250  46.920  46.360  1.00  0.00           C
ATOM   4472  HZ  PHE A 276      54.000  47.900  46.740  1.00  0.00           H
ATOM   4473  CD2 PHE A 276      53.880  45.140  44.750  1.00  0.00           C
ATOM   4474  HD2 PHE A 276      53.490  44.690  43.850  1.00  0.00           H
ATOM   4475  CE2 PHE A 276      53.520  46.400  45.280  1.00  0.00           C
ATOM   4476  HE2 PHE A 276      52.810  47.010  44.750  1.00  0.00           H
ATOM   4477  C   PHE A 276      53.530  41.990  46.180  1.00  0.00           C
ATOM   4478  O   PHE A 276      53.080  42.480  47.140  1.00  0.00           O
ATOM   4479  N   PHE A 277      52.690  41.480  45.270  1.00  0.00           N
ATOM   4480  HN  PHE A 277      53.190  41.200  44.450  1.00  0.00           H
ATOM   4481  CA  PHE A 277      51.260  41.440  45.240  1.00  0.00           C
ATOM   4482  HA  PHE A 277      50.900  42.420  45.520  1.00  0.00           H
ATOM   4483  CB  PHE A 277      50.870  41.050  43.770  1.00  0.00           C
ATOM   4484  HB1 PHE A 277      51.170  39.990  43.620  1.00  0.00           H
ATOM   4485  HB2 PHE A 277      51.340  41.730  43.040  1.00  0.00           H
ATOM   4486  CG  PHE A 277      49.480  41.150  43.480  1.00  0.00           C
ATOM   4487  CD1 PHE A 277      48.680  39.990  43.370  1.00  0.00           C
ATOM   4488  HD1 PHE A 277      49.120  39.010  43.500  1.00  0.00           H
ATOM   4489  CE1 PHE A 277      47.380  40.020  42.850  1.00  0.00           C
ATOM   4490  HE1 PHE A 277      46.750  39.130  42.730  1.00  0.00           H
ATOM   4491  CZ  PHE A 277      46.900  41.220  42.370  1.00  0.00           C
ATOM   4492  HZ  PHE A 277      45.860  41.340  42.110  1.00  0.00           H
ATOM   4493  CD2 PHE A 277      48.900  42.340  43.050  1.00  0.00           C
ATOM   4494  HD2 PHE A 277      49.420  43.260  43.240  1.00  0.00           H
ATOM   4495  CE2 PHE A 277      47.670  42.360  42.420  1.00  0.00           C
ATOM   4496  HE2 PHE A 277      47.200  43.280  42.100  1.00  0.00           H
ATOM   4497  C   PHE A 277      50.780  40.430  46.290  1.00  0.00           C
ATOM   4498  O   PHE A 277      49.710  40.610  46.950  1.00  0.00           O
ATOM   4499  N   ILE A 278      51.590  39.260  46.400  1.00  0.00           N
ATOM   4500  HN  ILE A 278      52.320  39.150  45.730  1.00  0.00           H
ATOM   4501  CA  ILE A 278      51.410  38.250  47.490  1.00  0.00           C
ATOM   4502  HA  ILE A 278      50.380  37.930  47.490  1.00  0.00           H
ATOM   4503  CB  ILE A 278      52.240  36.940  47.250  1.00  0.00           C
ATOM   4504  HB  ILE A 278      53.140  37.300  46.690  1.00  0.00           H
ATOM   4505  CG2 ILE A 278      52.590  36.270  48.610  1.00  0.00           C
ATOM   4506 HG21 ILE A 278      52.970  35.230  48.480  1.00  0.00           H
ATOM   4507 HG22 ILE A 278      51.760  36.200  49.340  1.00  0.00           H
ATOM   4508 HG23 ILE A 278      53.320  36.870  49.180  1.00  0.00           H
ATOM   4509  CG1 ILE A 278      51.350  35.990  46.400  1.00  0.00           C
ATOM   4510 HG11 ILE A 278      50.930  36.500  45.500  1.00  0.00           H
ATOM   4511 HG12 ILE A 278      50.490  35.620  47.000  1.00  0.00           H
ATOM   4512  CD  ILE A 278      52.170  34.640  45.910  1.00  0.00           C
ATOM   4513  HD1 ILE A 278      53.050  34.840  45.270  1.00  0.00           H
ATOM   4514  HD2 ILE A 278      51.520  34.040  45.250  1.00  0.00           H
ATOM   4515  HD3 ILE A 278      52.340  33.960  46.780  1.00  0.00           H
ATOM   4516  C   ILE A 278      51.700  38.830  48.850  1.00  0.00           C
ATOM   4517  O   ILE A 278      50.930  38.730  49.760  1.00  0.00           O
ATOM   4518  N   THR A 279      52.840  39.560  48.980  1.00  0.00           N
ATOM   4519  HN  THR A 279      53.520  39.590  48.250  1.00  0.00           H
ATOM   4520  CA  THR A 279      53.320  40.110  50.170  1.00  0.00           C
ATOM   4521  HA  THR A 279      53.150  39.370  50.940  1.00  0.00           H
ATOM   4522  CB  THR A 279      54.830  40.420  50.270  1.00  0.00           C
ATOM   4523  HB  THR A 279      55.040  40.990  51.190  1.00  0.00           H
ATOM   4524  OG1 THR A 279      55.310  41.120  49.140  1.00  0.00           O
ATOM   4525  HG1 THR A 279      55.100  40.520  48.420  1.00  0.00           H
ATOM   4526  CG2 THR A 279      55.630  39.140  50.430  1.00  0.00           C
ATOM   4527 HG21 THR A 279      56.710  39.350  50.540  1.00  0.00           H
ATOM   4528 HG22 THR A 279      55.600  38.540  49.490  1.00  0.00           H
ATOM   4529 HG23 THR A 279      55.150  38.620  51.280  1.00  0.00           H
ATOM   4530  C   THR A 279      52.670  41.420  50.660  1.00  0.00           C
ATOM   4531  O   THR A 279      52.540  41.520  51.910  1.00  0.00           O
ATOM   4532  N   LEU A 280      52.280  42.360  49.810  1.00  0.00           N
ATOM   4533  HN  LEU A 280      52.480  42.360  48.830  1.00  0.00           H
ATOM   4534  CA  LEU A 280      51.590  43.590  50.200  1.00  0.00           C
ATOM   4535  HA  LEU A 280      52.200  44.090  50.930  1.00  0.00           H
ATOM   4536  CB  LEU A 280      51.360  44.370  48.880  1.00  0.00           C
ATOM   4537  HB1 LEU A 280      50.740  43.730  48.210  1.00  0.00           H
ATOM   4538  HB2 LEU A 280      52.330  44.560  48.380  1.00  0.00           H
ATOM   4539  CG  LEU A 280      50.800  45.790  49.130  1.00  0.00           C
ATOM   4540  HG  LEU A 280      49.950  45.740  49.840  1.00  0.00           H
ATOM   4541  CD1 LEU A 280      51.840  46.700  49.780  1.00  0.00           C
ATOM   4542 HD11 LEU A 280      52.860  46.540  49.350  1.00  0.00           H
ATOM   4543 HD12 LEU A 280      51.800  46.630  50.890  1.00  0.00           H
ATOM   4544 HD13 LEU A 280      51.600  47.750  49.580  1.00  0.00           H
ATOM   4545  CD2 LEU A 280      50.350  46.380  47.760  1.00  0.00           C
ATOM   4546 HD21 LEU A 280      49.910  47.380  47.920  1.00  0.00           H
ATOM   4547 HD22 LEU A 280      49.520  45.780  47.320  1.00  0.00           H
ATOM   4548 HD23 LEU A 280      51.170  46.510  47.010  1.00  0.00           H
ATOM   4549  C   LEU A 280      50.250  43.150  50.830  1.00  0.00           C
ATOM   4550  O   LEU A 280      49.630  43.720  51.670  1.00  0.00           O
ATOM   4551  N   SER A 281      49.700  42.050  50.420  1.00  0.00           N
ATOM   4552  HN  SER A 281      50.080  41.620  49.610  1.00  0.00           H
ATOM   4553  CA  SER A 281      48.510  41.420  51.080  1.00  0.00           C
ATOM   4554  HA  SER A 281      47.810  42.240  51.220  1.00  0.00           H
ATOM   4555  CB  SER A 281      47.960  40.320  50.150  1.00  0.00           C
ATOM   4556  HB1 SER A 281      47.030  39.950  50.620  1.00  0.00           H
ATOM   4557  HB2 SER A 281      48.760  39.560  50.140  1.00  0.00           H
ATOM   4558  OG  SER A 281      47.800  40.910  48.860  1.00  0.00           O
ATOM   4559  HG1 SER A 281      48.520  40.620  48.310  1.00  0.00           H
ATOM   4560  C   SER A 281      48.760  40.820  52.460  1.00  0.00           C
ATOM   4561  O   SER A 281      47.790  40.550  53.180  1.00  0.00           O
ATOM   4562  N   PHE A 282      49.940  40.810  52.940  1.00  0.00           N
ATOM   4563  HN  PHE A 282      50.720  41.030  52.370  1.00  0.00           H
ATOM   4564  CA  PHE A 282      50.040  40.540  54.420  1.00  0.00           C
ATOM   4565  HA  PHE A 282      49.290  39.830  54.740  1.00  0.00           H
ATOM   4566  CB  PHE A 282      51.470  40.130  54.800  1.00  0.00           C
ATOM   4567  HB1 PHE A 282      51.480  39.980  55.900  1.00  0.00           H
ATOM   4568  HB2 PHE A 282      52.240  40.910  54.600  1.00  0.00           H
ATOM   4569  CG  PHE A 282      51.980  38.890  54.120  1.00  0.00           C
ATOM   4570  CD1 PHE A 282      53.390  38.700  54.210  1.00  0.00           C
ATOM   4571  HD1 PHE A 282      54.010  39.450  54.680  1.00  0.00           H
ATOM   4572  CE1 PHE A 282      53.930  37.410  53.820  1.00  0.00           C
ATOM   4573  HE1 PHE A 282      54.970  37.150  53.980  1.00  0.00           H
ATOM   4574  CZ  PHE A 282      53.120  36.350  53.390  1.00  0.00           C
ATOM   4575  HZ  PHE A 282      53.590  35.430  53.060  1.00  0.00           H
ATOM   4576  CD2 PHE A 282      51.200  37.860  53.710  1.00  0.00           C
ATOM   4577  HD2 PHE A 282      50.120  37.980  53.680  1.00  0.00           H
ATOM   4578  CE2 PHE A 282      51.770  36.610  53.320  1.00  0.00           C
ATOM   4579  HE2 PHE A 282      51.100  35.820  52.990  1.00  0.00           H
ATOM   4580  C   PHE A 282      49.720  41.810  55.270  1.00  0.00           C
ATOM   4581  O   PHE A 282      49.370  41.690  56.460  1.00  0.00           O
ATOM   4582  N   THR A 283      49.980  42.980  54.620  1.00  0.00           N
ATOM   4583  HN  THR A 283      50.100  42.830  53.650  1.00  0.00           H
ATOM   4584  CA  THR A 283      49.930  44.310  55.340  1.00  0.00           C
ATOM   4585  HA  THR A 283      50.790  44.260  55.990  1.00  0.00           H
ATOM   4586  CB  THR A 283      50.120  45.560  54.440  1.00  0.00           C
ATOM   4587  HB  THR A 283      50.020  46.430  55.110  1.00  0.00           H
ATOM   4588  OG1 THR A 283      49.140  45.590  53.410  1.00  0.00           O
ATOM   4589  HG1 THR A 283      49.190  44.800  52.870  1.00  0.00           H
ATOM   4590  CG2 THR A 283      51.520  45.470  53.860  1.00  0.00           C
ATOM   4591 HG21 THR A 283      51.600  44.630  53.150  1.00  0.00           H
ATOM   4592 HG22 THR A 283      52.220  45.360  54.720  1.00  0.00           H
ATOM   4593 HG23 THR A 283      51.850  46.430  53.400  1.00  0.00           H
ATOM   4594  C   THR A 283      48.640  44.500  56.120  1.00  0.00           C
ATOM   4595  O   THR A 283      48.550  45.030  57.260  1.00  0.00           O
ATOM   4596  N   TYR A 284      47.540  44.070  55.490  1.00  0.00           N
ATOM   4597  HN  TYR A 284      47.670  43.770  54.540  1.00  0.00           H
ATOM   4598  CA  TYR A 284      46.180  44.180  55.860  1.00  0.00           C
ATOM   4599  HA  TYR A 284      46.040  45.230  56.050  1.00  0.00           H
ATOM   4600  CB  TYR A 284      45.310  43.520  54.720  1.00  0.00           C
ATOM   4601  HB1 TYR A 284      44.220  43.650  54.910  1.00  0.00           H
ATOM   4602  HB2 TYR A 284      45.620  42.460  54.700  1.00  0.00           H
ATOM   4603  CG  TYR A 284      45.400  44.150  53.390  1.00  0.00           C
ATOM   4604  CD1 TYR A 284      45.390  43.380  52.190  1.00  0.00           C
ATOM   4605  HD1 TYR A 284      45.410  42.310  52.330  1.00  0.00           H
ATOM   4606  CE1 TYR A 284      45.470  44.010  50.920  1.00  0.00           C
ATOM   4607  HE1 TYR A 284      45.390  43.450  50.000  1.00  0.00           H
ATOM   4608  CZ  TYR A 284      45.670  45.380  50.860  1.00  0.00           C
ATOM   4609  OH  TYR A 284      45.820  46.000  49.670  1.00  0.00           O
ATOM   4610  HH  TYR A 284      45.530  45.370  49.010  1.00  0.00           H
ATOM   4611  CD2 TYR A 284      45.380  45.570  53.280  1.00  0.00           C
ATOM   4612  HD2 TYR A 284      45.390  46.250  54.110  1.00  0.00           H
ATOM   4613  CE2 TYR A 284      45.510  46.140  52.020  1.00  0.00           C
ATOM   4614  HE2 TYR A 284      45.520  47.210  51.870  1.00  0.00           H
ATOM   4615  C   TYR A 284      45.860  43.360  57.120  1.00  0.00           C
ATOM   4616  O   TYR A 284      44.800  43.540  57.770  1.00  0.00           O
ATOM   4617  N   MET A 285      46.830  42.500  57.640  1.00  0.00           N
ATOM   4618  HN  MET A 285      47.620  42.320  57.060  1.00  0.00           H
ATOM   4619  CA  MET A 285      46.690  41.800  58.920  1.00  0.00           C
ATOM   4620  HA  MET A 285      45.700  41.380  59.000  1.00  0.00           H
ATOM   4621  CB  MET A 285      47.590  40.570  59.150  1.00  0.00           C
ATOM   4622  HB1 MET A 285      47.400  40.250  60.200  1.00  0.00           H
ATOM   4623  HB2 MET A 285      48.650  40.920  59.140  1.00  0.00           H
ATOM   4624  CG  MET A 285      47.380  39.370  58.190  1.00  0.00           C
ATOM   4625  HG1 MET A 285      47.550  39.590  57.110  1.00  0.00           H
ATOM   4626  HG2 MET A 285      46.320  39.020  58.260  1.00  0.00           H
ATOM   4627  SD  MET A 285      48.360  37.900  58.460  1.00  0.00           S
ATOM   4628  CE  MET A 285      49.940  38.700  57.960  1.00  0.00           C
ATOM   4629  HE1 MET A 285      50.750  37.970  57.730  1.00  0.00           H
ATOM   4630  HE2 MET A 285      50.370  39.420  58.680  1.00  0.00           H
ATOM   4631  HE3 MET A 285      49.750  39.220  56.990  1.00  0.00           H
ATOM   4632  C   MET A 285      46.790  42.820  60.030  1.00  0.00           C
ATOM   4633  O   MET A 285      46.080  42.650  61.080  1.00  0.00           O
ATOM   4634  N   ASN A 286      47.500  43.940  59.880  1.00  0.00           N
ATOM   4635  HN  ASN A 286      47.900  44.110  58.980  1.00  0.00           H
ATOM   4636  CA  ASN A 286      47.810  44.970  60.840  1.00  0.00           C
ATOM   4637  HA  ASN A 286      48.330  44.450  61.640  1.00  0.00           H
ATOM   4638  CB  ASN A 286      48.790  46.110  60.320  1.00  0.00           C
ATOM   4639  HB1 ASN A 286      48.260  46.910  59.750  1.00  0.00           H
ATOM   4640  HB2 ASN A 286      49.620  45.590  59.790  1.00  0.00           H
ATOM   4641  CG  ASN A 286      49.250  46.880  61.550  1.00  0.00           C
ATOM   4642  OD1 ASN A 286      48.840  48.020  61.780  1.00  0.00           O
ATOM   4643  ND2 ASN A 286      50.230  46.240  62.230  1.00  0.00           N
ATOM   4644 HD21 ASN A 286      50.330  45.270  62.040  1.00  0.00           H
ATOM   4645 HD22 ASN A 286      50.680  46.640  63.030  1.00  0.00           H
ATOM   4646  C   ASN A 286      46.560  45.570  61.380  1.00  0.00           C
ATOM   4647  O   ASN A 286      46.400  45.760  62.620  1.00  0.00           O
ATOM   4648  N   SER A 287      45.550  45.890  60.560  1.00  0.00           N
ATOM   4649  HN  SER A 287      45.730  45.870  59.570  1.00  0.00           H
ATOM   4650  CA  SER A 287      44.260  46.350  60.950  1.00  0.00           C
ATOM   4651  HA  SER A 287      44.470  47.170  61.620  1.00  0.00           H
ATOM   4652  CB  SER A 287      43.460  46.700  59.620  1.00  0.00           C
ATOM   4653  HB1 SER A 287      42.430  47.020  59.900  1.00  0.00           H
ATOM   4654  HB2 SER A 287      43.300  45.810  58.970  1.00  0.00           H
ATOM   4655  OG  SER A 287      44.110  47.710  58.940  1.00  0.00           O
ATOM   4656  HG1 SER A 287      44.820  47.330  58.420  1.00  0.00           H
ATOM   4657  C   SER A 287      43.510  45.350  61.840  1.00  0.00           C
ATOM   4658  O   SER A 287      42.690  45.730  62.660  1.00  0.00           O
ATOM   4659  N   MET A 288      43.680  44.040  61.620  1.00  0.00           N
ATOM   4660  HN  MET A 288      44.340  43.630  60.990  1.00  0.00           H
ATOM   4661  CA  MET A 288      43.020  43.130  62.590  1.00  0.00           C
ATOM   4662  HA  MET A 288      42.170  43.630  63.030  1.00  0.00           H
ATOM   4663  CB  MET A 288      42.360  41.870  61.990  1.00  0.00           C
ATOM   4664  HB1 MET A 288      41.610  42.250  61.260  1.00  0.00           H
ATOM   4665  HB2 MET A 288      41.810  41.230  62.720  1.00  0.00           H
ATOM   4666  CG  MET A 288      43.250  41.040  61.080  1.00  0.00           C
ATOM   4667  HG1 MET A 288      44.200  40.750  61.580  1.00  0.00           H
ATOM   4668  HG2 MET A 288      43.500  41.610  60.160  1.00  0.00           H
ATOM   4669  SD  MET A 288      42.410  39.470  60.560  1.00  0.00           S
ATOM   4670  CE  MET A 288      43.980  38.940  59.910  1.00  0.00           C
ATOM   4671  HE1 MET A 288      44.440  39.780  59.340  1.00  0.00           H
ATOM   4672  HE2 MET A 288      43.810  38.060  59.240  1.00  0.00           H
ATOM   4673  HE3 MET A 288      44.710  38.720  60.700  1.00  0.00           H
ATOM   4674  C   MET A 288      43.810  42.810  63.810  1.00  0.00           C
ATOM   4675  O   MET A 288      43.230  42.580  64.860  1.00  0.00           O
ATOM   4676  N   LEU A 289      45.090  42.910  63.700  1.00  0.00           N
ATOM   4677  HN  LEU A 289      45.450  43.020  62.780  1.00  0.00           H
ATOM   4678  CA  LEU A 289      46.030  42.820  64.780  1.00  0.00           C
ATOM   4679  HA  LEU A 289      45.690  41.980  65.370  1.00  0.00           H
ATOM   4680  CB  LEU A 289      47.520  42.700  64.370  1.00  0.00           C
ATOM   4681  HB1 LEU A 289      48.230  42.840  65.210  1.00  0.00           H
ATOM   4682  HB2 LEU A 289      47.740  43.580  63.720  1.00  0.00           H
ATOM   4683  CG  LEU A 289      47.890  41.400  63.670  1.00  0.00           C
ATOM   4684  HG  LEU A 289      47.210  41.290  62.790  1.00  0.00           H
ATOM   4685  CD1 LEU A 289      49.280  41.480  62.990  1.00  0.00           C
ATOM   4686 HD11 LEU A 289      49.720  40.530  62.600  1.00  0.00           H
ATOM   4687 HD12 LEU A 289      50.000  41.840  63.750  1.00  0.00           H
ATOM   4688 HD13 LEU A 289      49.220  42.120  62.080  1.00  0.00           H
ATOM   4689  CD2 LEU A 289      47.880  40.220  64.690  1.00  0.00           C
ATOM   4690 HD21 LEU A 289      48.590  40.410  65.520  1.00  0.00           H
ATOM   4691 HD22 LEU A 289      48.070  39.270  64.130  1.00  0.00           H
ATOM   4692 HD23 LEU A 289      46.880  40.180  65.170  1.00  0.00           H
ATOM   4693  C   LEU A 289      45.880  43.960  65.770  1.00  0.00           C
ATOM   4694  O   LEU A 289      45.940  43.720  66.990  1.00  0.00           O
ATOM   4695  N   ASP A 290      45.690  45.200  65.350  1.00  0.00           N
ATOM   4696  HN  ASP A 290      45.630  45.320  64.360  1.00  0.00           H
ATOM   4697  CA  ASP A 290      45.740  46.440  66.170  1.00  0.00           C
ATOM   4698  HA  ASP A 290      46.670  46.460  66.700  1.00  0.00           H
ATOM   4699  CB  ASP A 290      45.760  47.750  65.260  1.00  0.00           C
ATOM   4700  HB1 ASP A 290      45.640  48.630  65.930  1.00  0.00           H
ATOM   4701  HB2 ASP A 290      44.880  47.700  64.600  1.00  0.00           H
ATOM   4702  CG  ASP A 290      47.030  47.790  64.590  1.00  0.00           C
ATOM   4703  OD1 ASP A 290      48.030  47.090  64.770  1.00  0.00           O
ATOM   4704  OD2 ASP A 290      47.140  48.810  63.580  1.00  0.00           O
ATOM   4705  HD2 ASP A 290      47.850  48.690  62.940  1.00  0.00           H
ATOM   4706  C   ASP A 290      44.670  46.510  67.220  1.00  0.00           C
ATOM   4707  O   ASP A 290      45.010  46.810  68.360  1.00  0.00           O
ATOM   4708  N   PRO A 291      43.400  46.190  66.990  1.00  0.00           N
ATOM   4709  CD  PRO A 291      42.720  46.100  65.720  1.00  0.00           C
ATOM   4710  HD1 PRO A 291      43.120  45.280  65.100  1.00  0.00           H
ATOM   4711  HD2 PRO A 291      42.800  47.100  65.260  1.00  0.00           H
ATOM   4712  CA  PRO A 291      42.500  45.810  68.100  1.00  0.00           C
ATOM   4713  HA  PRO A 291      42.230  46.780  68.490  1.00  0.00           H
ATOM   4714  CB  PRO A 291      41.290  45.180  67.430  1.00  0.00           C
ATOM   4715  HB1 PRO A 291      40.350  45.480  67.940  1.00  0.00           H
ATOM   4716  HB2 PRO A 291      41.450  44.080  67.430  1.00  0.00           H
ATOM   4717  CG  PRO A 291      41.270  45.850  66.070  1.00  0.00           C
ATOM   4718  HG1 PRO A 291      40.740  45.330  65.250  1.00  0.00           H
ATOM   4719  HG2 PRO A 291      40.740  46.830  66.120  1.00  0.00           H
ATOM   4720  C   PRO A 291      42.960  45.020  69.370  1.00  0.00           C
ATOM   4721  O   PRO A 291      42.810  45.430  70.530  1.00  0.00           O
ATOM   4722  N   VAL A 292      43.580  43.890  69.140  1.00  0.00           N
ATOM   4723  HN  VAL A 292      43.990  43.440  68.350  1.00  0.00           H
ATOM   4724  CA  VAL A 292      43.950  43.050  70.230  1.00  0.00           C
ATOM   4725  HA  VAL A 292      43.310  43.110  71.090  1.00  0.00           H
ATOM   4726  CB  VAL A 292      43.740  41.550  69.940  1.00  0.00           C
ATOM   4727  HB  VAL A 292      43.940  40.890  70.810  1.00  0.00           H
ATOM   4728  CG1 VAL A 292      42.310  41.410  69.450  1.00  0.00           C
ATOM   4729 HG11 VAL A 292      41.670  41.980  70.160  1.00  0.00           H
ATOM   4730 HG12 VAL A 292      41.940  40.360  69.490  1.00  0.00           H
ATOM   4731 HG13 VAL A 292      42.080  41.910  68.480  1.00  0.00           H
ATOM   4732  CG2 VAL A 292      44.650  41.010  68.810  1.00  0.00           C
ATOM   4733 HG21 VAL A 292      44.620  39.890  68.850  1.00  0.00           H
ATOM   4734 HG22 VAL A 292      45.700  41.330  68.980  1.00  0.00           H
ATOM   4735 HG23 VAL A 292      44.290  41.350  67.810  1.00  0.00           H
ATOM   4736  C   VAL A 292      45.260  43.360  70.880  1.00  0.00           C
ATOM   4737  O   VAL A 292      45.630  42.920  71.990  1.00  0.00           O
ATOM   4738  N   VAL A 293      46.050  44.190  70.210  1.00  0.00           N
ATOM   4739  HN  VAL A 293      45.720  44.550  69.340  1.00  0.00           H
ATOM   4740  CA  VAL A 293      47.300  44.710  70.620  1.00  0.00           C
ATOM   4741  HA  VAL A 293      47.810  43.990  71.250  1.00  0.00           H
ATOM   4742  CB  VAL A 293      48.260  44.930  69.490  1.00  0.00           C
ATOM   4743  HB  VAL A 293      47.790  45.500  68.660  1.00  0.00           H
ATOM   4744  CG1 VAL A 293      49.620  45.590  69.910  1.00  0.00           C
ATOM   4745 HG11 VAL A 293      50.410  45.690  69.140  1.00  0.00           H
ATOM   4746 HG12 VAL A 293      50.060  44.950  70.700  1.00  0.00           H
ATOM   4747 HG13 VAL A 293      49.370  46.640  70.210  1.00  0.00           H
ATOM   4748  CG2 VAL A 293      48.620  43.500  68.920  1.00  0.00           C
ATOM   4749 HG21 VAL A 293      47.730  42.980  68.510  1.00  0.00           H
ATOM   4750 HG22 VAL A 293      48.940  42.860  69.770  1.00  0.00           H
ATOM   4751 HG23 VAL A 293      49.490  43.540  68.230  1.00  0.00           H
ATOM   4752  C   VAL A 293      47.070  45.930  71.440  1.00  0.00           C
ATOM   4753  O   VAL A 293      47.810  46.160  72.350  1.00  0.00           O
ATOM   4754  N   TYR A 294      46.120  46.820  71.050  1.00  0.00           N
ATOM   4755  HN  TYR A 294      45.730  46.630  70.150  1.00  0.00           H
ATOM   4756  CA  TYR A 294      45.960  48.030  71.810  1.00  0.00           C
ATOM   4757  HA  TYR A 294      46.580  48.090  72.690  1.00  0.00           H
ATOM   4758  CB  TYR A 294      46.180  49.340  70.910  1.00  0.00           C
ATOM   4759  HB1 TYR A 294      46.150  50.260  71.510  1.00  0.00           H
ATOM   4760  HB2 TYR A 294      45.470  49.480  70.060  1.00  0.00           H
ATOM   4761  CG  TYR A 294      47.540  49.240  70.240  1.00  0.00           C
ATOM   4762  CD1 TYR A 294      48.610  49.270  71.160  1.00  0.00           C
ATOM   4763  HD1 TYR A 294      48.370  49.290  72.210  1.00  0.00           H
ATOM   4764  CE1 TYR A 294      49.990  49.270  70.740  1.00  0.00           C
ATOM   4765  HE1 TYR A 294      50.790  49.080  71.430  1.00  0.00           H
ATOM   4766  CZ  TYR A 294      50.290  49.450  69.360  1.00  0.00           C
ATOM   4767  OH  TYR A 294      51.660  49.530  68.980  1.00  0.00           O
ATOM   4768  HH  TYR A 294      52.080  49.340  69.820  1.00  0.00           H
ATOM   4769  CD2 TYR A 294      47.840  49.300  68.890  1.00  0.00           C
ATOM   4770  HD2 TYR A 294      46.990  49.250  68.230  1.00  0.00           H
ATOM   4771  CE2 TYR A 294      49.210  49.470  68.460  1.00  0.00           C
ATOM   4772  HE2 TYR A 294      49.540  49.600  67.440  1.00  0.00           H
ATOM   4773  C   TYR A 294      44.500  48.140  72.210  1.00  0.00           C
ATOM   4774  O   TYR A 294      44.210  48.330  73.390  1.00  0.00           O
ATOM   4775  N   TYR A 295      43.540  48.150  71.260  1.00  0.00           N
ATOM   4776  HN  TYR A 295      43.750  47.780  70.350  1.00  0.00           H
ATOM   4777  CA  TYR A 295      42.230  48.800  71.470  1.00  0.00           C
ATOM   4778  HA  TYR A 295      42.340  49.800  71.870  1.00  0.00           H
ATOM   4779  CB  TYR A 295      41.330  49.050  70.250  1.00  0.00           C
ATOM   4780  HB1 TYR A 295      40.460  49.720  70.420  1.00  0.00           H
ATOM   4781  HB2 TYR A 295      40.850  48.090  69.970  1.00  0.00           H
ATOM   4782  CG  TYR A 295      41.960  49.570  68.990  1.00  0.00           C
ATOM   4783  CD1 TYR A 295      43.140  50.310  69.020  1.00  0.00           C
ATOM   4784  HD1 TYR A 295      43.560  50.740  69.910  1.00  0.00           H
ATOM   4785  CE1 TYR A 295      43.810  50.770  67.820  1.00  0.00           C
ATOM   4786  HE1 TYR A 295      44.780  51.250  67.840  1.00  0.00           H
ATOM   4787  CZ  TYR A 295      43.240  50.460  66.610  1.00  0.00           C
ATOM   4788  OH  TYR A 295      43.850  50.600  65.380  1.00  0.00           O
ATOM   4789  HH  TYR A 295      43.340  50.050  64.770  1.00  0.00           H
ATOM   4790  CD2 TYR A 295      41.470  49.190  67.770  1.00  0.00           C
ATOM   4791  HD2 TYR A 295      40.660  48.470  67.740  1.00  0.00           H
ATOM   4792  CE2 TYR A 295      42.060  49.590  66.590  1.00  0.00           C
ATOM   4793  HE2 TYR A 295      41.790  49.180  65.630  1.00  0.00           H
ATOM   4794  C   TYR A 295      41.360  48.060  72.580  1.00  0.00           C
ATOM   4795  O   TYR A 295      40.490  48.670  73.170  1.00  0.00           O
ATOM   4796  N   PHE A 296      41.510  46.730  72.750  1.00  0.00           N
ATOM   4797  HN  PHE A 296      42.060  46.130  72.160  1.00  0.00           H
ATOM   4798  CA  PHE A 296      40.770  45.890  73.720  1.00  0.00           C
ATOM   4799  HA  PHE A 296      39.980  46.410  74.250  1.00  0.00           H
ATOM   4800  CB  PHE A 296      39.960  44.730  73.080  1.00  0.00           C
ATOM   4801  HB1 PHE A 296      39.220  44.370  73.840  1.00  0.00           H
ATOM   4802  HB2 PHE A 296      40.670  43.880  72.990  1.00  0.00           H
ATOM   4803  CG  PHE A 296      39.290  44.910  71.700  1.00  0.00           C
ATOM   4804  CD1 PHE A 296      38.710  46.210  71.290  1.00  0.00           C
ATOM   4805  HD1 PHE A 296      38.820  47.020  71.990  1.00  0.00           H
ATOM   4806  CE1 PHE A 296      38.080  46.300  70.050  1.00  0.00           C
ATOM   4807  HE1 PHE A 296      37.780  47.260  69.660  1.00  0.00           H
ATOM   4808  CZ  PHE A 296      37.900  45.220  69.320  1.00  0.00           C
ATOM   4809  HZ  PHE A 296      37.380  45.310  68.380  1.00  0.00           H
ATOM   4810  CD2 PHE A 296      38.940  43.780  70.940  1.00  0.00           C
ATOM   4811  HD2 PHE A 296      39.290  42.810  71.260  1.00  0.00           H
ATOM   4812  CE2 PHE A 296      38.220  43.980  69.730  1.00  0.00           C
ATOM   4813  HE2 PHE A 296      38.030  43.050  69.220  1.00  0.00           H
ATOM   4814  C   PHE A 296      41.760  45.370  74.830  1.00  0.00           C
ATOM   4815  O   PHE A 296      41.480  44.460  75.610  1.00  0.00           O
ATOM   4816  N   SER A 297      42.930  45.980  74.880  1.00  0.00           N
ATOM   4817  HN  SER A 297      43.140  46.780  74.320  1.00  0.00           H
ATOM   4818  CA  SER A 297      43.990  45.600  75.860  1.00  0.00           C
ATOM   4819  HA  SER A 297      43.690  44.800  76.530  1.00  0.00           H
ATOM   4820  CB  SER A 297      45.320  45.190  75.040  1.00  0.00           C
ATOM   4821  HB1 SER A 297      45.520  46.100  74.440  1.00  0.00           H
ATOM   4822  HB2 SER A 297      45.080  44.400  74.290  1.00  0.00           H
ATOM   4823  OG  SER A 297      46.450  44.910  75.840  1.00  0.00           O
ATOM   4824  HG1 SER A 297      46.280  44.000  76.110  1.00  0.00           H
ATOM   4825  C   SER A 297      44.240  46.740  76.800  1.00  0.00           C
ATOM   4826  O   SER A 297      44.160  47.920  76.480  1.00  0.00           O
ATOM   4827  N   SER A 298      44.620  46.440  78.030  1.00  0.00           N
ATOM   4828  HN  SER A 298      44.710  45.490  78.330  1.00  0.00           H
ATOM   4829  CA  SER A 298      45.260  47.260  79.090  1.00  0.00           C
ATOM   4830  HA  SER A 298      44.670  48.160  79.070  1.00  0.00           H
ATOM   4831  CB  SER A 298      45.330  46.490  80.440  1.00  0.00           C
ATOM   4832  HB1 SER A 298      46.140  45.730  80.530  1.00  0.00           H
ATOM   4833  HB2 SER A 298      44.430  45.870  80.560  1.00  0.00           H
ATOM   4834  OG  SER A 298      45.290  47.380  81.500  1.00  0.00           O
ATOM   4835  HG1 SER A 298      46.190  47.710  81.580  1.00  0.00           H
ATOM   4836  C   SER A 298      46.720  47.490  78.700  1.00  0.00           C
ATOM   4837  O   SER A 298      47.430  46.550  78.410  1.00  0.00           O
ATOM   4838  N   PRO A 299      47.200  48.670  78.560  1.00  0.00           N
ATOM   4839  CD  PRO A 299      46.330  49.910  78.650  1.00  0.00           C
ATOM   4840  HD1 PRO A 299      45.870  49.990  79.660  1.00  0.00           H
ATOM   4841  HD2 PRO A 299      45.570  49.890  77.840  1.00  0.00           H
ATOM   4842  CA  PRO A 299      48.570  49.040  78.290  1.00  0.00           C
ATOM   4843  HA  PRO A 299      48.690  48.890  77.210  1.00  0.00           H
ATOM   4844  CB  PRO A 299      48.670  50.440  78.900  1.00  0.00           C
ATOM   4845  HB1 PRO A 299      49.530  50.930  78.380  1.00  0.00           H
ATOM   4846  HB2 PRO A 299      48.840  50.420  79.990  1.00  0.00           H
ATOM   4847  CG  PRO A 299      47.390  51.090  78.450  1.00  0.00           C
ATOM   4848  HG1 PRO A 299      47.050  51.960  79.060  1.00  0.00           H
ATOM   4849  HG2 PRO A 299      47.360  51.420  77.400  1.00  0.00           H
ATOM   4850  C   PRO A 299      49.720  48.150  78.860  1.00  0.00           C
ATOM   4851  O   PRO A 299      49.700  47.830  80.040  1.00  0.00           O
ATOM   4852  N   SER A 300      50.720  47.850  78.000  1.00  0.00           N
ATOM   4853  HN  SER A 300      50.710  48.190  77.060  1.00  0.00           H
ATOM   4854  CA  SER A 300      51.910  47.200  78.440  1.00  0.00           C
ATOM   4855  HA  SER A 300      52.290  47.570  79.380  1.00  0.00           H
ATOM   4856  CB  SER A 300      51.810  45.660  78.490  1.00  0.00           C
ATOM   4857  HB1 SER A 300      51.550  45.180  77.520  1.00  0.00           H
ATOM   4858  HB2 SER A 300      50.940  45.430  79.140  1.00  0.00           H
ATOM   4859  OG  SER A 300      52.950  45.030  79.000  1.00  0.00           O
ATOM   4860  HG1 SER A 300      52.760  44.090  79.050  1.00  0.00           H
ATOM   4861  C   SER A 300      53.080  47.770  77.570  1.00  0.00           C
ATOM   4862  O   SER A 300      52.700  48.290  76.550  1.00  0.00           O
ATOM   4863  NT  SER A 300      54.380  47.800  78.000  1.00  0.00           N
ATOM   4864  HNT SER A 300      54.550  47.440  78.910  1.00  0.00           H
ATOM   4865  CAT SER A 300      55.430  48.330  77.240  1.00  0.00           C
ATOM   4866  HT1 SER A 300      55.050  48.780  76.300  1.00  0.00           H
ATOM   4867  HT2 SER A 300      56.200  47.600  76.920  1.00  0.00           H
ATOM   4868  HT3 SER A 300      56.010  49.080  77.820  1.00  0.00           H
TER
ENDMDL
