# Supplementary material for: Structural basis of hydroxycarboxylic acid receptor signaling mechanisms through ligand binding
Source: Nat Commun. 2023 Sep 22;14:5899. doi: 10.1038/s41467-023-41650-7 (PMC10516952; doi:10.1038/s41467-023-41650-7)
Supplement: Supplementary file 4 — Source Data [file 41467_2023_41650_MOESM4_ESM.zip › source file/molecular dynamics simulations trajectories/without_gsk_run1/without_gsk_run1_700ns.pdb]

REMARK    GENERATED BY TRJCONV
TITLE     Title t= 700000.00000 step= 350000000
REMARK    THIS IS A SIMULATION BOX
CRYST1   96.213   96.213  111.211  90.00  90.00  90.00 P 1           1
MODEL        1
ATOM      1  CAY HSD A   9      48.190  41.560  27.690  1.00  0.00           C
ATOM      2  HY1 HSD A   9      48.450  40.890  26.850  1.00  0.00           H
ATOM      3  HY2 HSD A   9      47.370  40.910  28.060  1.00  0.00           H
ATOM      4  HY3 HSD A   9      49.010  41.570  28.450  1.00  0.00           H
ATOM      5  CY  HSD A   9      47.700  42.920  27.320  1.00  0.00           C
ATOM      6  OY  HSD A   9      47.290  43.170  26.200  1.00  0.00           O
ATOM      7  N   HSD A   9      47.750  43.900  28.270  1.00  0.00           N
ATOM      8  HN  HSD A   9      48.140  43.620  29.140  1.00  0.00           H
ATOM      9  CA  HSD A   9      47.470  45.320  28.110  1.00  0.00           C
ATOM     10  HA  HSD A   9      47.450  45.610  27.080  1.00  0.00           H
ATOM     11  CB  HSD A   9      46.160  45.690  28.840  1.00  0.00           C
ATOM     12  HB1 HSD A   9      45.690  46.650  28.520  1.00  0.00           H
ATOM     13  HB2 HSD A   9      46.310  45.880  29.930  1.00  0.00           H
ATOM     14  ND1 HSD A   9      44.280  44.680  27.410  1.00  0.00           N
ATOM     15  HD1 HSD A   9      44.540  45.240  26.630  1.00  0.00           H
ATOM     16  CG  HSD A   9      44.990  44.660  28.600  1.00  0.00           C
ATOM     17  CE1 HSD A   9      43.310  43.770  27.480  1.00  0.00           C
ATOM     18  HE1 HSD A   9      42.580  43.610  26.690  1.00  0.00           H
ATOM     19  NE2 HSD A   9      43.310  43.200  28.690  1.00  0.00           N
ATOM     20  CD2 HSD A   9      44.450  43.670  29.330  1.00  0.00           C
ATOM     21  HD2 HSD A   9      44.760  43.320  30.320  1.00  0.00           H
ATOM     22  C   HSD A   9      48.550  46.180  28.800  1.00  0.00           C
ATOM     23  O   HSD A   9      49.490  45.670  29.380  1.00  0.00           O
ATOM     24  N   PHE A  10      48.500  47.450  28.520  1.00  0.00           N
ATOM     25  HN  PHE A  10      47.870  47.860  27.870  1.00  0.00           H
ATOM     26  CA  PHE A  10      49.390  48.380  29.260  1.00  0.00           C
ATOM     27  HA  PHE A  10      49.890  47.880  30.080  1.00  0.00           H
ATOM     28  CB  PHE A  10      50.390  49.070  28.350  1.00  0.00           C
ATOM     29  HB1 PHE A  10      51.110  49.660  28.970  1.00  0.00           H
ATOM     30  HB2 PHE A  10      49.870  49.810  27.720  1.00  0.00           H
ATOM     31  CG  PHE A  10      51.090  48.080  27.410  1.00  0.00           C
ATOM     32  CD1 PHE A  10      52.210  47.360  27.860  1.00  0.00           C
ATOM     33  HD1 PHE A  10      52.580  47.400  28.870  1.00  0.00           H
ATOM     34  CE1 PHE A  10      52.970  46.620  26.970  1.00  0.00           C
ATOM     35  HE1 PHE A  10      53.910  46.220  27.310  1.00  0.00           H
ATOM     36  CZ  PHE A  10      52.690  46.560  25.600  1.00  0.00           C
ATOM     37  HZ  PHE A  10      53.230  45.900  24.940  1.00  0.00           H
ATOM     38  CD2 PHE A  10      50.800  48.130  26.040  1.00  0.00           C
ATOM     39  HD2 PHE A  10      50.050  48.830  25.730  1.00  0.00           H
ATOM     40  CE2 PHE A  10      51.510  47.260  25.140  1.00  0.00           C
ATOM     41  HE2 PHE A  10      51.250  47.240  24.100  1.00  0.00           H
ATOM     42  C   PHE A  10      48.690  49.510  29.840  1.00  0.00           C
ATOM     43  O   PHE A  10      47.870  50.020  29.070  1.00  0.00           O
ATOM     44  N   LEU A  11      48.930  49.890  31.100  1.00  0.00           N
ATOM     45  HN  LEU A  11      49.530  49.350  31.690  1.00  0.00           H
ATOM     46  CA  LEU A  11      48.370  51.100  31.680  1.00  0.00           C
ATOM     47  HA  LEU A  11      47.490  51.360  31.100  1.00  0.00           H
ATOM     48  CB  LEU A  11      48.080  50.960  33.220  1.00  0.00           C
ATOM     49  HB1 LEU A  11      47.880  51.990  33.600  1.00  0.00           H
ATOM     50  HB2 LEU A  11      49.020  50.780  33.790  1.00  0.00           H
ATOM     51  CG  LEU A  11      46.830  50.140  33.630  1.00  0.00           C
ATOM     52  HG  LEU A  11      46.970  49.240  32.980  1.00  0.00           H
ATOM     53  CD1 LEU A  11      46.840  49.850  35.140  1.00  0.00           C
ATOM     54 HD11 LEU A  11      47.750  49.320  35.490  1.00  0.00           H
ATOM     55 HD12 LEU A  11      45.960  49.220  35.380  1.00  0.00           H
ATOM     56 HD13 LEU A  11      46.720  50.790  35.700  1.00  0.00           H
ATOM     57  CD2 LEU A  11      45.540  50.890  33.280  1.00  0.00           C
ATOM     58 HD21 LEU A  11      45.680  51.140  32.210  1.00  0.00           H
ATOM     59 HD22 LEU A  11      45.560  51.800  33.930  1.00  0.00           H
ATOM     60 HD23 LEU A  11      44.610  50.300  33.390  1.00  0.00           H
ATOM     61  C   LEU A  11      49.440  52.240  31.480  1.00  0.00           C
ATOM     62  O   LEU A  11      50.620  52.020  31.840  1.00  0.00           O
ATOM     63  N   GLU A  12      49.150  53.370  30.850  1.00  0.00           N
ATOM     64  HN  GLU A  12      48.200  53.590  30.600  1.00  0.00           H
ATOM     65  CA  GLU A  12      50.250  54.360  30.530  1.00  0.00           C
ATOM     66  HA  GLU A  12      51.150  53.850  30.240  1.00  0.00           H
ATOM     67  CB  GLU A  12      49.900  55.260  29.360  1.00  0.00           C
ATOM     68  HB1 GLU A  12      49.150  56.020  29.670  1.00  0.00           H
ATOM     69  HB2 GLU A  12      49.460  54.710  28.500  1.00  0.00           H
ATOM     70  CG  GLU A  12      51.150  55.970  28.770  1.00  0.00           C
ATOM     71  HG1 GLU A  12      51.650  55.150  28.200  1.00  0.00           H
ATOM     72  HG2 GLU A  12      51.850  56.350  29.540  1.00  0.00           H
ATOM     73  CD  GLU A  12      50.660  57.080  27.890  1.00  0.00           C
ATOM     74  OE1 GLU A  12      49.980  57.990  28.380  1.00  0.00           O
ATOM     75  OE2 GLU A  12      50.790  57.030  26.640  1.00  0.00           O
ATOM     76  C   GLU A  12      50.520  55.220  31.730  1.00  0.00           C
ATOM     77  O   GLU A  12      49.630  55.700  32.400  1.00  0.00           O
ATOM     78  N   ILE A  13      51.780  55.440  32.050  1.00  0.00           N
ATOM     79  HN  ILE A  13      52.360  54.860  31.480  1.00  0.00           H
ATOM     80  CA  ILE A  13      52.290  56.080  33.260  1.00  0.00           C
ATOM     81  HA  ILE A  13      51.580  56.730  33.740  1.00  0.00           H
ATOM     82  CB  ILE A  13      52.840  55.050  34.300  1.00  0.00           C
ATOM     83  HB  ILE A  13      53.580  54.380  33.830  1.00  0.00           H
ATOM     84  CG2 ILE A  13      53.400  55.720  35.550  1.00  0.00           C
ATOM     85 HG21 ILE A  13      52.580  56.250  36.070  1.00  0.00           H
ATOM     86 HG22 ILE A  13      54.120  56.470  35.200  1.00  0.00           H
ATOM     87 HG23 ILE A  13      53.820  54.990  36.280  1.00  0.00           H
ATOM     88  CG1 ILE A  13      51.740  54.070  34.870  1.00  0.00           C
ATOM     89 HG11 ILE A  13      51.210  53.630  33.990  1.00  0.00           H
ATOM     90 HG12 ILE A  13      51.100  54.770  35.440  1.00  0.00           H
ATOM     91  CD  ILE A  13      52.230  52.940  35.820  1.00  0.00           C
ATOM     92  HD1 ILE A  13      52.500  53.250  36.860  1.00  0.00           H
ATOM     93  HD2 ILE A  13      53.160  52.480  35.430  1.00  0.00           H
ATOM     94  HD3 ILE A  13      51.460  52.140  35.890  1.00  0.00           H
ATOM     95  C   ILE A  13      53.500  56.910  32.800  1.00  0.00           C
ATOM     96  O   ILE A  13      54.410  56.360  32.170  1.00  0.00           O
ATOM     97  N   ASP A  14      53.560  58.250  33.150  1.00  0.00           N
ATOM     98  HN  ASP A  14      52.910  58.480  33.880  1.00  0.00           H
ATOM     99  CA  ASP A  14      54.510  59.240  32.650  1.00  0.00           C
ATOM    100  HA  ASP A  14      53.990  60.200  32.660  1.00  0.00           H
ATOM    101  CB  ASP A  14      55.710  59.320  33.640  1.00  0.00           C
ATOM    102  HB1 ASP A  14      56.440  59.990  33.130  1.00  0.00           H
ATOM    103  HB2 ASP A  14      56.050  58.260  33.660  1.00  0.00           H
ATOM    104  CG  ASP A  14      55.220  59.860  34.890  1.00  0.00           C
ATOM    105  OD1 ASP A  14      55.560  59.290  35.930  1.00  0.00           O
ATOM    106  OD2 ASP A  14      54.540  60.960  34.910  1.00  0.00           O
ATOM    107  C   ASP A  14      54.870  59.140  31.140  1.00  0.00           C
ATOM    108  O   ASP A  14      56.020  59.270  30.730  1.00  0.00           O
ATOM    109  N   LYS A  15      53.850  58.980  30.300  1.00  0.00           N
ATOM    110  HN  LYS A  15      52.930  58.790  30.640  1.00  0.00           H
ATOM    111  CA  LYS A  15      53.970  58.890  28.820  1.00  0.00           C
ATOM    112  HA  LYS A  15      53.030  58.630  28.370  1.00  0.00           H
ATOM    113  CB  LYS A  15      54.350  60.300  28.090  1.00  0.00           C
ATOM    114  HB1 LYS A  15      54.570  60.120  27.020  1.00  0.00           H
ATOM    115  HB2 LYS A  15      55.250  60.650  28.630  1.00  0.00           H
ATOM    116  CG  LYS A  15      53.200  61.320  28.130  1.00  0.00           C
ATOM    117  HG1 LYS A  15      53.550  62.230  27.600  1.00  0.00           H
ATOM    118  HG2 LYS A  15      53.030  61.640  29.170  1.00  0.00           H
ATOM    119  CD  LYS A  15      51.870  60.710  27.580  1.00  0.00           C
ATOM    120  HD1 LYS A  15      51.120  61.540  27.600  1.00  0.00           H
ATOM    121  HD2 LYS A  15      51.630  59.900  28.300  1.00  0.00           H
ATOM    122  CE  LYS A  15      51.830  60.110  26.180  1.00  0.00           C
ATOM    123  HE1 LYS A  15      52.530  59.270  26.040  1.00  0.00           H
ATOM    124  HE2 LYS A  15      52.030  60.900  25.420  1.00  0.00           H
ATOM    125  NZ  LYS A  15      50.490  59.640  25.880  1.00  0.00           N
ATOM    126  HZ1 LYS A  15      50.400  58.800  26.500  1.00  0.00           H
ATOM    127  HZ2 LYS A  15      50.280  59.290  24.930  1.00  0.00           H
ATOM    128  HZ3 LYS A  15      49.790  60.330  26.210  1.00  0.00           H
ATOM    129  C   LYS A  15      54.800  57.680  28.400  1.00  0.00           C
ATOM    130  O   LYS A  15      55.410  57.670  27.310  1.00  0.00           O
ATOM    131  N   LYS A  16      54.890  56.630  29.160  1.00  0.00           N
ATOM    132  HN  LYS A  16      54.410  56.670  30.040  1.00  0.00           H
ATOM    133  CA  LYS A  16      55.540  55.370  28.850  1.00  0.00           C
ATOM    134  HA  LYS A  16      55.700  55.310  27.780  1.00  0.00           H
ATOM    135  CB  LYS A  16      56.930  55.230  29.550  1.00  0.00           C
ATOM    136  HB1 LYS A  16      57.250  54.190  29.350  1.00  0.00           H
ATOM    137  HB2 LYS A  16      56.930  55.580  30.600  1.00  0.00           H
ATOM    138  CG  LYS A  16      58.000  56.140  28.830  1.00  0.00           C
ATOM    139  HG1 LYS A  16      57.960  57.230  29.070  1.00  0.00           H
ATOM    140  HG2 LYS A  16      57.950  55.780  27.780  1.00  0.00           H
ATOM    141  CD  LYS A  16      59.480  55.880  29.330  1.00  0.00           C
ATOM    142  HD1 LYS A  16      59.730  54.810  29.490  1.00  0.00           H
ATOM    143  HD2 LYS A  16      59.530  56.490  30.260  1.00  0.00           H
ATOM    144  CE  LYS A  16      60.510  56.520  28.340  1.00  0.00           C
ATOM    145  HE1 LYS A  16      60.380  57.610  28.430  1.00  0.00           H
ATOM    146  HE2 LYS A  16      60.100  56.270  27.330  1.00  0.00           H
ATOM    147  NZ  LYS A  16      61.900  56.150  28.450  1.00  0.00           N
ATOM    148  HZ1 LYS A  16      62.340  56.850  27.820  1.00  0.00           H
ATOM    149  HZ2 LYS A  16      62.000  55.140  28.240  1.00  0.00           H
ATOM    150  HZ3 LYS A  16      62.340  56.380  29.370  1.00  0.00           H
ATOM    151  C   LYS A  16      54.580  54.240  29.270  1.00  0.00           C
ATOM    152  O   LYS A  16      53.670  54.490  30.100  1.00  0.00           O
ATOM    153  N   ASN A  17      54.590  53.080  28.550  1.00  0.00           N
ATOM    154  HN  ASN A  17      55.220  52.950  27.790  1.00  0.00           H
ATOM    155  CA  ASN A  17      53.740  51.960  28.630  1.00  0.00           C
ATOM    156  HA  ASN A  17      52.770  52.300  28.950  1.00  0.00           H
ATOM    157  CB  ASN A  17      53.770  51.160  27.270  1.00  0.00           C
ATOM    158  HB1 ASN A  17      53.240  50.190  27.240  1.00  0.00           H
ATOM    159  HB2 ASN A  17      54.830  50.970  27.010  1.00  0.00           H
ATOM    160  CG  ASN A  17      53.050  52.060  26.260  1.00  0.00           C
ATOM    161  OD1 ASN A  17      52.170  52.880  26.590  1.00  0.00           O
ATOM    162  ND2 ASN A  17      53.550  51.910  24.990  1.00  0.00           N
ATOM    163 HD21 ASN A  17      54.380  51.390  24.850  1.00  0.00           H
ATOM    164 HD22 ASN A  17      53.340  52.480  24.200  1.00  0.00           H
ATOM    165  C   ASN A  17      54.160  51.080  29.790  1.00  0.00           C
ATOM    166  O   ASN A  17      55.380  50.740  29.940  1.00  0.00           O
ATOM    167  N   CYS A  18      53.230  50.530  30.630  1.00  0.00           N
ATOM    168  HN  CYS A  18      52.260  50.720  30.520  1.00  0.00           H
ATOM    169  CA  CYS A  18      53.550  49.670  31.730  1.00  0.00           C
ATOM    170  HA  CYS A  18      54.510  49.220  31.470  1.00  0.00           H
ATOM    171  CB  CYS A  18      53.610  50.240  33.150  1.00  0.00           C
ATOM    172  HB1 CYS A  18      53.880  49.420  33.840  1.00  0.00           H
ATOM    173  HB2 CYS A  18      52.650  50.620  33.570  1.00  0.00           H
ATOM    174  SG  CYS A  18      54.880  51.480  33.280  1.00  0.00           S
ATOM    175  C   CYS A  18      52.610  48.570  31.670  1.00  0.00           C
ATOM    176  O   CYS A  18      51.370  48.660  31.710  1.00  0.00           O
ATOM    177  N   CYS A  19      53.180  47.320  31.720  1.00  0.00           N
ATOM    178  HN  CYS A  19      54.170  47.300  31.820  1.00  0.00           H
ATOM    179  CA  CYS A  19      52.600  46.030  31.410  1.00  0.00           C
ATOM    180  HA  CYS A  19      52.040  46.120  30.480  1.00  0.00           H
ATOM    181  CB  CYS A  19      53.660  44.970  31.220  1.00  0.00           C
ATOM    182  HB1 CYS A  19      53.230  43.960  31.100  1.00  0.00           H
ATOM    183  HB2 CYS A  19      54.220  44.940  32.180  1.00  0.00           H
ATOM    184  SG  CYS A  19      54.830  45.320  29.860  1.00  0.00           S
ATOM    185  C   CYS A  19      51.530  45.540  32.410  1.00  0.00           C
ATOM    186  O   CYS A  19      51.830  45.360  33.590  1.00  0.00           O
ATOM    187  N   VAL A  20      50.330  45.200  31.910  1.00  0.00           N
ATOM    188  HN  VAL A  20      50.060  45.490  30.990  1.00  0.00           H
ATOM    189  CA  VAL A  20      49.330  44.600  32.780  1.00  0.00           C
ATOM    190  HA  VAL A  20      49.720  44.310  33.730  1.00  0.00           H
ATOM    191  CB  VAL A  20      48.050  45.480  33.000  1.00  0.00           C
ATOM    192  HB  VAL A  20      47.710  45.960  32.060  1.00  0.00           H
ATOM    193  CG1 VAL A  20      46.850  44.690  33.570  1.00  0.00           C
ATOM    194 HG11 VAL A  20      47.080  44.430  34.630  1.00  0.00           H
ATOM    195 HG12 VAL A  20      46.570  43.910  32.830  1.00  0.00           H
ATOM    196 HG13 VAL A  20      45.970  45.380  33.680  1.00  0.00           H
ATOM    197  CG2 VAL A  20      48.470  46.660  33.870  1.00  0.00           C
ATOM    198 HG21 VAL A  20      48.980  46.280  34.770  1.00  0.00           H
ATOM    199 HG22 VAL A  20      47.550  47.220  34.150  1.00  0.00           H
ATOM    200 HG23 VAL A  20      49.120  47.320  33.240  1.00  0.00           H
ATOM    201  C   VAL A  20      48.890  43.200  32.080  1.00  0.00           C
ATOM    202  O   VAL A  20      48.750  43.150  30.850  1.00  0.00           O
ATOM    203  N   PHE A  21      48.730  42.050  32.890  1.00  0.00           N
ATOM    204  HN  PHE A  21      48.820  42.140  33.870  1.00  0.00           H
ATOM    205  CA  PHE A  21      48.470  40.690  32.460  1.00  0.00           C
ATOM    206  HA  PHE A  21      48.190  40.800  31.420  1.00  0.00           H
ATOM    207  CB  PHE A  21      49.580  39.620  32.730  1.00  0.00           C
ATOM    208  HB1 PHE A  21      49.370  38.650  32.230  1.00  0.00           H
ATOM    209  HB2 PHE A  21      49.840  39.420  33.790  1.00  0.00           H
ATOM    210  CG  PHE A  21      50.900  40.050  31.960  1.00  0.00           C
ATOM    211  CD1 PHE A  21      52.000  40.560  32.760  1.00  0.00           C
ATOM    212  HD1 PHE A  21      51.950  40.550  33.840  1.00  0.00           H
ATOM    213  CE1 PHE A  21      52.970  41.230  32.060  1.00  0.00           C
ATOM    214  HE1 PHE A  21      53.820  41.690  32.550  1.00  0.00           H
ATOM    215  CZ  PHE A  21      53.090  41.180  30.660  1.00  0.00           C
ATOM    216  HZ  PHE A  21      53.870  41.670  30.120  1.00  0.00           H
ATOM    217  CD2 PHE A  21      50.960  40.050  30.550  1.00  0.00           C
ATOM    218  HD2 PHE A  21      50.050  39.820  30.020  1.00  0.00           H
ATOM    219  CE2 PHE A  21      52.050  40.580  29.960  1.00  0.00           C
ATOM    220  HE2 PHE A  21      52.080  40.760  28.900  1.00  0.00           H
ATOM    221  C   PHE A  21      47.220  40.090  33.140  1.00  0.00           C
ATOM    222  O   PHE A  21      46.970  40.480  34.250  1.00  0.00           O
ATOM    223  N   ARG A  22      46.380  39.290  32.410  1.00  0.00           N
ATOM    224  HN  ARG A  22      46.690  38.980  31.510  1.00  0.00           H
ATOM    225  CA  ARG A  22      45.080  38.830  32.900  1.00  0.00           C
ATOM    226  HA  ARG A  22      44.740  39.520  33.660  1.00  0.00           H
ATOM    227  CB  ARG A  22      43.900  38.860  31.800  1.00  0.00           C
ATOM    228  HB1 ARG A  22      42.990  38.420  32.260  1.00  0.00           H
ATOM    229  HB2 ARG A  22      44.260  38.190  30.990  1.00  0.00           H
ATOM    230  CG  ARG A  22      43.570  40.170  31.080  1.00  0.00           C
ATOM    231  HG1 ARG A  22      42.970  40.010  30.170  1.00  0.00           H
ATOM    232  HG2 ARG A  22      44.510  40.690  30.770  1.00  0.00           H
ATOM    233  CD  ARG A  22      42.840  41.150  31.940  1.00  0.00           C
ATOM    234  HD1 ARG A  22      43.460  41.690  32.690  1.00  0.00           H
ATOM    235  HD2 ARG A  22      42.080  40.610  32.540  1.00  0.00           H
ATOM    236  NE  ARG A  22      42.150  42.090  31.080  1.00  0.00           N
ATOM    237  HE  ARG A  22      42.400  42.270  30.120  1.00  0.00           H
ATOM    238  CZ  ARG A  22      41.130  42.890  31.310  1.00  0.00           C
ATOM    239  NH1 ARG A  22      40.640  42.970  32.490  1.00  0.00           N
ATOM    240 HH11 ARG A  22      39.690  43.230  32.660  1.00  0.00           H
ATOM    241 HH12 ARG A  22      41.060  42.300  33.100  1.00  0.00           H
ATOM    242  NH2 ARG A  22      40.660  43.620  30.340  1.00  0.00           N
ATOM    243 HH21 ARG A  22      41.330  43.670  29.590  1.00  0.00           H
ATOM    244 HH22 ARG A  22      40.200  44.460  30.620  1.00  0.00           H
ATOM    245  C   ARG A  22      45.040  37.500  33.550  1.00  0.00           C
ATOM    246  O   ARG A  22      44.030  37.110  34.190  1.00  0.00           O
ATOM    247  N   ASP A  23      46.140  36.700  33.430  1.00  0.00           N
ATOM    248  HN  ASP A  23      46.910  37.040  32.900  1.00  0.00           H
ATOM    249  CA  ASP A  23      46.370  35.400  33.900  1.00  0.00           C
ATOM    250  HA  ASP A  23      45.710  34.830  33.280  1.00  0.00           H
ATOM    251  CB  ASP A  23      47.890  35.040  33.710  1.00  0.00           C
ATOM    252  HB1 ASP A  23      47.980  33.970  33.960  1.00  0.00           H
ATOM    253  HB2 ASP A  23      48.530  35.610  34.410  1.00  0.00           H
ATOM    254  CG  ASP A  23      48.310  35.140  32.290  1.00  0.00           C
ATOM    255  OD1 ASP A  23      47.810  34.420  31.450  1.00  0.00           O
ATOM    256  OD2 ASP A  23      49.230  35.960  31.960  1.00  0.00           O
ATOM    257  C   ASP A  23      45.910  35.240  35.320  1.00  0.00           C
ATOM    258  O   ASP A  23      46.140  36.150  36.110  1.00  0.00           O
ATOM    259  N   ASP A  24      45.310  34.060  35.620  1.00  0.00           N
ATOM    260  HN  ASP A  24      45.160  33.270  35.030  1.00  0.00           H
ATOM    261  CA  ASP A  24      44.610  33.990  36.870  1.00  0.00           C
ATOM    262  HA  ASP A  24      44.420  35.000  37.230  1.00  0.00           H
ATOM    263  CB  ASP A  24      43.220  33.420  36.560  1.00  0.00           C
ATOM    264  HB1 ASP A  24      42.690  34.030  35.790  1.00  0.00           H
ATOM    265  HB2 ASP A  24      42.570  33.400  37.460  1.00  0.00           H
ATOM    266  CG  ASP A  24      43.280  31.980  36.030  1.00  0.00           C
ATOM    267  OD1 ASP A  24      42.340  31.220  36.360  1.00  0.00           O
ATOM    268  OD2 ASP A  24      44.190  31.530  35.250  1.00  0.00           O
ATOM    269  C   ASP A  24      45.230  33.270  38.090  1.00  0.00           C
ATOM    270  O   ASP A  24      44.880  33.470  39.230  1.00  0.00           O
ATOM    271  N   PHE A  25      46.290  32.500  37.810  1.00  0.00           N
ATOM    272  HN  PHE A  25      46.620  32.510  36.870  1.00  0.00           H
ATOM    273  CA  PHE A  25      47.050  31.630  38.720  1.00  0.00           C
ATOM    274  HA  PHE A  25      46.470  30.720  38.600  1.00  0.00           H
ATOM    275  CB  PHE A  25      48.390  31.340  38.010  1.00  0.00           C
ATOM    276  HB1 PHE A  25      48.890  32.290  37.720  1.00  0.00           H
ATOM    277  HB2 PHE A  25      48.130  30.710  37.130  1.00  0.00           H
ATOM    278  CG  PHE A  25      49.480  30.560  38.860  1.00  0.00           C
ATOM    279  CD1 PHE A  25      50.840  30.630  38.620  1.00  0.00           C
ATOM    280  HD1 PHE A  25      51.190  31.400  37.930  1.00  0.00           H
ATOM    281  CE1 PHE A  25      51.760  29.780  39.240  1.00  0.00           C
ATOM    282  HE1 PHE A  25      52.830  29.910  39.140  1.00  0.00           H
ATOM    283  CZ  PHE A  25      51.290  28.810  40.170  1.00  0.00           C
ATOM    284  HZ  PHE A  25      52.030  28.090  40.480  1.00  0.00           H
ATOM    285  CD2 PHE A  25      49.030  29.500  39.710  1.00  0.00           C
ATOM    286  HD2 PHE A  25      47.990  29.260  39.790  1.00  0.00           H
ATOM    287  CE2 PHE A  25      49.940  28.580  40.250  1.00  0.00           C
ATOM    288  HE2 PHE A  25      49.680  27.710  40.830  1.00  0.00           H
ATOM    289  C   PHE A  25      47.130  31.910  40.230  1.00  0.00           C
ATOM    290  O   PHE A  25      46.610  31.140  41.050  1.00  0.00           O
ATOM    291  N   ILE A  26      47.690  32.950  40.610  1.00  0.00           N
ATOM    292  HN  ILE A  26      48.050  33.530  39.880  1.00  0.00           H
ATOM    293  CA  ILE A  26      47.910  33.500  41.950  1.00  0.00           C
ATOM    294  HA  ILE A  26      47.830  32.750  42.710  1.00  0.00           H
ATOM    295  CB  ILE A  26      49.260  34.080  41.960  1.00  0.00           C
ATOM    296  HB  ILE A  26      49.290  34.740  41.070  1.00  0.00           H
ATOM    297  CG2 ILE A  26      49.500  34.830  43.300  1.00  0.00           C
ATOM    298 HG21 ILE A  26      48.880  35.740  43.400  1.00  0.00           H
ATOM    299 HG22 ILE A  26      50.550  35.190  43.280  1.00  0.00           H
ATOM    300 HG23 ILE A  26      49.250  34.280  44.240  1.00  0.00           H
ATOM    301  CG1 ILE A  26      50.460  33.110  41.670  1.00  0.00           C
ATOM    302 HG11 ILE A  26      51.410  33.680  41.810  1.00  0.00           H
ATOM    303 HG12 ILE A  26      50.440  32.860  40.600  1.00  0.00           H
ATOM    304  CD  ILE A  26      50.470  31.830  42.410  1.00  0.00           C
ATOM    305  HD1 ILE A  26      51.330  31.170  42.190  1.00  0.00           H
ATOM    306  HD2 ILE A  26      49.630  31.240  42.020  1.00  0.00           H
ATOM    307  HD3 ILE A  26      50.410  31.920  43.520  1.00  0.00           H
ATOM    308  C   ILE A  26      46.910  34.590  42.250  1.00  0.00           C
ATOM    309  O   ILE A  26      46.560  34.760  43.440  1.00  0.00           O
ATOM    310  N   VAL A  27      46.390  35.440  41.290  1.00  0.00           N
ATOM    311  HN  VAL A  27      46.660  35.190  40.360  1.00  0.00           H
ATOM    312  CA  VAL A  27      45.390  36.470  41.510  1.00  0.00           C
ATOM    313  HA  VAL A  27      45.760  37.110  42.300  1.00  0.00           H
ATOM    314  CB  VAL A  27      45.200  37.270  40.210  1.00  0.00           C
ATOM    315  HB  VAL A  27      44.900  36.680  39.330  1.00  0.00           H
ATOM    316  CG1 VAL A  27      44.030  38.260  40.550  1.00  0.00           C
ATOM    317 HG11 VAL A  27      43.060  37.720  40.490  1.00  0.00           H
ATOM    318 HG12 VAL A  27      43.870  39.030  39.770  1.00  0.00           H
ATOM    319 HG13 VAL A  27      44.230  38.900  41.420  1.00  0.00           H
ATOM    320  CG2 VAL A  27      46.510  38.040  39.940  1.00  0.00           C
ATOM    321 HG21 VAL A  27      47.420  37.400  39.910  1.00  0.00           H
ATOM    322 HG22 VAL A  27      46.820  38.720  40.760  1.00  0.00           H
ATOM    323 HG23 VAL A  27      46.350  38.660  39.030  1.00  0.00           H
ATOM    324  C   VAL A  27      44.140  35.880  41.990  1.00  0.00           C
ATOM    325  O   VAL A  27      43.530  36.350  43.010  1.00  0.00           O
ATOM    326  N   LYS A  28      43.630  34.790  41.380  1.00  0.00           N
ATOM    327  HN  LYS A  28      44.160  34.410  40.640  1.00  0.00           H
ATOM    328  CA  LYS A  28      42.330  34.210  41.730  1.00  0.00           C
ATOM    329  HA  LYS A  28      41.620  35.030  41.700  1.00  0.00           H
ATOM    330  CB  LYS A  28      42.000  32.990  40.740  1.00  0.00           C
ATOM    331  HB1 LYS A  28      42.230  33.280  39.700  1.00  0.00           H
ATOM    332  HB2 LYS A  28      40.900  32.840  40.830  1.00  0.00           H
ATOM    333  CG  LYS A  28      42.790  31.700  41.070  1.00  0.00           C
ATOM    334  HG1 LYS A  28      42.390  31.230  42.000  1.00  0.00           H
ATOM    335  HG2 LYS A  28      43.840  31.980  41.240  1.00  0.00           H
ATOM    336  CD  LYS A  28      42.680  30.660  39.920  1.00  0.00           C
ATOM    337  HD1 LYS A  28      43.170  29.690  40.140  1.00  0.00           H
ATOM    338  HD2 LYS A  28      43.150  31.260  39.110  1.00  0.00           H
ATOM    339  CE  LYS A  28      41.290  30.340  39.520  1.00  0.00           C
ATOM    340  HE1 LYS A  28      40.650  31.190  39.190  1.00  0.00           H
ATOM    341  HE2 LYS A  28      40.700  29.770  40.270  1.00  0.00           H
ATOM    342  NZ  LYS A  28      41.420  29.540  38.210  1.00  0.00           N
ATOM    343  HZ1 LYS A  28      41.960  28.670  38.410  1.00  0.00           H
ATOM    344  HZ2 LYS A  28      41.790  30.050  37.380  1.00  0.00           H
ATOM    345  HZ3 LYS A  28      40.520  29.220  37.810  1.00  0.00           H
ATOM    346  C   LYS A  28      42.280  33.680  43.150  1.00  0.00           C
ATOM    347  O   LYS A  28      41.220  33.590  43.780  1.00  0.00           O
ATOM    348  N   VAL A  29      43.510  33.440  43.740  1.00  0.00           N
ATOM    349  HN  VAL A  29      44.290  33.510  43.120  1.00  0.00           H
ATOM    350  CA  VAL A  29      43.740  32.960  45.050  1.00  0.00           C
ATOM    351  HA  VAL A  29      43.060  32.160  45.290  1.00  0.00           H
ATOM    352  CB  VAL A  29      45.130  32.330  45.280  1.00  0.00           C
ATOM    353  HB  VAL A  29      45.880  33.080  44.910  1.00  0.00           H
ATOM    354  CG1 VAL A  29      45.460  31.950  46.730  1.00  0.00           C
ATOM    355 HG11 VAL A  29      45.540  32.870  47.340  1.00  0.00           H
ATOM    356 HG12 VAL A  29      46.440  31.420  46.770  1.00  0.00           H
ATOM    357 HG13 VAL A  29      44.830  31.140  47.170  1.00  0.00           H
ATOM    358  CG2 VAL A  29      45.130  31.080  44.450  1.00  0.00           C
ATOM    359 HG21 VAL A  29      45.110  31.140  43.340  1.00  0.00           H
ATOM    360 HG22 VAL A  29      44.190  30.510  44.670  1.00  0.00           H
ATOM    361 HG23 VAL A  29      45.970  30.440  44.780  1.00  0.00           H
ATOM    362  C   VAL A  29      43.620  34.120  46.130  1.00  0.00           C
ATOM    363  O   VAL A  29      43.280  33.890  47.270  1.00  0.00           O
ATOM    364  N   LEU A  30      43.940  35.380  45.860  1.00  0.00           N
ATOM    365  HN  LEU A  30      44.130  35.630  44.910  1.00  0.00           H
ATOM    366  CA  LEU A  30      43.950  36.370  46.880  1.00  0.00           C
ATOM    367  HA  LEU A  30      44.460  35.970  47.750  1.00  0.00           H
ATOM    368  CB  LEU A  30      44.820  37.570  46.520  1.00  0.00           C
ATOM    369  HB1 LEU A  30      44.320  38.560  46.650  1.00  0.00           H
ATOM    370  HB2 LEU A  30      44.910  37.430  45.430  1.00  0.00           H
ATOM    371  CG  LEU A  30      46.300  37.430  47.130  1.00  0.00           C
ATOM    372  HG  LEU A  30      46.700  38.360  46.670  1.00  0.00           H
ATOM    373  CD1 LEU A  30      46.450  37.770  48.610  1.00  0.00           C
ATOM    374 HD11 LEU A  30      47.390  37.390  49.070  1.00  0.00           H
ATOM    375 HD12 LEU A  30      45.540  37.360  49.100  1.00  0.00           H
ATOM    376 HD13 LEU A  30      46.300  38.870  48.740  1.00  0.00           H
ATOM    377  CD2 LEU A  30      47.000  36.130  46.860  1.00  0.00           C
ATOM    378 HD21 LEU A  30      46.670  35.320  47.550  1.00  0.00           H
ATOM    379 HD22 LEU A  30      48.080  36.300  47.000  1.00  0.00           H
ATOM    380 HD23 LEU A  30      46.840  35.890  45.790  1.00  0.00           H
ATOM    381  C   LEU A  30      42.490  36.800  47.380  1.00  0.00           C
ATOM    382  O   LEU A  30      42.530  37.140  48.550  1.00  0.00           O
ATOM    383  N   PRO A  31      41.350  36.780  46.780  1.00  0.00           N
ATOM    384  CD  PRO A  31      41.130  36.650  45.330  1.00  0.00           C
ATOM    385  HD1 PRO A  31      41.050  35.550  45.180  1.00  0.00           H
ATOM    386  HD2 PRO A  31      42.020  37.000  44.740  1.00  0.00           H
ATOM    387  CA  PRO A  31      40.070  37.280  47.380  1.00  0.00           C
ATOM    388  HA  PRO A  31      40.340  38.290  47.650  1.00  0.00           H
ATOM    389  CB  PRO A  31      39.070  37.180  46.210  1.00  0.00           C
ATOM    390  HB1 PRO A  31      38.310  37.980  46.340  1.00  0.00           H
ATOM    391  HB2 PRO A  31      38.540  36.210  46.230  1.00  0.00           H
ATOM    392  CG  PRO A  31      39.940  37.510  45.040  1.00  0.00           C
ATOM    393  HG1 PRO A  31      39.500  37.170  44.070  1.00  0.00           H
ATOM    394  HG2 PRO A  31      40.180  38.590  45.060  1.00  0.00           H
ATOM    395  C   PRO A  31      39.570  36.670  48.680  1.00  0.00           C
ATOM    396  O   PRO A  31      39.020  37.440  49.500  1.00  0.00           O
ATOM    397  N   PRO A  32      39.600  35.390  48.990  1.00  0.00           N
ATOM    398  CD  PRO A  32      39.920  34.220  48.130  1.00  0.00           C
ATOM    399  HD1 PRO A  32      40.990  34.230  47.860  1.00  0.00           H
ATOM    400  HD2 PRO A  32      39.430  34.220  47.140  1.00  0.00           H
ATOM    401  CA  PRO A  32      39.100  34.910  50.360  1.00  0.00           C
ATOM    402  HA  PRO A  32      38.210  35.410  50.700  1.00  0.00           H
ATOM    403  CB  PRO A  32      38.680  33.410  50.130  1.00  0.00           C
ATOM    404  HB1 PRO A  32      37.590  33.400  49.880  1.00  0.00           H
ATOM    405  HB2 PRO A  32      38.880  32.760  51.010  1.00  0.00           H
ATOM    406  CG  PRO A  32      39.640  32.920  48.970  1.00  0.00           C
ATOM    407  HG1 PRO A  32      40.620  32.530  49.300  1.00  0.00           H
ATOM    408  HG2 PRO A  32      39.160  32.140  48.330  1.00  0.00           H
ATOM    409  C   PRO A  32      40.190  35.130  51.330  1.00  0.00           C
ATOM    410  O   PRO A  32      39.840  35.340  52.510  1.00  0.00           O
ATOM    411  N   VAL A  33      41.520  34.970  50.980  1.00  0.00           N
ATOM    412  HN  VAL A  33      41.830  35.010  50.040  1.00  0.00           H
ATOM    413  CA  VAL A  33      42.550  35.320  51.990  1.00  0.00           C
ATOM    414  HA  VAL A  33      42.350  34.720  52.870  1.00  0.00           H
ATOM    415  CB  VAL A  33      43.970  35.170  51.410  1.00  0.00           C
ATOM    416  HB  VAL A  33      44.270  35.930  50.660  1.00  0.00           H
ATOM    417  CG1 VAL A  33      45.000  35.290  52.440  1.00  0.00           C
ATOM    418 HG11 VAL A  33      44.950  34.330  52.990  1.00  0.00           H
ATOM    419 HG12 VAL A  33      44.890  36.240  53.000  1.00  0.00           H
ATOM    420 HG13 VAL A  33      46.030  35.250  52.030  1.00  0.00           H
ATOM    421  CG2 VAL A  33      44.140  33.850  50.680  1.00  0.00           C
ATOM    422 HG21 VAL A  33      45.220  33.670  50.590  1.00  0.00           H
ATOM    423 HG22 VAL A  33      43.400  33.750  49.860  1.00  0.00           H
ATOM    424 HG23 VAL A  33      43.870  33.130  51.490  1.00  0.00           H
ATOM    425  C   VAL A  33      42.470  36.770  52.510  1.00  0.00           C
ATOM    426  O   VAL A  33      42.690  37.050  53.690  1.00  0.00           O
ATOM    427  N   LEU A  34      42.070  37.720  51.570  1.00  0.00           N
ATOM    428  HN  LEU A  34      42.110  37.460  50.600  1.00  0.00           H
ATOM    429  CA  LEU A  34      41.670  39.090  51.880  1.00  0.00           C
ATOM    430  HA  LEU A  34      42.410  39.420  52.590  1.00  0.00           H
ATOM    431  CB  LEU A  34      41.750  39.990  50.660  1.00  0.00           C
ATOM    432  HB1 LEU A  34      41.570  41.010  51.060  1.00  0.00           H
ATOM    433  HB2 LEU A  34      40.950  39.680  49.940  1.00  0.00           H
ATOM    434  CG  LEU A  34      43.050  40.200  49.930  1.00  0.00           C
ATOM    435  HG  LEU A  34      43.400  39.200  49.600  1.00  0.00           H
ATOM    436  CD1 LEU A  34      42.950  40.990  48.650  1.00  0.00           C
ATOM    437 HD11 LEU A  34      42.560  42.030  48.760  1.00  0.00           H
ATOM    438 HD12 LEU A  34      42.180  40.590  47.970  1.00  0.00           H
ATOM    439 HD13 LEU A  34      43.920  41.140  48.130  1.00  0.00           H
ATOM    440  CD2 LEU A  34      44.070  40.910  50.880  1.00  0.00           C
ATOM    441 HD21 LEU A  34      45.020  41.080  50.340  1.00  0.00           H
ATOM    442 HD22 LEU A  34      44.090  40.260  51.780  1.00  0.00           H
ATOM    443 HD23 LEU A  34      43.650  41.860  51.270  1.00  0.00           H
ATOM    444  C   LEU A  34      40.350  39.190  52.610  1.00  0.00           C
ATOM    445  O   LEU A  34      40.050  40.150  53.300  1.00  0.00           O
ATOM    446  N   GLY A  35      39.430  38.310  52.350  1.00  0.00           N
ATOM    447  HN  GLY A  35      39.570  37.760  51.520  1.00  0.00           H
ATOM    448  CA  GLY A  35      38.170  38.180  53.110  1.00  0.00           C
ATOM    449  HA1 GLY A  35      37.530  37.430  52.650  1.00  0.00           H
ATOM    450  HA2 GLY A  35      37.720  39.160  53.110  1.00  0.00           H
ATOM    451  C   GLY A  35      38.270  37.780  54.610  1.00  0.00           C
ATOM    452  O   GLY A  35      37.550  38.360  55.380  1.00  0.00           O
ATOM    453  N   LEU A  36      39.170  36.860  54.880  1.00  0.00           N
ATOM    454  HN  LEU A  36      39.580  36.390  54.100  1.00  0.00           H
ATOM    455  CA  LEU A  36      39.690  36.550  56.240  1.00  0.00           C
ATOM    456  HA  LEU A  36      38.750  36.270  56.680  1.00  0.00           H
ATOM    457  CB  LEU A  36      40.870  35.490  56.260  1.00  0.00           C
ATOM    458  HB1 LEU A  36      41.480  35.600  57.180  1.00  0.00           H
ATOM    459  HB2 LEU A  36      41.360  35.660  55.280  1.00  0.00           H
ATOM    460  CG  LEU A  36      40.380  33.980  56.270  1.00  0.00           C
ATOM    461  HG  LEU A  36      39.420  33.970  55.700  1.00  0.00           H
ATOM    462  CD1 LEU A  36      41.400  33.230  55.390  1.00  0.00           C
ATOM    463 HD11 LEU A  36      41.510  33.460  54.300  1.00  0.00           H
ATOM    464 HD12 LEU A  36      41.260  32.120  55.480  1.00  0.00           H
ATOM    465 HD13 LEU A  36      42.390  33.370  55.860  1.00  0.00           H
ATOM    466  CD2 LEU A  36      40.180  33.350  57.670  1.00  0.00           C
ATOM    467 HD21 LEU A  36      41.210  33.290  58.100  1.00  0.00           H
ATOM    468 HD22 LEU A  36      39.760  32.320  57.620  1.00  0.00           H
ATOM    469 HD23 LEU A  36      39.580  34.030  58.290  1.00  0.00           H
ATOM    470  C   LEU A  36      40.240  37.850  56.980  1.00  0.00           C
ATOM    471  O   LEU A  36      39.760  38.140  58.080  1.00  0.00           O
ATOM    472  N   GLU A  37      41.080  38.620  56.280  1.00  0.00           N
ATOM    473  HN  GLU A  37      41.330  38.460  55.330  1.00  0.00           H
ATOM    474  CA  GLU A  37      41.610  39.960  56.690  1.00  0.00           C
ATOM    475  HA  GLU A  37      41.880  39.890  57.730  1.00  0.00           H
ATOM    476  CB  GLU A  37      42.870  40.400  55.790  1.00  0.00           C
ATOM    477  HB1 GLU A  37      43.160  41.390  56.190  1.00  0.00           H
ATOM    478  HB2 GLU A  37      42.470  40.490  54.760  1.00  0.00           H
ATOM    479  CG  GLU A  37      44.040  39.380  55.890  1.00  0.00           C
ATOM    480  HG1 GLU A  37      43.900  38.610  55.090  1.00  0.00           H
ATOM    481  HG2 GLU A  37      44.040  38.820  56.850  1.00  0.00           H
ATOM    482  CD  GLU A  37      45.430  40.100  55.670  1.00  0.00           C
ATOM    483  OE1 GLU A  37      46.250  40.170  56.560  1.00  0.00           O
ATOM    484  OE2 GLU A  37      45.690  40.260  54.320  1.00  0.00           O
ATOM    485  HE2 GLU A  37      46.570  40.480  54.000  1.00  0.00           H
ATOM    486  C   GLU A  37      40.510  41.010  56.750  1.00  0.00           C
ATOM    487  O   GLU A  37      40.490  41.780  57.760  1.00  0.00           O
ATOM    488  N   PHE A  38      39.590  41.080  55.780  1.00  0.00           N
ATOM    489  HN  PHE A  38      39.740  40.500  54.990  1.00  0.00           H
ATOM    490  CA  PHE A  38      38.530  42.070  55.680  1.00  0.00           C
ATOM    491  HA  PHE A  38      39.030  43.020  55.800  1.00  0.00           H
ATOM    492  CB  PHE A  38      37.860  42.070  54.260  1.00  0.00           C
ATOM    493  HB1 PHE A  38      37.840  41.070  53.790  1.00  0.00           H
ATOM    494  HB2 PHE A  38      38.530  42.600  53.550  1.00  0.00           H
ATOM    495  CG  PHE A  38      36.500  42.750  54.140  1.00  0.00           C
ATOM    496  CD1 PHE A  38      36.360  44.160  54.340  1.00  0.00           C
ATOM    497  HD1 PHE A  38      37.350  44.560  54.560  1.00  0.00           H
ATOM    498  CE1 PHE A  38      35.150  44.820  54.350  1.00  0.00           C
ATOM    499  HE1 PHE A  38      35.090  45.900  54.410  1.00  0.00           H
ATOM    500  CZ  PHE A  38      33.960  44.020  54.120  1.00  0.00           C
ATOM    501  HZ  PHE A  38      32.970  44.460  54.190  1.00  0.00           H
ATOM    502  CD2 PHE A  38      35.290  42.020  53.940  1.00  0.00           C
ATOM    503  HD2 PHE A  38      35.220  40.940  53.920  1.00  0.00           H
ATOM    504  CE2 PHE A  38      34.020  42.630  53.930  1.00  0.00           C
ATOM    505  HE2 PHE A  38      33.090  42.100  53.780  1.00  0.00           H
ATOM    506  C   PHE A  38      37.490  42.020  56.800  1.00  0.00           C
ATOM    507  O   PHE A  38      37.120  43.010  57.430  1.00  0.00           O
ATOM    508  N   ILE A  39      36.940  40.830  57.100  1.00  0.00           N
ATOM    509  HN  ILE A  39      37.250  40.010  56.630  1.00  0.00           H
ATOM    510  CA  ILE A  39      35.870  40.670  58.100  1.00  0.00           C
ATOM    511  HA  ILE A  39      35.070  41.360  57.880  1.00  0.00           H
ATOM    512  CB  ILE A  39      35.230  39.260  58.030  1.00  0.00           C
ATOM    513  HB  ILE A  39      35.020  39.010  56.960  1.00  0.00           H
ATOM    514  CG2 ILE A  39      36.090  38.160  58.580  1.00  0.00           C
ATOM    515 HG21 ILE A  39      37.150  38.290  58.260  1.00  0.00           H
ATOM    516 HG22 ILE A  39      35.810  37.110  58.430  1.00  0.00           H
ATOM    517 HG23 ILE A  39      36.080  38.290  59.690  1.00  0.00           H
ATOM    518  CG1 ILE A  39      33.800  39.300  58.660  1.00  0.00           C
ATOM    519 HG11 ILE A  39      33.780  39.670  59.710  1.00  0.00           H
ATOM    520 HG12 ILE A  39      33.410  38.260  58.730  1.00  0.00           H
ATOM    521  CD  ILE A  39      32.720  40.030  57.830  1.00  0.00           C
ATOM    522  HD1 ILE A  39      31.680  39.720  58.030  1.00  0.00           H
ATOM    523  HD2 ILE A  39      32.810  39.870  56.730  1.00  0.00           H
ATOM    524  HD3 ILE A  39      32.740  41.120  58.020  1.00  0.00           H
ATOM    525  C   ILE A  39      36.260  41.060  59.510  1.00  0.00           C
ATOM    526  O   ILE A  39      35.540  41.710  60.360  1.00  0.00           O
ATOM    527  N   PHE A  40      37.510  40.620  59.910  1.00  0.00           N
ATOM    528  HN  PHE A  40      38.010  40.050  59.260  1.00  0.00           H
ATOM    529  CA  PHE A  40      38.120  40.730  61.210  1.00  0.00           C
ATOM    530  HA  PHE A  40      37.350  40.520  61.930  1.00  0.00           H
ATOM    531  CB  PHE A  40      39.420  39.800  61.310  1.00  0.00           C
ATOM    532  HB1 PHE A  40      40.220  40.200  60.640  1.00  0.00           H
ATOM    533  HB2 PHE A  40      39.240  38.800  60.860  1.00  0.00           H
ATOM    534  CG  PHE A  40      39.950  39.630  62.710  1.00  0.00           C
ATOM    535  CD1 PHE A  40      40.830  40.650  63.240  1.00  0.00           C
ATOM    536  HD1 PHE A  40      41.120  41.490  62.630  1.00  0.00           H
ATOM    537  CE1 PHE A  40      41.380  40.430  64.490  1.00  0.00           C
ATOM    538  HE1 PHE A  40      41.880  41.260  64.970  1.00  0.00           H
ATOM    539  CZ  PHE A  40      41.060  39.340  65.280  1.00  0.00           C
ATOM    540  HZ  PHE A  40      41.540  39.230  66.240  1.00  0.00           H
ATOM    541  CD2 PHE A  40      39.690  38.500  63.530  1.00  0.00           C
ATOM    542  HD2 PHE A  40      39.000  37.740  63.190  1.00  0.00           H
ATOM    543  CE2 PHE A  40      40.300  38.270  64.750  1.00  0.00           C
ATOM    544  HE2 PHE A  40      40.150  37.330  65.250  1.00  0.00           H
ATOM    545  C   PHE A  40      38.590  42.170  61.320  1.00  0.00           C
ATOM    546  O   PHE A  40      38.510  42.720  62.410  1.00  0.00           O
ATOM    547  N   GLY A  41      38.910  42.800  60.170  1.00  0.00           N
ATOM    548  HN  GLY A  41      39.180  42.260  59.370  1.00  0.00           H
ATOM    549  CA  GLY A  41      39.160  44.240  60.060  1.00  0.00           C
ATOM    550  HA1 GLY A  41      39.390  44.230  59.010  1.00  0.00           H
ATOM    551  HA2 GLY A  41      40.040  44.440  60.660  1.00  0.00           H
ATOM    552  C   GLY A  41      37.960  45.060  60.320  1.00  0.00           C
ATOM    553  O   GLY A  41      37.970  46.010  61.110  1.00  0.00           O
ATOM    554  N   LEU A  42      36.870  44.840  59.620  1.00  0.00           N
ATOM    555  HN  LEU A  42      36.920  44.130  58.920  1.00  0.00           H
ATOM    556  CA  LEU A  42      35.660  45.670  59.650  1.00  0.00           C
ATOM    557  HA  LEU A  42      35.960  46.680  59.470  1.00  0.00           H
ATOM    558  CB  LEU A  42      34.720  45.210  58.530  1.00  0.00           C
ATOM    559  HB1 LEU A  42      34.440  44.140  58.630  1.00  0.00           H
ATOM    560  HB2 LEU A  42      35.200  45.240  57.530  1.00  0.00           H
ATOM    561  CG  LEU A  42      33.290  45.870  58.540  1.00  0.00           C
ATOM    562  HG  LEU A  42      32.850  45.870  59.550  1.00  0.00           H
ATOM    563  CD1 LEU A  42      33.200  47.330  57.990  1.00  0.00           C
ATOM    564 HD11 LEU A  42      33.290  47.390  56.880  1.00  0.00           H
ATOM    565 HD12 LEU A  42      34.020  47.940  58.400  1.00  0.00           H
ATOM    566 HD13 LEU A  42      32.230  47.780  58.280  1.00  0.00           H
ATOM    567  CD2 LEU A  42      32.260  45.030  57.810  1.00  0.00           C
ATOM    568 HD21 LEU A  42      31.280  45.520  57.940  1.00  0.00           H
ATOM    569 HD22 LEU A  42      32.210  44.010  58.240  1.00  0.00           H
ATOM    570 HD23 LEU A  42      32.480  44.900  56.730  1.00  0.00           H
ATOM    571  C   LEU A  42      35.010  45.840  61.020  1.00  0.00           C
ATOM    572  O   LEU A  42      34.730  46.950  61.580  1.00  0.00           O
ATOM    573  N   LEU A  43      34.710  44.620  61.580  1.00  0.00           N
ATOM    574  HN  LEU A  43      35.000  43.800  61.090  1.00  0.00           H
ATOM    575  CA  LEU A  43      34.220  44.360  62.850  1.00  0.00           C
ATOM    576  HA  LEU A  43      33.260  44.830  63.030  1.00  0.00           H
ATOM    577  CB  LEU A  43      34.000  42.870  62.980  1.00  0.00           C
ATOM    578  HB1 LEU A  43      33.750  42.640  64.040  1.00  0.00           H
ATOM    579  HB2 LEU A  43      34.890  42.220  62.820  1.00  0.00           H
ATOM    580  CG  LEU A  43      32.810  42.210  62.220  1.00  0.00           C
ATOM    581  HG  LEU A  43      33.000  42.330  61.130  1.00  0.00           H
ATOM    582  CD1 LEU A  43      32.660  40.700  62.510  1.00  0.00           C
ATOM    583 HD11 LEU A  43      31.670  40.410  62.070  1.00  0.00           H
ATOM    584 HD12 LEU A  43      32.660  40.510  63.600  1.00  0.00           H
ATOM    585 HD13 LEU A  43      33.440  40.070  62.050  1.00  0.00           H
ATOM    586  CD2 LEU A  43      31.380  42.910  62.490  1.00  0.00           C
ATOM    587 HD21 LEU A  43      31.130  43.000  63.560  1.00  0.00           H
ATOM    588 HD22 LEU A  43      30.530  42.300  62.100  1.00  0.00           H
ATOM    589 HD23 LEU A  43      31.530  43.930  62.070  1.00  0.00           H
ATOM    590  C   LEU A  43      35.190  44.850  63.930  1.00  0.00           C
ATOM    591  O   LEU A  43      34.730  45.370  64.950  1.00  0.00           O
ATOM    592  N   GLY A  44      36.560  44.700  63.670  1.00  0.00           N
ATOM    593  HN  GLY A  44      36.950  44.180  62.920  1.00  0.00           H
ATOM    594  CA  GLY A  44      37.470  45.170  64.740  1.00  0.00           C
ATOM    595  HA1 GLY A  44      38.480  44.820  64.550  1.00  0.00           H
ATOM    596  HA2 GLY A  44      37.130  44.900  65.720  1.00  0.00           H
ATOM    597  C   GLY A  44      37.530  46.670  64.750  1.00  0.00           C
ATOM    598  O   GLY A  44      37.410  47.200  65.880  1.00  0.00           O
ATOM    599  N   ASN A  45      37.710  47.370  63.600  1.00  0.00           N
ATOM    600  HN  ASN A  45      37.760  46.860  62.750  1.00  0.00           H
ATOM    601  CA  ASN A  45      37.770  48.800  63.560  1.00  0.00           C
ATOM    602  HA  ASN A  45      38.480  49.090  64.320  1.00  0.00           H
ATOM    603  CB  ASN A  45      38.300  49.330  62.190  1.00  0.00           C
ATOM    604  HB1 ASN A  45      38.090  50.430  62.170  1.00  0.00           H
ATOM    605  HB2 ASN A  45      37.770  48.890  61.320  1.00  0.00           H
ATOM    606  CG  ASN A  45      39.810  49.150  62.080  1.00  0.00           C
ATOM    607  OD1 ASN A  45      40.620  49.620  62.830  1.00  0.00           O
ATOM    608  ND2 ASN A  45      40.230  48.250  61.200  1.00  0.00           N
ATOM    609 HD21 ASN A  45      41.190  47.940  61.170  1.00  0.00           H
ATOM    610 HD22 ASN A  45      39.560  47.850  60.560  1.00  0.00           H
ATOM    611  C   ASN A  45      36.410  49.460  63.930  1.00  0.00           C
ATOM    612  O   ASN A  45      36.280  50.440  64.710  1.00  0.00           O
ATOM    613  N   GLY A  46      35.310  48.930  63.350  1.00  0.00           N
ATOM    614  HN  GLY A  46      35.340  48.250  62.620  1.00  0.00           H
ATOM    615  CA  GLY A  46      33.910  49.340  63.670  1.00  0.00           C
ATOM    616  HA1 GLY A  46      33.200  48.780  63.090  1.00  0.00           H
ATOM    617  HA2 GLY A  46      33.960  50.420  63.520  1.00  0.00           H
ATOM    618  C   GLY A  46      33.570  49.130  65.070  1.00  0.00           C
ATOM    619  O   GLY A  46      32.710  49.870  65.630  1.00  0.00           O
ATOM    620  N   LEU A  47      34.120  48.160  65.740  1.00  0.00           N
ATOM    621  HN  LEU A  47      34.740  47.520  65.290  1.00  0.00           H
ATOM    622  CA  LEU A  47      33.910  48.040  67.190  1.00  0.00           C
ATOM    623  HA  LEU A  47      32.870  48.160  67.410  1.00  0.00           H
ATOM    624  CB  LEU A  47      34.480  46.700  67.710  1.00  0.00           C
ATOM    625  HB1 LEU A  47      35.520  46.610  67.290  1.00  0.00           H
ATOM    626  HB2 LEU A  47      33.970  45.820  67.270  1.00  0.00           H
ATOM    627  CG  LEU A  47      34.520  46.540  69.220  1.00  0.00           C
ATOM    628  HG  LEU A  47      35.230  47.250  69.710  1.00  0.00           H
ATOM    629  CD1 LEU A  47      33.130  46.710  69.930  1.00  0.00           C
ATOM    630 HD11 LEU A  47      32.770  47.750  69.800  1.00  0.00           H
ATOM    631 HD12 LEU A  47      33.240  46.440  71.000  1.00  0.00           H
ATOM    632 HD13 LEU A  47      32.330  45.970  69.690  1.00  0.00           H
ATOM    633  CD2 LEU A  47      35.300  45.200  69.590  1.00  0.00           C
ATOM    634 HD21 LEU A  47      36.250  45.020  69.060  1.00  0.00           H
ATOM    635 HD22 LEU A  47      34.580  44.360  69.490  1.00  0.00           H
ATOM    636 HD23 LEU A  47      35.580  45.240  70.670  1.00  0.00           H
ATOM    637  C   LEU A  47      34.640  49.160  68.010  1.00  0.00           C
ATOM    638  O   LEU A  47      34.120  49.670  68.980  1.00  0.00           O
ATOM    639  N   ALA A  48      35.820  49.710  67.610  1.00  0.00           N
ATOM    640  HN  ALA A  48      36.190  49.320  66.780  1.00  0.00           H
ATOM    641  CA  ALA A  48      36.400  50.970  68.140  1.00  0.00           C
ATOM    642  HA  ALA A  48      36.300  50.980  69.220  1.00  0.00           H
ATOM    643  CB  ALA A  48      37.880  51.150  67.770  1.00  0.00           C
ATOM    644  HB1 ALA A  48      38.280  52.150  68.020  1.00  0.00           H
ATOM    645  HB2 ALA A  48      37.990  51.000  66.670  1.00  0.00           H
ATOM    646  HB3 ALA A  48      38.570  50.430  68.260  1.00  0.00           H
ATOM    647  C   ALA A  48      35.660  52.180  67.670  1.00  0.00           C
ATOM    648  O   ALA A  48      35.530  53.140  68.390  1.00  0.00           O
ATOM    649  N   LEU A  49      35.130  52.150  66.480  1.00  0.00           N
ATOM    650  HN  LEU A  49      35.350  51.390  65.870  1.00  0.00           H
ATOM    651  CA  LEU A  49      34.300  53.210  65.900  1.00  0.00           C
ATOM    652  HA  LEU A  49      34.900  54.100  66.030  1.00  0.00           H
ATOM    653  CB  LEU A  49      33.970  53.020  64.420  1.00  0.00           C
ATOM    654  HB1 LEU A  49      33.030  52.430  64.290  1.00  0.00           H
ATOM    655  HB2 LEU A  49      34.760  52.500  63.840  1.00  0.00           H
ATOM    656  CG  LEU A  49      33.630  54.340  63.750  1.00  0.00           C
ATOM    657  HG  LEU A  49      32.670  54.770  64.120  1.00  0.00           H
ATOM    658  CD1 LEU A  49      34.750  55.410  63.900  1.00  0.00           C
ATOM    659 HD11 LEU A  49      34.600  56.060  64.790  1.00  0.00           H
ATOM    660 HD12 LEU A  49      34.610  56.120  63.060  1.00  0.00           H
ATOM    661 HD13 LEU A  49      35.740  54.950  63.750  1.00  0.00           H
ATOM    662  CD2 LEU A  49      33.330  54.220  62.290  1.00  0.00           C
ATOM    663 HD21 LEU A  49      34.230  53.970  61.720  1.00  0.00           H
ATOM    664 HD22 LEU A  49      32.860  55.200  62.030  1.00  0.00           H
ATOM    665 HD23 LEU A  49      32.620  53.360  62.150  1.00  0.00           H
ATOM    666  C   LEU A  49      33.100  53.530  66.720  1.00  0.00           C
ATOM    667  O   LEU A  49      32.820  54.680  67.000  1.00  0.00           O
ATOM    668  N   TRP A  50      32.400  52.400  67.100  1.00  0.00           N
ATOM    669  HN  TRP A  50      32.680  51.550  66.670  1.00  0.00           H
ATOM    670  CA  TRP A  50      31.310  52.320  68.090  1.00  0.00           C
ATOM    671  HA  TRP A  50      30.570  53.000  67.710  1.00  0.00           H
ATOM    672  CB  TRP A  50      30.820  50.870  68.180  1.00  0.00           C
ATOM    673  HB1 TRP A  50      31.450  50.320  68.920  1.00  0.00           H
ATOM    674  HB2 TRP A  50      30.990  50.360  67.210  1.00  0.00           H
ATOM    675  CG  TRP A  50      29.340  50.770  68.520  1.00  0.00           C
ATOM    676  CD1 TRP A  50      28.370  50.590  67.600  1.00  0.00           C
ATOM    677  HD1 TRP A  50      28.500  50.440  66.540  1.00  0.00           H
ATOM    678  NE1 TRP A  50      27.180  50.430  68.310  1.00  0.00           N
ATOM    679  HE1 TRP A  50      26.290  50.380  67.900  1.00  0.00           H
ATOM    680  CE2 TRP A  50      27.370  50.670  69.660  1.00  0.00           C
ATOM    681  CD2 TRP A  50      28.760  50.780  69.800  1.00  0.00           C
ATOM    682  CE3 TRP A  50      29.240  51.080  71.110  1.00  0.00           C
ATOM    683  HE3 TRP A  50      30.310  51.070  71.260  1.00  0.00           H
ATOM    684  CZ3 TRP A  50      28.380  51.130  72.220  1.00  0.00           C
ATOM    685  HZ3 TRP A  50      28.820  51.250  73.200  1.00  0.00           H
ATOM    686  CZ2 TRP A  50      26.450  50.780  70.730  1.00  0.00           C
ATOM    687  HZ2 TRP A  50      25.380  50.780  70.570  1.00  0.00           H
ATOM    688  CH2 TRP A  50      26.960  50.980  72.060  1.00  0.00           C
ATOM    689  HH2 TRP A  50      26.310  50.970  72.920  1.00  0.00           H
ATOM    690  C   TRP A  50      31.760  52.760  69.400  1.00  0.00           C
ATOM    691  O   TRP A  50      31.260  53.700  69.910  1.00  0.00           O
ATOM    692  N   ILE A  51      32.830  52.240  69.980  1.00  0.00           N
ATOM    693  HN  ILE A  51      33.240  51.460  69.510  1.00  0.00           H
ATOM    694  CA  ILE A  51      33.350  52.660  71.260  1.00  0.00           C
ATOM    695  HA  ILE A  51      32.440  52.560  71.830  1.00  0.00           H
ATOM    696  CB  ILE A  51      34.300  51.560  71.760  1.00  0.00           C
ATOM    697  HB  ILE A  51      34.960  51.210  70.940  1.00  0.00           H
ATOM    698  CG2 ILE A  51      35.290  51.930  72.900  1.00  0.00           C
ATOM    699 HG21 ILE A  51      34.750  52.150  73.860  1.00  0.00           H
ATOM    700 HG22 ILE A  51      35.850  52.820  72.520  1.00  0.00           H
ATOM    701 HG23 ILE A  51      36.060  51.150  73.070  1.00  0.00           H
ATOM    702  CG1 ILE A  51      33.430  50.330  72.060  1.00  0.00           C
ATOM    703 HG11 ILE A  51      32.720  50.000  71.270  1.00  0.00           H
ATOM    704 HG12 ILE A  51      32.800  50.630  72.930  1.00  0.00           H
ATOM    705  CD  ILE A  51      34.090  49.050  72.640  1.00  0.00           C
ATOM    706  HD1 ILE A  51      33.330  48.260  72.750  1.00  0.00           H
ATOM    707  HD2 ILE A  51      34.660  49.150  73.590  1.00  0.00           H
ATOM    708  HD3 ILE A  51      34.770  48.700  71.830  1.00  0.00           H
ATOM    709  C   ILE A  51      33.840  54.100  71.440  1.00  0.00           C
ATOM    710  O   ILE A  51      33.560  54.690  72.470  1.00  0.00           O
ATOM    711  N   PHE A  52      34.490  54.700  70.500  1.00  0.00           N
ATOM    712  HN  PHE A  52      35.000  54.160  69.840  1.00  0.00           H
ATOM    713  CA  PHE A  52      34.650  56.180  70.600  1.00  0.00           C
ATOM    714  HA  PHE A  52      34.930  56.530  71.580  1.00  0.00           H
ATOM    715  CB  PHE A  52      35.660  56.800  69.570  1.00  0.00           C
ATOM    716  HB1 PHE A  52      35.670  57.900  69.690  1.00  0.00           H
ATOM    717  HB2 PHE A  52      35.460  56.480  68.520  1.00  0.00           H
ATOM    718  CG  PHE A  52      37.070  56.360  69.990  1.00  0.00           C
ATOM    719  CD1 PHE A  52      37.680  56.760  71.200  1.00  0.00           C
ATOM    720  HD1 PHE A  52      37.210  57.370  71.970  1.00  0.00           H
ATOM    721  CE1 PHE A  52      39.010  56.500  71.440  1.00  0.00           C
ATOM    722  HE1 PHE A  52      39.460  56.730  72.390  1.00  0.00           H
ATOM    723  CZ  PHE A  52      39.720  55.730  70.520  1.00  0.00           C
ATOM    724  HZ  PHE A  52      40.720  55.420  70.780  1.00  0.00           H
ATOM    725  CD2 PHE A  52      37.820  55.620  69.080  1.00  0.00           C
ATOM    726  HD2 PHE A  52      37.290  55.350  68.180  1.00  0.00           H
ATOM    727  CE2 PHE A  52      39.140  55.320  69.310  1.00  0.00           C
ATOM    728  HE2 PHE A  52      39.740  54.830  68.550  1.00  0.00           H
ATOM    729  C   PHE A  52      33.420  56.950  70.600  1.00  0.00           C
ATOM    730  O   PHE A  52      33.160  57.770  71.500  1.00  0.00           O
ATOM    731  N   CYS A  53      32.530  56.700  69.600  1.00  0.00           N
ATOM    732  HN  CYS A  53      32.810  55.870  69.140  1.00  0.00           H
ATOM    733  CA  CYS A  53      31.380  57.390  69.290  1.00  0.00           C
ATOM    734  HA  CYS A  53      31.650  58.430  69.280  1.00  0.00           H
ATOM    735  CB  CYS A  53      30.940  57.030  67.890  1.00  0.00           C
ATOM    736  HB1 CYS A  53      29.960  57.470  67.630  1.00  0.00           H
ATOM    737  HB2 CYS A  53      30.940  55.940  67.670  1.00  0.00           H
ATOM    738  SG  CYS A  53      32.160  57.700  66.660  1.00  0.00           S
ATOM    739  HG1 CYS A  53      32.470  56.480  66.250  1.00  0.00           H
ATOM    740  C   CYS A  53      30.220  57.310  70.300  1.00  0.00           C
ATOM    741  O   CYS A  53      29.590  58.270  70.680  1.00  0.00           O
ATOM    742  N   PHE A  54      29.960  56.080  70.750  1.00  0.00           N
ATOM    743  HN  PHE A  54      30.420  55.240  70.480  1.00  0.00           H
ATOM    744  CA  PHE A  54      28.740  55.710  71.510  1.00  0.00           C
ATOM    745  HA  PHE A  54      28.210  56.580  71.850  1.00  0.00           H
ATOM    746  CB  PHE A  54      27.960  54.590  70.680  1.00  0.00           C
ATOM    747  HB1 PHE A  54      27.190  54.130  71.340  1.00  0.00           H
ATOM    748  HB2 PHE A  54      28.670  53.820  70.300  1.00  0.00           H
ATOM    749  CG  PHE A  54      27.240  55.190  69.510  1.00  0.00           C
ATOM    750  CD1 PHE A  54      26.460  56.340  69.740  1.00  0.00           C
ATOM    751  HD1 PHE A  54      26.580  56.820  70.700  1.00  0.00           H
ATOM    752  CE1 PHE A  54      25.620  56.930  68.740  1.00  0.00           C
ATOM    753  HE1 PHE A  54      25.120  57.840  69.010  1.00  0.00           H
ATOM    754  CZ  PHE A  54      25.560  56.290  67.510  1.00  0.00           C
ATOM    755  HZ  PHE A  54      24.920  56.680  66.740  1.00  0.00           H
ATOM    756  CD2 PHE A  54      27.050  54.480  68.280  1.00  0.00           C
ATOM    757  HD2 PHE A  54      27.420  53.490  68.100  1.00  0.00           H
ATOM    758  CE2 PHE A  54      26.170  55.070  67.360  1.00  0.00           C
ATOM    759  HE2 PHE A  54      26.010  54.520  66.440  1.00  0.00           H
ATOM    760  C   PHE A  54      29.210  55.150  72.830  1.00  0.00           C
ATOM    761  O   PHE A  54      28.390  54.680  73.620  1.00  0.00           O
ATOM    762  N   HSD A  55      30.510  55.350  73.260  1.00  0.00           N
ATOM    763  HN  HSD A  55      31.190  55.650  72.590  1.00  0.00           H
ATOM    764  CA  HSD A  55      30.810  55.040  74.690  1.00  0.00           C
ATOM    765  HA  HSD A  55      29.900  54.990  75.280  1.00  0.00           H
ATOM    766  CB  HSD A  55      31.340  53.580  74.790  1.00  0.00           C
ATOM    767  HB1 HSD A  55      32.180  53.530  74.060  1.00  0.00           H
ATOM    768  HB2 HSD A  55      30.540  52.910  74.410  1.00  0.00           H
ATOM    769  ND1 HSD A  55      31.230  53.180  77.300  1.00  0.00           N
ATOM    770  HD1 HSD A  55      30.250  53.310  77.460  1.00  0.00           H
ATOM    771  CG  HSD A  55      31.910  53.160  76.120  1.00  0.00           C
ATOM    772  CE1 HSD A  55      32.100  53.050  78.310  1.00  0.00           C
ATOM    773  HE1 HSD A  55      31.710  53.010  79.340  1.00  0.00           H
ATOM    774  NE2 HSD A  55      33.270  52.660  77.850  1.00  0.00           N
ATOM    775  CD2 HSD A  55      33.170  52.750  76.490  1.00  0.00           C
ATOM    776  HD2 HSD A  55      33.930  52.390  75.800  1.00  0.00           H
ATOM    777  C   HSD A  55      31.740  56.030  75.470  1.00  0.00           C
ATOM    778  O   HSD A  55      31.500  56.510  76.640  1.00  0.00           O
ATOM    779  N   LEU A  56      32.950  56.220  74.950  1.00  0.00           N
ATOM    780  HN  LEU A  56      33.310  55.800  74.120  1.00  0.00           H
ATOM    781  CA  LEU A  56      33.920  57.020  75.520  1.00  0.00           C
ATOM    782  HA  LEU A  56      34.150  56.640  76.500  1.00  0.00           H
ATOM    783  CB  LEU A  56      35.330  56.750  74.880  1.00  0.00           C
ATOM    784  HB1 LEU A  56      36.080  57.500  75.200  1.00  0.00           H
ATOM    785  HB2 LEU A  56      35.290  56.980  73.800  1.00  0.00           H
ATOM    786  CG  LEU A  56      35.880  55.340  74.960  1.00  0.00           C
ATOM    787  HG  LEU A  56      35.110  54.580  74.730  1.00  0.00           H
ATOM    788  CD1 LEU A  56      37.100  55.250  74.040  1.00  0.00           C
ATOM    789 HD11 LEU A  56      36.840  55.300  72.950  1.00  0.00           H
ATOM    790 HD12 LEU A  56      37.560  54.240  74.150  1.00  0.00           H
ATOM    791 HD13 LEU A  56      37.800  56.050  74.310  1.00  0.00           H
ATOM    792  CD2 LEU A  56      36.220  55.040  76.400  1.00  0.00           C
ATOM    793 HD21 LEU A  56      35.350  54.950  77.080  1.00  0.00           H
ATOM    794 HD22 LEU A  56      36.850  55.840  76.850  1.00  0.00           H
ATOM    795 HD23 LEU A  56      36.700  54.040  76.500  1.00  0.00           H
ATOM    796  C   LEU A  56      33.750  58.460  75.580  1.00  0.00           C
ATOM    797  O   LEU A  56      33.680  59.050  74.490  1.00  0.00           O
ATOM    798  N   LYS A  57      33.720  59.070  76.730  1.00  0.00           N
ATOM    799  HN  LYS A  57      33.870  58.580  77.590  1.00  0.00           H
ATOM    800  CA  LYS A  57      33.620  60.520  76.980  1.00  0.00           C
ATOM    801  HA  LYS A  57      33.640  61.070  76.050  1.00  0.00           H
ATOM    802  CB  LYS A  57      32.300  60.860  77.720  1.00  0.00           C
ATOM    803  HB1 LYS A  57      32.350  61.860  78.220  1.00  0.00           H
ATOM    804  HB2 LYS A  57      32.200  60.140  78.570  1.00  0.00           H
ATOM    805  CG  LYS A  57      31.120  60.770  76.810  1.00  0.00           C
ATOM    806  HG1 LYS A  57      30.200  60.950  77.400  1.00  0.00           H
ATOM    807  HG2 LYS A  57      31.140  59.800  76.270  1.00  0.00           H
ATOM    808  CD  LYS A  57      30.990  61.920  75.740  1.00  0.00           C
ATOM    809  HD1 LYS A  57      31.790  61.860  74.990  1.00  0.00           H
ATOM    810  HD2 LYS A  57      31.330  62.830  76.280  1.00  0.00           H
ATOM    811  CE  LYS A  57      29.480  62.140  75.380  1.00  0.00           C
ATOM    812  HE1 LYS A  57      29.380  63.100  74.830  1.00  0.00           H
ATOM    813  HE2 LYS A  57      28.890  62.240  76.320  1.00  0.00           H
ATOM    814  NZ  LYS A  57      29.080  61.130  74.420  1.00  0.00           N
ATOM    815  HZ1 LYS A  57      28.910  60.280  74.990  1.00  0.00           H
ATOM    816  HZ2 LYS A  57      29.820  60.810  73.760  1.00  0.00           H
ATOM    817  HZ3 LYS A  57      28.220  61.430  73.920  1.00  0.00           H
ATOM    818  C   LYS A  57      34.860  60.900  77.730  1.00  0.00           C
ATOM    819  O   LYS A  57      35.420  60.070  78.470  1.00  0.00           O
ATOM    820  N   SER A  58      35.340  62.140  77.520  1.00  0.00           N
ATOM    821  HN  SER A  58      34.840  62.720  76.880  1.00  0.00           H
ATOM    822  CA  SER A  58      36.520  62.800  78.180  1.00  0.00           C
ATOM    823  HA  SER A  58      36.330  63.860  78.150  1.00  0.00           H
ATOM    824  CB  SER A  58      36.690  62.530  79.670  1.00  0.00           C
ATOM    825  HB1 SER A  58      37.600  63.030  80.080  1.00  0.00           H
ATOM    826  HB2 SER A  58      36.790  61.430  79.780  1.00  0.00           H
ATOM    827  OG  SER A  58      35.570  62.920  80.480  1.00  0.00           O
ATOM    828  HG1 SER A  58      34.920  62.220  80.460  1.00  0.00           H
ATOM    829  C   SER A  58      37.780  62.600  77.410  1.00  0.00           C
ATOM    830  O   SER A  58      38.680  61.880  77.970  1.00  0.00           O
ATOM    831  N   TRP A  59      37.830  63.080  76.150  1.00  0.00           N
ATOM    832  HN  TRP A  59      37.010  63.530  75.840  1.00  0.00           H
ATOM    833  CA  TRP A  59      39.030  62.980  75.280  1.00  0.00           C
ATOM    834  HA  TRP A  59      39.000  61.950  74.970  1.00  0.00           H
ATOM    835  CB  TRP A  59      38.900  63.920  73.990  1.00  0.00           C
ATOM    836  HB1 TRP A  59      39.920  63.970  73.530  1.00  0.00           H
ATOM    837  HB2 TRP A  59      38.550  64.900  74.350  1.00  0.00           H
ATOM    838  CG  TRP A  59      37.930  63.460  72.930  1.00  0.00           C
ATOM    839  CD1 TRP A  59      36.860  64.220  72.480  1.00  0.00           C
ATOM    840  HD1 TRP A  59      36.530  65.130  72.950  1.00  0.00           H
ATOM    841  NE1 TRP A  59      36.240  63.610  71.400  1.00  0.00           N
ATOM    842  HE1 TRP A  59      35.460  63.900  70.860  1.00  0.00           H
ATOM    843  CE2 TRP A  59      36.900  62.390  71.150  1.00  0.00           C
ATOM    844  CD2 TRP A  59      38.010  62.330  72.020  1.00  0.00           C
ATOM    845  CE3 TRP A  59      38.920  61.300  71.910  1.00  0.00           C
ATOM    846  HE3 TRP A  59      39.830  61.290  72.490  1.00  0.00           H
ATOM    847  CZ3 TRP A  59      38.820  60.350  70.870  1.00  0.00           C
ATOM    848  HZ3 TRP A  59      39.540  59.560  70.900  1.00  0.00           H
ATOM    849  CZ2 TRP A  59      36.730  61.430  70.170  1.00  0.00           C
ATOM    850  HZ2 TRP A  59      35.930  61.430  69.450  1.00  0.00           H
ATOM    851  CH2 TRP A  59      37.690  60.400  70.050  1.00  0.00           C
ATOM    852  HH2 TRP A  59      37.570  59.690  69.240  1.00  0.00           H
ATOM    853  C   TRP A  59      40.360  63.310  76.000  1.00  0.00           C
ATOM    854  O   TRP A  59      40.480  64.180  76.880  1.00  0.00           O
ATOM    855  N   LYS A  60      41.430  62.630  75.510  1.00  0.00           N
ATOM    856  HN  LYS A  60      41.400  62.070  74.680  1.00  0.00           H
ATOM    857  CA  LYS A  60      42.660  62.760  76.130  1.00  0.00           C
ATOM    858  HA  LYS A  60      42.900  63.780  76.360  1.00  0.00           H
ATOM    859  CB  LYS A  60      42.850  61.690  77.260  1.00  0.00           C
ATOM    860  HB1 LYS A  60      43.880  61.330  77.480  1.00  0.00           H
ATOM    861  HB2 LYS A  60      42.310  60.790  76.900  1.00  0.00           H
ATOM    862  CG  LYS A  60      42.330  62.180  78.600  1.00  0.00           C
ATOM    863  HG1 LYS A  60      41.290  62.530  78.460  1.00  0.00           H
ATOM    864  HG2 LYS A  60      42.950  63.060  78.830  1.00  0.00           H
ATOM    865  CD  LYS A  60      42.360  61.170  79.750  1.00  0.00           C
ATOM    866  HD1 LYS A  60      43.350  60.670  79.770  1.00  0.00           H
ATOM    867  HD2 LYS A  60      41.590  60.450  79.390  1.00  0.00           H
ATOM    868  CE  LYS A  60      42.060  61.750  81.120  1.00  0.00           C
ATOM    869  HE1 LYS A  60      42.240  61.030  81.960  1.00  0.00           H
ATOM    870  HE2 LYS A  60      41.010  62.080  81.170  1.00  0.00           H
ATOM    871  NZ  LYS A  60      43.020  62.840  81.370  1.00  0.00           N
ATOM    872  HZ1 LYS A  60      42.930  63.070  82.380  1.00  0.00           H
ATOM    873  HZ2 LYS A  60      42.830  63.720  80.840  1.00  0.00           H
ATOM    874  HZ3 LYS A  60      43.970  62.540  81.040  1.00  0.00           H
ATOM    875  C   LYS A  60      43.670  62.380  74.930  1.00  0.00           C
ATOM    876  O   LYS A  60      43.280  61.740  73.910  1.00  0.00           O
ATOM    877  N   SER A  61      44.830  62.970  75.050  1.00  0.00           N
ATOM    878  HN  SER A  61      45.090  63.350  75.920  1.00  0.00           H
ATOM    879  CA  SER A  61      45.780  63.100  73.990  1.00  0.00           C
ATOM    880  HA  SER A  61      45.410  63.650  73.130  1.00  0.00           H
ATOM    881  CB  SER A  61      47.020  63.880  74.520  1.00  0.00           C
ATOM    882  HB1 SER A  61      46.810  64.900  74.890  1.00  0.00           H
ATOM    883  HB2 SER A  61      47.630  64.070  73.620  1.00  0.00           H
ATOM    884  OG  SER A  61      47.840  63.200  75.490  1.00  0.00           O
ATOM    885  HG1 SER A  61      48.630  62.920  75.020  1.00  0.00           H
ATOM    886  C   SER A  61      46.250  61.780  73.250  1.00  0.00           C
ATOM    887  O   SER A  61      46.180  61.660  72.000  1.00  0.00           O
ATOM    888  N   SER A  62      46.600  60.750  74.060  1.00  0.00           N
ATOM    889  HN  SER A  62      46.640  60.910  75.050  1.00  0.00           H
ATOM    890  CA  SER A  62      46.900  59.340  73.610  1.00  0.00           C
ATOM    891  HA  SER A  62      47.790  59.350  72.980  1.00  0.00           H
ATOM    892  CB  SER A  62      47.220  58.400  74.850  1.00  0.00           C
ATOM    893  HB1 SER A  62      46.350  58.350  75.540  1.00  0.00           H
ATOM    894  HB2 SER A  62      48.030  59.000  75.310  1.00  0.00           H
ATOM    895  OG  SER A  62      47.680  57.090  74.480  1.00  0.00           O
ATOM    896  HG1 SER A  62      48.590  57.340  74.360  1.00  0.00           H
ATOM    897  C   SER A  62      45.800  58.750  72.830  1.00  0.00           C
ATOM    898  O   SER A  62      46.000  58.320  71.690  1.00  0.00           O
ATOM    899  N   ARG A  63      44.540  58.880  73.290  1.00  0.00           N
ATOM    900  HN  ARG A  63      44.420  59.300  74.180  1.00  0.00           H
ATOM    901  CA  ARG A  63      43.280  58.420  72.730  1.00  0.00           C
ATOM    902  HA  ARG A  63      43.350  57.370  72.500  1.00  0.00           H
ATOM    903  CB  ARG A  63      42.120  58.540  73.670  1.00  0.00           C
ATOM    904  HB1 ARG A  63      41.200  58.770  73.090  1.00  0.00           H
ATOM    905  HB2 ARG A  63      42.070  59.420  74.320  1.00  0.00           H
ATOM    906  CG  ARG A  63      41.940  57.300  74.510  1.00  0.00           C
ATOM    907  HG1 ARG A  63      42.880  57.050  75.030  1.00  0.00           H
ATOM    908  HG2 ARG A  63      41.640  56.440  73.870  1.00  0.00           H
ATOM    909  CD  ARG A  63      40.820  57.420  75.530  1.00  0.00           C
ATOM    910  HD1 ARG A  63      39.830  57.700  75.090  1.00  0.00           H
ATOM    911  HD2 ARG A  63      41.130  58.060  76.380  1.00  0.00           H
ATOM    912  NE  ARG A  63      40.580  55.990  76.050  1.00  0.00           N
ATOM    913  HE  ARG A  63      40.950  55.190  75.580  1.00  0.00           H
ATOM    914  CZ  ARG A  63      40.120  55.720  77.250  1.00  0.00           C
ATOM    915  NH1 ARG A  63      39.520  56.610  77.980  1.00  0.00           N
ATOM    916 HH11 ARG A  63      39.010  56.370  78.810  1.00  0.00           H
ATOM    917 HH12 ARG A  63      39.380  57.490  77.530  1.00  0.00           H
ATOM    918  NH2 ARG A  63      40.070  54.510  77.680  1.00  0.00           N
ATOM    919 HH21 ARG A  63      40.220  53.790  77.000  1.00  0.00           H
ATOM    920 HH22 ARG A  63      39.550  54.390  78.530  1.00  0.00           H
ATOM    921  C   ARG A  63      42.910  59.070  71.340  1.00  0.00           C
ATOM    922  O   ARG A  63      42.480  58.410  70.430  1.00  0.00           O
ATOM    923  N   ILE A  64      43.090  60.410  71.160  1.00  0.00           N
ATOM    924  HN  ILE A  64      43.510  60.930  71.890  1.00  0.00           H
ATOM    925  CA  ILE A  64      42.880  61.110  69.910  1.00  0.00           C
ATOM    926  HA  ILE A  64      41.900  60.860  69.540  1.00  0.00           H
ATOM    927  CB  ILE A  64      43.050  62.690  70.120  1.00  0.00           C
ATOM    928  HB  ILE A  64      44.060  62.970  70.510  1.00  0.00           H
ATOM    929  CG2 ILE A  64      42.920  63.470  68.800  1.00  0.00           C
ATOM    930 HG21 ILE A  64      43.060  64.550  69.030  1.00  0.00           H
ATOM    931 HG22 ILE A  64      41.880  63.350  68.440  1.00  0.00           H
ATOM    932 HG23 ILE A  64      43.660  63.320  67.990  1.00  0.00           H
ATOM    933  CG1 ILE A  64      42.090  63.270  71.150  1.00  0.00           C
ATOM    934 HG11 ILE A  64      42.030  62.570  72.010  1.00  0.00           H
ATOM    935 HG12 ILE A  64      41.030  63.440  70.890  1.00  0.00           H
ATOM    936  CD  ILE A  64      42.560  64.590  71.720  1.00  0.00           C
ATOM    937  HD1 ILE A  64      42.100  64.670  72.730  1.00  0.00           H
ATOM    938  HD2 ILE A  64      42.340  65.440  71.040  1.00  0.00           H
ATOM    939  HD3 ILE A  64      43.660  64.600  71.830  1.00  0.00           H
ATOM    940  C   ILE A  64      43.740  60.500  68.730  1.00  0.00           C
ATOM    941  O   ILE A  64      43.270  60.330  67.590  1.00  0.00           O
ATOM    942  N   PHE A  65      45.020  60.290  68.860  1.00  0.00           N
ATOM    943  HN  PHE A  65      45.470  60.590  69.710  1.00  0.00           H
ATOM    944  CA  PHE A  65      45.950  59.680  67.900  1.00  0.00           C
ATOM    945  HA  PHE A  65      45.850  60.150  66.930  1.00  0.00           H
ATOM    946  CB  PHE A  65      47.420  59.690  68.400  1.00  0.00           C
ATOM    947  HB1 PHE A  65      48.060  59.200  67.640  1.00  0.00           H
ATOM    948  HB2 PHE A  65      47.480  59.210  69.400  1.00  0.00           H
ATOM    949  CG  PHE A  65      47.840  61.160  68.430  1.00  0.00           C
ATOM    950  CD1 PHE A  65      47.900  61.840  67.230  1.00  0.00           C
ATOM    951  HD1 PHE A  65      47.560  61.400  66.310  1.00  0.00           H
ATOM    952  CE1 PHE A  65      48.480  63.100  67.150  1.00  0.00           C
ATOM    953  HE1 PHE A  65      48.360  63.680  66.240  1.00  0.00           H
ATOM    954  CZ  PHE A  65      48.930  63.780  68.310  1.00  0.00           C
ATOM    955  HZ  PHE A  65      49.300  64.790  68.260  1.00  0.00           H
ATOM    956  CD2 PHE A  65      48.470  61.750  69.550  1.00  0.00           C
ATOM    957  HD2 PHE A  65      48.420  61.320  70.530  1.00  0.00           H
ATOM    958  CE2 PHE A  65      48.950  63.060  69.500  1.00  0.00           C
ATOM    959  HE2 PHE A  65      49.240  63.380  70.490  1.00  0.00           H
ATOM    960  C   PHE A  65      45.510  58.180  67.560  1.00  0.00           C
ATOM    961  O   PHE A  65      45.380  57.800  66.430  1.00  0.00           O
ATOM    962  N   LEU A  66      45.090  57.420  68.590  1.00  0.00           N
ATOM    963  HN  LEU A  66      45.130  57.910  69.470  1.00  0.00           H
ATOM    964  CA  LEU A  66      44.420  56.100  68.420  1.00  0.00           C
ATOM    965  HA  LEU A  66      45.030  55.300  68.030  1.00  0.00           H
ATOM    966  CB  LEU A  66      44.070  55.720  69.910  1.00  0.00           C
ATOM    967  HB1 LEU A  66      43.140  56.280  70.190  1.00  0.00           H
ATOM    968  HB2 LEU A  66      44.870  56.110  70.580  1.00  0.00           H
ATOM    969  CG  LEU A  66      43.710  54.300  70.060  1.00  0.00           C
ATOM    970  HG  LEU A  66      42.840  54.010  69.430  1.00  0.00           H
ATOM    971  CD1 LEU A  66      44.840  53.410  69.790  1.00  0.00           C
ATOM    972 HD11 LEU A  66      44.700  52.420  70.310  1.00  0.00           H
ATOM    973 HD12 LEU A  66      45.780  53.850  70.160  1.00  0.00           H
ATOM    974 HD13 LEU A  66      44.890  53.300  68.690  1.00  0.00           H
ATOM    975  CD2 LEU A  66      43.250  54.170  71.440  1.00  0.00           C
ATOM    976 HD21 LEU A  66      42.410  54.840  71.740  1.00  0.00           H
ATOM    977 HD22 LEU A  66      44.100  54.640  71.970  1.00  0.00           H
ATOM    978 HD23 LEU A  66      42.960  53.130  71.710  1.00  0.00           H
ATOM    979  C   LEU A  66      43.070  56.220  67.690  1.00  0.00           C
ATOM    980  O   LEU A  66      42.830  55.420  66.800  1.00  0.00           O
ATOM    981  N   PHE A  67      42.240  57.280  67.910  1.00  0.00           N
ATOM    982  HN  PHE A  67      42.370  57.750  68.790  1.00  0.00           H
ATOM    983  CA  PHE A  67      41.130  57.520  67.110  1.00  0.00           C
ATOM    984  HA  PHE A  67      40.630  56.570  67.090  1.00  0.00           H
ATOM    985  CB  PHE A  67      40.120  58.650  67.740  1.00  0.00           C
ATOM    986  HB1 PHE A  67      40.850  59.400  68.120  1.00  0.00           H
ATOM    987  HB2 PHE A  67      39.560  58.170  68.570  1.00  0.00           H
ATOM    988  CG  PHE A  67      39.070  59.180  66.770  1.00  0.00           C
ATOM    989  CD1 PHE A  67      39.240  60.430  66.130  1.00  0.00           C
ATOM    990  HD1 PHE A  67      40.160  60.990  66.200  1.00  0.00           H
ATOM    991  CE1 PHE A  67      38.200  61.020  65.360  1.00  0.00           C
ATOM    992  HE1 PHE A  67      38.300  61.950  64.820  1.00  0.00           H
ATOM    993  CZ  PHE A  67      36.980  60.380  65.370  1.00  0.00           C
ATOM    994  HZ  PHE A  67      36.130  60.810  64.870  1.00  0.00           H
ATOM    995  CD2 PHE A  67      37.830  58.510  66.750  1.00  0.00           C
ATOM    996  HD2 PHE A  67      37.540  57.650  67.340  1.00  0.00           H
ATOM    997  CE2 PHE A  67      36.790  59.190  66.090  1.00  0.00           C
ATOM    998  HE2 PHE A  67      35.910  58.590  65.950  1.00  0.00           H
ATOM    999  C   PHE A  67      41.450  57.730  65.700  1.00  0.00           C
ATOM   1000  O   PHE A  67      40.680  57.220  64.920  1.00  0.00           O
ATOM   1001  N   ASN A  68      42.500  58.490  65.250  1.00  0.00           N
ATOM   1002  HN  ASN A  68      43.080  58.860  65.970  1.00  0.00           H
ATOM   1003  CA  ASN A  68      42.850  58.630  63.830  1.00  0.00           C
ATOM   1004  HA  ASN A  68      41.920  58.940  63.380  1.00  0.00           H
ATOM   1005  CB  ASN A  68      43.850  59.770  63.630  1.00  0.00           C
ATOM   1006  HB1 ASN A  68      44.260  59.720  62.600  1.00  0.00           H
ATOM   1007  HB2 ASN A  68      44.690  59.630  64.350  1.00  0.00           H
ATOM   1008  CG  ASN A  68      43.090  61.080  63.780  1.00  0.00           C
ATOM   1009  OD1 ASN A  68      42.490  61.630  62.860  1.00  0.00           O
ATOM   1010  ND2 ASN A  68      43.100  61.650  65.030  1.00  0.00           N
ATOM   1011 HD21 ASN A  68      43.620  61.240  65.780  1.00  0.00           H
ATOM   1012 HD22 ASN A  68      42.690  62.550  65.190  1.00  0.00           H
ATOM   1013  C   ASN A  68      43.380  57.390  63.190  1.00  0.00           C
ATOM   1014  O   ASN A  68      43.130  57.100  62.060  1.00  0.00           O
ATOM   1015  N   LEU A  69      44.120  56.510  63.930  1.00  0.00           N
ATOM   1016  HN  LEU A  69      44.420  56.850  64.820  1.00  0.00           H
ATOM   1017  CA  LEU A  69      44.660  55.170  63.490  1.00  0.00           C
ATOM   1018  HA  LEU A  69      45.310  55.200  62.620  1.00  0.00           H
ATOM   1019  CB  LEU A  69      45.450  54.560  64.630  1.00  0.00           C
ATOM   1020  HB1 LEU A  69      44.840  54.580  65.560  1.00  0.00           H
ATOM   1021  HB2 LEU A  69      46.290  55.260  64.850  1.00  0.00           H
ATOM   1022  CG  LEU A  69      46.120  53.180  64.430  1.00  0.00           C
ATOM   1023  HG  LEU A  69      45.260  52.500  64.220  1.00  0.00           H
ATOM   1024  CD1 LEU A  69      47.020  53.100  63.220  1.00  0.00           C
ATOM   1025 HD11 LEU A  69      46.430  53.180  62.280  1.00  0.00           H
ATOM   1026 HD12 LEU A  69      47.590  52.180  63.020  1.00  0.00           H
ATOM   1027 HD13 LEU A  69      47.630  54.030  63.270  1.00  0.00           H
ATOM   1028  CD2 LEU A  69      46.910  52.800  65.700  1.00  0.00           C
ATOM   1029 HD21 LEU A  69      47.620  51.960  65.660  1.00  0.00           H
ATOM   1030 HD22 LEU A  69      46.140  52.620  66.480  1.00  0.00           H
ATOM   1031 HD23 LEU A  69      47.530  53.690  65.950  1.00  0.00           H
ATOM   1032  C   LEU A  69      43.490  54.270  63.140  1.00  0.00           C
ATOM   1033  O   LEU A  69      43.500  53.580  62.140  1.00  0.00           O
ATOM   1034  N   ALA A  70      42.450  54.290  63.950  1.00  0.00           N
ATOM   1035  HN  ALA A  70      42.540  54.980  64.670  1.00  0.00           H
ATOM   1036  CA  ALA A  70      41.250  53.450  63.740  1.00  0.00           C
ATOM   1037  HA  ALA A  70      41.480  52.400  63.640  1.00  0.00           H
ATOM   1038  CB  ALA A  70      40.320  53.620  64.970  1.00  0.00           C
ATOM   1039  HB1 ALA A  70      39.890  54.640  65.000  1.00  0.00           H
ATOM   1040  HB2 ALA A  70      40.880  53.430  65.910  1.00  0.00           H
ATOM   1041  HB3 ALA A  70      39.560  52.830  64.850  1.00  0.00           H
ATOM   1042  C   ALA A  70      40.440  53.870  62.500  1.00  0.00           C
ATOM   1043  O   ALA A  70      40.170  53.070  61.660  1.00  0.00           O
ATOM   1044  N   VAL A  71      40.190  55.190  62.280  1.00  0.00           N
ATOM   1045  HN  VAL A  71      40.490  55.750  63.040  1.00  0.00           H
ATOM   1046  CA  VAL A  71      39.520  55.730  61.120  1.00  0.00           C
ATOM   1047  HA  VAL A  71      38.570  55.210  61.070  1.00  0.00           H
ATOM   1048  CB  VAL A  71      39.280  57.230  61.320  1.00  0.00           C
ATOM   1049  HB  VAL A  71      40.170  57.690  61.810  1.00  0.00           H
ATOM   1050  CG1 VAL A  71      39.210  57.970  59.950  1.00  0.00           C
ATOM   1051 HG11 VAL A  71      40.200  58.010  59.450  1.00  0.00           H
ATOM   1052 HG12 VAL A  71      38.810  59.010  60.070  1.00  0.00           H
ATOM   1053 HG13 VAL A  71      38.550  57.450  59.240  1.00  0.00           H
ATOM   1054  CG2 VAL A  71      38.230  57.460  62.350  1.00  0.00           C
ATOM   1055 HG21 VAL A  71      37.230  57.140  62.000  1.00  0.00           H
ATOM   1056 HG22 VAL A  71      38.120  58.570  62.440  1.00  0.00           H
ATOM   1057 HG23 VAL A  71      38.430  57.180  63.410  1.00  0.00           H
ATOM   1058  C   VAL A  71      40.340  55.410  59.840  1.00  0.00           C
ATOM   1059  O   VAL A  71      39.780  54.980  58.870  1.00  0.00           O
ATOM   1060  N   ALA A  72      41.670  55.560  59.920  1.00  0.00           N
ATOM   1061  HN  ALA A  72      42.010  56.180  60.620  1.00  0.00           H
ATOM   1062  CA  ALA A  72      42.630  55.200  58.830  1.00  0.00           C
ATOM   1063  HA  ALA A  72      42.360  55.830  58.000  1.00  0.00           H
ATOM   1064  CB  ALA A  72      44.080  55.610  59.330  1.00  0.00           C
ATOM   1065  HB1 ALA A  72      44.820  55.340  58.540  1.00  0.00           H
ATOM   1066  HB2 ALA A  72      44.210  54.880  60.160  1.00  0.00           H
ATOM   1067  HB3 ALA A  72      44.110  56.680  59.600  1.00  0.00           H
ATOM   1068  C   ALA A  72      42.590  53.750  58.460  1.00  0.00           C
ATOM   1069  O   ALA A  72      42.360  53.280  57.290  1.00  0.00           O
ATOM   1070  N   ASP A  73      42.650  52.880  59.430  1.00  0.00           N
ATOM   1071  HN  ASP A  73      42.860  53.220  60.340  1.00  0.00           H
ATOM   1072  CA  ASP A  73      42.560  51.470  59.260  1.00  0.00           C
ATOM   1073  HA  ASP A  73      43.220  51.180  58.460  1.00  0.00           H
ATOM   1074  CB  ASP A  73      42.820  50.800  60.660  1.00  0.00           C
ATOM   1075  HB1 ASP A  73      42.480  49.740  60.720  1.00  0.00           H
ATOM   1076  HB2 ASP A  73      42.240  51.350  61.430  1.00  0.00           H
ATOM   1077  CG  ASP A  73      44.240  50.840  60.980  1.00  0.00           C
ATOM   1078  OD1 ASP A  73      45.140  51.360  60.370  1.00  0.00           O
ATOM   1079  OD2 ASP A  73      44.560  50.090  62.140  1.00  0.00           O
ATOM   1080  HD2 ASP A  73      45.330  50.370  62.650  1.00  0.00           H
ATOM   1081  C   ASP A  73      41.190  51.030  58.800  1.00  0.00           C
ATOM   1082  O   ASP A  73      40.990  49.980  58.130  1.00  0.00           O
ATOM   1083  N   PHE A  74      40.070  51.770  59.150  1.00  0.00           N
ATOM   1084  HN  PHE A  74      40.230  52.610  59.660  1.00  0.00           H
ATOM   1085  CA  PHE A  74      38.670  51.350  58.860  1.00  0.00           C
ATOM   1086  HA  PHE A  74      38.550  50.310  59.140  1.00  0.00           H
ATOM   1087  CB  PHE A  74      37.660  52.170  59.730  1.00  0.00           C
ATOM   1088  HB1 PHE A  74      37.840  53.230  59.430  1.00  0.00           H
ATOM   1089  HB2 PHE A  74      37.840  52.220  60.820  1.00  0.00           H
ATOM   1090  CG  PHE A  74      36.180  51.870  59.560  1.00  0.00           C
ATOM   1091  CD1 PHE A  74      35.330  52.970  59.160  1.00  0.00           C
ATOM   1092  HD1 PHE A  74      35.830  53.910  59.020  1.00  0.00           H
ATOM   1093  CE1 PHE A  74      33.940  52.830  58.940  1.00  0.00           C
ATOM   1094  HE1 PHE A  74      33.300  53.610  58.540  1.00  0.00           H
ATOM   1095  CZ  PHE A  74      33.380  51.630  59.390  1.00  0.00           C
ATOM   1096  HZ  PHE A  74      32.300  51.580  59.230  1.00  0.00           H
ATOM   1097  CD2 PHE A  74      35.570  50.660  59.880  1.00  0.00           C
ATOM   1098  HD2 PHE A  74      36.070  49.810  60.340  1.00  0.00           H
ATOM   1099  CE2 PHE A  74      34.200  50.580  59.790  1.00  0.00           C
ATOM   1100  HE2 PHE A  74      33.720  49.670  60.100  1.00  0.00           H
ATOM   1101  C   PHE A  74      38.370  51.590  57.390  1.00  0.00           C
ATOM   1102  O   PHE A  74      37.920  50.730  56.630  1.00  0.00           O
ATOM   1103  N   LEU A  75      38.900  52.740  56.920  1.00  0.00           N
ATOM   1104  HN  LEU A  75      39.500  53.290  57.500  1.00  0.00           H
ATOM   1105  CA  LEU A  75      38.600  53.080  55.480  1.00  0.00           C
ATOM   1106  HA  LEU A  75      37.620  52.800  55.130  1.00  0.00           H
ATOM   1107  CB  LEU A  75      38.960  54.580  55.240  1.00  0.00           C
ATOM   1108  HB1 LEU A  75      39.200  54.730  54.160  1.00  0.00           H
ATOM   1109  HB2 LEU A  75      39.920  54.850  55.740  1.00  0.00           H
ATOM   1110  CG  LEU A  75      37.850  55.530  55.750  1.00  0.00           C
ATOM   1111  HG  LEU A  75      37.480  55.170  56.740  1.00  0.00           H
ATOM   1112  CD1 LEU A  75      38.480  57.030  55.900  1.00  0.00           C
ATOM   1113 HD11 LEU A  75      38.860  57.350  54.910  1.00  0.00           H
ATOM   1114 HD12 LEU A  75      39.260  57.100  56.680  1.00  0.00           H
ATOM   1115 HD13 LEU A  75      37.700  57.800  56.100  1.00  0.00           H
ATOM   1116  CD2 LEU A  75      36.720  55.660  54.800  1.00  0.00           C
ATOM   1117 HD21 LEU A  75      36.880  56.250  53.880  1.00  0.00           H
ATOM   1118 HD22 LEU A  75      35.900  56.230  55.280  1.00  0.00           H
ATOM   1119 HD23 LEU A  75      36.220  54.720  54.480  1.00  0.00           H
ATOM   1120  C   LEU A  75      39.510  52.220  54.630  1.00  0.00           C
ATOM   1121  O   LEU A  75      39.190  51.820  53.530  1.00  0.00           O
ATOM   1122  N   LEU A  76      40.690  51.790  55.060  1.00  0.00           N
ATOM   1123  HN  LEU A  76      41.060  52.040  55.950  1.00  0.00           H
ATOM   1124  CA  LEU A  76      41.570  50.860  54.270  1.00  0.00           C
ATOM   1125  HA  LEU A  76      41.710  51.340  53.320  1.00  0.00           H
ATOM   1126  CB  LEU A  76      42.830  50.690  55.170  1.00  0.00           C
ATOM   1127  HB1 LEU A  76      42.620  50.510  56.240  1.00  0.00           H
ATOM   1128  HB2 LEU A  76      43.320  51.680  55.140  1.00  0.00           H
ATOM   1129  CG  LEU A  76      43.900  49.730  54.690  1.00  0.00           C
ATOM   1130  HG  LEU A  76      43.480  48.710  54.590  1.00  0.00           H
ATOM   1131  CD1 LEU A  76      44.440  50.180  53.270  1.00  0.00           C
ATOM   1132 HD11 LEU A  76      43.540  50.350  52.660  1.00  0.00           H
ATOM   1133 HD12 LEU A  76      45.100  49.330  52.980  1.00  0.00           H
ATOM   1134 HD13 LEU A  76      44.970  51.150  53.360  1.00  0.00           H
ATOM   1135  CD2 LEU A  76      45.020  49.680  55.740  1.00  0.00           C
ATOM   1136 HD21 LEU A  76      44.590  49.540  56.750  1.00  0.00           H
ATOM   1137 HD22 LEU A  76      45.640  50.600  55.790  1.00  0.00           H
ATOM   1138 HD23 LEU A  76      45.640  48.770  55.550  1.00  0.00           H
ATOM   1139  C   LEU A  76      40.920  49.540  54.080  1.00  0.00           C
ATOM   1140  O   LEU A  76      40.800  48.930  53.060  1.00  0.00           O
ATOM   1141  N   ILE A  77      40.330  49.040  55.260  1.00  0.00           N
ATOM   1142  HN  ILE A  77      40.420  49.590  56.090  1.00  0.00           H
ATOM   1143  CA  ILE A  77      39.510  47.810  55.320  1.00  0.00           C
ATOM   1144  HA  ILE A  77      40.100  46.930  55.070  1.00  0.00           H
ATOM   1145  CB  ILE A  77      39.230  47.300  56.720  1.00  0.00           C
ATOM   1146  HB  ILE A  77      38.690  48.110  57.240  1.00  0.00           H
ATOM   1147  CG2 ILE A  77      38.210  46.120  56.700  1.00  0.00           C
ATOM   1148 HG21 ILE A  77      37.220  46.400  56.280  1.00  0.00           H
ATOM   1149 HG22 ILE A  77      37.940  45.650  57.670  1.00  0.00           H
ATOM   1150 HG23 ILE A  77      38.650  45.270  56.150  1.00  0.00           H
ATOM   1151  CG1 ILE A  77      40.470  46.880  57.570  1.00  0.00           C
ATOM   1152 HG11 ILE A  77      40.100  46.710  58.610  1.00  0.00           H
ATOM   1153 HG12 ILE A  77      41.270  47.650  57.640  1.00  0.00           H
ATOM   1154  CD  ILE A  77      41.210  45.580  57.150  1.00  0.00           C
ATOM   1155  HD1 ILE A  77      40.390  44.830  57.070  1.00  0.00           H
ATOM   1156  HD2 ILE A  77      41.970  45.300  57.910  1.00  0.00           H
ATOM   1157  HD3 ILE A  77      41.780  45.830  56.230  1.00  0.00           H
ATOM   1158  C   ILE A  77      38.250  47.840  54.450  1.00  0.00           C
ATOM   1159  O   ILE A  77      37.880  46.910  53.730  1.00  0.00           O
ATOM   1160  N   ILE A  78      37.610  48.970  54.410  1.00  0.00           N
ATOM   1161  HN  ILE A  78      37.950  49.710  55.000  1.00  0.00           H
ATOM   1162  CA  ILE A  78      36.490  49.320  53.530  1.00  0.00           C
ATOM   1163  HA  ILE A  78      35.810  48.490  53.690  1.00  0.00           H
ATOM   1164  CB  ILE A  78      35.850  50.660  53.910  1.00  0.00           C
ATOM   1165  HB  ILE A  78      36.690  51.400  54.020  1.00  0.00           H
ATOM   1166  CG2 ILE A  78      34.830  51.390  52.970  1.00  0.00           C
ATOM   1167 HG21 ILE A  78      33.990  50.730  52.670  1.00  0.00           H
ATOM   1168 HG22 ILE A  78      35.460  51.470  52.070  1.00  0.00           H
ATOM   1169 HG23 ILE A  78      34.470  52.360  53.370  1.00  0.00           H
ATOM   1170  CG1 ILE A  78      35.140  50.450  55.270  1.00  0.00           C
ATOM   1171 HG11 ILE A  78      35.800  49.930  55.980  1.00  0.00           H
ATOM   1172 HG12 ILE A  78      34.350  49.690  55.000  1.00  0.00           H
ATOM   1173  CD  ILE A  78      34.690  51.650  56.010  1.00  0.00           C
ATOM   1174  HD1 ILE A  78      34.060  51.350  56.870  1.00  0.00           H
ATOM   1175  HD2 ILE A  78      34.010  52.230  55.350  1.00  0.00           H
ATOM   1176  HD3 ILE A  78      35.490  52.180  56.550  1.00  0.00           H
ATOM   1177  C   ILE A  78      36.800  49.270  52.040  1.00  0.00           C
ATOM   1178  O   ILE A  78      35.980  49.160  51.160  1.00  0.00           O
ATOM   1179  N   CYS A  79      38.150  49.510  51.720  1.00  0.00           N
ATOM   1180  HN  CYS A  79      38.820  49.370  52.450  1.00  0.00           H
ATOM   1181  CA  CYS A  79      38.640  49.580  50.350  1.00  0.00           C
ATOM   1182  HA  CYS A  79      37.850  49.980  49.730  1.00  0.00           H
ATOM   1183  CB  CYS A  79      39.940  50.460  50.270  1.00  0.00           C
ATOM   1184  HB1 CYS A  79      40.410  50.270  49.290  1.00  0.00           H
ATOM   1185  HB2 CYS A  79      40.780  50.130  50.900  1.00  0.00           H
ATOM   1186  SG  CYS A  79      39.490  52.270  50.440  1.00  0.00           S
ATOM   1187  HG1 CYS A  79      39.110  52.150  51.700  1.00  0.00           H
ATOM   1188  C   CYS A  79      38.960  48.170  49.750  1.00  0.00           C
ATOM   1189  O   CYS A  79      39.050  48.040  48.520  1.00  0.00           O
ATOM   1190  N   LEU A  80      39.110  47.170  50.630  1.00  0.00           N
ATOM   1191  HN  LEU A  80      39.210  47.450  51.570  1.00  0.00           H
ATOM   1192  CA  LEU A  80      39.230  45.750  50.310  1.00  0.00           C
ATOM   1193  HA  LEU A  80      40.110  45.610  49.710  1.00  0.00           H
ATOM   1194  CB  LEU A  80      39.520  44.860  51.580  1.00  0.00           C
ATOM   1195  HB1 LEU A  80      39.550  43.830  51.190  1.00  0.00           H
ATOM   1196  HB2 LEU A  80      38.700  44.920  52.340  1.00  0.00           H
ATOM   1197  CG  LEU A  80      40.850  45.290  52.240  1.00  0.00           C
ATOM   1198  HG  LEU A  80      40.720  46.350  52.520  1.00  0.00           H
ATOM   1199  CD1 LEU A  80      41.110  44.480  53.600  1.00  0.00           C
ATOM   1200 HD11 LEU A  80      40.240  44.660  54.270  1.00  0.00           H
ATOM   1201 HD12 LEU A  80      42.040  44.880  54.060  1.00  0.00           H
ATOM   1202 HD13 LEU A  80      41.190  43.390  53.400  1.00  0.00           H
ATOM   1203  CD2 LEU A  80      42.120  45.110  51.460  1.00  0.00           C
ATOM   1204 HD21 LEU A  80      42.940  45.540  52.080  1.00  0.00           H
ATOM   1205 HD22 LEU A  80      41.970  45.760  50.560  1.00  0.00           H
ATOM   1206 HD23 LEU A  80      42.300  44.100  51.060  1.00  0.00           H
ATOM   1207  C   LEU A  80      38.140  45.140  49.470  1.00  0.00           C
ATOM   1208  O   LEU A  80      38.530  44.390  48.560  1.00  0.00           O
ATOM   1209  N   PRO A  81      36.790  45.320  49.560  1.00  0.00           N
ATOM   1210  CD  PRO A  81      36.120  45.870  50.740  1.00  0.00           C
ATOM   1211  HD1 PRO A  81      36.070  46.990  50.630  1.00  0.00           H
ATOM   1212  HD2 PRO A  81      36.750  45.730  51.650  1.00  0.00           H
ATOM   1213  CA  PRO A  81      35.860  44.510  48.750  1.00  0.00           C
ATOM   1214  HA  PRO A  81      36.100  43.460  48.770  1.00  0.00           H
ATOM   1215  CB  PRO A  81      34.470  44.880  49.250  1.00  0.00           C
ATOM   1216  HB1 PRO A  81      33.690  44.090  49.160  1.00  0.00           H
ATOM   1217  HB2 PRO A  81      34.060  45.830  48.870  1.00  0.00           H
ATOM   1218  CG  PRO A  81      34.760  45.230  50.760  1.00  0.00           C
ATOM   1219  HG1 PRO A  81      33.840  45.720  51.120  1.00  0.00           H
ATOM   1220  HG2 PRO A  81      34.890  44.350  51.430  1.00  0.00           H
ATOM   1221  C   PRO A  81      35.890  44.950  47.360  1.00  0.00           C
ATOM   1222  O   PRO A  81      35.820  44.080  46.500  1.00  0.00           O
ATOM   1223  N   PHE A  82      35.910  46.250  47.020  1.00  0.00           N
ATOM   1224  HN  PHE A  82      35.630  46.980  47.640  1.00  0.00           H
ATOM   1225  CA  PHE A  82      36.340  46.870  45.740  1.00  0.00           C
ATOM   1226  HA  PHE A  82      35.540  46.710  45.040  1.00  0.00           H
ATOM   1227  CB  PHE A  82      36.620  48.330  45.970  1.00  0.00           C
ATOM   1228  HB1 PHE A  82      36.850  48.910  45.050  1.00  0.00           H
ATOM   1229  HB2 PHE A  82      37.460  48.450  46.700  1.00  0.00           H
ATOM   1230  CG  PHE A  82      35.450  49.050  46.590  1.00  0.00           C
ATOM   1231  CD1 PHE A  82      34.180  48.880  46.020  1.00  0.00           C
ATOM   1232  HD1 PHE A  82      34.210  48.350  45.080  1.00  0.00           H
ATOM   1233  CE1 PHE A  82      33.060  49.580  46.480  1.00  0.00           C
ATOM   1234  HE1 PHE A  82      32.140  49.530  45.910  1.00  0.00           H
ATOM   1235  CZ  PHE A  82      33.140  50.330  47.670  1.00  0.00           C
ATOM   1236  HZ  PHE A  82      32.340  51.010  47.930  1.00  0.00           H
ATOM   1237  CD2 PHE A  82      35.520  49.860  47.740  1.00  0.00           C
ATOM   1238  HD2 PHE A  82      36.500  49.930  48.180  1.00  0.00           H
ATOM   1239  CE2 PHE A  82      34.340  50.290  48.380  1.00  0.00           C
ATOM   1240  HE2 PHE A  82      34.390  50.850  49.310  1.00  0.00           H
ATOM   1241  C   PHE A  82      37.580  46.270  45.070  1.00  0.00           C
ATOM   1242  O   PHE A  82      37.620  45.940  43.840  1.00  0.00           O
ATOM   1243  N   LEU A  83      38.620  46.000  45.890  1.00  0.00           N
ATOM   1244  HN  LEU A  83      38.720  46.440  46.780  1.00  0.00           H
ATOM   1245  CA  LEU A  83      39.790  45.240  45.490  1.00  0.00           C
ATOM   1246  HA  LEU A  83      40.210  45.710  44.600  1.00  0.00           H
ATOM   1247  CB  LEU A  83      40.940  45.220  46.480  1.00  0.00           C
ATOM   1248  HB1 LEU A  83      41.760  44.590  46.060  1.00  0.00           H
ATOM   1249  HB2 LEU A  83      40.590  44.810  47.440  1.00  0.00           H
ATOM   1250  CG  LEU A  83      41.620  46.610  46.720  1.00  0.00           C
ATOM   1251  HG  LEU A  83      40.920  47.200  47.370  1.00  0.00           H
ATOM   1252  CD1 LEU A  83      42.820  46.310  47.600  1.00  0.00           C
ATOM   1253 HD11 LEU A  83      42.630  45.530  48.370  1.00  0.00           H
ATOM   1254 HD12 LEU A  83      43.190  47.220  48.090  1.00  0.00           H
ATOM   1255 HD13 LEU A  83      43.600  45.880  46.950  1.00  0.00           H
ATOM   1256  CD2 LEU A  83      41.920  47.450  45.470  1.00  0.00           C
ATOM   1257 HD21 LEU A  83      42.720  47.010  44.840  1.00  0.00           H
ATOM   1258 HD22 LEU A  83      42.220  48.510  45.630  1.00  0.00           H
ATOM   1259 HD23 LEU A  83      40.990  47.550  44.870  1.00  0.00           H
ATOM   1260  C   LEU A  83      39.530  43.870  45.080  1.00  0.00           C
ATOM   1261  O   LEU A  83      40.030  43.370  44.040  1.00  0.00           O
ATOM   1262  N   MET A  84      38.750  43.100  45.860  1.00  0.00           N
ATOM   1263  HN  MET A  84      38.310  43.440  46.690  1.00  0.00           H
ATOM   1264  CA  MET A  84      38.390  41.760  45.520  1.00  0.00           C
ATOM   1265  HA  MET A  84      39.250  41.110  45.550  1.00  0.00           H
ATOM   1266  CB  MET A  84      37.430  41.210  46.630  1.00  0.00           C
ATOM   1267  HB1 MET A  84      37.020  40.230  46.290  1.00  0.00           H
ATOM   1268  HB2 MET A  84      36.550  41.850  46.820  1.00  0.00           H
ATOM   1269  CG  MET A  84      38.110  41.030  48.020  1.00  0.00           C
ATOM   1270  HG1 MET A  84      38.650  41.950  48.350  1.00  0.00           H
ATOM   1271  HG2 MET A  84      38.810  40.170  47.980  1.00  0.00           H
ATOM   1272  SD  MET A  84      37.000  40.610  49.350  1.00  0.00           S
ATOM   1273  CE  MET A  84      37.920  41.500  50.630  1.00  0.00           C
ATOM   1274  HE1 MET A  84      39.020  41.350  50.540  1.00  0.00           H
ATOM   1275  HE2 MET A  84      37.600  41.050  51.610  1.00  0.00           H
ATOM   1276  HE3 MET A  84      37.640  42.570  50.640  1.00  0.00           H
ATOM   1277  C   MET A  84      37.580  41.540  44.230  1.00  0.00           C
ATOM   1278  O   MET A  84      37.950  40.620  43.480  1.00  0.00           O
ATOM   1279  N   ASP A  85      36.640  42.470  43.910  1.00  0.00           N
ATOM   1280  HN  ASP A  85      36.400  43.270  44.460  1.00  0.00           H
ATOM   1281  CA  ASP A  85      36.020  42.480  42.630  1.00  0.00           C
ATOM   1282  HA  ASP A  85      35.540  41.510  42.620  1.00  0.00           H
ATOM   1283  CB  ASP A  85      34.980  43.650  42.640  1.00  0.00           C
ATOM   1284  HB1 ASP A  85      35.570  44.600  42.690  1.00  0.00           H
ATOM   1285  HB2 ASP A  85      34.300  43.660  43.510  1.00  0.00           H
ATOM   1286  CG  ASP A  85      34.260  43.790  41.350  1.00  0.00           C
ATOM   1287  OD1 ASP A  85      33.980  44.970  40.970  1.00  0.00           O
ATOM   1288  OD2 ASP A  85      33.870  42.830  40.680  1.00  0.00           O
ATOM   1289  C   ASP A  85      36.990  42.580  41.390  1.00  0.00           C
ATOM   1290  O   ASP A  85      36.990  41.810  40.460  1.00  0.00           O
ATOM   1291  N   ASN A  86      37.970  43.510  41.500  1.00  0.00           N
ATOM   1292  HN  ASN A  86      37.940  44.170  42.240  1.00  0.00           H
ATOM   1293  CA  ASN A  86      38.990  43.870  40.610  1.00  0.00           C
ATOM   1294  HA  ASN A  86      38.630  43.990  39.600  1.00  0.00           H
ATOM   1295  CB  ASN A  86      39.720  45.140  41.150  1.00  0.00           C
ATOM   1296  HB1 ASN A  86      40.190  44.990  42.140  1.00  0.00           H
ATOM   1297  HB2 ASN A  86      38.930  45.910  41.250  1.00  0.00           H
ATOM   1298  CG  ASN A  86      40.780  45.730  40.210  1.00  0.00           C
ATOM   1299  OD1 ASN A  86      41.980  45.730  40.480  1.00  0.00           O
ATOM   1300  ND2 ASN A  86      40.350  46.170  38.960  1.00  0.00           N
ATOM   1301 HD21 ASN A  86      41.110  46.430  38.350  1.00  0.00           H
ATOM   1302 HD22 ASN A  86      39.370  46.170  38.780  1.00  0.00           H
ATOM   1303  C   ASN A  86      39.900  42.550  40.430  1.00  0.00           C
ATOM   1304  O   ASN A  86      40.110  42.170  39.240  1.00  0.00           O
ATOM   1305  N   TYR A  87      40.290  41.770  41.470  1.00  0.00           N
ATOM   1306  HN  TYR A  87      40.120  41.930  42.440  1.00  0.00           H
ATOM   1307  CA  TYR A  87      40.980  40.520  41.210  1.00  0.00           C
ATOM   1308  HA  TYR A  87      41.820  40.760  40.580  1.00  0.00           H
ATOM   1309  CB  TYR A  87      41.460  39.830  42.470  1.00  0.00           C
ATOM   1310  HB1 TYR A  87      42.020  38.890  42.250  1.00  0.00           H
ATOM   1311  HB2 TYR A  87      40.510  39.660  43.020  1.00  0.00           H
ATOM   1312  CG  TYR A  87      42.410  40.720  43.220  1.00  0.00           C
ATOM   1313  CD1 TYR A  87      43.310  41.580  42.650  1.00  0.00           C
ATOM   1314  HD1 TYR A  87      43.440  41.340  41.600  1.00  0.00           H
ATOM   1315  CE1 TYR A  87      44.090  42.580  43.310  1.00  0.00           C
ATOM   1316  HE1 TYR A  87      44.770  43.140  42.690  1.00  0.00           H
ATOM   1317  CZ  TYR A  87      43.790  42.710  44.730  1.00  0.00           C
ATOM   1318  OH  TYR A  87      44.530  43.670  45.420  1.00  0.00           O
ATOM   1319  HH  TYR A  87      45.060  44.210  44.830  1.00  0.00           H
ATOM   1320  CD2 TYR A  87      42.190  40.850  44.600  1.00  0.00           C
ATOM   1321  HD2 TYR A  87      41.460  40.170  45.010  1.00  0.00           H
ATOM   1322  CE2 TYR A  87      42.760  41.930  45.260  1.00  0.00           C
ATOM   1323  HE2 TYR A  87      42.550  42.070  46.310  1.00  0.00           H
ATOM   1324  C   TYR A  87      40.140  39.550  40.440  1.00  0.00           C
ATOM   1325  O   TYR A  87      40.610  38.810  39.570  1.00  0.00           O
ATOM   1326  N   VAL A  88      38.880  39.360  40.980  1.00  0.00           N
ATOM   1327  HN  VAL A  88      38.640  39.910  41.780  1.00  0.00           H
ATOM   1328  CA  VAL A  88      37.930  38.360  40.510  1.00  0.00           C
ATOM   1329  HA  VAL A  88      38.420  37.410  40.600  1.00  0.00           H
ATOM   1330  CB  VAL A  88      36.600  38.210  41.330  1.00  0.00           C
ATOM   1331  HB  VAL A  88      36.090  39.200  41.320  1.00  0.00           H
ATOM   1332  CG1 VAL A  88      35.610  37.260  40.700  1.00  0.00           C
ATOM   1333 HG11 VAL A  88      34.680  37.260  41.300  1.00  0.00           H
ATOM   1334 HG12 VAL A  88      36.110  36.260  40.790  1.00  0.00           H
ATOM   1335 HG13 VAL A  88      35.330  37.610  39.680  1.00  0.00           H
ATOM   1336  CG2 VAL A  88      36.920  37.740  42.700  1.00  0.00           C
ATOM   1337 HG21 VAL A  88      37.280  36.700  42.800  1.00  0.00           H
ATOM   1338 HG22 VAL A  88      35.990  37.840  43.310  1.00  0.00           H
ATOM   1339 HG23 VAL A  88      37.740  38.370  43.100  1.00  0.00           H
ATOM   1340  C   VAL A  88      37.600  38.550  39.070  1.00  0.00           C
ATOM   1341  O   VAL A  88      37.530  37.600  38.270  1.00  0.00           O
ATOM   1342  N   ARG A  89      37.410  39.790  38.640  1.00  0.00           N
ATOM   1343  HN  ARG A  89      37.260  40.490  39.340  1.00  0.00           H
ATOM   1344  CA  ARG A  89      37.100  40.080  37.250  1.00  0.00           C
ATOM   1345  HA  ARG A  89      36.590  39.240  36.780  1.00  0.00           H
ATOM   1346  CB  ARG A  89      36.100  41.220  37.270  1.00  0.00           C
ATOM   1347  HB1 ARG A  89      35.790  41.510  36.230  1.00  0.00           H
ATOM   1348  HB2 ARG A  89      36.580  42.150  37.650  1.00  0.00           H
ATOM   1349  CG  ARG A  89      34.810  40.930  38.100  1.00  0.00           C
ATOM   1350  HG1 ARG A  89      34.110  41.780  38.020  1.00  0.00           H
ATOM   1351  HG2 ARG A  89      35.060  41.020  39.190  1.00  0.00           H
ATOM   1352  CD  ARG A  89      34.090  39.600  37.730  1.00  0.00           C
ATOM   1353  HD1 ARG A  89      34.750  38.700  37.710  1.00  0.00           H
ATOM   1354  HD2 ARG A  89      33.520  39.810  36.810  1.00  0.00           H
ATOM   1355  NE  ARG A  89      33.020  39.330  38.800  1.00  0.00           N
ATOM   1356  HE  ARG A  89      32.870  39.850  39.640  1.00  0.00           H
ATOM   1357  CZ  ARG A  89      32.130  38.360  38.720  1.00  0.00           C
ATOM   1358  NH1 ARG A  89      32.200  37.420  37.860  1.00  0.00           N
ATOM   1359 HH11 ARG A  89      33.020  37.480  37.280  1.00  0.00           H
ATOM   1360 HH12 ARG A  89      31.510  36.730  37.700  1.00  0.00           H
ATOM   1361  NH2 ARG A  89      31.130  38.440  39.490  1.00  0.00           N
ATOM   1362 HH21 ARG A  89      30.510  37.670  39.610  1.00  0.00           H
ATOM   1363 HH22 ARG A  89      31.170  39.160  40.180  1.00  0.00           H
ATOM   1364  C   ARG A  89      38.370  40.450  36.460  1.00  0.00           C
ATOM   1365  O   ARG A  89      38.190  41.040  35.400  1.00  0.00           O
ATOM   1366  N   ARG A  90      39.590  40.200  36.950  1.00  0.00           N
ATOM   1367  HN  ARG A  90      39.710  39.830  37.860  1.00  0.00           H
ATOM   1368  CA  ARG A  90      40.760  40.060  36.190  1.00  0.00           C
ATOM   1369  HA  ARG A  90      41.540  39.690  36.820  1.00  0.00           H
ATOM   1370  CB  ARG A  90      40.770  39.080  35.030  1.00  0.00           C
ATOM   1371  HB1 ARG A  90      41.740  38.970  34.490  1.00  0.00           H
ATOM   1372  HB2 ARG A  90      40.120  39.450  34.220  1.00  0.00           H
ATOM   1373  CG  ARG A  90      40.330  37.640  35.380  1.00  0.00           C
ATOM   1374  HG1 ARG A  90      40.340  36.940  34.520  1.00  0.00           H
ATOM   1375  HG2 ARG A  90      39.260  37.810  35.650  1.00  0.00           H
ATOM   1376  CD  ARG A  90      41.200  37.040  36.520  1.00  0.00           C
ATOM   1377  HD1 ARG A  90      41.300  37.640  37.440  1.00  0.00           H
ATOM   1378  HD2 ARG A  90      42.200  36.850  36.070  1.00  0.00           H
ATOM   1379  NE  ARG A  90      40.590  35.690  36.800  1.00  0.00           N
ATOM   1380  HE  ARG A  90      40.390  35.060  36.070  1.00  0.00           H
ATOM   1381  CZ  ARG A  90      40.070  35.270  37.940  1.00  0.00           C
ATOM   1382  NH1 ARG A  90      40.140  35.990  39.050  1.00  0.00           N
ATOM   1383 HH11 ARG A  90      39.720  35.720  39.910  1.00  0.00           H
ATOM   1384 HH12 ARG A  90      40.580  36.890  39.100  1.00  0.00           H
ATOM   1385  NH2 ARG A  90      39.350  34.180  37.940  1.00  0.00           N
ATOM   1386 HH21 ARG A  90      39.520  33.510  37.210  1.00  0.00           H
ATOM   1387 HH22 ARG A  90      39.080  33.750  38.800  1.00  0.00           H
ATOM   1388  C   ARG A  90      41.140  41.510  35.830  1.00  0.00           C
ATOM   1389  O   ARG A  90      41.610  41.610  34.650  1.00  0.00           O
ATOM   1390  N   TRP A  91      41.100  42.540  36.620  1.00  0.00           N
ATOM   1391  HN  TRP A  91      40.720  42.400  37.530  1.00  0.00           H
ATOM   1392  CA  TRP A  91      41.550  43.860  36.310  1.00  0.00           C
ATOM   1393  HA  TRP A  91      41.710  44.300  37.290  1.00  0.00           H
ATOM   1394  CB  TRP A  91      42.920  44.010  35.620  1.00  0.00           C
ATOM   1395  HB1 TRP A  91      43.090  45.100  35.750  1.00  0.00           H
ATOM   1396  HB2 TRP A  91      42.820  43.830  34.530  1.00  0.00           H
ATOM   1397  CG  TRP A  91      44.060  43.310  36.170  1.00  0.00           C
ATOM   1398  CD1 TRP A  91      44.880  42.480  35.480  1.00  0.00           C
ATOM   1399  HD1 TRP A  91      45.040  42.320  34.420  1.00  0.00           H
ATOM   1400  NE1 TRP A  91      45.750  41.920  36.450  1.00  0.00           N
ATOM   1401  HE1 TRP A  91      46.370  41.200  36.240  1.00  0.00           H
ATOM   1402  CE2 TRP A  91      45.520  42.380  37.700  1.00  0.00           C
ATOM   1403  CD2 TRP A  91      44.440  43.250  37.590  1.00  0.00           C
ATOM   1404  CE3 TRP A  91      44.010  43.940  38.720  1.00  0.00           C
ATOM   1405  HE3 TRP A  91      43.190  44.630  38.780  1.00  0.00           H
ATOM   1406  CZ3 TRP A  91      44.640  43.670  39.920  1.00  0.00           C
ATOM   1407  HZ3 TRP A  91      44.360  44.270  40.780  1.00  0.00           H
ATOM   1408  CZ2 TRP A  91      46.160  42.080  38.880  1.00  0.00           C
ATOM   1409  HZ2 TRP A  91      46.980  41.390  38.940  1.00  0.00           H
ATOM   1410  CH2 TRP A  91      45.720  42.790  40.050  1.00  0.00           C
ATOM   1411  HH2 TRP A  91      46.120  42.500  41.010  1.00  0.00           H
ATOM   1412  C   TRP A  91      40.470  44.680  35.720  1.00  0.00           C
ATOM   1413  O   TRP A  91      40.530  45.910  35.550  1.00  0.00           O
ATOM   1414  N   ASP A  92      39.220  44.100  35.530  1.00  0.00           N
ATOM   1415  HN  ASP A  92      39.100  43.120  35.630  1.00  0.00           H
ATOM   1416  CA  ASP A  92      38.060  44.860  35.050  1.00  0.00           C
ATOM   1417  HA  ASP A  92      38.530  45.600  34.410  1.00  0.00           H
ATOM   1418  CB  ASP A  92      36.920  43.960  34.380  1.00  0.00           C
ATOM   1419  HB1 ASP A  92      35.920  44.420  34.250  1.00  0.00           H
ATOM   1420  HB2 ASP A  92      36.820  43.100  35.090  1.00  0.00           H
ATOM   1421  CG  ASP A  92      37.140  43.300  33.040  1.00  0.00           C
ATOM   1422  OD1 ASP A  92      36.390  42.400  32.690  1.00  0.00           O
ATOM   1423  OD2 ASP A  92      38.000  43.830  32.260  1.00  0.00           O
ATOM   1424  C   ASP A  92      37.300  45.530  36.240  1.00  0.00           C
ATOM   1425  O   ASP A  92      37.270  45.030  37.370  1.00  0.00           O
ATOM   1426  N   TRP A  93      36.790  46.690  35.960  1.00  0.00           N
ATOM   1427  HN  TRP A  93      36.870  47.170  35.090  1.00  0.00           H
ATOM   1428  CA  TRP A  93      36.070  47.570  36.860  1.00  0.00           C
ATOM   1429  HA  TRP A  93      35.820  46.910  37.690  1.00  0.00           H
ATOM   1430  CB  TRP A  93      37.100  48.700  37.250  1.00  0.00           C
ATOM   1431  HB1 TRP A  93      37.510  49.080  36.290  1.00  0.00           H
ATOM   1432  HB2 TRP A  93      37.900  48.190  37.830  1.00  0.00           H
ATOM   1433  CG  TRP A  93      36.620  49.810  38.120  1.00  0.00           C
ATOM   1434  CD1 TRP A  93      36.060  50.960  37.670  1.00  0.00           C
ATOM   1435  HD1 TRP A  93      36.200  51.320  36.660  1.00  0.00           H
ATOM   1436  NE1 TRP A  93      35.590  51.690  38.710  1.00  0.00           N
ATOM   1437  HE1 TRP A  93      35.200  52.570  38.570  1.00  0.00           H
ATOM   1438  CE2 TRP A  93      35.840  51.090  39.930  1.00  0.00           C
ATOM   1439  CD2 TRP A  93      36.560  49.900  39.540  1.00  0.00           C
ATOM   1440  CE3 TRP A  93      37.000  49.060  40.580  1.00  0.00           C
ATOM   1441  HE3 TRP A  93      37.430  48.110  40.300  1.00  0.00           H
ATOM   1442  CZ3 TRP A  93      36.700  49.390  41.880  1.00  0.00           C
ATOM   1443  HZ3 TRP A  93      36.780  48.610  42.630  1.00  0.00           H
ATOM   1444  CZ2 TRP A  93      35.750  51.510  41.230  1.00  0.00           C
ATOM   1445  HZ2 TRP A  93      35.340  52.460  41.530  1.00  0.00           H
ATOM   1446  CH2 TRP A  93      36.200  50.640  42.180  1.00  0.00           C
ATOM   1447  HH2 TRP A  93      36.090  50.990  43.190  1.00  0.00           H
ATOM   1448  C   TRP A  93      34.690  47.990  36.250  1.00  0.00           C
ATOM   1449  O   TRP A  93      34.650  48.160  35.020  1.00  0.00           O
ATOM   1450  N   LYS A  94      33.620  48.080  37.060  1.00  0.00           N
ATOM   1451  HN  LYS A  94      33.720  48.050  38.050  1.00  0.00           H
ATOM   1452  CA  LYS A  94      32.280  48.130  36.540  1.00  0.00           C
ATOM   1453  HA  LYS A  94      32.190  47.930  35.480  1.00  0.00           H
ATOM   1454  CB  LYS A  94      31.400  47.030  37.200  1.00  0.00           C
ATOM   1455  HB1 LYS A  94      30.340  47.350  37.240  1.00  0.00           H
ATOM   1456  HB2 LYS A  94      31.770  46.740  38.210  1.00  0.00           H
ATOM   1457  CG  LYS A  94      31.540  45.620  36.340  1.00  0.00           C
ATOM   1458  HG1 LYS A  94      31.230  45.920  35.310  1.00  0.00           H
ATOM   1459  HG2 LYS A  94      30.820  44.840  36.660  1.00  0.00           H
ATOM   1460  CD  LYS A  94      32.940  44.990  36.330  1.00  0.00           C
ATOM   1461  HD1 LYS A  94      33.520  45.740  35.760  1.00  0.00           H
ATOM   1462  HD2 LYS A  94      32.880  44.090  35.680  1.00  0.00           H
ATOM   1463  CE  LYS A  94      33.580  44.630  37.660  1.00  0.00           C
ATOM   1464  HE1 LYS A  94      33.720  45.530  38.300  1.00  0.00           H
ATOM   1465  HE2 LYS A  94      34.490  44.070  37.370  1.00  0.00           H
ATOM   1466  NZ  LYS A  94      32.740  43.770  38.460  1.00  0.00           N
ATOM   1467  HZ1 LYS A  94      31.920  44.270  38.850  1.00  0.00           H
ATOM   1468  HZ2 LYS A  94      33.140  43.440  39.360  1.00  0.00           H
ATOM   1469  HZ3 LYS A  94      32.390  42.950  37.930  1.00  0.00           H
ATOM   1470  C   LYS A  94      31.640  49.520  36.650  1.00  0.00           C
ATOM   1471  O   LYS A  94      30.480  49.820  36.280  1.00  0.00           O
ATOM   1472  N   PHE A  95      32.340  50.490  37.240  1.00  0.00           N
ATOM   1473  HN  PHE A  95      33.220  50.210  37.640  1.00  0.00           H
ATOM   1474  CA  PHE A  95      31.950  51.880  37.250  1.00  0.00           C
ATOM   1475  HA  PHE A  95      31.040  52.070  36.690  1.00  0.00           H
ATOM   1476  CB  PHE A  95      31.930  52.280  38.790  1.00  0.00           C
ATOM   1477  HB1 PHE A  95      31.250  53.150  38.880  1.00  0.00           H
ATOM   1478  HB2 PHE A  95      32.890  52.620  39.230  1.00  0.00           H
ATOM   1479  CG  PHE A  95      31.350  51.220  39.720  1.00  0.00           C
ATOM   1480  CD1 PHE A  95      32.240  50.640  40.730  1.00  0.00           C
ATOM   1481  HD1 PHE A  95      33.270  50.970  40.660  1.00  0.00           H
ATOM   1482  CE1 PHE A  95      31.750  49.700  41.620  1.00  0.00           C
ATOM   1483  HE1 PHE A  95      32.460  49.340  42.340  1.00  0.00           H
ATOM   1484  CZ  PHE A  95      30.390  49.330  41.590  1.00  0.00           C
ATOM   1485  HZ  PHE A  95      30.000  48.600  42.280  1.00  0.00           H
ATOM   1486  CD2 PHE A  95      30.040  50.810  39.730  1.00  0.00           C
ATOM   1487  HD2 PHE A  95      29.360  51.310  39.040  1.00  0.00           H
ATOM   1488  CE2 PHE A  95      29.530  49.910  40.670  1.00  0.00           C
ATOM   1489  HE2 PHE A  95      28.510  49.580  40.700  1.00  0.00           H
ATOM   1490  C   PHE A  95      33.060  52.680  36.590  1.00  0.00           C
ATOM   1491  O   PHE A  95      33.990  52.120  36.060  1.00  0.00           O
ATOM   1492  N   GLY A  96      32.910  54.020  36.510  1.00  0.00           N
ATOM   1493  HN  GLY A  96      32.120  54.440  36.960  1.00  0.00           H
ATOM   1494  CA  GLY A  96      33.880  54.930  35.920  1.00  0.00           C
ATOM   1495  HA1 GLY A  96      33.520  55.940  36.080  1.00  0.00           H
ATOM   1496  HA2 GLY A  96      33.820  54.630  34.880  1.00  0.00           H
ATOM   1497  C   GLY A  96      35.270  54.890  36.400  1.00  0.00           C
ATOM   1498  O   GLY A  96      35.620  54.400  37.430  1.00  0.00           O
ATOM   1499  N   ASP A  97      36.170  55.470  35.600  1.00  0.00           N
ATOM   1500  HN  ASP A  97      35.860  55.850  34.740  1.00  0.00           H
ATOM   1501  CA  ASP A  97      37.620  55.710  35.950  1.00  0.00           C
ATOM   1502  HA  ASP A  97      38.170  54.800  36.110  1.00  0.00           H
ATOM   1503  CB  ASP A  97      38.140  56.340  34.600  1.00  0.00           C
ATOM   1504  HB1 ASP A  97      37.350  56.740  33.940  1.00  0.00           H
ATOM   1505  HB2 ASP A  97      38.580  55.530  33.980  1.00  0.00           H
ATOM   1506  CG  ASP A  97      39.270  57.290  34.720  1.00  0.00           C
ATOM   1507  OD1 ASP A  97      40.350  57.020  35.310  1.00  0.00           O
ATOM   1508  OD2 ASP A  97      39.280  58.310  33.990  1.00  0.00           O
ATOM   1509  C   ASP A  97      37.800  56.620  37.190  1.00  0.00           C
ATOM   1510  O   ASP A  97      38.670  56.380  38.000  1.00  0.00           O
ATOM   1511  N   ILE A  98      36.970  57.630  37.310  1.00  0.00           N
ATOM   1512  HN  ILE A  98      36.230  57.840  36.670  1.00  0.00           H
ATOM   1513  CA  ILE A  98      36.960  58.450  38.500  1.00  0.00           C
ATOM   1514  HA  ILE A  98      37.990  58.770  38.570  1.00  0.00           H
ATOM   1515  CB  ILE A  98      36.050  59.670  38.290  1.00  0.00           C
ATOM   1516  HB  ILE A  98      35.140  59.280  37.770  1.00  0.00           H
ATOM   1517  CG2 ILE A  98      35.810  60.340  39.600  1.00  0.00           C
ATOM   1518 HG21 ILE A  98      36.740  60.360  40.210  1.00  0.00           H
ATOM   1519 HG22 ILE A  98      35.210  59.760  40.330  1.00  0.00           H
ATOM   1520 HG23 ILE A  98      35.360  61.330  39.330  1.00  0.00           H
ATOM   1521  CG1 ILE A  98      36.660  60.670  37.260  1.00  0.00           C
ATOM   1522 HG11 ILE A  98      35.780  61.150  36.790  1.00  0.00           H
ATOM   1523 HG12 ILE A  98      37.000  60.090  36.380  1.00  0.00           H
ATOM   1524  CD  ILE A  98      37.670  61.730  37.700  1.00  0.00           C
ATOM   1525  HD1 ILE A  98      37.100  62.420  38.370  1.00  0.00           H
ATOM   1526  HD2 ILE A  98      38.160  62.320  36.900  1.00  0.00           H
ATOM   1527  HD3 ILE A  98      38.490  61.240  38.250  1.00  0.00           H
ATOM   1528  C   ILE A  98      36.660  57.700  39.770  1.00  0.00           C
ATOM   1529  O   ILE A  98      37.560  57.830  40.580  1.00  0.00           O
ATOM   1530  N   PRO A  99      35.690  56.810  39.930  1.00  0.00           N
ATOM   1531  CD  PRO A  99      34.340  56.890  39.290  1.00  0.00           C
ATOM   1532  HD1 PRO A  99      34.310  56.440  38.270  1.00  0.00           H
ATOM   1533  HD2 PRO A  99      33.890  57.900  39.220  1.00  0.00           H
ATOM   1534  CA  PRO A  99      35.550  55.830  41.080  1.00  0.00           C
ATOM   1535  HA  PRO A  99      35.400  56.510  41.910  1.00  0.00           H
ATOM   1536  CB  PRO A  99      34.400  54.870  40.610  1.00  0.00           C
ATOM   1537  HB1 PRO A  99      33.990  54.380  41.520  1.00  0.00           H
ATOM   1538  HB2 PRO A  99      34.720  54.260  39.750  1.00  0.00           H
ATOM   1539  CG  PRO A  99      33.400  55.940  40.160  1.00  0.00           C
ATOM   1540  HG1 PRO A  99      32.520  55.580  39.570  1.00  0.00           H
ATOM   1541  HG2 PRO A  99      33.010  56.530  41.020  1.00  0.00           H
ATOM   1542  C   PRO A  99      36.730  55.060  41.380  1.00  0.00           C
ATOM   1543  O   PRO A  99      37.020  54.760  42.530  1.00  0.00           O
ATOM   1544  N   CYS A 100      37.410  54.510  40.350  1.00  0.00           N
ATOM   1545  HN  CYS A 100      37.040  54.510  39.420  1.00  0.00           H
ATOM   1546  CA  CYS A 100      38.540  53.640  40.560  1.00  0.00           C
ATOM   1547  HA  CYS A 100      38.300  52.880  41.290  1.00  0.00           H
ATOM   1548  CB  CYS A 100      39.090  52.890  39.350  1.00  0.00           C
ATOM   1549  HB1 CYS A 100      39.650  53.520  38.620  1.00  0.00           H
ATOM   1550  HB2 CYS A 100      38.160  52.530  38.850  1.00  0.00           H
ATOM   1551  SG  CYS A 100      40.030  51.360  39.880  1.00  0.00           S
ATOM   1552  C   CYS A 100      39.690  54.390  41.220  1.00  0.00           C
ATOM   1553  O   CYS A 100      40.170  53.860  42.240  1.00  0.00           O
ATOM   1554  N   ARG A 101      40.010  55.530  40.690  1.00  0.00           N
ATOM   1555  HN  ARG A 101      39.660  55.630  39.770  1.00  0.00           H
ATOM   1556  CA  ARG A 101      41.110  56.360  41.130  1.00  0.00           C
ATOM   1557  HA  ARG A 101      42.030  55.800  41.190  1.00  0.00           H
ATOM   1558  CB  ARG A 101      41.300  57.570  40.150  1.00  0.00           C
ATOM   1559  HB1 ARG A 101      41.890  58.390  40.590  1.00  0.00           H
ATOM   1560  HB2 ARG A 101      40.330  57.950  39.770  1.00  0.00           H
ATOM   1561  CG  ARG A 101      42.090  57.200  38.890  1.00  0.00           C
ATOM   1562  HG1 ARG A 101      41.630  56.460  38.200  1.00  0.00           H
ATOM   1563  HG2 ARG A 101      43.010  56.710  39.270  1.00  0.00           H
ATOM   1564  CD  ARG A 101      42.540  58.370  38.040  1.00  0.00           C
ATOM   1565  HD1 ARG A 101      43.280  58.010  37.300  1.00  0.00           H
ATOM   1566  HD2 ARG A 101      42.920  59.230  38.650  1.00  0.00           H
ATOM   1567  NE  ARG A 101      41.390  58.790  37.250  1.00  0.00           N
ATOM   1568  HE  ARG A 101      40.970  58.130  36.620  1.00  0.00           H
ATOM   1569  CZ  ARG A 101      41.040  60.060  37.040  1.00  0.00           C
ATOM   1570  NH1 ARG A 101      41.510  61.120  37.620  1.00  0.00           N
ATOM   1571 HH11 ARG A 101      41.970  61.010  38.500  1.00  0.00           H
ATOM   1572 HH12 ARG A 101      41.540  62.040  37.220  1.00  0.00           H
ATOM   1573  NH2 ARG A 101      40.250  60.270  36.010  1.00  0.00           N
ATOM   1574 HH21 ARG A 101      40.160  61.230  35.720  1.00  0.00           H
ATOM   1575 HH22 ARG A 101      39.960  59.580  35.350  1.00  0.00           H
ATOM   1576  C   ARG A 101      40.860  56.930  42.480  1.00  0.00           C
ATOM   1577  O   ARG A 101      41.840  57.040  43.270  1.00  0.00           O
ATOM   1578  N   LEU A 102      39.540  57.300  42.820  1.00  0.00           N
ATOM   1579  HN  LEU A 102      38.880  57.310  42.060  1.00  0.00           H
ATOM   1580  CA  LEU A 102      39.160  57.560  44.200  1.00  0.00           C
ATOM   1581  HA  LEU A 102      39.820  58.360  44.510  1.00  0.00           H
ATOM   1582  CB  LEU A 102      37.640  57.850  44.270  1.00  0.00           C
ATOM   1583  HB1 LEU A 102      36.940  57.080  43.860  1.00  0.00           H
ATOM   1584  HB2 LEU A 102      37.500  58.780  43.680  1.00  0.00           H
ATOM   1585  CG  LEU A 102      37.150  58.100  45.720  1.00  0.00           C
ATOM   1586  HG  LEU A 102      37.240  57.160  46.310  1.00  0.00           H
ATOM   1587  CD1 LEU A 102      37.920  59.290  46.370  1.00  0.00           C
ATOM   1588 HD11 LEU A 102      38.990  59.000  46.200  1.00  0.00           H
ATOM   1589 HD12 LEU A 102      37.800  59.440  47.460  1.00  0.00           H
ATOM   1590 HD13 LEU A 102      37.620  60.150  45.730  1.00  0.00           H
ATOM   1591  CD2 LEU A 102      35.620  58.440  45.690  1.00  0.00           C
ATOM   1592 HD21 LEU A 102      35.020  57.650  45.180  1.00  0.00           H
ATOM   1593 HD22 LEU A 102      35.410  59.450  45.290  1.00  0.00           H
ATOM   1594 HD23 LEU A 102      35.190  58.500  46.720  1.00  0.00           H
ATOM   1595  C   LEU A 102      39.390  56.380  45.180  1.00  0.00           C
ATOM   1596  O   LEU A 102      39.990  56.560  46.230  1.00  0.00           O
ATOM   1597  N   MET A 103      39.040  55.080  44.870  1.00  0.00           N
ATOM   1598  HN  MET A 103      38.700  54.890  43.950  1.00  0.00           H
ATOM   1599  CA  MET A 103      39.280  53.930  45.740  1.00  0.00           C
ATOM   1600  HA  MET A 103      38.910  54.080  46.740  1.00  0.00           H
ATOM   1601  CB  MET A 103      38.440  52.710  45.220  1.00  0.00           C
ATOM   1602  HB1 MET A 103      38.720  52.590  44.150  1.00  0.00           H
ATOM   1603  HB2 MET A 103      37.400  53.100  45.140  1.00  0.00           H
ATOM   1604  CG  MET A 103      38.580  51.360  46.020  1.00  0.00           C
ATOM   1605  HG1 MET A 103      37.600  50.840  45.980  1.00  0.00           H
ATOM   1606  HG2 MET A 103      38.650  51.610  47.100  1.00  0.00           H
ATOM   1607  SD  MET A 103      39.850  50.290  45.550  1.00  0.00           S
ATOM   1608  CE  MET A 103      39.230  49.660  43.960  1.00  0.00           C
ATOM   1609  HE1 MET A 103      40.070  49.530  43.260  1.00  0.00           H
ATOM   1610  HE2 MET A 103      38.590  50.440  43.490  1.00  0.00           H
ATOM   1611  HE3 MET A 103      38.620  48.740  44.070  1.00  0.00           H
ATOM   1612  C   MET A 103      40.680  53.540  45.940  1.00  0.00           C
ATOM   1613  O   MET A 103      41.170  53.220  47.000  1.00  0.00           O
ATOM   1614  N   LEU A 104      41.490  53.580  44.830  1.00  0.00           N
ATOM   1615  HN  LEU A 104      41.020  53.780  43.970  1.00  0.00           H
ATOM   1616  CA  LEU A 104      42.970  53.530  44.880  1.00  0.00           C
ATOM   1617  HA  LEU A 104      43.240  52.620  45.370  1.00  0.00           H
ATOM   1618  CB  LEU A 104      43.580  53.560  43.490  1.00  0.00           C
ATOM   1619  HB1 LEU A 104      44.680  53.700  43.460  1.00  0.00           H
ATOM   1620  HB2 LEU A 104      43.200  54.460  42.950  1.00  0.00           H
ATOM   1621  CG  LEU A 104      43.240  52.320  42.630  1.00  0.00           C
ATOM   1622  HG  LEU A 104      42.150  52.070  42.680  1.00  0.00           H
ATOM   1623  CD1 LEU A 104      43.490  52.720  41.130  1.00  0.00           C
ATOM   1624 HD11 LEU A 104      44.570  52.810  40.910  1.00  0.00           H
ATOM   1625 HD12 LEU A 104      43.150  53.740  40.870  1.00  0.00           H
ATOM   1626 HD13 LEU A 104      43.210  51.930  40.400  1.00  0.00           H
ATOM   1627  CD2 LEU A 104      43.940  51.030  42.990  1.00  0.00           C
ATOM   1628 HD21 LEU A 104      45.010  51.330  43.070  1.00  0.00           H
ATOM   1629 HD22 LEU A 104      43.790  50.190  42.290  1.00  0.00           H
ATOM   1630 HD23 LEU A 104      43.580  50.680  43.980  1.00  0.00           H
ATOM   1631  C   LEU A 104      43.580  54.650  45.690  1.00  0.00           C
ATOM   1632  O   LEU A 104      44.490  54.340  46.480  1.00  0.00           O
ATOM   1633  N   PHE A 105      43.100  55.940  45.550  1.00  0.00           N
ATOM   1634  HN  PHE A 105      42.350  56.120  44.910  1.00  0.00           H
ATOM   1635  CA  PHE A 105      43.560  57.000  46.340  1.00  0.00           C
ATOM   1636  HA  PHE A 105      44.640  57.070  46.340  1.00  0.00           H
ATOM   1637  CB  PHE A 105      43.090  58.340  45.800  1.00  0.00           C
ATOM   1638  HB1 PHE A 105      42.080  58.310  45.310  1.00  0.00           H
ATOM   1639  HB2 PHE A 105      43.860  58.710  45.090  1.00  0.00           H
ATOM   1640  CG  PHE A 105      42.980  59.400  46.900  1.00  0.00           C
ATOM   1641  CD1 PHE A 105      44.060  60.230  47.170  1.00  0.00           C
ATOM   1642  HD1 PHE A 105      44.910  60.190  46.500  1.00  0.00           H
ATOM   1643  CE1 PHE A 105      43.910  61.310  48.030  1.00  0.00           C
ATOM   1644  HE1 PHE A 105      44.680  62.060  48.180  1.00  0.00           H
ATOM   1645  CZ  PHE A 105      42.780  61.430  48.800  1.00  0.00           C
ATOM   1646  HZ  PHE A 105      42.700  62.290  49.440  1.00  0.00           H
ATOM   1647  CD2 PHE A 105      41.790  59.510  47.750  1.00  0.00           C
ATOM   1648  HD2 PHE A 105      40.970  58.890  47.440  1.00  0.00           H
ATOM   1649  CE2 PHE A 105      41.680  60.540  48.680  1.00  0.00           C
ATOM   1650  HE2 PHE A 105      40.790  60.570  49.290  1.00  0.00           H
ATOM   1651  C   PHE A 105      43.280  56.690  47.820  1.00  0.00           C
ATOM   1652  O   PHE A 105      44.080  56.730  48.750  1.00  0.00           O
ATOM   1653  N   MET A 106      42.070  56.270  48.090  1.00  0.00           N
ATOM   1654  HN  MET A 106      41.480  56.140  47.300  1.00  0.00           H
ATOM   1655  CA  MET A 106      41.590  55.890  49.460  1.00  0.00           C
ATOM   1656  HA  MET A 106      41.960  56.720  50.040  1.00  0.00           H
ATOM   1657  CB  MET A 106      40.120  55.660  49.680  1.00  0.00           C
ATOM   1658  HB1 MET A 106      39.950  55.360  50.740  1.00  0.00           H
ATOM   1659  HB2 MET A 106      39.810  54.750  49.110  1.00  0.00           H
ATOM   1660  CG  MET A 106      39.170  56.880  49.560  1.00  0.00           C
ATOM   1661  HG1 MET A 106      38.160  56.440  49.760  1.00  0.00           H
ATOM   1662  HG2 MET A 106      39.390  57.140  48.500  1.00  0.00           H
ATOM   1663  SD  MET A 106      39.470  58.250  50.630  1.00  0.00           S
ATOM   1664  CE  MET A 106      38.600  57.880  52.210  1.00  0.00           C
ATOM   1665  HE1 MET A 106      37.610  58.350  52.360  1.00  0.00           H
ATOM   1666  HE2 MET A 106      39.230  58.170  53.070  1.00  0.00           H
ATOM   1667  HE3 MET A 106      38.540  56.770  52.250  1.00  0.00           H
ATOM   1668  C   MET A 106      42.260  54.800  50.210  1.00  0.00           C
ATOM   1669  O   MET A 106      42.660  54.990  51.390  1.00  0.00           O
ATOM   1670  N   LEU A 107      42.520  53.690  49.470  1.00  0.00           N
ATOM   1671  HN  LEU A 107      42.180  53.740  48.540  1.00  0.00           H
ATOM   1672  CA  LEU A 107      43.430  52.660  49.840  1.00  0.00           C
ATOM   1673  HA  LEU A 107      43.100  52.330  50.820  1.00  0.00           H
ATOM   1674  CB  LEU A 107      43.440  51.550  48.780  1.00  0.00           C
ATOM   1675  HB1 LEU A 107      43.970  52.050  47.950  1.00  0.00           H
ATOM   1676  HB2 LEU A 107      42.430  51.250  48.400  1.00  0.00           H
ATOM   1677  CG  LEU A 107      44.190  50.250  49.120  1.00  0.00           C
ATOM   1678  HG  LEU A 107      45.130  50.400  49.690  1.00  0.00           H
ATOM   1679  CD1 LEU A 107      43.270  49.270  49.940  1.00  0.00           C
ATOM   1680 HD11 LEU A 107      43.040  49.750  50.910  1.00  0.00           H
ATOM   1681 HD12 LEU A 107      43.830  48.350  50.180  1.00  0.00           H
ATOM   1682 HD13 LEU A 107      42.330  48.960  49.440  1.00  0.00           H
ATOM   1683  CD2 LEU A 107      44.730  49.620  47.860  1.00  0.00           C
ATOM   1684 HD21 LEU A 107      45.390  48.740  48.040  1.00  0.00           H
ATOM   1685 HD22 LEU A 107      45.430  50.290  47.320  1.00  0.00           H
ATOM   1686 HD23 LEU A 107      43.950  49.240  47.170  1.00  0.00           H
ATOM   1687  C   LEU A 107      44.930  53.090  50.070  1.00  0.00           C
ATOM   1688  O   LEU A 107      45.550  52.740  51.090  1.00  0.00           O
ATOM   1689  N   ALA A 108      45.440  53.890  49.180  1.00  0.00           N
ATOM   1690  HN  ALA A 108      44.960  54.240  48.380  1.00  0.00           H
ATOM   1691  CA  ALA A 108      46.830  54.360  49.300  1.00  0.00           C
ATOM   1692  HA  ALA A 108      47.390  53.500  49.620  1.00  0.00           H
ATOM   1693  CB  ALA A 108      47.370  54.920  47.990  1.00  0.00           C
ATOM   1694  HB1 ALA A 108      46.830  55.830  47.640  1.00  0.00           H
ATOM   1695  HB2 ALA A 108      47.330  54.130  47.220  1.00  0.00           H
ATOM   1696  HB3 ALA A 108      48.460  55.140  48.080  1.00  0.00           H
ATOM   1697  C   ALA A 108      47.060  55.410  50.410  1.00  0.00           C
ATOM   1698  O   ALA A 108      48.030  55.340  51.140  1.00  0.00           O
ATOM   1699  N   MET A 109      46.070  56.320  50.570  1.00  0.00           N
ATOM   1700  HN  MET A 109      45.210  56.230  50.060  1.00  0.00           H
ATOM   1701  CA  MET A 109      46.020  57.490  51.470  1.00  0.00           C
ATOM   1702  HA  MET A 109      46.990  57.960  51.350  1.00  0.00           H
ATOM   1703  CB  MET A 109      44.880  58.520  51.130  1.00  0.00           C
ATOM   1704  HB1 MET A 109      43.930  57.980  51.290  1.00  0.00           H
ATOM   1705  HB2 MET A 109      44.900  58.760  50.050  1.00  0.00           H
ATOM   1706  CG  MET A 109      44.990  59.800  51.920  1.00  0.00           C
ATOM   1707  HG1 MET A 109      44.480  60.610  51.350  1.00  0.00           H
ATOM   1708  HG2 MET A 109      46.030  60.180  52.040  1.00  0.00           H
ATOM   1709  SD  MET A 109      44.200  59.890  53.580  1.00  0.00           S
ATOM   1710  CE  MET A 109      42.470  59.750  52.960  1.00  0.00           C
ATOM   1711  HE1 MET A 109      42.420  59.980  51.880  1.00  0.00           H
ATOM   1712  HE2 MET A 109      41.890  60.510  53.540  1.00  0.00           H
ATOM   1713  HE3 MET A 109      42.070  58.730  53.180  1.00  0.00           H
ATOM   1714  C   MET A 109      45.940  57.070  52.850  1.00  0.00           C
ATOM   1715  O   MET A 109      46.710  57.510  53.700  1.00  0.00           O
ATOM   1716  N   ASN A 110      45.020  56.130  53.190  1.00  0.00           N
ATOM   1717  HN  ASN A 110      44.370  55.740  52.540  1.00  0.00           H
ATOM   1718  CA  ASN A 110      45.030  55.550  54.510  1.00  0.00           C
ATOM   1719  HA  ASN A 110      45.350  56.370  55.130  1.00  0.00           H
ATOM   1720  CB  ASN A 110      43.650  55.050  54.920  1.00  0.00           C
ATOM   1721  HB1 ASN A 110      43.830  54.710  55.970  1.00  0.00           H
ATOM   1722  HB2 ASN A 110      43.280  54.210  54.290  1.00  0.00           H
ATOM   1723  CG  ASN A 110      42.600  56.200  54.910  1.00  0.00           C
ATOM   1724  OD1 ASN A 110      42.720  57.130  55.780  1.00  0.00           O
ATOM   1725  ND2 ASN A 110      41.620  56.310  53.990  1.00  0.00           N
ATOM   1726 HD21 ASN A 110      41.580  55.800  53.140  1.00  0.00           H
ATOM   1727 HD22 ASN A 110      41.110  57.160  54.010  1.00  0.00           H
ATOM   1728  C   ASN A 110      46.110  54.490  54.810  1.00  0.00           C
ATOM   1729  O   ASN A 110      46.540  54.330  55.960  1.00  0.00           O
ATOM   1730  N   ARG A 111      46.670  53.830  53.850  1.00  0.00           N
ATOM   1731  HN  ARG A 111      46.210  53.930  52.970  1.00  0.00           H
ATOM   1732  CA  ARG A 111      47.870  53.040  53.990  1.00  0.00           C
ATOM   1733  HA  ARG A 111      47.790  52.410  54.860  1.00  0.00           H
ATOM   1734  CB  ARG A 111      48.140  52.100  52.790  1.00  0.00           C
ATOM   1735  HB1 ARG A 111      48.010  52.800  51.930  1.00  0.00           H
ATOM   1736  HB2 ARG A 111      47.320  51.350  52.710  1.00  0.00           H
ATOM   1737  CG  ARG A 111      49.460  51.370  52.510  1.00  0.00           C
ATOM   1738  HG1 ARG A 111      49.740  50.850  53.450  1.00  0.00           H
ATOM   1739  HG2 ARG A 111      50.180  52.220  52.460  1.00  0.00           H
ATOM   1740  CD  ARG A 111      49.410  50.430  51.340  1.00  0.00           C
ATOM   1741  HD1 ARG A 111      48.450  49.890  51.430  1.00  0.00           H
ATOM   1742  HD2 ARG A 111      50.260  49.720  51.370  1.00  0.00           H
ATOM   1743  NE  ARG A 111      49.590  51.160  50.050  1.00  0.00           N
ATOM   1744  HE  ARG A 111      49.810  52.130  50.040  1.00  0.00           H
ATOM   1745  CZ  ARG A 111      49.060  50.810  48.860  1.00  0.00           C
ATOM   1746  NH1 ARG A 111      48.600  49.600  48.720  1.00  0.00           N
ATOM   1747 HH11 ARG A 111      48.490  49.000  49.510  1.00  0.00           H
ATOM   1748 HH12 ARG A 111      48.340  49.330  47.790  1.00  0.00           H
ATOM   1749  NH2 ARG A 111      49.130  51.680  47.880  1.00  0.00           N
ATOM   1750 HH21 ARG A 111      49.450  52.600  48.130  1.00  0.00           H
ATOM   1751 HH22 ARG A 111      48.770  51.450  46.980  1.00  0.00           H
ATOM   1752  C   ARG A 111      49.060  53.940  54.390  1.00  0.00           C
ATOM   1753  O   ARG A 111      49.880  53.560  55.240  1.00  0.00           O
ATOM   1754  N   GLN A 112      49.200  55.090  53.830  1.00  0.00           N
ATOM   1755  HN  GLN A 112      48.630  55.260  53.030  1.00  0.00           H
ATOM   1756  CA  GLN A 112      50.170  56.080  54.250  1.00  0.00           C
ATOM   1757  HA  GLN A 112      51.110  55.550  54.290  1.00  0.00           H
ATOM   1758  CB  GLN A 112      50.350  57.180  53.200  1.00  0.00           C
ATOM   1759  HB1 GLN A 112      49.440  57.800  53.120  1.00  0.00           H
ATOM   1760  HB2 GLN A 112      50.470  56.790  52.170  1.00  0.00           H
ATOM   1761  CG  GLN A 112      51.410  58.240  53.530  1.00  0.00           C
ATOM   1762  HG1 GLN A 112      51.110  58.760  54.470  1.00  0.00           H
ATOM   1763  HG2 GLN A 112      51.310  59.000  52.730  1.00  0.00           H
ATOM   1764  CD  GLN A 112      52.810  57.640  53.690  1.00  0.00           C
ATOM   1765  OE1 GLN A 112      53.270  56.900  52.780  1.00  0.00           O
ATOM   1766  NE2 GLN A 112      53.610  57.940  54.800  1.00  0.00           N
ATOM   1767 HE21 GLN A 112      53.150  58.240  55.630  1.00  0.00           H
ATOM   1768 HE22 GLN A 112      54.500  57.500  54.840  1.00  0.00           H
ATOM   1769  C   GLN A 112      49.910  56.580  55.730  1.00  0.00           C
ATOM   1770  O   GLN A 112      50.800  56.600  56.570  1.00  0.00           O
ATOM   1771  N   GLY A 113      48.650  56.870  56.070  1.00  0.00           N
ATOM   1772  HN  GLY A 113      47.990  56.880  55.320  1.00  0.00           H
ATOM   1773  CA  GLY A 113      48.400  57.420  57.390  1.00  0.00           C
ATOM   1774  HA1 GLY A 113      47.400  57.800  57.480  1.00  0.00           H
ATOM   1775  HA2 GLY A 113      49.000  58.260  57.720  1.00  0.00           H
ATOM   1776  C   GLY A 113      48.420  56.380  58.510  1.00  0.00           C
ATOM   1777  O   GLY A 113      48.880  56.760  59.580  1.00  0.00           O
ATOM   1778  N   SER A 114      47.880  55.190  58.310  1.00  0.00           N
ATOM   1779  HN  SER A 114      47.560  54.990  57.380  1.00  0.00           H
ATOM   1780  CA  SER A 114      47.750  54.180  59.340  1.00  0.00           C
ATOM   1781  HA  SER A 114      47.140  54.610  60.130  1.00  0.00           H
ATOM   1782  CB  SER A 114      47.080  52.880  58.810  1.00  0.00           C
ATOM   1783  HB1 SER A 114      45.980  53.040  58.750  1.00  0.00           H
ATOM   1784  HB2 SER A 114      47.200  52.030  59.510  1.00  0.00           H
ATOM   1785  OG  SER A 114      47.640  52.380  57.590  1.00  0.00           O
ATOM   1786  HG1 SER A 114      47.310  52.870  56.820  1.00  0.00           H
ATOM   1787  C   SER A 114      49.110  53.830  59.910  1.00  0.00           C
ATOM   1788  O   SER A 114      49.270  53.690  61.090  1.00  0.00           O
ATOM   1789  N   ILE A 115      50.230  53.720  59.040  1.00  0.00           N
ATOM   1790  HN  ILE A 115      50.050  53.920  58.080  1.00  0.00           H
ATOM   1791  CA  ILE A 115      51.580  53.400  59.520  1.00  0.00           C
ATOM   1792  HA  ILE A 115      51.450  52.550  60.180  1.00  0.00           H
ATOM   1793  CB  ILE A 115      52.550  52.910  58.360  1.00  0.00           C
ATOM   1794  HB  ILE A 115      52.030  52.010  57.950  1.00  0.00           H
ATOM   1795  CG2 ILE A 115      52.590  53.840  57.110  1.00  0.00           C
ATOM   1796 HG21 ILE A 115      52.980  53.210  56.270  1.00  0.00           H
ATOM   1797 HG22 ILE A 115      53.260  54.700  57.330  1.00  0.00           H
ATOM   1798 HG23 ILE A 115      51.570  54.220  56.930  1.00  0.00           H
ATOM   1799  CG1 ILE A 115      53.880  52.400  58.910  1.00  0.00           C
ATOM   1800 HG11 ILE A 115      53.760  51.820  59.850  1.00  0.00           H
ATOM   1801 HG12 ILE A 115      54.500  53.300  59.090  1.00  0.00           H
ATOM   1802  CD  ILE A 115      54.720  51.510  57.950  1.00  0.00           C
ATOM   1803  HD1 ILE A 115      55.460  51.010  58.590  1.00  0.00           H
ATOM   1804  HD2 ILE A 115      55.130  52.150  57.140  1.00  0.00           H
ATOM   1805  HD3 ILE A 115      54.170  50.660  57.490  1.00  0.00           H
ATOM   1806  C   ILE A 115      52.200  54.630  60.240  1.00  0.00           C
ATOM   1807  O   ILE A 115      52.900  54.440  61.190  1.00  0.00           O
ATOM   1808  N   ILE A 116      51.840  55.830  59.810  1.00  0.00           N
ATOM   1809  HN  ILE A 116      51.360  56.080  58.970  1.00  0.00           H
ATOM   1810  CA  ILE A 116      52.200  56.990  60.570  1.00  0.00           C
ATOM   1811  HA  ILE A 116      53.270  56.880  60.740  1.00  0.00           H
ATOM   1812  CB  ILE A 116      51.870  58.250  59.790  1.00  0.00           C
ATOM   1813  HB  ILE A 116      50.850  58.110  59.360  1.00  0.00           H
ATOM   1814  CG2 ILE A 116      51.920  59.560  60.600  1.00  0.00           C
ATOM   1815 HG21 ILE A 116      51.340  59.440  61.530  1.00  0.00           H
ATOM   1816 HG22 ILE A 116      51.490  60.440  60.050  1.00  0.00           H
ATOM   1817 HG23 ILE A 116      52.950  59.870  60.840  1.00  0.00           H
ATOM   1818  CG1 ILE A 116      52.850  58.230  58.610  1.00  0.00           C
ATOM   1819 HG11 ILE A 116      52.640  58.980  57.810  1.00  0.00           H
ATOM   1820 HG12 ILE A 116      52.630  57.320  58.010  1.00  0.00           H
ATOM   1821  CD  ILE A 116      54.310  58.230  59.030  1.00  0.00           C
ATOM   1822  HD1 ILE A 116      54.640  57.310  59.570  1.00  0.00           H
ATOM   1823  HD2 ILE A 116      54.480  59.170  59.570  1.00  0.00           H
ATOM   1824  HD3 ILE A 116      54.990  58.330  58.150  1.00  0.00           H
ATOM   1825  C   ILE A 116      51.570  57.020  61.940  1.00  0.00           C
ATOM   1826  O   ILE A 116      52.270  57.170  62.960  1.00  0.00           O
ATOM   1827  N   PHE A 117      50.180  56.920  62.060  1.00  0.00           N
ATOM   1828  HN  PHE A 117      49.600  56.990  61.260  1.00  0.00           H
ATOM   1829  CA  PHE A 117      49.540  56.910  63.390  1.00  0.00           C
ATOM   1830  HA  PHE A 117      49.930  57.740  63.970  1.00  0.00           H
ATOM   1831  CB  PHE A 117      48.030  57.110  63.260  1.00  0.00           C
ATOM   1832  HB1 PHE A 117      47.660  56.950  64.300  1.00  0.00           H
ATOM   1833  HB2 PHE A 117      47.390  56.410  62.690  1.00  0.00           H
ATOM   1834  CG  PHE A 117      47.710  58.550  62.870  1.00  0.00           C
ATOM   1835  CD1 PHE A 117      48.040  59.670  63.730  1.00  0.00           C
ATOM   1836  HD1 PHE A 117      48.520  59.500  64.680  1.00  0.00           H
ATOM   1837  CE1 PHE A 117      47.560  60.970  63.430  1.00  0.00           C
ATOM   1838  HE1 PHE A 117      47.880  61.810  64.020  1.00  0.00           H
ATOM   1839  CZ  PHE A 117      46.950  61.200  62.230  1.00  0.00           C
ATOM   1840  HZ  PHE A 117      46.640  62.210  62.000  1.00  0.00           H
ATOM   1841  CD2 PHE A 117      47.080  58.810  61.590  1.00  0.00           C
ATOM   1842  HD2 PHE A 117      46.870  58.000  60.920  1.00  0.00           H
ATOM   1843  CE2 PHE A 117      46.680  60.150  61.340  1.00  0.00           C
ATOM   1844  HE2 PHE A 117      46.100  60.390  60.460  1.00  0.00           H
ATOM   1845  C   PHE A 117      49.960  55.730  64.270  1.00  0.00           C
ATOM   1846  O   PHE A 117      50.140  55.910  65.490  1.00  0.00           O
ATOM   1847  N   LEU A 118      50.230  54.640  63.670  1.00  0.00           N
ATOM   1848  HN  LEU A 118      49.990  54.500  62.720  1.00  0.00           H
ATOM   1849  CA  LEU A 118      50.840  53.530  64.340  1.00  0.00           C
ATOM   1850  HA  LEU A 118      50.170  53.330  65.160  1.00  0.00           H
ATOM   1851  CB  LEU A 118      50.960  52.280  63.420  1.00  0.00           C
ATOM   1852  HB1 LEU A 118      51.520  52.530  62.490  1.00  0.00           H
ATOM   1853  HB2 LEU A 118      49.930  52.000  63.120  1.00  0.00           H
ATOM   1854  CG  LEU A 118      51.730  51.070  63.980  1.00  0.00           C
ATOM   1855  HG  LEU A 118      52.650  51.410  64.520  1.00  0.00           H
ATOM   1856  CD1 LEU A 118      50.900  50.240  65.000  1.00  0.00           C
ATOM   1857 HD11 LEU A 118      51.560  49.370  65.270  1.00  0.00           H
ATOM   1858 HD12 LEU A 118      49.970  49.920  64.490  1.00  0.00           H
ATOM   1859 HD13 LEU A 118      50.640  50.830  65.920  1.00  0.00           H
ATOM   1860  CD2 LEU A 118      52.100  50.200  62.800  1.00  0.00           C
ATOM   1861 HD21 LEU A 118      52.530  49.200  63.020  1.00  0.00           H
ATOM   1862 HD22 LEU A 118      52.880  50.680  62.170  1.00  0.00           H
ATOM   1863 HD23 LEU A 118      51.230  50.100  62.130  1.00  0.00           H
ATOM   1864  C   LEU A 118      52.130  53.890  64.980  1.00  0.00           C
ATOM   1865  O   LEU A 118      52.380  53.570  66.120  1.00  0.00           O
ATOM   1866  N   THR A 119      53.030  54.620  64.260  1.00  0.00           N
ATOM   1867  HN  THR A 119      52.660  54.850  63.360  1.00  0.00           H
ATOM   1868  CA  THR A 119      54.250  55.190  64.860  1.00  0.00           C
ATOM   1869  HA  THR A 119      54.850  54.370  65.260  1.00  0.00           H
ATOM   1870  CB  THR A 119      55.010  56.000  63.800  1.00  0.00           C
ATOM   1871  HB  THR A 119      54.520  56.970  63.580  1.00  0.00           H
ATOM   1872  OG1 THR A 119      55.180  55.270  62.610  1.00  0.00           O
ATOM   1873  HG1 THR A 119      54.330  55.140  62.170  1.00  0.00           H
ATOM   1874  CG2 THR A 119      56.420  56.420  64.310  1.00  0.00           C
ATOM   1875 HG21 THR A 119      56.380  57.160  65.150  1.00  0.00           H
ATOM   1876 HG22 THR A 119      56.910  56.960  63.480  1.00  0.00           H
ATOM   1877 HG23 THR A 119      56.960  55.510  64.660  1.00  0.00           H
ATOM   1878  C   THR A 119      53.980  56.180  66.090  1.00  0.00           C
ATOM   1879  O   THR A 119      54.600  56.110  67.150  1.00  0.00           O
ATOM   1880  N   VAL A 120      53.010  57.100  65.950  1.00  0.00           N
ATOM   1881  HN  VAL A 120      52.420  57.050  65.140  1.00  0.00           H
ATOM   1882  CA  VAL A 120      52.620  58.140  66.870  1.00  0.00           C
ATOM   1883  HA  VAL A 120      53.510  58.660  67.190  1.00  0.00           H
ATOM   1884  CB  VAL A 120      51.610  59.170  66.360  1.00  0.00           C
ATOM   1885  HB  VAL A 120      50.660  58.690  66.030  1.00  0.00           H
ATOM   1886  CG1 VAL A 120      51.340  60.240  67.450  1.00  0.00           C
ATOM   1887 HG11 VAL A 120      52.260  60.600  67.950  1.00  0.00           H
ATOM   1888 HG12 VAL A 120      50.540  59.860  68.120  1.00  0.00           H
ATOM   1889 HG13 VAL A 120      50.760  61.080  67.020  1.00  0.00           H
ATOM   1890  CG2 VAL A 120      52.200  59.980  65.190  1.00  0.00           C
ATOM   1891 HG21 VAL A 120      52.590  59.410  64.320  1.00  0.00           H
ATOM   1892 HG22 VAL A 120      53.140  60.380  65.630  1.00  0.00           H
ATOM   1893 HG23 VAL A 120      51.560  60.860  64.980  1.00  0.00           H
ATOM   1894  C   VAL A 120      52.130  57.520  68.180  1.00  0.00           C
ATOM   1895  O   VAL A 120      52.740  57.810  69.210  1.00  0.00           O
ATOM   1896  N   VAL A 121      51.190  56.570  68.110  1.00  0.00           N
ATOM   1897  HN  VAL A 121      50.720  56.440  67.250  1.00  0.00           H
ATOM   1898  CA  VAL A 121      50.760  55.740  69.210  1.00  0.00           C
ATOM   1899  HA  VAL A 121      50.420  56.430  69.970  1.00  0.00           H
ATOM   1900  CB  VAL A 121      49.690  54.710  68.800  1.00  0.00           C
ATOM   1901  HB  VAL A 121      50.040  53.980  68.040  1.00  0.00           H
ATOM   1902  CG1 VAL A 121      49.270  53.780  69.970  1.00  0.00           C
ATOM   1903 HG11 VAL A 121      48.760  54.390  70.740  1.00  0.00           H
ATOM   1904 HG12 VAL A 121      50.090  53.240  70.480  1.00  0.00           H
ATOM   1905 HG13 VAL A 121      48.520  53.090  69.520  1.00  0.00           H
ATOM   1906  CG2 VAL A 121      48.410  55.380  68.290  1.00  0.00           C
ATOM   1907 HG21 VAL A 121      48.510  56.100  67.450  1.00  0.00           H
ATOM   1908 HG22 VAL A 121      47.950  55.890  69.170  1.00  0.00           H
ATOM   1909 HG23 VAL A 121      47.720  54.560  67.980  1.00  0.00           H
ATOM   1910  C   VAL A 121      51.860  54.930  69.840  1.00  0.00           C
ATOM   1911  O   VAL A 121      52.020  54.940  71.080  1.00  0.00           O
ATOM   1912  N   ALA A 122      52.750  54.260  69.130  1.00  0.00           N
ATOM   1913  HN  ALA A 122      52.640  54.060  68.160  1.00  0.00           H
ATOM   1914  CA  ALA A 122      53.820  53.550  69.760  1.00  0.00           C
ATOM   1915  HA  ALA A 122      53.280  52.940  70.480  1.00  0.00           H
ATOM   1916  CB  ALA A 122      54.420  52.530  68.700  1.00  0.00           C
ATOM   1917  HB1 ALA A 122      54.970  53.100  67.930  1.00  0.00           H
ATOM   1918  HB2 ALA A 122      53.600  51.850  68.390  1.00  0.00           H
ATOM   1919  HB3 ALA A 122      55.150  51.880  69.230  1.00  0.00           H
ATOM   1920  C   ALA A 122      54.830  54.500  70.400  1.00  0.00           C
ATOM   1921  O   ALA A 122      55.440  54.180  71.450  1.00  0.00           O
ATOM   1922  N   VAL A 123      55.020  55.720  69.830  1.00  0.00           N
ATOM   1923  HN  VAL A 123      54.560  56.100  69.030  1.00  0.00           H
ATOM   1924  CA  VAL A 123      55.930  56.740  70.410  1.00  0.00           C
ATOM   1925  HA  VAL A 123      56.770  56.200  70.820  1.00  0.00           H
ATOM   1926  CB  VAL A 123      56.360  57.730  69.340  1.00  0.00           C
ATOM   1927  HB  VAL A 123      55.540  58.230  68.800  1.00  0.00           H
ATOM   1928  CG1 VAL A 123      57.150  58.910  69.960  1.00  0.00           C
ATOM   1929 HG11 VAL A 123      58.000  58.480  70.510  1.00  0.00           H
ATOM   1930 HG12 VAL A 123      56.410  59.470  70.560  1.00  0.00           H
ATOM   1931 HG13 VAL A 123      57.500  59.480  69.070  1.00  0.00           H
ATOM   1932  CG2 VAL A 123      57.380  57.050  68.430  1.00  0.00           C
ATOM   1933 HG21 VAL A 123      58.020  56.420  69.100  1.00  0.00           H
ATOM   1934 HG22 VAL A 123      58.000  57.810  67.920  1.00  0.00           H
ATOM   1935 HG23 VAL A 123      56.990  56.440  67.580  1.00  0.00           H
ATOM   1936  C   VAL A 123      55.390  57.420  71.640  1.00  0.00           C
ATOM   1937  O   VAL A 123      56.080  57.640  72.650  1.00  0.00           O
ATOM   1938  N   ASP A 124      54.090  57.750  71.690  1.00  0.00           N
ATOM   1939  HN  ASP A 124      53.600  57.600  70.830  1.00  0.00           H
ATOM   1940  CA  ASP A 124      53.370  58.120  72.900  1.00  0.00           C
ATOM   1941  HA  ASP A 124      53.850  58.960  73.390  1.00  0.00           H
ATOM   1942  CB  ASP A 124      51.930  58.520  72.500  1.00  0.00           C
ATOM   1943  HB1 ASP A 124      51.330  57.680  72.050  1.00  0.00           H
ATOM   1944  HB2 ASP A 124      51.990  59.330  71.740  1.00  0.00           H
ATOM   1945  CG  ASP A 124      51.160  59.090  73.710  1.00  0.00           C
ATOM   1946  OD1 ASP A 124      51.480  60.180  74.240  1.00  0.00           O
ATOM   1947  OD2 ASP A 124      50.270  58.360  74.140  1.00  0.00           O
ATOM   1948  C   ASP A 124      53.390  57.060  73.940  1.00  0.00           C
ATOM   1949  O   ASP A 124      53.670  57.360  75.130  1.00  0.00           O
ATOM   1950  N   ARG A 125      53.060  55.790  73.600  1.00  0.00           N
ATOM   1951  HN  ARG A 125      52.830  55.630  72.640  1.00  0.00           H
ATOM   1952  CA  ARG A 125      53.230  54.680  74.500  1.00  0.00           C
ATOM   1953  HA  ARG A 125      52.620  54.760  75.390  1.00  0.00           H
ATOM   1954  CB  ARG A 125      52.550  53.480  73.810  1.00  0.00           C
ATOM   1955  HB1 ARG A 125      53.120  53.250  72.880  1.00  0.00           H
ATOM   1956  HB2 ARG A 125      51.550  53.790  73.450  1.00  0.00           H
ATOM   1957  CG  ARG A 125      52.640  52.070  74.560  1.00  0.00           C
ATOM   1958  HG1 ARG A 125      53.700  51.750  74.500  1.00  0.00           H
ATOM   1959  HG2 ARG A 125      52.030  51.430  73.900  1.00  0.00           H
ATOM   1960  CD  ARG A 125      51.990  52.130  75.990  1.00  0.00           C
ATOM   1961  HD1 ARG A 125      52.580  52.660  76.760  1.00  0.00           H
ATOM   1962  HD2 ARG A 125      51.850  51.110  76.390  1.00  0.00           H
ATOM   1963  NE  ARG A 125      50.580  52.730  75.980  1.00  0.00           N
ATOM   1964  HE  ARG A 125      50.120  52.750  75.090  1.00  0.00           H
ATOM   1965  CZ  ARG A 125      50.010  53.430  76.930  1.00  0.00           C
ATOM   1966  NH1 ARG A 125      50.560  53.740  78.080  1.00  0.00           N
ATOM   1967 HH11 ARG A 125      51.310  53.160  78.400  1.00  0.00           H
ATOM   1968 HH12 ARG A 125      49.890  53.900  78.800  1.00  0.00           H
ATOM   1969  NH2 ARG A 125      48.780  53.900  76.650  1.00  0.00           N
ATOM   1970 HH21 ARG A 125      48.340  53.720  75.770  1.00  0.00           H
ATOM   1971 HH22 ARG A 125      48.200  53.930  77.460  1.00  0.00           H
ATOM   1972  C   ARG A 125      54.590  54.390  75.010  1.00  0.00           C
ATOM   1973  O   ARG A 125      54.740  54.160  76.200  1.00  0.00           O
ATOM   1974  N   TYR A 126      55.690  54.530  74.210  1.00  0.00           N
ATOM   1975  HN  TYR A 126      55.700  54.610  73.220  1.00  0.00           H
ATOM   1976  CA  TYR A 126      57.080  54.510  74.760  1.00  0.00           C
ATOM   1977  HA  TYR A 126      57.420  53.560  75.140  1.00  0.00           H
ATOM   1978  CB  TYR A 126      57.960  54.850  73.470  1.00  0.00           C
ATOM   1979  HB1 TYR A 126      57.430  55.610  72.870  1.00  0.00           H
ATOM   1980  HB2 TYR A 126      58.110  53.860  72.990  1.00  0.00           H
ATOM   1981  CG  TYR A 126      59.370  55.310  73.740  1.00  0.00           C
ATOM   1982  CD1 TYR A 126      60.140  54.470  74.630  1.00  0.00           C
ATOM   1983  HD1 TYR A 126      59.630  53.580  74.960  1.00  0.00           H
ATOM   1984  CE1 TYR A 126      61.430  54.840  74.970  1.00  0.00           C
ATOM   1985  HE1 TYR A 126      62.040  54.170  75.560  1.00  0.00           H
ATOM   1986  CZ  TYR A 126      61.960  56.020  74.450  1.00  0.00           C
ATOM   1987  OH  TYR A 126      63.230  56.560  74.720  1.00  0.00           O
ATOM   1988  HH  TYR A 126      63.050  57.310  75.300  1.00  0.00           H
ATOM   1989  CD2 TYR A 126      59.880  56.510  73.310  1.00  0.00           C
ATOM   1990  HD2 TYR A 126      59.160  57.130  72.790  1.00  0.00           H
ATOM   1991  CE2 TYR A 126      61.230  56.840  73.560  1.00  0.00           C
ATOM   1992  HE2 TYR A 126      61.630  57.810  73.270  1.00  0.00           H
ATOM   1993  C   TYR A 126      57.340  55.560  75.790  1.00  0.00           C
ATOM   1994  O   TYR A 126      57.920  55.310  76.860  1.00  0.00           O
ATOM   1995  N   PHE A 127      56.920  56.780  75.520  1.00  0.00           N
ATOM   1996  HN  PHE A 127      56.410  57.000  74.690  1.00  0.00           H
ATOM   1997  CA  PHE A 127      57.110  57.970  76.380  1.00  0.00           C
ATOM   1998  HA  PHE A 127      58.140  57.980  76.680  1.00  0.00           H
ATOM   1999  CB  PHE A 127      56.750  59.290  75.630  1.00  0.00           C
ATOM   2000  HB1 PHE A 127      56.580  60.170  76.290  1.00  0.00           H
ATOM   2001  HB2 PHE A 127      55.850  59.120  75.010  1.00  0.00           H
ATOM   2002  CG  PHE A 127      57.740  59.680  74.560  1.00  0.00           C
ATOM   2003  CD1 PHE A 127      59.080  59.340  74.500  1.00  0.00           C
ATOM   2004  HD1 PHE A 127      59.420  58.660  75.270  1.00  0.00           H
ATOM   2005  CE1 PHE A 127      59.890  59.880  73.540  1.00  0.00           C
ATOM   2006  HE1 PHE A 127      60.960  59.760  73.580  1.00  0.00           H
ATOM   2007  CZ  PHE A 127      59.300  60.690  72.530  1.00  0.00           C
ATOM   2008  HZ  PHE A 127      59.840  61.100  71.680  1.00  0.00           H
ATOM   2009  CD2 PHE A 127      57.190  60.550  73.620  1.00  0.00           C
ATOM   2010  HD2 PHE A 127      56.140  60.860  73.660  1.00  0.00           H
ATOM   2011  CE2 PHE A 127      57.890  61.010  72.570  1.00  0.00           C
ATOM   2012  HE2 PHE A 127      57.320  61.560  71.830  1.00  0.00           H
ATOM   2013  C   PHE A 127      56.330  57.890  77.690  1.00  0.00           C
ATOM   2014  O   PHE A 127      56.860  57.950  78.750  1.00  0.00           O
ATOM   2015  N   ARG A 128      55.100  57.340  77.750  1.00  0.00           N
ATOM   2016  HN  ARG A 128      54.660  57.150  76.870  1.00  0.00           H
ATOM   2017  CA  ARG A 128      54.450  56.870  78.970  1.00  0.00           C
ATOM   2018  HA  ARG A 128      54.360  57.720  79.640  1.00  0.00           H
ATOM   2019  CB  ARG A 128      53.020  56.470  78.630  1.00  0.00           C
ATOM   2020  HB1 ARG A 128      52.600  56.080  79.580  1.00  0.00           H
ATOM   2021  HB2 ARG A 128      52.950  55.570  77.980  1.00  0.00           H
ATOM   2022  CG  ARG A 128      52.150  57.680  78.150  1.00  0.00           C
ATOM   2023  HG1 ARG A 128      52.580  58.180  77.250  1.00  0.00           H
ATOM   2024  HG2 ARG A 128      52.120  58.450  78.940  1.00  0.00           H
ATOM   2025  CD  ARG A 128      50.770  57.190  77.550  1.00  0.00           C
ATOM   2026  HD1 ARG A 128      50.100  56.780  78.330  1.00  0.00           H
ATOM   2027  HD2 ARG A 128      50.890  56.460  76.730  1.00  0.00           H
ATOM   2028  NE  ARG A 128      50.130  58.330  76.800  1.00  0.00           N
ATOM   2029  HE  ARG A 128      50.180  58.320  75.800  1.00  0.00           H
ATOM   2030  CZ  ARG A 128      49.990  59.490  77.400  1.00  0.00           C
ATOM   2031  NH1 ARG A 128      49.640  59.750  78.600  1.00  0.00           N
ATOM   2032 HH11 ARG A 128      49.380  58.980  79.180  1.00  0.00           H
ATOM   2033 HH12 ARG A 128      50.000  60.540  79.070  1.00  0.00           H
ATOM   2034  NH2 ARG A 128      50.050  60.550  76.650  1.00  0.00           N
ATOM   2035 HH21 ARG A 128      50.200  60.480  75.660  1.00  0.00           H
ATOM   2036 HH22 ARG A 128      49.640  61.450  76.850  1.00  0.00           H
ATOM   2037  C   ARG A 128      55.160  55.760  79.710  1.00  0.00           C
ATOM   2038  O   ARG A 128      55.300  55.850  80.930  1.00  0.00           O
ATOM   2039  N   VAL A 129      55.700  54.760  79.070  1.00  0.00           N
ATOM   2040  HN  VAL A 129      55.610  54.790  78.080  1.00  0.00           H
ATOM   2041  CA  VAL A 129      56.530  53.720  79.690  1.00  0.00           C
ATOM   2042  HA  VAL A 129      55.860  53.300  80.420  1.00  0.00           H
ATOM   2043  CB  VAL A 129      56.870  52.650  78.610  1.00  0.00           C
ATOM   2044  HB  VAL A 129      57.250  53.030  77.650  1.00  0.00           H
ATOM   2045  CG1 VAL A 129      57.950  51.750  79.180  1.00  0.00           C
ATOM   2046 HG11 VAL A 129      57.570  51.200  80.060  1.00  0.00           H
ATOM   2047 HG12 VAL A 129      58.900  52.320  79.330  1.00  0.00           H
ATOM   2048 HG13 VAL A 129      58.170  51.140  78.280  1.00  0.00           H
ATOM   2049  CG2 VAL A 129      55.550  51.890  78.380  1.00  0.00           C
ATOM   2050 HG21 VAL A 129      55.790  51.240  77.510  1.00  0.00           H
ATOM   2051 HG22 VAL A 129      54.680  52.570  78.260  1.00  0.00           H
ATOM   2052 HG23 VAL A 129      55.330  51.200  79.230  1.00  0.00           H
ATOM   2053  C   VAL A 129      57.780  54.220  80.420  1.00  0.00           C
ATOM   2054  O   VAL A 129      58.100  53.800  81.510  1.00  0.00           O
ATOM   2055  N   VAL A 130      58.530  55.220  79.800  1.00  0.00           N
ATOM   2056  HN  VAL A 130      58.390  55.380  78.820  1.00  0.00           H
ATOM   2057  CA  VAL A 130      59.650  55.830  80.330  1.00  0.00           C
ATOM   2058  HA  VAL A 130      60.270  55.050  80.750  1.00  0.00           H
ATOM   2059  CB  VAL A 130      60.400  56.590  79.230  1.00  0.00           C
ATOM   2060  HB  VAL A 130      59.650  57.260  78.760  1.00  0.00           H
ATOM   2061  CG1 VAL A 130      61.480  57.470  79.850  1.00  0.00           C
ATOM   2062 HG11 VAL A 130      62.100  57.830  79.000  1.00  0.00           H
ATOM   2063 HG12 VAL A 130      62.130  56.830  80.490  1.00  0.00           H
ATOM   2064 HG13 VAL A 130      60.970  58.290  80.370  1.00  0.00           H
ATOM   2065  CG2 VAL A 130      60.930  55.490  78.260  1.00  0.00           C
ATOM   2066 HG21 VAL A 130      60.160  54.770  77.910  1.00  0.00           H
ATOM   2067 HG22 VAL A 130      61.740  54.900  78.740  1.00  0.00           H
ATOM   2068 HG23 VAL A 130      61.430  56.000  77.410  1.00  0.00           H
ATOM   2069  C   VAL A 130      59.290  56.680  81.520  1.00  0.00           C
ATOM   2070  O   VAL A 130      59.920  56.650  82.550  1.00  0.00           O
ATOM   2071  N   HSD A 131      58.250  57.480  81.350  1.00  0.00           N
ATOM   2072  HN  HSD A 131      57.870  57.600  80.440  1.00  0.00           H
ATOM   2073  CA  HSD A 131      57.700  58.330  82.390  1.00  0.00           C
ATOM   2074  HA  HSD A 131      57.200  57.630  83.050  1.00  0.00           H
ATOM   2075  CB  HSD A 131      58.730  59.190  83.250  1.00  0.00           C
ATOM   2076  HB1 HSD A 131      59.470  59.570  82.510  1.00  0.00           H
ATOM   2077  HB2 HSD A 131      59.310  58.490  83.880  1.00  0.00           H
ATOM   2078  ND1 HSD A 131      58.380  61.530  83.970  1.00  0.00           N
ATOM   2079  HD1 HSD A 131      59.010  61.910  83.300  1.00  0.00           H
ATOM   2080  CG  HSD A 131      58.150  60.150  84.160  1.00  0.00           C
ATOM   2081  CE1 HSD A 131      57.610  62.190  84.850  1.00  0.00           C
ATOM   2082  HE1 HSD A 131      57.570  63.260  85.050  1.00  0.00           H
ATOM   2083  NE2 HSD A 131      56.860  61.330  85.540  1.00  0.00           N
ATOM   2084  CD2 HSD A 131      57.150  60.080  85.060  1.00  0.00           C
ATOM   2085  HD2 HSD A 131      56.610  59.240  85.480  1.00  0.00           H
ATOM   2086  C   HSD A 131      56.730  59.350  81.720  1.00  0.00           C
ATOM   2087  O   HSD A 131      57.230  60.030  80.850  1.00  0.00           O
ATOM   2088  N   PRO A 132      55.430  59.610  81.960  1.00  0.00           N
ATOM   2089  CD  PRO A 132      54.710  58.760  82.960  1.00  0.00           C
ATOM   2090  HD1 PRO A 132      54.550  59.360  83.880  1.00  0.00           H
ATOM   2091  HD2 PRO A 132      55.130  57.740  83.030  1.00  0.00           H
ATOM   2092  CA  PRO A 132      54.530  60.310  81.110  1.00  0.00           C
ATOM   2093  HA  PRO A 132      54.640  59.930  80.110  1.00  0.00           H
ATOM   2094  CB  PRO A 132      53.130  59.900  81.680  1.00  0.00           C
ATOM   2095  HB1 PRO A 132      52.360  59.760  80.890  1.00  0.00           H
ATOM   2096  HB2 PRO A 132      52.780  60.700  82.360  1.00  0.00           H
ATOM   2097  CG  PRO A 132      53.340  58.580  82.300  1.00  0.00           C
ATOM   2098  HG1 PRO A 132      52.510  58.320  83.000  1.00  0.00           H
ATOM   2099  HG2 PRO A 132      53.490  57.880  81.460  1.00  0.00           H
ATOM   2100  C   PRO A 132      54.530  61.810  81.070  1.00  0.00           C
ATOM   2101  O   PRO A 132      53.480  62.400  80.810  1.00  0.00           O
ATOM   2102  N   HSD A 133      55.720  62.470  81.220  1.00  0.00           N
ATOM   2103  HN  HSD A 133      56.470  61.840  81.340  1.00  0.00           H
ATOM   2104  CA  HSD A 133      55.740  63.920  81.150  1.00  0.00           C
ATOM   2105  HA  HSD A 133      54.720  64.280  81.080  1.00  0.00           H
ATOM   2106  CB  HSD A 133      56.120  64.610  82.460  1.00  0.00           C
ATOM   2107  HB1 HSD A 133      56.320  65.690  82.290  1.00  0.00           H
ATOM   2108  HB2 HSD A 133      57.020  64.080  82.810  1.00  0.00           H
ATOM   2109  ND1 HSD A 133      54.350  65.490  84.180  1.00  0.00           N
ATOM   2110  HD1 HSD A 133      54.350  66.470  83.980  1.00  0.00           H
ATOM   2111  CG  HSD A 133      55.030  64.480  83.490  1.00  0.00           C
ATOM   2112  CE1 HSD A 133      53.480  64.850  85.040  1.00  0.00           C
ATOM   2113  HE1 HSD A 133      52.750  65.290  85.720  1.00  0.00           H
ATOM   2114  NE2 HSD A 133      53.570  63.520  84.980  1.00  0.00           N
ATOM   2115  CD2 HSD A 133      54.520  63.300  84.000  1.00  0.00           C
ATOM   2116  HD2 HSD A 133      54.870  62.270  83.980  1.00  0.00           H
ATOM   2117  C   HSD A 133      56.380  64.440  79.920  1.00  0.00           C
ATOM   2118  O   HSD A 133      56.550  65.640  79.790  1.00  0.00           O
ATOM   2119  N   HSD A 134      56.790  63.610  79.020  1.00  0.00           N
ATOM   2120  HN  HSD A 134      56.620  62.640  79.140  1.00  0.00           H
ATOM   2121  CA  HSD A 134      57.330  63.960  77.710  1.00  0.00           C
ATOM   2122  HA  HSD A 134      58.290  64.460  77.740  1.00  0.00           H
ATOM   2123  CB  HSD A 134      57.610  62.720  76.810  1.00  0.00           C
ATOM   2124  HB1 HSD A 134      58.030  62.840  75.800  1.00  0.00           H
ATOM   2125  HB2 HSD A 134      56.630  62.250  76.580  1.00  0.00           H
ATOM   2126  ND1 HSD A 134      58.190  60.780  78.430  1.00  0.00           N
ATOM   2127  HD1 HSD A 134      57.390  60.600  78.990  1.00  0.00           H
ATOM   2128  CG  HSD A 134      58.530  61.600  77.450  1.00  0.00           C
ATOM   2129  CE1 HSD A 134      59.300  60.040  78.700  1.00  0.00           C
ATOM   2130  HE1 HSD A 134      59.210  59.250  79.450  1.00  0.00           H
ATOM   2131  NE2 HSD A 134      60.340  60.360  77.940  1.00  0.00           N
ATOM   2132  CD2 HSD A 134      59.870  61.390  77.190  1.00  0.00           C
ATOM   2133  HD2 HSD A 134      60.560  61.730  76.430  1.00  0.00           H
ATOM   2134  C   HSD A 134      56.370  64.780  76.890  1.00  0.00           C
ATOM   2135  O   HSD A 134      55.150  64.520  76.890  1.00  0.00           O
ATOM   2136  N   ALA A 135      56.830  65.670  76.120  1.00  0.00           N
ATOM   2137  HN  ALA A 135      57.800  65.710  75.870  1.00  0.00           H
ATOM   2138  CA  ALA A 135      56.090  66.680  75.360  1.00  0.00           C
ATOM   2139  HA  ALA A 135      55.730  67.410  76.070  1.00  0.00           H
ATOM   2140  CB  ALA A 135      57.170  67.420  74.540  1.00  0.00           C
ATOM   2141  HB1 ALA A 135      56.770  68.310  73.990  1.00  0.00           H
ATOM   2142  HB2 ALA A 135      57.770  66.760  73.870  1.00  0.00           H
ATOM   2143  HB3 ALA A 135      57.920  67.900  75.200  1.00  0.00           H
ATOM   2144  C   ALA A 135      54.880  66.270  74.550  1.00  0.00           C
ATOM   2145  O   ALA A 135      53.830  66.980  74.590  1.00  0.00           O
ATOM   2146  N   LEU A 136      54.950  65.110  73.900  1.00  0.00           N
ATOM   2147  HN  LEU A 136      55.850  64.700  73.800  1.00  0.00           H
ATOM   2148  CA  LEU A 136      53.900  64.490  73.130  1.00  0.00           C
ATOM   2149  HA  LEU A 136      53.500  65.260  72.510  1.00  0.00           H
ATOM   2150  CB  LEU A 136      54.540  63.340  72.240  1.00  0.00           C
ATOM   2151  HB1 LEU A 136      55.070  62.710  72.990  1.00  0.00           H
ATOM   2152  HB2 LEU A 136      55.270  63.840  71.560  1.00  0.00           H
ATOM   2153  CG  LEU A 136      53.530  62.570  71.290  1.00  0.00           C
ATOM   2154  HG  LEU A 136      52.700  62.160  71.900  1.00  0.00           H
ATOM   2155  CD1 LEU A 136      53.000  63.470  70.210  1.00  0.00           C
ATOM   2156 HD11 LEU A 136      52.490  64.410  70.540  1.00  0.00           H
ATOM   2157 HD12 LEU A 136      52.350  62.920  69.500  1.00  0.00           H
ATOM   2158 HD13 LEU A 136      53.780  63.870  69.530  1.00  0.00           H
ATOM   2159  CD2 LEU A 136      54.140  61.270  70.750  1.00  0.00           C
ATOM   2160 HD21 LEU A 136      54.460  60.690  71.660  1.00  0.00           H
ATOM   2161 HD22 LEU A 136      55.050  61.370  70.110  1.00  0.00           H
ATOM   2162 HD23 LEU A 136      53.510  60.620  70.110  1.00  0.00           H
ATOM   2163  C   LEU A 136      52.750  63.980  73.960  1.00  0.00           C
ATOM   2164  O   LEU A 136      51.590  64.040  73.560  1.00  0.00           O
ATOM   2165  N   ASN A 137      53.100  63.490  75.170  1.00  0.00           N
ATOM   2166  HN  ASN A 137      54.080  63.450  75.350  1.00  0.00           H
ATOM   2167  CA  ASN A 137      52.140  63.070  76.220  1.00  0.00           C
ATOM   2168  HA  ASN A 137      51.410  62.440  75.730  1.00  0.00           H
ATOM   2169  CB  ASN A 137      52.820  62.390  77.490  1.00  0.00           C
ATOM   2170  HB1 ASN A 137      52.080  62.010  78.220  1.00  0.00           H
ATOM   2171  HB2 ASN A 137      53.470  63.110  78.030  1.00  0.00           H
ATOM   2172  CG  ASN A 137      53.740  61.240  77.030  1.00  0.00           C
ATOM   2173  OD1 ASN A 137      54.750  61.140  77.730  1.00  0.00           O
ATOM   2174  ND2 ASN A 137      53.350  60.440  76.030  1.00  0.00           N
ATOM   2175 HD21 ASN A 137      53.910  59.670  75.720  1.00  0.00           H
ATOM   2176 HD22 ASN A 137      52.560  60.670  75.480  1.00  0.00           H
ATOM   2177  C   ASN A 137      51.360  64.260  76.790  1.00  0.00           C
ATOM   2178  O   ASN A 137      50.150  64.220  77.140  1.00  0.00           O
ATOM   2179  N   LYS A 138      52.040  65.470  76.850  1.00  0.00           N
ATOM   2180  HN  LYS A 138      53.000  65.500  76.590  1.00  0.00           H
ATOM   2181  CA  LYS A 138      51.610  66.580  77.620  1.00  0.00           C
ATOM   2182  HA  LYS A 138      50.820  66.300  78.300  1.00  0.00           H
ATOM   2183  CB  LYS A 138      52.750  66.960  78.590  1.00  0.00           C
ATOM   2184  HB1 LYS A 138      52.410  67.860  79.160  1.00  0.00           H
ATOM   2185  HB2 LYS A 138      53.670  67.150  78.000  1.00  0.00           H
ATOM   2186  CG  LYS A 138      53.030  65.910  79.680  1.00  0.00           C
ATOM   2187  HG1 LYS A 138      53.820  66.290  80.370  1.00  0.00           H
ATOM   2188  HG2 LYS A 138      53.450  65.010  79.160  1.00  0.00           H
ATOM   2189  CD  LYS A 138      51.920  65.420  80.620  1.00  0.00           C
ATOM   2190  HD1 LYS A 138      52.430  64.670  81.250  1.00  0.00           H
ATOM   2191  HD2 LYS A 138      51.050  65.000  80.070  1.00  0.00           H
ATOM   2192  CE  LYS A 138      51.480  66.430  81.610  1.00  0.00           C
ATOM   2193  HE1 LYS A 138      50.980  67.280  81.110  1.00  0.00           H
ATOM   2194  HE2 LYS A 138      52.380  66.790  82.160  1.00  0.00           H
ATOM   2195  NZ  LYS A 138      50.450  65.870  82.500  1.00  0.00           N
ATOM   2196  HZ1 LYS A 138      50.140  66.630  83.150  1.00  0.00           H
ATOM   2197  HZ2 LYS A 138      50.940  65.180  83.110  1.00  0.00           H
ATOM   2198  HZ3 LYS A 138      49.590  65.510  82.040  1.00  0.00           H
ATOM   2199  C   LYS A 138      51.040  67.670  76.730  1.00  0.00           C
ATOM   2200  O   LYS A 138      50.820  68.760  77.290  1.00  0.00           O
ATOM   2201  N   ILE A 139      50.880  67.450  75.420  1.00  0.00           N
ATOM   2202  HN  ILE A 139      51.040  66.490  75.170  1.00  0.00           H
ATOM   2203  CA  ILE A 139      50.210  68.410  74.530  1.00  0.00           C
ATOM   2204  HA  ILE A 139      50.560  69.390  74.830  1.00  0.00           H
ATOM   2205  CB  ILE A 139      50.390  68.350  73.020  1.00  0.00           C
ATOM   2206  HB  ILE A 139      49.590  68.920  72.490  1.00  0.00           H
ATOM   2207  CG2 ILE A 139      51.700  69.080  72.790  1.00  0.00           C
ATOM   2208 HG21 ILE A 139      51.850  69.280  71.700  1.00  0.00           H
ATOM   2209 HG22 ILE A 139      52.470  68.320  73.030  1.00  0.00           H
ATOM   2210 HG23 ILE A 139      51.730  70.040  73.350  1.00  0.00           H
ATOM   2211  CG1 ILE A 139      50.300  66.950  72.540  1.00  0.00           C
ATOM   2212 HG11 ILE A 139      49.330  66.490  72.800  1.00  0.00           H
ATOM   2213 HG12 ILE A 139      51.140  66.360  72.980  1.00  0.00           H
ATOM   2214  CD  ILE A 139      50.430  66.860  71.010  1.00  0.00           C
ATOM   2215  HD1 ILE A 139      51.330  67.320  70.560  1.00  0.00           H
ATOM   2216  HD2 ILE A 139      49.550  67.240  70.450  1.00  0.00           H
ATOM   2217  HD3 ILE A 139      50.390  65.850  70.540  1.00  0.00           H
ATOM   2218  C   ILE A 139      48.630  68.420  74.660  1.00  0.00           C
ATOM   2219  O   ILE A 139      48.060  67.400  74.990  1.00  0.00           O
ATOM   2220  N   SER A 140      48.010  69.590  74.600  1.00  0.00           N
ATOM   2221  HN  SER A 140      48.530  70.380  74.310  1.00  0.00           H
ATOM   2222  CA  SER A 140      46.570  69.740  74.720  1.00  0.00           C
ATOM   2223  HA  SER A 140      46.200  69.380  75.660  1.00  0.00           H
ATOM   2224  CB  SER A 140      46.060  71.270  74.580  1.00  0.00           C
ATOM   2225  HB1 SER A 140      46.520  71.830  75.430  1.00  0.00           H
ATOM   2226  HB2 SER A 140      44.960  71.360  74.700  1.00  0.00           H
ATOM   2227  OG  SER A 140      46.500  71.780  73.400  1.00  0.00           O
ATOM   2228  HG1 SER A 140      47.450  71.800  73.470  1.00  0.00           H
ATOM   2229  C   SER A 140      45.790  68.890  73.590  1.00  0.00           C
ATOM   2230  O   SER A 140      46.420  68.590  72.620  1.00  0.00           O
ATOM   2231  N   ASN A 141      44.510  68.640  73.740  1.00  0.00           N
ATOM   2232  HN  ASN A 141      44.000  69.020  74.510  1.00  0.00           H
ATOM   2233  CA  ASN A 141      43.660  67.850  72.880  1.00  0.00           C
ATOM   2234  HA  ASN A 141      44.260  66.990  72.590  1.00  0.00           H
ATOM   2235  CB  ASN A 141      42.280  67.450  73.630  1.00  0.00           C
ATOM   2236  HB1 ASN A 141      41.640  66.840  72.950  1.00  0.00           H
ATOM   2237  HB2 ASN A 141      41.650  68.340  73.850  1.00  0.00           H
ATOM   2238  CG  ASN A 141      42.430  66.540  74.900  1.00  0.00           C
ATOM   2239  OD1 ASN A 141      43.430  65.880  75.160  1.00  0.00           O
ATOM   2240  ND2 ASN A 141      41.330  66.590  75.660  1.00  0.00           N
ATOM   2241 HD21 ASN A 141      41.250  66.020  76.470  1.00  0.00           H
ATOM   2242 HD22 ASN A 141      40.550  67.120  75.330  1.00  0.00           H
ATOM   2243  C   ASN A 141      43.510  68.650  71.560  1.00  0.00           C
ATOM   2244  O   ASN A 141      43.570  68.100  70.500  1.00  0.00           O
ATOM   2245  N   ARG A 142      43.310  70.010  71.570  1.00  0.00           N
ATOM   2246  HN  ARG A 142      43.320  70.460  72.460  1.00  0.00           H
ATOM   2247  CA  ARG A 142      43.340  70.830  70.370  1.00  0.00           C
ATOM   2248  HA  ARG A 142      42.650  70.540  69.600  1.00  0.00           H
ATOM   2249  CB  ARG A 142      42.950  72.280  70.710  1.00  0.00           C
ATOM   2250  HB1 ARG A 142      41.910  72.310  71.100  1.00  0.00           H
ATOM   2251  HB2 ARG A 142      42.950  72.880  69.770  1.00  0.00           H
ATOM   2252  CG  ARG A 142      43.690  72.890  71.900  1.00  0.00           C
ATOM   2253  HG1 ARG A 142      44.700  73.200  71.540  1.00  0.00           H
ATOM   2254  HG2 ARG A 142      43.860  72.200  72.770  1.00  0.00           H
ATOM   2255  CD  ARG A 142      43.110  74.280  72.410  1.00  0.00           C
ATOM   2256  HD1 ARG A 142      43.030  75.070  71.630  1.00  0.00           H
ATOM   2257  HD2 ARG A 142      43.680  74.620  73.300  1.00  0.00           H
ATOM   2258  NE  ARG A 142      41.700  73.980  72.880  1.00  0.00           N
ATOM   2259  HE  ARG A 142      41.590  73.010  73.070  1.00  0.00           H
ATOM   2260  CZ  ARG A 142      40.710  74.870  73.240  1.00  0.00           C
ATOM   2261  NH1 ARG A 142      40.780  76.170  73.190  1.00  0.00           N
ATOM   2262 HH11 ARG A 142      41.520  76.620  72.700  1.00  0.00           H
ATOM   2263 HH12 ARG A 142      39.940  76.700  73.350  1.00  0.00           H
ATOM   2264  NH2 ARG A 142      39.640  74.420  73.820  1.00  0.00           N
ATOM   2265 HH21 ARG A 142      39.400  73.450  73.910  1.00  0.00           H
ATOM   2266 HH22 ARG A 142      38.920  75.020  74.170  1.00  0.00           H
ATOM   2267  C   ARG A 142      44.730  70.890  69.720  1.00  0.00           C
ATOM   2268  O   ARG A 142      44.770  70.880  68.510  1.00  0.00           O
ATOM   2269  N   THR A 143      45.840  70.930  70.430  1.00  0.00           N
ATOM   2270  HN  THR A 143      45.860  71.060  71.410  1.00  0.00           H
ATOM   2271  CA  THR A 143      47.170  70.640  69.850  1.00  0.00           C
ATOM   2272  HA  THR A 143      47.330  71.270  68.990  1.00  0.00           H
ATOM   2273  CB  THR A 143      48.350  71.080  70.730  1.00  0.00           C
ATOM   2274  HB  THR A 143      48.260  70.520  71.680  1.00  0.00           H
ATOM   2275  OG1 THR A 143      48.370  72.490  71.070  1.00  0.00           O
ATOM   2276  HG1 THR A 143      48.590  72.440  72.010  1.00  0.00           H
ATOM   2277  CG2 THR A 143      49.690  70.720  69.990  1.00  0.00           C
ATOM   2278 HG21 THR A 143      49.900  69.640  69.950  1.00  0.00           H
ATOM   2279 HG22 THR A 143      50.570  71.210  70.470  1.00  0.00           H
ATOM   2280 HG23 THR A 143      49.540  71.140  68.960  1.00  0.00           H
ATOM   2281  C   THR A 143      47.190  69.200  69.270  1.00  0.00           C
ATOM   2282  O   THR A 143      47.520  69.050  68.050  1.00  0.00           O
ATOM   2283  N   ALA A 144      46.720  68.110  69.960  1.00  0.00           N
ATOM   2284  HN  ALA A 144      46.490  68.130  70.930  1.00  0.00           H
ATOM   2285  CA  ALA A 144      46.700  66.770  69.390  1.00  0.00           C
ATOM   2286  HA  ALA A 144      47.720  66.420  69.240  1.00  0.00           H
ATOM   2287  CB  ALA A 144      46.070  65.850  70.480  1.00  0.00           C
ATOM   2288  HB1 ALA A 144      46.550  65.980  71.480  1.00  0.00           H
ATOM   2289  HB2 ALA A 144      46.270  64.790  70.240  1.00  0.00           H
ATOM   2290  HB3 ALA A 144      44.980  66.080  70.610  1.00  0.00           H
ATOM   2291  C   ALA A 144      45.860  66.710  68.100  1.00  0.00           C
ATOM   2292  O   ALA A 144      46.250  66.050  67.180  1.00  0.00           O
ATOM   2293  N   ALA A 145      44.680  67.430  68.030  1.00  0.00           N
ATOM   2294  HN  ALA A 145      44.420  67.820  68.910  1.00  0.00           H
ATOM   2295  CA  ALA A 145      43.780  67.520  66.850  1.00  0.00           C
ATOM   2296  HA  ALA A 145      43.550  66.530  66.450  1.00  0.00           H
ATOM   2297  CB  ALA A 145      42.510  68.060  67.360  1.00  0.00           C
ATOM   2298  HB1 ALA A 145      42.650  69.060  67.840  1.00  0.00           H
ATOM   2299  HB2 ALA A 145      41.950  67.420  68.080  1.00  0.00           H
ATOM   2300  HB3 ALA A 145      41.810  68.140  66.500  1.00  0.00           H
ATOM   2301  C   ALA A 145      44.370  68.260  65.640  1.00  0.00           C
ATOM   2302  O   ALA A 145      44.300  67.720  64.560  1.00  0.00           O
ATOM   2303  N   ILE A 146      45.050  69.400  65.910  1.00  0.00           N
ATOM   2304  HN  ILE A 146      45.080  69.780  66.830  1.00  0.00           H
ATOM   2305  CA  ILE A 146      45.770  70.250  65.000  1.00  0.00           C
ATOM   2306  HA  ILE A 146      45.210  70.350  64.070  1.00  0.00           H
ATOM   2307  CB  ILE A 146      46.160  71.600  65.490  1.00  0.00           C
ATOM   2308  HB  ILE A 146      46.760  71.460  66.420  1.00  0.00           H
ATOM   2309  CG2 ILE A 146      46.960  72.430  64.420  1.00  0.00           C
ATOM   2310 HG21 ILE A 146      47.540  73.250  64.900  1.00  0.00           H
ATOM   2311 HG22 ILE A 146      46.210  72.750  63.670  1.00  0.00           H
ATOM   2312 HG23 ILE A 146      47.760  71.960  63.800  1.00  0.00           H
ATOM   2313  CG1 ILE A 146      44.850  72.330  65.910  1.00  0.00           C
ATOM   2314 HG11 ILE A 146      44.140  71.700  66.490  1.00  0.00           H
ATOM   2315 HG12 ILE A 146      44.300  72.520  64.970  1.00  0.00           H
ATOM   2316  CD  ILE A 146      45.220  73.570  66.740  1.00  0.00           C
ATOM   2317  HD1 ILE A 146      46.000  74.220  66.280  1.00  0.00           H
ATOM   2318  HD2 ILE A 146      45.670  73.230  67.700  1.00  0.00           H
ATOM   2319  HD3 ILE A 146      44.350  74.220  66.970  1.00  0.00           H
ATOM   2320  C   ILE A 146      46.970  69.610  64.450  1.00  0.00           C
ATOM   2321  O   ILE A 146      47.190  69.670  63.210  1.00  0.00           O
ATOM   2322  N   ILE A 147      47.840  68.960  65.250  1.00  0.00           N
ATOM   2323  HN  ILE A 147      47.720  69.000  66.240  1.00  0.00           H
ATOM   2324  CA  ILE A 147      48.930  68.120  64.670  1.00  0.00           C
ATOM   2325  HA  ILE A 147      49.540  68.710  64.000  1.00  0.00           H
ATOM   2326  CB  ILE A 147      49.690  67.500  65.830  1.00  0.00           C
ATOM   2327  HB  ILE A 147      48.890  67.210  66.550  1.00  0.00           H
ATOM   2328  CG2 ILE A 147      50.530  66.310  65.410  1.00  0.00           C
ATOM   2329 HG21 ILE A 147      51.390  66.770  64.880  1.00  0.00           H
ATOM   2330 HG22 ILE A 147      50.000  65.520  64.840  1.00  0.00           H
ATOM   2331 HG23 ILE A 147      51.090  65.880  66.270  1.00  0.00           H
ATOM   2332  CG1 ILE A 147      50.580  68.620  66.410  1.00  0.00           C
ATOM   2333 HG11 ILE A 147      49.960  69.550  66.530  1.00  0.00           H
ATOM   2334 HG12 ILE A 147      51.420  68.840  65.710  1.00  0.00           H
ATOM   2335  CD  ILE A 147      51.140  68.260  67.830  1.00  0.00           C
ATOM   2336  HD1 ILE A 147      50.390  67.990  68.590  1.00  0.00           H
ATOM   2337  HD2 ILE A 147      51.740  69.090  68.250  1.00  0.00           H
ATOM   2338  HD3 ILE A 147      51.910  67.490  67.610  1.00  0.00           H
ATOM   2339  C   ILE A 147      48.340  66.960  63.870  1.00  0.00           C
ATOM   2340  O   ILE A 147      48.790  66.690  62.780  1.00  0.00           O
ATOM   2341  N   SER A 148      47.280  66.230  64.370  1.00  0.00           N
ATOM   2342  HN  SER A 148      47.000  66.360  65.310  1.00  0.00           H
ATOM   2343  CA  SER A 148      46.650  65.150  63.550  1.00  0.00           C
ATOM   2344  HA  SER A 148      47.430  64.420  63.420  1.00  0.00           H
ATOM   2345  CB  SER A 148      45.550  64.440  64.280  1.00  0.00           C
ATOM   2346  HB1 SER A 148      45.090  63.660  63.650  1.00  0.00           H
ATOM   2347  HB2 SER A 148      44.700  65.130  64.510  1.00  0.00           H
ATOM   2348  OG  SER A 148      45.990  63.800  65.460  1.00  0.00           O
ATOM   2349  HG1 SER A 148      46.020  64.510  66.110  1.00  0.00           H
ATOM   2350  C   SER A 148      46.170  65.670  62.200  1.00  0.00           C
ATOM   2351  O   SER A 148      46.480  65.080  61.240  1.00  0.00           O
ATOM   2352  N   CYS A 149      45.560  66.860  62.140  1.00  0.00           N
ATOM   2353  HN  CYS A 149      45.190  67.320  62.950  1.00  0.00           H
ATOM   2354  CA  CYS A 149      45.160  67.590  60.930  1.00  0.00           C
ATOM   2355  HA  CYS A 149      44.550  66.930  60.330  1.00  0.00           H
ATOM   2356  CB  CYS A 149      44.400  68.940  61.260  1.00  0.00           C
ATOM   2357  HB1 CYS A 149      44.260  69.530  60.320  1.00  0.00           H
ATOM   2358  HB2 CYS A 149      44.910  69.590  62.000  1.00  0.00           H
ATOM   2359  SG  CYS A 149      42.730  68.520  61.950  1.00  0.00           S
ATOM   2360  HG1 CYS A 149      43.010  68.410  63.240  1.00  0.00           H
ATOM   2361  C   CYS A 149      46.270  67.930  59.990  1.00  0.00           C
ATOM   2362  O   CYS A 149      46.120  67.750  58.840  1.00  0.00           O
ATOM   2363  N   LEU A 150      47.400  68.470  60.560  1.00  0.00           N
ATOM   2364  HN  LEU A 150      47.520  68.730  61.510  1.00  0.00           H
ATOM   2365  CA  LEU A 150      48.640  68.570  59.830  1.00  0.00           C
ATOM   2366  HA  LEU A 150      48.480  69.220  58.990  1.00  0.00           H
ATOM   2367  CB  LEU A 150      49.740  69.210  60.640  1.00  0.00           C
ATOM   2368  HB1 LEU A 150      50.690  69.350  60.070  1.00  0.00           H
ATOM   2369  HB2 LEU A 150      50.050  68.700  61.560  1.00  0.00           H
ATOM   2370  CG  LEU A 150      49.640  70.680  61.110  1.00  0.00           C
ATOM   2371  HG  LEU A 150      48.680  70.840  61.630  1.00  0.00           H
ATOM   2372  CD1 LEU A 150      50.830  71.120  62.070  1.00  0.00           C
ATOM   2373 HD11 LEU A 150      51.820  70.950  61.590  1.00  0.00           H
ATOM   2374 HD12 LEU A 150      50.680  70.480  62.960  1.00  0.00           H
ATOM   2375 HD13 LEU A 150      50.760  72.210  62.300  1.00  0.00           H
ATOM   2376  CD2 LEU A 150      49.560  71.710  59.940  1.00  0.00           C
ATOM   2377 HD21 LEU A 150      49.470  72.640  60.540  1.00  0.00           H
ATOM   2378 HD22 LEU A 150      48.630  71.520  59.380  1.00  0.00           H
ATOM   2379 HD23 LEU A 150      50.490  71.630  59.330  1.00  0.00           H
ATOM   2380  C   LEU A 150      49.170  67.250  59.290  1.00  0.00           C
ATOM   2381  O   LEU A 150      49.650  67.150  58.170  1.00  0.00           O
ATOM   2382  N   LEU A 151      49.050  66.220  60.110  1.00  0.00           N
ATOM   2383  HN  LEU A 151      48.700  66.420  61.030  1.00  0.00           H
ATOM   2384  CA  LEU A 151      49.440  64.880  59.660  1.00  0.00           C
ATOM   2385  HA  LEU A 151      50.410  64.990  59.190  1.00  0.00           H
ATOM   2386  CB  LEU A 151      49.580  63.860  60.760  1.00  0.00           C
ATOM   2387  HB1 LEU A 151      49.830  62.840  60.420  1.00  0.00           H
ATOM   2388  HB2 LEU A 151      48.580  63.840  61.240  1.00  0.00           H
ATOM   2389  CG  LEU A 151      50.760  64.040  61.740  1.00  0.00           C
ATOM   2390  HG  LEU A 151      50.810  65.080  62.120  1.00  0.00           H
ATOM   2391  CD1 LEU A 151      50.650  63.130  62.950  1.00  0.00           C
ATOM   2392 HD11 LEU A 151      50.430  62.050  62.780  1.00  0.00           H
ATOM   2393 HD12 LEU A 151      49.760  63.500  63.500  1.00  0.00           H
ATOM   2394 HD13 LEU A 151      51.420  63.150  63.770  1.00  0.00           H
ATOM   2395  CD2 LEU A 151      52.080  63.780  60.960  1.00  0.00           C
ATOM   2396 HD21 LEU A 151      52.920  63.670  61.690  1.00  0.00           H
ATOM   2397 HD22 LEU A 151      52.240  64.620  60.260  1.00  0.00           H
ATOM   2398 HD23 LEU A 151      52.030  62.840  60.360  1.00  0.00           H
ATOM   2399  C   LEU A 151      48.640  64.310  58.470  1.00  0.00           C
ATOM   2400  O   LEU A 151      49.280  63.910  57.460  1.00  0.00           O
ATOM   2401  N   TRP A 152      47.310  64.460  58.550  1.00  0.00           N
ATOM   2402  HN  TRP A 152      46.880  64.850  59.360  1.00  0.00           H
ATOM   2403  CA  TRP A 152      46.470  64.220  57.350  1.00  0.00           C
ATOM   2404  HA  TRP A 152      46.670  63.240  56.950  1.00  0.00           H
ATOM   2405  CB  TRP A 152      44.990  64.530  57.690  1.00  0.00           C
ATOM   2406  HB1 TRP A 152      44.400  64.570  56.750  1.00  0.00           H
ATOM   2407  HB2 TRP A 152      44.940  65.530  58.180  1.00  0.00           H
ATOM   2408  CG  TRP A 152      44.440  63.560  58.620  1.00  0.00           C
ATOM   2409  CD1 TRP A 152      44.000  63.810  59.900  1.00  0.00           C
ATOM   2410  HD1 TRP A 152      44.060  64.790  60.350  1.00  0.00           H
ATOM   2411  NE1 TRP A 152      43.610  62.640  60.500  1.00  0.00           N
ATOM   2412  HE1 TRP A 152      43.080  62.500  61.310  1.00  0.00           H
ATOM   2413  CE2 TRP A 152      43.640  61.610  59.590  1.00  0.00           C
ATOM   2414  CD2 TRP A 152      44.170  62.160  58.390  1.00  0.00           C
ATOM   2415  CE3 TRP A 152      44.200  61.370  57.270  1.00  0.00           C
ATOM   2416  HE3 TRP A 152      44.680  61.650  56.340  1.00  0.00           H
ATOM   2417  CZ3 TRP A 152      43.710  60.020  57.380  1.00  0.00           C
ATOM   2418  HZ3 TRP A 152      43.680  59.450  56.470  1.00  0.00           H
ATOM   2419  CZ2 TRP A 152      43.240  60.270  59.690  1.00  0.00           C
ATOM   2420  HZ2 TRP A 152      42.710  59.910  60.560  1.00  0.00           H
ATOM   2421  CH2 TRP A 152      43.260  59.480  58.510  1.00  0.00           C
ATOM   2422  HH2 TRP A 152      42.990  58.440  58.510  1.00  0.00           H
ATOM   2423  C   TRP A 152      46.770  65.170  56.300  1.00  0.00           C
ATOM   2424  O   TRP A 152      46.800  64.590  55.220  1.00  0.00           O
ATOM   2425  N   GLY A 153      46.950  66.500  56.480  1.00  0.00           N
ATOM   2426  HN  GLY A 153      46.820  66.960  57.360  1.00  0.00           H
ATOM   2427  CA  GLY A 153      47.400  67.390  55.380  1.00  0.00           C
ATOM   2428  HA1 GLY A 153      47.590  68.390  55.750  1.00  0.00           H
ATOM   2429  HA2 GLY A 153      46.550  67.520  54.730  1.00  0.00           H
ATOM   2430  C   GLY A 153      48.630  66.920  54.630  1.00  0.00           C
ATOM   2431  O   GLY A 153      48.720  66.880  53.390  1.00  0.00           O
ATOM   2432  N   ILE A 154      49.660  66.470  55.350  1.00  0.00           N
ATOM   2433  HN  ILE A 154      49.590  66.380  56.340  1.00  0.00           H
ATOM   2434  CA  ILE A 154      50.820  65.740  54.770  1.00  0.00           C
ATOM   2435  HA  ILE A 154      51.080  66.290  53.880  1.00  0.00           H
ATOM   2436  CB  ILE A 154      52.070  65.810  55.690  1.00  0.00           C
ATOM   2437  HB  ILE A 154      51.920  65.220  56.620  1.00  0.00           H
ATOM   2438  CG2 ILE A 154      53.310  65.170  55.010  1.00  0.00           C
ATOM   2439 HG21 ILE A 154      53.240  64.070  54.900  1.00  0.00           H
ATOM   2440 HG22 ILE A 154      54.220  65.310  55.630  1.00  0.00           H
ATOM   2441 HG23 ILE A 154      53.560  65.520  53.970  1.00  0.00           H
ATOM   2442  CG1 ILE A 154      52.420  67.180  56.340  1.00  0.00           C
ATOM   2443 HG11 ILE A 154      51.440  67.600  56.690  1.00  0.00           H
ATOM   2444 HG12 ILE A 154      52.930  67.780  55.560  1.00  0.00           H
ATOM   2445  CD  ILE A 154      53.400  67.140  57.560  1.00  0.00           C
ATOM   2446  HD1 ILE A 154      53.360  68.020  58.240  1.00  0.00           H
ATOM   2447  HD2 ILE A 154      54.410  66.870  57.190  1.00  0.00           H
ATOM   2448  HD3 ILE A 154      53.110  66.310  58.230  1.00  0.00           H
ATOM   2449  C   ILE A 154      50.560  64.310  54.170  1.00  0.00           C
ATOM   2450  O   ILE A 154      51.060  63.900  53.100  1.00  0.00           O
ATOM   2451  N   THR A 155      49.710  63.530  54.800  1.00  0.00           N
ATOM   2452  HN  THR A 155      49.180  63.820  55.590  1.00  0.00           H
ATOM   2453  CA  THR A 155      49.230  62.270  54.230  1.00  0.00           C
ATOM   2454  HA  THR A 155      50.100  61.690  53.940  1.00  0.00           H
ATOM   2455  CB  THR A 155      48.600  61.440  55.300  1.00  0.00           C
ATOM   2456  HB  THR A 155      47.590  61.810  55.610  1.00  0.00           H
ATOM   2457  OG1 THR A 155      49.440  61.230  56.360  1.00  0.00           O
ATOM   2458  HG1 THR A 155      49.660  62.140  56.580  1.00  0.00           H
ATOM   2459  CG2 THR A 155      48.320  59.990  54.830  1.00  0.00           C
ATOM   2460 HG21 THR A 155      49.340  59.550  54.770  1.00  0.00           H
ATOM   2461 HG22 THR A 155      47.810  60.090  53.850  1.00  0.00           H
ATOM   2462 HG23 THR A 155      47.600  59.500  55.530  1.00  0.00           H
ATOM   2463  C   THR A 155      48.440  62.360  52.940  1.00  0.00           C
ATOM   2464  O   THR A 155      48.690  61.660  51.960  1.00  0.00           O
ATOM   2465  N   ILE A 156      47.540  63.380  52.890  1.00  0.00           N
ATOM   2466  HN  ILE A 156      47.450  63.990  53.670  1.00  0.00           H
ATOM   2467  CA  ILE A 156      46.830  63.730  51.620  1.00  0.00           C
ATOM   2468  HA  ILE A 156      46.480  62.830  51.150  1.00  0.00           H
ATOM   2469  CB  ILE A 156      45.630  64.570  51.990  1.00  0.00           C
ATOM   2470  HB  ILE A 156      45.920  65.460  52.580  1.00  0.00           H
ATOM   2471  CG2 ILE A 156      44.860  65.170  50.710  1.00  0.00           C
ATOM   2472 HG21 ILE A 156      45.590  65.740  50.090  1.00  0.00           H
ATOM   2473 HG22 ILE A 156      44.070  65.860  51.060  1.00  0.00           H
ATOM   2474 HG23 ILE A 156      44.380  64.350  50.140  1.00  0.00           H
ATOM   2475  CG1 ILE A 156      44.580  63.820  52.840  1.00  0.00           C
ATOM   2476 HG11 ILE A 156      45.100  63.390  53.720  1.00  0.00           H
ATOM   2477 HG12 ILE A 156      44.230  62.910  52.290  1.00  0.00           H
ATOM   2478  CD  ILE A 156      43.440  64.660  53.450  1.00  0.00           C
ATOM   2479  HD1 ILE A 156      42.810  64.030  54.110  1.00  0.00           H
ATOM   2480  HD2 ILE A 156      42.710  64.990  52.680  1.00  0.00           H
ATOM   2481  HD3 ILE A 156      43.950  65.530  53.920  1.00  0.00           H
ATOM   2482  C   ILE A 156      47.730  64.330  50.580  1.00  0.00           C
ATOM   2483  O   ILE A 156      47.610  63.980  49.400  1.00  0.00           O
ATOM   2484  N   GLY A 157      48.790  65.060  50.970  1.00  0.00           N
ATOM   2485  HN  GLY A 157      48.700  65.460  51.870  1.00  0.00           H
ATOM   2486  CA  GLY A 157      49.770  65.530  50.010  1.00  0.00           C
ATOM   2487  HA1 GLY A 157      50.540  65.970  50.630  1.00  0.00           H
ATOM   2488  HA2 GLY A 157      49.410  66.250  49.310  1.00  0.00           H
ATOM   2489  C   GLY A 157      50.550  64.500  49.300  1.00  0.00           C
ATOM   2490  O   GLY A 157      50.990  64.690  48.150  1.00  0.00           O
ATOM   2491  N   LEU A 158      50.810  63.340  49.920  1.00  0.00           N
ATOM   2492  HN  LEU A 158      50.580  63.440  50.880  1.00  0.00           H
ATOM   2493  CA  LEU A 158      51.620  62.270  49.380  1.00  0.00           C
ATOM   2494  HA  LEU A 158      52.390  62.730  48.790  1.00  0.00           H
ATOM   2495  CB  LEU A 158      52.150  61.320  50.550  1.00  0.00           C
ATOM   2496  HB1 LEU A 158      52.460  60.350  50.100  1.00  0.00           H
ATOM   2497  HB2 LEU A 158      51.250  61.010  51.130  1.00  0.00           H
ATOM   2498  CG  LEU A 158      53.260  61.910  51.430  1.00  0.00           C
ATOM   2499  HG  LEU A 158      52.850  62.840  51.870  1.00  0.00           H
ATOM   2500  CD1 LEU A 158      53.620  61.040  52.700  1.00  0.00           C
ATOM   2501 HD11 LEU A 158      52.750  60.720  53.330  1.00  0.00           H
ATOM   2502 HD12 LEU A 158      54.290  61.530  53.440  1.00  0.00           H
ATOM   2503 HD13 LEU A 158      54.250  60.200  52.330  1.00  0.00           H
ATOM   2504  CD2 LEU A 158      54.430  62.200  50.500  1.00  0.00           C
ATOM   2505 HD21 LEU A 158      55.290  62.650  51.030  1.00  0.00           H
ATOM   2506 HD22 LEU A 158      54.060  62.800  49.650  1.00  0.00           H
ATOM   2507 HD23 LEU A 158      54.830  61.300  49.990  1.00  0.00           H
ATOM   2508  C   LEU A 158      50.860  61.320  48.420  1.00  0.00           C
ATOM   2509  O   LEU A 158      51.410  60.450  47.770  1.00  0.00           O
ATOM   2510  N   THR A 159      49.530  61.580  48.390  1.00  0.00           N
ATOM   2511  HN  THR A 159      49.130  62.390  48.810  1.00  0.00           H
ATOM   2512  CA  THR A 159      48.640  60.630  47.750  1.00  0.00           C
ATOM   2513  HA  THR A 159      49.210  59.840  47.310  1.00  0.00           H
ATOM   2514  CB  THR A 159      47.650  59.930  48.690  1.00  0.00           C
ATOM   2515  HB  THR A 159      46.740  60.530  48.790  1.00  0.00           H
ATOM   2516  OG1 THR A 159      48.380  59.630  49.860  1.00  0.00           O
ATOM   2517  HG1 THR A 159      48.730  60.490  50.090  1.00  0.00           H
ATOM   2518  CG2 THR A 159      47.370  58.540  48.060  1.00  0.00           C
ATOM   2519 HG21 THR A 159      46.900  58.500  47.050  1.00  0.00           H
ATOM   2520 HG22 THR A 159      46.710  58.040  48.790  1.00  0.00           H
ATOM   2521 HG23 THR A 159      48.270  57.920  47.860  1.00  0.00           H
ATOM   2522  C   THR A 159      47.790  61.290  46.690  1.00  0.00           C
ATOM   2523  O   THR A 159      47.330  60.650  45.790  1.00  0.00           O
ATOM   2524  N   VAL A 160      47.740  62.580  46.570  1.00  0.00           N
ATOM   2525  HN  VAL A 160      48.370  63.110  47.150  1.00  0.00           H
ATOM   2526  CA  VAL A 160      46.860  63.290  45.640  1.00  0.00           C
ATOM   2527  HA  VAL A 160      45.860  62.880  45.690  1.00  0.00           H
ATOM   2528  CB  VAL A 160      46.490  64.800  46.110  1.00  0.00           C
ATOM   2529  HB  VAL A 160      46.120  64.730  47.160  1.00  0.00           H
ATOM   2530  CG1 VAL A 160      47.790  65.640  46.150  1.00  0.00           C
ATOM   2531 HG11 VAL A 160      47.560  66.620  46.590  1.00  0.00           H
ATOM   2532 HG12 VAL A 160      48.150  65.710  45.100  1.00  0.00           H
ATOM   2533 HG13 VAL A 160      48.530  65.120  46.790  1.00  0.00           H
ATOM   2534  CG2 VAL A 160      45.480  65.400  45.190  1.00  0.00           C
ATOM   2535 HG21 VAL A 160      44.560  64.820  44.940  1.00  0.00           H
ATOM   2536 HG22 VAL A 160      45.990  65.730  44.280  1.00  0.00           H
ATOM   2537 HG23 VAL A 160      45.030  66.300  45.680  1.00  0.00           H
ATOM   2538  C   VAL A 160      47.260  63.210  44.150  1.00  0.00           C
ATOM   2539  O   VAL A 160      46.430  63.330  43.250  1.00  0.00           O
ATOM   2540  N   HSD A 161      48.540  62.840  43.950  1.00  0.00           N
ATOM   2541  HN  HSD A 161      49.190  63.000  44.690  1.00  0.00           H
ATOM   2542  CA  HSD A 161      49.060  62.530  42.640  1.00  0.00           C
ATOM   2543  HA  HSD A 161      48.970  63.460  42.100  1.00  0.00           H
ATOM   2544  CB  HSD A 161      50.580  62.120  42.720  1.00  0.00           C
ATOM   2545  HB1 HSD A 161      51.120  62.970  43.200  1.00  0.00           H
ATOM   2546  HB2 HSD A 161      50.910  62.100  41.660  1.00  0.00           H
ATOM   2547  ND1 HSD A 161      51.030  60.730  44.700  1.00  0.00           N
ATOM   2548  HD1 HSD A 161      50.890  61.430  45.390  1.00  0.00           H
ATOM   2549  CG  HSD A 161      50.910  60.870  43.340  1.00  0.00           C
ATOM   2550  CE1 HSD A 161      51.340  59.430  44.950  1.00  0.00           C
ATOM   2551  HE1 HSD A 161      51.380  59.010  45.960  1.00  0.00           H
ATOM   2552  NE2 HSD A 161      51.470  58.750  43.860  1.00  0.00           N
ATOM   2553  CD2 HSD A 161      51.230  59.630  42.840  1.00  0.00           C
ATOM   2554  HD2 HSD A 161      51.410  59.230  41.860  1.00  0.00           H
ATOM   2555  C   HSD A 161      48.320  61.390  41.890  1.00  0.00           C
ATOM   2556  O   HSD A 161      47.960  61.580  40.770  1.00  0.00           O
ATOM   2557  N   LEU A 162      47.990  60.290  42.480  1.00  0.00           N
ATOM   2558  HN  LEU A 162      48.270  60.250  43.440  1.00  0.00           H
ATOM   2559  CA  LEU A 162      47.260  59.120  42.100  1.00  0.00           C
ATOM   2560  HA  LEU A 162      47.720  58.810  41.170  1.00  0.00           H
ATOM   2561  CB  LEU A 162      47.190  57.960  43.130  1.00  0.00           C
ATOM   2562  HB1 LEU A 162      46.750  58.220  44.120  1.00  0.00           H
ATOM   2563  HB2 LEU A 162      48.260  57.770  43.320  1.00  0.00           H
ATOM   2564  CG  LEU A 162      46.630  56.580  42.680  1.00  0.00           C
ATOM   2565  HG  LEU A 162      45.540  56.480  42.470  1.00  0.00           H
ATOM   2566  CD1 LEU A 162      47.240  56.150  41.290  1.00  0.00           C
ATOM   2567 HD11 LEU A 162      47.020  55.050  41.220  1.00  0.00           H
ATOM   2568 HD12 LEU A 162      48.340  56.230  41.340  1.00  0.00           H
ATOM   2569 HD13 LEU A 162      46.930  56.740  40.390  1.00  0.00           H
ATOM   2570  CD2 LEU A 162      46.900  55.600  43.820  1.00  0.00           C
ATOM   2571 HD21 LEU A 162      47.960  55.640  44.160  1.00  0.00           H
ATOM   2572 HD22 LEU A 162      46.700  54.580  43.450  1.00  0.00           H
ATOM   2573 HD23 LEU A 162      46.290  55.740  44.750  1.00  0.00           H
ATOM   2574  C   LEU A 162      45.850  59.450  41.820  1.00  0.00           C
ATOM   2575  O   LEU A 162      45.180  58.880  40.960  1.00  0.00           O
ATOM   2576  N   LEU A 163      45.310  60.550  42.400  1.00  0.00           N
ATOM   2577  HN  LEU A 163      45.950  61.110  42.920  1.00  0.00           H
ATOM   2578  CA  LEU A 163      43.980  61.000  42.100  1.00  0.00           C
ATOM   2579  HA  LEU A 163      43.410  60.150  41.750  1.00  0.00           H
ATOM   2580  CB  LEU A 163      43.330  61.530  43.420  1.00  0.00           C
ATOM   2581  HB1 LEU A 163      43.760  62.530  43.650  1.00  0.00           H
ATOM   2582  HB2 LEU A 163      43.570  60.880  44.280  1.00  0.00           H
ATOM   2583  CG  LEU A 163      41.710  61.640  43.320  1.00  0.00           C
ATOM   2584  HG  LEU A 163      41.420  62.470  42.630  1.00  0.00           H
ATOM   2585  CD1 LEU A 163      41.110  60.380  42.810  1.00  0.00           C
ATOM   2586 HD11 LEU A 163      41.400  60.200  41.750  1.00  0.00           H
ATOM   2587 HD12 LEU A 163      40.010  60.340  42.930  1.00  0.00           H
ATOM   2588 HD13 LEU A 163      41.590  59.610  43.460  1.00  0.00           H
ATOM   2589  CD2 LEU A 163      41.240  62.180  44.760  1.00  0.00           C
ATOM   2590 HD21 LEU A 163      41.430  61.430  45.550  1.00  0.00           H
ATOM   2591 HD22 LEU A 163      40.170  62.450  44.650  1.00  0.00           H
ATOM   2592 HD23 LEU A 163      41.830  63.070  45.060  1.00  0.00           H
ATOM   2593  C   LEU A 163      43.930  61.950  40.890  1.00  0.00           C
ATOM   2594  O   LEU A 163      43.030  61.810  40.020  1.00  0.00           O
ATOM   2595  N   LYS A 164      44.730  63.010  40.950  1.00  0.00           N
ATOM   2596  HN  LYS A 164      45.300  62.970  41.760  1.00  0.00           H
ATOM   2597  CA  LYS A 164      44.820  64.070  39.910  1.00  0.00           C
ATOM   2598  HA  LYS A 164      43.850  64.490  39.730  1.00  0.00           H
ATOM   2599  CB  LYS A 164      45.780  65.180  40.380  1.00  0.00           C
ATOM   2600  HB1 LYS A 164      46.750  64.730  40.660  1.00  0.00           H
ATOM   2601  HB2 LYS A 164      45.310  65.570  41.310  1.00  0.00           H
ATOM   2602  CG  LYS A 164      45.900  66.410  39.370  1.00  0.00           C
ATOM   2603  HG1 LYS A 164      46.440  66.140  38.440  1.00  0.00           H
ATOM   2604  HG2 LYS A 164      46.520  67.140  39.930  1.00  0.00           H
ATOM   2605  CD  LYS A 164      44.580  67.190  39.070  1.00  0.00           C
ATOM   2606  HD1 LYS A 164      44.240  67.570  40.050  1.00  0.00           H
ATOM   2607  HD2 LYS A 164      43.910  66.420  38.600  1.00  0.00           H
ATOM   2608  CE  LYS A 164      44.790  68.300  38.020  1.00  0.00           C
ATOM   2609  HE1 LYS A 164      45.060  67.910  37.010  1.00  0.00           H
ATOM   2610  HE2 LYS A 164      45.650  68.930  38.360  1.00  0.00           H
ATOM   2611  NZ  LYS A 164      43.540  69.010  37.840  1.00  0.00           N
ATOM   2612  HZ1 LYS A 164      43.570  69.940  37.360  1.00  0.00           H
ATOM   2613  HZ2 LYS A 164      43.150  69.240  38.780  1.00  0.00           H
ATOM   2614  HZ3 LYS A 164      42.900  68.510  37.190  1.00  0.00           H
ATOM   2615  C   LYS A 164      45.320  63.470  38.590  1.00  0.00           C
ATOM   2616  O   LYS A 164      44.820  63.890  37.480  1.00  0.00           O
ATOM   2617  N   LYS A 165      46.200  62.500  38.690  1.00  0.00           N
ATOM   2618  HN  LYS A 165      46.490  62.080  39.560  1.00  0.00           H
ATOM   2619  CA  LYS A 165      46.690  62.010  37.450  1.00  0.00           C
ATOM   2620  HA  LYS A 165      46.760  62.810  36.730  1.00  0.00           H
ATOM   2621  CB  LYS A 165      48.160  61.650  37.610  1.00  0.00           C
ATOM   2622  HB1 LYS A 165      48.470  61.060  36.720  1.00  0.00           H
ATOM   2623  HB2 LYS A 165      48.280  61.020  38.510  1.00  0.00           H
ATOM   2624  CG  LYS A 165      49.170  62.770  37.770  1.00  0.00           C
ATOM   2625  HG1 LYS A 165      48.830  63.290  38.690  1.00  0.00           H
ATOM   2626  HG2 LYS A 165      48.970  63.410  36.870  1.00  0.00           H
ATOM   2627  CD  LYS A 165      50.640  62.460  37.910  1.00  0.00           C
ATOM   2628  HD1 LYS A 165      50.600  61.640  38.660  1.00  0.00           H
ATOM   2629  HD2 LYS A 165      51.170  63.360  38.300  1.00  0.00           H
ATOM   2630  CE  LYS A 165      51.250  62.000  36.570  1.00  0.00           C
ATOM   2631  HE1 LYS A 165      51.360  62.910  35.950  1.00  0.00           H
ATOM   2632  HE2 LYS A 165      50.560  61.330  36.020  1.00  0.00           H
ATOM   2633  NZ  LYS A 165      52.610  61.500  36.780  1.00  0.00           N
ATOM   2634  HZ1 LYS A 165      53.040  62.370  37.160  1.00  0.00           H
ATOM   2635  HZ2 LYS A 165      53.160  61.150  35.960  1.00  0.00           H
ATOM   2636  HZ3 LYS A 165      52.660  60.790  37.540  1.00  0.00           H
ATOM   2637  C   LYS A 165      45.820  60.900  36.690  1.00  0.00           C
ATOM   2638  O   LYS A 165      45.210  60.080  37.350  1.00  0.00           O
ATOM   2639  N   LYS A 166      45.820  60.870  35.390  1.00  0.00           N
ATOM   2640  HN  LYS A 166      46.250  61.650  34.930  1.00  0.00           H
ATOM   2641  CA  LYS A 166      45.220  59.870  34.560  1.00  0.00           C
ATOM   2642  HA  LYS A 166      44.240  59.650  34.950  1.00  0.00           H
ATOM   2643  CB  LYS A 166      45.070  60.300  33.070  1.00  0.00           C
ATOM   2644  HB1 LYS A 166      44.720  59.530  32.350  1.00  0.00           H
ATOM   2645  HB2 LYS A 166      45.980  60.710  32.610  1.00  0.00           H
ATOM   2646  CG  LYS A 166      44.010  61.380  32.860  1.00  0.00           C
ATOM   2647  HG1 LYS A 166      44.050  61.890  31.870  1.00  0.00           H
ATOM   2648  HG2 LYS A 166      44.190  62.210  33.570  1.00  0.00           H
ATOM   2649  CD  LYS A 166      42.510  60.920  33.060  1.00  0.00           C
ATOM   2650  HD1 LYS A 166      41.860  61.830  33.130  1.00  0.00           H
ATOM   2651  HD2 LYS A 166      42.500  60.400  34.040  1.00  0.00           H
ATOM   2652  CE  LYS A 166      42.060  60.040  31.870  1.00  0.00           C
ATOM   2653  HE1 LYS A 166      42.630  59.090  31.700  1.00  0.00           H
ATOM   2654  HE2 LYS A 166      42.000  60.570  30.900  1.00  0.00           H
ATOM   2655  NZ  LYS A 166      40.640  59.710  32.050  1.00  0.00           N
ATOM   2656  HZ1 LYS A 166      40.460  59.120  32.890  1.00  0.00           H
ATOM   2657  HZ2 LYS A 166      40.330  59.160  31.230  1.00  0.00           H
ATOM   2658  HZ3 LYS A 166      39.980  60.510  32.090  1.00  0.00           H
ATOM   2659  C   LYS A 166      45.890  58.500  34.710  1.00  0.00           C
ATOM   2660  O   LYS A 166      47.110  58.360  34.790  1.00  0.00           O
ATOM   2661  N   MET A 167      45.090  57.400  34.640  1.00  0.00           N
ATOM   2662  HN  MET A 167      44.100  57.450  34.480  1.00  0.00           H
ATOM   2663  CA  MET A 167      45.700  56.080  34.480  1.00  0.00           C
ATOM   2664  HA  MET A 167      46.400  56.020  33.660  1.00  0.00           H
ATOM   2665  CB  MET A 167      46.620  55.610  35.640  1.00  0.00           C
ATOM   2666  HB1 MET A 167      46.190  55.960  36.600  1.00  0.00           H
ATOM   2667  HB2 MET A 167      47.590  56.090  35.380  1.00  0.00           H
ATOM   2668  CG  MET A 167      47.010  54.100  35.920  1.00  0.00           C
ATOM   2669  HG1 MET A 167      47.100  53.560  34.950  1.00  0.00           H
ATOM   2670  HG2 MET A 167      46.130  53.730  36.480  1.00  0.00           H
ATOM   2671  SD  MET A 167      48.650  53.740  36.680  1.00  0.00           S
ATOM   2672  CE  MET A 167      47.810  53.760  38.320  1.00  0.00           C
ATOM   2673  HE1 MET A 167      47.410  54.770  38.530  1.00  0.00           H
ATOM   2674  HE2 MET A 167      48.440  53.400  39.160  1.00  0.00           H
ATOM   2675  HE3 MET A 167      46.950  53.040  38.310  1.00  0.00           H
ATOM   2676  C   MET A 167      44.610  55.050  34.110  1.00  0.00           C
ATOM   2677  O   MET A 167      44.700  54.550  32.990  1.00  0.00           O
ATOM   2678  N   PRO A 168      43.710  54.630  34.920  1.00  0.00           N
ATOM   2679  CD  PRO A 168      43.480  55.150  36.270  1.00  0.00           C
ATOM   2680  HD1 PRO A 168      42.830  56.040  36.200  1.00  0.00           H
ATOM   2681  HD2 PRO A 168      44.410  55.190  36.880  1.00  0.00           H
ATOM   2682  CA  PRO A 168      42.630  53.780  34.550  1.00  0.00           C
ATOM   2683  HA  PRO A 168      43.070  52.800  34.420  1.00  0.00           H
ATOM   2684  CB  PRO A 168      41.650  53.860  35.710  1.00  0.00           C
ATOM   2685  HB1 PRO A 168      41.070  52.910  35.740  1.00  0.00           H
ATOM   2686  HB2 PRO A 168      40.970  54.720  35.480  1.00  0.00           H
ATOM   2687  CG  PRO A 168      42.520  54.120  36.940  1.00  0.00           C
ATOM   2688  HG1 PRO A 168      41.910  54.370  37.830  1.00  0.00           H
ATOM   2689  HG2 PRO A 168      43.210  53.300  37.260  1.00  0.00           H
ATOM   2690  C   PRO A 168      41.940  53.980  33.140  1.00  0.00           C
ATOM   2691  O   PRO A 168      41.580  55.080  32.730  1.00  0.00           O
ATOM   2692  N   ILE A 169      41.680  52.900  32.350  1.00  0.00           N
ATOM   2693  HN  ILE A 169      41.770  51.950  32.660  1.00  0.00           H
ATOM   2694  CA  ILE A 169      41.260  53.100  30.980  1.00  0.00           C
ATOM   2695  HA  ILE A 169      40.690  54.010  30.870  1.00  0.00           H
ATOM   2696  CB  ILE A 169      42.540  53.000  30.130  1.00  0.00           C
ATOM   2697  HB  ILE A 169      43.340  53.650  30.550  1.00  0.00           H
ATOM   2698  CG2 ILE A 169      43.050  51.580  29.930  1.00  0.00           C
ATOM   2699 HG21 ILE A 169      44.150  51.560  29.800  1.00  0.00           H
ATOM   2700 HG22 ILE A 169      42.580  51.200  29.010  1.00  0.00           H
ATOM   2701 HG23 ILE A 169      42.810  50.990  30.840  1.00  0.00           H
ATOM   2702  CG1 ILE A 169      42.400  53.700  28.740  1.00  0.00           C
ATOM   2703 HG11 ILE A 169      41.480  53.320  28.250  1.00  0.00           H
ATOM   2704 HG12 ILE A 169      43.230  53.380  28.060  1.00  0.00           H
ATOM   2705  CD  ILE A 169      42.450  55.280  28.730  1.00  0.00           C
ATOM   2706  HD1 ILE A 169      42.290  55.660  27.690  1.00  0.00           H
ATOM   2707  HD2 ILE A 169      43.410  55.550  29.250  1.00  0.00           H
ATOM   2708  HD3 ILE A 169      41.690  55.750  29.380  1.00  0.00           H
ATOM   2709  C   ILE A 169      40.210  52.140  30.490  1.00  0.00           C
ATOM   2710  O   ILE A 169      40.270  51.000  30.870  1.00  0.00           O
ATOM   2711  N   GLN A 170      39.270  52.570  29.700  1.00  0.00           N
ATOM   2712  HN  GLN A 170      39.080  53.520  29.500  1.00  0.00           H
ATOM   2713  CA  GLN A 170      38.310  51.590  29.190  1.00  0.00           C
ATOM   2714  HA  GLN A 170      37.880  51.070  30.040  1.00  0.00           H
ATOM   2715  CB  GLN A 170      37.220  52.360  28.380  1.00  0.00           C
ATOM   2716  HB1 GLN A 170      36.530  51.640  27.880  1.00  0.00           H
ATOM   2717  HB2 GLN A 170      37.670  53.020  27.600  1.00  0.00           H
ATOM   2718  CG  GLN A 170      36.280  53.260  29.240  1.00  0.00           C
ATOM   2719  HG1 GLN A 170      35.370  53.540  28.670  1.00  0.00           H
ATOM   2720  HG2 GLN A 170      36.640  54.290  29.430  1.00  0.00           H
ATOM   2721  CD  GLN A 170      35.940  52.750  30.600  1.00  0.00           C
ATOM   2722  OE1 GLN A 170      36.510  53.160  31.620  1.00  0.00           O
ATOM   2723  NE2 GLN A 170      34.920  51.880  30.670  1.00  0.00           N
ATOM   2724 HE21 GLN A 170      34.500  51.680  31.560  1.00  0.00           H
ATOM   2725 HE22 GLN A 170      34.480  51.480  29.870  1.00  0.00           H
ATOM   2726  C   GLN A 170      38.960  50.620  28.230  1.00  0.00           C
ATOM   2727  O   GLN A 170      39.830  50.930  27.420  1.00  0.00           O
ATOM   2728  N   ASN A 171      38.520  49.320  28.210  1.00  0.00           N
ATOM   2729  HN  ASN A 171      37.820  49.020  28.860  1.00  0.00           H
ATOM   2730  CA  ASN A 171      39.090  48.330  27.400  1.00  0.00           C
ATOM   2731  HA  ASN A 171      39.370  48.830  26.480  1.00  0.00           H
ATOM   2732  CB  ASN A 171      40.310  47.610  28.010  1.00  0.00           C
ATOM   2733  HB1 ASN A 171      39.990  47.280  29.020  1.00  0.00           H
ATOM   2734  HB2 ASN A 171      41.160  48.320  28.090  1.00  0.00           H
ATOM   2735  CG  ASN A 171      40.840  46.430  27.160  1.00  0.00           C
ATOM   2736  OD1 ASN A 171      41.010  45.390  27.690  1.00  0.00           O
ATOM   2737  ND2 ASN A 171      41.110  46.580  25.810  1.00  0.00           N
ATOM   2738 HD21 ASN A 171      41.390  45.800  25.260  1.00  0.00           H
ATOM   2739 HD22 ASN A 171      41.020  47.460  25.340  1.00  0.00           H
ATOM   2740  C   ASN A 171      37.930  47.420  27.170  1.00  0.00           C
ATOM   2741  O   ASN A 171      37.440  46.570  27.990  1.00  0.00           O
ATOM   2742  N   GLY A 172      37.290  47.650  26.020  1.00  0.00           N
ATOM   2743  HN  GLY A 172      37.540  48.430  25.450  1.00  0.00           H
ATOM   2744  CA  GLY A 172      36.090  46.890  25.560  1.00  0.00           C
ATOM   2745  HA1 GLY A 172      36.430  45.890  25.310  1.00  0.00           H
ATOM   2746  HA2 GLY A 172      35.790  47.440  24.680  1.00  0.00           H
ATOM   2747  C   GLY A 172      34.910  46.920  26.470  1.00  0.00           C
ATOM   2748  O   GLY A 172      34.260  47.970  26.510  1.00  0.00           O
ATOM   2749  N   GLY A 173      34.700  45.830  27.210  1.00  0.00           N
ATOM   2750  HN  GLY A 173      35.440  45.160  27.250  1.00  0.00           H
ATOM   2751  CA  GLY A 173      33.480  45.520  27.950  1.00  0.00           C
ATOM   2752  HA1 GLY A 173      33.500  44.470  28.200  1.00  0.00           H
ATOM   2753  HA2 GLY A 173      32.620  45.810  27.360  1.00  0.00           H
ATOM   2754  C   GLY A 173      33.350  46.350  29.240  1.00  0.00           C
ATOM   2755  O   GLY A 173      32.290  46.540  29.810  1.00  0.00           O
ATOM   2756  N   ALA A 174      34.490  46.900  29.690  1.00  0.00           N
ATOM   2757  HN  ALA A 174      35.330  46.790  29.170  1.00  0.00           H
ATOM   2758  CA  ALA A 174      34.530  47.490  31.050  1.00  0.00           C
ATOM   2759  HA  ALA A 174      33.620  48.070  31.160  1.00  0.00           H
ATOM   2760  CB  ALA A 174      34.630  46.350  32.120  1.00  0.00           C
ATOM   2761  HB1 ALA A 174      33.740  45.690  32.070  1.00  0.00           H
ATOM   2762  HB2 ALA A 174      34.600  46.640  33.200  1.00  0.00           H
ATOM   2763  HB3 ALA A 174      35.520  45.710  31.980  1.00  0.00           H
ATOM   2764  C   ALA A 174      35.830  48.400  31.090  1.00  0.00           C
ATOM   2765  O   ALA A 174      36.590  48.550  30.130  1.00  0.00           O
ATOM   2766  N   ASN A 175      36.030  49.010  32.270  1.00  0.00           N
ATOM   2767  HN  ASN A 175      35.310  48.930  32.960  1.00  0.00           H
ATOM   2768  CA  ASN A 175      37.240  49.730  32.690  1.00  0.00           C
ATOM   2769  HA  ASN A 175      37.660  50.300  31.880  1.00  0.00           H
ATOM   2770  CB  ASN A 175      36.880  50.690  33.850  1.00  0.00           C
ATOM   2771  HB1 ASN A 175      36.560  50.110  34.740  1.00  0.00           H
ATOM   2772  HB2 ASN A 175      36.020  51.310  33.520  1.00  0.00           H
ATOM   2773  CG  ASN A 175      38.040  51.570  34.330  1.00  0.00           C
ATOM   2774  OD1 ASN A 175      38.570  51.300  35.420  1.00  0.00           O
ATOM   2775  ND2 ASN A 175      38.530  52.530  33.510  1.00  0.00           N
ATOM   2776 HD21 ASN A 175      37.980  52.880  32.760  1.00  0.00           H
ATOM   2777 HD22 ASN A 175      39.370  52.940  33.870  1.00  0.00           H
ATOM   2778  C   ASN A 175      38.340  48.790  33.020  1.00  0.00           C
ATOM   2779  O   ASN A 175      38.160  47.900  33.820  1.00  0.00           O
ATOM   2780  N   LEU A 176      39.550  48.990  32.510  1.00  0.00           N
ATOM   2781  HN  LEU A 176      39.750  49.710  31.850  1.00  0.00           H
ATOM   2782  CA  LEU A 176      40.710  48.250  33.010  1.00  0.00           C
ATOM   2783  HA  LEU A 176      40.440  47.280  33.410  1.00  0.00           H
ATOM   2784  CB  LEU A 176      41.630  48.090  31.760  1.00  0.00           C
ATOM   2785  HB1 LEU A 176      41.870  49.060  31.290  1.00  0.00           H
ATOM   2786  HB2 LEU A 176      41.220  47.410  30.980  1.00  0.00           H
ATOM   2787  CG  LEU A 176      43.060  47.550  32.120  1.00  0.00           C
ATOM   2788  HG  LEU A 176      43.550  48.070  32.970  1.00  0.00           H
ATOM   2789  CD1 LEU A 176      42.950  46.110  32.530  1.00  0.00           C
ATOM   2790 HD11 LEU A 176      42.390  45.540  31.760  1.00  0.00           H
ATOM   2791 HD12 LEU A 176      42.340  45.940  33.430  1.00  0.00           H
ATOM   2792 HD13 LEU A 176      43.970  45.670  32.570  1.00  0.00           H
ATOM   2793  CD2 LEU A 176      43.980  47.780  30.880  1.00  0.00           C
ATOM   2794 HD21 LEU A 176      44.920  47.300  31.200  1.00  0.00           H
ATOM   2795 HD22 LEU A 176      44.270  48.840  30.720  1.00  0.00           H
ATOM   2796 HD23 LEU A 176      43.640  47.270  29.950  1.00  0.00           H
ATOM   2797  C   LEU A 176      41.430  49.070  34.120  1.00  0.00           C
ATOM   2798  O   LEU A 176      41.890  50.160  33.870  1.00  0.00           O
ATOM   2799  N   CYS A 177      41.470  48.520  35.330  1.00  0.00           N
ATOM   2800  HN  CYS A 177      41.250  47.550  35.440  1.00  0.00           H
ATOM   2801  CA  CYS A 177      42.000  49.180  36.480  1.00  0.00           C
ATOM   2802  HA  CYS A 177      42.630  50.010  36.200  1.00  0.00           H
ATOM   2803  CB  CYS A 177      40.810  49.770  37.360  1.00  0.00           C
ATOM   2804  HB1 CYS A 177      40.230  48.970  37.860  1.00  0.00           H
ATOM   2805  HB2 CYS A 177      40.120  50.270  36.640  1.00  0.00           H
ATOM   2806  SG  CYS A 177      41.440  51.050  38.430  1.00  0.00           S
ATOM   2807  C   CYS A 177      42.960  48.330  37.220  1.00  0.00           C
ATOM   2808  O   CYS A 177      42.650  47.170  37.500  1.00  0.00           O
ATOM   2809  N   SER A 178      44.170  48.810  37.430  1.00  0.00           N
ATOM   2810  HN  SER A 178      44.520  49.620  36.960  1.00  0.00           H
ATOM   2811  CA  SER A 178      45.050  48.070  38.310  1.00  0.00           C
ATOM   2812  HA  SER A 178      44.490  47.740  39.180  1.00  0.00           H
ATOM   2813  CB  SER A 178      45.680  46.890  37.510  1.00  0.00           C
ATOM   2814  HB1 SER A 178      46.300  47.350  36.700  1.00  0.00           H
ATOM   2815  HB2 SER A 178      44.820  46.270  37.210  1.00  0.00           H
ATOM   2816  OG  SER A 178      46.420  46.000  38.250  1.00  0.00           O
ATOM   2817  HG1 SER A 178      45.910  45.350  38.730  1.00  0.00           H
ATOM   2818  C   SER A 178      46.080  49.080  38.840  1.00  0.00           C
ATOM   2819  O   SER A 178      46.090  50.230  38.510  1.00  0.00           O
ATOM   2820  N   SER A 179      47.060  48.670  39.770  1.00  0.00           N
ATOM   2821  HN  SER A 179      47.180  47.730  40.090  1.00  0.00           H
ATOM   2822  CA  SER A 179      48.100  49.560  40.300  1.00  0.00           C
ATOM   2823  HA  SER A 179      48.340  50.310  39.550  1.00  0.00           H
ATOM   2824  CB  SER A 179      47.630  50.310  41.570  1.00  0.00           C
ATOM   2825  HB1 SER A 179      47.160  49.580  42.250  1.00  0.00           H
ATOM   2826  HB2 SER A 179      46.870  51.090  41.300  1.00  0.00           H
ATOM   2827  OG  SER A 179      48.650  50.950  42.360  1.00  0.00           O
ATOM   2828  HG1 SER A 179      49.210  51.500  41.810  1.00  0.00           H
ATOM   2829  C   SER A 179      49.350  48.770  40.530  1.00  0.00           C
ATOM   2830  O   SER A 179      49.270  47.650  40.880  1.00  0.00           O
ATOM   2831  N   PHE A 180      50.570  49.440  40.270  1.00  0.00           N
ATOM   2832  HN  PHE A 180      50.650  50.340  39.820  1.00  0.00           H
ATOM   2833  CA  PHE A 180      51.900  48.850  40.360  1.00  0.00           C
ATOM   2834  HA  PHE A 180      52.560  49.690  40.210  1.00  0.00           H
ATOM   2835  CB  PHE A 180      52.320  48.150  41.700  1.00  0.00           C
ATOM   2836  HB1 PHE A 180      53.230  47.510  41.680  1.00  0.00           H
ATOM   2837  HB2 PHE A 180      51.520  47.490  42.080  1.00  0.00           H
ATOM   2838  CG  PHE A 180      52.480  49.090  42.880  1.00  0.00           C
ATOM   2839  CD1 PHE A 180      51.870  48.730  44.170  1.00  0.00           C
ATOM   2840  HD1 PHE A 180      51.220  47.890  44.380  1.00  0.00           H
ATOM   2841  CE1 PHE A 180      52.100  49.540  45.230  1.00  0.00           C
ATOM   2842  HE1 PHE A 180      51.610  49.340  46.170  1.00  0.00           H
ATOM   2843  CZ  PHE A 180      52.770  50.760  45.120  1.00  0.00           C
ATOM   2844  HZ  PHE A 180      52.880  51.370  46.000  1.00  0.00           H
ATOM   2845  CD2 PHE A 180      53.210  50.290  42.770  1.00  0.00           C
ATOM   2846  HD2 PHE A 180      53.560  50.680  41.830  1.00  0.00           H
ATOM   2847  CE2 PHE A 180      53.360  51.140  43.900  1.00  0.00           C
ATOM   2848  HE2 PHE A 180      53.850  52.100  43.960  1.00  0.00           H
ATOM   2849  C   PHE A 180      52.350  48.050  39.200  1.00  0.00           C
ATOM   2850  O   PHE A 180      53.140  47.120  39.370  1.00  0.00           O
ATOM   2851  N   SER A 181      51.850  48.330  37.980  1.00  0.00           N
ATOM   2852  HN  SER A 181      51.360  49.170  37.780  1.00  0.00           H
ATOM   2853  CA  SER A 181      52.110  47.660  36.740  1.00  0.00           C
ATOM   2854  HA  SER A 181      51.900  46.610  36.880  1.00  0.00           H
ATOM   2855  CB  SER A 181      51.220  48.200  35.550  1.00  0.00           C
ATOM   2856  HB1 SER A 181      51.050  47.510  34.700  1.00  0.00           H
ATOM   2857  HB2 SER A 181      51.560  49.130  35.060  1.00  0.00           H
ATOM   2858  OG  SER A 181      49.950  48.370  36.110  1.00  0.00           O
ATOM   2859  HG1 SER A 181      49.650  47.500  36.370  1.00  0.00           H
ATOM   2860  C   SER A 181      53.610  47.730  36.390  1.00  0.00           C
ATOM   2861  O   SER A 181      54.240  48.760  36.640  1.00  0.00           O
ATOM   2862  N   ILE A 182      54.190  46.600  35.910  1.00  0.00           N
ATOM   2863  HN  ILE A 182      53.590  45.840  35.660  1.00  0.00           H
ATOM   2864  CA  ILE A 182      55.600  46.400  35.630  1.00  0.00           C
ATOM   2865  HA  ILE A 182      56.220  46.770  36.430  1.00  0.00           H
ATOM   2866  CB  ILE A 182      55.940  44.920  35.260  1.00  0.00           C
ATOM   2867  HB  ILE A 182      55.370  44.540  34.380  1.00  0.00           H
ATOM   2868  CG2 ILE A 182      57.440  44.880  34.840  1.00  0.00           C
ATOM   2869 HG21 ILE A 182      57.780  43.820  34.850  1.00  0.00           H
ATOM   2870 HG22 ILE A 182      58.100  45.240  35.660  1.00  0.00           H
ATOM   2871 HG23 ILE A 182      57.770  45.430  33.930  1.00  0.00           H
ATOM   2872  CG1 ILE A 182      55.670  43.930  36.410  1.00  0.00           C
ATOM   2873 HG11 ILE A 182      54.800  44.100  37.070  1.00  0.00           H
ATOM   2874 HG12 ILE A 182      56.510  43.770  37.120  1.00  0.00           H
ATOM   2875  CD  ILE A 182      55.400  42.530  35.750  1.00  0.00           C
ATOM   2876  HD1 ILE A 182      55.090  41.850  36.570  1.00  0.00           H
ATOM   2877  HD2 ILE A 182      56.350  42.080  35.400  1.00  0.00           H
ATOM   2878  HD3 ILE A 182      54.680  42.530  34.910  1.00  0.00           H
ATOM   2879  C   ILE A 182      55.990  47.250  34.470  1.00  0.00           C
ATOM   2880  O   ILE A 182      55.520  47.200  33.330  1.00  0.00           O
ATOM   2881  N   CYS A 183      57.000  48.160  34.650  1.00  0.00           N
ATOM   2882  HN  CYS A 183      57.460  48.170  35.540  1.00  0.00           H
ATOM   2883  CA  CYS A 183      57.430  49.230  33.760  1.00  0.00           C
ATOM   2884  HA  CYS A 183      56.740  49.220  32.920  1.00  0.00           H
ATOM   2885  CB  CYS A 183      57.400  50.610  34.530  1.00  0.00           C
ATOM   2886  HB1 CYS A 183      57.970  51.410  34.010  1.00  0.00           H
ATOM   2887  HB2 CYS A 183      57.880  50.400  35.510  1.00  0.00           H
ATOM   2888  SG  CYS A 183      55.750  51.250  35.030  1.00  0.00           S
ATOM   2889  C   CYS A 183      58.800  48.930  33.330  1.00  0.00           C
ATOM   2890  O   CYS A 183      59.570  48.200  33.990  1.00  0.00           O
ATOM   2891  N   HSD A 184      59.120  49.410  32.110  1.00  0.00           N
ATOM   2892  HN  HSD A 184      58.520  49.890  31.480  1.00  0.00           H
ATOM   2893  CA  HSD A 184      60.300  49.020  31.330  1.00  0.00           C
ATOM   2894  HA  HSD A 184      60.600  48.000  31.550  1.00  0.00           H
ATOM   2895  CB  HSD A 184      59.940  49.200  29.860  1.00  0.00           C
ATOM   2896  HB1 HSD A 184      60.820  49.060  29.190  1.00  0.00           H
ATOM   2897  HB2 HSD A 184      59.710  50.270  29.680  1.00  0.00           H
ATOM   2898  ND1 HSD A 184      57.560  48.680  29.070  1.00  0.00           N
ATOM   2899  HD1 HSD A 184      57.260  49.630  29.180  1.00  0.00           H
ATOM   2900  CG  HSD A 184      58.860  48.310  29.330  1.00  0.00           C
ATOM   2901  CE1 HSD A 184      56.890  47.620  28.540  1.00  0.00           C
ATOM   2902  HE1 HSD A 184      55.920  47.700  28.040  1.00  0.00           H
ATOM   2903  NE2 HSD A 184      57.730  46.620  28.290  1.00  0.00           N
ATOM   2904  CD2 HSD A 184      58.960  47.150  28.760  1.00  0.00           C
ATOM   2905  HD2 HSD A 184      59.850  46.610  28.460  1.00  0.00           H
ATOM   2906  C   HSD A 184      61.470  49.890  31.540  1.00  0.00           C
ATOM   2907  O   HSD A 184      62.440  49.860  30.800  1.00  0.00           O
ATOM   2908  N   THR A 185      61.320  50.790  32.540  1.00  0.00           N
ATOM   2909  HN  THR A 185      60.400  50.860  32.940  1.00  0.00           H
ATOM   2910  CA  THR A 185      62.280  51.800  33.020  1.00  0.00           C
ATOM   2911  HA  THR A 185      63.240  51.290  33.090  1.00  0.00           H
ATOM   2912  CB  THR A 185      62.360  53.110  32.100  1.00  0.00           C
ATOM   2913  HB  THR A 185      62.470  52.820  31.030  1.00  0.00           H
ATOM   2914  OG1 THR A 185      63.550  53.830  32.470  1.00  0.00           O
ATOM   2915  HG1 THR A 185      64.250  53.310  32.090  1.00  0.00           H
ATOM   2916  CG2 THR A 185      61.110  54.010  32.340  1.00  0.00           C
ATOM   2917 HG21 THR A 185      60.160  53.430  32.310  1.00  0.00           H
ATOM   2918 HG22 THR A 185      61.030  54.820  31.590  1.00  0.00           H
ATOM   2919 HG23 THR A 185      61.100  54.580  33.290  1.00  0.00           H
ATOM   2920  C   THR A 185      61.880  52.240  34.470  1.00  0.00           C
ATOM   2921  O   THR A 185      60.680  52.140  34.800  1.00  0.00           O
ATOM   2922  N   PHE A 186      62.800  52.760  35.340  1.00  0.00           N
ATOM   2923  HN  PHE A 186      63.680  53.110  35.010  1.00  0.00           H
ATOM   2924  CA  PHE A 186      62.640  52.980  36.790  1.00  0.00           C
ATOM   2925  HA  PHE A 186      62.280  52.020  37.130  1.00  0.00           H
ATOM   2926  CB  PHE A 186      63.980  53.520  37.390  1.00  0.00           C
ATOM   2927  HB1 PHE A 186      63.910  53.600  38.490  1.00  0.00           H
ATOM   2928  HB2 PHE A 186      64.150  54.580  37.070  1.00  0.00           H
ATOM   2929  CG  PHE A 186      65.250  52.720  37.080  1.00  0.00           C
ATOM   2930  CD1 PHE A 186      65.460  51.620  37.950  1.00  0.00           C
ATOM   2931  HD1 PHE A 186      64.760  51.370  38.730  1.00  0.00           H
ATOM   2932  CE1 PHE A 186      66.550  50.810  37.860  1.00  0.00           C
ATOM   2933  HE1 PHE A 186      66.690  50.000  38.560  1.00  0.00           H
ATOM   2934  CZ  PHE A 186      67.500  51.130  36.850  1.00  0.00           C
ATOM   2935  HZ  PHE A 186      68.440  50.590  36.810  1.00  0.00           H
ATOM   2936  CD2 PHE A 186      66.160  52.920  36.030  1.00  0.00           C
ATOM   2937  HD2 PHE A 186      66.000  53.750  35.340  1.00  0.00           H
ATOM   2938  CE2 PHE A 186      67.340  52.210  36.020  1.00  0.00           C
ATOM   2939  HE2 PHE A 186      68.040  52.470  35.250  1.00  0.00           H
ATOM   2940  C   PHE A 186      61.520  53.990  37.110  1.00  0.00           C
ATOM   2941  O   PHE A 186      61.300  55.040  36.510  1.00  0.00           O
ATOM   2942  N   GLN A 187      60.760  53.640  38.190  1.00  0.00           N
ATOM   2943  HN  GLN A 187      60.970  52.790  38.700  1.00  0.00           H
ATOM   2944  CA  GLN A 187      59.560  54.250  38.650  1.00  0.00           C
ATOM   2945  HA  GLN A 187      59.340  55.110  38.020  1.00  0.00           H
ATOM   2946  CB  GLN A 187      58.390  53.280  38.820  1.00  0.00           C
ATOM   2947  HB1 GLN A 187      57.600  53.880  39.310  1.00  0.00           H
ATOM   2948  HB2 GLN A 187      58.640  52.470  39.550  1.00  0.00           H
ATOM   2949  CG  GLN A 187      57.870  52.730  37.460  1.00  0.00           C
ATOM   2950  HG1 GLN A 187      56.840  52.400  37.710  1.00  0.00           H
ATOM   2951  HG2 GLN A 187      58.360  51.750  37.260  1.00  0.00           H
ATOM   2952  CD  GLN A 187      57.680  53.820  36.460  1.00  0.00           C
ATOM   2953  OE1 GLN A 187      56.890  54.750  36.630  1.00  0.00           O
ATOM   2954  NE2 GLN A 187      58.290  53.680  35.230  1.00  0.00           N
ATOM   2955 HE21 GLN A 187      59.060  53.050  35.240  1.00  0.00           H
ATOM   2956 HE22 GLN A 187      57.830  54.120  34.460  1.00  0.00           H
ATOM   2957  C   GLN A 187      59.930  54.830  40.010  1.00  0.00           C
ATOM   2958  O   GLN A 187      60.480  54.130  40.910  1.00  0.00           O
ATOM   2959  N   TRP A 188      59.680  56.160  40.210  1.00  0.00           N
ATOM   2960  HN  TRP A 188      59.360  56.690  39.430  1.00  0.00           H
ATOM   2961  CA  TRP A 188      59.710  56.910  41.430  1.00  0.00           C
ATOM   2962  HA  TRP A 188      60.650  56.590  41.850  1.00  0.00           H
ATOM   2963  CB  TRP A 188      59.680  58.380  41.010  1.00  0.00           C
ATOM   2964  HB1 TRP A 188      58.730  58.580  40.460  1.00  0.00           H
ATOM   2965  HB2 TRP A 188      60.480  58.680  40.290  1.00  0.00           H
ATOM   2966  CG  TRP A 188      59.700  59.360  42.190  1.00  0.00           C
ATOM   2967  CD1 TRP A 188      58.790  60.410  42.250  1.00  0.00           C
ATOM   2968  HD1 TRP A 188      58.140  60.770  41.460  1.00  0.00           H
ATOM   2969  NE1 TRP A 188      58.940  61.130  43.410  1.00  0.00           N
ATOM   2970  HE1 TRP A 188      58.670  62.060  43.550  1.00  0.00           H
ATOM   2971  CE2 TRP A 188      59.890  60.520  44.220  1.00  0.00           C
ATOM   2972  CD2 TRP A 188      60.390  59.420  43.480  1.00  0.00           C
ATOM   2973  CE3 TRP A 188      61.520  58.690  44.020  1.00  0.00           C
ATOM   2974  HE3 TRP A 188      62.030  57.850  43.580  1.00  0.00           H
ATOM   2975  CZ3 TRP A 188      62.060  59.100  45.280  1.00  0.00           C
ATOM   2976  HZ3 TRP A 188      62.930  58.580  45.640  1.00  0.00           H
ATOM   2977  CZ2 TRP A 188      60.460  60.900  45.450  1.00  0.00           C
ATOM   2978  HZ2 TRP A 188      60.150  61.770  46.010  1.00  0.00           H
ATOM   2979  CH2 TRP A 188      61.520  60.160  45.900  1.00  0.00           C
ATOM   2980  HH2 TRP A 188      61.860  60.280  46.910  1.00  0.00           H
ATOM   2981  C   TRP A 188      58.680  56.540  42.550  1.00  0.00           C
ATOM   2982  O   TRP A 188      58.940  56.630  43.710  1.00  0.00           O
ATOM   2983  N   HSE A 189      57.490  56.060  42.100  1.00  0.00           N
ATOM   2984  HN  HSE A 189      57.210  55.870  41.170  1.00  0.00           H
ATOM   2985  CA  HSE A 189      56.430  55.910  43.130  1.00  0.00           C
ATOM   2986  HA  HSE A 189      56.410  56.770  43.800  1.00  0.00           H
ATOM   2987  CB  HSE A 189      54.980  55.870  42.530  1.00  0.00           C
ATOM   2988  HB1 HSE A 189      54.620  56.870  42.200  1.00  0.00           H
ATOM   2989  HB2 HSE A 189      54.310  55.580  43.350  1.00  0.00           H
ATOM   2990  ND1 HSE A 189      55.150  55.490  40.060  1.00  0.00           N
ATOM   2991  CG  HSE A 189      54.840  55.060  41.330  1.00  0.00           C
ATOM   2992  CE1 HSE A 189      54.960  54.450  39.240  1.00  0.00           C
ATOM   2993  HE1 HSE A 189      55.330  54.390  38.230  1.00  0.00           H
ATOM   2994  NE2 HSE A 189      54.380  53.410  39.860  1.00  0.00           N
ATOM   2995  HE2 HSE A 189      54.150  52.530  39.440  1.00  0.00           H
ATOM   2996  CD2 HSE A 189      54.350  53.720  41.190  1.00  0.00           C
ATOM   2997  HD2 HSE A 189      54.010  52.940  41.860  1.00  0.00           H
ATOM   2998  C   HSE A 189      56.700  54.650  43.860  1.00  0.00           C
ATOM   2999  O   HSE A 189      56.740  54.610  45.080  1.00  0.00           O
ATOM   3000  N   GLU A 190      57.190  53.630  43.160  1.00  0.00           N
ATOM   3001  HN  GLU A 190      57.150  53.790  42.180  1.00  0.00           H
ATOM   3002  CA  GLU A 190      57.800  52.470  43.660  1.00  0.00           C
ATOM   3003  HA  GLU A 190      57.070  52.020  44.330  1.00  0.00           H
ATOM   3004  CB  GLU A 190      58.190  51.540  42.470  1.00  0.00           C
ATOM   3005  HB1 GLU A 190      58.820  50.720  42.870  1.00  0.00           H
ATOM   3006  HB2 GLU A 190      58.810  52.070  41.720  1.00  0.00           H
ATOM   3007  CG  GLU A 190      56.970  51.050  41.670  1.00  0.00           C
ATOM   3008  HG1 GLU A 190      56.340  51.920  41.390  1.00  0.00           H
ATOM   3009  HG2 GLU A 190      56.400  50.350  42.310  1.00  0.00           H
ATOM   3010  CD  GLU A 190      57.220  50.200  40.440  1.00  0.00           C
ATOM   3011  OE1 GLU A 190      56.280  49.790  39.670  1.00  0.00           O
ATOM   3012  OE2 GLU A 190      58.380  49.970  40.090  1.00  0.00           O
ATOM   3013  C   GLU A 190      59.060  52.710  44.470  1.00  0.00           C
ATOM   3014  O   GLU A 190      59.200  52.190  45.610  1.00  0.00           O
ATOM   3015  N   ALA A 191      59.960  53.600  44.000  1.00  0.00           N
ATOM   3016  HN  ALA A 191      59.870  54.040  43.100  1.00  0.00           H
ATOM   3017  CA  ALA A 191      61.150  53.940  44.820  1.00  0.00           C
ATOM   3018  HA  ALA A 191      61.680  53.040  45.090  1.00  0.00           H
ATOM   3019  CB  ALA A 191      62.160  54.680  44.120  1.00  0.00           C
ATOM   3020  HB1 ALA A 191      62.500  54.190  43.170  1.00  0.00           H
ATOM   3021  HB2 ALA A 191      63.100  54.780  44.710  1.00  0.00           H
ATOM   3022  HB3 ALA A 191      61.840  55.720  43.890  1.00  0.00           H
ATOM   3023  C   ALA A 191      60.850  54.650  46.170  1.00  0.00           C
ATOM   3024  O   ALA A 191      61.390  54.190  47.170  1.00  0.00           O
ATOM   3025  N   MET A 192      60.030  55.660  46.120  1.00  0.00           N
ATOM   3026  HN  MET A 192      59.710  56.020  45.260  1.00  0.00           H
ATOM   3027  CA  MET A 192      59.660  56.460  47.290  1.00  0.00           C
ATOM   3028  HA  MET A 192      60.550  56.720  47.830  1.00  0.00           H
ATOM   3029  CB  MET A 192      58.900  57.760  46.830  1.00  0.00           C
ATOM   3030  HB1 MET A 192      57.930  57.540  46.330  1.00  0.00           H
ATOM   3031  HB2 MET A 192      59.450  58.380  46.110  1.00  0.00           H
ATOM   3032  CG  MET A 192      58.540  58.700  47.980  1.00  0.00           C
ATOM   3033  HG1 MET A 192      57.920  58.180  48.740  1.00  0.00           H
ATOM   3034  HG2 MET A 192      57.880  59.560  47.770  1.00  0.00           H
ATOM   3035  SD  MET A 192      59.980  59.520  48.800  1.00  0.00           S
ATOM   3036  CE  MET A 192      59.420  58.970  50.450  1.00  0.00           C
ATOM   3037  HE1 MET A 192      60.160  59.400  51.140  1.00  0.00           H
ATOM   3038  HE2 MET A 192      59.330  57.850  50.470  1.00  0.00           H
ATOM   3039  HE3 MET A 192      58.390  59.330  50.690  1.00  0.00           H
ATOM   3040  C   MET A 192      58.840  55.670  48.330  1.00  0.00           C
ATOM   3041  O   MET A 192      59.000  55.820  49.570  1.00  0.00           O
ATOM   3042  N   PHE A 193      58.050  54.680  47.860  1.00  0.00           N
ATOM   3043  HN  PHE A 193      57.890  54.720  46.880  1.00  0.00           H
ATOM   3044  CA  PHE A 193      57.260  53.790  48.730  1.00  0.00           C
ATOM   3045  HA  PHE A 193      56.540  54.410  49.230  1.00  0.00           H
ATOM   3046  CB  PHE A 193      56.540  52.720  47.900  1.00  0.00           C
ATOM   3047  HB1 PHE A 193      57.340  52.420  47.200  1.00  0.00           H
ATOM   3048  HB2 PHE A 193      55.710  53.210  47.330  1.00  0.00           H
ATOM   3049  CG  PHE A 193      55.850  51.550  48.620  1.00  0.00           C
ATOM   3050  CD1 PHE A 193      54.500  51.720  49.040  1.00  0.00           C
ATOM   3051  HD1 PHE A 193      53.980  52.660  48.960  1.00  0.00           H
ATOM   3052  CE1 PHE A 193      53.890  50.620  49.630  1.00  0.00           C
ATOM   3053  HE1 PHE A 193      52.920  50.640  50.120  1.00  0.00           H
ATOM   3054  CZ  PHE A 193      54.450  49.350  49.630  1.00  0.00           C
ATOM   3055  HZ  PHE A 193      53.930  48.500  50.030  1.00  0.00           H
ATOM   3056  CD2 PHE A 193      56.400  50.330  48.650  1.00  0.00           C
ATOM   3057  HD2 PHE A 193      57.340  50.200  48.140  1.00  0.00           H
ATOM   3058  CE2 PHE A 193      55.750  49.190  49.110  1.00  0.00           C
ATOM   3059  HE2 PHE A 193      56.280  48.250  49.080  1.00  0.00           H
ATOM   3060  C   PHE A 193      58.150  53.090  49.840  1.00  0.00           C
ATOM   3061  O   PHE A 193      57.700  52.950  50.950  1.00  0.00           O
ATOM   3062  N   LEU A 194      59.370  52.700  49.430  1.00  0.00           N
ATOM   3063  HN  LEU A 194      59.620  52.960  48.490  1.00  0.00           H
ATOM   3064  CA  LEU A 194      60.330  52.040  50.320  1.00  0.00           C
ATOM   3065  HA  LEU A 194      59.960  51.110  50.750  1.00  0.00           H
ATOM   3066  CB  LEU A 194      61.580  51.560  49.480  1.00  0.00           C
ATOM   3067  HB1 LEU A 194      62.160  50.910  50.170  1.00  0.00           H
ATOM   3068  HB2 LEU A 194      62.220  52.340  49.030  1.00  0.00           H
ATOM   3069  CG  LEU A 194      61.190  50.830  48.140  1.00  0.00           C
ATOM   3070  HG  LEU A 194      60.470  51.450  47.570  1.00  0.00           H
ATOM   3071  CD1 LEU A 194      62.360  50.700  47.180  1.00  0.00           C
ATOM   3072 HD11 LEU A 194      63.030  49.980  47.670  1.00  0.00           H
ATOM   3073 HD12 LEU A 194      62.920  51.660  47.180  1.00  0.00           H
ATOM   3074 HD13 LEU A 194      62.180  50.320  46.160  1.00  0.00           H
ATOM   3075  CD2 LEU A 194      60.660  49.400  48.440  1.00  0.00           C
ATOM   3076 HD21 LEU A 194      61.480  48.670  48.650  1.00  0.00           H
ATOM   3077 HD22 LEU A 194      60.130  49.060  47.520  1.00  0.00           H
ATOM   3078 HD23 LEU A 194      59.890  49.260  49.230  1.00  0.00           H
ATOM   3079  C   LEU A 194      60.670  52.840  51.540  1.00  0.00           C
ATOM   3080  O   LEU A 194      60.590  52.320  52.650  1.00  0.00           O
ATOM   3081  N   LEU A 195      60.920  54.170  51.390  1.00  0.00           N
ATOM   3082  HN  LEU A 195      60.960  54.570  50.480  1.00  0.00           H
ATOM   3083  CA  LEU A 195      61.190  55.150  52.450  1.00  0.00           C
ATOM   3084  HA  LEU A 195      61.920  54.690  53.110  1.00  0.00           H
ATOM   3085  CB  LEU A 195      61.690  56.520  51.880  1.00  0.00           C
ATOM   3086  HB1 LEU A 195      61.600  57.250  52.710  1.00  0.00           H
ATOM   3087  HB2 LEU A 195      61.010  56.820  51.060  1.00  0.00           H
ATOM   3088  CG  LEU A 195      63.150  56.540  51.350  1.00  0.00           C
ATOM   3089  HG  LEU A 195      63.360  55.600  50.780  1.00  0.00           H
ATOM   3090  CD1 LEU A 195      63.250  57.790  50.380  1.00  0.00           C
ATOM   3091 HD11 LEU A 195      63.020  58.750  50.880  1.00  0.00           H
ATOM   3092 HD12 LEU A 195      62.530  57.790  49.530  1.00  0.00           H
ATOM   3093 HD13 LEU A 195      64.220  57.870  49.840  1.00  0.00           H
ATOM   3094  CD2 LEU A 195      64.130  56.590  52.560  1.00  0.00           C
ATOM   3095 HD21 LEU A 195      65.140  56.240  52.220  1.00  0.00           H
ATOM   3096 HD22 LEU A 195      63.770  56.050  53.460  1.00  0.00           H
ATOM   3097 HD23 LEU A 195      64.150  57.660  52.880  1.00  0.00           H
ATOM   3098  C   LEU A 195      59.890  55.540  53.270  1.00  0.00           C
ATOM   3099  O   LEU A 195      59.880  55.690  54.490  1.00  0.00           O
ATOM   3100  N   GLU A 196      58.690  55.510  52.600  1.00  0.00           N
ATOM   3101  HN  GLU A 196      58.670  55.320  51.620  1.00  0.00           H
ATOM   3102  CA  GLU A 196      57.440  55.630  53.310  1.00  0.00           C
ATOM   3103  HA  GLU A 196      57.520  56.500  53.940  1.00  0.00           H
ATOM   3104  CB  GLU A 196      56.250  55.900  52.340  1.00  0.00           C
ATOM   3105  HB1 GLU A 196      55.340  55.990  52.960  1.00  0.00           H
ATOM   3106  HB2 GLU A 196      56.240  55.020  51.680  1.00  0.00           H
ATOM   3107  CG  GLU A 196      56.300  57.280  51.560  1.00  0.00           C
ATOM   3108  HG1 GLU A 196      57.350  57.510  51.260  1.00  0.00           H
ATOM   3109  HG2 GLU A 196      56.040  58.150  52.200  1.00  0.00           H
ATOM   3110  CD  GLU A 196      55.430  57.360  50.320  1.00  0.00           C
ATOM   3111  OE1 GLU A 196      55.120  56.500  49.550  1.00  0.00           O
ATOM   3112  OE2 GLU A 196      55.140  58.640  50.120  1.00  0.00           O
ATOM   3113  HE2 GLU A 196      54.580  58.710  49.350  1.00  0.00           H
ATOM   3114  C   GLU A 196      57.150  54.450  54.200  1.00  0.00           C
ATOM   3115  O   GLU A 196      56.360  54.590  55.120  1.00  0.00           O
ATOM   3116  N   PHE A 197      57.700  53.200  54.020  1.00  0.00           N
ATOM   3117  HN  PHE A 197      58.170  53.030  53.170  1.00  0.00           H
ATOM   3118  CA  PHE A 197      57.560  52.110  54.990  1.00  0.00           C
ATOM   3119  HA  PHE A 197      56.770  52.360  55.690  1.00  0.00           H
ATOM   3120  CB  PHE A 197      57.200  50.770  54.320  1.00  0.00           C
ATOM   3121  HB1 PHE A 197      57.340  49.800  54.840  1.00  0.00           H
ATOM   3122  HB2 PHE A 197      57.750  50.790  53.360  1.00  0.00           H
ATOM   3123  CG  PHE A 197      55.700  50.670  53.970  1.00  0.00           C
ATOM   3124  CD1 PHE A 197      55.380  49.460  53.290  1.00  0.00           C
ATOM   3125  HD1 PHE A 197      56.180  48.730  53.210  1.00  0.00           H
ATOM   3126  CE1 PHE A 197      54.040  49.150  52.850  1.00  0.00           C
ATOM   3127  HE1 PHE A 197      53.740  48.190  52.450  1.00  0.00           H
ATOM   3128  CZ  PHE A 197      53.030  50.140  53.030  1.00  0.00           C
ATOM   3129  HZ  PHE A 197      52.030  49.970  52.640  1.00  0.00           H
ATOM   3130  CD2 PHE A 197      54.660  51.630  54.170  1.00  0.00           C
ATOM   3131  HD2 PHE A 197      54.830  52.520  54.750  1.00  0.00           H
ATOM   3132  CE2 PHE A 197      53.330  51.330  53.780  1.00  0.00           C
ATOM   3133  HE2 PHE A 197      52.460  51.970  53.920  1.00  0.00           H
ATOM   3134  C   PHE A 197      58.830  51.950  55.800  1.00  0.00           C
ATOM   3135  O   PHE A 197      58.720  51.640  57.010  1.00  0.00           O
ATOM   3136  N   PHE A 198      59.990  52.110  55.230  1.00  0.00           N
ATOM   3137  HN  PHE A 198      60.030  52.300  54.250  1.00  0.00           H
ATOM   3138  CA  PHE A 198      61.180  51.720  55.910  1.00  0.00           C
ATOM   3139  HA  PHE A 198      60.970  50.800  56.410  1.00  0.00           H
ATOM   3140  CB  PHE A 198      62.340  51.530  54.890  1.00  0.00           C
ATOM   3141  HB1 PHE A 198      62.670  52.440  54.340  1.00  0.00           H
ATOM   3142  HB2 PHE A 198      62.000  50.800  54.130  1.00  0.00           H
ATOM   3143  CG  PHE A 198      63.590  50.910  55.520  1.00  0.00           C
ATOM   3144  CD1 PHE A 198      64.780  51.620  55.500  1.00  0.00           C
ATOM   3145  HD1 PHE A 198      64.830  52.600  55.030  1.00  0.00           H
ATOM   3146  CE1 PHE A 198      65.930  51.100  56.140  1.00  0.00           C
ATOM   3147  HE1 PHE A 198      66.870  51.630  56.130  1.00  0.00           H
ATOM   3148  CZ  PHE A 198      65.840  49.950  56.860  1.00  0.00           C
ATOM   3149  HZ  PHE A 198      66.720  49.560  57.350  1.00  0.00           H
ATOM   3150  CD2 PHE A 198      63.490  49.740  56.220  1.00  0.00           C
ATOM   3151  HD2 PHE A 198      62.560  49.180  56.250  1.00  0.00           H
ATOM   3152  CE2 PHE A 198      64.600  49.220  56.870  1.00  0.00           C
ATOM   3153  HE2 PHE A 198      64.620  48.290  57.430  1.00  0.00           H
ATOM   3154  C   PHE A 198      61.620  52.610  57.070  1.00  0.00           C
ATOM   3155  O   PHE A 198      61.880  52.160  58.150  1.00  0.00           O
ATOM   3156  N   LEU A 199      61.470  53.990  56.890  1.00  0.00           N
ATOM   3157  HN  LEU A 199      61.290  54.400  55.990  1.00  0.00           H
ATOM   3158  CA  LEU A 199      61.710  54.980  57.920  1.00  0.00           C
ATOM   3159  HA  LEU A 199      62.740  54.790  58.180  1.00  0.00           H
ATOM   3160  CB  LEU A 199      61.890  56.450  57.360  1.00  0.00           C
ATOM   3161  HB1 LEU A 199      62.060  57.080  58.260  1.00  0.00           H
ATOM   3162  HB2 LEU A 199      60.960  56.860  56.900  1.00  0.00           H
ATOM   3163  CG  LEU A 199      62.940  56.660  56.320  1.00  0.00           C
ATOM   3164  HG  LEU A 199      62.580  56.060  55.460  1.00  0.00           H
ATOM   3165  CD1 LEU A 199      62.950  58.150  55.730  1.00  0.00           C
ATOM   3166 HD11 LEU A 199      63.750  58.270  54.950  1.00  0.00           H
ATOM   3167 HD12 LEU A 199      63.090  58.800  56.610  1.00  0.00           H
ATOM   3168 HD13 LEU A 199      61.950  58.410  55.330  1.00  0.00           H
ATOM   3169  CD2 LEU A 199      64.400  56.070  56.690  1.00  0.00           C
ATOM   3170 HD21 LEU A 199      65.070  56.200  55.810  1.00  0.00           H
ATOM   3171 HD22 LEU A 199      64.380  55.050  57.140  1.00  0.00           H
ATOM   3172 HD23 LEU A 199      64.740  56.830  57.420  1.00  0.00           H
ATOM   3173  C   LEU A 199      60.840  54.890  59.230  1.00  0.00           C
ATOM   3174  O   LEU A 199      61.330  54.910  60.340  1.00  0.00           O
ATOM   3175  N   PRO A 200      59.550  54.720  59.150  1.00  0.00           N
ATOM   3176  CD  PRO A 200      58.690  55.130  58.080  1.00  0.00           C
ATOM   3177  HD1 PRO A 200      59.060  54.620  57.160  1.00  0.00           H
ATOM   3178  HD2 PRO A 200      58.670  56.230  57.910  1.00  0.00           H
ATOM   3179  CA  PRO A 200      58.680  54.540  60.350  1.00  0.00           C
ATOM   3180  HA  PRO A 200      59.100  55.210  61.080  1.00  0.00           H
ATOM   3181  CB  PRO A 200      57.270  54.870  59.930  1.00  0.00           C
ATOM   3182  HB1 PRO A 200      56.960  55.910  60.230  1.00  0.00           H
ATOM   3183  HB2 PRO A 200      56.560  54.120  60.360  1.00  0.00           H
ATOM   3184  CG  PRO A 200      57.290  54.630  58.400  1.00  0.00           C
ATOM   3185  HG1 PRO A 200      57.110  53.540  58.230  1.00  0.00           H
ATOM   3186  HG2 PRO A 200      56.490  55.230  57.910  1.00  0.00           H
ATOM   3187  C   PRO A 200      58.790  53.140  60.960  1.00  0.00           C
ATOM   3188  O   PRO A 200      58.730  52.990  62.200  1.00  0.00           O
ATOM   3189  N   LEU A 201      59.040  52.120  60.060  1.00  0.00           N
ATOM   3190  HN  LEU A 201      59.000  52.260  59.070  1.00  0.00           H
ATOM   3191  CA  LEU A 201      59.330  50.820  60.440  1.00  0.00           C
ATOM   3192  HA  LEU A 201      58.570  50.520  61.150  1.00  0.00           H
ATOM   3193  CB  LEU A 201      59.410  49.750  59.270  1.00  0.00           C
ATOM   3194  HB1 LEU A 201      60.120  50.060  58.470  1.00  0.00           H
ATOM   3195  HB2 LEU A 201      58.450  49.740  58.730  1.00  0.00           H
ATOM   3196  CG  LEU A 201      59.760  48.270  59.650  1.00  0.00           C
ATOM   3197  HG  LEU A 201      60.810  48.270  60.030  1.00  0.00           H
ATOM   3198  CD1 LEU A 201      58.720  47.610  60.610  1.00  0.00           C
ATOM   3199 HD11 LEU A 201      59.060  46.580  60.870  1.00  0.00           H
ATOM   3200 HD12 LEU A 201      57.720  47.490  60.120  1.00  0.00           H
ATOM   3201 HD13 LEU A 201      58.490  48.220  61.510  1.00  0.00           H
ATOM   3202  CD2 LEU A 201      59.760  47.330  58.380  1.00  0.00           C
ATOM   3203 HD21 LEU A 201      60.520  47.750  57.680  1.00  0.00           H
ATOM   3204 HD22 LEU A 201      58.770  47.490  57.890  1.00  0.00           H
ATOM   3205 HD23 LEU A 201      59.980  46.300  58.720  1.00  0.00           H
ATOM   3206  C   LEU A 201      60.610  50.750  61.250  1.00  0.00           C
ATOM   3207  O   LEU A 201      60.770  50.110  62.300  1.00  0.00           O
ATOM   3208  N   GLY A 202      61.610  51.540  60.750  1.00  0.00           N
ATOM   3209  HN  GLY A 202      61.490  51.990  59.860  1.00  0.00           H
ATOM   3210  CA  GLY A 202      62.860  51.800  61.490  1.00  0.00           C
ATOM   3211  HA1 GLY A 202      63.370  52.510  60.850  1.00  0.00           H
ATOM   3212  HA2 GLY A 202      63.280  50.820  61.610  1.00  0.00           H
ATOM   3213  C   GLY A 202      62.670  52.400  62.830  1.00  0.00           C
ATOM   3214  O   GLY A 202      63.140  51.890  63.870  1.00  0.00           O
ATOM   3215  N   ILE A 203      61.900  53.450  62.840  1.00  0.00           N
ATOM   3216  HN  ILE A 203      61.430  53.820  62.040  1.00  0.00           H
ATOM   3217  CA  ILE A 203      61.550  54.180  64.100  1.00  0.00           C
ATOM   3218  HA  ILE A 203      62.510  54.360  64.550  1.00  0.00           H
ATOM   3219  CB  ILE A 203      60.820  55.470  63.850  1.00  0.00           C
ATOM   3220  HB  ILE A 203      60.060  55.220  63.070  1.00  0.00           H
ATOM   3221  CG2 ILE A 203      60.110  56.230  65.080  1.00  0.00           C
ATOM   3222 HG21 ILE A 203      59.330  55.640  65.590  1.00  0.00           H
ATOM   3223 HG22 ILE A 203      59.650  57.200  64.780  1.00  0.00           H
ATOM   3224 HG23 ILE A 203      60.950  56.450  65.790  1.00  0.00           H
ATOM   3225  CG1 ILE A 203      61.790  56.440  63.190  1.00  0.00           C
ATOM   3226 HG11 ILE A 203      62.490  55.890  62.510  1.00  0.00           H
ATOM   3227 HG12 ILE A 203      62.330  56.840  64.070  1.00  0.00           H
ATOM   3228  CD  ILE A 203      61.260  57.480  62.260  1.00  0.00           C
ATOM   3229  HD1 ILE A 203      62.100  58.150  61.950  1.00  0.00           H
ATOM   3230  HD2 ILE A 203      60.450  57.960  62.840  1.00  0.00           H
ATOM   3231  HD3 ILE A 203      60.760  57.020  61.390  1.00  0.00           H
ATOM   3232  C   ILE A 203      60.760  53.440  65.100  1.00  0.00           C
ATOM   3233  O   ILE A 203      61.120  53.360  66.240  1.00  0.00           O
ATOM   3234  N   ILE A 204      59.670  52.660  64.660  1.00  0.00           N
ATOM   3235  HN  ILE A 204      59.350  52.910  63.750  1.00  0.00           H
ATOM   3236  CA  ILE A 204      58.890  51.730  65.500  1.00  0.00           C
ATOM   3237  HA  ILE A 204      58.390  52.260  66.310  1.00  0.00           H
ATOM   3238  CB  ILE A 204      57.680  51.000  64.730  1.00  0.00           C
ATOM   3239  HB  ILE A 204      58.190  50.480  63.900  1.00  0.00           H
ATOM   3240  CG2 ILE A 204      57.090  49.900  65.560  1.00  0.00           C
ATOM   3241 HG21 ILE A 204      56.880  50.260  66.590  1.00  0.00           H
ATOM   3242 HG22 ILE A 204      57.810  49.070  65.730  1.00  0.00           H
ATOM   3243 HG23 ILE A 204      56.160  49.430  65.170  1.00  0.00           H
ATOM   3244  CG1 ILE A 204      56.500  51.910  64.260  1.00  0.00           C
ATOM   3245 HG11 ILE A 204      56.850  52.930  63.990  1.00  0.00           H
ATOM   3246 HG12 ILE A 204      55.830  52.170  65.100  1.00  0.00           H
ATOM   3247  CD  ILE A 204      55.720  51.280  63.150  1.00  0.00           C
ATOM   3248  HD1 ILE A 204      55.010  50.480  63.500  1.00  0.00           H
ATOM   3249  HD2 ILE A 204      56.340  50.980  62.290  1.00  0.00           H
ATOM   3250  HD3 ILE A 204      55.070  52.100  62.760  1.00  0.00           H
ATOM   3251  C   ILE A 204      59.840  50.690  66.060  1.00  0.00           C
ATOM   3252  O   ILE A 204      59.830  50.460  67.240  1.00  0.00           O
ATOM   3253  N   LEU A 205      60.700  50.030  65.150  1.00  0.00           N
ATOM   3254  HN  LEU A 205      60.690  50.130  64.160  1.00  0.00           H
ATOM   3255  CA  LEU A 205      61.720  49.190  65.720  1.00  0.00           C
ATOM   3256  HA  LEU A 205      61.140  48.470  66.270  1.00  0.00           H
ATOM   3257  CB  LEU A 205      62.390  48.440  64.510  1.00  0.00           C
ATOM   3258  HB1 LEU A 205      63.280  47.930  64.940  1.00  0.00           H
ATOM   3259  HB2 LEU A 205      62.740  49.220  63.800  1.00  0.00           H
ATOM   3260  CG  LEU A 205      61.540  47.340  63.790  1.00  0.00           C
ATOM   3261  HG  LEU A 205      60.640  47.830  63.350  1.00  0.00           H
ATOM   3262  CD1 LEU A 205      62.210  46.670  62.600  1.00  0.00           C
ATOM   3263 HD11 LEU A 205      61.540  45.900  62.170  1.00  0.00           H
ATOM   3264 HD12 LEU A 205      63.160  46.190  62.890  1.00  0.00           H
ATOM   3265 HD13 LEU A 205      62.450  47.430  61.830  1.00  0.00           H
ATOM   3266  CD2 LEU A 205      60.960  46.310  64.850  1.00  0.00           C
ATOM   3267 HD21 LEU A 205      60.390  46.770  65.690  1.00  0.00           H
ATOM   3268 HD22 LEU A 205      61.810  45.760  65.280  1.00  0.00           H
ATOM   3269 HD23 LEU A 205      60.250  45.590  64.400  1.00  0.00           H
ATOM   3270  C   LEU A 205      62.690  49.770  66.650  1.00  0.00           C
ATOM   3271  O   LEU A 205      62.940  49.160  67.720  1.00  0.00           O
ATOM   3272  N   PHE A 206      63.220  50.970  66.420  1.00  0.00           N
ATOM   3273  HN  PHE A 206      63.050  51.460  65.580  1.00  0.00           H
ATOM   3274  CA  PHE A 206      64.210  51.630  67.340  1.00  0.00           C
ATOM   3275  HA  PHE A 206      64.970  50.900  67.560  1.00  0.00           H
ATOM   3276  CB  PHE A 206      64.950  52.730  66.690  1.00  0.00           C
ATOM   3277  HB1 PHE A 206      64.220  53.370  66.170  1.00  0.00           H
ATOM   3278  HB2 PHE A 206      65.610  52.340  65.890  1.00  0.00           H
ATOM   3279  CG  PHE A 206      65.650  53.550  67.660  1.00  0.00           C
ATOM   3280  CD1 PHE A 206      66.950  53.240  68.110  1.00  0.00           C
ATOM   3281  HD1 PHE A 206      67.460  52.380  67.680  1.00  0.00           H
ATOM   3282  CE1 PHE A 206      67.600  53.910  69.070  1.00  0.00           C
ATOM   3283  HE1 PHE A 206      68.660  53.900  69.300  1.00  0.00           H
ATOM   3284  CZ  PHE A 206      67.000  55.060  69.540  1.00  0.00           C
ATOM   3285  HZ  PHE A 206      67.580  55.650  70.240  1.00  0.00           H
ATOM   3286  CD2 PHE A 206      65.070  54.710  68.180  1.00  0.00           C
ATOM   3287  HD2 PHE A 206      64.110  55.010  67.810  1.00  0.00           H
ATOM   3288  CE2 PHE A 206      65.700  55.450  69.130  1.00  0.00           C
ATOM   3289  HE2 PHE A 206      65.200  56.350  69.450  1.00  0.00           H
ATOM   3290  C   PHE A 206      63.490  52.040  68.650  1.00  0.00           C
ATOM   3291  O   PHE A 206      64.050  51.910  69.760  1.00  0.00           O
ATOM   3292  N   CYS A 207      62.240  52.510  68.560  1.00  0.00           N
ATOM   3293  HN  CYS A 207      61.870  52.690  67.650  1.00  0.00           H
ATOM   3294  CA  CYS A 207      61.320  52.870  69.690  1.00  0.00           C
ATOM   3295  HA  CYS A 207      61.980  53.510  70.260  1.00  0.00           H
ATOM   3296  CB  CYS A 207      59.950  53.490  69.150  1.00  0.00           C
ATOM   3297  HB1 CYS A 207      59.650  52.910  68.250  1.00  0.00           H
ATOM   3298  HB2 CYS A 207      60.310  54.480  68.780  1.00  0.00           H
ATOM   3299  SG  CYS A 207      58.550  53.710  70.350  1.00  0.00           S
ATOM   3300  HG1 CYS A 207      57.600  54.110  69.510  1.00  0.00           H
ATOM   3301  C   CYS A 207      61.030  51.690  70.530  1.00  0.00           C
ATOM   3302  O   CYS A 207      61.170  51.750  71.730  1.00  0.00           O
ATOM   3303  N   SER A 208      60.660  50.530  69.830  1.00  0.00           N
ATOM   3304  HN  SER A 208      60.450  50.570  68.860  1.00  0.00           H
ATOM   3305  CA  SER A 208      60.460  49.180  70.460  1.00  0.00           C
ATOM   3306  HA  SER A 208      59.730  49.430  71.210  1.00  0.00           H
ATOM   3307  CB  SER A 208      59.940  48.150  69.440  1.00  0.00           C
ATOM   3308  HB1 SER A 208      59.860  47.140  69.910  1.00  0.00           H
ATOM   3309  HB2 SER A 208      60.650  48.020  68.600  1.00  0.00           H
ATOM   3310  OG  SER A 208      58.680  48.480  68.860  1.00  0.00           O
ATOM   3311  HG1 SER A 208      58.950  49.230  68.320  1.00  0.00           H
ATOM   3312  C   SER A 208      61.710  48.650  71.160  1.00  0.00           C
ATOM   3313  O   SER A 208      61.610  48.080  72.280  1.00  0.00           O
ATOM   3314  N   ALA A 209      62.900  48.770  70.560  1.00  0.00           N
ATOM   3315  HN  ALA A 209      62.910  49.160  69.640  1.00  0.00           H
ATOM   3316  CA  ALA A 209      64.100  48.430  71.300  1.00  0.00           C
ATOM   3317  HA  ALA A 209      63.930  47.410  71.610  1.00  0.00           H
ATOM   3318  CB  ALA A 209      65.330  48.580  70.400  1.00  0.00           C
ATOM   3319  HB1 ALA A 209      65.360  49.640  70.070  1.00  0.00           H
ATOM   3320  HB2 ALA A 209      65.220  47.940  69.490  1.00  0.00           H
ATOM   3321  HB3 ALA A 209      66.270  48.290  70.910  1.00  0.00           H
ATOM   3322  C   ALA A 209      64.280  49.190  72.510  1.00  0.00           C
ATOM   3323  O   ALA A 209      64.450  48.660  73.590  1.00  0.00           O
ATOM   3324  N   ARG A 210      64.100  50.500  72.460  1.00  0.00           N
ATOM   3325  HN  ARG A 210      63.990  50.990  71.600  1.00  0.00           H
ATOM   3326  CA  ARG A 210      64.090  51.380  73.630  1.00  0.00           C
ATOM   3327  HA  ARG A 210      65.080  51.320  74.060  1.00  0.00           H
ATOM   3328  CB  ARG A 210      64.160  52.870  73.270  1.00  0.00           C
ATOM   3329  HB1 ARG A 210      63.870  53.540  74.110  1.00  0.00           H
ATOM   3330  HB2 ARG A 210      63.320  53.040  72.560  1.00  0.00           H
ATOM   3331  CG  ARG A 210      65.650  53.340  72.880  1.00  0.00           C
ATOM   3332  HG1 ARG A 210      65.820  52.980  71.840  1.00  0.00           H
ATOM   3333  HG2 ARG A 210      66.400  52.830  73.500  1.00  0.00           H
ATOM   3334  CD  ARG A 210      65.780  54.900  72.830  1.00  0.00           C
ATOM   3335  HD1 ARG A 210      64.910  55.360  72.290  1.00  0.00           H
ATOM   3336  HD2 ARG A 210      66.680  55.310  72.330  1.00  0.00           H
ATOM   3337  NE  ARG A 210      65.740  55.560  74.160  1.00  0.00           N
ATOM   3338  HE  ARG A 210      64.930  56.010  74.560  1.00  0.00           H
ATOM   3339  CZ  ARG A 210      66.780  55.520  75.020  1.00  0.00           C
ATOM   3340  NH1 ARG A 210      67.960  54.950  74.760  1.00  0.00           N
ATOM   3341 HH11 ARG A 210      68.170  54.560  73.860  1.00  0.00           H
ATOM   3342 HH12 ARG A 210      68.680  54.810  75.430  1.00  0.00           H
ATOM   3343  NH2 ARG A 210      66.780  56.110  76.210  1.00  0.00           N
ATOM   3344 HH21 ARG A 210      65.950  56.580  76.520  1.00  0.00           H
ATOM   3345 HH22 ARG A 210      67.640  56.180  76.700  1.00  0.00           H
ATOM   3346  C   ARG A 210      63.020  51.080  74.720  1.00  0.00           C
ATOM   3347  O   ARG A 210      63.180  51.260  75.960  1.00  0.00           O
ATOM   3348  N   ILE A 211      61.810  50.600  74.380  1.00  0.00           N
ATOM   3349  HN  ILE A 211      61.600  50.650  73.400  1.00  0.00           H
ATOM   3350  CA  ILE A 211      60.830  50.140  75.350  1.00  0.00           C
ATOM   3351  HA  ILE A 211      60.560  51.020  75.910  1.00  0.00           H
ATOM   3352  CB  ILE A 211      59.410  49.780  74.660  1.00  0.00           C
ATOM   3353  HB  ILE A 211      59.820  49.240  73.780  1.00  0.00           H
ATOM   3354  CG2 ILE A 211      58.280  49.090  75.560  1.00  0.00           C
ATOM   3355 HG21 ILE A 211      57.250  49.110  75.120  1.00  0.00           H
ATOM   3356 HG22 ILE A 211      58.310  49.540  76.560  1.00  0.00           H
ATOM   3357 HG23 ILE A 211      58.590  48.030  75.620  1.00  0.00           H
ATOM   3358  CG1 ILE A 211      58.760  51.020  74.010  1.00  0.00           C
ATOM   3359 HG11 ILE A 211      59.520  51.690  73.570  1.00  0.00           H
ATOM   3360 HG12 ILE A 211      58.380  51.520  74.920  1.00  0.00           H
ATOM   3361  CD  ILE A 211      57.630  50.820  72.910  1.00  0.00           C
ATOM   3362  HD1 ILE A 211      56.940  50.020  73.250  1.00  0.00           H
ATOM   3363  HD2 ILE A 211      58.170  50.540  71.980  1.00  0.00           H
ATOM   3364  HD3 ILE A 211      56.990  51.710  72.740  1.00  0.00           H
ATOM   3365  C   ILE A 211      61.380  48.960  76.230  1.00  0.00           C
ATOM   3366  O   ILE A 211      61.290  48.880  77.470  1.00  0.00           O
ATOM   3367  N   ILE A 212      62.040  48.030  75.500  1.00  0.00           N
ATOM   3368  HN  ILE A 212      61.960  48.040  74.500  1.00  0.00           H
ATOM   3369  CA  ILE A 212      62.820  46.980  76.050  1.00  0.00           C
ATOM   3370  HA  ILE A 212      62.170  46.500  76.750  1.00  0.00           H
ATOM   3371  CB  ILE A 212      63.100  45.860  75.020  1.00  0.00           C
ATOM   3372  HB  ILE A 212      63.470  46.370  74.100  1.00  0.00           H
ATOM   3373  CG2 ILE A 212      64.110  44.750  75.420  1.00  0.00           C
ATOM   3374 HG21 ILE A 212      64.990  45.230  75.910  1.00  0.00           H
ATOM   3375 HG22 ILE A 212      64.410  44.130  74.560  1.00  0.00           H
ATOM   3376 HG23 ILE A 212      63.640  44.220  76.290  1.00  0.00           H
ATOM   3377  CG1 ILE A 212      61.750  45.220  74.550  1.00  0.00           C
ATOM   3378 HG11 ILE A 212      61.050  46.050  74.290  1.00  0.00           H
ATOM   3379 HG12 ILE A 212      61.350  44.670  75.430  1.00  0.00           H
ATOM   3380  CD  ILE A 212      61.940  44.300  73.380  1.00  0.00           C
ATOM   3381  HD1 ILE A 212      61.030  43.710  73.160  1.00  0.00           H
ATOM   3382  HD2 ILE A 212      62.770  43.570  73.490  1.00  0.00           H
ATOM   3383  HD3 ILE A 212      62.310  44.960  72.550  1.00  0.00           H
ATOM   3384  C   ILE A 212      64.050  47.370  76.920  1.00  0.00           C
ATOM   3385  O   ILE A 212      64.280  46.790  78.000  1.00  0.00           O
ATOM   3386  N   TRP A 213      64.800  48.440  76.510  1.00  0.00           N
ATOM   3387  HN  TRP A 213      64.710  48.730  75.560  1.00  0.00           H
ATOM   3388  CA  TRP A 213      65.730  49.160  77.350  1.00  0.00           C
ATOM   3389  HA  TRP A 213      66.410  48.380  77.660  1.00  0.00           H
ATOM   3390  CB  TRP A 213      66.470  50.290  76.500  1.00  0.00           C
ATOM   3391  HB1 TRP A 213      65.800  50.940  75.900  1.00  0.00           H
ATOM   3392  HB2 TRP A 213      67.070  49.760  75.740  1.00  0.00           H
ATOM   3393  CG  TRP A 213      67.260  51.220  77.310  1.00  0.00           C
ATOM   3394  CD1 TRP A 213      68.630  51.010  77.340  1.00  0.00           C
ATOM   3395  HD1 TRP A 213      69.080  50.330  76.640  1.00  0.00           H
ATOM   3396  NE1 TRP A 213      69.110  51.890  78.290  1.00  0.00           N
ATOM   3397  HE1 TRP A 213      69.900  51.720  78.830  1.00  0.00           H
ATOM   3398  CE2 TRP A 213      68.140  52.750  78.790  1.00  0.00           C
ATOM   3399  CD2 TRP A 213      66.950  52.350  78.150  1.00  0.00           C
ATOM   3400  CE3 TRP A 213      65.800  53.130  78.280  1.00  0.00           C
ATOM   3401  HE3 TRP A 213      64.880  52.950  77.740  1.00  0.00           H
ATOM   3402  CZ3 TRP A 213      65.860  54.190  79.190  1.00  0.00           C
ATOM   3403  HZ3 TRP A 213      65.010  54.860  79.330  1.00  0.00           H
ATOM   3404  CZ2 TRP A 213      68.250  53.750  79.700  1.00  0.00           C
ATOM   3405  HZ2 TRP A 213      69.150  54.080  80.190  1.00  0.00           H
ATOM   3406  CH2 TRP A 213      67.000  54.450  79.970  1.00  0.00           C
ATOM   3407  HH2 TRP A 213      67.050  55.220  80.720  1.00  0.00           H
ATOM   3408  C   TRP A 213      65.160  49.750  78.640  1.00  0.00           C
ATOM   3409  O   TRP A 213      65.830  49.700  79.670  1.00  0.00           O
ATOM   3410  N   SER A 214      63.960  50.380  78.680  1.00  0.00           N
ATOM   3411  HN  SER A 214      63.480  50.430  77.810  1.00  0.00           H
ATOM   3412  CA  SER A 214      63.320  50.950  79.840  1.00  0.00           C
ATOM   3413  HA  SER A 214      64.080  51.610  80.250  1.00  0.00           H
ATOM   3414  CB  SER A 214      61.870  51.650  79.430  1.00  0.00           C
ATOM   3415  HB1 SER A 214      61.140  50.900  79.030  1.00  0.00           H
ATOM   3416  HB2 SER A 214      62.100  52.360  78.610  1.00  0.00           H
ATOM   3417  OG  SER A 214      61.280  52.310  80.540  1.00  0.00           O
ATOM   3418  HG1 SER A 214      61.890  53.060  80.630  1.00  0.00           H
ATOM   3419  C   SER A 214      62.950  49.790  80.810  1.00  0.00           C
ATOM   3420  O   SER A 214      63.220  49.800  81.990  1.00  0.00           O
ATOM   3421  N   LEU A 215      62.280  48.740  80.210  1.00  0.00           N
ATOM   3422  HN  LEU A 215      62.120  48.770  79.230  1.00  0.00           H
ATOM   3423  CA  LEU A 215      61.940  47.460  80.940  1.00  0.00           C
ATOM   3424  HA  LEU A 215      61.320  47.750  81.770  1.00  0.00           H
ATOM   3425  CB  LEU A 215      61.060  46.440  80.150  1.00  0.00           C
ATOM   3426  HB1 LEU A 215      61.030  45.570  80.830  1.00  0.00           H
ATOM   3427  HB2 LEU A 215      61.630  46.090  79.270  1.00  0.00           H
ATOM   3428  CG  LEU A 215      59.650  46.860  79.910  1.00  0.00           C
ATOM   3429  HG  LEU A 215      59.670  47.950  79.690  1.00  0.00           H
ATOM   3430  CD1 LEU A 215      59.170  46.270  78.490  1.00  0.00           C
ATOM   3431 HD11 LEU A 215      58.120  46.530  78.220  1.00  0.00           H
ATOM   3432 HD12 LEU A 215      59.150  45.170  78.570  1.00  0.00           H
ATOM   3433 HD13 LEU A 215      59.730  46.830  77.720  1.00  0.00           H
ATOM   3434  CD2 LEU A 215      58.660  46.430  81.020  1.00  0.00           C
ATOM   3435 HD21 LEU A 215      58.800  45.320  81.120  1.00  0.00           H
ATOM   3436 HD22 LEU A 215      57.630  46.750  80.760  1.00  0.00           H
ATOM   3437 HD23 LEU A 215      58.870  46.810  82.040  1.00  0.00           H
ATOM   3438  C   LEU A 215      63.150  46.800  81.570  1.00  0.00           C
ATOM   3439  O   LEU A 215      63.080  46.280  82.690  1.00  0.00           O
ATOM   3440  N   ARG A 216      64.320  46.810  80.970  1.00  0.00           N
ATOM   3441  HN  ARG A 216      64.310  47.020  80.000  1.00  0.00           H
ATOM   3442  CA  ARG A 216      65.530  46.370  81.680  1.00  0.00           C
ATOM   3443  HA  ARG A 216      65.310  45.530  82.330  1.00  0.00           H
ATOM   3444  CB  ARG A 216      66.460  45.780  80.600  1.00  0.00           C
ATOM   3445  HB1 ARG A 216      67.510  45.920  80.930  1.00  0.00           H
ATOM   3446  HB2 ARG A 216      66.450  46.360  79.650  1.00  0.00           H
ATOM   3447  CG  ARG A 216      66.040  44.400  80.060  1.00  0.00           C
ATOM   3448  HG1 ARG A 216      64.950  44.160  80.090  1.00  0.00           H
ATOM   3449  HG2 ARG A 216      66.530  43.710  80.790  1.00  0.00           H
ATOM   3450  CD  ARG A 216      66.740  44.150  78.750  1.00  0.00           C
ATOM   3451  HD1 ARG A 216      67.840  44.050  78.850  1.00  0.00           H
ATOM   3452  HD2 ARG A 216      66.420  44.910  77.990  1.00  0.00           H
ATOM   3453  NE  ARG A 216      66.240  42.880  78.190  1.00  0.00           N
ATOM   3454  HE  ARG A 216      65.960  42.210  78.890  1.00  0.00           H
ATOM   3455  CZ  ARG A 216      66.430  42.390  76.920  1.00  0.00           C
ATOM   3456  NH1 ARG A 216      67.020  43.040  75.940  1.00  0.00           N
ATOM   3457 HH11 ARG A 216      67.440  43.850  76.340  1.00  0.00           H
ATOM   3458 HH12 ARG A 216      67.130  42.600  75.050  1.00  0.00           H
ATOM   3459  NH2 ARG A 216      65.940  41.200  76.630  1.00  0.00           N
ATOM   3460 HH21 ARG A 216      65.770  40.630  77.430  1.00  0.00           H
ATOM   3461 HH22 ARG A 216      66.270  40.840  75.750  1.00  0.00           H
ATOM   3462  C   ARG A 216      66.260  47.450  82.520  1.00  0.00           C
ATOM   3463  O   ARG A 216      67.250  47.160  83.190  1.00  0.00           O
ATOM   3464  N   GLN A 217      65.740  48.650  82.620  1.00  0.00           N
ATOM   3465  HN  GLN A 217      64.960  48.930  82.070  1.00  0.00           H
ATOM   3466  CA  GLN A 217      66.010  49.610  83.670  1.00  0.00           C
ATOM   3467  HA  GLN A 217      67.060  49.540  83.890  1.00  0.00           H
ATOM   3468  CB  GLN A 217      65.790  51.130  83.250  1.00  0.00           C
ATOM   3469  HB1 GLN A 217      65.960  51.680  84.200  1.00  0.00           H
ATOM   3470  HB2 GLN A 217      64.740  51.340  82.940  1.00  0.00           H
ATOM   3471  CG  GLN A 217      66.840  51.580  82.280  1.00  0.00           C
ATOM   3472  HG1 GLN A 217      66.860  52.690  82.210  1.00  0.00           H
ATOM   3473  HG2 GLN A 217      66.650  51.130  81.290  1.00  0.00           H
ATOM   3474  CD  GLN A 217      68.240  51.420  82.830  1.00  0.00           C
ATOM   3475  OE1 GLN A 217      68.650  52.080  83.800  1.00  0.00           O
ATOM   3476  NE2 GLN A 217      69.090  50.550  82.240  1.00  0.00           N
ATOM   3477 HE21 GLN A 217      70.080  50.680  82.240  1.00  0.00           H
ATOM   3478 HE22 GLN A 217      68.770  49.760  81.690  1.00  0.00           H
ATOM   3479  C   GLN A 217      65.320  49.190  85.030  1.00  0.00           C
ATOM   3480  O   GLN A 217      65.840  49.440  86.160  1.00  0.00           O
ATOM   3481  N   ARG A 218      64.200  48.500  84.930  1.00  0.00           N
ATOM   3482  HN  ARG A 218      63.850  48.180  84.050  1.00  0.00           H
ATOM   3483  CA  ARG A 218      63.400  48.020  85.990  1.00  0.00           C
ATOM   3484  HA  ARG A 218      63.030  48.900  86.510  1.00  0.00           H
ATOM   3485  CB  ARG A 218      62.160  47.190  85.540  1.00  0.00           C
ATOM   3486  HB1 ARG A 218      61.570  46.630  86.290  1.00  0.00           H
ATOM   3487  HB2 ARG A 218      62.640  46.410  84.920  1.00  0.00           H
ATOM   3488  CG  ARG A 218      61.250  47.960  84.560  1.00  0.00           C
ATOM   3489  HG1 ARG A 218      60.590  47.230  84.050  1.00  0.00           H
ATOM   3490  HG2 ARG A 218      61.820  48.490  83.760  1.00  0.00           H
ATOM   3491  CD  ARG A 218      60.400  48.980  85.320  1.00  0.00           C
ATOM   3492  HD1 ARG A 218      61.010  49.820  85.690  1.00  0.00           H
ATOM   3493  HD2 ARG A 218      59.980  48.350  86.150  1.00  0.00           H
ATOM   3494  NE  ARG A 218      59.330  49.540  84.440  1.00  0.00           N
ATOM   3495  HE  ARG A 218      58.430  49.120  84.290  1.00  0.00           H
ATOM   3496  CZ  ARG A 218      59.600  50.430  83.470  1.00  0.00           C
ATOM   3497  NH1 ARG A 218      60.780  51.080  83.370  1.00  0.00           N
ATOM   3498 HH11 ARG A 218      61.490  50.930  84.060  1.00  0.00           H
ATOM   3499 HH12 ARG A 218      60.880  51.630  82.540  1.00  0.00           H
ATOM   3500  NH2 ARG A 218      58.790  50.830  82.520  1.00  0.00           N
ATOM   3501 HH21 ARG A 218      57.870  50.450  82.490  1.00  0.00           H
ATOM   3502 HH22 ARG A 218      58.810  51.710  82.040  1.00  0.00           H
ATOM   3503  C   ARG A 218      64.080  47.110  86.980  1.00  0.00           C
ATOM   3504  O   ARG A 218      64.980  46.420  86.520  1.00  0.00           O
ATOM   3505  N   GLN A 219      63.660  46.980  88.240  1.00  0.00           N
ATOM   3506  HN  GLN A 219      62.890  47.550  88.490  1.00  0.00           H
ATOM   3507  CA  GLN A 219      64.230  46.030  89.280  1.00  0.00           C
ATOM   3508  HA  GLN A 219      65.310  46.100  89.390  1.00  0.00           H
ATOM   3509  CB  GLN A 219      63.620  46.210  90.740  1.00  0.00           C
ATOM   3510  HB1 GLN A 219      62.510  46.180  90.660  1.00  0.00           H
ATOM   3511  HB2 GLN A 219      63.830  47.280  90.960  1.00  0.00           H
ATOM   3512  CG  GLN A 219      64.140  45.230  91.810  1.00  0.00           C
ATOM   3513  HG1 GLN A 219      65.220  45.390  92.050  1.00  0.00           H
ATOM   3514  HG2 GLN A 219      63.980  44.190  91.440  1.00  0.00           H
ATOM   3515  CD  GLN A 219      63.440  45.290  93.180  1.00  0.00           C
ATOM   3516  OE1 GLN A 219      64.100  44.860  94.100  1.00  0.00           O
ATOM   3517  NE2 GLN A 219      62.250  45.860  93.190  1.00  0.00           N
ATOM   3518 HE21 GLN A 219      61.810  45.840  94.090  1.00  0.00           H
ATOM   3519 HE22 GLN A 219      61.830  46.210  92.350  1.00  0.00           H
ATOM   3520  C   GLN A 219      64.120  44.610  88.840  1.00  0.00           C
ATOM   3521  O   GLN A 219      63.100  44.150  88.420  1.00  0.00           O
ATOM   3522  N   MET A 220      65.210  43.750  88.900  1.00  0.00           N
ATOM   3523  HN  MET A 220      66.130  44.060  89.160  1.00  0.00           H
ATOM   3524  CA  MET A 220      65.140  42.390  88.450  1.00  0.00           C
ATOM   3525  HA  MET A 220      66.210  42.200  88.430  1.00  0.00           H
ATOM   3526  CB  MET A 220      64.700  41.490  89.650  1.00  0.00           C
ATOM   3527  HB1 MET A 220      64.170  40.570  89.360  1.00  0.00           H
ATOM   3528  HB2 MET A 220      64.000  42.090  90.250  1.00  0.00           H
ATOM   3529  CG  MET A 220      65.830  41.060  90.600  1.00  0.00           C
ATOM   3530  HG1 MET A 220      66.690  40.590  90.090  1.00  0.00           H
ATOM   3531  HG2 MET A 220      65.300  40.200  91.070  1.00  0.00           H
ATOM   3532  SD  MET A 220      66.390  42.410  91.770  1.00  0.00           S
ATOM   3533  CE  MET A 220      68.010  41.580  92.140  1.00  0.00           C
ATOM   3534  HE1 MET A 220      67.890  40.690  92.790  1.00  0.00           H
ATOM   3535  HE2 MET A 220      68.620  42.360  92.650  1.00  0.00           H
ATOM   3536  HE3 MET A 220      68.390  41.240  91.150  1.00  0.00           H
ATOM   3537  C   MET A 220      64.490  42.010  87.140  1.00  0.00           C
ATOM   3538  O   MET A 220      63.390  41.450  87.050  1.00  0.00           O
ATOM   3539  N   ASP A 221      65.240  42.330  86.040  1.00  0.00           N
ATOM   3540  HN  ASP A 221      66.050  42.880  86.220  1.00  0.00           H
ATOM   3541  CA  ASP A 221      64.730  42.210  84.620  1.00  0.00           C
ATOM   3542  HA  ASP A 221      63.740  42.630  84.570  1.00  0.00           H
ATOM   3543  CB  ASP A 221      65.630  43.080  83.670  1.00  0.00           C
ATOM   3544  HB1 ASP A 221      65.440  44.150  83.890  1.00  0.00           H
ATOM   3545  HB2 ASP A 221      65.400  42.940  82.590  1.00  0.00           H
ATOM   3546  CG  ASP A 221      67.150  42.980  83.820  1.00  0.00           C
ATOM   3547  OD1 ASP A 221      67.810  42.600  82.820  1.00  0.00           O
ATOM   3548  OD2 ASP A 221      67.660  43.430  84.860  1.00  0.00           O
ATOM   3549  C   ASP A 221      64.740  40.860  84.010  1.00  0.00           C
ATOM   3550  O   ASP A 221      64.460  40.580  82.820  1.00  0.00           O
ATOM   3551  N   ARG A 222      65.310  39.860  84.700  1.00  0.00           N
ATOM   3552  HN  ARG A 222      65.790  40.050  85.560  1.00  0.00           H
ATOM   3553  CA  ARG A 222      65.420  38.480  84.240  1.00  0.00           C
ATOM   3554  HA  ARG A 222      65.180  38.390  83.200  1.00  0.00           H
ATOM   3555  CB  ARG A 222      66.860  37.970  84.530  1.00  0.00           C
ATOM   3556  HB1 ARG A 222      67.080  36.900  84.270  1.00  0.00           H
ATOM   3557  HB2 ARG A 222      67.180  37.960  85.590  1.00  0.00           H
ATOM   3558  CG  ARG A 222      67.970  38.800  83.850  1.00  0.00           C
ATOM   3559  HG1 ARG A 222      68.890  38.590  84.430  1.00  0.00           H
ATOM   3560  HG2 ARG A 222      67.930  39.910  83.840  1.00  0.00           H
ATOM   3561  CD  ARG A 222      68.250  38.370  82.370  1.00  0.00           C
ATOM   3562  HD1 ARG A 222      67.360  38.490  81.720  1.00  0.00           H
ATOM   3563  HD2 ARG A 222      68.690  37.360  82.440  1.00  0.00           H
ATOM   3564  NE  ARG A 222      69.230  39.370  81.830  1.00  0.00           N
ATOM   3565  HE  ARG A 222      69.450  40.240  82.270  1.00  0.00           H
ATOM   3566  CZ  ARG A 222      69.520  39.430  80.580  1.00  0.00           C
ATOM   3567  NH1 ARG A 222      69.250  38.490  79.720  1.00  0.00           N
ATOM   3568 HH11 ARG A 222      69.250  37.580  80.150  1.00  0.00           H
ATOM   3569 HH12 ARG A 222      69.570  38.650  78.790  1.00  0.00           H
ATOM   3570  NH2 ARG A 222      70.200  40.500  80.210  1.00  0.00           N
ATOM   3571 HH21 ARG A 222      70.220  41.230  80.890  1.00  0.00           H
ATOM   3572 HH22 ARG A 222      70.200  40.600  79.210  1.00  0.00           H
ATOM   3573  C   ARG A 222      64.400  37.650  84.990  1.00  0.00           C
ATOM   3574  O   ARG A 222      64.280  36.430  84.870  1.00  0.00           O
ATOM   3575  N   HSD A 223      63.460  38.360  85.740  1.00  0.00           N
ATOM   3576  HN  HSD A 223      63.500  39.360  85.810  1.00  0.00           H
ATOM   3577  CA  HSD A 223      62.390  37.690  86.360  1.00  0.00           C
ATOM   3578  HA  HSD A 223      62.710  36.670  86.490  1.00  0.00           H
ATOM   3579  CB  HSD A 223      61.880  38.410  87.700  1.00  0.00           C
ATOM   3580  HB1 HSD A 223      60.870  38.100  88.020  1.00  0.00           H
ATOM   3581  HB2 HSD A 223      61.820  39.490  87.520  1.00  0.00           H
ATOM   3582  ND1 HSD A 223      62.320  38.580  90.140  1.00  0.00           N
ATOM   3583  HD1 HSD A 223      61.450  39.030  90.330  1.00  0.00           H
ATOM   3584  CG  HSD A 223      62.790  38.280  88.880  1.00  0.00           C
ATOM   3585  CE1 HSD A 223      63.290  38.240  91.000  1.00  0.00           C
ATOM   3586  HE1 HSD A 223      63.270  38.380  92.090  1.00  0.00           H
ATOM   3587  NE2 HSD A 223      64.350  37.810  90.370  1.00  0.00           N
ATOM   3588  CD2 HSD A 223      64.020  37.810  89.020  1.00  0.00           C
ATOM   3589  HD2 HSD A 223      64.810  37.530  88.330  1.00  0.00           H
ATOM   3590  C   HSD A 223      61.120  37.670  85.480  1.00  0.00           C
ATOM   3591  O   HSD A 223      61.080  38.300  84.450  1.00  0.00           O
ATOM   3592  N   ALA A 224      60.220  36.780  85.830  1.00  0.00           N
ATOM   3593  HN  ALA A 224      60.340  36.190  86.630  1.00  0.00           H
ATOM   3594  CA  ALA A 224      59.110  36.390  85.040  1.00  0.00           C
ATOM   3595  HA  ALA A 224      59.600  35.800  84.280  1.00  0.00           H
ATOM   3596  CB  ALA A 224      58.190  35.630  85.970  1.00  0.00           C
ATOM   3597  HB1 ALA A 224      57.770  36.230  86.790  1.00  0.00           H
ATOM   3598  HB2 ALA A 224      58.680  34.710  86.360  1.00  0.00           H
ATOM   3599  HB3 ALA A 224      57.400  35.220  85.280  1.00  0.00           H
ATOM   3600  C   ALA A 224      58.210  37.460  84.390  1.00  0.00           C
ATOM   3601  O   ALA A 224      58.010  37.510  83.180  1.00  0.00           O
ATOM   3602  N   LYS A 225      57.680  38.450  85.160  1.00  0.00           N
ATOM   3603  HN  LYS A 225      57.820  38.390  86.140  1.00  0.00           H
ATOM   3604  CA  LYS A 225      56.820  39.500  84.510  1.00  0.00           C
ATOM   3605  HA  LYS A 225      56.140  38.980  83.860  1.00  0.00           H
ATOM   3606  CB  LYS A 225      56.000  40.340  85.560  1.00  0.00           C
ATOM   3607  HB1 LYS A 225      55.420  41.100  84.990  1.00  0.00           H
ATOM   3608  HB2 LYS A 225      56.760  40.900  86.160  1.00  0.00           H
ATOM   3609  CG  LYS A 225      55.100  39.620  86.510  1.00  0.00           C
ATOM   3610  HG1 LYS A 225      54.650  40.400  87.160  1.00  0.00           H
ATOM   3611  HG2 LYS A 225      55.720  38.960  87.150  1.00  0.00           H
ATOM   3612  CD  LYS A 225      54.010  38.840  85.720  1.00  0.00           C
ATOM   3613  HD1 LYS A 225      54.610  38.250  85.000  1.00  0.00           H
ATOM   3614  HD2 LYS A 225      53.310  39.510  85.180  1.00  0.00           H
ATOM   3615  CE  LYS A 225      53.140  37.900  86.600  1.00  0.00           C
ATOM   3616  HE1 LYS A 225      53.780  37.120  87.090  1.00  0.00           H
ATOM   3617  HE2 LYS A 225      52.410  37.400  85.930  1.00  0.00           H
ATOM   3618  NZ  LYS A 225      52.310  38.550  87.520  1.00  0.00           N
ATOM   3619  HZ1 LYS A 225      52.070  37.850  88.260  1.00  0.00           H
ATOM   3620  HZ2 LYS A 225      51.410  38.810  87.070  1.00  0.00           H
ATOM   3621  HZ3 LYS A 225      52.820  39.340  87.950  1.00  0.00           H
ATOM   3622  C   LYS A 225      57.540  40.400  83.540  1.00  0.00           C
ATOM   3623  O   LYS A 225      56.970  40.900  82.550  1.00  0.00           O
ATOM   3624  N   ILE A 226      58.770  40.700  83.830  1.00  0.00           N
ATOM   3625  HN  ILE A 226      59.290  40.310  84.580  1.00  0.00           H
ATOM   3626  CA  ILE A 226      59.590  41.540  82.940  1.00  0.00           C
ATOM   3627  HA  ILE A 226      59.100  42.480  82.720  1.00  0.00           H
ATOM   3628  CB  ILE A 226      60.830  42.080  83.690  1.00  0.00           C
ATOM   3629  HB  ILE A 226      61.440  41.220  84.020  1.00  0.00           H
ATOM   3630  CG2 ILE A 226      61.660  42.840  82.680  1.00  0.00           C
ATOM   3631 HG21 ILE A 226      62.300  42.200  82.030  1.00  0.00           H
ATOM   3632 HG22 ILE A 226      62.450  43.370  83.240  1.00  0.00           H
ATOM   3633 HG23 ILE A 226      61.040  43.670  82.260  1.00  0.00           H
ATOM   3634  CG1 ILE A 226      60.580  43.020  84.930  1.00  0.00           C
ATOM   3635 HG11 ILE A 226      61.480  43.500  85.380  1.00  0.00           H
ATOM   3636 HG12 ILE A 226      60.250  42.360  85.770  1.00  0.00           H
ATOM   3637  CD  ILE A 226      59.360  44.000  84.780  1.00  0.00           C
ATOM   3638  HD1 ILE A 226      59.630  44.900  84.180  1.00  0.00           H
ATOM   3639  HD2 ILE A 226      59.090  44.510  85.740  1.00  0.00           H
ATOM   3640  HD3 ILE A 226      58.440  43.500  84.400  1.00  0.00           H
ATOM   3641  C   ILE A 226      59.930  40.840  81.650  1.00  0.00           C
ATOM   3642  O   ILE A 226      59.860  41.410  80.580  1.00  0.00           O
ATOM   3643  N   LYS A 227      60.270  39.480  81.710  1.00  0.00           N
ATOM   3644  HN  LYS A 227      60.240  39.100  82.630  1.00  0.00           H
ATOM   3645  CA  LYS A 227      60.470  38.620  80.600  1.00  0.00           C
ATOM   3646  HA  LYS A 227      61.000  39.170  79.840  1.00  0.00           H
ATOM   3647  CB  LYS A 227      61.160  37.280  81.040  1.00  0.00           C
ATOM   3648  HB1 LYS A 227      61.330  36.700  80.110  1.00  0.00           H
ATOM   3649  HB2 LYS A 227      60.570  36.780  81.840  1.00  0.00           H
ATOM   3650  CG  LYS A 227      62.670  37.430  81.430  1.00  0.00           C
ATOM   3651  HG1 LYS A 227      62.910  37.950  82.370  1.00  0.00           H
ATOM   3652  HG2 LYS A 227      63.170  37.970  80.600  1.00  0.00           H
ATOM   3653  CD  LYS A 227      63.340  36.010  81.670  1.00  0.00           C
ATOM   3654  HD1 LYS A 227      64.350  36.070  82.110  1.00  0.00           H
ATOM   3655  HD2 LYS A 227      63.420  35.430  80.720  1.00  0.00           H
ATOM   3656  CE  LYS A 227      62.520  35.190  82.590  1.00  0.00           C
ATOM   3657  HE1 LYS A 227      61.570  35.020  82.040  1.00  0.00           H
ATOM   3658  HE2 LYS A 227      62.450  35.860  83.480  1.00  0.00           H
ATOM   3659  NZ  LYS A 227      63.160  33.940  83.010  1.00  0.00           N
ATOM   3660  HZ1 LYS A 227      63.080  33.140  82.340  1.00  0.00           H
ATOM   3661  HZ2 LYS A 227      62.710  33.570  83.880  1.00  0.00           H
ATOM   3662  HZ3 LYS A 227      64.160  34.120  83.210  1.00  0.00           H
ATOM   3663  C   LYS A 227      59.210  38.500  79.760  1.00  0.00           C
ATOM   3664  O   LYS A 227      59.300  38.650  78.560  1.00  0.00           O
ATOM   3665  N   ARG A 228      58.070  38.240  80.290  1.00  0.00           N
ATOM   3666  HN  ARG A 228      58.190  38.150  81.280  1.00  0.00           H
ATOM   3667  CA  ARG A 228      56.740  38.340  79.700  1.00  0.00           C
ATOM   3668  HA  ARG A 228      56.640  37.600  78.920  1.00  0.00           H
ATOM   3669  CB  ARG A 228      55.700  38.050  80.740  1.00  0.00           C
ATOM   3670  HB1 ARG A 228      55.720  38.860  81.490  1.00  0.00           H
ATOM   3671  HB2 ARG A 228      55.830  37.050  81.200  1.00  0.00           H
ATOM   3672  CG  ARG A 228      54.210  38.030  80.330  1.00  0.00           C
ATOM   3673  HG1 ARG A 228      53.730  38.990  80.010  1.00  0.00           H
ATOM   3674  HG2 ARG A 228      53.600  37.740  81.210  1.00  0.00           H
ATOM   3675  CD  ARG A 228      53.970  37.040  79.210  1.00  0.00           C
ATOM   3676  HD1 ARG A 228      54.310  36.070  79.640  1.00  0.00           H
ATOM   3677  HD2 ARG A 228      54.570  37.160  78.290  1.00  0.00           H
ATOM   3678  NE  ARG A 228      52.530  36.950  78.860  1.00  0.00           N
ATOM   3679  HE  ARG A 228      51.910  37.690  79.140  1.00  0.00           H
ATOM   3680  CZ  ARG A 228      51.980  35.750  78.410  1.00  0.00           C
ATOM   3681  NH1 ARG A 228      52.730  34.810  77.940  1.00  0.00           N
ATOM   3682 HH11 ARG A 228      53.730  34.880  77.800  1.00  0.00           H
ATOM   3683 HH12 ARG A 228      52.280  33.920  77.820  1.00  0.00           H
ATOM   3684  NH2 ARG A 228      50.660  35.620  78.390  1.00  0.00           N
ATOM   3685 HH21 ARG A 228      50.130  36.240  78.980  1.00  0.00           H
ATOM   3686 HH22 ARG A 228      50.250  34.710  78.430  1.00  0.00           H
ATOM   3687  C   ARG A 228      56.450  39.660  78.960  1.00  0.00           C
ATOM   3688  O   ARG A 228      56.250  39.660  77.760  1.00  0.00           O
ATOM   3689  N   ALA A 229      56.630  40.850  79.650  1.00  0.00           N
ATOM   3690  HN  ALA A 229      56.710  40.870  80.650  1.00  0.00           H
ATOM   3691  CA  ALA A 229      56.380  42.110  79.050  1.00  0.00           C
ATOM   3692  HA  ALA A 229      55.340  42.080  78.750  1.00  0.00           H
ATOM   3693  CB  ALA A 229      56.630  43.220  80.090  1.00  0.00           C
ATOM   3694  HB1 ALA A 229      57.730  43.440  80.130  1.00  0.00           H
ATOM   3695  HB2 ALA A 229      56.260  42.930  81.090  1.00  0.00           H
ATOM   3696  HB3 ALA A 229      56.050  43.980  79.520  1.00  0.00           H
ATOM   3697  C   ALA A 229      57.280  42.290  77.740  1.00  0.00           C
ATOM   3698  O   ALA A 229      56.880  42.610  76.600  1.00  0.00           O
ATOM   3699  N   ILE A 230      58.620  41.980  77.820  1.00  0.00           N
ATOM   3700  HN  ILE A 230      58.920  41.700  78.730  1.00  0.00           H
ATOM   3701  CA  ILE A 230      59.550  41.860  76.680  1.00  0.00           C
ATOM   3702  HA  ILE A 230      59.510  42.820  76.160  1.00  0.00           H
ATOM   3703  CB  ILE A 230      60.960  41.560  77.220  1.00  0.00           C
ATOM   3704  HB  ILE A 230      60.830  40.610  77.800  1.00  0.00           H
ATOM   3705  CG2 ILE A 230      61.950  41.300  76.000  1.00  0.00           C
ATOM   3706 HG21 ILE A 230      62.960  41.000  76.360  1.00  0.00           H
ATOM   3707 HG22 ILE A 230      62.070  42.250  75.420  1.00  0.00           H
ATOM   3708 HG23 ILE A 230      61.670  40.440  75.330  1.00  0.00           H
ATOM   3709  CG1 ILE A 230      61.330  42.810  78.040  1.00  0.00           C
ATOM   3710 HG11 ILE A 230      60.630  43.150  78.820  1.00  0.00           H
ATOM   3711 HG12 ILE A 230      61.450  43.710  77.420  1.00  0.00           H
ATOM   3712  CD  ILE A 230      62.590  42.590  78.840  1.00  0.00           C
ATOM   3713  HD1 ILE A 230      62.660  43.240  79.750  1.00  0.00           H
ATOM   3714  HD2 ILE A 230      63.510  42.660  78.210  1.00  0.00           H
ATOM   3715  HD3 ILE A 230      62.680  41.540  79.150  1.00  0.00           H
ATOM   3716  C   ILE A 230      59.110  40.940  75.610  1.00  0.00           C
ATOM   3717  O   ILE A 230      59.170  41.350  74.480  1.00  0.00           O
ATOM   3718  N   THR A 231      58.570  39.800  75.920  1.00  0.00           N
ATOM   3719  HN  THR A 231      58.280  39.610  76.860  1.00  0.00           H
ATOM   3720  CA  THR A 231      58.230  38.780  74.970  1.00  0.00           C
ATOM   3721  HA  THR A 231      59.060  38.630  74.300  1.00  0.00           H
ATOM   3722  CB  THR A 231      57.850  37.420  75.710  1.00  0.00           C
ATOM   3723  HB  THR A 231      56.960  37.610  76.340  1.00  0.00           H
ATOM   3724  OG1 THR A 231      58.890  37.020  76.570  1.00  0.00           O
ATOM   3725  HG1 THR A 231      58.900  37.590  77.340  1.00  0.00           H
ATOM   3726  CG2 THR A 231      57.560  36.340  74.700  1.00  0.00           C
ATOM   3727 HG21 THR A 231      56.770  36.600  73.970  1.00  0.00           H
ATOM   3728 HG22 THR A 231      57.160  35.440  75.210  1.00  0.00           H
ATOM   3729 HG23 THR A 231      58.520  36.100  74.210  1.00  0.00           H
ATOM   3730  C   THR A 231      57.040  39.230  74.180  1.00  0.00           C
ATOM   3731  O   THR A 231      57.030  38.970  73.010  1.00  0.00           O
ATOM   3732  N   PHE A 232      56.120  39.950  74.830  1.00  0.00           N
ATOM   3733  HN  PHE A 232      56.100  40.020  75.840  1.00  0.00           H
ATOM   3734  CA  PHE A 232      55.130  40.680  74.170  1.00  0.00           C
ATOM   3735  HA  PHE A 232      54.570  40.000  73.550  1.00  0.00           H
ATOM   3736  CB  PHE A 232      54.090  41.290  75.260  1.00  0.00           C
ATOM   3737  HB1 PHE A 232      54.640  41.630  76.160  1.00  0.00           H
ATOM   3738  HB2 PHE A 232      53.530  40.420  75.670  1.00  0.00           H
ATOM   3739  CG  PHE A 232      53.250  42.440  74.810  1.00  0.00           C
ATOM   3740  CD1 PHE A 232      53.620  43.720  74.940  1.00  0.00           C
ATOM   3741  HD1 PHE A 232      54.600  44.010  75.290  1.00  0.00           H
ATOM   3742  CE1 PHE A 232      52.730  44.770  74.590  1.00  0.00           C
ATOM   3743  HE1 PHE A 232      52.940  45.800  74.810  1.00  0.00           H
ATOM   3744  CZ  PHE A 232      51.410  44.480  74.140  1.00  0.00           C
ATOM   3745  HZ  PHE A 232      50.680  45.260  73.920  1.00  0.00           H
ATOM   3746  CD2 PHE A 232      51.950  42.120  74.310  1.00  0.00           C
ATOM   3747  HD2 PHE A 232      51.680  41.090  74.270  1.00  0.00           H
ATOM   3748  CE2 PHE A 232      50.990  43.190  74.050  1.00  0.00           C
ATOM   3749  HE2 PHE A 232      49.970  42.960  73.800  1.00  0.00           H
ATOM   3750  C   PHE A 232      55.640  41.730  73.160  1.00  0.00           C
ATOM   3751  O   PHE A 232      55.190  41.670  71.990  1.00  0.00           O
ATOM   3752  N   ILE A 233      56.570  42.660  73.560  1.00  0.00           N
ATOM   3753  HN  ILE A 233      56.810  42.620  74.520  1.00  0.00           H
ATOM   3754  CA  ILE A 233      57.050  43.700  72.700  1.00  0.00           C
ATOM   3755  HA  ILE A 233      56.210  44.280  72.340  1.00  0.00           H
ATOM   3756  CB  ILE A 233      57.930  44.770  73.350  1.00  0.00           C
ATOM   3757  HB  ILE A 233      58.760  44.270  73.900  1.00  0.00           H
ATOM   3758  CG2 ILE A 233      58.450  45.810  72.350  1.00  0.00           C
ATOM   3759 HG21 ILE A 233      57.780  45.990  71.480  1.00  0.00           H
ATOM   3760 HG22 ILE A 233      59.410  45.510  71.890  1.00  0.00           H
ATOM   3761 HG23 ILE A 233      58.740  46.800  72.770  1.00  0.00           H
ATOM   3762  CG1 ILE A 233      57.090  45.570  74.440  1.00  0.00           C
ATOM   3763 HG11 ILE A 233      57.740  46.210  75.070  1.00  0.00           H
ATOM   3764 HG12 ILE A 233      56.700  44.790  75.150  1.00  0.00           H
ATOM   3765  CD  ILE A 233      55.930  46.430  73.820  1.00  0.00           C
ATOM   3766  HD1 ILE A 233      55.410  46.890  74.690  1.00  0.00           H
ATOM   3767  HD2 ILE A 233      55.240  45.720  73.300  1.00  0.00           H
ATOM   3768  HD3 ILE A 233      56.260  47.200  73.100  1.00  0.00           H
ATOM   3769  C   ILE A 233      57.770  43.140  71.500  1.00  0.00           C
ATOM   3770  O   ILE A 233      57.520  43.570  70.400  1.00  0.00           O
ATOM   3771  N   MET A 234      58.630  42.100  71.670  1.00  0.00           N
ATOM   3772  HN  MET A 234      58.760  41.670  72.560  1.00  0.00           H
ATOM   3773  CA  MET A 234      59.260  41.370  70.560  1.00  0.00           C
ATOM   3774  HA  MET A 234      59.880  42.040  69.990  1.00  0.00           H
ATOM   3775  CB  MET A 234      60.300  40.270  71.070  1.00  0.00           C
ATOM   3776  HB1 MET A 234      60.450  39.480  70.300  1.00  0.00           H
ATOM   3777  HB2 MET A 234      60.070  39.800  72.050  1.00  0.00           H
ATOM   3778  CG  MET A 234      61.730  40.890  71.350  1.00  0.00           C
ATOM   3779  HG1 MET A 234      62.240  40.100  71.930  1.00  0.00           H
ATOM   3780  HG2 MET A 234      61.680  41.760  72.040  1.00  0.00           H
ATOM   3781  SD  MET A 234      62.760  41.110  69.810  1.00  0.00           S
ATOM   3782  CE  MET A 234      64.210  41.400  70.750  1.00  0.00           C
ATOM   3783  HE1 MET A 234      64.540  40.400  71.110  1.00  0.00           H
ATOM   3784  HE2 MET A 234      64.080  42.140  71.570  1.00  0.00           H
ATOM   3785  HE3 MET A 234      65.010  41.780  70.090  1.00  0.00           H
ATOM   3786  C   MET A 234      58.380  40.600  69.560  1.00  0.00           C
ATOM   3787  O   MET A 234      58.570  40.600  68.370  1.00  0.00           O
ATOM   3788  N   VAL A 235      57.270  39.950  69.990  1.00  0.00           N
ATOM   3789  HN  VAL A 235      57.170  39.880  70.980  1.00  0.00           H
ATOM   3790  CA  VAL A 235      56.240  39.490  69.110  1.00  0.00           C
ATOM   3791  HA  VAL A 235      56.790  38.950  68.350  1.00  0.00           H
ATOM   3792  CB  VAL A 235      55.460  38.390  69.730  1.00  0.00           C
ATOM   3793  HB  VAL A 235      55.030  38.690  70.710  1.00  0.00           H
ATOM   3794  CG1 VAL A 235      54.330  37.820  68.920  1.00  0.00           C
ATOM   3795 HG11 VAL A 235      54.040  36.870  69.410  1.00  0.00           H
ATOM   3796 HG12 VAL A 235      54.640  37.570  67.880  1.00  0.00           H
ATOM   3797 HG13 VAL A 235      53.400  38.420  68.830  1.00  0.00           H
ATOM   3798  CG2 VAL A 235      56.430  37.250  70.040  1.00  0.00           C
ATOM   3799 HG21 VAL A 235      57.070  36.980  69.170  1.00  0.00           H
ATOM   3800 HG22 VAL A 235      55.850  36.330  70.310  1.00  0.00           H
ATOM   3801 HG23 VAL A 235      57.090  37.480  70.910  1.00  0.00           H
ATOM   3802  C   VAL A 235      55.470  40.600  68.370  1.00  0.00           C
ATOM   3803  O   VAL A 235      55.310  40.560  67.150  1.00  0.00           O
ATOM   3804  N   VAL A 236      55.110  41.650  69.110  1.00  0.00           N
ATOM   3805  HN  VAL A 236      55.320  41.720  70.080  1.00  0.00           H
ATOM   3806  CA  VAL A 236      54.530  42.760  68.340  1.00  0.00           C
ATOM   3807  HA  VAL A 236      53.670  42.450  67.770  1.00  0.00           H
ATOM   3808  CB  VAL A 236      54.010  43.790  69.430  1.00  0.00           C
ATOM   3809  HB  VAL A 236      54.830  44.050  70.110  1.00  0.00           H
ATOM   3810  CG1 VAL A 236      53.490  45.110  68.750  1.00  0.00           C
ATOM   3811 HG11 VAL A 236      52.770  44.850  67.930  1.00  0.00           H
ATOM   3812 HG12 VAL A 236      54.310  45.690  68.270  1.00  0.00           H
ATOM   3813 HG13 VAL A 236      52.970  45.660  69.550  1.00  0.00           H
ATOM   3814  CG2 VAL A 236      52.760  43.110  70.050  1.00  0.00           C
ATOM   3815 HG21 VAL A 236      51.990  42.720  69.330  1.00  0.00           H
ATOM   3816 HG22 VAL A 236      52.320  43.770  70.820  1.00  0.00           H
ATOM   3817 HG23 VAL A 236      53.030  42.240  70.700  1.00  0.00           H
ATOM   3818  C   VAL A 236      55.390  43.330  67.330  1.00  0.00           C
ATOM   3819  O   VAL A 236      55.030  43.620  66.200  1.00  0.00           O
ATOM   3820  N   ALA A 237      56.690  43.410  67.650  1.00  0.00           N
ATOM   3821  HN  ALA A 237      57.040  43.170  68.550  1.00  0.00           H
ATOM   3822  CA  ALA A 237      57.780  43.820  66.710  1.00  0.00           C
ATOM   3823  HA  ALA A 237      57.510  44.750  66.230  1.00  0.00           H
ATOM   3824  CB  ALA A 237      59.120  43.960  67.470  1.00  0.00           C
ATOM   3825  HB1 ALA A 237      59.940  44.320  66.820  1.00  0.00           H
ATOM   3826  HB2 ALA A 237      59.420  43.070  68.070  1.00  0.00           H
ATOM   3827  HB3 ALA A 237      58.900  44.760  68.200  1.00  0.00           H
ATOM   3828  C   ALA A 237      58.000  42.840  65.540  1.00  0.00           C
ATOM   3829  O   ALA A 237      58.160  43.210  64.360  1.00  0.00           O
ATOM   3830  N   ILE A 238      57.950  41.510  65.780  1.00  0.00           N
ATOM   3831  HN  ILE A 238      57.940  41.120  66.700  1.00  0.00           H
ATOM   3832  CA  ILE A 238      58.060  40.470  64.750  1.00  0.00           C
ATOM   3833  HA  ILE A 238      58.950  40.750  64.210  1.00  0.00           H
ATOM   3834  CB  ILE A 238      58.240  39.040  65.250  1.00  0.00           C
ATOM   3835  HB  ILE A 238      57.540  38.910  66.100  1.00  0.00           H
ATOM   3836  CG2 ILE A 238      57.970  37.970  64.250  1.00  0.00           C
ATOM   3837 HG21 ILE A 238      56.970  38.010  63.760  1.00  0.00           H
ATOM   3838 HG22 ILE A 238      58.190  37.050  64.820  1.00  0.00           H
ATOM   3839 HG23 ILE A 238      58.610  38.010  63.340  1.00  0.00           H
ATOM   3840  CG1 ILE A 238      59.670  38.960  65.920  1.00  0.00           C
ATOM   3841 HG11 ILE A 238      59.680  37.990  66.440  1.00  0.00           H
ATOM   3842 HG12 ILE A 238      59.780  39.660  66.780  1.00  0.00           H
ATOM   3843  CD  ILE A 238      60.840  38.830  64.970  1.00  0.00           C
ATOM   3844  HD1 ILE A 238      60.840  38.010  64.210  1.00  0.00           H
ATOM   3845  HD2 ILE A 238      61.840  38.620  65.410  1.00  0.00           H
ATOM   3846  HD3 ILE A 238      60.900  39.770  64.380  1.00  0.00           H
ATOM   3847  C   ILE A 238      56.880  40.570  63.860  1.00  0.00           C
ATOM   3848  O   ILE A 238      56.950  40.510  62.620  1.00  0.00           O
ATOM   3849  N   VAL A 239      55.680  40.970  64.320  1.00  0.00           N
ATOM   3850  HN  VAL A 239      55.580  40.890  65.300  1.00  0.00           H
ATOM   3851  CA  VAL A 239      54.510  41.210  63.480  1.00  0.00           C
ATOM   3852  HA  VAL A 239      54.400  40.270  62.950  1.00  0.00           H
ATOM   3853  CB  VAL A 239      53.270  41.400  64.370  1.00  0.00           C
ATOM   3854  HB  VAL A 239      53.460  41.950  65.320  1.00  0.00           H
ATOM   3855  CG1 VAL A 239      52.100  42.020  63.560  1.00  0.00           C
ATOM   3856 HG11 VAL A 239      52.120  41.540  62.570  1.00  0.00           H
ATOM   3857 HG12 VAL A 239      52.070  43.130  63.500  1.00  0.00           H
ATOM   3858 HG13 VAL A 239      51.170  41.890  64.160  1.00  0.00           H
ATOM   3859  CG2 VAL A 239      52.840  39.940  64.850  1.00  0.00           C
ATOM   3860 HG21 VAL A 239      51.860  40.110  65.350  1.00  0.00           H
ATOM   3861 HG22 VAL A 239      53.520  39.450  65.580  1.00  0.00           H
ATOM   3862 HG23 VAL A 239      52.470  39.290  64.030  1.00  0.00           H
ATOM   3863  C   VAL A 239      54.600  42.290  62.510  1.00  0.00           C
ATOM   3864  O   VAL A 239      54.280  42.200  61.310  1.00  0.00           O
ATOM   3865  N   PHE A 240      55.130  43.400  62.990  1.00  0.00           N
ATOM   3866  HN  PHE A 240      55.350  43.480  63.960  1.00  0.00           H
ATOM   3867  CA  PHE A 240      55.410  44.570  62.160  1.00  0.00           C
ATOM   3868  HA  PHE A 240      54.500  44.830  61.630  1.00  0.00           H
ATOM   3869  CB  PHE A 240      55.830  45.690  63.120  1.00  0.00           C
ATOM   3870  HB1 PHE A 240      56.320  46.590  62.690  1.00  0.00           H
ATOM   3871  HB2 PHE A 240      56.560  45.200  63.780  1.00  0.00           H
ATOM   3872  CG  PHE A 240      54.760  46.260  63.950  1.00  0.00           C
ATOM   3873  CD1 PHE A 240      55.030  46.820  65.220  1.00  0.00           C
ATOM   3874  HD1 PHE A 240      56.070  46.880  65.490  1.00  0.00           H
ATOM   3875  CE1 PHE A 240      53.990  47.310  65.980  1.00  0.00           C
ATOM   3876  HE1 PHE A 240      54.330  47.740  66.910  1.00  0.00           H
ATOM   3877  CZ  PHE A 240      52.700  47.200  65.510  1.00  0.00           C
ATOM   3878  HZ  PHE A 240      51.830  47.350  66.140  1.00  0.00           H
ATOM   3879  CD2 PHE A 240      53.430  46.280  63.400  1.00  0.00           C
ATOM   3880  HD2 PHE A 240      53.090  45.890  62.460  1.00  0.00           H
ATOM   3881  CE2 PHE A 240      52.410  46.720  64.200  1.00  0.00           C
ATOM   3882  HE2 PHE A 240      51.420  46.770  63.770  1.00  0.00           H
ATOM   3883  C   PHE A 240      56.420  44.400  61.070  1.00  0.00           C
ATOM   3884  O   PHE A 240      56.370  45.030  60.010  1.00  0.00           O
ATOM   3885  N   VAL A 241      57.480  43.570  61.350  1.00  0.00           N
ATOM   3886  HN  VAL A 241      57.600  43.190  62.260  1.00  0.00           H
ATOM   3887  CA  VAL A 241      58.370  43.120  60.270  1.00  0.00           C
ATOM   3888  HA  VAL A 241      58.930  43.930  59.860  1.00  0.00           H
ATOM   3889  CB  VAL A 241      59.470  42.180  60.820  1.00  0.00           C
ATOM   3890  HB  VAL A 241      58.980  41.360  61.390  1.00  0.00           H
ATOM   3891  CG1 VAL A 241      60.340  41.690  59.660  1.00  0.00           C
ATOM   3892 HG11 VAL A 241      59.670  41.130  58.970  1.00  0.00           H
ATOM   3893 HG12 VAL A 241      60.980  40.850  60.040  1.00  0.00           H
ATOM   3894 HG13 VAL A 241      60.980  42.420  59.140  1.00  0.00           H
ATOM   3895  CG2 VAL A 241      60.280  43.040  61.920  1.00  0.00           C
ATOM   3896 HG21 VAL A 241      59.640  43.570  62.650  1.00  0.00           H
ATOM   3897 HG22 VAL A 241      60.870  43.860  61.470  1.00  0.00           H
ATOM   3898 HG23 VAL A 241      60.980  42.340  62.430  1.00  0.00           H
ATOM   3899  C   VAL A 241      57.530  42.380  59.170  1.00  0.00           C
ATOM   3900  O   VAL A 241      57.500  42.670  58.000  1.00  0.00           O
ATOM   3901  N   ILE A 242      56.780  41.290  59.630  1.00  0.00           N
ATOM   3902  HN  ILE A 242      56.640  41.080  60.590  1.00  0.00           H
ATOM   3903  CA  ILE A 242      55.970  40.390  58.740  1.00  0.00           C
ATOM   3904  HA  ILE A 242      56.720  40.200  57.980  1.00  0.00           H
ATOM   3905  CB  ILE A 242      55.340  39.180  59.400  1.00  0.00           C
ATOM   3906  HB  ILE A 242      54.680  39.530  60.220  1.00  0.00           H
ATOM   3907  CG2 ILE A 242      54.520  38.430  58.430  1.00  0.00           C
ATOM   3908 HG21 ILE A 242      55.030  38.350  57.450  1.00  0.00           H
ATOM   3909 HG22 ILE A 242      53.560  38.970  58.340  1.00  0.00           H
ATOM   3910 HG23 ILE A 242      54.400  37.360  58.700  1.00  0.00           H
ATOM   3911  CG1 ILE A 242      56.500  38.180  59.930  1.00  0.00           C
ATOM   3912 HG11 ILE A 242      57.330  38.870  60.220  1.00  0.00           H
ATOM   3913 HG12 ILE A 242      56.940  37.600  59.100  1.00  0.00           H
ATOM   3914  CD  ILE A 242      56.070  37.400  61.130  1.00  0.00           C
ATOM   3915  HD1 ILE A 242      55.310  36.680  60.790  1.00  0.00           H
ATOM   3916  HD2 ILE A 242      55.590  38.150  61.820  1.00  0.00           H
ATOM   3917  HD3 ILE A 242      56.880  36.770  61.570  1.00  0.00           H
ATOM   3918  C   ILE A 242      54.910  41.240  57.980  1.00  0.00           C
ATOM   3919  O   ILE A 242      54.650  41.060  56.780  1.00  0.00           O
ATOM   3920  N   CYS A 243      54.300  42.280  58.550  1.00  0.00           N
ATOM   3921  HN  CYS A 243      54.250  42.240  59.550  1.00  0.00           H
ATOM   3922  CA  CYS A 243      53.420  43.170  57.880  1.00  0.00           C
ATOM   3923  HA  CYS A 243      52.570  42.600  57.550  1.00  0.00           H
ATOM   3924  CB  CYS A 243      52.740  44.190  58.860  1.00  0.00           C
ATOM   3925  HB1 CYS A 243      52.100  44.800  58.190  1.00  0.00           H
ATOM   3926  HB2 CYS A 243      53.480  44.860  59.350  1.00  0.00           H
ATOM   3927  SG  CYS A 243      51.590  43.590  60.090  1.00  0.00           S
ATOM   3928  HG1 CYS A 243      52.520  43.000  60.810  1.00  0.00           H
ATOM   3929  C   CYS A 243      53.990  43.990  56.690  1.00  0.00           C
ATOM   3930  O   CYS A 243      53.330  44.230  55.680  1.00  0.00           O
ATOM   3931  N   PHE A 244      55.240  44.480  56.870  1.00  0.00           N
ATOM   3932  HN  PHE A 244      55.830  44.170  57.610  1.00  0.00           H
ATOM   3933  CA  PHE A 244      55.740  45.590  56.070  1.00  0.00           C
ATOM   3934  HA  PHE A 244      55.070  45.830  55.260  1.00  0.00           H
ATOM   3935  CB  PHE A 244      55.930  46.890  56.860  1.00  0.00           C
ATOM   3936  HB1 PHE A 244      56.430  47.670  56.250  1.00  0.00           H
ATOM   3937  HB2 PHE A 244      56.630  46.710  57.720  1.00  0.00           H
ATOM   3938  CG  PHE A 244      54.590  47.280  57.370  1.00  0.00           C
ATOM   3939  CD1 PHE A 244      54.460  47.470  58.770  1.00  0.00           C
ATOM   3940  HD1 PHE A 244      55.340  47.210  59.340  1.00  0.00           H
ATOM   3941  CE1 PHE A 244      53.260  47.870  59.240  1.00  0.00           C
ATOM   3942  HE1 PHE A 244      53.170  48.080  60.300  1.00  0.00           H
ATOM   3943  CZ  PHE A 244      52.140  48.040  58.420  1.00  0.00           C
ATOM   3944  HZ  PHE A 244      51.190  48.420  58.780  1.00  0.00           H
ATOM   3945  CD2 PHE A 244      53.470  47.400  56.540  1.00  0.00           C
ATOM   3946  HD2 PHE A 244      53.550  47.210  55.480  1.00  0.00           H
ATOM   3947  CE2 PHE A 244      52.230  47.820  57.050  1.00  0.00           C
ATOM   3948  HE2 PHE A 244      51.330  47.790  56.460  1.00  0.00           H
ATOM   3949  C   PHE A 244      57.090  45.410  55.450  1.00  0.00           C
ATOM   3950  O   PHE A 244      57.260  45.900  54.320  1.00  0.00           O
ATOM   3951  N   LEU A 245      57.990  44.690  56.090  1.00  0.00           N
ATOM   3952  HN  LEU A 245      57.810  44.290  56.990  1.00  0.00           H
ATOM   3953  CA  LEU A 245      59.250  44.320  55.430  1.00  0.00           C
ATOM   3954  HA  LEU A 245      59.600  45.270  55.040  1.00  0.00           H
ATOM   3955  CB  LEU A 245      60.240  43.870  56.560  1.00  0.00           C
ATOM   3956  HB1 LEU A 245      59.930  42.890  56.970  1.00  0.00           H
ATOM   3957  HB2 LEU A 245      60.210  44.600  57.390  1.00  0.00           H
ATOM   3958  CG  LEU A 245      61.690  43.840  56.060  1.00  0.00           C
ATOM   3959  HG  LEU A 245      61.750  43.290  55.110  1.00  0.00           H
ATOM   3960  CD1 LEU A 245      62.240  45.190  55.800  1.00  0.00           C
ATOM   3961 HD11 LEU A 245      61.910  45.590  54.810  1.00  0.00           H
ATOM   3962 HD12 LEU A 245      63.340  45.210  55.830  1.00  0.00           H
ATOM   3963 HD13 LEU A 245      61.820  45.960  56.490  1.00  0.00           H
ATOM   3964  CD2 LEU A 245      62.610  43.180  57.110  1.00  0.00           C
ATOM   3965 HD21 LEU A 245      62.550  43.580  58.150  1.00  0.00           H
ATOM   3966 HD22 LEU A 245      63.680  43.130  56.810  1.00  0.00           H
ATOM   3967 HD23 LEU A 245      62.310  42.120  57.140  1.00  0.00           H
ATOM   3968  C   LEU A 245      59.340  43.400  54.220  1.00  0.00           C
ATOM   3969  O   LEU A 245      60.140  43.740  53.360  1.00  0.00           O
ATOM   3970  N   PRO A 246      58.690  42.280  53.970  1.00  0.00           N
ATOM   3971  CD  PRO A 246      57.700  41.750  54.850  1.00  0.00           C
ATOM   3972  HD1 PRO A 246      56.870  42.450  55.050  1.00  0.00           H
ATOM   3973  HD2 PRO A 246      58.180  41.390  55.780  1.00  0.00           H
ATOM   3974  CA  PRO A 246      58.900  41.370  52.850  1.00  0.00           C
ATOM   3975  HA  PRO A 246      59.960  41.280  52.660  1.00  0.00           H
ATOM   3976  CB  PRO A 246      58.240  40.050  53.220  1.00  0.00           C
ATOM   3977  HB1 PRO A 246      58.920  39.400  53.810  1.00  0.00           H
ATOM   3978  HB2 PRO A 246      57.920  39.350  52.420  1.00  0.00           H
ATOM   3979  CG  PRO A 246      57.140  40.440  54.200  1.00  0.00           C
ATOM   3980  HG1 PRO A 246      56.190  40.610  53.640  1.00  0.00           H
ATOM   3981  HG2 PRO A 246      57.070  39.650  54.980  1.00  0.00           H
ATOM   3982  C   PRO A 246      58.490  41.900  51.520  1.00  0.00           C
ATOM   3983  O   PRO A 246      59.220  41.520  50.590  1.00  0.00           O
ATOM   3984  N   SER A 247      57.510  42.740  51.340  1.00  0.00           N
ATOM   3985  HN  SER A 247      56.920  42.970  52.110  1.00  0.00           H
ATOM   3986  CA  SER A 247      57.360  43.490  50.040  1.00  0.00           C
ATOM   3987  HA  SER A 247      57.320  42.840  49.170  1.00  0.00           H
ATOM   3988  CB  SER A 247      56.020  44.280  50.080  1.00  0.00           C
ATOM   3989  HB1 SER A 247      55.190  43.550  50.200  1.00  0.00           H
ATOM   3990  HB2 SER A 247      55.920  44.880  49.150  1.00  0.00           H
ATOM   3991  OG  SER A 247      55.990  45.220  51.160  1.00  0.00           O
ATOM   3992  HG1 SER A 247      55.760  44.820  52.000  1.00  0.00           H
ATOM   3993  C   SER A 247      58.500  44.360  49.620  1.00  0.00           C
ATOM   3994  O   SER A 247      59.000  44.310  48.560  1.00  0.00           O
ATOM   3995  N   VAL A 248      58.970  45.150  50.580  1.00  0.00           N
ATOM   3996  HN  VAL A 248      58.380  45.320  51.360  1.00  0.00           H
ATOM   3997  CA  VAL A 248      60.170  45.970  50.420  1.00  0.00           C
ATOM   3998  HA  VAL A 248      59.950  46.700  49.670  1.00  0.00           H
ATOM   3999  CB  VAL A 248      60.480  46.740  51.730  1.00  0.00           C
ATOM   4000  HB  VAL A 248      60.500  45.870  52.430  1.00  0.00           H
ATOM   4001  CG1 VAL A 248      61.780  47.510  51.750  1.00  0.00           C
ATOM   4002 HG11 VAL A 248      61.880  47.990  52.750  1.00  0.00           H
ATOM   4003 HG12 VAL A 248      61.780  48.450  51.140  1.00  0.00           H
ATOM   4004 HG13 VAL A 248      62.730  46.980  51.540  1.00  0.00           H
ATOM   4005  CG2 VAL A 248      59.280  47.640  52.120  1.00  0.00           C
ATOM   4006 HG21 VAL A 248      58.330  47.090  52.240  1.00  0.00           H
ATOM   4007 HG22 VAL A 248      58.980  48.430  51.390  1.00  0.00           H
ATOM   4008 HG23 VAL A 248      59.530  48.080  53.110  1.00  0.00           H
ATOM   4009  C   VAL A 248      61.390  45.150  49.960  1.00  0.00           C
ATOM   4010  O   VAL A 248      62.080  45.400  49.020  1.00  0.00           O
ATOM   4011  N   VAL A 249      61.640  44.000  50.630  1.00  0.00           N
ATOM   4012  HN  VAL A 249      61.210  43.720  51.490  1.00  0.00           H
ATOM   4013  CA  VAL A 249      62.810  43.170  50.150  1.00  0.00           C
ATOM   4014  HA  VAL A 249      63.680  43.820  50.120  1.00  0.00           H
ATOM   4015  CB  VAL A 249      63.030  42.070  51.190  1.00  0.00           C
ATOM   4016  HB  VAL A 249      62.060  41.540  51.340  1.00  0.00           H
ATOM   4017  CG1 VAL A 249      64.130  41.150  50.610  1.00  0.00           C
ATOM   4018 HG11 VAL A 249      65.070  41.730  50.430  1.00  0.00           H
ATOM   4019 HG12 VAL A 249      63.880  40.720  49.620  1.00  0.00           H
ATOM   4020 HG13 VAL A 249      64.310  40.270  51.270  1.00  0.00           H
ATOM   4021  CG2 VAL A 249      63.570  42.750  52.460  1.00  0.00           C
ATOM   4022 HG21 VAL A 249      63.810  41.950  53.180  1.00  0.00           H
ATOM   4023 HG22 VAL A 249      62.860  43.470  52.920  1.00  0.00           H
ATOM   4024 HG23 VAL A 249      64.540  43.200  52.180  1.00  0.00           H
ATOM   4025  C   VAL A 249      62.630  42.630  48.640  1.00  0.00           C
ATOM   4026  O   VAL A 249      63.550  42.790  47.850  1.00  0.00           O
ATOM   4027  N   VAL A 250      61.470  42.130  48.240  1.00  0.00           N
ATOM   4028  HN  VAL A 250      60.780  42.030  48.950  1.00  0.00           H
ATOM   4029  CA  VAL A 250      61.070  41.790  46.940  1.00  0.00           C
ATOM   4030  HA  VAL A 250      61.790  41.120  46.510  1.00  0.00           H
ATOM   4031  CB  VAL A 250      59.760  41.020  46.980  1.00  0.00           C
ATOM   4032  HB  VAL A 250      58.930  41.550  47.510  1.00  0.00           H
ATOM   4033  CG1 VAL A 250      59.240  40.600  45.580  1.00  0.00           C
ATOM   4034 HG11 VAL A 250      59.970  39.970  45.020  1.00  0.00           H
ATOM   4035 HG12 VAL A 250      58.870  41.370  44.870  1.00  0.00           H
ATOM   4036 HG13 VAL A 250      58.380  39.890  45.630  1.00  0.00           H
ATOM   4037  CG2 VAL A 250      59.970  39.760  47.740  1.00  0.00           C
ATOM   4038 HG21 VAL A 250      59.070  39.120  47.740  1.00  0.00           H
ATOM   4039 HG22 VAL A 250      60.110  39.850  48.840  1.00  0.00           H
ATOM   4040 HG23 VAL A 250      60.770  39.110  47.340  1.00  0.00           H
ATOM   4041  C   VAL A 250      61.110  42.930  45.950  1.00  0.00           C
ATOM   4042  O   VAL A 250      61.770  42.710  44.990  1.00  0.00           O
ATOM   4043  N   ARG A 251      60.620  44.130  46.160  1.00  0.00           N
ATOM   4044  HN  ARG A 251      60.130  44.250  47.020  1.00  0.00           H
ATOM   4045  CA  ARG A 251      60.780  45.300  45.280  1.00  0.00           C
ATOM   4046  HA  ARG A 251      60.390  45.240  44.280  1.00  0.00           H
ATOM   4047  CB  ARG A 251      59.950  46.480  45.820  1.00  0.00           C
ATOM   4048  HB1 ARG A 251      60.250  46.730  46.860  1.00  0.00           H
ATOM   4049  HB2 ARG A 251      58.910  46.070  45.830  1.00  0.00           H
ATOM   4050  CG  ARG A 251      60.050  47.780  45.000  1.00  0.00           C
ATOM   4051  HG1 ARG A 251      60.980  48.340  45.210  1.00  0.00           H
ATOM   4052  HG2 ARG A 251      59.190  48.370  45.390  1.00  0.00           H
ATOM   4053  CD  ARG A 251      59.670  47.720  43.480  1.00  0.00           C
ATOM   4054  HD1 ARG A 251      60.210  46.910  42.960  1.00  0.00           H
ATOM   4055  HD2 ARG A 251      59.910  48.690  42.980  1.00  0.00           H
ATOM   4056  NE  ARG A 251      58.170  47.650  43.410  1.00  0.00           N
ATOM   4057  HE  ARG A 251      57.560  48.060  44.090  1.00  0.00           H
ATOM   4058  CZ  ARG A 251      57.520  47.070  42.390  1.00  0.00           C
ATOM   4059  NH1 ARG A 251      58.150  46.790  41.290  1.00  0.00           N
ATOM   4060 HH11 ARG A 251      59.010  47.240  41.060  1.00  0.00           H
ATOM   4061 HH12 ARG A 251      57.440  46.850  40.570  1.00  0.00           H
ATOM   4062  NH2 ARG A 251      56.210  47.110  42.260  1.00  0.00           N
ATOM   4063 HH21 ARG A 251      55.630  47.420  43.020  1.00  0.00           H
ATOM   4064 HH22 ARG A 251      55.800  46.380  41.720  1.00  0.00           H
ATOM   4065  C   ARG A 251      62.200  45.720  45.060  1.00  0.00           C
ATOM   4066  O   ARG A 251      62.480  46.300  44.070  1.00  0.00           O
ATOM   4067  N   ILE A 252      63.060  45.570  46.080  1.00  0.00           N
ATOM   4068  HN  ILE A 252      62.730  45.090  46.890  1.00  0.00           H
ATOM   4069  CA  ILE A 252      64.480  45.960  46.090  1.00  0.00           C
ATOM   4070  HA  ILE A 252      64.670  46.890  45.570  1.00  0.00           H
ATOM   4071  CB  ILE A 252      64.950  46.050  47.520  1.00  0.00           C
ATOM   4072  HB  ILE A 252      64.610  45.180  48.120  1.00  0.00           H
ATOM   4073  CG2 ILE A 252      66.460  46.180  47.460  1.00  0.00           C
ATOM   4074 HG21 ILE A 252      67.020  45.290  47.090  1.00  0.00           H
ATOM   4075 HG22 ILE A 252      66.910  46.260  48.480  1.00  0.00           H
ATOM   4076 HG23 ILE A 252      66.800  47.050  46.850  1.00  0.00           H
ATOM   4077  CG1 ILE A 252      64.440  47.340  48.150  1.00  0.00           C
ATOM   4078 HG11 ILE A 252      63.330  47.290  48.090  1.00  0.00           H
ATOM   4079 HG12 ILE A 252      64.720  48.220  47.540  1.00  0.00           H
ATOM   4080  CD  ILE A 252      64.880  47.400  49.620  1.00  0.00           C
ATOM   4081  HD1 ILE A 252      65.940  47.720  49.720  1.00  0.00           H
ATOM   4082  HD2 ILE A 252      64.690  46.530  50.270  1.00  0.00           H
ATOM   4083  HD3 ILE A 252      64.250  48.200  50.080  1.00  0.00           H
ATOM   4084  C   ILE A 252      65.300  44.930  45.240  1.00  0.00           C
ATOM   4085  O   ILE A 252      66.220  45.220  44.510  1.00  0.00           O
ATOM   4086  N   ARG A 253      64.760  43.700  45.170  1.00  0.00           N
ATOM   4087  HN  ARG A 253      63.970  43.560  45.770  1.00  0.00           H
ATOM   4088  CA  ARG A 253      65.110  42.650  44.270  1.00  0.00           C
ATOM   4089  HA  ARG A 253      66.170  42.610  44.080  1.00  0.00           H
ATOM   4090  CB  ARG A 253      64.810  41.160  44.730  1.00  0.00           C
ATOM   4091  HB1 ARG A 253      63.750  41.090  45.050  1.00  0.00           H
ATOM   4092  HB2 ARG A 253      65.570  40.920  45.520  1.00  0.00           H
ATOM   4093  CG  ARG A 253      65.040  40.040  43.700  1.00  0.00           C
ATOM   4094  HG1 ARG A 253      64.440  40.340  42.820  1.00  0.00           H
ATOM   4095  HG2 ARG A 253      64.830  39.130  44.300  1.00  0.00           H
ATOM   4096  CD  ARG A 253      66.460  39.730  43.270  1.00  0.00           C
ATOM   4097  HD1 ARG A 253      67.000  39.330  44.150  1.00  0.00           H
ATOM   4098  HD2 ARG A 253      67.000  40.650  42.970  1.00  0.00           H
ATOM   4099  NE  ARG A 253      66.400  38.750  42.090  1.00  0.00           N
ATOM   4100  HE  ARG A 253      65.730  38.000  42.060  1.00  0.00           H
ATOM   4101  CZ  ARG A 253      67.120  38.840  41.000  1.00  0.00           C
ATOM   4102  NH1 ARG A 253      68.160  39.630  40.810  1.00  0.00           N
ATOM   4103 HH11 ARG A 253      68.660  40.080  41.560  1.00  0.00           H
ATOM   4104 HH12 ARG A 253      68.680  39.610  39.970  1.00  0.00           H
ATOM   4105  NH2 ARG A 253      66.760  38.100  39.960  1.00  0.00           N
ATOM   4106 HH21 ARG A 253      67.380  38.050  39.180  1.00  0.00           H
ATOM   4107 HH22 ARG A 253      65.980  37.480  39.960  1.00  0.00           H
ATOM   4108  C   ARG A 253      64.650  42.930  42.820  1.00  0.00           C
ATOM   4109  O   ARG A 253      65.510  42.820  41.900  1.00  0.00           O
ATOM   4110  N   ILE A 254      63.420  43.410  42.560  1.00  0.00           N
ATOM   4111  HN  ILE A 254      62.720  43.500  43.260  1.00  0.00           H
ATOM   4112  CA  ILE A 254      63.010  44.020  41.290  1.00  0.00           C
ATOM   4113  HA  ILE A 254      63.000  43.220  40.550  1.00  0.00           H
ATOM   4114  CB  ILE A 254      61.490  44.410  41.290  1.00  0.00           C
ATOM   4115  HB  ILE A 254      61.430  45.340  41.900  1.00  0.00           H
ATOM   4116  CG2 ILE A 254      61.050  44.770  39.850  1.00  0.00           C
ATOM   4117 HG21 ILE A 254      60.010  45.190  39.850  1.00  0.00           H
ATOM   4118 HG22 ILE A 254      61.130  43.840  39.250  1.00  0.00           H
ATOM   4119 HG23 ILE A 254      61.660  45.590  39.440  1.00  0.00           H
ATOM   4120  CG1 ILE A 254      60.560  43.340  41.940  1.00  0.00           C
ATOM   4121 HG11 ILE A 254      61.050  42.790  42.770  1.00  0.00           H
ATOM   4122 HG12 ILE A 254      60.420  42.600  41.120  1.00  0.00           H
ATOM   4123  CD  ILE A 254      59.130  43.680  42.300  1.00  0.00           C
ATOM   4124  HD1 ILE A 254      59.010  44.440  43.100  1.00  0.00           H
ATOM   4125  HD2 ILE A 254      58.740  42.730  42.710  1.00  0.00           H
ATOM   4126  HD3 ILE A 254      58.650  44.140  41.400  1.00  0.00           H
ATOM   4127  C   ILE A 254      63.850  45.080  40.760  1.00  0.00           C
ATOM   4128  O   ILE A 254      64.290  44.880  39.600  1.00  0.00           O
ATOM   4129  N   PHE A 255      64.180  46.110  41.570  1.00  0.00           N
ATOM   4130  HN  PHE A 255      63.770  46.130  42.480  1.00  0.00           H
ATOM   4131  CA  PHE A 255      65.140  47.190  41.230  1.00  0.00           C
ATOM   4132  HA  PHE A 255      64.640  47.670  40.400  1.00  0.00           H
ATOM   4133  CB  PHE A 255      65.240  48.220  42.410  1.00  0.00           C
ATOM   4134  HB1 PHE A 255      66.200  48.780  42.320  1.00  0.00           H
ATOM   4135  HB2 PHE A 255      65.180  47.680  43.380  1.00  0.00           H
ATOM   4136  CG  PHE A 255      64.210  49.250  42.320  1.00  0.00           C
ATOM   4137  CD1 PHE A 255      64.100  50.190  41.260  1.00  0.00           C
ATOM   4138  HD1 PHE A 255      64.760  50.110  40.410  1.00  0.00           H
ATOM   4139  CE1 PHE A 255      63.160  51.150  41.270  1.00  0.00           C
ATOM   4140  HE1 PHE A 255      63.210  51.900  40.480  1.00  0.00           H
ATOM   4141  CZ  PHE A 255      62.370  51.370  42.390  1.00  0.00           C
ATOM   4142  HZ  PHE A 255      61.620  52.160  42.400  1.00  0.00           H
ATOM   4143  CD2 PHE A 255      63.270  49.370  43.380  1.00  0.00           C
ATOM   4144  HD2 PHE A 255      63.300  48.740  44.250  1.00  0.00           H
ATOM   4145  CE2 PHE A 255      62.370  50.480  43.420  1.00  0.00           C
ATOM   4146  HE2 PHE A 255      61.620  50.570  44.190  1.00  0.00           H
ATOM   4147  C   PHE A 255      66.510  46.730  40.730  1.00  0.00           C
ATOM   4148  O   PHE A 255      66.970  47.240  39.720  1.00  0.00           O
ATOM   4149  N   TRP A 256      67.190  45.790  41.450  1.00  0.00           N
ATOM   4150  HN  TRP A 256      66.890  45.620  42.380  1.00  0.00           H
ATOM   4151  CA  TRP A 256      68.450  45.170  40.980  1.00  0.00           C
ATOM   4152  HA  TRP A 256      69.090  45.970  40.610  1.00  0.00           H
ATOM   4153  CB  TRP A 256      69.020  44.300  42.160  1.00  0.00           C
ATOM   4154  HB1 TRP A 256      68.230  43.550  42.370  1.00  0.00           H
ATOM   4155  HB2 TRP A 256      69.100  45.050  42.960  1.00  0.00           H
ATOM   4156  CG  TRP A 256      70.380  43.790  41.890  1.00  0.00           C
ATOM   4157  CD1 TRP A 256      70.720  42.680  41.120  1.00  0.00           C
ATOM   4158  HD1 TRP A 256      70.000  42.000  40.710  1.00  0.00           H
ATOM   4159  NE1 TRP A 256      72.140  42.550  41.200  1.00  0.00           N
ATOM   4160  HE1 TRP A 256      72.750  41.870  40.850  1.00  0.00           H
ATOM   4161  CE2 TRP A 256      72.600  43.450  42.080  1.00  0.00           C
ATOM   4162  CD2 TRP A 256      71.580  44.320  42.490  1.00  0.00           C
ATOM   4163  CE3 TRP A 256      71.850  45.320  43.430  1.00  0.00           C
ATOM   4164  HE3 TRP A 256      70.990  45.930  43.690  1.00  0.00           H
ATOM   4165  CZ3 TRP A 256      73.110  45.280  44.100  1.00  0.00           C
ATOM   4166  HZ3 TRP A 256      73.220  45.820  45.030  1.00  0.00           H
ATOM   4167  CZ2 TRP A 256      73.830  43.600  42.570  1.00  0.00           C
ATOM   4168  HZ2 TRP A 256      74.620  42.940  42.230  1.00  0.00           H
ATOM   4169  CH2 TRP A 256      74.140  44.470  43.610  1.00  0.00           C
ATOM   4170  HH2 TRP A 256      75.060  44.350  44.140  1.00  0.00           H
ATOM   4171  C   TRP A 256      68.260  44.390  39.730  1.00  0.00           C
ATOM   4172  O   TRP A 256      68.950  44.610  38.770  1.00  0.00           O
ATOM   4173  N   LEU A 257      67.220  43.620  39.620  1.00  0.00           N
ATOM   4174  HN  LEU A 257      66.520  43.560  40.330  1.00  0.00           H
ATOM   4175  CA  LEU A 257      66.820  42.870  38.400  1.00  0.00           C
ATOM   4176  HA  LEU A 257      67.650  42.260  38.060  1.00  0.00           H
ATOM   4177  CB  LEU A 257      65.620  42.050  38.780  1.00  0.00           C
ATOM   4178  HB1 LEU A 257      64.750  42.660  39.110  1.00  0.00           H
ATOM   4179  HB2 LEU A 257      65.860  41.390  39.640  1.00  0.00           H
ATOM   4180  CG  LEU A 257      65.000  41.210  37.580  1.00  0.00           C
ATOM   4181  HG  LEU A 257      64.530  41.890  36.840  1.00  0.00           H
ATOM   4182  CD1 LEU A 257      65.950  40.230  36.930  1.00  0.00           C
ATOM   4183 HD11 LEU A 257      66.450  39.750  37.790  1.00  0.00           H
ATOM   4184 HD12 LEU A 257      66.640  40.820  36.290  1.00  0.00           H
ATOM   4185 HD13 LEU A 257      65.440  39.450  36.330  1.00  0.00           H
ATOM   4186  CD2 LEU A 257      63.800  40.400  38.170  1.00  0.00           C
ATOM   4187 HD21 LEU A 257      64.140  39.720  38.980  1.00  0.00           H
ATOM   4188 HD22 LEU A 257      63.150  39.920  37.410  1.00  0.00           H
ATOM   4189 HD23 LEU A 257      63.090  41.100  38.680  1.00  0.00           H
ATOM   4190  C   LEU A 257      66.620  43.850  37.200  1.00  0.00           C
ATOM   4191  O   LEU A 257      66.940  43.630  36.020  1.00  0.00           O
ATOM   4192  N   LEU A 258      65.970  44.970  37.410  1.00  0.00           N
ATOM   4193  HN  LEU A 258      65.580  45.090  38.320  1.00  0.00           H
ATOM   4194  CA  LEU A 258      65.920  46.030  36.330  1.00  0.00           C
ATOM   4195  HA  LEU A 258      65.530  45.670  35.390  1.00  0.00           H
ATOM   4196  CB  LEU A 258      65.090  47.360  36.640  1.00  0.00           C
ATOM   4197  HB1 LEU A 258      65.020  48.060  35.780  1.00  0.00           H
ATOM   4198  HB2 LEU A 258      65.510  47.900  37.520  1.00  0.00           H
ATOM   4199  CG  LEU A 258      63.470  47.180  36.990  1.00  0.00           C
ATOM   4200  HG  LEU A 258      63.460  46.380  37.760  1.00  0.00           H
ATOM   4201  CD1 LEU A 258      62.820  48.460  37.540  1.00  0.00           C
ATOM   4202 HD11 LEU A 258      63.440  48.790  38.410  1.00  0.00           H
ATOM   4203 HD12 LEU A 258      61.800  48.240  37.920  1.00  0.00           H
ATOM   4204 HD13 LEU A 258      62.810  49.290  36.810  1.00  0.00           H
ATOM   4205  CD2 LEU A 258      62.680  46.580  35.820  1.00  0.00           C
ATOM   4206 HD21 LEU A 258      63.220  45.680  35.460  1.00  0.00           H
ATOM   4207 HD22 LEU A 258      62.500  47.260  34.960  1.00  0.00           H
ATOM   4208 HD23 LEU A 258      61.720  46.400  36.360  1.00  0.00           H
ATOM   4209  C   LEU A 258      67.320  46.490  36.040  1.00  0.00           C
ATOM   4210  O   LEU A 258      67.780  46.450  34.880  1.00  0.00           O
ATOM   4211  N   HSD A 259      68.060  46.800  37.070  1.00  0.00           N
ATOM   4212  HN  HSD A 259      67.700  46.680  37.990  1.00  0.00           H
ATOM   4213  CA  HSD A 259      69.300  47.560  36.960  1.00  0.00           C
ATOM   4214  HA  HSD A 259      69.040  48.350  36.280  1.00  0.00           H
ATOM   4215  CB  HSD A 259      69.670  48.150  38.320  1.00  0.00           C
ATOM   4216  HB1 HSD A 259      69.640  47.330  39.050  1.00  0.00           H
ATOM   4217  HB2 HSD A 259      68.920  48.910  38.640  1.00  0.00           H
ATOM   4218  ND1 HSD A 259      72.020  48.780  39.100  1.00  0.00           N
ATOM   4219  HD1 HSD A 259      72.260  47.980  39.650  1.00  0.00           H
ATOM   4220  CG  HSD A 259      70.900  48.950  38.280  1.00  0.00           C
ATOM   4221  CE1 HSD A 259      73.000  49.610  38.630  1.00  0.00           C
ATOM   4222  HE1 HSD A 259      73.980  49.600  39.090  1.00  0.00           H
ATOM   4223  NE2 HSD A 259      72.680  50.200  37.510  1.00  0.00           N
ATOM   4224  CD2 HSD A 259      71.350  49.760  37.300  1.00  0.00           C
ATOM   4225  HD2 HSD A 259      70.840  50.140  36.430  1.00  0.00           H
ATOM   4226  C   HSD A 259      70.410  46.760  36.260  1.00  0.00           C
ATOM   4227  O   HSD A 259      71.090  47.300  35.410  1.00  0.00           O
ATOM   4228  N   THR A 260      70.550  45.440  36.570  1.00  0.00           N
ATOM   4229  HN  THR A 260      70.000  45.060  37.300  1.00  0.00           H
ATOM   4230  CA  THR A 260      71.690  44.650  36.130  1.00  0.00           C
ATOM   4231  HA  THR A 260      72.560  45.250  35.910  1.00  0.00           H
ATOM   4232  CB  THR A 260      72.110  43.490  37.090  1.00  0.00           C
ATOM   4233  HB  THR A 260      73.020  42.990  36.690  1.00  0.00           H
ATOM   4234  OG1 THR A 260      71.060  42.600  37.450  1.00  0.00           O
ATOM   4235  HG1 THR A 260      71.510  42.010  38.060  1.00  0.00           H
ATOM   4236  CG2 THR A 260      72.520  44.290  38.350  1.00  0.00           C
ATOM   4237 HG21 THR A 260      73.030  43.630  39.070  1.00  0.00           H
ATOM   4238 HG22 THR A 260      71.630  44.660  38.910  1.00  0.00           H
ATOM   4239 HG23 THR A 260      73.240  45.110  38.110  1.00  0.00           H
ATOM   4240  C   THR A 260      71.270  43.920  34.860  1.00  0.00           C
ATOM   4241  O   THR A 260      72.060  43.490  34.060  1.00  0.00           O
ATOM   4242  N   SER A 261      70.000  43.840  34.530  1.00  0.00           N
ATOM   4243  HN  SER A 261      69.320  44.080  35.210  1.00  0.00           H
ATOM   4244  CA  SER A 261      69.580  43.250  33.280  1.00  0.00           C
ATOM   4245  HA  SER A 261      70.360  42.560  33.020  1.00  0.00           H
ATOM   4246  CB  SER A 261      68.070  42.560  33.300  1.00  0.00           C
ATOM   4247  HB1 SER A 261      68.160  42.030  34.270  1.00  0.00           H
ATOM   4248  HB2 SER A 261      68.010  41.860  32.450  1.00  0.00           H
ATOM   4249  OG  SER A 261      66.990  43.450  33.340  1.00  0.00           O
ATOM   4250  HG1 SER A 261      66.910  43.710  34.260  1.00  0.00           H
ATOM   4251  C   SER A 261      69.550  44.330  32.160  1.00  0.00           C
ATOM   4252  O   SER A 261      69.570  44.030  30.980  1.00  0.00           O
ATOM   4253  N   GLY A 262      69.590  45.620  32.500  1.00  0.00           N
ATOM   4254  HN  GLY A 262      69.760  45.790  33.470  1.00  0.00           H
ATOM   4255  CA  GLY A 262      69.650  46.740  31.640  1.00  0.00           C
ATOM   4256  HA1 GLY A 262      70.240  46.460  30.780  1.00  0.00           H
ATOM   4257  HA2 GLY A 262      70.040  47.630  32.100  1.00  0.00           H
ATOM   4258  C   GLY A 262      68.420  47.140  31.080  1.00  0.00           C
ATOM   4259  O   GLY A 262      68.390  47.630  29.970  1.00  0.00           O
ATOM   4260  N   THR A 263      67.320  46.910  31.880  1.00  0.00           N
ATOM   4261  HN  THR A 263      67.480  46.580  32.800  1.00  0.00           H
ATOM   4262  CA  THR A 263      65.930  47.300  31.630  1.00  0.00           C
ATOM   4263  HA  THR A 263      65.310  46.800  32.360  1.00  0.00           H
ATOM   4264  CB  THR A 263      65.700  48.790  31.880  1.00  0.00           C
ATOM   4265  HB  THR A 263      64.850  49.290  31.370  1.00  0.00           H
ATOM   4266  OG1 THR A 263      66.830  49.650  31.590  1.00  0.00           O
ATOM   4267  HG1 THR A 263      67.110  49.370  30.720  1.00  0.00           H
ATOM   4268  CG2 THR A 263      65.470  48.870  33.390  1.00  0.00           C
ATOM   4269 HG21 THR A 263      64.500  48.430  33.730  1.00  0.00           H
ATOM   4270 HG22 THR A 263      65.400  49.960  33.640  1.00  0.00           H
ATOM   4271 HG23 THR A 263      66.270  48.400  33.980  1.00  0.00           H
ATOM   4272  C   THR A 263      65.200  46.900  30.320  1.00  0.00           C
ATOM   4273  O   THR A 263      65.420  47.520  29.270  1.00  0.00           O
ATOM   4274  N   GLN A 264      64.520  45.660  30.370  1.00  0.00           N
ATOM   4275  HN  GLN A 264      64.380  45.140  31.210  1.00  0.00           H
ATOM   4276  CA  GLN A 264      64.070  45.060  29.160  1.00  0.00           C
ATOM   4277  HA  GLN A 264      64.420  45.530  28.250  1.00  0.00           H
ATOM   4278  CB  GLN A 264      64.650  43.590  29.020  1.00  0.00           C
ATOM   4279  HB1 GLN A 264      64.340  43.010  28.140  1.00  0.00           H
ATOM   4280  HB2 GLN A 264      64.390  43.010  29.940  1.00  0.00           H
ATOM   4281  CG  GLN A 264      66.200  43.450  28.970  1.00  0.00           C
ATOM   4282  HG1 GLN A 264      66.430  42.370  29.080  1.00  0.00           H
ATOM   4283  HG2 GLN A 264      66.670  43.940  29.850  1.00  0.00           H
ATOM   4284  CD  GLN A 264      66.890  43.920  27.680  1.00  0.00           C
ATOM   4285  OE1 GLN A 264      67.450  43.080  27.000  1.00  0.00           O
ATOM   4286  NE2 GLN A 264      66.820  45.200  27.250  1.00  0.00           N
ATOM   4287 HE21 GLN A 264      67.230  45.440  26.380  1.00  0.00           H
ATOM   4288 HE22 GLN A 264      66.380  45.900  27.820  1.00  0.00           H
ATOM   4289  C   GLN A 264      62.580  44.940  29.110  1.00  0.00           C
ATOM   4290  O   GLN A 264      61.960  45.530  29.960  1.00  0.00           O
ATOM   4291  N   ASN A 265      62.120  44.150  28.070  1.00  0.00           N
ATOM   4292  HN  ASN A 265      62.840  43.900  27.430  1.00  0.00           H
ATOM   4293  CA  ASN A 265      60.830  43.520  28.040  1.00  0.00           C
ATOM   4294  HA  ASN A 265      60.230  44.380  27.780  1.00  0.00           H
ATOM   4295  CB  ASN A 265      60.900  42.490  26.870  1.00  0.00           C
ATOM   4296  HB1 ASN A 265      61.600  41.680  27.140  1.00  0.00           H
ATOM   4297  HB2 ASN A 265      61.210  43.020  25.940  1.00  0.00           H
ATOM   4298  CG  ASN A 265      59.550  41.900  26.530  1.00  0.00           C
ATOM   4299  OD1 ASN A 265      58.510  42.490  26.810  1.00  0.00           O
ATOM   4300  ND2 ASN A 265      59.530  40.660  25.930  1.00  0.00           N
ATOM   4301 HD21 ASN A 265      58.680  40.190  25.690  1.00  0.00           H
ATOM   4302 HD22 ASN A 265      60.410  40.220  25.770  1.00  0.00           H
ATOM   4303  C   ASN A 265      60.260  42.980  29.360  1.00  0.00           C
ATOM   4304  O   ASN A 265      60.910  42.240  30.040  1.00  0.00           O
ATOM   4305  N   CYS A 266      59.070  43.520  29.750  1.00  0.00           N
ATOM   4306  HN  CYS A 266      58.660  44.160  29.110  1.00  0.00           H
ATOM   4307  CA  CYS A 266      58.480  43.340  31.120  1.00  0.00           C
ATOM   4308  HA  CYS A 266      59.250  43.630  31.830  1.00  0.00           H
ATOM   4309  CB  CYS A 266      57.220  44.250  31.130  1.00  0.00           C
ATOM   4310  HB1 CYS A 266      57.640  45.260  30.930  1.00  0.00           H
ATOM   4311  HB2 CYS A 266      56.730  44.250  32.120  1.00  0.00           H
ATOM   4312  SG  CYS A 266      56.080  43.800  29.780  1.00  0.00           S
ATOM   4313  C   CYS A 266      58.110  41.890  31.500  1.00  0.00           C
ATOM   4314  O   CYS A 266      57.940  41.580  32.670  1.00  0.00           O
ATOM   4315  N   GLU A 267      58.250  40.920  30.550  1.00  0.00           N
ATOM   4316  HN  GLU A 267      58.500  41.220  29.630  1.00  0.00           H
ATOM   4317  CA  GLU A 267      57.890  39.540  30.700  1.00  0.00           C
ATOM   4318  HA  GLU A 267      56.840  39.420  30.890  1.00  0.00           H
ATOM   4319  CB  GLU A 267      57.950  38.780  29.320  1.00  0.00           C
ATOM   4320  HB1 GLU A 267      57.580  37.740  29.400  1.00  0.00           H
ATOM   4321  HB2 GLU A 267      58.980  38.810  28.920  1.00  0.00           H
ATOM   4322  CG  GLU A 267      57.080  39.510  28.230  1.00  0.00           C
ATOM   4323  HG1 GLU A 267      57.470  40.470  27.840  1.00  0.00           H
ATOM   4324  HG2 GLU A 267      56.050  39.790  28.580  1.00  0.00           H
ATOM   4325  CD  GLU A 267      56.900  38.570  27.050  1.00  0.00           C
ATOM   4326  OE1 GLU A 267      57.410  38.790  25.910  1.00  0.00           O
ATOM   4327  OE2 GLU A 267      56.230  37.540  27.260  1.00  0.00           O
ATOM   4328  C   GLU A 267      58.770  38.780  31.730  1.00  0.00           C
ATOM   4329  O   GLU A 267      58.260  37.830  32.320  1.00  0.00           O
ATOM   4330  N   VAL A 268      60.030  39.090  31.920  1.00  0.00           N
ATOM   4331  HN  VAL A 268      60.350  39.890  31.430  1.00  0.00           H
ATOM   4332  CA  VAL A 268      60.910  38.220  32.580  1.00  0.00           C
ATOM   4333  HA  VAL A 268      60.430  37.250  32.600  1.00  0.00           H
ATOM   4334  CB  VAL A 268      62.170  38.170  31.780  1.00  0.00           C
ATOM   4335  HB  VAL A 268      62.000  38.060  30.680  1.00  0.00           H
ATOM   4336  CG1 VAL A 268      62.960  39.540  31.870  1.00  0.00           C
ATOM   4337 HG11 VAL A 268      62.350  40.340  31.400  1.00  0.00           H
ATOM   4338 HG12 VAL A 268      63.930  39.550  31.340  1.00  0.00           H
ATOM   4339 HG13 VAL A 268      63.100  39.970  32.890  1.00  0.00           H
ATOM   4340  CG2 VAL A 268      63.000  36.970  32.180  1.00  0.00           C
ATOM   4341 HG21 VAL A 268      63.870  36.910  31.490  1.00  0.00           H
ATOM   4342 HG22 VAL A 268      62.470  36.000  32.050  1.00  0.00           H
ATOM   4343 HG23 VAL A 268      63.370  36.880  33.220  1.00  0.00           H
ATOM   4344  C   VAL A 268      61.160  38.690  34.060  1.00  0.00           C
ATOM   4345  O   VAL A 268      62.070  38.190  34.800  1.00  0.00           O
ATOM   4346  N   TYR A 269      60.320  39.680  34.510  1.00  0.00           N
ATOM   4347  HN  TYR A 269      59.620  40.090  33.930  1.00  0.00           H
ATOM   4348  CA  TYR A 269      60.340  40.230  35.800  1.00  0.00           C
ATOM   4349  HA  TYR A 269      61.170  39.930  36.440  1.00  0.00           H
ATOM   4350  CB  TYR A 269      60.290  41.830  35.690  1.00  0.00           C
ATOM   4351  HB1 TYR A 269      60.500  42.200  36.720  1.00  0.00           H
ATOM   4352  HB2 TYR A 269      59.290  42.130  35.330  1.00  0.00           H
ATOM   4353  CG  TYR A 269      61.300  42.370  34.740  1.00  0.00           C
ATOM   4354  CD1 TYR A 269      61.010  43.530  33.970  1.00  0.00           C
ATOM   4355  HD1 TYR A 269      60.020  43.950  34.000  1.00  0.00           H
ATOM   4356  CE1 TYR A 269      62.020  44.320  33.440  1.00  0.00           C
ATOM   4357  HE1 TYR A 269      61.740  45.230  32.920  1.00  0.00           H
ATOM   4358  CZ  TYR A 269      63.390  43.860  33.550  1.00  0.00           C
ATOM   4359  OH  TYR A 269      64.500  44.590  33.010  1.00  0.00           O
ATOM   4360  HH  TYR A 269      65.220  43.970  32.980  1.00  0.00           H
ATOM   4361  CD2 TYR A 269      62.600  41.890  34.690  1.00  0.00           C
ATOM   4362  HD2 TYR A 269      62.890  41.030  35.280  1.00  0.00           H
ATOM   4363  CE2 TYR A 269      63.630  42.660  34.090  1.00  0.00           C
ATOM   4364  HE2 TYR A 269      64.660  42.310  34.090  1.00  0.00           H
ATOM   4365  C   TYR A 269      59.060  39.840  36.490  1.00  0.00           C
ATOM   4366  O   TYR A 269      58.780  40.170  37.650  1.00  0.00           O
ATOM   4367  N   ARG A 270      58.180  39.050  35.800  1.00  0.00           N
ATOM   4368  HN  ARG A 270      58.480  38.470  35.050  1.00  0.00           H
ATOM   4369  CA  ARG A 270      56.860  38.750  36.250  1.00  0.00           C
ATOM   4370  HA  ARG A 270      56.340  39.670  36.500  1.00  0.00           H
ATOM   4371  CB  ARG A 270      56.080  37.940  35.220  1.00  0.00           C
ATOM   4372  HB1 ARG A 270      55.240  37.350  35.640  1.00  0.00           H
ATOM   4373  HB2 ARG A 270      56.800  37.200  34.790  1.00  0.00           H
ATOM   4374  CG  ARG A 270      55.650  38.840  34.060  1.00  0.00           C
ATOM   4375  HG1 ARG A 270      56.640  39.220  33.770  1.00  0.00           H
ATOM   4376  HG2 ARG A 270      54.960  39.650  34.370  1.00  0.00           H
ATOM   4377  CD  ARG A 270      54.920  38.180  32.900  1.00  0.00           C
ATOM   4378  HD1 ARG A 270      55.660  37.520  32.380  1.00  0.00           H
ATOM   4379  HD2 ARG A 270      54.590  38.970  32.210  1.00  0.00           H
ATOM   4380  NE  ARG A 270      53.690  37.400  33.460  1.00  0.00           N
ATOM   4381  HE  ARG A 270      53.640  37.310  34.450  1.00  0.00           H
ATOM   4382  CZ  ARG A 270      52.690  37.120  32.710  1.00  0.00           C
ATOM   4383  NH1 ARG A 270      52.810  37.270  31.390  1.00  0.00           N
ATOM   4384 HH11 ARG A 270      53.690  37.440  30.960  1.00  0.00           H
ATOM   4385 HH12 ARG A 270      52.070  36.930  30.790  1.00  0.00           H
ATOM   4386  NH2 ARG A 270      51.570  36.630  33.270  1.00  0.00           N
ATOM   4387 HH21 ARG A 270      50.780  36.350  32.720  1.00  0.00           H
ATOM   4388 HH22 ARG A 270      51.500  36.570  34.260  1.00  0.00           H
ATOM   4389  C   ARG A 270      56.750  37.960  37.500  1.00  0.00           C
ATOM   4390  O   ARG A 270      55.840  38.220  38.270  1.00  0.00           O
ATOM   4391  N   SER A 271      57.660  36.970  37.720  1.00  0.00           N
ATOM   4392  HN  SER A 271      58.370  36.810  37.040  1.00  0.00           H
ATOM   4393  CA  SER A 271      57.680  36.080  38.820  1.00  0.00           C
ATOM   4394  HA  SER A 271      56.720  35.600  38.750  1.00  0.00           H
ATOM   4395  CB  SER A 271      58.830  35.030  38.820  1.00  0.00           C
ATOM   4396  HB1 SER A 271      58.680  34.390  39.710  1.00  0.00           H
ATOM   4397  HB2 SER A 271      59.870  35.410  38.870  1.00  0.00           H
ATOM   4398  OG  SER A 271      58.700  34.170  37.640  1.00  0.00           O
ATOM   4399  HG1 SER A 271      59.080  34.770  36.990  1.00  0.00           H
ATOM   4400  C   SER A 271      57.840  36.760  40.120  1.00  0.00           C
ATOM   4401  O   SER A 271      57.110  36.530  41.040  1.00  0.00           O
ATOM   4402  N   VAL A 272      58.740  37.720  40.150  1.00  0.00           N
ATOM   4403  HN  VAL A 272      59.320  37.940  39.370  1.00  0.00           H
ATOM   4404  CA  VAL A 272      58.990  38.600  41.320  1.00  0.00           C
ATOM   4405  HA  VAL A 272      59.110  38.010  42.210  1.00  0.00           H
ATOM   4406  CB  VAL A 272      60.250  39.400  41.130  1.00  0.00           C
ATOM   4407  HB  VAL A 272      59.920  40.210  40.430  1.00  0.00           H
ATOM   4408  CG1 VAL A 272      60.690  39.960  42.470  1.00  0.00           C
ATOM   4409 HG11 VAL A 272      60.970  39.060  43.070  1.00  0.00           H
ATOM   4410 HG12 VAL A 272      59.850  40.470  42.980  1.00  0.00           H
ATOM   4411 HG13 VAL A 272      61.560  40.630  42.390  1.00  0.00           H
ATOM   4412  CG2 VAL A 272      61.290  38.410  40.560  1.00  0.00           C
ATOM   4413 HG21 VAL A 272      61.470  37.570  41.260  1.00  0.00           H
ATOM   4414 HG22 VAL A 272      62.230  39.000  40.510  1.00  0.00           H
ATOM   4415 HG23 VAL A 272      61.170  37.990  39.550  1.00  0.00           H
ATOM   4416  C   VAL A 272      57.840  39.550  41.640  1.00  0.00           C
ATOM   4417  O   VAL A 272      57.530  39.720  42.810  1.00  0.00           O
ATOM   4418  N   ASP A 273      57.200  40.150  40.620  1.00  0.00           N
ATOM   4419  HN  ASP A 273      57.510  40.040  39.690  1.00  0.00           H
ATOM   4420  CA  ASP A 273      55.960  40.870  40.740  1.00  0.00           C
ATOM   4421  HA  ASP A 273      56.150  41.700  41.400  1.00  0.00           H
ATOM   4422  CB  ASP A 273      55.570  41.390  39.360  1.00  0.00           C
ATOM   4423  HB1 ASP A 273      55.580  40.540  38.640  1.00  0.00           H
ATOM   4424  HB2 ASP A 273      56.320  42.110  38.980  1.00  0.00           H
ATOM   4425  CG  ASP A 273      54.240  42.020  39.300  1.00  0.00           C
ATOM   4426  OD1 ASP A 273      53.250  41.330  39.070  1.00  0.00           O
ATOM   4427  OD2 ASP A 273      54.190  43.250  39.730  1.00  0.00           O
ATOM   4428  C   ASP A 273      54.840  40.040  41.510  1.00  0.00           C
ATOM   4429  O   ASP A 273      54.190  40.560  42.380  1.00  0.00           O
ATOM   4430  N   LEU A 274      54.640  38.740  41.160  1.00  0.00           N
ATOM   4431  HN  LEU A 274      55.150  38.340  40.390  1.00  0.00           H
ATOM   4432  CA  LEU A 274      53.600  37.890  41.830  1.00  0.00           C
ATOM   4433  HA  LEU A 274      52.620  38.330  41.820  1.00  0.00           H
ATOM   4434  CB  LEU A 274      53.470  36.440  41.270  1.00  0.00           C
ATOM   4435  HB1 LEU A 274      52.800  35.780  41.850  1.00  0.00           H
ATOM   4436  HB2 LEU A 274      54.470  35.940  41.240  1.00  0.00           H
ATOM   4437  CG  LEU A 274      52.900  36.370  39.850  1.00  0.00           C
ATOM   4438  HG  LEU A 274      53.320  37.220  39.260  1.00  0.00           H
ATOM   4439  CD1 LEU A 274      53.320  35.040  39.150  1.00  0.00           C
ATOM   4440 HD11 LEU A 274      54.400  35.110  38.880  1.00  0.00           H
ATOM   4441 HD12 LEU A 274      52.820  35.020  38.160  1.00  0.00           H
ATOM   4442 HD13 LEU A 274      53.030  34.150  39.740  1.00  0.00           H
ATOM   4443  CD2 LEU A 274      51.380  36.560  39.800  1.00  0.00           C
ATOM   4444 HD21 LEU A 274      50.980  37.160  38.950  1.00  0.00           H
ATOM   4445 HD22 LEU A 274      51.090  37.010  40.770  1.00  0.00           H
ATOM   4446 HD23 LEU A 274      51.040  35.510  39.680  1.00  0.00           H
ATOM   4447  C   LEU A 274      54.060  37.750  43.320  1.00  0.00           C
ATOM   4448  O   LEU A 274      53.200  37.830  44.240  1.00  0.00           O
ATOM   4449  N   ALA A 275      55.410  37.640  43.470  1.00  0.00           N
ATOM   4450  HN  ALA A 275      56.020  37.650  42.690  1.00  0.00           H
ATOM   4451  CA  ALA A 275      55.960  37.540  44.800  1.00  0.00           C
ATOM   4452  HA  ALA A 275      55.500  36.670  45.230  1.00  0.00           H
ATOM   4453  CB  ALA A 275      57.460  37.240  44.730  1.00  0.00           C
ATOM   4454  HB1 ALA A 275      57.910  37.000  45.700  1.00  0.00           H
ATOM   4455  HB2 ALA A 275      57.990  38.120  44.290  1.00  0.00           H
ATOM   4456  HB3 ALA A 275      57.720  36.390  44.070  1.00  0.00           H
ATOM   4457  C   ALA A 275      55.730  38.800  45.730  1.00  0.00           C
ATOM   4458  O   ALA A 275      55.380  38.700  46.890  1.00  0.00           O
ATOM   4459  N   PHE A 276      55.880  39.960  45.140  1.00  0.00           N
ATOM   4460  HN  PHE A 276      56.120  39.960  44.160  1.00  0.00           H
ATOM   4461  CA  PHE A 276      55.560  41.310  45.690  1.00  0.00           C
ATOM   4462  HA  PHE A 276      56.190  41.440  46.550  1.00  0.00           H
ATOM   4463  CB  PHE A 276      55.940  42.420  44.690  1.00  0.00           C
ATOM   4464  HB1 PHE A 276      55.620  42.110  43.680  1.00  0.00           H
ATOM   4465  HB2 PHE A 276      57.050  42.460  44.740  1.00  0.00           H
ATOM   4466  CG  PHE A 276      55.420  43.750  45.040  1.00  0.00           C
ATOM   4467  CD1 PHE A 276      56.140  44.560  45.980  1.00  0.00           C
ATOM   4468  HD1 PHE A 276      57.070  44.230  46.400  1.00  0.00           H
ATOM   4469  CE1 PHE A 276      55.640  45.820  46.330  1.00  0.00           C
ATOM   4470  HE1 PHE A 276      56.220  46.390  47.050  1.00  0.00           H
ATOM   4471  CZ  PHE A 276      54.450  46.290  45.740  1.00  0.00           C
ATOM   4472  HZ  PHE A 276      54.130  47.320  45.900  1.00  0.00           H
ATOM   4473  CD2 PHE A 276      54.260  44.200  44.430  1.00  0.00           C
ATOM   4474  HD2 PHE A 276      53.730  43.620  43.680  1.00  0.00           H
ATOM   4475  CE2 PHE A 276      53.700  45.460  44.810  1.00  0.00           C
ATOM   4476  HE2 PHE A 276      52.740  45.660  44.350  1.00  0.00           H
ATOM   4477  C   PHE A 276      54.100  41.410  46.000  1.00  0.00           C
ATOM   4478  O   PHE A 276      53.730  41.760  47.090  1.00  0.00           O
ATOM   4479  N   PHE A 277      53.260  41.060  45.020  1.00  0.00           N
ATOM   4480  HN  PHE A 277      53.490  40.930  44.050  1.00  0.00           H
ATOM   4481  CA  PHE A 277      51.800  40.880  45.310  1.00  0.00           C
ATOM   4482  HA  PHE A 277      51.480  41.900  45.380  1.00  0.00           H
ATOM   4483  CB  PHE A 277      51.100  40.360  44.020  1.00  0.00           C
ATOM   4484  HB1 PHE A 277      51.540  39.360  43.850  1.00  0.00           H
ATOM   4485  HB2 PHE A 277      51.340  41.050  43.180  1.00  0.00           H
ATOM   4486  CG  PHE A 277      49.650  40.200  44.170  1.00  0.00           C
ATOM   4487  CD1 PHE A 277      48.710  41.260  44.040  1.00  0.00           C
ATOM   4488  HD1 PHE A 277      48.970  42.270  43.800  1.00  0.00           H
ATOM   4489  CE1 PHE A 277      47.340  41.030  44.080  1.00  0.00           C
ATOM   4490  HE1 PHE A 277      46.640  41.850  44.090  1.00  0.00           H
ATOM   4491  CZ  PHE A 277      46.830  39.730  44.090  1.00  0.00           C
ATOM   4492  HZ  PHE A 277      45.780  39.480  44.160  1.00  0.00           H
ATOM   4493  CD2 PHE A 277      49.070  38.880  44.280  1.00  0.00           C
ATOM   4494  HD2 PHE A 277      49.720  38.020  44.310  1.00  0.00           H
ATOM   4495  CE2 PHE A 277      47.670  38.670  44.170  1.00  0.00           C
ATOM   4496  HE2 PHE A 277      47.290  37.670  44.330  1.00  0.00           H
ATOM   4497  C   PHE A 277      51.420  40.070  46.510  1.00  0.00           C
ATOM   4498  O   PHE A 277      50.790  40.610  47.440  1.00  0.00           O
ATOM   4499  N   ILE A 278      51.960  38.830  46.680  1.00  0.00           N
ATOM   4500  HN  ILE A 278      52.490  38.390  45.960  1.00  0.00           H
ATOM   4501  CA  ILE A 278      51.660  37.940  47.820  1.00  0.00           C
ATOM   4502  HA  ILE A 278      50.590  37.890  47.920  1.00  0.00           H
ATOM   4503  CB  ILE A 278      52.100  36.410  47.600  1.00  0.00           C
ATOM   4504  HB  ILE A 278      53.200  36.360  47.510  1.00  0.00           H
ATOM   4505  CG2 ILE A 278      51.750  35.580  48.880  1.00  0.00           C
ATOM   4506 HG21 ILE A 278      50.640  35.650  48.940  1.00  0.00           H
ATOM   4507 HG22 ILE A 278      52.290  35.970  49.760  1.00  0.00           H
ATOM   4508 HG23 ILE A 278      52.030  34.510  48.750  1.00  0.00           H
ATOM   4509  CG1 ILE A 278      51.540  35.680  46.390  1.00  0.00           C
ATOM   4510 HG11 ILE A 278      51.740  36.300  45.500  1.00  0.00           H
ATOM   4511 HG12 ILE A 278      50.440  35.560  46.510  1.00  0.00           H
ATOM   4512  CD  ILE A 278      52.170  34.290  46.010  1.00  0.00           C
ATOM   4513  HD1 ILE A 278      51.720  33.760  45.140  1.00  0.00           H
ATOM   4514  HD2 ILE A 278      52.190  33.420  46.710  1.00  0.00           H
ATOM   4515  HD3 ILE A 278      53.260  34.480  45.870  1.00  0.00           H
ATOM   4516  C   ILE A 278      52.230  38.550  49.090  1.00  0.00           C
ATOM   4517  O   ILE A 278      51.550  38.600  50.090  1.00  0.00           O
ATOM   4518  N   THR A 279      53.500  39.040  49.090  1.00  0.00           N
ATOM   4519  HN  THR A 279      53.910  38.960  48.170  1.00  0.00           H
ATOM   4520  CA  THR A 279      54.180  39.660  50.300  1.00  0.00           C
ATOM   4521  HA  THR A 279      54.010  38.980  51.110  1.00  0.00           H
ATOM   4522  CB  THR A 279      55.700  39.680  50.170  1.00  0.00           C
ATOM   4523  HB  THR A 279      56.210  40.170  51.040  1.00  0.00           H
ATOM   4524  OG1 THR A 279      56.150  40.430  49.050  1.00  0.00           O
ATOM   4525  HG1 THR A 279      55.710  40.060  48.290  1.00  0.00           H
ATOM   4526  CG2 THR A 279      56.240  38.250  49.990  1.00  0.00           C
ATOM   4527 HG21 THR A 279      55.830  37.620  49.180  1.00  0.00           H
ATOM   4528 HG22 THR A 279      56.110  37.670  50.940  1.00  0.00           H
ATOM   4529 HG23 THR A 279      57.330  38.310  49.810  1.00  0.00           H
ATOM   4530  C   THR A 279      53.600  40.930  50.730  1.00  0.00           C
ATOM   4531  O   THR A 279      53.690  41.220  51.910  1.00  0.00           O
ATOM   4532  N   LEU A 280      52.920  41.700  49.830  1.00  0.00           N
ATOM   4533  HN  LEU A 280      52.960  41.540  48.850  1.00  0.00           H
ATOM   4534  CA  LEU A 280      52.290  42.910  50.230  1.00  0.00           C
ATOM   4535  HA  LEU A 280      52.870  43.550  50.880  1.00  0.00           H
ATOM   4536  CB  LEU A 280      52.190  43.710  48.900  1.00  0.00           C
ATOM   4537  HB1 LEU A 280      51.630  43.140  48.120  1.00  0.00           H
ATOM   4538  HB2 LEU A 280      53.230  43.680  48.520  1.00  0.00           H
ATOM   4539  CG  LEU A 280      51.700  45.150  48.990  1.00  0.00           C
ATOM   4540  HG  LEU A 280      51.820  45.420  50.060  1.00  0.00           H
ATOM   4541  CD1 LEU A 280      52.440  46.060  48.110  1.00  0.00           C
ATOM   4542 HD11 LEU A 280      52.260  47.090  48.490  1.00  0.00           H
ATOM   4543 HD12 LEU A 280      52.060  45.940  47.080  1.00  0.00           H
ATOM   4544 HD13 LEU A 280      53.530  45.830  48.250  1.00  0.00           H
ATOM   4545  CD2 LEU A 280      50.190  45.270  48.670  1.00  0.00           C
ATOM   4546 HD21 LEU A 280      49.790  46.300  48.800  1.00  0.00           H
ATOM   4547 HD22 LEU A 280      49.660  44.670  49.440  1.00  0.00           H
ATOM   4548 HD23 LEU A 280      50.010  44.840  47.660  1.00  0.00           H
ATOM   4549  C   LEU A 280      50.870  42.760  50.870  1.00  0.00           C
ATOM   4550  O   LEU A 280      50.330  43.520  51.620  1.00  0.00           O
ATOM   4551  N   SER A 281      50.330  41.580  50.700  1.00  0.00           N
ATOM   4552  HN  SER A 281      50.820  40.860  50.210  1.00  0.00           H
ATOM   4553  CA  SER A 281      49.020  41.240  51.140  1.00  0.00           C
ATOM   4554  HA  SER A 281      48.370  42.040  50.810  1.00  0.00           H
ATOM   4555  CB  SER A 281      48.610  39.830  50.610  1.00  0.00           C
ATOM   4556  HB1 SER A 281      48.790  39.830  49.510  1.00  0.00           H
ATOM   4557  HB2 SER A 281      47.530  39.600  50.810  1.00  0.00           H
ATOM   4558  OG  SER A 281      49.120  38.670  51.200  1.00  0.00           O
ATOM   4559  HG1 SER A 281      50.020  38.520  50.880  1.00  0.00           H
ATOM   4560  C   SER A 281      48.940  41.220  52.650  1.00  0.00           C
ATOM   4561  O   SER A 281      47.840  41.260  53.190  1.00  0.00           O
ATOM   4562  N   PHE A 282      50.100  41.020  53.330  1.00  0.00           N
ATOM   4563  HN  PHE A 282      50.860  40.770  52.730  1.00  0.00           H
ATOM   4564  CA  PHE A 282      50.370  41.130  54.740  1.00  0.00           C
ATOM   4565  HA  PHE A 282      49.800  40.470  55.380  1.00  0.00           H
ATOM   4566  CB  PHE A 282      51.840  40.580  55.050  1.00  0.00           C
ATOM   4567  HB1 PHE A 282      52.150  40.830  56.090  1.00  0.00           H
ATOM   4568  HB2 PHE A 282      52.520  41.110  54.350  1.00  0.00           H
ATOM   4569  CG  PHE A 282      52.020  39.110  54.910  1.00  0.00           C
ATOM   4570  CD1 PHE A 282      51.970  38.210  55.880  1.00  0.00           C
ATOM   4571  HD1 PHE A 282      51.930  38.480  56.930  1.00  0.00           H
ATOM   4572  CE1 PHE A 282      52.220  36.860  55.700  1.00  0.00           C
ATOM   4573  HE1 PHE A 282      52.050  36.160  56.490  1.00  0.00           H
ATOM   4574  CZ  PHE A 282      52.480  36.460  54.350  1.00  0.00           C
ATOM   4575  HZ  PHE A 282      52.500  35.400  54.190  1.00  0.00           H
ATOM   4576  CD2 PHE A 282      52.230  38.750  53.590  1.00  0.00           C
ATOM   4577  HD2 PHE A 282      52.200  39.480  52.800  1.00  0.00           H
ATOM   4578  CE2 PHE A 282      52.480  37.360  53.310  1.00  0.00           C
ATOM   4579  HE2 PHE A 282      52.560  36.850  52.360  1.00  0.00           H
ATOM   4580  C   PHE A 282      50.370  42.450  55.360  1.00  0.00           C
ATOM   4581  O   PHE A 282      50.500  42.510  56.580  1.00  0.00           O
ATOM   4582  N   THR A 283      50.320  43.550  54.570  1.00  0.00           N
ATOM   4583  HN  THR A 283      50.490  43.490  53.590  1.00  0.00           H
ATOM   4584  CA  THR A 283      50.130  44.910  55.100  1.00  0.00           C
ATOM   4585  HA  THR A 283      50.970  45.090  55.770  1.00  0.00           H
ATOM   4586  CB  THR A 283      50.100  46.040  54.080  1.00  0.00           C
ATOM   4587  HB  THR A 283      49.880  47.050  54.480  1.00  0.00           H
ATOM   4588  OG1 THR A 283      49.250  45.720  53.010  1.00  0.00           O
ATOM   4589  HG1 THR A 283      49.580  44.920  52.590  1.00  0.00           H
ATOM   4590  CG2 THR A 283      51.480  46.160  53.520  1.00  0.00           C
ATOM   4591 HG21 THR A 283      51.840  45.210  53.080  1.00  0.00           H
ATOM   4592 HG22 THR A 283      52.290  46.260  54.270  1.00  0.00           H
ATOM   4593 HG23 THR A 283      51.650  46.980  52.800  1.00  0.00           H
ATOM   4594  C   THR A 283      48.830  45.060  55.910  1.00  0.00           C
ATOM   4595  O   THR A 283      48.780  45.780  56.900  1.00  0.00           O
ATOM   4596  N   TYR A 284      47.770  44.320  55.580  1.00  0.00           N
ATOM   4597  HN  TYR A 284      47.800  43.920  54.670  1.00  0.00           H
ATOM   4598  CA  TYR A 284      46.450  44.450  56.220  1.00  0.00           C
ATOM   4599  HA  TYR A 284      46.260  45.490  56.420  1.00  0.00           H
ATOM   4600  CB  TYR A 284      45.390  43.880  55.300  1.00  0.00           C
ATOM   4601  HB1 TYR A 284      44.370  44.070  55.690  1.00  0.00           H
ATOM   4602  HB2 TYR A 284      45.520  42.790  55.170  1.00  0.00           H
ATOM   4603  CG  TYR A 284      45.420  44.480  53.960  1.00  0.00           C
ATOM   4604  CD1 TYR A 284      45.550  43.550  52.860  1.00  0.00           C
ATOM   4605  HD1 TYR A 284      45.420  42.480  52.950  1.00  0.00           H
ATOM   4606  CE1 TYR A 284      45.760  43.990  51.530  1.00  0.00           C
ATOM   4607  HE1 TYR A 284      45.790  43.250  50.740  1.00  0.00           H
ATOM   4608  CZ  TYR A 284      45.830  45.380  51.290  1.00  0.00           C
ATOM   4609  OH  TYR A 284      45.900  45.760  49.930  1.00  0.00           O
ATOM   4610  HH  TYR A 284      46.130  44.980  49.420  1.00  0.00           H
ATOM   4611  CD2 TYR A 284      45.620  45.820  53.680  1.00  0.00           C
ATOM   4612  HD2 TYR A 284      45.530  46.610  54.400  1.00  0.00           H
ATOM   4613  CE2 TYR A 284      45.710  46.280  52.350  1.00  0.00           C
ATOM   4614  HE2 TYR A 284      45.700  47.350  52.220  1.00  0.00           H
ATOM   4615  C   TYR A 284      46.380  43.730  57.550  1.00  0.00           C
ATOM   4616  O   TYR A 284      45.440  43.870  58.330  1.00  0.00           O
ATOM   4617  N   MET A 285      47.480  43.000  57.920  1.00  0.00           N
ATOM   4618  HN  MET A 285      48.200  42.820  57.260  1.00  0.00           H
ATOM   4619  CA  MET A 285      47.590  42.380  59.230  1.00  0.00           C
ATOM   4620  HA  MET A 285      46.710  41.790  59.420  1.00  0.00           H
ATOM   4621  CB  MET A 285      48.720  41.340  59.170  1.00  0.00           C
ATOM   4622  HB1 MET A 285      49.550  41.800  58.600  1.00  0.00           H
ATOM   4623  HB2 MET A 285      48.210  40.480  58.700  1.00  0.00           H
ATOM   4624  CG  MET A 285      49.280  40.790  60.480  1.00  0.00           C
ATOM   4625  HG1 MET A 285      49.740  41.550  61.160  1.00  0.00           H
ATOM   4626  HG2 MET A 285      50.020  39.980  60.290  1.00  0.00           H
ATOM   4627  SD  MET A 285      47.960  40.030  61.480  1.00  0.00           S
ATOM   4628  CE  MET A 285      49.110  39.540  62.710  1.00  0.00           C
ATOM   4629  HE1 MET A 285      49.990  38.990  62.300  1.00  0.00           H
ATOM   4630  HE2 MET A 285      48.540  38.870  63.390  1.00  0.00           H
ATOM   4631  HE3 MET A 285      49.560  40.410  63.250  1.00  0.00           H
ATOM   4632  C   MET A 285      47.790  43.380  60.420  1.00  0.00           C
ATOM   4633  O   MET A 285      47.180  43.140  61.480  1.00  0.00           O
ATOM   4634  N   ASN A 286      48.450  44.540  60.160  1.00  0.00           N
ATOM   4635  HN  ASN A 286      48.890  44.670  59.280  1.00  0.00           H
ATOM   4636  CA  ASN A 286      48.440  45.660  61.140  1.00  0.00           C
ATOM   4637  HA  ASN A 286      48.990  45.370  62.030  1.00  0.00           H
ATOM   4638  CB  ASN A 286      49.300  46.860  60.480  1.00  0.00           C
ATOM   4639  HB1 ASN A 286      48.960  47.070  59.450  1.00  0.00           H
ATOM   4640  HB2 ASN A 286      50.300  46.370  60.410  1.00  0.00           H
ATOM   4641  CG  ASN A 286      49.280  48.190  61.200  1.00  0.00           C
ATOM   4642  OD1 ASN A 286      49.160  48.210  62.430  1.00  0.00           O
ATOM   4643  ND2 ASN A 286      49.200  49.370  60.440  1.00  0.00           N
ATOM   4644 HD21 ASN A 286      48.890  50.220  60.860  1.00  0.00           H
ATOM   4645 HD22 ASN A 286      49.230  49.340  59.440  1.00  0.00           H
ATOM   4646  C   ASN A 286      47.000  46.180  61.510  1.00  0.00           C
ATOM   4647  O   ASN A 286      46.780  46.570  62.650  1.00  0.00           O
ATOM   4648  N   SER A 287      46.000  46.040  60.630  1.00  0.00           N
ATOM   4649  HN  SER A 287      46.220  45.620  59.770  1.00  0.00           H
ATOM   4650  CA  SER A 287      44.560  46.510  60.840  1.00  0.00           C
ATOM   4651  HA  SER A 287      44.500  47.270  61.590  1.00  0.00           H
ATOM   4652  CB  SER A 287      43.970  47.010  59.510  1.00  0.00           C
ATOM   4653  HB1 SER A 287      42.960  47.400  59.790  1.00  0.00           H
ATOM   4654  HB2 SER A 287      43.970  46.270  58.690  1.00  0.00           H
ATOM   4655  OG  SER A 287      44.540  48.200  59.160  1.00  0.00           O
ATOM   4656  HG1 SER A 287      45.480  48.000  59.060  1.00  0.00           H
ATOM   4657  C   SER A 287      43.700  45.370  61.370  1.00  0.00           C
ATOM   4658  O   SER A 287      42.530  45.440  61.540  1.00  0.00           O
ATOM   4659  N   MET A 288      44.370  44.270  61.760  1.00  0.00           N
ATOM   4660  HN  MET A 288      45.320  44.100  61.510  1.00  0.00           H
ATOM   4661  CA  MET A 288      43.800  43.170  62.510  1.00  0.00           C
ATOM   4662  HA  MET A 288      42.730  43.230  62.580  1.00  0.00           H
ATOM   4663  CB  MET A 288      44.030  41.890  61.800  1.00  0.00           C
ATOM   4664  HB1 MET A 288      43.660  41.050  62.440  1.00  0.00           H
ATOM   4665  HB2 MET A 288      45.110  41.750  61.640  1.00  0.00           H
ATOM   4666  CG  MET A 288      43.380  41.730  60.410  1.00  0.00           C
ATOM   4667  HG1 MET A 288      43.470  42.650  59.810  1.00  0.00           H
ATOM   4668  HG2 MET A 288      42.330  41.390  60.520  1.00  0.00           H
ATOM   4669  SD  MET A 288      44.270  40.540  59.420  1.00  0.00           S
ATOM   4670  CE  MET A 288      43.710  39.130  60.350  1.00  0.00           C
ATOM   4671  HE1 MET A 288      42.600  39.090  60.390  1.00  0.00           H
ATOM   4672  HE2 MET A 288      44.140  39.000  61.370  1.00  0.00           H
ATOM   4673  HE3 MET A 288      44.070  38.190  59.880  1.00  0.00           H
ATOM   4674  C   MET A 288      44.440  43.120  63.910  1.00  0.00           C
ATOM   4675  O   MET A 288      43.700  42.930  64.890  1.00  0.00           O
ATOM   4676  N   LEU A 289      45.740  43.460  63.970  1.00  0.00           N
ATOM   4677  HN  LEU A 289      46.100  43.680  63.070  1.00  0.00           H
ATOM   4678  CA  LEU A 289      46.620  43.580  65.110  1.00  0.00           C
ATOM   4679  HA  LEU A 289      46.540  42.660  65.660  1.00  0.00           H
ATOM   4680  CB  LEU A 289      48.150  43.690  64.650  1.00  0.00           C
ATOM   4681  HB1 LEU A 289      48.190  44.630  64.060  1.00  0.00           H
ATOM   4682  HB2 LEU A 289      48.310  42.840  63.960  1.00  0.00           H
ATOM   4683  CG  LEU A 289      49.330  43.650  65.680  1.00  0.00           C
ATOM   4684  HG  LEU A 289      50.210  43.530  65.020  1.00  0.00           H
ATOM   4685  CD1 LEU A 289      49.640  44.980  66.370  1.00  0.00           C
ATOM   4686 HD11 LEU A 289      48.810  45.160  67.070  1.00  0.00           H
ATOM   4687 HD12 LEU A 289      49.700  45.880  65.720  1.00  0.00           H
ATOM   4688 HD13 LEU A 289      50.610  45.050  66.920  1.00  0.00           H
ATOM   4689  CD2 LEU A 289      49.090  42.500  66.620  1.00  0.00           C
ATOM   4690 HD21 LEU A 289      49.980  42.370  67.280  1.00  0.00           H
ATOM   4691 HD22 LEU A 289      49.050  41.570  66.000  1.00  0.00           H
ATOM   4692 HD23 LEU A 289      48.230  42.510  67.320  1.00  0.00           H
ATOM   4693  C   LEU A 289      46.290  44.720  66.020  1.00  0.00           C
ATOM   4694  O   LEU A 289      46.250  44.580  67.240  1.00  0.00           O
ATOM   4695  N   ASP A 290      46.020  45.900  65.410  1.00  0.00           N
ATOM   4696  HN  ASP A 290      46.170  46.080  64.440  1.00  0.00           H
ATOM   4697  CA  ASP A 290      45.760  47.040  66.250  1.00  0.00           C
ATOM   4698  HA  ASP A 290      46.540  47.070  66.990  1.00  0.00           H
ATOM   4699  CB  ASP A 290      45.740  48.380  65.410  1.00  0.00           C
ATOM   4700  HB1 ASP A 290      45.550  49.270  66.030  1.00  0.00           H
ATOM   4701  HB2 ASP A 290      45.080  48.440  64.520  1.00  0.00           H
ATOM   4702  CG  ASP A 290      47.170  48.550  64.880  1.00  0.00           C
ATOM   4703  OD1 ASP A 290      48.110  48.080  65.440  1.00  0.00           O
ATOM   4704  OD2 ASP A 290      47.280  49.370  63.720  1.00  0.00           O
ATOM   4705  HD2 ASP A 290      48.150  49.240  63.330  1.00  0.00           H
ATOM   4706  C   ASP A 290      44.430  47.070  67.030  1.00  0.00           C
ATOM   4707  O   ASP A 290      44.470  47.580  68.120  1.00  0.00           O
ATOM   4708  N   PRO A 291      43.310  46.460  66.640  1.00  0.00           N
ATOM   4709  CD  PRO A 291      42.830  46.580  65.270  1.00  0.00           C
ATOM   4710  HD1 PRO A 291      43.590  46.310  64.490  1.00  0.00           H
ATOM   4711  HD2 PRO A 291      42.500  47.620  65.070  1.00  0.00           H
ATOM   4712  CA  PRO A 291      42.180  46.310  67.510  1.00  0.00           C
ATOM   4713  HA  PRO A 291      42.000  47.180  68.120  1.00  0.00           H
ATOM   4714  CB  PRO A 291      40.950  46.000  66.680  1.00  0.00           C
ATOM   4715  HB1 PRO A 291      40.310  46.890  66.510  1.00  0.00           H
ATOM   4716  HB2 PRO A 291      40.270  45.220  67.100  1.00  0.00           H
ATOM   4717  CG  PRO A 291      41.550  45.710  65.280  1.00  0.00           C
ATOM   4718  HG1 PRO A 291      41.850  44.650  65.180  1.00  0.00           H
ATOM   4719  HG2 PRO A 291      40.880  46.040  64.460  1.00  0.00           H
ATOM   4720  C   PRO A 291      42.530  45.290  68.600  1.00  0.00           C
ATOM   4721  O   PRO A 291      42.120  45.520  69.740  1.00  0.00           O
ATOM   4722  N   VAL A 292      43.210  44.190  68.320  1.00  0.00           N
ATOM   4723  HN  VAL A 292      43.610  43.970  67.430  1.00  0.00           H
ATOM   4724  CA  VAL A 292      43.660  43.310  69.370  1.00  0.00           C
ATOM   4725  HA  VAL A 292      42.760  43.110  69.950  1.00  0.00           H
ATOM   4726  CB  VAL A 292      44.230  42.020  68.860  1.00  0.00           C
ATOM   4727  HB  VAL A 292      45.020  42.390  68.160  1.00  0.00           H
ATOM   4728  CG1 VAL A 292      44.840  41.150  69.940  1.00  0.00           C
ATOM   4729 HG11 VAL A 292      44.220  41.130  70.860  1.00  0.00           H
ATOM   4730 HG12 VAL A 292      45.870  41.500  70.220  1.00  0.00           H
ATOM   4731 HG13 VAL A 292      44.980  40.090  69.630  1.00  0.00           H
ATOM   4732  CG2 VAL A 292      43.130  41.270  68.120  1.00  0.00           C
ATOM   4733 HG21 VAL A 292      42.340  40.960  68.850  1.00  0.00           H
ATOM   4734 HG22 VAL A 292      43.470  40.320  67.650  1.00  0.00           H
ATOM   4735 HG23 VAL A 292      42.750  41.880  67.270  1.00  0.00           H
ATOM   4736  C   VAL A 292      44.540  43.880  70.420  1.00  0.00           C
ATOM   4737  O   VAL A 292      44.260  43.560  71.580  1.00  0.00           O
ATOM   4738  N   VAL A 293      45.480  44.790  70.130  1.00  0.00           N
ATOM   4739  HN  VAL A 293      45.580  44.980  69.160  1.00  0.00           H
ATOM   4740  CA  VAL A 293      46.410  45.380  71.040  1.00  0.00           C
ATOM   4741  HA  VAL A 293      46.460  44.700  71.880  1.00  0.00           H
ATOM   4742  CB  VAL A 293      47.880  45.290  70.460  1.00  0.00           C
ATOM   4743  HB  VAL A 293      47.870  45.740  69.440  1.00  0.00           H
ATOM   4744  CG1 VAL A 293      48.830  46.060  71.370  1.00  0.00           C
ATOM   4745 HG11 VAL A 293      48.570  45.740  72.410  1.00  0.00           H
ATOM   4746 HG12 VAL A 293      48.670  47.150  71.400  1.00  0.00           H
ATOM   4747 HG13 VAL A 293      49.890  45.810  71.180  1.00  0.00           H
ATOM   4748  CG2 VAL A 293      48.190  43.820  70.210  1.00  0.00           C
ATOM   4749 HG21 VAL A 293      49.260  43.730  69.990  1.00  0.00           H
ATOM   4750 HG22 VAL A 293      47.610  43.640  69.280  1.00  0.00           H
ATOM   4751 HG23 VAL A 293      47.920  43.100  71.010  1.00  0.00           H
ATOM   4752  C   VAL A 293      46.030  46.730  71.620  1.00  0.00           C
ATOM   4753  O   VAL A 293      46.020  46.940  72.860  1.00  0.00           O
ATOM   4754  N   TYR A 294      45.890  47.730  70.730  1.00  0.00           N
ATOM   4755  HN  TYR A 294      45.720  47.490  69.770  1.00  0.00           H
ATOM   4756  CA  TYR A 294      45.910  49.170  71.220  1.00  0.00           C
ATOM   4757  HA  TYR A 294      46.550  49.150  72.080  1.00  0.00           H
ATOM   4758  CB  TYR A 294      46.490  50.150  70.120  1.00  0.00           C
ATOM   4759  HB1 TYR A 294      46.390  51.200  70.470  1.00  0.00           H
ATOM   4760  HB2 TYR A 294      45.930  50.170  69.160  1.00  0.00           H
ATOM   4761  CG  TYR A 294      47.910  49.820  69.820  1.00  0.00           C
ATOM   4762  CD1 TYR A 294      48.330  48.900  68.850  1.00  0.00           C
ATOM   4763  HD1 TYR A 294      47.750  48.380  68.100  1.00  0.00           H
ATOM   4764  CE1 TYR A 294      49.630  48.670  68.610  1.00  0.00           C
ATOM   4765  HE1 TYR A 294      49.980  48.020  67.820  1.00  0.00           H
ATOM   4766  CZ  TYR A 294      50.570  49.190  69.470  1.00  0.00           C
ATOM   4767  OH  TYR A 294      51.930  48.860  69.310  1.00  0.00           O
ATOM   4768  HH  TYR A 294      52.110  48.390  68.490  1.00  0.00           H
ATOM   4769  CD2 TYR A 294      48.900  50.470  70.610  1.00  0.00           C
ATOM   4770  HD2 TYR A 294      48.630  51.150  71.410  1.00  0.00           H
ATOM   4771  CE2 TYR A 294      50.240  50.130  70.430  1.00  0.00           C
ATOM   4772  HE2 TYR A 294      51.090  50.460  70.990  1.00  0.00           H
ATOM   4773  C   TYR A 294      44.580  49.720  71.570  1.00  0.00           C
ATOM   4774  O   TYR A 294      44.470  50.450  72.550  1.00  0.00           O
ATOM   4775  N   TYR A 295      43.460  49.350  70.860  1.00  0.00           N
ATOM   4776  HN  TYR A 295      43.620  48.880  70.010  1.00  0.00           H
ATOM   4777  CA  TYR A 295      42.230  50.160  71.060  1.00  0.00           C
ATOM   4778  HA  TYR A 295      42.470  51.200  70.870  1.00  0.00           H
ATOM   4779  CB  TYR A 295      41.130  49.830  69.970  1.00  0.00           C
ATOM   4780  HB1 TYR A 295      40.310  50.570  70.140  1.00  0.00           H
ATOM   4781  HB2 TYR A 295      40.740  48.810  70.150  1.00  0.00           H
ATOM   4782  CG  TYR A 295      41.520  50.080  68.580  1.00  0.00           C
ATOM   4783  CD1 TYR A 295      42.670  50.900  68.180  1.00  0.00           C
ATOM   4784  HD1 TYR A 295      43.180  51.610  68.810  1.00  0.00           H
ATOM   4785  CE1 TYR A 295      43.070  50.960  66.840  1.00  0.00           C
ATOM   4786  HE1 TYR A 295      43.830  51.700  66.680  1.00  0.00           H
ATOM   4787  CZ  TYR A 295      42.330  50.380  65.860  1.00  0.00           C
ATOM   4788  OH  TYR A 295      42.670  50.550  64.500  1.00  0.00           O
ATOM   4789  HH  TYR A 295      41.950  50.150  63.980  1.00  0.00           H
ATOM   4790  CD2 TYR A 295      40.750  49.490  67.520  1.00  0.00           C
ATOM   4791  HD2 TYR A 295      39.910  48.890  67.790  1.00  0.00           H
ATOM   4792  CE2 TYR A 295      41.120  49.670  66.190  1.00  0.00           C
ATOM   4793  HE2 TYR A 295      40.530  49.180  65.440  1.00  0.00           H
ATOM   4794  C   TYR A 295      41.530  50.160  72.360  1.00  0.00           C
ATOM   4795  O   TYR A 295      40.960  51.220  72.680  1.00  0.00           O
ATOM   4796  N   PHE A 296      41.490  49.060  73.060  1.00  0.00           N
ATOM   4797  HN  PHE A 296      41.960  48.300  72.620  1.00  0.00           H
ATOM   4798  CA  PHE A 296      40.580  48.590  74.170  1.00  0.00           C
ATOM   4799  HA  PHE A 296      39.960  49.430  74.430  1.00  0.00           H
ATOM   4800  CB  PHE A 296      39.830  47.300  73.740  1.00  0.00           C
ATOM   4801  HB1 PHE A 296      39.150  46.980  74.550  1.00  0.00           H
ATOM   4802  HB2 PHE A 296      40.590  46.510  73.540  1.00  0.00           H
ATOM   4803  CG  PHE A 296      39.010  47.530  72.500  1.00  0.00           C
ATOM   4804  CD1 PHE A 296      39.170  46.750  71.330  1.00  0.00           C
ATOM   4805  HD1 PHE A 296      39.840  45.910  71.390  1.00  0.00           H
ATOM   4806  CE1 PHE A 296      38.610  47.100  70.120  1.00  0.00           C
ATOM   4807  HE1 PHE A 296      38.640  46.330  69.370  1.00  0.00           H
ATOM   4808  CZ  PHE A 296      37.730  48.140  69.980  1.00  0.00           C
ATOM   4809  HZ  PHE A 296      37.180  48.390  69.080  1.00  0.00           H
ATOM   4810  CD2 PHE A 296      38.150  48.620  72.390  1.00  0.00           C
ATOM   4811  HD2 PHE A 296      38.100  49.300  73.220  1.00  0.00           H
ATOM   4812  CE2 PHE A 296      37.480  48.900  71.130  1.00  0.00           C
ATOM   4813  HE2 PHE A 296      36.690  49.630  71.190  1.00  0.00           H
ATOM   4814  C   PHE A 296      41.370  48.220  75.420  1.00  0.00           C
ATOM   4815  O   PHE A 296      40.850  47.800  76.490  1.00  0.00           O
ATOM   4816  N   SER A 297      42.730  48.260  75.310  1.00  0.00           N
ATOM   4817  HN  SER A 297      43.170  48.350  74.410  1.00  0.00           H
ATOM   4818  CA  SER A 297      43.680  47.870  76.280  1.00  0.00           C
ATOM   4819  HA  SER A 297      43.250  47.990  77.270  1.00  0.00           H
ATOM   4820  CB  SER A 297      43.950  46.410  76.170  1.00  0.00           C
ATOM   4821  HB1 SER A 297      44.270  46.170  75.130  1.00  0.00           H
ATOM   4822  HB2 SER A 297      42.960  45.950  76.360  1.00  0.00           H
ATOM   4823  OG  SER A 297      45.020  45.920  77.000  1.00  0.00           O
ATOM   4824  HG1 SER A 297      44.810  46.140  77.900  1.00  0.00           H
ATOM   4825  C   SER A 297      45.030  48.620  76.170  1.00  0.00           C
ATOM   4826  O   SER A 297      45.460  48.980  75.080  1.00  0.00           O
ATOM   4827  N   SER A 298      45.690  48.780  77.350  1.00  0.00           N
ATOM   4828  HN  SER A 298      45.170  48.400  78.100  1.00  0.00           H
ATOM   4829  CA  SER A 298      46.840  49.570  77.580  1.00  0.00           C
ATOM   4830  HA  SER A 298      46.770  50.400  76.890  1.00  0.00           H
ATOM   4831  CB  SER A 298      46.790  50.180  78.990  1.00  0.00           C
ATOM   4832  HB1 SER A 298      46.600  49.500  79.850  1.00  0.00           H
ATOM   4833  HB2 SER A 298      45.940  50.890  78.890  1.00  0.00           H
ATOM   4834  OG  SER A 298      47.890  51.040  79.280  1.00  0.00           O
ATOM   4835  HG1 SER A 298      47.640  51.960  79.290  1.00  0.00           H
ATOM   4836  C   SER A 298      48.010  48.670  77.430  1.00  0.00           C
ATOM   4837  O   SER A 298      48.250  47.900  78.320  1.00  0.00           O
ATOM   4838  N   PRO A 299      48.780  48.690  76.400  1.00  0.00           N
ATOM   4839  CD  PRO A 299      48.630  49.570  75.310  1.00  0.00           C
ATOM   4840  HD1 PRO A 299      49.080  50.540  75.600  1.00  0.00           H
ATOM   4841  HD2 PRO A 299      47.570  49.700  75.000  1.00  0.00           H
ATOM   4842  CA  PRO A 299      49.850  47.780  76.170  1.00  0.00           C
ATOM   4843  HA  PRO A 299      49.390  46.830  75.970  1.00  0.00           H
ATOM   4844  CB  PRO A 299      50.520  48.280  74.820  1.00  0.00           C
ATOM   4845  HB1 PRO A 299      50.860  47.440  74.180  1.00  0.00           H
ATOM   4846  HB2 PRO A 299      51.390  48.950  74.960  1.00  0.00           H
ATOM   4847  CG  PRO A 299      49.390  49.030  74.110  1.00  0.00           C
ATOM   4848  HG1 PRO A 299      49.690  49.840  73.410  1.00  0.00           H
ATOM   4849  HG2 PRO A 299      48.810  48.300  73.500  1.00  0.00           H
ATOM   4850  C   PRO A 299      50.940  47.550  77.180  1.00  0.00           C
ATOM   4851  O   PRO A 299      51.430  48.500  77.740  1.00  0.00           O
ATOM   4852  N   SER A 300      51.320  46.280  77.480  1.00  0.00           N
ATOM   4853  HN  SER A 300      50.910  45.430  77.160  1.00  0.00           H
ATOM   4854  CA  SER A 300      52.250  45.790  78.490  1.00  0.00           C
ATOM   4855  HA  SER A 300      51.920  46.070  79.470  1.00  0.00           H
ATOM   4856  CB  SER A 300      52.320  44.220  78.530  1.00  0.00           C
ATOM   4857  HB1 SER A 300      53.080  43.850  79.230  1.00  0.00           H
ATOM   4858  HB2 SER A 300      52.480  43.950  77.460  1.00  0.00           H
ATOM   4859  OG  SER A 300      51.040  43.730  79.010  1.00  0.00           O
ATOM   4860  HG1 SER A 300      50.370  44.150  78.460  1.00  0.00           H
ATOM   4861  C   SER A 300      53.670  46.380  78.390  1.00  0.00           C
ATOM   4862  O   SER A 300      54.420  45.930  77.580  1.00  0.00           O
ATOM   4863  NT  SER A 300      54.020  47.350  79.190  1.00  0.00           N
ATOM   4864  HNT SER A 300      53.400  47.640  79.920  1.00  0.00           H
ATOM   4865  CAT SER A 300      55.250  48.020  79.020  1.00  0.00           C
ATOM   4866  HT1 SER A 300      55.410  48.730  79.870  1.00  0.00           H
ATOM   4867  HT2 SER A 300      55.440  48.400  77.990  1.00  0.00           H
ATOM   4868  HT3 SER A 300      56.030  47.230  79.120  1.00  0.00           H
TER
ENDMDL
