# Supplementary material for: Structural basis of hydroxycarboxylic acid receptor signaling mechanisms through ligand binding
Source: Nat Commun. 2023 Sep 22;14:5899. doi: 10.1038/s41467-023-41650-7 (PMC10516952; doi:10.1038/s41467-023-41650-7)
Supplement: Supplementary file 4 — Source Data [file 41467_2023_41650_MOESM4_ESM.zip › source file/molecular dynamics simulations trajectories/without_gsk_run1/without_gsk_run1_800ns.pdb]

REMARK    GENERATED BY TRJCONV
TITLE     Title t= 800000.00000 step= 400000000
REMARK    THIS IS A SIMULATION BOX
CRYST1   96.538   96.538  110.146  90.00  90.00  90.00 P 1           1
MODEL        1
ATOM      1  CAY HSD A   9      49.360  42.100  28.740  1.00  0.00           C
ATOM      2  HY1 HSD A   9      49.480  42.090  29.840  1.00  0.00           H
ATOM      3  HY2 HSD A   9      50.320  41.630  28.400  1.00  0.00           H
ATOM      4  HY3 HSD A   9      48.540  41.380  28.550  1.00  0.00           H
ATOM      5  CY  HSD A   9      49.190  43.380  28.170  1.00  0.00           C
ATOM      6  OY  HSD A   9      50.040  43.780  27.320  1.00  0.00           O
ATOM      7  N   HSD A   9      48.240  44.120  28.630  1.00  0.00           N
ATOM      8  HN  HSD A   9      47.690  43.940  29.450  1.00  0.00           H
ATOM      9  CA  HSD A   9      47.890  45.410  28.090  1.00  0.00           C
ATOM     10  HA  HSD A   9      47.830  45.310  27.020  1.00  0.00           H
ATOM     11  CB  HSD A   9      46.540  45.850  28.560  1.00  0.00           C
ATOM     12  HB1 HSD A   9      46.310  46.780  27.980  1.00  0.00           H
ATOM     13  HB2 HSD A   9      46.520  46.120  29.630  1.00  0.00           H
ATOM     14  ND1 HSD A   9      44.450  45.030  27.460  1.00  0.00           N
ATOM     15  HD1 HSD A   9      44.470  45.650  26.680  1.00  0.00           H
ATOM     16  CG  HSD A   9      45.360  44.910  28.460  1.00  0.00           C
ATOM     17  CE1 HSD A   9      43.400  44.270  27.750  1.00  0.00           C
ATOM     18  HE1 HSD A   9      42.440  44.380  27.260  1.00  0.00           H
ATOM     19  NE2 HSD A   9      43.560  43.650  28.930  1.00  0.00           N
ATOM     20  CD2 HSD A   9      44.750  44.070  29.370  1.00  0.00           C
ATOM     21  HD2 HSD A   9      45.250  43.610  30.230  1.00  0.00           H
ATOM     22  C   HSD A   9      48.940  46.520  28.380  1.00  0.00           C
ATOM     23  O   HSD A   9      49.490  46.640  29.500  1.00  0.00           O
ATOM     24  N   PHE A  10      49.190  47.360  27.390  1.00  0.00           N
ATOM     25  HN  PHE A  10      48.850  47.230  26.470  1.00  0.00           H
ATOM     26  CA  PHE A  10      50.130  48.400  27.580  1.00  0.00           C
ATOM     27  HA  PHE A  10      50.810  48.100  28.360  1.00  0.00           H
ATOM     28  CB  PHE A  10      50.960  48.700  26.330  1.00  0.00           C
ATOM     29  HB1 PHE A  10      51.640  49.540  26.590  1.00  0.00           H
ATOM     30  HB2 PHE A  10      50.270  48.960  25.500  1.00  0.00           H
ATOM     31  CG  PHE A  10      51.900  47.530  25.830  1.00  0.00           C
ATOM     32  CD1 PHE A  10      51.910  47.250  24.470  1.00  0.00           C
ATOM     33  HD1 PHE A  10      51.260  47.650  23.710  1.00  0.00           H
ATOM     34  CE1 PHE A  10      52.800  46.240  23.980  1.00  0.00           C
ATOM     35  HE1 PHE A  10      52.840  46.060  22.910  1.00  0.00           H
ATOM     36  CZ  PHE A  10      53.720  45.580  24.820  1.00  0.00           C
ATOM     37  HZ  PHE A  10      54.340  44.830  24.360  1.00  0.00           H
ATOM     38  CD2 PHE A  10      52.870  46.960  26.660  1.00  0.00           C
ATOM     39  HD2 PHE A  10      52.920  47.180  27.720  1.00  0.00           H
ATOM     40  CE2 PHE A  10      53.740  45.860  26.230  1.00  0.00           C
ATOM     41  HE2 PHE A  10      54.490  45.410  26.860  1.00  0.00           H
ATOM     42  C   PHE A  10      49.480  49.650  28.050  1.00  0.00           C
ATOM     43  O   PHE A  10      49.000  50.380  27.270  1.00  0.00           O
ATOM     44  N   LEU A  11      49.540  49.920  29.320  1.00  0.00           N
ATOM     45  HN  LEU A  11      49.850  49.210  29.950  1.00  0.00           H
ATOM     46  CA  LEU A  11      49.410  51.230  29.970  1.00  0.00           C
ATOM     47  HA  LEU A  11      48.470  51.650  29.640  1.00  0.00           H
ATOM     48  CB  LEU A  11      49.570  50.940  31.480  1.00  0.00           C
ATOM     49  HB1 LEU A  11      50.570  50.460  31.630  1.00  0.00           H
ATOM     50  HB2 LEU A  11      48.790  50.230  31.840  1.00  0.00           H
ATOM     51  CG  LEU A  11      49.670  52.120  32.420  1.00  0.00           C
ATOM     52  HG  LEU A  11      50.520  52.800  32.170  1.00  0.00           H
ATOM     53  CD1 LEU A  11      48.290  53.000  32.260  1.00  0.00           C
ATOM     54 HD11 LEU A  11      48.210  53.260  31.180  1.00  0.00           H
ATOM     55 HD12 LEU A  11      48.460  53.910  32.870  1.00  0.00           H
ATOM     56 HD13 LEU A  11      47.430  52.460  32.700  1.00  0.00           H
ATOM     57  CD2 LEU A  11      49.910  51.680  33.930  1.00  0.00           C
ATOM     58 HD21 LEU A  11      50.110  52.490  34.660  1.00  0.00           H
ATOM     59 HD22 LEU A  11      50.820  51.050  33.880  1.00  0.00           H
ATOM     60 HD23 LEU A  11      49.030  51.070  34.230  1.00  0.00           H
ATOM     61  C   LEU A  11      50.580  52.140  29.570  1.00  0.00           C
ATOM     62  O   LEU A  11      51.720  51.720  29.190  1.00  0.00           O
ATOM     63  N   GLU A  12      50.340  53.490  29.540  1.00  0.00           N
ATOM     64  HN  GLU A  12      49.410  53.740  29.780  1.00  0.00           H
ATOM     65  CA  GLU A  12      51.440  54.490  29.650  1.00  0.00           C
ATOM     66  HA  GLU A  12      52.400  54.070  29.410  1.00  0.00           H
ATOM     67  CB  GLU A  12      51.350  55.610  28.510  1.00  0.00           C
ATOM     68  HB1 GLU A  12      51.960  56.500  28.770  1.00  0.00           H
ATOM     69  HB2 GLU A  12      50.320  56.030  28.550  1.00  0.00           H
ATOM     70  CG  GLU A  12      51.560  55.050  27.070  1.00  0.00           C
ATOM     71  HG1 GLU A  12      50.900  54.170  26.950  1.00  0.00           H
ATOM     72  HG2 GLU A  12      52.630  54.790  27.170  1.00  0.00           H
ATOM     73  CD  GLU A  12      51.250  56.060  25.980  1.00  0.00           C
ATOM     74  OE1 GLU A  12      52.150  56.530  25.250  1.00  0.00           O
ATOM     75  OE2 GLU A  12      50.070  56.400  25.840  1.00  0.00           O
ATOM     76  C   GLU A  12      51.440  55.200  30.970  1.00  0.00           C
ATOM     77  O   GLU A  12      50.460  55.630  31.540  1.00  0.00           O
ATOM     78  N   ILE A  13      52.610  55.380  31.570  1.00  0.00           N
ATOM     79  HN  ILE A  13      53.410  55.140  31.040  1.00  0.00           H
ATOM     80  CA  ILE A  13      52.790  56.220  32.710  1.00  0.00           C
ATOM     81  HA  ILE A  13      51.820  56.640  32.900  1.00  0.00           H
ATOM     82  CB  ILE A  13      53.300  55.520  33.950  1.00  0.00           C
ATOM     83  HB  ILE A  13      54.310  55.070  33.810  1.00  0.00           H
ATOM     84  CG2 ILE A  13      53.400  56.510  35.150  1.00  0.00           C
ATOM     85 HG21 ILE A  13      53.760  55.960  36.050  1.00  0.00           H
ATOM     86 HG22 ILE A  13      52.430  56.970  35.410  1.00  0.00           H
ATOM     87 HG23 ILE A  13      54.050  57.360  34.880  1.00  0.00           H
ATOM     88  CG1 ILE A  13      52.260  54.390  34.370  1.00  0.00           C
ATOM     89 HG11 ILE A  13      52.270  53.690  33.500  1.00  0.00           H
ATOM     90 HG12 ILE A  13      51.200  54.730  34.390  1.00  0.00           H
ATOM     91  CD  ILE A  13      52.590  53.510  35.600  1.00  0.00           C
ATOM     92  HD1 ILE A  13      52.620  53.980  36.610  1.00  0.00           H
ATOM     93  HD2 ILE A  13      53.580  53.060  35.390  1.00  0.00           H
ATOM     94  HD3 ILE A  13      51.830  52.710  35.710  1.00  0.00           H
ATOM     95  C   ILE A  13      53.770  57.370  32.380  1.00  0.00           C
ATOM     96  O   ILE A  13      54.920  57.050  32.150  1.00  0.00           O
ATOM     97  N   ASP A  14      53.410  58.640  32.370  1.00  0.00           N
ATOM     98  HN  ASP A  14      52.510  58.810  32.740  1.00  0.00           H
ATOM     99  CA  ASP A  14      54.250  59.790  31.940  1.00  0.00           C
ATOM    100  HA  ASP A  14      53.580  60.620  31.810  1.00  0.00           H
ATOM    101  CB  ASP A  14      55.220  60.230  33.080  1.00  0.00           C
ATOM    102  HB1 ASP A  14      55.700  61.180  32.750  1.00  0.00           H
ATOM    103  HB2 ASP A  14      56.010  59.460  33.250  1.00  0.00           H
ATOM    104  CG  ASP A  14      54.580  60.620  34.400  1.00  0.00           C
ATOM    105  OD1 ASP A  14      55.340  60.800  35.420  1.00  0.00           O
ATOM    106  OD2 ASP A  14      53.330  60.840  34.520  1.00  0.00           O
ATOM    107  C   ASP A  14      54.910  59.570  30.620  1.00  0.00           C
ATOM    108  O   ASP A  14      56.100  59.810  30.500  1.00  0.00           O
ATOM    109  N   LYS A  15      54.140  59.060  29.610  1.00  0.00           N
ATOM    110  HN  LYS A  15      53.190  58.950  29.870  1.00  0.00           H
ATOM    111  CA  LYS A  15      54.590  58.620  28.320  1.00  0.00           C
ATOM    112  HA  LYS A  15      53.720  58.160  27.890  1.00  0.00           H
ATOM    113  CB  LYS A  15      55.040  59.790  27.420  1.00  0.00           C
ATOM    114  HB1 LYS A  15      55.390  59.290  26.490  1.00  0.00           H
ATOM    115  HB2 LYS A  15      55.920  60.310  27.850  1.00  0.00           H
ATOM    116  CG  LYS A  15      53.980  60.810  27.090  1.00  0.00           C
ATOM    117  HG1 LYS A  15      53.810  61.430  28.000  1.00  0.00           H
ATOM    118  HG2 LYS A  15      52.960  60.370  26.920  1.00  0.00           H
ATOM    119  CD  LYS A  15      54.460  61.790  25.930  1.00  0.00           C
ATOM    120  HD1 LYS A  15      55.470  62.230  26.070  1.00  0.00           H
ATOM    121  HD2 LYS A  15      53.850  62.720  26.040  1.00  0.00           H
ATOM    122  CE  LYS A  15      54.590  61.130  24.530  1.00  0.00           C
ATOM    123  HE1 LYS A  15      54.960  60.090  24.590  1.00  0.00           H
ATOM    124  HE2 LYS A  15      55.340  61.720  23.980  1.00  0.00           H
ATOM    125  NZ  LYS A  15      53.370  61.130  23.750  1.00  0.00           N
ATOM    126  HZ1 LYS A  15      53.790  60.610  22.960  1.00  0.00           H
ATOM    127  HZ2 LYS A  15      53.070  62.090  23.450  1.00  0.00           H
ATOM    128  HZ3 LYS A  15      52.590  60.580  24.160  1.00  0.00           H
ATOM    129  C   LYS A  15      55.630  57.410  28.290  1.00  0.00           C
ATOM    130  O   LYS A  15      56.410  57.370  27.330  1.00  0.00           O
ATOM    131  N   LYS A  16      55.670  56.490  29.300  1.00  0.00           N
ATOM    132  HN  LYS A  16      55.050  56.600  30.080  1.00  0.00           H
ATOM    133  CA  LYS A  16      56.490  55.310  29.350  1.00  0.00           C
ATOM    134  HA  LYS A  16      57.110  55.300  28.460  1.00  0.00           H
ATOM    135  CB  LYS A  16      57.320  55.330  30.650  1.00  0.00           C
ATOM    136  HB1 LYS A  16      58.130  54.580  30.630  1.00  0.00           H
ATOM    137  HB2 LYS A  16      56.650  55.230  31.550  1.00  0.00           H
ATOM    138  CG  LYS A  16      58.100  56.620  31.010  1.00  0.00           C
ATOM    139  HG1 LYS A  16      58.540  56.430  32.010  1.00  0.00           H
ATOM    140  HG2 LYS A  16      57.450  57.520  31.000  1.00  0.00           H
ATOM    141  CD  LYS A  16      59.160  56.790  29.950  1.00  0.00           C
ATOM    142  HD1 LYS A  16      58.770  57.270  29.040  1.00  0.00           H
ATOM    143  HD2 LYS A  16      59.570  55.770  29.770  1.00  0.00           H
ATOM    144  CE  LYS A  16      60.410  57.680  30.440  1.00  0.00           C
ATOM    145  HE1 LYS A  16      61.220  57.800  29.700  1.00  0.00           H
ATOM    146  HE2 LYS A  16      60.880  57.180  31.320  1.00  0.00           H
ATOM    147  NZ  LYS A  16      59.970  59.000  30.910  1.00  0.00           N
ATOM    148  HZ1 LYS A  16      59.480  59.470  30.120  1.00  0.00           H
ATOM    149  HZ2 LYS A  16      60.840  59.520  31.130  1.00  0.00           H
ATOM    150  HZ3 LYS A  16      59.290  59.100  31.690  1.00  0.00           H
ATOM    151  C   LYS A  16      55.540  54.130  29.480  1.00  0.00           C
ATOM    152  O   LYS A  16      54.730  54.190  30.400  1.00  0.00           O
ATOM    153  N   ASN A  17      55.680  53.110  28.590  1.00  0.00           N
ATOM    154  HN  ASN A  17      56.380  53.160  27.890  1.00  0.00           H
ATOM    155  CA  ASN A  17      54.940  51.860  28.610  1.00  0.00           C
ATOM    156  HA  ASN A  17      53.880  52.060  28.590  1.00  0.00           H
ATOM    157  CB  ASN A  17      55.140  51.010  27.260  1.00  0.00           C
ATOM    158  HB1 ASN A  17      54.590  50.050  27.370  1.00  0.00           H
ATOM    159  HB2 ASN A  17      56.210  50.730  27.190  1.00  0.00           H
ATOM    160  CG  ASN A  17      54.590  51.730  25.990  1.00  0.00           C
ATOM    161  OD1 ASN A  17      53.690  52.570  26.110  1.00  0.00           O
ATOM    162  ND2 ASN A  17      55.260  51.480  24.800  1.00  0.00           N
ATOM    163 HD21 ASN A  17      55.990  50.800  24.760  1.00  0.00           H
ATOM    164 HD22 ASN A  17      54.760  51.830  24.010  1.00  0.00           H
ATOM    165  C   ASN A  17      55.150  51.020  29.880  1.00  0.00           C
ATOM    166  O   ASN A  17      56.250  50.690  30.340  1.00  0.00           O
ATOM    167  N   CYS A  18      54.020  50.530  30.430  1.00  0.00           N
ATOM    168  HN  CYS A  18      53.100  50.820  30.220  1.00  0.00           H
ATOM    169  CA  CYS A  18      54.030  49.610  31.580  1.00  0.00           C
ATOM    170  HA  CYS A  18      54.970  49.110  31.770  1.00  0.00           H
ATOM    171  CB  CYS A  18      53.700  50.250  32.930  1.00  0.00           C
ATOM    172  HB1 CYS A  18      53.920  49.510  33.730  1.00  0.00           H
ATOM    173  HB2 CYS A  18      52.640  50.600  32.890  1.00  0.00           H
ATOM    174  SG  CYS A  18      54.690  51.820  33.390  1.00  0.00           S
ATOM    175  C   CYS A  18      53.040  48.440  31.170  1.00  0.00           C
ATOM    176  O   CYS A  18      52.410  48.580  30.170  1.00  0.00           O
ATOM    177  N   CYS A  19      52.980  47.310  31.890  1.00  0.00           N
ATOM    178  HN  CYS A  19      53.580  47.120  32.660  1.00  0.00           H
ATOM    179  CA  CYS A  19      52.390  46.090  31.310  1.00  0.00           C
ATOM    180  HA  CYS A  19      51.790  46.250  30.440  1.00  0.00           H
ATOM    181  CB  CYS A  19      53.510  45.110  31.010  1.00  0.00           C
ATOM    182  HB1 CYS A  19      53.070  44.190  30.550  1.00  0.00           H
ATOM    183  HB2 CYS A  19      54.020  44.900  31.970  1.00  0.00           H
ATOM    184  SG  CYS A  19      54.710  45.730  29.920  1.00  0.00           S
ATOM    185  C   CYS A  19      51.350  45.480  32.300  1.00  0.00           C
ATOM    186  O   CYS A  19      51.710  44.970  33.400  1.00  0.00           O
ATOM    187  N   VAL A  20      50.060  45.510  31.910  1.00  0.00           N
ATOM    188  HN  VAL A  20      49.850  45.930  31.040  1.00  0.00           H
ATOM    189  CA  VAL A  20      49.000  45.110  32.870  1.00  0.00           C
ATOM    190  HA  VAL A  20      49.330  44.950  33.880  1.00  0.00           H
ATOM    191  CB  VAL A  20      47.920  46.130  32.880  1.00  0.00           C
ATOM    192  HB  VAL A  20      47.540  46.350  31.860  1.00  0.00           H
ATOM    193  CG1 VAL A  20      46.670  45.630  33.690  1.00  0.00           C
ATOM    194 HG11 VAL A  20      45.830  46.360  33.620  1.00  0.00           H
ATOM    195 HG12 VAL A  20      46.870  45.440  34.770  1.00  0.00           H
ATOM    196 HG13 VAL A  20      46.290  44.660  33.310  1.00  0.00           H
ATOM    197  CG2 VAL A  20      48.360  47.480  33.440  1.00  0.00           C
ATOM    198 HG21 VAL A  20      47.540  48.240  33.560  1.00  0.00           H
ATOM    199 HG22 VAL A  20      49.210  47.880  32.860  1.00  0.00           H
ATOM    200 HG23 VAL A  20      48.800  47.450  34.450  1.00  0.00           H
ATOM    201  C   VAL A  20      48.560  43.680  32.390  1.00  0.00           C
ATOM    202  O   VAL A  20      47.800  43.450  31.490  1.00  0.00           O
ATOM    203  N   PHE A  21      49.110  42.690  33.050  1.00  0.00           N
ATOM    204  HN  PHE A  21      49.520  42.860  33.940  1.00  0.00           H
ATOM    205  CA  PHE A  21      48.950  41.270  32.790  1.00  0.00           C
ATOM    206  HA  PHE A  21      48.930  41.230  31.710  1.00  0.00           H
ATOM    207  CB  PHE A  21      50.060  40.420  33.270  1.00  0.00           C
ATOM    208  HB1 PHE A  21      49.880  39.340  33.080  1.00  0.00           H
ATOM    209  HB2 PHE A  21      50.240  40.520  34.360  1.00  0.00           H
ATOM    210  CG  PHE A  21      51.280  40.730  32.500  1.00  0.00           C
ATOM    211  CD1 PHE A  21      52.170  41.640  33.020  1.00  0.00           C
ATOM    212  HD1 PHE A  21      51.950  42.210  33.900  1.00  0.00           H
ATOM    213  CE1 PHE A  21      53.460  41.880  32.420  1.00  0.00           C
ATOM    214  HE1 PHE A  21      54.060  42.620  32.910  1.00  0.00           H
ATOM    215  CZ  PHE A  21      53.750  41.150  31.290  1.00  0.00           C
ATOM    216  HZ  PHE A  21      54.670  41.390  30.780  1.00  0.00           H
ATOM    217  CD2 PHE A  21      51.620  39.950  31.380  1.00  0.00           C
ATOM    218  HD2 PHE A  21      51.000  39.260  30.830  1.00  0.00           H
ATOM    219  CE2 PHE A  21      52.860  40.220  30.730  1.00  0.00           C
ATOM    220  HE2 PHE A  21      53.170  39.600  29.900  1.00  0.00           H
ATOM    221  C   PHE A  21      47.540  40.760  33.250  1.00  0.00           C
ATOM    222  O   PHE A  21      47.000  41.080  34.260  1.00  0.00           O
ATOM    223  N   ARG A  22      46.890  39.900  32.410  1.00  0.00           N
ATOM    224  HN  ARG A  22      47.240  39.720  31.500  1.00  0.00           H
ATOM    225  CA  ARG A  22      45.570  39.320  32.810  1.00  0.00           C
ATOM    226  HA  ARG A  22      45.130  39.980  33.540  1.00  0.00           H
ATOM    227  CB  ARG A  22      44.460  39.280  31.620  1.00  0.00           C
ATOM    228  HB1 ARG A  22      43.640  38.560  31.790  1.00  0.00           H
ATOM    229  HB2 ARG A  22      45.000  38.870  30.750  1.00  0.00           H
ATOM    230  CG  ARG A  22      43.910  40.660  31.130  1.00  0.00           C
ATOM    231  HG1 ARG A  22      43.350  40.520  30.180  1.00  0.00           H
ATOM    232  HG2 ARG A  22      44.730  41.340  30.840  1.00  0.00           H
ATOM    233  CD  ARG A  22      43.000  41.400  32.160  1.00  0.00           C
ATOM    234  HD1 ARG A  22      43.700  41.870  32.890  1.00  0.00           H
ATOM    235  HD2 ARG A  22      42.300  40.660  32.610  1.00  0.00           H
ATOM    236  NE  ARG A  22      42.240  42.450  31.440  1.00  0.00           N
ATOM    237  HE  ARG A  22      42.570  42.740  30.530  1.00  0.00           H
ATOM    238  CZ  ARG A  22      41.250  43.160  31.930  1.00  0.00           C
ATOM    239  NH1 ARG A  22      40.910  43.170  33.220  1.00  0.00           N
ATOM    240 HH11 ARG A  22      39.970  43.240  33.520  1.00  0.00           H
ATOM    241 HH12 ARG A  22      41.470  42.660  33.890  1.00  0.00           H
ATOM    242  NH2 ARG A  22      40.630  44.070  31.240  1.00  0.00           N
ATOM    243 HH21 ARG A  22      40.780  44.210  30.260  1.00  0.00           H
ATOM    244 HH22 ARG A  22      39.980  44.660  31.730  1.00  0.00           H
ATOM    245  C   ARG A  22      45.670  37.930  33.460  1.00  0.00           C
ATOM    246  O   ARG A  22      44.710  37.110  33.450  1.00  0.00           O
ATOM    247  N   ASP A  23      46.750  37.590  34.050  1.00  0.00           N
ATOM    248  HN  ASP A  23      47.560  38.160  34.050  1.00  0.00           H
ATOM    249  CA  ASP A  23      47.070  36.260  34.490  1.00  0.00           C
ATOM    250  HA  ASP A  23      46.730  35.640  33.680  1.00  0.00           H
ATOM    251  CB  ASP A  23      48.610  36.210  34.950  1.00  0.00           C
ATOM    252  HB1 ASP A  23      48.690  35.210  35.430  1.00  0.00           H
ATOM    253  HB2 ASP A  23      48.720  37.030  35.680  1.00  0.00           H
ATOM    254  CG  ASP A  23      49.590  36.330  33.870  1.00  0.00           C
ATOM    255  OD1 ASP A  23      49.200  36.220  32.620  1.00  0.00           O
ATOM    256  OD2 ASP A  23      50.790  36.490  34.120  1.00  0.00           O
ATOM    257  C   ASP A  23      46.150  35.670  35.540  1.00  0.00           C
ATOM    258  O   ASP A  23      45.620  36.360  36.370  1.00  0.00           O
ATOM    259  N   ASP A  24      45.970  34.340  35.560  1.00  0.00           N
ATOM    260  HN  ASP A  24      46.390  33.880  34.790  1.00  0.00           H
ATOM    261  CA  ASP A  24      44.920  33.630  36.340  1.00  0.00           C
ATOM    262  HA  ASP A  24      44.130  34.330  36.580  1.00  0.00           H
ATOM    263  CB  ASP A  24      44.370  32.440  35.490  1.00  0.00           C
ATOM    264  HB1 ASP A  24      43.870  31.650  36.080  1.00  0.00           H
ATOM    265  HB2 ASP A  24      45.050  31.780  34.910  1.00  0.00           H
ATOM    266  CG  ASP A  24      43.300  32.870  34.500  1.00  0.00           C
ATOM    267  OD1 ASP A  24      43.210  32.290  33.390  1.00  0.00           O
ATOM    268  OD2 ASP A  24      42.460  33.750  34.800  1.00  0.00           O
ATOM    269  C   ASP A  24      45.580  32.980  37.590  1.00  0.00           C
ATOM    270  O   ASP A  24      44.940  32.650  38.570  1.00  0.00           O
ATOM    271  N   PHE A  25      46.920  32.820  37.510  1.00  0.00           N
ATOM    272  HN  PHE A  25      47.370  33.090  36.660  1.00  0.00           H
ATOM    273  CA  PHE A  25      47.760  32.060  38.480  1.00  0.00           C
ATOM    274  HA  PHE A  25      47.620  31.000  38.390  1.00  0.00           H
ATOM    275  CB  PHE A  25      49.230  32.450  38.400  1.00  0.00           C
ATOM    276  HB1 PHE A  25      49.880  31.800  39.030  1.00  0.00           H
ATOM    277  HB2 PHE A  25      49.560  33.450  38.750  1.00  0.00           H
ATOM    278  CG  PHE A  25      49.790  32.300  36.980  1.00  0.00           C
ATOM    279  CD1 PHE A  25      49.980  31.030  36.360  1.00  0.00           C
ATOM    280  HD1 PHE A  25      49.510  30.180  36.830  1.00  0.00           H
ATOM    281  CE1 PHE A  25      50.520  30.910  35.060  1.00  0.00           C
ATOM    282  HE1 PHE A  25      50.610  29.930  34.630  1.00  0.00           H
ATOM    283  CZ  PHE A  25      51.110  31.950  34.390  1.00  0.00           C
ATOM    284  HZ  PHE A  25      51.510  31.840  33.390  1.00  0.00           H
ATOM    285  CD2 PHE A  25      50.470  33.350  36.280  1.00  0.00           C
ATOM    286  HD2 PHE A  25      50.440  34.330  36.720  1.00  0.00           H
ATOM    287  CE2 PHE A  25      51.110  33.160  35.020  1.00  0.00           C
ATOM    288  HE2 PHE A  25      51.370  34.060  34.470  1.00  0.00           H
ATOM    289  C   PHE A  25      47.340  32.160  39.930  1.00  0.00           C
ATOM    290  O   PHE A  25      47.100  31.130  40.530  1.00  0.00           O
ATOM    291  N   ILE A  26      47.220  33.350  40.520  1.00  0.00           N
ATOM    292  HN  ILE A  26      47.430  34.170  39.990  1.00  0.00           H
ATOM    293  CA  ILE A  26      47.100  33.490  41.910  1.00  0.00           C
ATOM    294  HA  ILE A  26      47.180  32.520  42.400  1.00  0.00           H
ATOM    295  CB  ILE A  26      48.140  34.430  42.510  1.00  0.00           C
ATOM    296  HB  ILE A  26      47.980  34.690  43.580  1.00  0.00           H
ATOM    297  CG2 ILE A  26      49.510  33.590  42.390  1.00  0.00           C
ATOM    298 HG21 ILE A  26      49.380  32.730  43.090  1.00  0.00           H
ATOM    299 HG22 ILE A  26      50.360  34.240  42.670  1.00  0.00           H
ATOM    300 HG23 ILE A  26      49.720  33.060  41.440  1.00  0.00           H
ATOM    301  CG1 ILE A  26      48.070  35.730  41.730  1.00  0.00           C
ATOM    302 HG11 ILE A  26      47.140  36.250  41.440  1.00  0.00           H
ATOM    303 HG12 ILE A  26      48.550  35.410  40.790  1.00  0.00           H
ATOM    304  CD  ILE A  26      48.970  36.770  42.410  1.00  0.00           C
ATOM    305  HD1 ILE A  26      49.970  36.370  42.660  1.00  0.00           H
ATOM    306  HD2 ILE A  26      48.370  36.990  43.330  1.00  0.00           H
ATOM    307  HD3 ILE A  26      48.990  37.720  41.860  1.00  0.00           H
ATOM    308  C   ILE A  26      45.710  34.020  42.240  1.00  0.00           C
ATOM    309  O   ILE A  26      45.400  34.310  43.360  1.00  0.00           O
ATOM    310  N   VAL A  27      44.810  34.200  41.260  1.00  0.00           N
ATOM    311  HN  VAL A  27      44.820  33.850  40.330  1.00  0.00           H
ATOM    312  CA  VAL A  27      43.700  35.090  41.490  1.00  0.00           C
ATOM    313  HA  VAL A  27      44.070  36.010  41.920  1.00  0.00           H
ATOM    314  CB  VAL A  27      43.090  35.510  40.120  1.00  0.00           C
ATOM    315  HB  VAL A  27      42.550  36.490  40.240  1.00  0.00           H
ATOM    316  CG1 VAL A  27      44.200  36.000  39.200  1.00  0.00           C
ATOM    317 HG11 VAL A  27      43.800  36.570  38.340  1.00  0.00           H
ATOM    318 HG12 VAL A  27      44.960  35.270  38.840  1.00  0.00           H
ATOM    319 HG13 VAL A  27      44.720  36.820  39.730  1.00  0.00           H
ATOM    320  CG2 VAL A  27      42.180  34.390  39.500  1.00  0.00           C
ATOM    321 HG21 VAL A  27      41.230  34.220  40.040  1.00  0.00           H
ATOM    322 HG22 VAL A  27      42.570  33.390  39.210  1.00  0.00           H
ATOM    323 HG23 VAL A  27      41.830  34.790  38.510  1.00  0.00           H
ATOM    324  C   VAL A  27      42.710  34.540  42.450  1.00  0.00           C
ATOM    325  O   VAL A  27      41.990  35.190  43.220  1.00  0.00           O
ATOM    326  N   LYS A  28      42.710  33.160  42.600  1.00  0.00           N
ATOM    327  HN  LYS A  28      43.370  32.570  42.130  1.00  0.00           H
ATOM    328  CA  LYS A  28      41.810  32.500  43.430  1.00  0.00           C
ATOM    329  HA  LYS A  28      40.960  33.170  43.420  1.00  0.00           H
ATOM    330  CB  LYS A  28      41.480  31.050  42.920  1.00  0.00           C
ATOM    331  HB1 LYS A  28      40.740  30.550  43.580  1.00  0.00           H
ATOM    332  HB2 LYS A  28      42.400  30.450  42.810  1.00  0.00           H
ATOM    333  CG  LYS A  28      40.770  31.150  41.560  1.00  0.00           C
ATOM    334  HG1 LYS A  28      41.500  31.300  40.740  1.00  0.00           H
ATOM    335  HG2 LYS A  28      40.020  31.970  41.610  1.00  0.00           H
ATOM    336  CD  LYS A  28      40.080  29.870  41.130  1.00  0.00           C
ATOM    337  HD1 LYS A  28      39.410  29.520  41.950  1.00  0.00           H
ATOM    338  HD2 LYS A  28      40.850  29.110  40.890  1.00  0.00           H
ATOM    339  CE  LYS A  28      39.270  30.030  39.850  1.00  0.00           C
ATOM    340  HE1 LYS A  28      39.900  30.320  38.990  1.00  0.00           H
ATOM    341  HE2 LYS A  28      38.510  30.830  40.050  1.00  0.00           H
ATOM    342  NZ  LYS A  28      38.460  28.780  39.700  1.00  0.00           N
ATOM    343  HZ1 LYS A  28      38.030  28.560  40.620  1.00  0.00           H
ATOM    344  HZ2 LYS A  28      39.140  28.000  39.810  1.00  0.00           H
ATOM    345  HZ3 LYS A  28      37.920  28.650  38.820  1.00  0.00           H
ATOM    346  C   LYS A  28      42.310  32.390  44.800  1.00  0.00           C
ATOM    347  O   LYS A  28      41.530  32.120  45.690  1.00  0.00           O
ATOM    348  N   VAL A  29      43.660  32.680  45.040  1.00  0.00           N
ATOM    349  HN  VAL A  29      44.200  32.810  44.210  1.00  0.00           H
ATOM    350  CA  VAL A  29      44.190  32.670  46.390  1.00  0.00           C
ATOM    351  HA  VAL A  29      43.890  31.760  46.860  1.00  0.00           H
ATOM    352  CB  VAL A  29      45.700  32.810  46.350  1.00  0.00           C
ATOM    353  HB  VAL A  29      46.030  33.710  45.780  1.00  0.00           H
ATOM    354  CG1 VAL A  29      46.270  32.660  47.740  1.00  0.00           C
ATOM    355 HG11 VAL A  29      47.380  32.640  47.700  1.00  0.00           H
ATOM    356 HG12 VAL A  29      45.890  31.740  48.220  1.00  0.00           H
ATOM    357 HG13 VAL A  29      46.050  33.590  48.310  1.00  0.00           H
ATOM    358  CG2 VAL A  29      46.250  31.610  45.500  1.00  0.00           C
ATOM    359 HG21 VAL A  29      45.950  30.670  46.020  1.00  0.00           H
ATOM    360 HG22 VAL A  29      47.350  31.720  45.450  1.00  0.00           H
ATOM    361 HG23 VAL A  29      45.910  31.650  44.450  1.00  0.00           H
ATOM    362  C   VAL A  29      43.580  33.840  47.150  1.00  0.00           C
ATOM    363  O   VAL A  29      43.170  33.720  48.310  1.00  0.00           O
ATOM    364  N   LEU A  30      43.480  34.990  46.500  1.00  0.00           N
ATOM    365  HN  LEU A  30      43.650  35.120  45.530  1.00  0.00           H
ATOM    366  CA  LEU A  30      43.220  36.230  47.150  1.00  0.00           C
ATOM    367  HA  LEU A  30      43.890  36.210  47.990  1.00  0.00           H
ATOM    368  CB  LEU A  30      43.570  37.390  46.150  1.00  0.00           C
ATOM    369  HB1 LEU A  30      42.940  38.290  46.370  1.00  0.00           H
ATOM    370  HB2 LEU A  30      43.260  37.130  45.120  1.00  0.00           H
ATOM    371  CG  LEU A  30      45.100  37.760  46.120  1.00  0.00           C
ATOM    372  HG  LEU A  30      45.080  38.430  45.240  1.00  0.00           H
ATOM    373  CD1 LEU A  30      45.670  38.630  47.260  1.00  0.00           C
ATOM    374 HD11 LEU A  30      45.150  39.600  47.180  1.00  0.00           H
ATOM    375 HD12 LEU A  30      46.760  38.760  47.150  1.00  0.00           H
ATOM    376 HD13 LEU A  30      45.420  38.310  48.290  1.00  0.00           H
ATOM    377  CD2 LEU A  30      45.980  36.490  45.790  1.00  0.00           C
ATOM    378 HD21 LEU A  30      45.940  35.680  46.540  1.00  0.00           H
ATOM    379 HD22 LEU A  30      47.070  36.720  45.730  1.00  0.00           H
ATOM    380 HD23 LEU A  30      45.670  36.160  44.780  1.00  0.00           H
ATOM    381  C   LEU A  30      41.880  36.340  47.890  1.00  0.00           C
ATOM    382  O   LEU A  30      41.960  36.840  49.040  1.00  0.00           O
ATOM    383  N   PRO A  31      40.610  35.930  47.480  1.00  0.00           N
ATOM    384  CD  PRO A  31      40.280  35.660  46.100  1.00  0.00           C
ATOM    385  HD1 PRO A  31      40.080  34.580  46.010  1.00  0.00           H
ATOM    386  HD2 PRO A  31      41.110  35.980  45.410  1.00  0.00           H
ATOM    387  CA  PRO A  31      39.400  36.380  48.170  1.00  0.00           C
ATOM    388  HA  PRO A  31      39.500  37.440  48.400  1.00  0.00           H
ATOM    389  CB  PRO A  31      38.330  36.020  47.170  1.00  0.00           C
ATOM    390  HB1 PRO A  31      37.480  36.740  47.140  1.00  0.00           H
ATOM    391  HB2 PRO A  31      38.040  34.950  47.180  1.00  0.00           H
ATOM    392  CG  PRO A  31      38.970  36.370  45.880  1.00  0.00           C
ATOM    393  HG1 PRO A  31      38.370  35.970  45.040  1.00  0.00           H
ATOM    394  HG2 PRO A  31      39.160  37.460  45.760  1.00  0.00           H
ATOM    395  C   PRO A  31      39.300  35.740  49.590  1.00  0.00           C
ATOM    396  O   PRO A  31      38.970  36.510  50.520  1.00  0.00           O
ATOM    397  N   PRO A  32      39.540  34.410  49.940  1.00  0.00           N
ATOM    398  CD  PRO A  32      39.700  33.390  48.920  1.00  0.00           C
ATOM    399  HD1 PRO A  32      40.740  33.500  48.560  1.00  0.00           H
ATOM    400  HD2 PRO A  32      38.970  33.280  48.110  1.00  0.00           H
ATOM    401  CA  PRO A  32      40.040  34.010  51.250  1.00  0.00           C
ATOM    402  HA  PRO A  32      39.210  33.990  51.940  1.00  0.00           H
ATOM    403  CB  PRO A  32      40.470  32.570  51.040  1.00  0.00           C
ATOM    404  HB1 PRO A  32      40.240  31.910  51.910  1.00  0.00           H
ATOM    405  HB2 PRO A  32      41.520  32.560  50.670  1.00  0.00           H
ATOM    406  CG  PRO A  32      39.710  32.160  49.810  1.00  0.00           C
ATOM    407  HG1 PRO A  32      40.070  31.260  49.280  1.00  0.00           H
ATOM    408  HG2 PRO A  32      38.630  31.990  49.990  1.00  0.00           H
ATOM    409  C   PRO A  32      40.980  34.970  51.970  1.00  0.00           C
ATOM    410  O   PRO A  32      40.620  35.340  53.120  1.00  0.00           O
ATOM    411  N   VAL A  33      42.170  35.360  51.470  1.00  0.00           N
ATOM    412  HN  VAL A  33      42.480  35.140  50.550  1.00  0.00           H
ATOM    413  CA  VAL A  33      43.190  36.200  52.200  1.00  0.00           C
ATOM    414  HA  VAL A  33      43.310  35.740  53.170  1.00  0.00           H
ATOM    415  CB  VAL A  33      44.480  36.310  51.400  1.00  0.00           C
ATOM    416  HB  VAL A  33      44.290  36.550  50.330  1.00  0.00           H
ATOM    417  CG1 VAL A  33      45.430  37.340  51.970  1.00  0.00           C
ATOM    418 HG11 VAL A  33      45.660  37.170  53.050  1.00  0.00           H
ATOM    419 HG12 VAL A  33      45.180  38.430  51.970  1.00  0.00           H
ATOM    420 HG13 VAL A  33      46.400  37.230  51.440  1.00  0.00           H
ATOM    421  CG2 VAL A  33      45.160  34.900  51.470  1.00  0.00           C
ATOM    422 HG21 VAL A  33      44.460  34.090  51.200  1.00  0.00           H
ATOM    423 HG22 VAL A  33      45.400  34.640  52.530  1.00  0.00           H
ATOM    424 HG23 VAL A  33      46.060  34.820  50.820  1.00  0.00           H
ATOM    425  C   VAL A  33      42.640  37.560  52.610  1.00  0.00           C
ATOM    426  O   VAL A  33      42.740  37.980  53.720  1.00  0.00           O
ATOM    427  N   LEU A  34      42.020  38.230  51.650  1.00  0.00           N
ATOM    428  HN  LEU A  34      41.890  37.800  50.770  1.00  0.00           H
ATOM    429  CA  LEU A  34      41.450  39.630  51.910  1.00  0.00           C
ATOM    430  HA  LEU A  34      42.300  40.050  52.430  1.00  0.00           H
ATOM    431  CB  LEU A  34      41.200  40.340  50.580  1.00  0.00           C
ATOM    432  HB1 LEU A  34      40.960  41.400  50.780  1.00  0.00           H
ATOM    433  HB2 LEU A  34      40.440  39.810  49.970  1.00  0.00           H
ATOM    434  CG  LEU A  34      42.450  40.550  49.610  1.00  0.00           C
ATOM    435  HG  LEU A  34      42.740  39.540  49.280  1.00  0.00           H
ATOM    436  CD1 LEU A  34      41.980  41.280  48.320  1.00  0.00           C
ATOM    437 HD11 LEU A  34      41.600  42.310  48.560  1.00  0.00           H
ATOM    438 HD12 LEU A  34      41.200  40.720  47.770  1.00  0.00           H
ATOM    439 HD13 LEU A  34      42.820  41.470  47.640  1.00  0.00           H
ATOM    440  CD2 LEU A  34      43.550  41.330  50.330  1.00  0.00           C
ATOM    441 HD21 LEU A  34      43.300  42.330  50.740  1.00  0.00           H
ATOM    442 HD22 LEU A  34      44.410  41.490  49.650  1.00  0.00           H
ATOM    443 HD23 LEU A  34      43.950  40.710  51.170  1.00  0.00           H
ATOM    444  C   LEU A  34      40.230  39.620  52.730  1.00  0.00           C
ATOM    445  O   LEU A  34      39.860  40.630  53.300  1.00  0.00           O
ATOM    446  N   GLY A  35      39.370  38.550  52.680  1.00  0.00           N
ATOM    447  HN  GLY A  35      39.490  37.860  51.980  1.00  0.00           H
ATOM    448  CA  GLY A  35      38.170  38.390  53.470  1.00  0.00           C
ATOM    449  HA1 GLY A  35      37.530  37.620  53.060  1.00  0.00           H
ATOM    450  HA2 GLY A  35      37.720  39.370  53.520  1.00  0.00           H
ATOM    451  C   GLY A  35      38.540  38.100  54.890  1.00  0.00           C
ATOM    452  O   GLY A  35      37.970  38.650  55.840  1.00  0.00           O
ATOM    453  N   LEU A  36      39.430  37.150  55.030  1.00  0.00           N
ATOM    454  HN  LEU A  36      39.710  36.610  54.230  1.00  0.00           H
ATOM    455  CA  LEU A  36      39.940  36.830  56.380  1.00  0.00           C
ATOM    456  HA  LEU A  36      39.150  36.360  56.950  1.00  0.00           H
ATOM    457  CB  LEU A  36      41.090  35.830  56.330  1.00  0.00           C
ATOM    458  HB1 LEU A  36      41.770  36.250  55.580  1.00  0.00           H
ATOM    459  HB2 LEU A  36      40.700  34.870  55.930  1.00  0.00           H
ATOM    460  CG  LEU A  36      41.900  35.620  57.620  1.00  0.00           C
ATOM    461  HG  LEU A  36      42.320  36.570  58.040  1.00  0.00           H
ATOM    462  CD1 LEU A  36      40.990  35.040  58.750  1.00  0.00           C
ATOM    463 HD11 LEU A  36      41.620  34.850  59.630  1.00  0.00           H
ATOM    464 HD12 LEU A  36      40.440  34.120  58.450  1.00  0.00           H
ATOM    465 HD13 LEU A  36      40.300  35.880  59.010  1.00  0.00           H
ATOM    466  CD2 LEU A  36      43.200  34.810  57.390  1.00  0.00           C
ATOM    467 HD21 LEU A  36      43.030  33.710  57.340  1.00  0.00           H
ATOM    468 HD22 LEU A  36      43.770  34.920  58.330  1.00  0.00           H
ATOM    469 HD23 LEU A  36      43.860  35.220  56.600  1.00  0.00           H
ATOM    470  C   LEU A  36      40.310  38.130  57.210  1.00  0.00           C
ATOM    471  O   LEU A  36      39.930  38.230  58.370  1.00  0.00           O
ATOM    472  N   GLU A  37      41.140  38.980  56.620  1.00  0.00           N
ATOM    473  HN  GLU A  37      41.530  38.780  55.730  1.00  0.00           H
ATOM    474  CA  GLU A  37      41.520  40.280  57.020  1.00  0.00           C
ATOM    475  HA  GLU A  37      42.050  40.310  57.960  1.00  0.00           H
ATOM    476  CB  GLU A  37      42.450  40.870  55.870  1.00  0.00           C
ATOM    477  HB1 GLU A  37      42.470  41.960  56.070  1.00  0.00           H
ATOM    478  HB2 GLU A  37      42.000  40.780  54.870  1.00  0.00           H
ATOM    479  CG  GLU A  37      43.860  40.220  55.990  1.00  0.00           C
ATOM    480  HG1 GLU A  37      43.800  39.140  55.730  1.00  0.00           H
ATOM    481  HG2 GLU A  37      44.240  40.270  57.040  1.00  0.00           H
ATOM    482  CD  GLU A  37      44.960  40.740  55.040  1.00  0.00           C
ATOM    483  OE1 GLU A  37      46.030  41.250  55.310  1.00  0.00           O
ATOM    484  OE2 GLU A  37      44.560  40.770  53.710  1.00  0.00           O
ATOM    485  HE2 GLU A  37      45.420  40.890  53.320  1.00  0.00           H
ATOM    486  C   GLU A  37      40.280  41.280  57.240  1.00  0.00           C
ATOM    487  O   GLU A  37      40.310  42.050  58.160  1.00  0.00           O
ATOM    488  N   PHE A  38      39.240  41.230  56.380  1.00  0.00           N
ATOM    489  HN  PHE A  38      39.260  40.580  55.630  1.00  0.00           H
ATOM    490  CA  PHE A  38      38.120  42.190  56.460  1.00  0.00           C
ATOM    491  HA  PHE A  38      38.590  43.170  56.530  1.00  0.00           H
ATOM    492  CB  PHE A  38      37.370  41.960  55.130  1.00  0.00           C
ATOM    493  HB1 PHE A  38      37.310  40.870  54.920  1.00  0.00           H
ATOM    494  HB2 PHE A  38      38.050  42.400  54.360  1.00  0.00           H
ATOM    495  CG  PHE A  38      35.980  42.470  54.970  1.00  0.00           C
ATOM    496  CD1 PHE A  38      35.780  43.830  54.570  1.00  0.00           C
ATOM    497  HD1 PHE A  38      36.600  44.500  54.340  1.00  0.00           H
ATOM    498  CE1 PHE A  38      34.490  44.330  54.550  1.00  0.00           C
ATOM    499  HE1 PHE A  38      34.230  45.360  54.330  1.00  0.00           H
ATOM    500  CZ  PHE A  38      33.410  43.510  54.930  1.00  0.00           C
ATOM    501  HZ  PHE A  38      32.440  43.950  54.970  1.00  0.00           H
ATOM    502  CD2 PHE A  38      34.910  41.550  55.190  1.00  0.00           C
ATOM    503  HD2 PHE A  38      35.180  40.530  55.420  1.00  0.00           H
ATOM    504  CE2 PHE A  38      33.630  42.160  55.340  1.00  0.00           C
ATOM    505  HE2 PHE A  38      32.800  41.530  55.650  1.00  0.00           H
ATOM    506  C   PHE A  38      37.170  41.940  57.620  1.00  0.00           C
ATOM    507  O   PHE A  38      36.740  42.900  58.230  1.00  0.00           O
ATOM    508  N   ILE A  39      36.900  40.660  58.020  1.00  0.00           N
ATOM    509  HN  ILE A  39      37.400  39.930  57.550  1.00  0.00           H
ATOM    510  CA  ILE A  39      35.970  40.250  59.130  1.00  0.00           C
ATOM    511  HA  ILE A  39      35.010  40.720  59.050  1.00  0.00           H
ATOM    512  CB  ILE A  39      35.740  38.670  59.150  1.00  0.00           C
ATOM    513  HB  ILE A  39      36.770  38.290  59.280  1.00  0.00           H
ATOM    514  CG2 ILE A  39      35.110  38.200  60.430  1.00  0.00           C
ATOM    515 HG21 ILE A  39      34.890  37.100  60.400  1.00  0.00           H
ATOM    516 HG22 ILE A  39      34.200  38.770  60.670  1.00  0.00           H
ATOM    517 HG23 ILE A  39      35.800  38.340  61.290  1.00  0.00           H
ATOM    518  CG1 ILE A  39      35.120  38.100  57.830  1.00  0.00           C
ATOM    519 HG11 ILE A  39      35.600  38.500  56.920  1.00  0.00           H
ATOM    520 HG12 ILE A  39      34.080  38.520  57.880  1.00  0.00           H
ATOM    521  CD  ILE A  39      35.180  36.630  57.660  1.00  0.00           C
ATOM    522  HD1 ILE A  39      34.840  36.270  56.670  1.00  0.00           H
ATOM    523  HD2 ILE A  39      34.580  36.030  58.380  1.00  0.00           H
ATOM    524  HD3 ILE A  39      36.230  36.290  57.780  1.00  0.00           H
ATOM    525  C   ILE A  39      36.560  40.740  60.480  1.00  0.00           C
ATOM    526  O   ILE A  39      35.920  41.460  61.330  1.00  0.00           O
ATOM    527  N   PHE A  40      37.830  40.360  60.670  1.00  0.00           N
ATOM    528  HN  PHE A  40      38.260  39.930  59.880  1.00  0.00           H
ATOM    529  CA  PHE A  40      38.540  40.600  61.940  1.00  0.00           C
ATOM    530  HA  PHE A  40      37.810  40.480  62.730  1.00  0.00           H
ATOM    531  CB  PHE A  40      39.790  39.760  62.020  1.00  0.00           C
ATOM    532  HB1 PHE A  40      40.620  40.230  62.590  1.00  0.00           H
ATOM    533  HB2 PHE A  40      40.230  39.800  61.010  1.00  0.00           H
ATOM    534  CG  PHE A  40      39.660  38.340  62.430  1.00  0.00           C
ATOM    535  CD1 PHE A  40      40.140  37.980  63.690  1.00  0.00           C
ATOM    536  HD1 PHE A  40      40.680  38.660  64.330  1.00  0.00           H
ATOM    537  CE1 PHE A  40      39.980  36.690  64.220  1.00  0.00           C
ATOM    538  HE1 PHE A  40      40.400  36.420  65.180  1.00  0.00           H
ATOM    539  CZ  PHE A  40      39.340  35.780  63.420  1.00  0.00           C
ATOM    540  HZ  PHE A  40      39.250  34.750  63.710  1.00  0.00           H
ATOM    541  CD2 PHE A  40      39.060  37.410  61.590  1.00  0.00           C
ATOM    542  HD2 PHE A  40      38.760  37.680  60.590  1.00  0.00           H
ATOM    543  CE2 PHE A  40      38.940  36.130  62.100  1.00  0.00           C
ATOM    544  HE2 PHE A  40      38.510  35.330  61.510  1.00  0.00           H
ATOM    545  C   PHE A  40      38.890  42.090  61.990  1.00  0.00           C
ATOM    546  O   PHE A  40      38.800  42.650  63.080  1.00  0.00           O
ATOM    547  N   GLY A  41      39.130  42.770  60.900  1.00  0.00           N
ATOM    548  HN  GLY A  41      39.240  42.290  60.040  1.00  0.00           H
ATOM    549  CA  GLY A  41      39.420  44.190  60.870  1.00  0.00           C
ATOM    550  HA1 GLY A  41      39.780  44.300  59.860  1.00  0.00           H
ATOM    551  HA2 GLY A  41      40.130  44.440  61.640  1.00  0.00           H
ATOM    552  C   GLY A  41      38.180  45.050  60.980  1.00  0.00           C
ATOM    553  O   GLY A  41      38.240  46.080  61.630  1.00  0.00           O
ATOM    554  N   LEU A  42      37.080  44.780  60.330  1.00  0.00           N
ATOM    555  HN  LEU A  42      37.050  44.020  59.700  1.00  0.00           H
ATOM    556  CA  LEU A  42      35.990  45.740  60.390  1.00  0.00           C
ATOM    557  HA  LEU A  42      36.350  46.740  60.270  1.00  0.00           H
ATOM    558  CB  LEU A  42      34.860  45.390  59.300  1.00  0.00           C
ATOM    559  HB1 LEU A  42      34.390  44.500  59.780  1.00  0.00           H
ATOM    560  HB2 LEU A  42      35.330  45.060  58.350  1.00  0.00           H
ATOM    561  CG  LEU A  42      33.780  46.480  59.150  1.00  0.00           C
ATOM    562  HG  LEU A  42      33.490  46.680  60.210  1.00  0.00           H
ATOM    563  CD1 LEU A  42      34.350  47.640  58.400  1.00  0.00           C
ATOM    564 HD11 LEU A  42      33.560  48.420  58.300  1.00  0.00           H
ATOM    565 HD12 LEU A  42      34.750  47.340  57.410  1.00  0.00           H
ATOM    566 HD13 LEU A  42      35.180  48.140  58.950  1.00  0.00           H
ATOM    567  CD2 LEU A  42      32.570  45.890  58.410  1.00  0.00           C
ATOM    568 HD21 LEU A  42      31.700  46.580  58.470  1.00  0.00           H
ATOM    569 HD22 LEU A  42      32.280  44.970  58.980  1.00  0.00           H
ATOM    570 HD23 LEU A  42      32.810  45.660  57.350  1.00  0.00           H
ATOM    571  C   LEU A  42      35.400  45.840  61.800  1.00  0.00           C
ATOM    572  O   LEU A  42      35.170  46.890  62.330  1.00  0.00           O
ATOM    573  N   LEU A  43      35.150  44.690  62.400  1.00  0.00           N
ATOM    574  HN  LEU A  43      35.350  43.870  61.900  1.00  0.00           H
ATOM    575  CA  LEU A  43      34.350  44.600  63.580  1.00  0.00           C
ATOM    576  HA  LEU A  43      33.470  45.230  63.500  1.00  0.00           H
ATOM    577  CB  LEU A  43      33.930  43.140  63.680  1.00  0.00           C
ATOM    578  HB1 LEU A  43      34.880  42.550  63.730  1.00  0.00           H
ATOM    579  HB2 LEU A  43      33.460  42.850  62.700  1.00  0.00           H
ATOM    580  CG  LEU A  43      33.040  42.630  64.790  1.00  0.00           C
ATOM    581  HG  LEU A  43      33.560  42.890  65.740  1.00  0.00           H
ATOM    582  CD1 LEU A  43      31.540  43.220  64.650  1.00  0.00           C
ATOM    583 HD11 LEU A  43      31.460  44.330  64.520  1.00  0.00           H
ATOM    584 HD12 LEU A  43      30.860  42.720  65.370  1.00  0.00           H
ATOM    585 HD13 LEU A  43      31.170  42.800  63.700  1.00  0.00           H
ATOM    586  CD2 LEU A  43      32.850  41.090  64.790  1.00  0.00           C
ATOM    587 HD21 LEU A  43      32.070  40.780  65.500  1.00  0.00           H
ATOM    588 HD22 LEU A  43      33.810  40.600  65.080  1.00  0.00           H
ATOM    589 HD23 LEU A  43      32.540  40.760  63.780  1.00  0.00           H
ATOM    590  C   LEU A  43      35.150  45.080  64.810  1.00  0.00           C
ATOM    591  O   LEU A  43      34.610  45.870  65.600  1.00  0.00           O
ATOM    592  N   GLY A  44      36.480  44.840  64.910  1.00  0.00           N
ATOM    593  HN  GLY A  44      37.070  44.290  64.320  1.00  0.00           H
ATOM    594  CA  GLY A  44      37.230  45.350  66.060  1.00  0.00           C
ATOM    595  HA1 GLY A  44      38.190  44.850  66.070  1.00  0.00           H
ATOM    596  HA2 GLY A  44      36.650  45.160  66.960  1.00  0.00           H
ATOM    597  C   GLY A  44      37.570  46.770  65.920  1.00  0.00           C
ATOM    598  O   GLY A  44      37.560  47.460  66.880  1.00  0.00           O
ATOM    599  N   ASN A  45      37.790  47.280  64.740  1.00  0.00           N
ATOM    600  HN  ASN A  45      37.820  46.690  63.930  1.00  0.00           H
ATOM    601  CA  ASN A  45      38.000  48.700  64.400  1.00  0.00           C
ATOM    602  HA  ASN A  45      38.440  49.210  65.250  1.00  0.00           H
ATOM    603  CB  ASN A  45      38.820  49.060  63.100  1.00  0.00           C
ATOM    604  HB1 ASN A  45      38.920  50.160  63.040  1.00  0.00           H
ATOM    605  HB2 ASN A  45      38.330  48.670  62.170  1.00  0.00           H
ATOM    606  CG  ASN A  45      40.230  48.510  63.360  1.00  0.00           C
ATOM    607  OD1 ASN A  45      41.140  49.190  63.860  1.00  0.00           O
ATOM    608  ND2 ASN A  45      40.540  47.300  62.930  1.00  0.00           N
ATOM    609 HD21 ASN A  45      41.310  46.780  63.340  1.00  0.00           H
ATOM    610 HD22 ASN A  45      39.940  46.820  62.290  1.00  0.00           H
ATOM    611  C   ASN A  45      36.640  49.450  64.470  1.00  0.00           C
ATOM    612  O   ASN A  45      36.620  50.570  65.050  1.00  0.00           O
ATOM    613  N   GLY A  46      35.540  48.840  64.070  1.00  0.00           N
ATOM    614  HN  GLY A  46      35.600  48.130  63.370  1.00  0.00           H
ATOM    615  CA  GLY A  46      34.250  49.470  64.420  1.00  0.00           C
ATOM    616  HA1 GLY A  46      33.430  48.920  64.000  1.00  0.00           H
ATOM    617  HA2 GLY A  46      34.290  50.490  64.070  1.00  0.00           H
ATOM    618  C   GLY A  46      33.840  49.440  65.850  1.00  0.00           C
ATOM    619  O   GLY A  46      33.230  50.350  66.270  1.00  0.00           O
ATOM    620  N   LEU A  47      34.100  48.460  66.680  1.00  0.00           N
ATOM    621  HN  LEU A  47      34.320  47.560  66.290  1.00  0.00           H
ATOM    622  CA  LEU A  47      33.980  48.430  68.110  1.00  0.00           C
ATOM    623  HA  LEU A  47      32.950  48.700  68.290  1.00  0.00           H
ATOM    624  CB  LEU A  47      34.330  47.000  68.570  1.00  0.00           C
ATOM    625  HB1 LEU A  47      35.420  46.790  68.570  1.00  0.00           H
ATOM    626  HB2 LEU A  47      33.860  46.340  67.810  1.00  0.00           H
ATOM    627  CG  LEU A  47      33.660  46.690  69.960  1.00  0.00           C
ATOM    628  HG  LEU A  47      32.930  47.520  70.030  1.00  0.00           H
ATOM    629  CD1 LEU A  47      33.060  45.270  69.970  1.00  0.00           C
ATOM    630 HD11 LEU A  47      32.350  45.330  69.120  1.00  0.00           H
ATOM    631 HD12 LEU A  47      32.680  45.100  71.010  1.00  0.00           H
ATOM    632 HD13 LEU A  47      33.860  44.540  69.750  1.00  0.00           H
ATOM    633  CD2 LEU A  47      34.660  46.840  71.110  1.00  0.00           C
ATOM    634 HD21 LEU A  47      34.150  46.800  72.090  1.00  0.00           H
ATOM    635 HD22 LEU A  47      35.210  47.810  71.060  1.00  0.00           H
ATOM    636 HD23 LEU A  47      35.430  46.030  71.050  1.00  0.00           H
ATOM    637  C   LEU A  47      34.880  49.420  68.680  1.00  0.00           C
ATOM    638  O   LEU A  47      34.520  50.180  69.560  1.00  0.00           O
ATOM    639  N   ALA A  48      36.170  49.580  68.230  1.00  0.00           N
ATOM    640  HN  ALA A  48      36.600  48.880  67.660  1.00  0.00           H
ATOM    641  CA  ALA A  48      37.030  50.640  68.710  1.00  0.00           C
ATOM    642  HA  ALA A  48      37.220  50.480  69.760  1.00  0.00           H
ATOM    643  CB  ALA A  48      38.330  50.520  67.940  1.00  0.00           C
ATOM    644  HB1 ALA A  48      38.170  50.680  66.840  1.00  0.00           H
ATOM    645  HB2 ALA A  48      38.830  49.530  68.030  1.00  0.00           H
ATOM    646  HB3 ALA A  48      39.100  51.200  68.340  1.00  0.00           H
ATOM    647  C   ALA A  48      36.460  52.020  68.510  1.00  0.00           C
ATOM    648  O   ALA A  48      36.590  52.970  69.300  1.00  0.00           O
ATOM    649  N   LEU A  49      35.810  52.190  67.310  1.00  0.00           N
ATOM    650  HN  LEU A  49      35.710  51.420  66.670  1.00  0.00           H
ATOM    651  CA  LEU A  49      35.190  53.480  66.870  1.00  0.00           C
ATOM    652  HA  LEU A  49      35.930  54.250  66.940  1.00  0.00           H
ATOM    653  CB  LEU A  49      34.780  53.430  65.360  1.00  0.00           C
ATOM    654  HB1 LEU A  49      34.020  54.220  65.190  1.00  0.00           H
ATOM    655  HB2 LEU A  49      34.240  52.480  65.160  1.00  0.00           H
ATOM    656  CG  LEU A  49      36.010  53.630  64.470  1.00  0.00           C
ATOM    657  HG  LEU A  49      36.790  53.020  64.980  1.00  0.00           H
ATOM    658  CD1 LEU A  49      35.800  53.060  63.060  1.00  0.00           C
ATOM    659 HD11 LEU A  49      34.940  53.420  62.470  1.00  0.00           H
ATOM    660 HD12 LEU A  49      35.680  51.950  63.040  1.00  0.00           H
ATOM    661 HD13 LEU A  49      36.680  53.300  62.420  1.00  0.00           H
ATOM    662  CD2 LEU A  49      36.550  55.080  64.410  1.00  0.00           C
ATOM    663 HD21 LEU A  49      36.940  55.420  65.390  1.00  0.00           H
ATOM    664 HD22 LEU A  49      35.840  55.830  64.000  1.00  0.00           H
ATOM    665 HD23 LEU A  49      37.390  55.140  63.680  1.00  0.00           H
ATOM    666  C   LEU A  49      34.080  53.810  67.810  1.00  0.00           C
ATOM    667  O   LEU A  49      33.900  54.970  68.280  1.00  0.00           O
ATOM    668  N   TRP A  50      33.330  52.730  68.180  1.00  0.00           N
ATOM    669  HN  TRP A  50      33.390  51.890  67.640  1.00  0.00           H
ATOM    670  CA  TRP A  50      32.350  52.830  69.310  1.00  0.00           C
ATOM    671  HA  TRP A  50      31.650  53.620  69.080  1.00  0.00           H
ATOM    672  CB  TRP A  50      31.420  51.620  69.210  1.00  0.00           C
ATOM    673  HB1 TRP A  50      31.990  50.670  69.220  1.00  0.00           H
ATOM    674  HB2 TRP A  50      30.990  51.600  68.190  1.00  0.00           H
ATOM    675  CG  TRP A  50      30.290  51.590  70.220  1.00  0.00           C
ATOM    676  CD1 TRP A  50      29.180  52.490  70.170  1.00  0.00           C
ATOM    677  HD1 TRP A  50      28.960  53.190  69.380  1.00  0.00           H
ATOM    678  NE1 TRP A  50      28.410  52.250  71.260  1.00  0.00           N
ATOM    679  HE1 TRP A  50      27.700  52.790  71.660  1.00  0.00           H
ATOM    680  CE2 TRP A  50      29.060  51.340  72.090  1.00  0.00           C
ATOM    681  CD2 TRP A  50      30.250  50.930  71.440  1.00  0.00           C
ATOM    682  CE3 TRP A  50      31.020  49.930  72.080  1.00  0.00           C
ATOM    683  HE3 TRP A  50      31.890  49.660  71.490  1.00  0.00           H
ATOM    684  CZ3 TRP A  50      30.720  49.520  73.430  1.00  0.00           C
ATOM    685  HZ3 TRP A  50      31.310  48.790  73.950  1.00  0.00           H
ATOM    686  CZ2 TRP A  50      28.630  50.770  73.300  1.00  0.00           C
ATOM    687  HZ2 TRP A  50      27.670  51.000  73.740  1.00  0.00           H
ATOM    688  CH2 TRP A  50      29.480  49.880  73.990  1.00  0.00           C
ATOM    689  HH2 TRP A  50      29.190  49.520  74.960  1.00  0.00           H
ATOM    690  C   TRP A  50      32.850  53.230  70.650  1.00  0.00           C
ATOM    691  O   TRP A  50      32.230  54.090  71.290  1.00  0.00           O
ATOM    692  N   ILE A  51      34.010  52.680  71.100  1.00  0.00           N
ATOM    693  HN  ILE A  51      34.440  51.950  70.580  1.00  0.00           H
ATOM    694  CA  ILE A  51      34.590  52.850  72.400  1.00  0.00           C
ATOM    695  HA  ILE A  51      33.850  52.740  73.190  1.00  0.00           H
ATOM    696  CB  ILE A  51      35.690  51.830  72.580  1.00  0.00           C
ATOM    697  HB  ILE A  51      36.320  51.860  71.670  1.00  0.00           H
ATOM    698  CG2 ILE A  51      36.600  52.160  73.850  1.00  0.00           C
ATOM    699 HG21 ILE A  51      37.320  51.310  73.910  1.00  0.00           H
ATOM    700 HG22 ILE A  51      36.030  52.180  74.810  1.00  0.00           H
ATOM    701 HG23 ILE A  51      37.150  53.100  73.660  1.00  0.00           H
ATOM    702  CG1 ILE A  51      35.080  50.370  72.660  1.00  0.00           C
ATOM    703 HG11 ILE A  51      35.920  49.650  72.610  1.00  0.00           H
ATOM    704 HG12 ILE A  51      34.360  50.180  71.830  1.00  0.00           H
ATOM    705  CD  ILE A  51      34.290  50.130  73.950  1.00  0.00           C
ATOM    706  HD1 ILE A  51      34.910  50.380  74.840  1.00  0.00           H
ATOM    707  HD2 ILE A  51      33.910  49.110  74.130  1.00  0.00           H
ATOM    708  HD3 ILE A  51      33.380  50.770  74.040  1.00  0.00           H
ATOM    709  C   ILE A  51      35.070  54.320  72.640  1.00  0.00           C
ATOM    710  O   ILE A  51      34.880  54.950  73.700  1.00  0.00           O
ATOM    711  N   PHE A  52      35.670  54.930  71.570  1.00  0.00           N
ATOM    712  HN  PHE A  52      35.770  54.430  70.720  1.00  0.00           H
ATOM    713  CA  PHE A  52      36.220  56.230  71.710  1.00  0.00           C
ATOM    714  HA  PHE A  52      36.400  56.400  72.750  1.00  0.00           H
ATOM    715  CB  PHE A  52      37.480  56.580  70.870  1.00  0.00           C
ATOM    716  HB1 PHE A  52      37.950  57.550  71.150  1.00  0.00           H
ATOM    717  HB2 PHE A  52      37.250  56.620  69.790  1.00  0.00           H
ATOM    718  CG  PHE A  52      38.490  55.420  70.850  1.00  0.00           C
ATOM    719  CD1 PHE A  52      38.960  54.860  72.100  1.00  0.00           C
ATOM    720  HD1 PHE A  52      38.580  55.280  73.020  1.00  0.00           H
ATOM    721  CE1 PHE A  52      40.100  54.120  72.160  1.00  0.00           C
ATOM    722  HE1 PHE A  52      40.400  53.840  73.160  1.00  0.00           H
ATOM    723  CZ  PHE A  52      40.640  53.610  70.950  1.00  0.00           C
ATOM    724  HZ  PHE A  52      41.440  52.880  70.970  1.00  0.00           H
ATOM    725  CD2 PHE A  52      39.080  54.940  69.700  1.00  0.00           C
ATOM    726  HD2 PHE A  52      38.700  55.230  68.730  1.00  0.00           H
ATOM    727  CE2 PHE A  52      40.110  54.030  69.710  1.00  0.00           C
ATOM    728  HE2 PHE A  52      40.380  53.560  68.780  1.00  0.00           H
ATOM    729  C   PHE A  52      35.290  57.440  71.310  1.00  0.00           C
ATOM    730  O   PHE A  52      35.350  58.500  71.910  1.00  0.00           O
ATOM    731  N   CYS A  53      34.630  57.290  70.180  1.00  0.00           N
ATOM    732  HN  CYS A  53      34.660  56.410  69.710  1.00  0.00           H
ATOM    733  CA  CYS A  53      33.650  58.220  69.690  1.00  0.00           C
ATOM    734  HA  CYS A  53      34.090  59.210  69.620  1.00  0.00           H
ATOM    735  CB  CYS A  53      33.160  57.810  68.280  1.00  0.00           C
ATOM    736  HB1 CYS A  53      32.570  56.880  68.380  1.00  0.00           H
ATOM    737  HB2 CYS A  53      33.990  57.490  67.630  1.00  0.00           H
ATOM    738  SG  CYS A  53      32.150  59.150  67.530  1.00  0.00           S
ATOM    739  HG1 CYS A  53      31.290  59.400  68.510  1.00  0.00           H
ATOM    740  C   CYS A  53      32.430  58.310  70.560  1.00  0.00           C
ATOM    741  O   CYS A  53      31.940  59.430  70.820  1.00  0.00           O
ATOM    742  N   PHE A  54      31.860  57.150  71.010  1.00  0.00           N
ATOM    743  HN  PHE A  54      32.290  56.290  70.720  1.00  0.00           H
ATOM    744  CA  PHE A  54      30.640  57.140  71.730  1.00  0.00           C
ATOM    745  HA  PHE A  54      30.280  58.160  71.630  1.00  0.00           H
ATOM    746  CB  PHE A  54      29.510  56.140  71.190  1.00  0.00           C
ATOM    747  HB1 PHE A  54      28.600  56.120  71.830  1.00  0.00           H
ATOM    748  HB2 PHE A  54      29.950  55.120  71.150  1.00  0.00           H
ATOM    749  CG  PHE A  54      29.180  56.360  69.780  1.00  0.00           C
ATOM    750  CD1 PHE A  54      28.110  57.180  69.480  1.00  0.00           C
ATOM    751  HD1 PHE A  54      27.730  57.810  70.260  1.00  0.00           H
ATOM    752  CE1 PHE A  54      27.620  57.340  68.180  1.00  0.00           C
ATOM    753  HE1 PHE A  54      26.790  57.970  67.920  1.00  0.00           H
ATOM    754  CZ  PHE A  54      28.330  56.760  67.120  1.00  0.00           C
ATOM    755  HZ  PHE A  54      28.000  57.010  66.120  1.00  0.00           H
ATOM    756  CD2 PHE A  54      29.920  55.920  68.690  1.00  0.00           C
ATOM    757  HD2 PHE A  54      30.800  55.300  68.820  1.00  0.00           H
ATOM    758  CE2 PHE A  54      29.510  56.070  67.320  1.00  0.00           C
ATOM    759  HE2 PHE A  54      30.210  55.800  66.530  1.00  0.00           H
ATOM    760  C   PHE A  54      30.770  56.940  73.200  1.00  0.00           C
ATOM    761  O   PHE A  54      30.260  57.690  74.020  1.00  0.00           O
ATOM    762  N   HSD A  55      31.420  55.850  73.600  1.00  0.00           N
ATOM    763  HN  HSD A  55      31.890  55.340  72.890  1.00  0.00           H
ATOM    764  CA  HSD A  55      31.400  55.360  74.950  1.00  0.00           C
ATOM    765  HA  HSD A  55      30.360  55.340  75.230  1.00  0.00           H
ATOM    766  CB  HSD A  55      31.860  53.830  74.920  1.00  0.00           C
ATOM    767  HB1 HSD A  55      32.860  53.880  74.420  1.00  0.00           H
ATOM    768  HB2 HSD A  55      31.270  53.160  74.260  1.00  0.00           H
ATOM    769  ND1 HSD A  55      30.840  52.440  76.770  1.00  0.00           N
ATOM    770  HD1 HSD A  55      29.930  52.760  76.530  1.00  0.00           H
ATOM    771  CG  HSD A  55      31.950  53.130  76.280  1.00  0.00           C
ATOM    772  CE1 HSD A  55      31.280  51.730  77.840  1.00  0.00           C
ATOM    773  HE1 HSD A  55      30.560  51.210  78.480  1.00  0.00           H
ATOM    774  NE2 HSD A  55      32.600  51.920  78.050  1.00  0.00           N
ATOM    775  CD2 HSD A  55      32.980  52.840  77.080  1.00  0.00           C
ATOM    776  HD2 HSD A  55      34.030  53.010  76.860  1.00  0.00           H
ATOM    777  C   HSD A  55      32.200  56.180  75.990  1.00  0.00           C
ATOM    778  O   HSD A  55      31.650  56.490  77.010  1.00  0.00           O
ATOM    779  N   LEU A  56      33.490  56.470  75.840  1.00  0.00           N
ATOM    780  HN  LEU A  56      33.900  56.080  75.010  1.00  0.00           H
ATOM    781  CA  LEU A  56      34.300  57.250  76.660  1.00  0.00           C
ATOM    782  HA  LEU A  56      34.150  57.010  77.710  1.00  0.00           H
ATOM    783  CB  LEU A  56      35.710  56.980  76.360  1.00  0.00           C
ATOM    784  HB1 LEU A  56      36.390  57.700  76.860  1.00  0.00           H
ATOM    785  HB2 LEU A  56      35.900  57.210  75.280  1.00  0.00           H
ATOM    786  CG  LEU A  56      36.210  55.540  76.620  1.00  0.00           C
ATOM    787  HG  LEU A  56      35.440  54.910  76.120  1.00  0.00           H
ATOM    788  CD1 LEU A  56      37.520  55.290  75.840  1.00  0.00           C
ATOM    789 HD11 LEU A  56      37.390  55.480  74.760  1.00  0.00           H
ATOM    790 HD12 LEU A  56      37.840  54.230  75.940  1.00  0.00           H
ATOM    791 HD13 LEU A  56      38.350  55.920  76.240  1.00  0.00           H
ATOM    792  CD2 LEU A  56      36.300  55.060  78.090  1.00  0.00           C
ATOM    793 HD21 LEU A  56      36.500  53.980  78.260  1.00  0.00           H
ATOM    794 HD22 LEU A  56      35.450  55.460  78.670  1.00  0.00           H
ATOM    795 HD23 LEU A  56      37.150  55.600  78.580  1.00  0.00           H
ATOM    796  C   LEU A  56      34.020  58.720  76.400  1.00  0.00           C
ATOM    797  O   LEU A  56      34.350  59.240  75.360  1.00  0.00           O
ATOM    798  N   LYS A  57      33.340  59.470  77.390  1.00  0.00           N
ATOM    799  HN  LYS A  57      33.150  59.030  78.250  1.00  0.00           H
ATOM    800  CA  LYS A  57      32.800  60.820  77.210  1.00  0.00           C
ATOM    801  HA  LYS A  57      32.470  60.910  76.190  1.00  0.00           H
ATOM    802  CB  LYS A  57      31.700  60.990  78.300  1.00  0.00           C
ATOM    803  HB1 LYS A  57      31.340  62.040  78.310  1.00  0.00           H
ATOM    804  HB2 LYS A  57      32.190  60.800  79.270  1.00  0.00           H
ATOM    805  CG  LYS A  57      30.590  59.930  78.220  1.00  0.00           C
ATOM    806  HG1 LYS A  57      29.700  60.120  78.870  1.00  0.00           H
ATOM    807  HG2 LYS A  57      30.990  58.960  78.580  1.00  0.00           H
ATOM    808  CD  LYS A  57      30.100  59.730  76.780  1.00  0.00           C
ATOM    809  HD1 LYS A  57      30.830  59.010  76.350  1.00  0.00           H
ATOM    810  HD2 LYS A  57      30.090  60.760  76.380  1.00  0.00           H
ATOM    811  CE  LYS A  57      28.610  59.250  76.660  1.00  0.00           C
ATOM    812  HE1 LYS A  57      27.920  59.930  77.210  1.00  0.00           H
ATOM    813  HE2 LYS A  57      28.570  58.240  77.140  1.00  0.00           H
ATOM    814  NZ  LYS A  57      28.160  59.140  75.270  1.00  0.00           N
ATOM    815  HZ1 LYS A  57      28.180  60.070  74.830  1.00  0.00           H
ATOM    816  HZ2 LYS A  57      27.220  58.700  75.120  1.00  0.00           H
ATOM    817  HZ3 LYS A  57      28.790  58.580  74.660  1.00  0.00           H
ATOM    818  C   LYS A  57      33.930  61.930  77.370  1.00  0.00           C
ATOM    819  O   LYS A  57      33.750  63.020  76.820  1.00  0.00           O
ATOM    820  N   SER A  58      35.080  61.580  78.070  1.00  0.00           N
ATOM    821  HN  SER A  58      35.040  60.730  78.590  1.00  0.00           H
ATOM    822  CA  SER A  58      36.230  62.460  78.270  1.00  0.00           C
ATOM    823  HA  SER A  58      35.860  63.470  78.340  1.00  0.00           H
ATOM    824  CB  SER A  58      36.960  62.320  79.590  1.00  0.00           C
ATOM    825  HB1 SER A  58      36.490  63.080  80.240  1.00  0.00           H
ATOM    826  HB2 SER A  58      38.030  62.570  79.460  1.00  0.00           H
ATOM    827  OG  SER A  58      36.790  61.000  80.100  1.00  0.00           O
ATOM    828  HG1 SER A  58      36.010  61.030  80.680  1.00  0.00           H
ATOM    829  C   SER A  58      37.210  62.350  77.130  1.00  0.00           C
ATOM    830  O   SER A  58      37.740  61.250  76.880  1.00  0.00           O
ATOM    831  N   TRP A  59      37.380  63.370  76.250  1.00  0.00           N
ATOM    832  HN  TRP A  59      36.880  64.220  76.220  1.00  0.00           H
ATOM    833  CA  TRP A  59      38.610  63.330  75.390  1.00  0.00           C
ATOM    834  HA  TRP A  59      38.700  62.340  74.960  1.00  0.00           H
ATOM    835  CB  TRP A  59      38.450  64.330  74.190  1.00  0.00           C
ATOM    836  HB1 TRP A  59      39.420  64.290  73.650  1.00  0.00           H
ATOM    837  HB2 TRP A  59      38.390  65.360  74.630  1.00  0.00           H
ATOM    838  CG  TRP A  59      37.390  64.070  73.180  1.00  0.00           C
ATOM    839  CD1 TRP A  59      36.330  64.900  72.810  1.00  0.00           C
ATOM    840  HD1 TRP A  59      36.100  65.870  73.230  1.00  0.00           H
ATOM    841  NE1 TRP A  59      35.640  64.330  71.800  1.00  0.00           N
ATOM    842  HE1 TRP A  59      35.020  64.820  71.230  1.00  0.00           H
ATOM    843  CE2 TRP A  59      36.180  63.160  71.440  1.00  0.00           C
ATOM    844  CD2 TRP A  59      37.280  62.890  72.290  1.00  0.00           C
ATOM    845  CE3 TRP A  59      38.020  61.730  72.170  1.00  0.00           C
ATOM    846  HE3 TRP A  59      38.880  61.540  72.800  1.00  0.00           H
ATOM    847  CZ3 TRP A  59      37.720  60.700  71.210  1.00  0.00           C
ATOM    848  HZ3 TRP A  59      38.160  59.740  70.990  1.00  0.00           H
ATOM    849  CZ2 TRP A  59      35.790  62.180  70.520  1.00  0.00           C
ATOM    850  HZ2 TRP A  59      34.920  62.340  69.900  1.00  0.00           H
ATOM    851  CH2 TRP A  59      36.590  60.990  70.390  1.00  0.00           C
ATOM    852  HH2 TRP A  59      36.380  60.320  69.570  1.00  0.00           H
ATOM    853  C   TRP A  59      39.880  63.480  76.080  1.00  0.00           C
ATOM    854  O   TRP A  59      39.960  64.300  76.970  1.00  0.00           O
ATOM    855  N   LYS A  60      40.870  62.670  75.700  1.00  0.00           N
ATOM    856  HN  LYS A  60      40.810  62.160  74.850  1.00  0.00           H
ATOM    857  CA  LYS A  60      42.200  62.700  76.310  1.00  0.00           C
ATOM    858  HA  LYS A  60      42.440  63.670  76.700  1.00  0.00           H
ATOM    859  CB  LYS A  60      42.500  61.570  77.360  1.00  0.00           C
ATOM    860  HB1 LYS A  60      43.570  61.710  77.670  1.00  0.00           H
ATOM    861  HB2 LYS A  60      42.300  60.630  76.810  1.00  0.00           H
ATOM    862  CG  LYS A  60      41.630  61.780  78.580  1.00  0.00           C
ATOM    863  HG1 LYS A  60      40.560  61.700  78.310  1.00  0.00           H
ATOM    864  HG2 LYS A  60      41.840  62.870  78.790  1.00  0.00           H
ATOM    865  CD  LYS A  60      41.940  61.030  79.920  1.00  0.00           C
ATOM    866  HD1 LYS A  60      42.970  61.320  80.220  1.00  0.00           H
ATOM    867  HD2 LYS A  60      41.920  59.960  79.610  1.00  0.00           H
ATOM    868  CE  LYS A  60      40.900  61.230  81.000  1.00  0.00           C
ATOM    869  HE1 LYS A  60      41.170  60.540  81.820  1.00  0.00           H
ATOM    870  HE2 LYS A  60      39.910  61.230  80.490  1.00  0.00           H
ATOM    871  NZ  LYS A  60      40.990  62.670  81.460  1.00  0.00           N
ATOM    872  HZ1 LYS A  60      40.560  62.840  82.390  1.00  0.00           H
ATOM    873  HZ2 LYS A  60      40.360  63.210  80.800  1.00  0.00           H
ATOM    874  HZ3 LYS A  60      41.940  63.110  81.470  1.00  0.00           H
ATOM    875  C   LYS A  60      43.070  62.470  75.050  1.00  0.00           C
ATOM    876  O   LYS A  60      42.590  61.920  74.040  1.00  0.00           O
ATOM    877  N   SER A  61      44.360  62.900  74.990  1.00  0.00           N
ATOM    878  HN  SER A  61      44.730  63.440  75.750  1.00  0.00           H
ATOM    879  CA  SER A  61      45.080  62.950  73.740  1.00  0.00           C
ATOM    880  HA  SER A  61      44.560  63.570  73.020  1.00  0.00           H
ATOM    881  CB  SER A  61      46.540  63.410  74.030  1.00  0.00           C
ATOM    882  HB1 SER A  61      46.500  64.410  74.510  1.00  0.00           H
ATOM    883  HB2 SER A  61      47.110  63.450  73.080  1.00  0.00           H
ATOM    884  OG  SER A  61      47.080  62.610  75.090  1.00  0.00           O
ATOM    885  HG1 SER A  61      48.030  62.630  74.930  1.00  0.00           H
ATOM    886  C   SER A  61      45.260  61.640  73.000  1.00  0.00           C
ATOM    887  O   SER A  61      44.770  61.560  71.850  1.00  0.00           O
ATOM    888  N   SER A  62      45.710  60.540  73.610  1.00  0.00           N
ATOM    889  HN  SER A  62      46.150  60.590  74.490  1.00  0.00           H
ATOM    890  CA  SER A  62      45.700  59.190  73.040  1.00  0.00           C
ATOM    891  HA  SER A  62      46.360  59.260  72.200  1.00  0.00           H
ATOM    892  CB  SER A  62      46.370  58.110  74.060  1.00  0.00           C
ATOM    893  HB1 SER A  62      47.440  58.430  74.180  1.00  0.00           H
ATOM    894  HB2 SER A  62      46.320  57.060  73.740  1.00  0.00           H
ATOM    895  OG  SER A  62      45.770  58.240  75.310  1.00  0.00           O
ATOM    896  HG1 SER A  62      45.130  57.530  75.380  1.00  0.00           H
ATOM    897  C   SER A  62      44.410  58.680  72.560  1.00  0.00           C
ATOM    898  O   SER A  62      44.370  57.960  71.540  1.00  0.00           O
ATOM    899  N   ARG A  63      43.290  58.980  73.200  1.00  0.00           N
ATOM    900  HN  ARG A  63      43.350  59.680  73.910  1.00  0.00           H
ATOM    901  CA  ARG A  63      42.040  58.540  72.690  1.00  0.00           C
ATOM    902  HA  ARG A  63      42.070  57.460  72.620  1.00  0.00           H
ATOM    903  CB  ARG A  63      40.870  58.910  73.680  1.00  0.00           C
ATOM    904  HB1 ARG A  63      39.900  58.570  73.260  1.00  0.00           H
ATOM    905  HB2 ARG A  63      40.800  60.010  73.750  1.00  0.00           H
ATOM    906  CG  ARG A  63      41.050  58.350  75.120  1.00  0.00           C
ATOM    907  HG1 ARG A  63      42.070  58.540  75.510  1.00  0.00           H
ATOM    908  HG2 ARG A  63      40.760  57.280  74.990  1.00  0.00           H
ATOM    909  CD  ARG A  63      39.920  58.810  76.100  1.00  0.00           C
ATOM    910  HD1 ARG A  63      38.960  58.340  75.800  1.00  0.00           H
ATOM    911  HD2 ARG A  63      39.850  59.910  76.250  1.00  0.00           H
ATOM    912  NE  ARG A  63      40.070  58.200  77.430  1.00  0.00           N
ATOM    913  HE  ARG A  63      40.880  57.620  77.460  1.00  0.00           H
ATOM    914  CZ  ARG A  63      39.250  58.210  78.430  1.00  0.00           C
ATOM    915  NH1 ARG A  63      38.270  59.030  78.470  1.00  0.00           N
ATOM    916 HH11 ARG A  63      37.770  59.230  79.310  1.00  0.00           H
ATOM    917 HH12 ARG A  63      38.200  59.790  77.820  1.00  0.00           H
ATOM    918  NH2 ARG A  63      39.520  57.410  79.450  1.00  0.00           N
ATOM    919 HH21 ARG A  63      40.050  56.570  79.300  1.00  0.00           H
ATOM    920 HH22 ARG A  63      39.100  57.530  80.350  1.00  0.00           H
ATOM    921  C   ARG A  63      41.730  59.130  71.350  1.00  0.00           C
ATOM    922  O   ARG A  63      41.260  58.410  70.450  1.00  0.00           O
ATOM    923  N   ILE A  64      42.120  60.400  71.080  1.00  0.00           N
ATOM    924  HN  ILE A  64      42.470  61.060  71.740  1.00  0.00           H
ATOM    925  CA  ILE A  64      42.020  60.970  69.700  1.00  0.00           C
ATOM    926  HA  ILE A  64      41.090  60.660  69.270  1.00  0.00           H
ATOM    927  CB  ILE A  64      42.050  62.580  69.710  1.00  0.00           C
ATOM    928  HB  ILE A  64      42.910  62.950  70.310  1.00  0.00           H
ATOM    929  CG2 ILE A  64      42.140  63.180  68.300  1.00  0.00           C
ATOM    930 HG21 ILE A  64      42.310  64.280  68.220  1.00  0.00           H
ATOM    931 HG22 ILE A  64      41.290  62.980  67.620  1.00  0.00           H
ATOM    932 HG23 ILE A  64      43.020  62.800  67.740  1.00  0.00           H
ATOM    933  CG1 ILE A  64      40.810  63.120  70.410  1.00  0.00           C
ATOM    934 HG11 ILE A  64      40.500  62.510  71.290  1.00  0.00           H
ATOM    935 HG12 ILE A  64      39.990  63.070  69.660  1.00  0.00           H
ATOM    936  CD  ILE A  64      41.080  64.620  70.840  1.00  0.00           C
ATOM    937  HD1 ILE A  64      41.340  65.360  70.050  1.00  0.00           H
ATOM    938  HD2 ILE A  64      41.980  64.580  71.490  1.00  0.00           H
ATOM    939  HD3 ILE A  64      40.290  65.040  71.510  1.00  0.00           H
ATOM    940  C   ILE A  64      43.000  60.450  68.680  1.00  0.00           C
ATOM    941  O   ILE A  64      42.620  60.230  67.520  1.00  0.00           O
ATOM    942  N   PHE A  65      44.260  60.190  69.100  1.00  0.00           N
ATOM    943  HN  PHE A  65      44.550  60.430  70.030  1.00  0.00           H
ATOM    944  CA  PHE A  65      45.190  59.510  68.270  1.00  0.00           C
ATOM    945  HA  PHE A  65      45.230  60.060  67.340  1.00  0.00           H
ATOM    946  CB  PHE A  65      46.620  59.390  68.930  1.00  0.00           C
ATOM    947  HB1 PHE A  65      47.250  58.770  68.270  1.00  0.00           H
ATOM    948  HB2 PHE A  65      46.490  58.930  69.940  1.00  0.00           H
ATOM    949  CG  PHE A  65      47.410  60.680  69.080  1.00  0.00           C
ATOM    950  CD1 PHE A  65      47.170  61.720  68.150  1.00  0.00           C
ATOM    951  HD1 PHE A  65      46.520  61.680  67.300  1.00  0.00           H
ATOM    952  CE1 PHE A  65      47.910  62.880  68.140  1.00  0.00           C
ATOM    953  HE1 PHE A  65      47.780  63.700  67.440  1.00  0.00           H
ATOM    954  CZ  PHE A  65      48.890  63.060  69.120  1.00  0.00           C
ATOM    955  HZ  PHE A  65      49.350  64.040  69.140  1.00  0.00           H
ATOM    956  CD2 PHE A  65      48.420  60.850  70.070  1.00  0.00           C
ATOM    957  HD2 PHE A  65      48.650  60.080  70.780  1.00  0.00           H
ATOM    958  CE2 PHE A  65      49.080  62.110  70.140  1.00  0.00           C
ATOM    959  HE2 PHE A  65      49.790  62.310  70.940  1.00  0.00           H
ATOM    960  C   PHE A  65      44.780  58.000  67.850  1.00  0.00           C
ATOM    961  O   PHE A  65      44.800  57.640  66.660  1.00  0.00           O
ATOM    962  N   LEU A  66      44.330  57.240  68.850  1.00  0.00           N
ATOM    963  HN  LEU A  66      44.380  57.440  69.820  1.00  0.00           H
ATOM    964  CA  LEU A  66      43.720  55.940  68.550  1.00  0.00           C
ATOM    965  HA  LEU A  66      44.390  55.330  67.950  1.00  0.00           H
ATOM    966  CB  LEU A  66      43.450  55.170  69.850  1.00  0.00           C
ATOM    967  HB1 LEU A  66      42.860  54.280  69.540  1.00  0.00           H
ATOM    968  HB2 LEU A  66      42.850  55.740  70.590  1.00  0.00           H
ATOM    969  CG  LEU A  66      44.690  54.610  70.540  1.00  0.00           C
ATOM    970  HG  LEU A  66      45.350  55.480  70.720  1.00  0.00           H
ATOM    971  CD1 LEU A  66      44.440  53.920  71.900  1.00  0.00           C
ATOM    972 HD11 LEU A  66      44.030  54.560  72.700  1.00  0.00           H
ATOM    973 HD12 LEU A  66      45.420  53.530  72.250  1.00  0.00           H
ATOM    974 HD13 LEU A  66      43.670  53.130  71.710  1.00  0.00           H
ATOM    975  CD2 LEU A  66      45.610  53.700  69.720  1.00  0.00           C
ATOM    976 HD21 LEU A  66      46.070  54.190  68.830  1.00  0.00           H
ATOM    977 HD22 LEU A  66      44.980  52.880  69.310  1.00  0.00           H
ATOM    978 HD23 LEU A  66      46.290  53.140  70.390  1.00  0.00           H
ATOM    979  C   LEU A  66      42.560  55.840  67.630  1.00  0.00           C
ATOM    980  O   LEU A  66      42.310  54.850  66.950  1.00  0.00           O
ATOM    981  N   PHE A  67      41.740  56.920  67.740  1.00  0.00           N
ATOM    982  HN  PHE A  67      41.940  57.710  68.320  1.00  0.00           H
ATOM    983  CA  PHE A  67      40.610  57.170  66.860  1.00  0.00           C
ATOM    984  HA  PHE A  67      39.880  56.380  66.840  1.00  0.00           H
ATOM    985  CB  PHE A  67      39.750  58.410  67.340  1.00  0.00           C
ATOM    986  HB1 PHE A  67      40.410  59.290  67.200  1.00  0.00           H
ATOM    987  HB2 PHE A  67      39.480  58.260  68.410  1.00  0.00           H
ATOM    988  CG  PHE A  67      38.520  58.630  66.580  1.00  0.00           C
ATOM    989  CD1 PHE A  67      37.370  57.910  66.810  1.00  0.00           C
ATOM    990  HD1 PHE A  67      37.360  57.100  67.500  1.00  0.00           H
ATOM    991  CE1 PHE A  67      36.300  57.970  65.890  1.00  0.00           C
ATOM    992  HE1 PHE A  67      35.530  57.220  66.010  1.00  0.00           H
ATOM    993  CZ  PHE A  67      36.280  58.880  64.860  1.00  0.00           C
ATOM    994  HZ  PHE A  67      35.420  58.950  64.200  1.00  0.00           H
ATOM    995  CD2 PHE A  67      38.440  59.670  65.600  1.00  0.00           C
ATOM    996  HD2 PHE A  67      39.260  60.380  65.440  1.00  0.00           H
ATOM    997  CE2 PHE A  67      37.360  59.720  64.710  1.00  0.00           C
ATOM    998  HE2 PHE A  67      37.420  60.440  63.910  1.00  0.00           H
ATOM    999  C   PHE A  67      41.020  57.370  65.450  1.00  0.00           C
ATOM   1000  O   PHE A  67      40.440  56.790  64.490  1.00  0.00           O
ATOM   1001  N   ASN A  68      42.040  58.240  65.230  1.00  0.00           N
ATOM   1002  HN  ASN A  68      42.340  58.750  66.040  1.00  0.00           H
ATOM   1003  CA  ASN A  68      42.700  58.370  63.960  1.00  0.00           C
ATOM   1004  HA  ASN A  68      41.880  58.640  63.300  1.00  0.00           H
ATOM   1005  CB  ASN A  68      43.720  59.560  63.950  1.00  0.00           C
ATOM   1006  HB1 ASN A  68      44.180  59.500  62.930  1.00  0.00           H
ATOM   1007  HB2 ASN A  68      44.540  59.440  64.670  1.00  0.00           H
ATOM   1008  CG  ASN A  68      43.150  61.010  63.980  1.00  0.00           C
ATOM   1009  OD1 ASN A  68      43.080  61.630  62.860  1.00  0.00           O
ATOM   1010  ND2 ASN A  68      42.730  61.530  65.140  1.00  0.00           N
ATOM   1011 HD21 ASN A  68      42.990  61.030  65.960  1.00  0.00           H
ATOM   1012 HD22 ASN A  68      42.230  62.400  65.120  1.00  0.00           H
ATOM   1013  C   ASN A  68      43.290  57.100  63.420  1.00  0.00           C
ATOM   1014  O   ASN A  68      43.120  56.850  62.240  1.00  0.00           O
ATOM   1015  N   LEU A  69      43.950  56.270  64.220  1.00  0.00           N
ATOM   1016  HN  LEU A  69      44.140  56.460  65.180  1.00  0.00           H
ATOM   1017  CA  LEU A  69      44.490  54.980  63.780  1.00  0.00           C
ATOM   1018  HA  LEU A  69      45.070  55.200  62.900  1.00  0.00           H
ATOM   1019  CB  LEU A  69      45.540  54.480  64.860  1.00  0.00           C
ATOM   1020  HB1 LEU A  69      44.920  54.570  65.770  1.00  0.00           H
ATOM   1021  HB2 LEU A  69      46.300  55.270  65.050  1.00  0.00           H
ATOM   1022  CG  LEU A  69      45.990  53.040  64.720  1.00  0.00           C
ATOM   1023  HG  LEU A  69      45.110  52.380  64.860  1.00  0.00           H
ATOM   1024  CD1 LEU A  69      46.500  52.720  63.290  1.00  0.00           C
ATOM   1025 HD11 LEU A  69      46.790  51.660  63.150  1.00  0.00           H
ATOM   1026 HD12 LEU A  69      47.370  53.420  63.150  1.00  0.00           H
ATOM   1027 HD13 LEU A  69      45.820  52.970  62.460  1.00  0.00           H
ATOM   1028  CD2 LEU A  69      47.110  52.800  65.620  1.00  0.00           C
ATOM   1029 HD21 LEU A  69      47.520  51.780  65.460  1.00  0.00           H
ATOM   1030 HD22 LEU A  69      46.660  52.770  66.640  1.00  0.00           H
ATOM   1031 HD23 LEU A  69      47.880  53.600  65.630  1.00  0.00           H
ATOM   1032  C   LEU A  69      43.470  53.910  63.380  1.00  0.00           C
ATOM   1033  O   LEU A  69      43.570  53.190  62.360  1.00  0.00           O
ATOM   1034  N   ALA A  70      42.500  53.820  64.260  1.00  0.00           N
ATOM   1035  HN  ALA A  70      42.520  54.260  65.150  1.00  0.00           H
ATOM   1036  CA  ALA A  70      41.250  53.070  64.000  1.00  0.00           C
ATOM   1037  HA  ALA A  70      41.470  52.020  63.860  1.00  0.00           H
ATOM   1038  CB  ALA A  70      40.380  53.310  65.260  1.00  0.00           C
ATOM   1039  HB1 ALA A  70      40.810  52.840  66.170  1.00  0.00           H
ATOM   1040  HB2 ALA A  70      39.350  52.940  65.070  1.00  0.00           H
ATOM   1041  HB3 ALA A  70      40.230  54.400  65.230  1.00  0.00           H
ATOM   1042  C   ALA A  70      40.350  53.480  62.820  1.00  0.00           C
ATOM   1043  O   ALA A  70      40.000  52.540  62.100  1.00  0.00           O
ATOM   1044  N   VAL A  71      40.120  54.740  62.490  1.00  0.00           N
ATOM   1045  HN  VAL A  71      40.380  55.410  63.180  1.00  0.00           H
ATOM   1046  CA  VAL A  71      39.640  55.240  61.250  1.00  0.00           C
ATOM   1047  HA  VAL A  71      38.680  54.790  61.030  1.00  0.00           H
ATOM   1048  CB  VAL A  71      39.370  56.780  61.220  1.00  0.00           C
ATOM   1049  HB  VAL A  71      40.210  57.230  61.780  1.00  0.00           H
ATOM   1050  CG1 VAL A  71      39.280  57.530  59.800  1.00  0.00           C
ATOM   1051 HG11 VAL A  71      38.410  57.220  59.170  1.00  0.00           H
ATOM   1052 HG12 VAL A  71      40.250  57.530  59.270  1.00  0.00           H
ATOM   1053 HG13 VAL A  71      39.190  58.600  60.090  1.00  0.00           H
ATOM   1054  CG2 VAL A  71      38.080  57.070  62.070  1.00  0.00           C
ATOM   1055 HG21 VAL A  71      37.310  56.340  61.750  1.00  0.00           H
ATOM   1056 HG22 VAL A  71      37.730  58.100  61.850  1.00  0.00           H
ATOM   1057 HG23 VAL A  71      38.310  56.970  63.150  1.00  0.00           H
ATOM   1058  C   VAL A  71      40.470  54.850  60.020  1.00  0.00           C
ATOM   1059  O   VAL A  71      39.980  54.160  59.110  1.00  0.00           O
ATOM   1060  N   ALA A  72      41.800  55.080  60.020  1.00  0.00           N
ATOM   1061  HN  ALA A  72      42.100  55.770  60.680  1.00  0.00           H
ATOM   1062  CA  ALA A  72      42.640  54.710  58.950  1.00  0.00           C
ATOM   1063  HA  ALA A  72      42.270  55.140  58.020  1.00  0.00           H
ATOM   1064  CB  ALA A  72      44.050  55.140  59.100  1.00  0.00           C
ATOM   1065  HB1 ALA A  72      44.660  54.790  59.960  1.00  0.00           H
ATOM   1066  HB2 ALA A  72      44.140  56.250  59.070  1.00  0.00           H
ATOM   1067  HB3 ALA A  72      44.570  54.870  58.150  1.00  0.00           H
ATOM   1068  C   ALA A  72      42.570  53.200  58.720  1.00  0.00           C
ATOM   1069  O   ALA A  72      42.340  52.750  57.580  1.00  0.00           O
ATOM   1070  N   ASP A  73      42.560  52.320  59.680  1.00  0.00           N
ATOM   1071  HN  ASP A  73      42.710  52.650  60.610  1.00  0.00           H
ATOM   1072  CA  ASP A  73      42.290  50.930  59.540  1.00  0.00           C
ATOM   1073  HA  ASP A  73      42.900  50.610  58.720  1.00  0.00           H
ATOM   1074  CB  ASP A  73      42.540  50.160  60.870  1.00  0.00           C
ATOM   1075  HB1 ASP A  73      42.340  49.080  60.770  1.00  0.00           H
ATOM   1076  HB2 ASP A  73      41.930  50.590  61.700  1.00  0.00           H
ATOM   1077  CG  ASP A  73      44.070  50.160  61.160  1.00  0.00           C
ATOM   1078  OD1 ASP A  73      45.030  50.250  60.490  1.00  0.00           O
ATOM   1079  OD2 ASP A  73      44.140  49.780  62.480  1.00  0.00           O
ATOM   1080  HD2 ASP A  73      45.030  49.790  62.840  1.00  0.00           H
ATOM   1081  C   ASP A  73      40.880  50.530  59.170  1.00  0.00           C
ATOM   1082  O   ASP A  73      40.680  49.710  58.290  1.00  0.00           O
ATOM   1083  N   PHE A  74      39.860  51.280  59.700  1.00  0.00           N
ATOM   1084  HN  PHE A  74      39.970  51.940  60.440  1.00  0.00           H
ATOM   1085  CA  PHE A  74      38.450  51.000  59.380  1.00  0.00           C
ATOM   1086  HA  PHE A  74      38.240  49.950  59.490  1.00  0.00           H
ATOM   1087  CB  PHE A  74      37.510  51.660  60.410  1.00  0.00           C
ATOM   1088  HB1 PHE A  74      37.630  52.760  60.380  1.00  0.00           H
ATOM   1089  HB2 PHE A  74      37.740  51.210  61.400  1.00  0.00           H
ATOM   1090  CG  PHE A  74      36.000  51.300  60.180  1.00  0.00           C
ATOM   1091  CD1 PHE A  74      35.230  52.240  59.660  1.00  0.00           C
ATOM   1092  HD1 PHE A  74      35.690  53.150  59.300  1.00  0.00           H
ATOM   1093  CE1 PHE A  74      33.840  52.120  59.650  1.00  0.00           C
ATOM   1094  HE1 PHE A  74      33.330  53.000  59.290  1.00  0.00           H
ATOM   1095  CZ  PHE A  74      33.290  50.940  60.100  1.00  0.00           C
ATOM   1096  HZ  PHE A  74      32.220  50.900  60.040  1.00  0.00           H
ATOM   1097  CD2 PHE A  74      35.430  50.090  60.710  1.00  0.00           C
ATOM   1098  HD2 PHE A  74      36.140  49.400  61.140  1.00  0.00           H
ATOM   1099  CE2 PHE A  74      34.070  49.970  60.780  1.00  0.00           C
ATOM   1100  HE2 PHE A  74      33.570  49.060  61.080  1.00  0.00           H
ATOM   1101  C   PHE A  74      38.140  51.270  57.900  1.00  0.00           C
ATOM   1102  O   PHE A  74      37.660  50.360  57.230  1.00  0.00           O
ATOM   1103  N   LEU A  75      38.420  52.490  57.360  1.00  0.00           N
ATOM   1104  HN  LEU A  75      38.740  53.270  57.880  1.00  0.00           H
ATOM   1105  CA  LEU A  75      38.280  52.870  55.960  1.00  0.00           C
ATOM   1106  HA  LEU A  75      37.280  52.660  55.610  1.00  0.00           H
ATOM   1107  CB  LEU A  75      38.490  54.340  55.910  1.00  0.00           C
ATOM   1108  HB1 LEU A  75      38.510  54.690  54.860  1.00  0.00           H
ATOM   1109  HB2 LEU A  75      39.540  54.450  56.270  1.00  0.00           H
ATOM   1110  CG  LEU A  75      37.560  55.300  56.600  1.00  0.00           C
ATOM   1111  HG  LEU A  75      37.410  55.090  57.680  1.00  0.00           H
ATOM   1112  CD1 LEU A  75      38.200  56.680  56.570  1.00  0.00           C
ATOM   1113 HD11 LEU A  75      39.250  56.650  56.930  1.00  0.00           H
ATOM   1114 HD12 LEU A  75      37.590  57.460  57.060  1.00  0.00           H
ATOM   1115 HD13 LEU A  75      38.200  56.930  55.480  1.00  0.00           H
ATOM   1116  CD2 LEU A  75      36.210  55.360  55.950  1.00  0.00           C
ATOM   1117 HD21 LEU A  75      35.570  56.030  56.560  1.00  0.00           H
ATOM   1118 HD22 LEU A  75      35.760  54.360  55.770  1.00  0.00           H
ATOM   1119 HD23 LEU A  75      36.300  55.910  54.990  1.00  0.00           H
ATOM   1120  C   LEU A  75      39.280  52.160  55.060  1.00  0.00           C
ATOM   1121  O   LEU A  75      39.050  52.010  53.860  1.00  0.00           O
ATOM   1122  N   LEU A  76      40.490  51.780  55.530  1.00  0.00           N
ATOM   1123  HN  LEU A  76      40.910  52.060  56.400  1.00  0.00           H
ATOM   1124  CA  LEU A  76      41.260  50.750  54.820  1.00  0.00           C
ATOM   1125  HA  LEU A  76      41.340  51.090  53.800  1.00  0.00           H
ATOM   1126  CB  LEU A  76      42.700  50.690  55.350  1.00  0.00           C
ATOM   1127  HB1 LEU A  76      42.660  50.520  56.450  1.00  0.00           H
ATOM   1128  HB2 LEU A  76      43.180  51.650  55.080  1.00  0.00           H
ATOM   1129  CG  LEU A  76      43.690  49.670  54.870  1.00  0.00           C
ATOM   1130  HG  LEU A  76      43.170  48.690  54.920  1.00  0.00           H
ATOM   1131  CD1 LEU A  76      43.920  49.950  53.360  1.00  0.00           C
ATOM   1132 HD11 LEU A  76      43.070  49.640  52.710  1.00  0.00           H
ATOM   1133 HD12 LEU A  76      44.900  49.540  53.070  1.00  0.00           H
ATOM   1134 HD13 LEU A  76      44.180  51.010  53.160  1.00  0.00           H
ATOM   1135  CD2 LEU A  76      45.020  49.640  55.650  1.00  0.00           C
ATOM   1136 HD21 LEU A  76      44.770  49.410  56.710  1.00  0.00           H
ATOM   1137 HD22 LEU A  76      45.700  50.520  55.580  1.00  0.00           H
ATOM   1138 HD23 LEU A  76      45.700  48.860  55.240  1.00  0.00           H
ATOM   1139  C   LEU A  76      40.640  49.390  54.660  1.00  0.00           C
ATOM   1140  O   LEU A  76      40.710  48.870  53.600  1.00  0.00           O
ATOM   1141  N   ILE A  77      39.930  48.840  55.630  1.00  0.00           N
ATOM   1142  HN  ILE A  77      39.900  49.290  56.510  1.00  0.00           H
ATOM   1143  CA  ILE A  77      39.320  47.590  55.480  1.00  0.00           C
ATOM   1144  HA  ILE A  77      40.050  46.940  55.030  1.00  0.00           H
ATOM   1145  CB  ILE A  77      38.940  47.030  56.850  1.00  0.00           C
ATOM   1146  HB  ILE A  77      38.500  47.870  57.420  1.00  0.00           H
ATOM   1147  CG2 ILE A  77      37.900  45.920  56.690  1.00  0.00           C
ATOM   1148 HG21 ILE A  77      37.610  45.590  57.710  1.00  0.00           H
ATOM   1149 HG22 ILE A  77      38.260  45.070  56.080  1.00  0.00           H
ATOM   1150 HG23 ILE A  77      36.870  46.160  56.340  1.00  0.00           H
ATOM   1151  CG1 ILE A  77      40.190  46.560  57.640  1.00  0.00           C
ATOM   1152 HG11 ILE A  77      39.930  46.630  58.720  1.00  0.00           H
ATOM   1153 HG12 ILE A  77      41.030  47.260  57.450  1.00  0.00           H
ATOM   1154  CD  ILE A  77      40.780  45.190  57.120  1.00  0.00           C
ATOM   1155  HD1 ILE A  77      40.880  45.290  56.020  1.00  0.00           H
ATOM   1156  HD2 ILE A  77      40.210  44.280  57.400  1.00  0.00           H
ATOM   1157  HD3 ILE A  77      41.770  45.050  57.600  1.00  0.00           H
ATOM   1158  C   ILE A  77      38.100  47.580  54.550  1.00  0.00           C
ATOM   1159  O   ILE A  77      37.910  46.610  53.820  1.00  0.00           O
ATOM   1160  N   ILE A  78      37.300  48.650  54.450  1.00  0.00           N
ATOM   1161  HN  ILE A  78      37.420  49.390  55.110  1.00  0.00           H
ATOM   1162  CA  ILE A  78      36.160  48.780  53.530  1.00  0.00           C
ATOM   1163  HA  ILE A  78      35.580  47.890  53.720  1.00  0.00           H
ATOM   1164  CB  ILE A  78      35.230  49.880  54.030  1.00  0.00           C
ATOM   1165  HB  ILE A  78      35.800  50.820  54.160  1.00  0.00           H
ATOM   1166  CG2 ILE A  78      34.280  50.220  52.910  1.00  0.00           C
ATOM   1167 HG21 ILE A  78      34.770  50.760  52.070  1.00  0.00           H
ATOM   1168 HG22 ILE A  78      33.480  50.870  53.320  1.00  0.00           H
ATOM   1169 HG23 ILE A  78      33.860  49.210  52.700  1.00  0.00           H
ATOM   1170  CG1 ILE A  78      34.560  49.540  55.380  1.00  0.00           C
ATOM   1171 HG11 ILE A  78      35.140  49.110  56.240  1.00  0.00           H
ATOM   1172 HG12 ILE A  78      33.750  48.780  55.240  1.00  0.00           H
ATOM   1173  CD  ILE A  78      33.920  50.850  55.850  1.00  0.00           C
ATOM   1174  HD1 ILE A  78      32.870  50.880  55.490  1.00  0.00           H
ATOM   1175  HD2 ILE A  78      34.340  51.770  55.390  1.00  0.00           H
ATOM   1176  HD3 ILE A  78      33.860  50.860  56.960  1.00  0.00           H
ATOM   1177  C   ILE A  78      36.650  48.820  52.020  1.00  0.00           C
ATOM   1178  O   ILE A  78      35.880  48.700  51.060  1.00  0.00           O
ATOM   1179  N   CYS A  79      37.930  49.130  51.780  1.00  0.00           N
ATOM   1180  HN  CYS A  79      38.420  49.500  52.560  1.00  0.00           H
ATOM   1181  CA  CYS A  79      38.540  49.090  50.440  1.00  0.00           C
ATOM   1182  HA  CYS A  79      37.950  49.530  49.640  1.00  0.00           H
ATOM   1183  CB  CYS A  79      39.920  49.840  50.320  1.00  0.00           C
ATOM   1184  HB1 CYS A  79      40.230  49.700  49.260  1.00  0.00           H
ATOM   1185  HB2 CYS A  79      40.690  49.500  51.050  1.00  0.00           H
ATOM   1186  SG  CYS A  79      39.780  51.660  50.450  1.00  0.00           S
ATOM   1187  HG1 CYS A  79      39.290  51.650  51.690  1.00  0.00           H
ATOM   1188  C   CYS A  79      38.700  47.600  49.940  1.00  0.00           C
ATOM   1189  O   CYS A  79      38.730  47.320  48.740  1.00  0.00           O
ATOM   1190  N   LEU A  80      38.820  46.590  50.850  1.00  0.00           N
ATOM   1191  HN  LEU A  80      38.710  46.840  51.810  1.00  0.00           H
ATOM   1192  CA  LEU A  80      39.050  45.190  50.570  1.00  0.00           C
ATOM   1193  HA  LEU A  80      39.950  45.210  49.970  1.00  0.00           H
ATOM   1194  CB  LEU A  80      39.390  44.280  51.840  1.00  0.00           C
ATOM   1195  HB1 LEU A  80      39.610  43.290  51.390  1.00  0.00           H
ATOM   1196  HB2 LEU A  80      38.530  44.150  52.520  1.00  0.00           H
ATOM   1197  CG  LEU A  80      40.610  44.710  52.630  1.00  0.00           C
ATOM   1198  HG  LEU A  80      40.470  45.720  53.080  1.00  0.00           H
ATOM   1199  CD1 LEU A  80      40.860  43.710  53.760  1.00  0.00           C
ATOM   1200 HD11 LEU A  80      41.770  44.010  54.330  1.00  0.00           H
ATOM   1201 HD12 LEU A  80      40.930  42.710  53.290  1.00  0.00           H
ATOM   1202 HD13 LEU A  80      40.000  43.620  54.470  1.00  0.00           H
ATOM   1203  CD2 LEU A  80      41.830  44.800  51.750  1.00  0.00           C
ATOM   1204 HD21 LEU A  80      42.710  45.260  52.250  1.00  0.00           H
ATOM   1205 HD22 LEU A  80      41.590  45.550  50.960  1.00  0.00           H
ATOM   1206 HD23 LEU A  80      41.970  43.860  51.200  1.00  0.00           H
ATOM   1207  C   LEU A  80      38.060  44.510  49.690  1.00  0.00           C
ATOM   1208  O   LEU A  80      38.530  43.930  48.770  1.00  0.00           O
ATOM   1209  N   PRO A  81      36.730  44.570  49.860  1.00  0.00           N
ATOM   1210  CD  PRO A  81      36.020  44.950  51.060  1.00  0.00           C
ATOM   1211  HD1 PRO A  81      36.270  46.040  51.050  1.00  0.00           H
ATOM   1212  HD2 PRO A  81      36.450  44.370  51.900  1.00  0.00           H
ATOM   1213  CA  PRO A  81      35.840  44.240  48.730  1.00  0.00           C
ATOM   1214  HA  PRO A  81      35.940  43.170  48.610  1.00  0.00           H
ATOM   1215  CB  PRO A  81      34.440  44.560  49.290  1.00  0.00           C
ATOM   1216  HB1 PRO A  81      33.610  43.860  49.060  1.00  0.00           H
ATOM   1217  HB2 PRO A  81      34.110  45.580  48.980  1.00  0.00           H
ATOM   1218  CG  PRO A  81      34.520  44.630  50.770  1.00  0.00           C
ATOM   1219  HG1 PRO A  81      33.760  45.310  51.220  1.00  0.00           H
ATOM   1220  HG2 PRO A  81      34.390  43.630  51.230  1.00  0.00           H
ATOM   1221  C   PRO A  81      36.060  44.820  47.430  1.00  0.00           C
ATOM   1222  O   PRO A  81      36.000  44.090  46.500  1.00  0.00           O
ATOM   1223  N   PHE A  82      36.310  46.150  47.310  1.00  0.00           N
ATOM   1224  HN  PHE A  82      36.320  46.740  48.100  1.00  0.00           H
ATOM   1225  CA  PHE A  82      36.650  46.740  46.090  1.00  0.00           C
ATOM   1226  HA  PHE A  82      35.900  46.360  45.410  1.00  0.00           H
ATOM   1227  CB  PHE A  82      36.670  48.240  46.180  1.00  0.00           C
ATOM   1228  HB1 PHE A  82      36.820  48.740  45.200  1.00  0.00           H
ATOM   1229  HB2 PHE A  82      37.410  48.670  46.890  1.00  0.00           H
ATOM   1230  CG  PHE A  82      35.240  48.590  46.580  1.00  0.00           C
ATOM   1231  CD1 PHE A  82      34.240  48.680  45.620  1.00  0.00           C
ATOM   1232  HD1 PHE A  82      34.540  48.550  44.590  1.00  0.00           H
ATOM   1233  CE1 PHE A  82      32.930  49.080  45.980  1.00  0.00           C
ATOM   1234  HE1 PHE A  82      32.090  49.320  45.350  1.00  0.00           H
ATOM   1235  CZ  PHE A  82      32.620  49.370  47.330  1.00  0.00           C
ATOM   1236  HZ  PHE A  82      31.680  49.840  47.540  1.00  0.00           H
ATOM   1237  CD2 PHE A  82      34.900  48.860  47.880  1.00  0.00           C
ATOM   1238  HD2 PHE A  82      35.610  48.630  48.670  1.00  0.00           H
ATOM   1239  CE2 PHE A  82      33.570  49.260  48.240  1.00  0.00           C
ATOM   1240  HE2 PHE A  82      33.400  49.440  49.290  1.00  0.00           H
ATOM   1241  C   PHE A  82      37.960  46.350  45.400  1.00  0.00           C
ATOM   1242  O   PHE A  82      37.980  46.000  44.200  1.00  0.00           O
ATOM   1243  N   LEU A  83      39.080  46.170  46.130  1.00  0.00           N
ATOM   1244  HN  LEU A  83      38.920  46.300  47.110  1.00  0.00           H
ATOM   1245  CA  LEU A  83      40.250  45.450  45.700  1.00  0.00           C
ATOM   1246  HA  LEU A  83      40.580  45.950  44.800  1.00  0.00           H
ATOM   1247  CB  LEU A  83      41.350  45.690  46.690  1.00  0.00           C
ATOM   1248  HB1 LEU A  83      41.140  44.840  47.380  1.00  0.00           H
ATOM   1249  HB2 LEU A  83      41.170  46.660  47.200  1.00  0.00           H
ATOM   1250  CG  LEU A  83      42.770  45.630  46.080  1.00  0.00           C
ATOM   1251  HG  LEU A  83      42.840  44.610  45.650  1.00  0.00           H
ATOM   1252  CD1 LEU A  83      43.190  46.530  44.850  1.00  0.00           C
ATOM   1253 HD11 LEU A  83      42.510  46.300  44.010  1.00  0.00           H
ATOM   1254 HD12 LEU A  83      44.260  46.350  44.610  1.00  0.00           H
ATOM   1255 HD13 LEU A  83      43.030  47.600  45.100  1.00  0.00           H
ATOM   1256  CD2 LEU A  83      43.840  45.710  47.150  1.00  0.00           C
ATOM   1257 HD21 LEU A  83      44.840  45.980  46.740  1.00  0.00           H
ATOM   1258 HD22 LEU A  83      43.880  44.910  47.900  1.00  0.00           H
ATOM   1259 HD23 LEU A  83      43.640  46.630  47.750  1.00  0.00           H
ATOM   1260  C   LEU A  83      40.030  44.010  45.400  1.00  0.00           C
ATOM   1261  O   LEU A  83      40.560  43.540  44.380  1.00  0.00           O
ATOM   1262  N   MET A  84      39.170  43.340  46.280  1.00  0.00           N
ATOM   1263  HN  MET A  84      38.700  43.770  47.050  1.00  0.00           H
ATOM   1264  CA  MET A  84      38.890  41.970  46.000  1.00  0.00           C
ATOM   1265  HA  MET A  84      39.820  41.420  45.950  1.00  0.00           H
ATOM   1266  CB  MET A  84      37.990  41.320  47.200  1.00  0.00           C
ATOM   1267  HB1 MET A  84      37.020  41.870  47.180  1.00  0.00           H
ATOM   1268  HB2 MET A  84      38.670  41.600  48.040  1.00  0.00           H
ATOM   1269  CG  MET A  84      37.770  39.820  47.120  1.00  0.00           C
ATOM   1270  HG1 MET A  84      38.800  39.440  47.330  1.00  0.00           H
ATOM   1271  HG2 MET A  84      37.380  39.420  46.160  1.00  0.00           H
ATOM   1272  SD  MET A  84      36.540  39.340  48.380  1.00  0.00           S
ATOM   1273  CE  MET A  84      37.600  39.820  49.750  1.00  0.00           C
ATOM   1274  HE1 MET A  84      38.140  38.930  50.120  1.00  0.00           H
ATOM   1275  HE2 MET A  84      37.090  40.090  50.700  1.00  0.00           H
ATOM   1276  HE3 MET A  84      38.360  40.610  49.570  1.00  0.00           H
ATOM   1277  C   MET A  84      38.240  41.750  44.710  1.00  0.00           C
ATOM   1278  O   MET A  84      38.750  40.870  43.970  1.00  0.00           O
ATOM   1279  N   ASP A  85      37.210  42.580  44.350  1.00  0.00           N
ATOM   1280  HN  ASP A  85      36.920  43.200  45.070  1.00  0.00           H
ATOM   1281  CA  ASP A  85      36.400  42.600  43.130  1.00  0.00           C
ATOM   1282  HA  ASP A  85      35.960  41.620  43.150  1.00  0.00           H
ATOM   1283  CB  ASP A  85      35.270  43.650  43.250  1.00  0.00           C
ATOM   1284  HB1 ASP A  85      35.640  44.600  43.700  1.00  0.00           H
ATOM   1285  HB2 ASP A  85      34.460  43.290  43.920  1.00  0.00           H
ATOM   1286  CG  ASP A  85      34.730  44.080  41.910  1.00  0.00           C
ATOM   1287  OD1 ASP A  85      34.370  43.210  41.120  1.00  0.00           O
ATOM   1288  OD2 ASP A  85      34.270  45.250  41.900  1.00  0.00           O
ATOM   1289  C   ASP A  85      37.280  42.690  41.890  1.00  0.00           C
ATOM   1290  O   ASP A  85      37.400  41.840  41.060  1.00  0.00           O
ATOM   1291  N   ASN A  86      38.140  43.770  41.950  1.00  0.00           N
ATOM   1292  HN  ASN A  86      38.070  44.490  42.640  1.00  0.00           H
ATOM   1293  CA  ASN A  86      39.240  44.020  40.990  1.00  0.00           C
ATOM   1294  HA  ASN A  86      38.760  44.330  40.070  1.00  0.00           H
ATOM   1295  CB  ASN A  86      40.060  45.270  41.580  1.00  0.00           C
ATOM   1296  HB1 ASN A  86      40.390  44.990  42.600  1.00  0.00           H
ATOM   1297  HB2 ASN A  86      39.300  46.060  41.780  1.00  0.00           H
ATOM   1298  CG  ASN A  86      41.170  45.890  40.670  1.00  0.00           C
ATOM   1299  OD1 ASN A  86      42.290  46.230  41.090  1.00  0.00           O
ATOM   1300  ND2 ASN A  86      40.890  46.020  39.370  1.00  0.00           N
ATOM   1301 HD21 ASN A  86      41.490  46.610  38.860  1.00  0.00           H
ATOM   1302 HD22 ASN A  86      39.990  45.730  39.030  1.00  0.00           H
ATOM   1303  C   ASN A  86      40.240  42.890  40.690  1.00  0.00           C
ATOM   1304  O   ASN A  86      40.320  42.300  39.590  1.00  0.00           O
ATOM   1305  N   TYR A  87      40.880  42.410  41.770  1.00  0.00           N
ATOM   1306  HN  TYR A  87      40.680  42.870  42.620  1.00  0.00           H
ATOM   1307  CA  TYR A  87      41.780  41.290  41.670  1.00  0.00           C
ATOM   1308  HA  TYR A  87      42.590  41.470  40.990  1.00  0.00           H
ATOM   1309  CB  TYR A  87      42.500  40.970  43.040  1.00  0.00           C
ATOM   1310  HB1 TYR A  87      43.180  40.130  42.810  1.00  0.00           H
ATOM   1311  HB2 TYR A  87      41.760  40.770  43.850  1.00  0.00           H
ATOM   1312  CG  TYR A  87      43.500  41.930  43.590  1.00  0.00           C
ATOM   1313  CD1 TYR A  87      43.930  43.030  42.870  1.00  0.00           C
ATOM   1314  HD1 TYR A  87      43.490  43.250  41.900  1.00  0.00           H
ATOM   1315  CE1 TYR A  87      44.910  43.900  43.390  1.00  0.00           C
ATOM   1316  HE1 TYR A  87      45.190  44.730  42.760  1.00  0.00           H
ATOM   1317  CZ  TYR A  87      45.500  43.670  44.620  1.00  0.00           C
ATOM   1318  OH  TYR A  87      46.480  44.650  45.030  1.00  0.00           O
ATOM   1319  HH  TYR A  87      46.940  45.060  44.290  1.00  0.00           H
ATOM   1320  CD2 TYR A  87      44.030  41.730  44.870  1.00  0.00           C
ATOM   1321  HD2 TYR A  87      43.690  40.910  45.470  1.00  0.00           H
ATOM   1322  CE2 TYR A  87      45.020  42.630  45.350  1.00  0.00           C
ATOM   1323  HE2 TYR A  87      45.500  42.470  46.290  1.00  0.00           H
ATOM   1324  C   TYR A  87      41.170  40.010  41.180  1.00  0.00           C
ATOM   1325  O   TYR A  87      41.770  39.400  40.310  1.00  0.00           O
ATOM   1326  N   VAL A  88      39.990  39.580  41.580  1.00  0.00           N
ATOM   1327  HN  VAL A  88      39.430  40.100  42.220  1.00  0.00           H
ATOM   1328  CA  VAL A  88      39.440  38.280  41.190  1.00  0.00           C
ATOM   1329  HA  VAL A  88      40.240  37.560  41.260  1.00  0.00           H
ATOM   1330  CB  VAL A  88      38.440  37.900  42.320  1.00  0.00           C
ATOM   1331  HB  VAL A  88      38.950  38.030  43.310  1.00  0.00           H
ATOM   1332  CG1 VAL A  88      37.070  38.610  42.210  1.00  0.00           C
ATOM   1333 HG11 VAL A  88      37.200  39.720  42.160  1.00  0.00           H
ATOM   1334 HG12 VAL A  88      36.370  38.250  43.000  1.00  0.00           H
ATOM   1335 HG13 VAL A  88      36.520  38.370  41.270  1.00  0.00           H
ATOM   1336  CG2 VAL A  88      38.110  36.320  42.090  1.00  0.00           C
ATOM   1337 HG21 VAL A  88      37.620  36.100  41.120  1.00  0.00           H
ATOM   1338 HG22 VAL A  88      37.410  35.910  42.850  1.00  0.00           H
ATOM   1339 HG23 VAL A  88      39.110  35.850  42.200  1.00  0.00           H
ATOM   1340  C   VAL A  88      38.830  38.220  39.790  1.00  0.00           C
ATOM   1341  O   VAL A  88      38.890  37.170  39.130  1.00  0.00           O
ATOM   1342  N   ARG A  89      38.420  39.430  39.340  1.00  0.00           N
ATOM   1343  HN  ARG A  89      38.190  40.080  40.060  1.00  0.00           H
ATOM   1344  CA  ARG A  89      38.020  39.670  38.020  1.00  0.00           C
ATOM   1345  HA  ARG A  89      37.780  38.680  37.620  1.00  0.00           H
ATOM   1346  CB  ARG A  89      36.770  40.650  37.900  1.00  0.00           C
ATOM   1347  HB1 ARG A  89      36.530  40.580  36.810  1.00  0.00           H
ATOM   1348  HB2 ARG A  89      37.180  41.650  38.150  1.00  0.00           H
ATOM   1349  CG  ARG A  89      35.580  40.170  38.810  1.00  0.00           C
ATOM   1350  HG1 ARG A  89      34.720  40.830  38.550  1.00  0.00           H
ATOM   1351  HG2 ARG A  89      35.870  40.370  39.860  1.00  0.00           H
ATOM   1352  CD  ARG A  89      35.090  38.710  38.620  1.00  0.00           C
ATOM   1353  HD1 ARG A  89      35.860  37.940  38.830  1.00  0.00           H
ATOM   1354  HD2 ARG A  89      34.760  38.500  37.570  1.00  0.00           H
ATOM   1355  NE  ARG A  89      34.020  38.470  39.650  1.00  0.00           N
ATOM   1356  HE  ARG A  89      33.720  39.240  40.210  1.00  0.00           H
ATOM   1357  CZ  ARG A  89      33.650  37.240  40.070  1.00  0.00           C
ATOM   1358  NH1 ARG A  89      34.180  36.120  39.530  1.00  0.00           N
ATOM   1359 HH11 ARG A  89      34.680  36.370  38.690  1.00  0.00           H
ATOM   1360 HH12 ARG A  89      33.810  35.210  39.690  1.00  0.00           H
ATOM   1361  NH2 ARG A  89      32.830  37.150  41.100  1.00  0.00           N
ATOM   1362 HH21 ARG A  89      32.740  36.300  41.610  1.00  0.00           H
ATOM   1363 HH22 ARG A  89      32.350  37.950  41.480  1.00  0.00           H
ATOM   1364  C   ARG A  89      39.130  40.100  37.090  1.00  0.00           C
ATOM   1365  O   ARG A  89      38.890  40.900  36.180  1.00  0.00           O
ATOM   1366  N   ARG A  90      40.440  39.740  37.310  1.00  0.00           N
ATOM   1367  HN  ARG A  90      40.720  39.200  38.090  1.00  0.00           H
ATOM   1368  CA  ARG A  90      41.620  40.020  36.500  1.00  0.00           C
ATOM   1369  HA  ARG A  90      42.400  39.730  37.200  1.00  0.00           H
ATOM   1370  CB  ARG A  90      41.800  39.020  35.310  1.00  0.00           C
ATOM   1371  HB1 ARG A  90      42.700  39.230  34.700  1.00  0.00           H
ATOM   1372  HB2 ARG A  90      40.960  39.100  34.600  1.00  0.00           H
ATOM   1373  CG  ARG A  90      41.950  37.490  35.670  1.00  0.00           C
ATOM   1374  HG1 ARG A  90      42.880  37.400  36.260  1.00  0.00           H
ATOM   1375  HG2 ARG A  90      41.920  37.150  34.610  1.00  0.00           H
ATOM   1376  CD  ARG A  90      40.820  36.810  36.530  1.00  0.00           C
ATOM   1377  HD1 ARG A  90      39.860  37.270  36.220  1.00  0.00           H
ATOM   1378  HD2 ARG A  90      41.050  36.920  37.620  1.00  0.00           H
ATOM   1379  NE  ARG A  90      40.860  35.380  36.170  1.00  0.00           N
ATOM   1380  HE  ARG A  90      41.650  34.980  35.710  1.00  0.00           H
ATOM   1381  CZ  ARG A  90      39.950  34.510  36.620  1.00  0.00           C
ATOM   1382  NH1 ARG A  90      38.870  34.940  37.220  1.00  0.00           N
ATOM   1383 HH11 ARG A  90      38.240  34.160  37.280  1.00  0.00           H
ATOM   1384 HH12 ARG A  90      38.720  35.920  37.330  1.00  0.00           H
ATOM   1385  NH2 ARG A  90      39.950  33.240  36.340  1.00  0.00           N
ATOM   1386 HH21 ARG A  90      40.780  32.830  35.960  1.00  0.00           H
ATOM   1387 HH22 ARG A  90      39.340  32.610  36.820  1.00  0.00           H
ATOM   1388  C   ARG A  90      41.940  41.510  36.160  1.00  0.00           C
ATOM   1389  O   ARG A  90      42.510  41.820  35.070  1.00  0.00           O
ATOM   1390  N   TRP A  91      41.560  42.430  37.090  1.00  0.00           N
ATOM   1391  HN  TRP A  91      41.050  42.190  37.920  1.00  0.00           H
ATOM   1392  CA  TRP A  91      41.850  43.860  37.040  1.00  0.00           C
ATOM   1393  HA  TRP A  91      41.840  44.230  38.050  1.00  0.00           H
ATOM   1394  CB  TRP A  91      43.080  44.250  36.340  1.00  0.00           C
ATOM   1395  HB1 TRP A  91      43.210  45.360  36.460  1.00  0.00           H
ATOM   1396  HB2 TRP A  91      43.070  43.950  35.270  1.00  0.00           H
ATOM   1397  CG  TRP A  91      44.370  43.760  36.850  1.00  0.00           C
ATOM   1398  CD1 TRP A  91      45.350  43.050  36.170  1.00  0.00           C
ATOM   1399  HD1 TRP A  91      45.200  42.550  35.230  1.00  0.00           H
ATOM   1400  NE1 TRP A  91      46.450  42.800  37.060  1.00  0.00           N
ATOM   1401  HE1 TRP A  91      47.240  42.280  36.850  1.00  0.00           H
ATOM   1402  CE2 TRP A  91      46.280  43.560  38.140  1.00  0.00           C
ATOM   1403  CD2 TRP A  91      45.030  44.240  38.050  1.00  0.00           C
ATOM   1404  CE3 TRP A  91      44.790  45.200  39.000  1.00  0.00           C
ATOM   1405  HE3 TRP A  91      43.880  45.780  38.910  1.00  0.00           H
ATOM   1406  CZ3 TRP A  91      45.710  45.510  40.020  1.00  0.00           C
ATOM   1407  HZ3 TRP A  91      45.470  46.320  40.700  1.00  0.00           H
ATOM   1408  CZ2 TRP A  91      47.170  43.730  39.190  1.00  0.00           C
ATOM   1409  HZ2 TRP A  91      48.180  43.350  39.180  1.00  0.00           H
ATOM   1410  CH2 TRP A  91      46.830  44.610  40.160  1.00  0.00           C
ATOM   1411  HH2 TRP A  91      47.520  44.810  40.970  1.00  0.00           H
ATOM   1412  C   TRP A  91      40.710  44.660  36.400  1.00  0.00           C
ATOM   1413  O   TRP A  91      40.810  45.860  36.260  1.00  0.00           O
ATOM   1414  N   ASP A  92      39.590  44.030  36.220  1.00  0.00           N
ATOM   1415  HN  ASP A  92      39.670  43.080  36.510  1.00  0.00           H
ATOM   1416  CA  ASP A  92      38.370  44.710  35.910  1.00  0.00           C
ATOM   1417  HA  ASP A  92      38.640  45.250  35.010  1.00  0.00           H
ATOM   1418  CB  ASP A  92      37.190  43.790  35.540  1.00  0.00           C
ATOM   1419  HB1 ASP A  92      36.240  44.340  35.370  1.00  0.00           H
ATOM   1420  HB2 ASP A  92      37.060  43.040  36.350  1.00  0.00           H
ATOM   1421  CG  ASP A  92      37.310  43.000  34.280  1.00  0.00           C
ATOM   1422  OD1 ASP A  92      36.370  42.290  33.860  1.00  0.00           O
ATOM   1423  OD2 ASP A  92      38.340  43.210  33.580  1.00  0.00           O
ATOM   1424  C   ASP A  92      37.900  45.700  36.980  1.00  0.00           C
ATOM   1425  O   ASP A  92      37.870  45.400  38.150  1.00  0.00           O
ATOM   1426  N   TRP A  93      37.370  46.850  36.530  1.00  0.00           N
ATOM   1427  HN  TRP A  93      37.430  47.070  35.560  1.00  0.00           H
ATOM   1428  CA  TRP A  93      36.810  47.890  37.350  1.00  0.00           C
ATOM   1429  HA  TRP A  93      36.590  47.520  38.340  1.00  0.00           H
ATOM   1430  CB  TRP A  93      37.810  49.070  37.450  1.00  0.00           C
ATOM   1431  HB1 TRP A  93      38.070  49.360  36.410  1.00  0.00           H
ATOM   1432  HB2 TRP A  93      38.820  48.860  37.840  1.00  0.00           H
ATOM   1433  CG  TRP A  93      37.320  50.150  38.360  1.00  0.00           C
ATOM   1434  CD1 TRP A  93      36.900  51.380  38.040  1.00  0.00           C
ATOM   1435  HD1 TRP A  93      36.920  51.750  37.020  1.00  0.00           H
ATOM   1436  NE1 TRP A  93      36.550  52.050  39.150  1.00  0.00           N
ATOM   1437  HE1 TRP A  93      36.180  52.940  39.250  1.00  0.00           H
ATOM   1438  CE2 TRP A  93      36.580  51.190  40.170  1.00  0.00           C
ATOM   1439  CD2 TRP A  93      37.150  50.010  39.750  1.00  0.00           C
ATOM   1440  CE3 TRP A  93      37.250  48.910  40.650  1.00  0.00           C
ATOM   1441  HE3 TRP A  93      37.730  47.980  40.410  1.00  0.00           H
ATOM   1442  CZ3 TRP A  93      36.800  49.060  41.930  1.00  0.00           C
ATOM   1443  HZ3 TRP A  93      36.970  48.390  42.760  1.00  0.00           H
ATOM   1444  CZ2 TRP A  93      35.970  51.290  41.430  1.00  0.00           C
ATOM   1445  HZ2 TRP A  93      35.470  52.150  41.850  1.00  0.00           H
ATOM   1446  CH2 TRP A  93      36.180  50.270  42.380  1.00  0.00           C
ATOM   1447  HH2 TRP A  93      35.720  50.230  43.350  1.00  0.00           H
ATOM   1448  C   TRP A  93      35.550  48.330  36.610  1.00  0.00           C
ATOM   1449  O   TRP A  93      35.530  48.510  35.380  1.00  0.00           O
ATOM   1450  N   LYS A  94      34.410  48.400  37.330  1.00  0.00           N
ATOM   1451  HN  LYS A  94      34.530  48.210  38.300  1.00  0.00           H
ATOM   1452  CA  LYS A  94      33.130  48.580  36.710  1.00  0.00           C
ATOM   1453  HA  LYS A  94      33.040  48.230  35.690  1.00  0.00           H
ATOM   1454  CB  LYS A  94      32.010  47.920  37.570  1.00  0.00           C
ATOM   1455  HB1 LYS A  94      31.060  47.970  36.990  1.00  0.00           H
ATOM   1456  HB2 LYS A  94      31.880  48.440  38.530  1.00  0.00           H
ATOM   1457  CG  LYS A  94      32.250  46.470  37.850  1.00  0.00           C
ATOM   1458  HG1 LYS A  94      33.260  46.340  38.310  1.00  0.00           H
ATOM   1459  HG2 LYS A  94      32.350  45.960  36.860  1.00  0.00           H
ATOM   1460  CD  LYS A  94      31.070  45.730  38.520  1.00  0.00           C
ATOM   1461  HD1 LYS A  94      30.210  45.720  37.800  1.00  0.00           H
ATOM   1462  HD2 LYS A  94      30.810  46.280  39.450  1.00  0.00           H
ATOM   1463  CE  LYS A  94      31.420  44.300  38.920  1.00  0.00           C
ATOM   1464  HE1 LYS A  94      32.240  44.040  38.220  1.00  0.00           H
ATOM   1465  HE2 LYS A  94      30.520  43.680  38.740  1.00  0.00           H
ATOM   1466  NZ  LYS A  94      31.820  44.080  40.300  1.00  0.00           N
ATOM   1467  HZ1 LYS A  94      31.280  44.680  40.940  1.00  0.00           H
ATOM   1468  HZ2 LYS A  94      32.820  44.200  40.510  1.00  0.00           H
ATOM   1469  HZ3 LYS A  94      31.530  43.090  40.470  1.00  0.00           H
ATOM   1470  C   LYS A  94      32.720  50.020  36.600  1.00  0.00           C
ATOM   1471  O   LYS A  94      32.010  50.350  35.620  1.00  0.00           O
ATOM   1472  N   PHE A  95      33.070  50.960  37.560  1.00  0.00           N
ATOM   1473  HN  PHE A  95      33.540  50.710  38.400  1.00  0.00           H
ATOM   1474  CA  PHE A  95      32.550  52.320  37.670  1.00  0.00           C
ATOM   1475  HA  PHE A  95      31.570  52.340  37.220  1.00  0.00           H
ATOM   1476  CB  PHE A  95      32.460  52.640  39.130  1.00  0.00           C
ATOM   1477  HB1 PHE A  95      31.880  53.590  39.160  1.00  0.00           H
ATOM   1478  HB2 PHE A  95      33.500  52.750  39.500  1.00  0.00           H
ATOM   1479  CG  PHE A  95      31.810  51.480  39.880  1.00  0.00           C
ATOM   1480  CD1 PHE A  95      30.400  51.260  39.730  1.00  0.00           C
ATOM   1481  HD1 PHE A  95      29.790  51.880  39.110  1.00  0.00           H
ATOM   1482  CE1 PHE A  95      29.650  50.270  40.390  1.00  0.00           C
ATOM   1483  HE1 PHE A  95      28.580  50.160  40.280  1.00  0.00           H
ATOM   1484  CZ  PHE A  95      30.380  49.500  41.310  1.00  0.00           C
ATOM   1485  HZ  PHE A  95      29.910  48.730  41.910  1.00  0.00           H
ATOM   1486  CD2 PHE A  95      32.500  50.770  40.870  1.00  0.00           C
ATOM   1487  HD2 PHE A  95      33.550  50.800  41.080  1.00  0.00           H
ATOM   1488  CE2 PHE A  95      31.760  49.790  41.640  1.00  0.00           C
ATOM   1489  HE2 PHE A  95      32.290  49.240  42.390  1.00  0.00           H
ATOM   1490  C   PHE A  95      33.350  53.390  36.920  1.00  0.00           C
ATOM   1491  O   PHE A  95      33.040  54.600  36.860  1.00  0.00           O
ATOM   1492  N   GLY A  96      34.380  52.900  36.180  1.00  0.00           N
ATOM   1493  HN  GLY A  96      34.520  51.920  36.230  1.00  0.00           H
ATOM   1494  CA  GLY A  96      35.180  53.790  35.280  1.00  0.00           C
ATOM   1495  HA1 GLY A  96      34.510  54.460  34.750  1.00  0.00           H
ATOM   1496  HA2 GLY A  96      35.780  53.350  34.500  1.00  0.00           H
ATOM   1497  C   GLY A  96      36.200  54.710  35.930  1.00  0.00           C
ATOM   1498  O   GLY A  96      36.580  54.550  37.120  1.00  0.00           O
ATOM   1499  N   ASP A  97      36.800  55.630  35.120  1.00  0.00           N
ATOM   1500  HN  ASP A  97      36.430  55.730  34.200  1.00  0.00           H
ATOM   1501  CA  ASP A  97      38.060  56.360  35.360  1.00  0.00           C
ATOM   1502  HA  ASP A  97      38.870  55.660  35.220  1.00  0.00           H
ATOM   1503  CB  ASP A  97      38.200  57.480  34.200  1.00  0.00           C
ATOM   1504  HB1 ASP A  97      37.350  58.190  34.140  1.00  0.00           H
ATOM   1505  HB2 ASP A  97      38.310  56.980  33.210  1.00  0.00           H
ATOM   1506  CG  ASP A  97      39.500  58.330  34.260  1.00  0.00           C
ATOM   1507  OD1 ASP A  97      40.470  58.020  34.900  1.00  0.00           O
ATOM   1508  OD2 ASP A  97      39.540  59.420  33.650  1.00  0.00           O
ATOM   1509  C   ASP A  97      38.130  57.200  36.700  1.00  0.00           C
ATOM   1510  O   ASP A  97      38.980  56.960  37.550  1.00  0.00           O
ATOM   1511  N   ILE A  98      37.210  58.120  36.920  1.00  0.00           N
ATOM   1512  HN  ILE A  98      36.490  58.370  36.280  1.00  0.00           H
ATOM   1513  CA  ILE A  98      37.210  58.850  38.140  1.00  0.00           C
ATOM   1514  HA  ILE A  98      38.230  59.170  38.320  1.00  0.00           H
ATOM   1515  CB  ILE A  98      36.420  60.230  38.100  1.00  0.00           C
ATOM   1516  HB  ILE A  98      35.370  59.990  37.800  1.00  0.00           H
ATOM   1517  CG2 ILE A  98      36.320  60.860  39.510  1.00  0.00           C
ATOM   1518 HG21 ILE A  98      35.520  60.280  40.020  1.00  0.00           H
ATOM   1519 HG22 ILE A  98      36.130  61.940  39.310  1.00  0.00           H
ATOM   1520 HG23 ILE A  98      37.320  60.870  39.990  1.00  0.00           H
ATOM   1521  CG1 ILE A  98      36.870  61.130  36.930  1.00  0.00           C
ATOM   1522 HG11 ILE A  98      36.280  62.070  36.920  1.00  0.00           H
ATOM   1523 HG12 ILE A  98      36.630  60.600  35.970  1.00  0.00           H
ATOM   1524  CD  ILE A  98      38.380  61.460  36.870  1.00  0.00           C
ATOM   1525  HD1 ILE A  98      38.760  61.940  37.800  1.00  0.00           H
ATOM   1526  HD2 ILE A  98      38.670  62.080  36.000  1.00  0.00           H
ATOM   1527  HD3 ILE A  98      38.930  60.500  36.780  1.00  0.00           H
ATOM   1528  C   ILE A  98      36.880  58.010  39.400  1.00  0.00           C
ATOM   1529  O   ILE A  98      37.600  58.160  40.400  1.00  0.00           O
ATOM   1530  N   PRO A  99      36.000  57.090  39.460  1.00  0.00           N
ATOM   1531  CD  PRO A  99      34.790  57.140  38.570  1.00  0.00           C
ATOM   1532  HD1 PRO A  99      34.860  56.620  37.590  1.00  0.00           H
ATOM   1533  HD2 PRO A  99      34.590  58.220  38.450  1.00  0.00           H
ATOM   1534  CA  PRO A  99      35.780  56.240  40.610  1.00  0.00           C
ATOM   1535  HA  PRO A  99      35.850  56.860  41.500  1.00  0.00           H
ATOM   1536  CB  PRO A  99      34.320  55.660  40.450  1.00  0.00           C
ATOM   1537  HB1 PRO A  99      33.810  55.530  41.430  1.00  0.00           H
ATOM   1538  HB2 PRO A  99      34.340  54.680  39.910  1.00  0.00           H
ATOM   1539  CG  PRO A  99      33.600  56.620  39.420  1.00  0.00           C
ATOM   1540  HG1 PRO A  99      32.840  56.120  38.760  1.00  0.00           H
ATOM   1541  HG2 PRO A  99      33.210  57.440  40.060  1.00  0.00           H
ATOM   1542  C   PRO A  99      36.920  55.230  40.800  1.00  0.00           C
ATOM   1543  O   PRO A  99      37.140  54.910  41.970  1.00  0.00           O
ATOM   1544  N   CYS A 100      37.640  54.800  39.730  1.00  0.00           N
ATOM   1545  HN  CYS A 100      37.330  54.880  38.790  1.00  0.00           H
ATOM   1546  CA  CYS A 100      38.940  54.110  40.040  1.00  0.00           C
ATOM   1547  HA  CYS A 100      38.560  53.390  40.740  1.00  0.00           H
ATOM   1548  CB  CYS A 100      39.730  53.420  38.870  1.00  0.00           C
ATOM   1549  HB1 CYS A 100      40.450  54.120  38.410  1.00  0.00           H
ATOM   1550  HB2 CYS A 100      38.990  53.080  38.120  1.00  0.00           H
ATOM   1551  SG  CYS A 100      40.490  51.850  39.450  1.00  0.00           S
ATOM   1552  C   CYS A 100      39.970  54.900  40.720  1.00  0.00           C
ATOM   1553  O   CYS A 100      40.610  54.470  41.670  1.00  0.00           O
ATOM   1554  N   ARG A 101      40.210  56.210  40.280  1.00  0.00           N
ATOM   1555  HN  ARG A 101      39.690  56.510  39.480  1.00  0.00           H
ATOM   1556  CA  ARG A 101      41.180  57.120  40.810  1.00  0.00           C
ATOM   1557  HA  ARG A 101      42.180  56.710  40.770  1.00  0.00           H
ATOM   1558  CB  ARG A 101      41.300  58.300  39.830  1.00  0.00           C
ATOM   1559  HB1 ARG A 101      41.880  59.090  40.320  1.00  0.00           H
ATOM   1560  HB2 ARG A 101      40.310  58.720  39.510  1.00  0.00           H
ATOM   1561  CG  ARG A 101      41.900  57.810  38.510  1.00  0.00           C
ATOM   1562  HG1 ARG A 101      41.170  57.350  37.800  1.00  0.00           H
ATOM   1563  HG2 ARG A 101      42.630  56.980  38.620  1.00  0.00           H
ATOM   1564  CD  ARG A 101      42.680  58.910  37.870  1.00  0.00           C
ATOM   1565  HD1 ARG A 101      43.460  58.490  37.210  1.00  0.00           H
ATOM   1566  HD2 ARG A 101      43.230  59.560  38.570  1.00  0.00           H
ATOM   1567  NE  ARG A 101      41.850  59.580  36.860  1.00  0.00           N
ATOM   1568  HE  ARG A 101      41.160  58.980  36.460  1.00  0.00           H
ATOM   1569  CZ  ARG A 101      42.290  60.570  36.100  1.00  0.00           C
ATOM   1570  NH1 ARG A 101      43.370  61.290  36.260  1.00  0.00           N
ATOM   1571 HH11 ARG A 101      43.720  61.460  37.170  1.00  0.00           H
ATOM   1572 HH12 ARG A 101      43.590  61.950  35.540  1.00  0.00           H
ATOM   1573  NH2 ARG A 101      41.570  60.810  35.030  1.00  0.00           N
ATOM   1574 HH21 ARG A 101      42.090  61.440  34.450  1.00  0.00           H
ATOM   1575 HH22 ARG A 101      40.900  60.150  34.720  1.00  0.00           H
ATOM   1576  C   ARG A 101      41.010  57.530  42.250  1.00  0.00           C
ATOM   1577  O   ARG A 101      41.950  57.540  43.040  1.00  0.00           O
ATOM   1578  N   LEU A 102      39.810  57.740  42.640  1.00  0.00           N
ATOM   1579  HN  LEU A 102      39.180  57.940  41.900  1.00  0.00           H
ATOM   1580  CA  LEU A 102      39.350  58.030  43.970  1.00  0.00           C
ATOM   1581  HA  LEU A 102      40.000  58.750  44.430  1.00  0.00           H
ATOM   1582  CB  LEU A 102      37.860  58.550  43.860  1.00  0.00           C
ATOM   1583  HB1 LEU A 102      37.480  58.570  44.900  1.00  0.00           H
ATOM   1584  HB2 LEU A 102      37.280  57.820  43.230  1.00  0.00           H
ATOM   1585  CG  LEU A 102      37.710  59.880  43.110  1.00  0.00           C
ATOM   1586  HG  LEU A 102      38.120  59.800  42.070  1.00  0.00           H
ATOM   1587  CD1 LEU A 102      36.290  60.340  43.090  1.00  0.00           C
ATOM   1588 HD11 LEU A 102      35.750  59.670  42.390  1.00  0.00           H
ATOM   1589 HD12 LEU A 102      36.210  61.330  42.590  1.00  0.00           H
ATOM   1590 HD13 LEU A 102      35.880  60.330  44.120  1.00  0.00           H
ATOM   1591  CD2 LEU A 102      38.500  60.990  43.830  1.00  0.00           C
ATOM   1592 HD21 LEU A 102      39.580  60.770  43.760  1.00  0.00           H
ATOM   1593 HD22 LEU A 102      38.130  61.220  44.850  1.00  0.00           H
ATOM   1594 HD23 LEU A 102      38.330  61.940  43.280  1.00  0.00           H
ATOM   1595  C   LEU A 102      39.470  56.780  44.850  1.00  0.00           C
ATOM   1596  O   LEU A 102      39.640  56.830  46.050  1.00  0.00           O
ATOM   1597  N   MET A 103      39.270  55.560  44.220  1.00  0.00           N
ATOM   1598  HN  MET A 103      39.180  55.690  43.230  1.00  0.00           H
ATOM   1599  CA  MET A 103      39.420  54.220  44.920  1.00  0.00           C
ATOM   1600  HA  MET A 103      38.890  54.320  45.850  1.00  0.00           H
ATOM   1601  CB  MET A 103      38.840  53.080  44.050  1.00  0.00           C
ATOM   1602  HB1 MET A 103      39.480  53.050  43.140  1.00  0.00           H
ATOM   1603  HB2 MET A 103      37.820  53.400  43.750  1.00  0.00           H
ATOM   1604  CG  MET A 103      38.770  51.640  44.600  1.00  0.00           C
ATOM   1605  HG1 MET A 103      37.880  51.070  44.260  1.00  0.00           H
ATOM   1606  HG2 MET A 103      38.530  51.710  45.680  1.00  0.00           H
ATOM   1607  SD  MET A 103      40.160  50.480  44.400  1.00  0.00           S
ATOM   1608  CE  MET A 103      40.380  50.450  42.620  1.00  0.00           C
ATOM   1609  HE1 MET A 103      41.350  49.920  42.490  1.00  0.00           H
ATOM   1610  HE2 MET A 103      40.340  51.460  42.150  1.00  0.00           H
ATOM   1611  HE3 MET A 103      39.550  49.860  42.190  1.00  0.00           H
ATOM   1612  C   MET A 103      40.780  53.920  45.350  1.00  0.00           C
ATOM   1613  O   MET A 103      40.980  53.670  46.530  1.00  0.00           O
ATOM   1614  N   LEU A 104      41.670  54.070  44.390  1.00  0.00           N
ATOM   1615  HN  LEU A 104      41.340  54.330  43.490  1.00  0.00           H
ATOM   1616  CA  LEU A 104      43.110  54.000  44.570  1.00  0.00           C
ATOM   1617  HA  LEU A 104      43.350  53.070  45.060  1.00  0.00           H
ATOM   1618  CB  LEU A 104      43.770  54.170  43.140  1.00  0.00           C
ATOM   1619  HB1 LEU A 104      44.880  54.240  43.220  1.00  0.00           H
ATOM   1620  HB2 LEU A 104      43.440  55.140  42.710  1.00  0.00           H
ATOM   1621  CG  LEU A 104      43.600  52.980  42.100  1.00  0.00           C
ATOM   1622  HG  LEU A 104      42.570  52.620  41.910  1.00  0.00           H
ATOM   1623  CD1 LEU A 104      44.220  53.410  40.790  1.00  0.00           C
ATOM   1624 HD11 LEU A 104      45.280  53.690  40.990  1.00  0.00           H
ATOM   1625 HD12 LEU A 104      43.670  54.230  40.300  1.00  0.00           H
ATOM   1626 HD13 LEU A 104      44.260  52.540  40.100  1.00  0.00           H
ATOM   1627  CD2 LEU A 104      44.420  51.760  42.680  1.00  0.00           C
ATOM   1628 HD21 LEU A 104      44.590  51.000  41.890  1.00  0.00           H
ATOM   1629 HD22 LEU A 104      43.900  51.340  43.560  1.00  0.00           H
ATOM   1630 HD23 LEU A 104      45.410  52.090  43.080  1.00  0.00           H
ATOM   1631  C   LEU A 104      43.710  55.020  45.490  1.00  0.00           C
ATOM   1632  O   LEU A 104      44.460  54.660  46.420  1.00  0.00           O
ATOM   1633  N   PHE A 105      43.190  56.340  45.410  1.00  0.00           N
ATOM   1634  HN  PHE A 105      42.460  56.540  44.760  1.00  0.00           H
ATOM   1635  CA  PHE A 105      43.510  57.360  46.300  1.00  0.00           C
ATOM   1636  HA  PHE A 105      44.590  57.390  46.310  1.00  0.00           H
ATOM   1637  CB  PHE A 105      42.910  58.730  45.750  1.00  0.00           C
ATOM   1638  HB1 PHE A 105      41.820  58.610  45.580  1.00  0.00           H
ATOM   1639  HB2 PHE A 105      43.450  58.940  44.800  1.00  0.00           H
ATOM   1640  CG  PHE A 105      43.090  59.870  46.730  1.00  0.00           C
ATOM   1641  CD1 PHE A 105      44.420  60.330  47.080  1.00  0.00           C
ATOM   1642  HD1 PHE A 105      45.220  59.830  46.560  1.00  0.00           H
ATOM   1643  CE1 PHE A 105      44.550  61.390  47.970  1.00  0.00           C
ATOM   1644  HE1 PHE A 105      45.540  61.800  48.130  1.00  0.00           H
ATOM   1645  CZ  PHE A 105      43.520  62.040  48.530  1.00  0.00           C
ATOM   1646  HZ  PHE A 105      43.670  62.900  49.170  1.00  0.00           H
ATOM   1647  CD2 PHE A 105      42.040  60.450  47.370  1.00  0.00           C
ATOM   1648  HD2 PHE A 105      41.030  60.210  47.120  1.00  0.00           H
ATOM   1649  CE2 PHE A 105      42.240  61.520  48.310  1.00  0.00           C
ATOM   1650  HE2 PHE A 105      41.420  61.960  48.840  1.00  0.00           H
ATOM   1651  C   PHE A 105      43.080  57.040  47.790  1.00  0.00           C
ATOM   1652  O   PHE A 105      43.860  57.240  48.740  1.00  0.00           O
ATOM   1653  N   MET A 106      41.910  56.560  48.000  1.00  0.00           N
ATOM   1654  HN  MET A 106      41.330  56.530  47.190  1.00  0.00           H
ATOM   1655  CA  MET A 106      41.420  56.030  49.300  1.00  0.00           C
ATOM   1656  HA  MET A 106      41.480  56.820  50.030  1.00  0.00           H
ATOM   1657  CB  MET A 106      39.920  55.690  49.220  1.00  0.00           C
ATOM   1658  HB1 MET A 106      39.690  54.860  49.920  1.00  0.00           H
ATOM   1659  HB2 MET A 106      39.770  55.410  48.150  1.00  0.00           H
ATOM   1660  CG  MET A 106      38.940  56.790  49.510  1.00  0.00           C
ATOM   1661  HG1 MET A 106      37.950  56.470  49.130  1.00  0.00           H
ATOM   1662  HG2 MET A 106      39.300  57.640  48.890  1.00  0.00           H
ATOM   1663  SD  MET A 106      38.620  57.320  51.230  1.00  0.00           S
ATOM   1664  CE  MET A 106      38.020  55.780  51.870  1.00  0.00           C
ATOM   1665  HE1 MET A 106      36.910  55.700  51.730  1.00  0.00           H
ATOM   1666  HE2 MET A 106      38.150  55.840  52.970  1.00  0.00           H
ATOM   1667  HE3 MET A 106      38.490  54.840  51.510  1.00  0.00           H
ATOM   1668  C   MET A 106      42.140  54.820  49.880  1.00  0.00           C
ATOM   1669  O   MET A 106      42.510  54.820  51.080  1.00  0.00           O
ATOM   1670  N   LEU A 107      42.450  53.820  49.020  1.00  0.00           N
ATOM   1671  HN  LEU A 107      42.030  53.780  48.110  1.00  0.00           H
ATOM   1672  CA  LEU A 107      43.230  52.630  49.380  1.00  0.00           C
ATOM   1673  HA  LEU A 107      42.800  52.260  50.290  1.00  0.00           H
ATOM   1674  CB  LEU A 107      43.330  51.770  48.060  1.00  0.00           C
ATOM   1675  HB1 LEU A 107      43.790  52.250  47.170  1.00  0.00           H
ATOM   1676  HB2 LEU A 107      42.260  51.640  47.790  1.00  0.00           H
ATOM   1677  CG  LEU A 107      43.950  50.360  48.240  1.00  0.00           C
ATOM   1678  HG  LEU A 107      44.970  50.510  48.620  1.00  0.00           H
ATOM   1679  CD1 LEU A 107      43.220  49.420  49.220  1.00  0.00           C
ATOM   1680 HD11 LEU A 107      43.780  48.460  49.200  1.00  0.00           H
ATOM   1681 HD12 LEU A 107      42.200  49.090  48.930  1.00  0.00           H
ATOM   1682 HD13 LEU A 107      43.210  49.870  50.240  1.00  0.00           H
ATOM   1683  CD2 LEU A 107      44.050  49.590  46.930  1.00  0.00           C
ATOM   1684 HD21 LEU A 107      43.080  49.050  46.800  1.00  0.00           H
ATOM   1685 HD22 LEU A 107      44.750  48.720  46.920  1.00  0.00           H
ATOM   1686 HD23 LEU A 107      44.220  50.240  46.050  1.00  0.00           H
ATOM   1687  C   LEU A 107      44.660  53.080  49.770  1.00  0.00           C
ATOM   1688  O   LEU A 107      45.030  52.740  50.890  1.00  0.00           O
ATOM   1689  N   ALA A 108      45.340  53.900  49.010  1.00  0.00           N
ATOM   1690  HN  ALA A 108      44.950  54.230  48.160  1.00  0.00           H
ATOM   1691  CA  ALA A 108      46.610  54.500  49.420  1.00  0.00           C
ATOM   1692  HA  ALA A 108      47.250  53.710  49.760  1.00  0.00           H
ATOM   1693  CB  ALA A 108      47.200  55.230  48.230  1.00  0.00           C
ATOM   1694  HB1 ALA A 108      46.610  56.140  48.000  1.00  0.00           H
ATOM   1695  HB2 ALA A 108      47.360  54.550  47.360  1.00  0.00           H
ATOM   1696  HB3 ALA A 108      48.180  55.650  48.540  1.00  0.00           H
ATOM   1697  C   ALA A 108      46.590  55.450  50.560  1.00  0.00           C
ATOM   1698  O   ALA A 108      47.460  55.350  51.390  1.00  0.00           O
ATOM   1699  N   MET A 109      45.600  56.370  50.660  1.00  0.00           N
ATOM   1700  HN  MET A 109      45.040  56.660  49.880  1.00  0.00           H
ATOM   1701  CA  MET A 109      45.460  57.250  51.810  1.00  0.00           C
ATOM   1702  HA  MET A 109      46.300  57.910  51.910  1.00  0.00           H
ATOM   1703  CB  MET A 109      44.140  58.070  51.660  1.00  0.00           C
ATOM   1704  HB1 MET A 109      43.830  58.390  52.680  1.00  0.00           H
ATOM   1705  HB2 MET A 109      43.370  57.390  51.240  1.00  0.00           H
ATOM   1706  CG  MET A 109      44.270  59.350  50.770  1.00  0.00           C
ATOM   1707  HG1 MET A 109      43.210  59.540  50.480  1.00  0.00           H
ATOM   1708  HG2 MET A 109      44.870  59.200  49.850  1.00  0.00           H
ATOM   1709  SD  MET A 109      44.810  60.860  51.580  1.00  0.00           S
ATOM   1710  CE  MET A 109      43.350  61.170  52.680  1.00  0.00           C
ATOM   1711  HE1 MET A 109      43.200  62.260  52.840  1.00  0.00           H
ATOM   1712  HE2 MET A 109      43.480  60.610  53.630  1.00  0.00           H
ATOM   1713  HE3 MET A 109      42.440  60.710  52.240  1.00  0.00           H
ATOM   1714  C   MET A 109      45.440  56.540  53.150  1.00  0.00           C
ATOM   1715  O   MET A 109      46.170  56.880  54.070  1.00  0.00           O
ATOM   1716  N   ASN A 110      44.700  55.480  53.230  1.00  0.00           N
ATOM   1717  HN  ASN A 110      44.080  55.280  52.470  1.00  0.00           H
ATOM   1718  CA  ASN A 110      44.560  54.700  54.490  1.00  0.00           C
ATOM   1719  HA  ASN A 110      44.690  55.320  55.370  1.00  0.00           H
ATOM   1720  CB  ASN A 110      43.160  54.080  54.550  1.00  0.00           C
ATOM   1721  HB1 ASN A 110      42.990  53.650  55.570  1.00  0.00           H
ATOM   1722  HB2 ASN A 110      42.830  53.360  53.760  1.00  0.00           H
ATOM   1723  CG  ASN A 110      42.090  55.250  54.610  1.00  0.00           C
ATOM   1724  OD1 ASN A 110      41.860  55.870  55.670  1.00  0.00           O
ATOM   1725  ND2 ASN A 110      41.580  55.710  53.470  1.00  0.00           N
ATOM   1726 HD21 ASN A 110      41.590  55.120  52.670  1.00  0.00           H
ATOM   1727 HD22 ASN A 110      40.790  56.340  53.530  1.00  0.00           H
ATOM   1728  C   ASN A 110      45.650  53.660  54.620  1.00  0.00           C
ATOM   1729  O   ASN A 110      45.950  53.270  55.750  1.00  0.00           O
ATOM   1730  N   ARG A 111      46.260  53.210  53.510  1.00  0.00           N
ATOM   1731  HN  ARG A 111      45.940  53.600  52.640  1.00  0.00           H
ATOM   1732  CA  ARG A 111      47.400  52.300  53.510  1.00  0.00           C
ATOM   1733  HA  ARG A 111      47.110  51.420  54.070  1.00  0.00           H
ATOM   1734  CB  ARG A 111      47.800  51.890  52.040  1.00  0.00           C
ATOM   1735  HB1 ARG A 111      48.100  52.840  51.570  1.00  0.00           H
ATOM   1736  HB2 ARG A 111      46.950  51.430  51.490  1.00  0.00           H
ATOM   1737  CG  ARG A 111      48.930  50.860  51.880  1.00  0.00           C
ATOM   1738  HG1 ARG A 111      48.770  50.050  52.620  1.00  0.00           H
ATOM   1739  HG2 ARG A 111      49.990  51.140  52.070  1.00  0.00           H
ATOM   1740  CD  ARG A 111      48.890  50.250  50.480  1.00  0.00           C
ATOM   1741  HD1 ARG A 111      47.860  49.870  50.330  1.00  0.00           H
ATOM   1742  HD2 ARG A 111      49.470  49.310  50.370  1.00  0.00           H
ATOM   1743  NE  ARG A 111      49.220  51.370  49.460  1.00  0.00           N
ATOM   1744  HE  ARG A 111      49.970  51.950  49.770  1.00  0.00           H
ATOM   1745  CZ  ARG A 111      48.760  51.540  48.220  1.00  0.00           C
ATOM   1746  NH1 ARG A 111      47.930  50.680  47.620  1.00  0.00           N
ATOM   1747 HH11 ARG A 111      47.900  49.780  48.030  1.00  0.00           H
ATOM   1748 HH12 ARG A 111      47.610  50.900  46.700  1.00  0.00           H
ATOM   1749  NH2 ARG A 111      49.130  52.570  47.550  1.00  0.00           N
ATOM   1750 HH21 ARG A 111      49.740  53.200  48.010  1.00  0.00           H
ATOM   1751 HH22 ARG A 111      48.780  52.670  46.620  1.00  0.00           H
ATOM   1752  C   ARG A 111      48.630  52.980  54.110  1.00  0.00           C
ATOM   1753  O   ARG A 111      49.310  52.330  54.890  1.00  0.00           O
ATOM   1754  N   GLN A 112      48.760  54.330  53.940  1.00  0.00           N
ATOM   1755  HN  GLN A 112      48.040  54.780  53.420  1.00  0.00           H
ATOM   1756  CA  GLN A 112      49.880  55.040  54.440  1.00  0.00           C
ATOM   1757  HA  GLN A 112      50.790  54.480  54.570  1.00  0.00           H
ATOM   1758  CB  GLN A 112      50.410  56.130  53.460  1.00  0.00           C
ATOM   1759  HB1 GLN A 112      51.270  56.600  53.970  1.00  0.00           H
ATOM   1760  HB2 GLN A 112      49.500  56.760  53.370  1.00  0.00           H
ATOM   1761  CG  GLN A 112      50.830  55.760  51.970  1.00  0.00           C
ATOM   1762  HG1 GLN A 112      51.540  56.510  51.540  1.00  0.00           H
ATOM   1763  HG2 GLN A 112      49.930  55.890  51.330  1.00  0.00           H
ATOM   1764  CD  GLN A 112      51.230  54.320  51.830  1.00  0.00           C
ATOM   1765  OE1 GLN A 112      50.870  53.600  50.930  1.00  0.00           O
ATOM   1766  NE2 GLN A 112      52.250  53.890  52.620  1.00  0.00           N
ATOM   1767 HE21 GLN A 112      52.700  54.470  53.300  1.00  0.00           H
ATOM   1768 HE22 GLN A 112      52.650  53.010  52.330  1.00  0.00           H
ATOM   1769  C   GLN A 112      49.470  55.770  55.780  1.00  0.00           C
ATOM   1770  O   GLN A 112      50.150  55.640  56.770  1.00  0.00           O
ATOM   1771  N   GLY A 113      48.230  56.380  55.790  1.00  0.00           N
ATOM   1772  HN  GLY A 113      47.650  56.370  54.980  1.00  0.00           H
ATOM   1773  CA  GLY A 113      47.570  56.920  57.040  1.00  0.00           C
ATOM   1774  HA1 GLY A 113      46.560  57.250  56.830  1.00  0.00           H
ATOM   1775  HA2 GLY A 113      48.300  57.680  57.290  1.00  0.00           H
ATOM   1776  C   GLY A 113      47.520  55.930  58.220  1.00  0.00           C
ATOM   1777  O   GLY A 113      47.690  56.350  59.350  1.00  0.00           O
ATOM   1778  N   SER A 114      47.290  54.600  58.040  1.00  0.00           N
ATOM   1779  HN  SER A 114      47.210  54.140  57.160  1.00  0.00           H
ATOM   1780  CA  SER A 114      47.320  53.600  59.030  1.00  0.00           C
ATOM   1781  HA  SER A 114      46.740  54.100  59.800  1.00  0.00           H
ATOM   1782  CB  SER A 114      46.590  52.400  58.600  1.00  0.00           C
ATOM   1783  HB1 SER A 114      45.580  52.700  58.270  1.00  0.00           H
ATOM   1784  HB2 SER A 114      46.430  51.630  59.380  1.00  0.00           H
ATOM   1785  OG  SER A 114      47.180  51.750  57.500  1.00  0.00           O
ATOM   1786  HG1 SER A 114      46.820  52.220  56.740  1.00  0.00           H
ATOM   1787  C   SER A 114      48.670  53.290  59.650  1.00  0.00           C
ATOM   1788  O   SER A 114      48.840  53.260  60.890  1.00  0.00           O
ATOM   1789  N   ILE A 115      49.750  53.120  58.810  1.00  0.00           N
ATOM   1790  HN  ILE A 115      49.450  52.900  57.890  1.00  0.00           H
ATOM   1791  CA  ILE A 115      51.130  53.060  59.330  1.00  0.00           C
ATOM   1792  HA  ILE A 115      51.100  52.420  60.200  1.00  0.00           H
ATOM   1793  CB  ILE A 115      52.120  52.410  58.320  1.00  0.00           C
ATOM   1794  HB  ILE A 115      51.730  51.450  57.910  1.00  0.00           H
ATOM   1795  CG2 ILE A 115      52.370  53.360  57.090  1.00  0.00           C
ATOM   1796 HG21 ILE A 115      51.380  53.680  56.720  1.00  0.00           H
ATOM   1797 HG22 ILE A 115      53.060  52.860  56.380  1.00  0.00           H
ATOM   1798 HG23 ILE A 115      52.890  54.230  57.550  1.00  0.00           H
ATOM   1799  CG1 ILE A 115      53.460  51.980  59.000  1.00  0.00           C
ATOM   1800 HG11 ILE A 115      53.150  51.230  59.760  1.00  0.00           H
ATOM   1801 HG12 ILE A 115      53.950  52.870  59.470  1.00  0.00           H
ATOM   1802  CD  ILE A 115      54.370  51.280  57.990  1.00  0.00           C
ATOM   1803  HD1 ILE A 115      55.340  50.930  58.390  1.00  0.00           H
ATOM   1804  HD2 ILE A 115      54.620  51.890  57.090  1.00  0.00           H
ATOM   1805  HD3 ILE A 115      53.930  50.320  57.640  1.00  0.00           H
ATOM   1806  C   ILE A 115      51.650  54.300  59.960  1.00  0.00           C
ATOM   1807  O   ILE A 115      52.420  54.220  60.870  1.00  0.00           O
ATOM   1808  N   ILE A 116      51.310  55.520  59.470  1.00  0.00           N
ATOM   1809  HN  ILE A 116      50.760  55.540  58.630  1.00  0.00           H
ATOM   1810  CA  ILE A 116      51.590  56.850  60.060  1.00  0.00           C
ATOM   1811  HA  ILE A 116      52.650  56.990  60.210  1.00  0.00           H
ATOM   1812  CB  ILE A 116      51.200  57.970  59.050  1.00  0.00           C
ATOM   1813  HB  ILE A 116      50.320  57.660  58.440  1.00  0.00           H
ATOM   1814  CG2 ILE A 116      50.920  59.340  59.780  1.00  0.00           C
ATOM   1815 HG21 ILE A 116      51.020  60.220  59.110  1.00  0.00           H
ATOM   1816 HG22 ILE A 116      51.750  59.490  60.500  1.00  0.00           H
ATOM   1817 HG23 ILE A 116      49.980  59.300  60.360  1.00  0.00           H
ATOM   1818  CG1 ILE A 116      52.340  58.100  57.960  1.00  0.00           C
ATOM   1819 HG11 ILE A 116      52.310  57.100  57.490  1.00  0.00           H
ATOM   1820 HG12 ILE A 116      53.240  58.190  58.610  1.00  0.00           H
ATOM   1821  CD  ILE A 116      52.310  59.250  56.840  1.00  0.00           C
ATOM   1822  HD1 ILE A 116      51.310  59.360  56.400  1.00  0.00           H
ATOM   1823  HD2 ILE A 116      52.970  59.050  55.970  1.00  0.00           H
ATOM   1824  HD3 ILE A 116      52.730  60.170  57.310  1.00  0.00           H
ATOM   1825  C   ILE A 116      50.980  57.090  61.430  1.00  0.00           C
ATOM   1826  O   ILE A 116      51.750  57.480  62.300  1.00  0.00           O
ATOM   1827  N   PHE A 117      49.680  56.850  61.700  1.00  0.00           N
ATOM   1828  HN  PHE A 117      48.980  56.640  61.020  1.00  0.00           H
ATOM   1829  CA  PHE A 117      49.090  57.120  63.010  1.00  0.00           C
ATOM   1830  HA  PHE A 117      49.650  57.870  63.530  1.00  0.00           H
ATOM   1831  CB  PHE A 117      47.540  57.220  63.100  1.00  0.00           C
ATOM   1832  HB1 PHE A 117      47.240  57.220  64.180  1.00  0.00           H
ATOM   1833  HB2 PHE A 117      46.950  56.470  62.540  1.00  0.00           H
ATOM   1834  CG  PHE A 117      47.240  58.610  62.650  1.00  0.00           C
ATOM   1835  CD1 PHE A 117      47.290  59.670  63.560  1.00  0.00           C
ATOM   1836  HD1 PHE A 117      47.650  59.490  64.570  1.00  0.00           H
ATOM   1837  CE1 PHE A 117      47.070  61.020  63.220  1.00  0.00           C
ATOM   1838  HE1 PHE A 117      47.140  61.790  63.970  1.00  0.00           H
ATOM   1839  CZ  PHE A 117      46.790  61.330  61.860  1.00  0.00           C
ATOM   1840  HZ  PHE A 117      46.570  62.360  61.600  1.00  0.00           H
ATOM   1841  CD2 PHE A 117      46.850  58.930  61.350  1.00  0.00           C
ATOM   1842  HD2 PHE A 117      46.690  58.100  60.670  1.00  0.00           H
ATOM   1843  CE2 PHE A 117      46.660  60.260  60.970  1.00  0.00           C
ATOM   1844  HE2 PHE A 117      46.400  60.590  59.970  1.00  0.00           H
ATOM   1845  C   PHE A 117      49.500  56.070  63.950  1.00  0.00           C
ATOM   1846  O   PHE A 117      49.720  56.280  65.150  1.00  0.00           O
ATOM   1847  N   LEU A 118      49.760  54.850  63.480  1.00  0.00           N
ATOM   1848  HN  LEU A 118      49.580  54.670  62.510  1.00  0.00           H
ATOM   1849  CA  LEU A 118      50.370  53.700  64.240  1.00  0.00           C
ATOM   1850  HA  LEU A 118      49.820  53.590  65.170  1.00  0.00           H
ATOM   1851  CB  LEU A 118      50.440  52.440  63.310  1.00  0.00           C
ATOM   1852  HB1 LEU A 118      50.930  52.780  62.380  1.00  0.00           H
ATOM   1853  HB2 LEU A 118      49.420  52.140  63.010  1.00  0.00           H
ATOM   1854  CG  LEU A 118      51.260  51.170  63.630  1.00  0.00           C
ATOM   1855  HG  LEU A 118      52.270  51.600  63.820  1.00  0.00           H
ATOM   1856  CD1 LEU A 118      50.940  50.530  64.940  1.00  0.00           C
ATOM   1857 HD11 LEU A 118      50.950  51.270  65.770  1.00  0.00           H
ATOM   1858 HD12 LEU A 118      51.720  49.780  65.210  1.00  0.00           H
ATOM   1859 HD13 LEU A 118      49.980  49.960  65.030  1.00  0.00           H
ATOM   1860  CD2 LEU A 118      51.260  50.170  62.490  1.00  0.00           C
ATOM   1861 HD21 LEU A 118      51.800  50.670  61.660  1.00  0.00           H
ATOM   1862 HD22 LEU A 118      50.230  49.900  62.190  1.00  0.00           H
ATOM   1863 HD23 LEU A 118      51.750  49.240  62.830  1.00  0.00           H
ATOM   1864  C   LEU A 118      51.800  53.990  64.670  1.00  0.00           C
ATOM   1865  O   LEU A 118      52.220  53.780  65.790  1.00  0.00           O
ATOM   1866  N   THR A 119      52.480  54.610  63.760  1.00  0.00           N
ATOM   1867  HN  THR A 119      52.380  54.640  62.780  1.00  0.00           H
ATOM   1868  CA  THR A 119      53.830  55.130  64.130  1.00  0.00           C
ATOM   1869  HA  THR A 119      54.450  54.320  64.500  1.00  0.00           H
ATOM   1870  CB  THR A 119      54.700  55.630  62.960  1.00  0.00           C
ATOM   1871  HB  THR A 119      54.270  56.580  62.560  1.00  0.00           H
ATOM   1872  OG1 THR A 119      54.810  54.690  61.870  1.00  0.00           O
ATOM   1873  HG1 THR A 119      53.890  54.520  61.730  1.00  0.00           H
ATOM   1874  CG2 THR A 119      56.110  55.960  63.420  1.00  0.00           C
ATOM   1875 HG21 THR A 119      56.110  56.740  64.230  1.00  0.00           H
ATOM   1876 HG22 THR A 119      56.720  56.220  62.530  1.00  0.00           H
ATOM   1877 HG23 THR A 119      56.570  55.050  63.860  1.00  0.00           H
ATOM   1878  C   THR A 119      53.760  56.210  65.240  1.00  0.00           C
ATOM   1879  O   THR A 119      54.520  56.150  66.210  1.00  0.00           O
ATOM   1880  N   VAL A 120      52.790  57.200  65.160  1.00  0.00           N
ATOM   1881  HN  VAL A 120      52.090  57.170  64.460  1.00  0.00           H
ATOM   1882  CA  VAL A 120      52.570  58.120  66.230  1.00  0.00           C
ATOM   1883  HA  VAL A 120      53.540  58.550  66.430  1.00  0.00           H
ATOM   1884  CB  VAL A 120      51.600  59.190  65.870  1.00  0.00           C
ATOM   1885  HB  VAL A 120      50.580  58.840  65.600  1.00  0.00           H
ATOM   1886  CG1 VAL A 120      51.210  60.130  67.080  1.00  0.00           C
ATOM   1887 HG11 VAL A 120      50.860  59.670  68.020  1.00  0.00           H
ATOM   1888 HG12 VAL A 120      50.340  60.710  66.700  1.00  0.00           H
ATOM   1889 HG13 VAL A 120      52.160  60.640  67.360  1.00  0.00           H
ATOM   1890  CG2 VAL A 120      52.220  59.960  64.640  1.00  0.00           C
ATOM   1891 HG21 VAL A 120      51.490  60.750  64.340  1.00  0.00           H
ATOM   1892 HG22 VAL A 120      52.570  59.340  63.790  1.00  0.00           H
ATOM   1893 HG23 VAL A 120      53.120  60.410  65.120  1.00  0.00           H
ATOM   1894  C   VAL A 120      52.100  57.470  67.540  1.00  0.00           C
ATOM   1895  O   VAL A 120      52.740  57.620  68.630  1.00  0.00           O
ATOM   1896  N   VAL A 121      51.150  56.520  67.460  1.00  0.00           N
ATOM   1897  HN  VAL A 121      50.560  56.490  66.660  1.00  0.00           H
ATOM   1898  CA  VAL A 121      50.670  55.790  68.660  1.00  0.00           C
ATOM   1899  HA  VAL A 121      50.340  56.570  69.330  1.00  0.00           H
ATOM   1900  CB  VAL A 121      49.510  54.850  68.150  1.00  0.00           C
ATOM   1901  HB  VAL A 121      49.820  54.230  67.270  1.00  0.00           H
ATOM   1902  CG1 VAL A 121      49.230  53.690  69.180  1.00  0.00           C
ATOM   1903 HG11 VAL A 121      49.070  54.140  70.180  1.00  0.00           H
ATOM   1904 HG12 VAL A 121      50.030  52.930  69.340  1.00  0.00           H
ATOM   1905 HG13 VAL A 121      48.290  53.180  68.870  1.00  0.00           H
ATOM   1906  CG2 VAL A 121      48.270  55.760  67.820  1.00  0.00           C
ATOM   1907 HG21 VAL A 121      48.550  56.740  67.390  1.00  0.00           H
ATOM   1908 HG22 VAL A 121      47.880  55.890  68.860  1.00  0.00           H
ATOM   1909 HG23 VAL A 121      47.530  55.130  67.290  1.00  0.00           H
ATOM   1910  C   VAL A 121      51.770  54.880  69.330  1.00  0.00           C
ATOM   1911  O   VAL A 121      51.800  54.670  70.520  1.00  0.00           O
ATOM   1912  N   ALA A 122      52.680  54.280  68.530  1.00  0.00           N
ATOM   1913  HN  ALA A 122      52.610  54.310  67.530  1.00  0.00           H
ATOM   1914  CA  ALA A 122      53.900  53.580  68.960  1.00  0.00           C
ATOM   1915  HA  ALA A 122      53.630  52.830  69.670  1.00  0.00           H
ATOM   1916  CB  ALA A 122      54.550  52.840  67.830  1.00  0.00           C
ATOM   1917  HB1 ALA A 122      53.920  52.020  67.420  1.00  0.00           H
ATOM   1918  HB2 ALA A 122      55.550  52.450  68.130  1.00  0.00           H
ATOM   1919  HB3 ALA A 122      54.700  53.630  67.040  1.00  0.00           H
ATOM   1920  C   ALA A 122      54.930  54.560  69.500  1.00  0.00           C
ATOM   1921  O   ALA A 122      55.460  54.290  70.580  1.00  0.00           O
ATOM   1922  N   VAL A 123      55.220  55.750  68.920  1.00  0.00           N
ATOM   1923  HN  VAL A 123      54.940  55.990  67.990  1.00  0.00           H
ATOM   1924  CA  VAL A 123      56.030  56.860  69.530  1.00  0.00           C
ATOM   1925  HA  VAL A 123      57.010  56.430  69.700  1.00  0.00           H
ATOM   1926  CB  VAL A 123      56.170  58.060  68.510  1.00  0.00           C
ATOM   1927  HB  VAL A 123      55.230  58.060  67.910  1.00  0.00           H
ATOM   1928  CG1 VAL A 123      56.340  59.480  69.130  1.00  0.00           C
ATOM   1929 HG11 VAL A 123      56.510  60.210  68.310  1.00  0.00           H
ATOM   1930 HG12 VAL A 123      57.170  59.480  69.860  1.00  0.00           H
ATOM   1931 HG13 VAL A 123      55.410  59.790  69.680  1.00  0.00           H
ATOM   1932  CG2 VAL A 123      57.260  57.640  67.530  1.00  0.00           C
ATOM   1933 HG21 VAL A 123      58.210  57.950  68.040  1.00  0.00           H
ATOM   1934 HG22 VAL A 123      57.310  58.100  66.520  1.00  0.00           H
ATOM   1935 HG23 VAL A 123      57.200  56.560  67.310  1.00  0.00           H
ATOM   1936  C   VAL A 123      55.560  57.270  70.920  1.00  0.00           C
ATOM   1937  O   VAL A 123      56.280  57.250  71.860  1.00  0.00           O
ATOM   1938  N   ASP A 124      54.230  57.460  71.030  1.00  0.00           N
ATOM   1939  HN  ASP A 124      53.680  57.510  70.210  1.00  0.00           H
ATOM   1940  CA  ASP A 124      53.410  57.810  72.210  1.00  0.00           C
ATOM   1941  HA  ASP A 124      53.770  58.690  72.740  1.00  0.00           H
ATOM   1942  CB  ASP A 124      51.920  58.120  71.710  1.00  0.00           C
ATOM   1943  HB1 ASP A 124      51.790  57.220  71.060  1.00  0.00           H
ATOM   1944  HB2 ASP A 124      51.840  59.030  71.090  1.00  0.00           H
ATOM   1945  CG  ASP A 124      50.870  58.360  72.830  1.00  0.00           C
ATOM   1946  OD1 ASP A 124      50.180  57.360  73.190  1.00  0.00           O
ATOM   1947  OD2 ASP A 124      50.770  59.460  73.400  1.00  0.00           O
ATOM   1948  C   ASP A 124      53.590  56.680  73.310  1.00  0.00           C
ATOM   1949  O   ASP A 124      53.830  56.840  74.490  1.00  0.00           O
ATOM   1950  N   ARG A 125      53.390  55.440  72.900  1.00  0.00           N
ATOM   1951  HN  ARG A 125      53.030  55.160  72.020  1.00  0.00           H
ATOM   1952  CA  ARG A 125      53.660  54.260  73.760  1.00  0.00           C
ATOM   1953  HA  ARG A 125      53.050  54.430  74.630  1.00  0.00           H
ATOM   1954  CB  ARG A 125      53.310  52.920  73.090  1.00  0.00           C
ATOM   1955  HB1 ARG A 125      53.880  52.970  72.140  1.00  0.00           H
ATOM   1956  HB2 ARG A 125      52.280  52.990  72.670  1.00  0.00           H
ATOM   1957  CG  ARG A 125      53.420  51.600  73.850  1.00  0.00           C
ATOM   1958  HG1 ARG A 125      54.480  51.260  73.930  1.00  0.00           H
ATOM   1959  HG2 ARG A 125      52.890  50.820  73.250  1.00  0.00           H
ATOM   1960  CD  ARG A 125      52.820  51.660  75.280  1.00  0.00           C
ATOM   1961  HD1 ARG A 125      51.890  52.260  75.450  1.00  0.00           H
ATOM   1962  HD2 ARG A 125      53.550  52.070  76.010  1.00  0.00           H
ATOM   1963  NE  ARG A 125      52.550  50.300  75.760  1.00  0.00           N
ATOM   1964  HE  ARG A 125      53.270  49.750  76.190  1.00  0.00           H
ATOM   1965  CZ  ARG A 125      51.430  49.620  75.430  1.00  0.00           C
ATOM   1966  NH1 ARG A 125      50.330  50.070  74.850  1.00  0.00           N
ATOM   1967 HH11 ARG A 125      50.190  51.040  74.660  1.00  0.00           H
ATOM   1968 HH12 ARG A 125      49.500  49.510  74.800  1.00  0.00           H
ATOM   1969  NH2 ARG A 125      51.370  48.320  75.640  1.00  0.00           N
ATOM   1970 HH21 ARG A 125      52.080  47.940  76.230  1.00  0.00           H
ATOM   1971 HH22 ARG A 125      50.450  47.930  75.610  1.00  0.00           H
ATOM   1972  C   ARG A 125      55.070  54.130  74.340  1.00  0.00           C
ATOM   1973  O   ARG A 125      55.250  53.950  75.540  1.00  0.00           O
ATOM   1974  N   TYR A 126      56.160  54.140  73.510  1.00  0.00           N
ATOM   1975  HN  TYR A 126      55.970  54.130  72.540  1.00  0.00           H
ATOM   1976  CA  TYR A 126      57.590  54.280  73.900  1.00  0.00           C
ATOM   1977  HA  TYR A 126      57.820  53.370  74.440  1.00  0.00           H
ATOM   1978  CB  TYR A 126      58.450  54.390  72.590  1.00  0.00           C
ATOM   1979  HB1 TYR A 126      57.840  55.000  71.900  1.00  0.00           H
ATOM   1980  HB2 TYR A 126      58.620  53.340  72.270  1.00  0.00           H
ATOM   1981  CG  TYR A 126      59.870  55.000  72.630  1.00  0.00           C
ATOM   1982  CD1 TYR A 126      60.740  54.660  73.720  1.00  0.00           C
ATOM   1983  HD1 TYR A 126      60.370  54.060  74.540  1.00  0.00           H
ATOM   1984  CE1 TYR A 126      62.000  55.320  73.860  1.00  0.00           C
ATOM   1985  HE1 TYR A 126      62.620  55.210  74.740  1.00  0.00           H
ATOM   1986  CZ  TYR A 126      62.410  56.230  72.840  1.00  0.00           C
ATOM   1987  OH  TYR A 126      63.640  56.840  72.780  1.00  0.00           O
ATOM   1988  HH  TYR A 126      63.820  57.310  73.600  1.00  0.00           H
ATOM   1989  CD2 TYR A 126      60.330  55.830  71.620  1.00  0.00           C
ATOM   1990  HD2 TYR A 126      59.650  56.070  70.810  1.00  0.00           H
ATOM   1991  CE2 TYR A 126      61.580  56.420  71.690  1.00  0.00           C
ATOM   1992  HE2 TYR A 126      61.930  57.090  70.920  1.00  0.00           H
ATOM   1993  C   TYR A 126      57.860  55.450  74.870  1.00  0.00           C
ATOM   1994  O   TYR A 126      58.550  55.390  75.840  1.00  0.00           O
ATOM   1995  N   PHE A 127      57.270  56.630  74.570  1.00  0.00           N
ATOM   1996  HN  PHE A 127      56.840  56.740  73.680  1.00  0.00           H
ATOM   1997  CA  PHE A 127      57.370  57.800  75.350  1.00  0.00           C
ATOM   1998  HA  PHE A 127      58.400  57.980  75.630  1.00  0.00           H
ATOM   1999  CB  PHE A 127      56.860  59.130  74.690  1.00  0.00           C
ATOM   2000  HB1 PHE A 127      56.600  60.020  75.310  1.00  0.00           H
ATOM   2001  HB2 PHE A 127      55.940  58.920  74.100  1.00  0.00           H
ATOM   2002  CG  PHE A 127      57.790  59.730  73.640  1.00  0.00           C
ATOM   2003  CD1 PHE A 127      57.340  60.860  72.940  1.00  0.00           C
ATOM   2004  HD1 PHE A 127      56.390  61.270  73.230  1.00  0.00           H
ATOM   2005  CE1 PHE A 127      58.110  61.470  71.910  1.00  0.00           C
ATOM   2006  HE1 PHE A 127      57.740  62.290  71.300  1.00  0.00           H
ATOM   2007  CZ  PHE A 127      59.310  60.960  71.580  1.00  0.00           C
ATOM   2008  HZ  PHE A 127      59.970  61.470  70.900  1.00  0.00           H
ATOM   2009  CD2 PHE A 127      58.980  59.060  73.200  1.00  0.00           C
ATOM   2010  HD2 PHE A 127      59.270  58.100  73.560  1.00  0.00           H
ATOM   2011  CE2 PHE A 127      59.730  59.770  72.190  1.00  0.00           C
ATOM   2012  HE2 PHE A 127      60.730  59.400  72.030  1.00  0.00           H
ATOM   2013  C   PHE A 127      56.860  57.560  76.740  1.00  0.00           C
ATOM   2014  O   PHE A 127      57.380  57.970  77.760  1.00  0.00           O
ATOM   2015  N   ARG A 128      55.680  56.970  76.790  1.00  0.00           N
ATOM   2016  HN  ARG A 128      55.120  56.840  75.980  1.00  0.00           H
ATOM   2017  CA  ARG A 128      55.010  56.530  78.040  1.00  0.00           C
ATOM   2018  HA  ARG A 128      54.900  57.430  78.620  1.00  0.00           H
ATOM   2019  CB  ARG A 128      53.600  55.860  77.730  1.00  0.00           C
ATOM   2020  HB1 ARG A 128      53.240  55.340  78.650  1.00  0.00           H
ATOM   2021  HB2 ARG A 128      53.730  55.190  76.850  1.00  0.00           H
ATOM   2022  CG  ARG A 128      52.480  56.930  77.410  1.00  0.00           C
ATOM   2023  HG1 ARG A 128      52.980  57.550  76.640  1.00  0.00           H
ATOM   2024  HG2 ARG A 128      52.300  57.600  78.270  1.00  0.00           H
ATOM   2025  CD  ARG A 128      51.140  56.260  76.850  1.00  0.00           C
ATOM   2026  HD1 ARG A 128      50.630  55.850  77.760  1.00  0.00           H
ATOM   2027  HD2 ARG A 128      51.310  55.480  76.080  1.00  0.00           H
ATOM   2028  NE  ARG A 128      50.270  57.280  76.120  1.00  0.00           N
ATOM   2029  HE  ARG A 128      50.300  57.260  75.120  1.00  0.00           H
ATOM   2030  CZ  ARG A 128      49.790  58.380  76.670  1.00  0.00           C
ATOM   2031  NH1 ARG A 128      49.500  58.590  77.960  1.00  0.00           N
ATOM   2032 HH11 ARG A 128      49.930  57.980  78.630  1.00  0.00           H
ATOM   2033 HH12 ARG A 128      48.940  59.390  78.160  1.00  0.00           H
ATOM   2034  NH2 ARG A 128      49.480  59.310  75.850  1.00  0.00           N
ATOM   2035 HH21 ARG A 128      49.760  59.210  74.890  1.00  0.00           H
ATOM   2036 HH22 ARG A 128      48.780  59.940  76.180  1.00  0.00           H
ATOM   2037  C   ARG A 128      55.750  55.480  78.860  1.00  0.00           C
ATOM   2038  O   ARG A 128      55.890  55.520  80.100  1.00  0.00           O
ATOM   2039  N   VAL A 129      56.370  54.480  78.120  1.00  0.00           N
ATOM   2040  HN  VAL A 129      56.240  54.210  77.180  1.00  0.00           H
ATOM   2041  CA  VAL A 129      57.340  53.530  78.800  1.00  0.00           C
ATOM   2042  HA  VAL A 129      56.890  52.910  79.560  1.00  0.00           H
ATOM   2043  CB  VAL A 129      57.820  52.560  77.760  1.00  0.00           C
ATOM   2044  HB  VAL A 129      58.240  53.080  76.870  1.00  0.00           H
ATOM   2045  CG1 VAL A 129      58.870  51.640  78.370  1.00  0.00           C
ATOM   2046 HG11 VAL A 129      59.840  52.180  78.350  1.00  0.00           H
ATOM   2047 HG12 VAL A 129      58.990  50.640  77.920  1.00  0.00           H
ATOM   2048 HG13 VAL A 129      58.710  51.520  79.470  1.00  0.00           H
ATOM   2049  CG2 VAL A 129      56.670  51.550  77.350  1.00  0.00           C
ATOM   2050 HG21 VAL A 129      55.700  52.070  77.200  1.00  0.00           H
ATOM   2051 HG22 VAL A 129      56.540  50.760  78.110  1.00  0.00           H
ATOM   2052 HG23 VAL A 129      57.000  51.150  76.370  1.00  0.00           H
ATOM   2053  C   VAL A 129      58.500  54.150  79.470  1.00  0.00           C
ATOM   2054  O   VAL A 129      58.880  53.790  80.660  1.00  0.00           O
ATOM   2055  N   VAL A 130      59.150  55.090  78.730  1.00  0.00           N
ATOM   2056  HN  VAL A 130      58.680  55.230  77.860  1.00  0.00           H
ATOM   2057  CA  VAL A 130      60.200  55.990  79.220  1.00  0.00           C
ATOM   2058  HA  VAL A 130      61.040  55.450  79.650  1.00  0.00           H
ATOM   2059  CB  VAL A 130      60.880  56.840  78.140  1.00  0.00           C
ATOM   2060  HB  VAL A 130      60.160  57.380  77.500  1.00  0.00           H
ATOM   2061  CG1 VAL A 130      61.780  57.920  78.750  1.00  0.00           C
ATOM   2062 HG11 VAL A 130      61.050  58.670  79.120  1.00  0.00           H
ATOM   2063 HG12 VAL A 130      62.370  58.470  77.980  1.00  0.00           H
ATOM   2064 HG13 VAL A 130      62.460  57.550  79.550  1.00  0.00           H
ATOM   2065  CG2 VAL A 130      61.770  55.880  77.330  1.00  0.00           C
ATOM   2066 HG21 VAL A 130      61.270  54.950  77.030  1.00  0.00           H
ATOM   2067 HG22 VAL A 130      62.640  55.590  77.970  1.00  0.00           H
ATOM   2068 HG23 VAL A 130      62.070  56.430  76.410  1.00  0.00           H
ATOM   2069  C   VAL A 130      59.780  56.880  80.400  1.00  0.00           C
ATOM   2070  O   VAL A 130      60.430  56.820  81.480  1.00  0.00           O
ATOM   2071  N   HSD A 131      58.620  57.570  80.270  1.00  0.00           N
ATOM   2072  HN  HSD A 131      58.080  57.490  79.440  1.00  0.00           H
ATOM   2073  CA  HSD A 131      58.280  58.560  81.250  1.00  0.00           C
ATOM   2074  HA  HSD A 131      57.960  58.030  82.140  1.00  0.00           H
ATOM   2075  CB  HSD A 131      59.430  59.450  81.640  1.00  0.00           C
ATOM   2076  HB1 HSD A 131      59.960  59.840  80.740  1.00  0.00           H
ATOM   2077  HB2 HSD A 131      60.110  58.990  82.380  1.00  0.00           H
ATOM   2078  ND1 HSD A 131      58.530  60.640  83.740  1.00  0.00           N
ATOM   2079  HD1 HSD A 131      58.820  60.020  84.460  1.00  0.00           H
ATOM   2080  CG  HSD A 131      58.910  60.730  82.430  1.00  0.00           C
ATOM   2081  CE1 HSD A 131      58.290  61.920  84.170  1.00  0.00           C
ATOM   2082  HE1 HSD A 131      57.740  62.170  85.080  1.00  0.00           H
ATOM   2083  NE2 HSD A 131      58.630  62.810  83.250  1.00  0.00           N
ATOM   2084  CD2 HSD A 131      59.000  62.060  82.130  1.00  0.00           C
ATOM   2085  HD2 HSD A 131      59.460  62.480  81.240  1.00  0.00           H
ATOM   2086  C   HSD A 131      57.140  59.510  80.700  1.00  0.00           C
ATOM   2087  O   HSD A 131      57.320  60.480  79.920  1.00  0.00           O
ATOM   2088  N   PRO A 132      55.910  59.160  81.040  1.00  0.00           N
ATOM   2089  CD  PRO A 132      55.570  58.240  82.080  1.00  0.00           C
ATOM   2090  HD1 PRO A 132      56.070  58.540  83.020  1.00  0.00           H
ATOM   2091  HD2 PRO A 132      55.870  57.210  81.800  1.00  0.00           H
ATOM   2092  CA  PRO A 132      54.670  59.680  80.500  1.00  0.00           C
ATOM   2093  HA  PRO A 132      54.760  59.660  79.420  1.00  0.00           H
ATOM   2094  CB  PRO A 132      53.620  58.710  80.910  1.00  0.00           C
ATOM   2095  HB1 PRO A 132      53.520  57.880  80.170  1.00  0.00           H
ATOM   2096  HB2 PRO A 132      52.650  59.240  80.980  1.00  0.00           H
ATOM   2097  CG  PRO A 132      54.040  58.180  82.300  1.00  0.00           C
ATOM   2098  HG1 PRO A 132      53.690  58.900  83.070  1.00  0.00           H
ATOM   2099  HG2 PRO A 132      53.540  57.200  82.450  1.00  0.00           H
ATOM   2100  C   PRO A 132      54.280  61.180  80.870  1.00  0.00           C
ATOM   2101  O   PRO A 132      53.090  61.410  80.660  1.00  0.00           O
ATOM   2102  N   HSD A 133      55.130  62.070  81.380  1.00  0.00           N
ATOM   2103  HN  HSD A 133      56.010  61.680  81.620  1.00  0.00           H
ATOM   2104  CA  HSD A 133      54.890  63.480  81.500  1.00  0.00           C
ATOM   2105  HA  HSD A 133      53.830  63.590  81.320  1.00  0.00           H
ATOM   2106  CB  HSD A 133      55.090  64.040  82.910  1.00  0.00           C
ATOM   2107  HB1 HSD A 133      54.990  65.150  82.990  1.00  0.00           H
ATOM   2108  HB2 HSD A 133      56.160  63.960  83.210  1.00  0.00           H
ATOM   2109  ND1 HSD A 133      53.490  63.600  84.790  1.00  0.00           N
ATOM   2110  HD1 HSD A 133      53.210  64.550  84.850  1.00  0.00           H
ATOM   2111  CG  HSD A 133      54.490  63.170  83.920  1.00  0.00           C
ATOM   2112  CE1 HSD A 133      53.280  62.560  85.640  1.00  0.00           C
ATOM   2113  HE1 HSD A 133      52.490  62.600  86.390  1.00  0.00           H
ATOM   2114  NE2 HSD A 133      54.100  61.600  85.460  1.00  0.00           N
ATOM   2115  CD2 HSD A 133      54.860  61.940  84.380  1.00  0.00           C
ATOM   2116  HD2 HSD A 133      55.720  61.430  83.980  1.00  0.00           H
ATOM   2117  C   HSD A 133      55.760  64.220  80.510  1.00  0.00           C
ATOM   2118  O   HSD A 133      56.090  65.410  80.640  1.00  0.00           O
ATOM   2119  N   HSD A 134      56.240  63.470  79.540  1.00  0.00           N
ATOM   2120  HN  HSD A 134      56.060  62.490  79.560  1.00  0.00           H
ATOM   2121  CA  HSD A 134      56.810  63.960  78.350  1.00  0.00           C
ATOM   2122  HA  HSD A 134      57.600  64.630  78.660  1.00  0.00           H
ATOM   2123  CB  HSD A 134      57.500  62.890  77.490  1.00  0.00           C
ATOM   2124  HB1 HSD A 134      57.470  63.120  76.400  1.00  0.00           H
ATOM   2125  HB2 HSD A 134      56.930  61.930  77.450  1.00  0.00           H
ATOM   2126  ND1 HSD A 134      59.840  63.270  78.380  1.00  0.00           N
ATOM   2127  HD1 HSD A 134      59.780  64.260  78.390  1.00  0.00           H
ATOM   2128  CG  HSD A 134      58.850  62.420  78.010  1.00  0.00           C
ATOM   2129  CE1 HSD A 134      60.910  62.550  78.740  1.00  0.00           C
ATOM   2130  HE1 HSD A 134      61.880  62.830  79.150  1.00  0.00           H
ATOM   2131  NE2 HSD A 134      60.680  61.280  78.650  1.00  0.00           N
ATOM   2132  CD2 HSD A 134      59.380  61.170  78.120  1.00  0.00           C
ATOM   2133  HD2 HSD A 134      58.840  60.240  78.040  1.00  0.00           H
ATOM   2134  C   HSD A 134      55.770  64.700  77.520  1.00  0.00           C
ATOM   2135  O   HSD A 134      54.590  64.430  77.640  1.00  0.00           O
ATOM   2136  N   ALA A 135      56.200  65.720  76.770  1.00  0.00           N
ATOM   2137  HN  ALA A 135      57.160  65.950  76.640  1.00  0.00           H
ATOM   2138  CA  ALA A 135      55.270  66.680  76.220  1.00  0.00           C
ATOM   2139  HA  ALA A 135      54.790  67.070  77.100  1.00  0.00           H
ATOM   2140  CB  ALA A 135      56.110  67.790  75.460  1.00  0.00           C
ATOM   2141  HB1 ALA A 135      56.910  67.330  74.840  1.00  0.00           H
ATOM   2142  HB2 ALA A 135      56.750  68.330  76.180  1.00  0.00           H
ATOM   2143  HB3 ALA A 135      55.460  68.430  74.820  1.00  0.00           H
ATOM   2144  C   ALA A 135      54.320  66.170  75.190  1.00  0.00           C
ATOM   2145  O   ALA A 135      53.140  66.500  75.120  1.00  0.00           O
ATOM   2146  N   LEU A 136      54.800  65.280  74.300  1.00  0.00           N
ATOM   2147  HN  LEU A 136      55.770  65.010  74.350  1.00  0.00           H
ATOM   2148  CA  LEU A 136      53.940  64.690  73.320  1.00  0.00           C
ATOM   2149  HA  LEU A 136      53.480  65.480  72.750  1.00  0.00           H
ATOM   2150  CB  LEU A 136      54.750  63.880  72.260  1.00  0.00           C
ATOM   2151  HB1 LEU A 136      55.430  63.140  72.750  1.00  0.00           H
ATOM   2152  HB2 LEU A 136      55.410  64.510  71.640  1.00  0.00           H
ATOM   2153  CG  LEU A 136      53.960  63.150  71.140  1.00  0.00           C
ATOM   2154  HG  LEU A 136      54.720  62.820  70.400  1.00  0.00           H
ATOM   2155  CD1 LEU A 136      53.420  61.770  71.550  1.00  0.00           C
ATOM   2156 HD11 LEU A 136      54.180  61.150  72.060  1.00  0.00           H
ATOM   2157 HD12 LEU A 136      52.990  61.310  70.640  1.00  0.00           H
ATOM   2158 HD13 LEU A 136      52.540  61.900  72.210  1.00  0.00           H
ATOM   2159  CD2 LEU A 136      52.940  64.050  70.470  1.00  0.00           C
ATOM   2160 HD21 LEU A 136      52.090  64.410  71.080  1.00  0.00           H
ATOM   2161 HD22 LEU A 136      52.500  63.580  69.560  1.00  0.00           H
ATOM   2162 HD23 LEU A 136      53.380  65.000  70.090  1.00  0.00           H
ATOM   2163  C   LEU A 136      52.750  63.810  73.890  1.00  0.00           C
ATOM   2164  O   LEU A 136      51.660  63.700  73.390  1.00  0.00           O
ATOM   2165  N   ASN A 137      52.970  63.140  75.080  1.00  0.00           N
ATOM   2166  HN  ASN A 137      53.830  63.340  75.540  1.00  0.00           H
ATOM   2167  CA  ASN A 137      52.000  62.500  75.930  1.00  0.00           C
ATOM   2168  HA  ASN A 137      51.490  61.810  75.270  1.00  0.00           H
ATOM   2169  CB  ASN A 137      52.680  61.570  77.020  1.00  0.00           C
ATOM   2170  HB1 ASN A 137      51.900  61.110  77.660  1.00  0.00           H
ATOM   2171  HB2 ASN A 137      53.310  62.210  77.690  1.00  0.00           H
ATOM   2172  CG  ASN A 137      53.580  60.500  76.440  1.00  0.00           C
ATOM   2173  OD1 ASN A 137      54.720  60.350  76.970  1.00  0.00           O
ATOM   2174  ND2 ASN A 137      53.130  59.780  75.360  1.00  0.00           N
ATOM   2175 HD21 ASN A 137      53.550  58.910  75.080  1.00  0.00           H
ATOM   2176 HD22 ASN A 137      52.190  59.920  75.040  1.00  0.00           H
ATOM   2177  C   ASN A 137      50.890  63.360  76.500  1.00  0.00           C
ATOM   2178  O   ASN A 137      49.750  62.970  76.610  1.00  0.00           O
ATOM   2179  N   LYS A 138      51.290  64.550  77.010  1.00  0.00           N
ATOM   2180  HN  LYS A 138      52.220  64.750  76.730  1.00  0.00           H
ATOM   2181  CA  LYS A 138      50.530  65.460  77.760  1.00  0.00           C
ATOM   2182  HA  LYS A 138      49.750  64.910  78.260  1.00  0.00           H
ATOM   2183  CB  LYS A 138      51.480  66.130  78.850  1.00  0.00           C
ATOM   2184  HB1 LYS A 138      50.960  67.040  79.210  1.00  0.00           H
ATOM   2185  HB2 LYS A 138      52.520  66.330  78.510  1.00  0.00           H
ATOM   2186  CG  LYS A 138      51.520  65.180  80.110  1.00  0.00           C
ATOM   2187  HG1 LYS A 138      52.170  64.320  79.850  1.00  0.00           H
ATOM   2188  HG2 LYS A 138      50.490  64.860  80.350  1.00  0.00           H
ATOM   2189  CD  LYS A 138      52.070  65.780  81.480  1.00  0.00           C
ATOM   2190  HD1 LYS A 138      53.140  66.070  81.460  1.00  0.00           H
ATOM   2191  HD2 LYS A 138      52.000  64.970  82.230  1.00  0.00           H
ATOM   2192  CE  LYS A 138      51.390  66.990  82.130  1.00  0.00           C
ATOM   2193  HE1 LYS A 138      51.520  67.860  81.450  1.00  0.00           H
ATOM   2194  HE2 LYS A 138      51.930  67.270  83.050  1.00  0.00           H
ATOM   2195  NZ  LYS A 138      49.900  66.780  82.350  1.00  0.00           N
ATOM   2196  HZ1 LYS A 138      49.630  65.940  82.880  1.00  0.00           H
ATOM   2197  HZ2 LYS A 138      49.410  66.710  81.430  1.00  0.00           H
ATOM   2198  HZ3 LYS A 138      49.460  67.610  82.800  1.00  0.00           H
ATOM   2199  C   LYS A 138      49.960  66.620  77.010  1.00  0.00           C
ATOM   2200  O   LYS A 138      49.280  67.460  77.580  1.00  0.00           O
ATOM   2201  N   ILE A 139      50.110  66.730  75.680  1.00  0.00           N
ATOM   2202  HN  ILE A 139      50.700  66.040  75.250  1.00  0.00           H
ATOM   2203  CA  ILE A 139      49.320  67.580  74.770  1.00  0.00           C
ATOM   2204  HA  ILE A 139      49.770  68.560  74.830  1.00  0.00           H
ATOM   2205  CB  ILE A 139      49.490  67.230  73.300  1.00  0.00           C
ATOM   2206  HB  ILE A 139      49.070  67.950  72.570  1.00  0.00           H
ATOM   2207  CG2 ILE A 139      50.970  67.250  72.940  1.00  0.00           C
ATOM   2208 HG21 ILE A 139      51.400  66.280  73.290  1.00  0.00           H
ATOM   2209 HG22 ILE A 139      51.490  68.110  73.410  1.00  0.00           H
ATOM   2210 HG23 ILE A 139      51.240  67.030  71.890  1.00  0.00           H
ATOM   2211  CG1 ILE A 139      48.730  65.940  72.900  1.00  0.00           C
ATOM   2212 HG11 ILE A 139      47.690  66.330  72.830  1.00  0.00           H
ATOM   2213 HG12 ILE A 139      48.690  65.210  73.740  1.00  0.00           H
ATOM   2214  CD  ILE A 139      49.000  65.280  71.570  1.00  0.00           C
ATOM   2215  HD1 ILE A 139      50.030  64.880  71.670  1.00  0.00           H
ATOM   2216  HD2 ILE A 139      49.010  66.020  70.750  1.00  0.00           H
ATOM   2217  HD3 ILE A 139      48.340  64.410  71.340  1.00  0.00           H
ATOM   2218  C   ILE A 139      47.800  67.820  74.990  1.00  0.00           C
ATOM   2219  O   ILE A 139      47.070  67.080  75.580  1.00  0.00           O
ATOM   2220  N   SER A 140      47.270  69.020  74.610  1.00  0.00           N
ATOM   2221  HN  SER A 140      47.920  69.710  74.300  1.00  0.00           H
ATOM   2222  CA  SER A 140      45.880  69.340  74.680  1.00  0.00           C
ATOM   2223  HA  SER A 140      45.570  69.100  75.670  1.00  0.00           H
ATOM   2224  CB  SER A 140      45.590  70.810  74.420  1.00  0.00           C
ATOM   2225  HB1 SER A 140      46.140  71.520  75.070  1.00  0.00           H
ATOM   2226  HB2 SER A 140      44.540  71.150  74.550  1.00  0.00           H
ATOM   2227  OG  SER A 140      45.920  71.230  73.100  1.00  0.00           O
ATOM   2228  HG1 SER A 140      46.860  71.390  73.160  1.00  0.00           H
ATOM   2229  C   SER A 140      45.100  68.590  73.620  1.00  0.00           C
ATOM   2230  O   SER A 140      45.540  67.850  72.760  1.00  0.00           O
ATOM   2231  N   ASN A 141      43.750  68.540  73.720  1.00  0.00           N
ATOM   2232  HN  ASN A 141      43.370  69.170  74.400  1.00  0.00           H
ATOM   2233  CA  ASN A 141      42.910  67.940  72.780  1.00  0.00           C
ATOM   2234  HA  ASN A 141      43.130  66.890  72.720  1.00  0.00           H
ATOM   2235  CB  ASN A 141      41.450  68.150  73.270  1.00  0.00           C
ATOM   2236  HB1 ASN A 141      40.770  67.790  72.470  1.00  0.00           H
ATOM   2237  HB2 ASN A 141      41.300  69.180  73.670  1.00  0.00           H
ATOM   2238  CG  ASN A 141      41.190  67.250  74.510  1.00  0.00           C
ATOM   2239  OD1 ASN A 141      41.990  66.480  75.040  1.00  0.00           O
ATOM   2240  ND2 ASN A 141      39.910  67.400  75.050  1.00  0.00           N
ATOM   2241 HD21 ASN A 141      39.680  66.740  75.760  1.00  0.00           H
ATOM   2242 HD22 ASN A 141      39.300  68.100  74.680  1.00  0.00           H
ATOM   2243  C   ASN A 141      43.020  68.590  71.400  1.00  0.00           C
ATOM   2244  O   ASN A 141      43.140  67.970  70.330  1.00  0.00           O
ATOM   2245  N   ARG A 142      43.050  69.940  71.420  1.00  0.00           N
ATOM   2246  HN  ARG A 142      42.970  70.380  72.310  1.00  0.00           H
ATOM   2247  CA  ARG A 142      43.280  70.790  70.200  1.00  0.00           C
ATOM   2248  HA  ARG A 142      42.570  70.510  69.440  1.00  0.00           H
ATOM   2249  CB  ARG A 142      43.220  72.380  70.640  1.00  0.00           C
ATOM   2250  HB1 ARG A 142      43.860  72.700  71.480  1.00  0.00           H
ATOM   2251  HB2 ARG A 142      42.170  72.600  70.960  1.00  0.00           H
ATOM   2252  CG  ARG A 142      43.670  73.430  69.540  1.00  0.00           C
ATOM   2253  HG1 ARG A 142      43.330  73.090  68.540  1.00  0.00           H
ATOM   2254  HG2 ARG A 142      44.780  73.460  69.470  1.00  0.00           H
ATOM   2255  CD  ARG A 142      43.310  74.910  69.850  1.00  0.00           C
ATOM   2256  HD1 ARG A 142      43.760  75.690  69.200  1.00  0.00           H
ATOM   2257  HD2 ARG A 142      43.640  75.120  70.900  1.00  0.00           H
ATOM   2258  NE  ARG A 142      41.820  74.970  69.740  1.00  0.00           N
ATOM   2259  HE  ARG A 142      41.320  74.180  69.400  1.00  0.00           H
ATOM   2260  CZ  ARG A 142      41.080  75.970  70.100  1.00  0.00           C
ATOM   2261  NH1 ARG A 142      41.490  77.150  70.380  1.00  0.00           N
ATOM   2262 HH11 ARG A 142      42.450  77.380  70.420  1.00  0.00           H
ATOM   2263 HH12 ARG A 142      40.750  77.800  70.590  1.00  0.00           H
ATOM   2264  NH2 ARG A 142      39.740  75.860  70.080  1.00  0.00           N
ATOM   2265 HH21 ARG A 142      39.370  74.930  70.040  1.00  0.00           H
ATOM   2266 HH22 ARG A 142      39.170  76.680  70.120  1.00  0.00           H
ATOM   2267  C   ARG A 142      44.580  70.570  69.570  1.00  0.00           C
ATOM   2268  O   ARG A 142      44.710  70.280  68.410  1.00  0.00           O
ATOM   2269  N   THR A 143      45.710  70.450  70.340  1.00  0.00           N
ATOM   2270  HN  THR A 143      45.600  70.760  71.280  1.00  0.00           H
ATOM   2271  CA  THR A 143      47.000  70.060  69.850  1.00  0.00           C
ATOM   2272  HA  THR A 143      47.200  70.730  69.030  1.00  0.00           H
ATOM   2273  CB  THR A 143      48.190  70.190  70.860  1.00  0.00           C
ATOM   2274  HB  THR A 143      48.090  69.630  71.810  1.00  0.00           H
ATOM   2275  OG1 THR A 143      48.310  71.590  71.080  1.00  0.00           O
ATOM   2276  HG1 THR A 143      49.030  71.760  71.690  1.00  0.00           H
ATOM   2277  CG2 THR A 143      49.430  69.850  70.070  1.00  0.00           C
ATOM   2278 HG21 THR A 143      49.410  70.150  68.990  1.00  0.00           H
ATOM   2279 HG22 THR A 143      49.690  68.770  70.080  1.00  0.00           H
ATOM   2280 HG23 THR A 143      50.280  70.380  70.550  1.00  0.00           H
ATOM   2281  C   THR A 143      47.010  68.650  69.230  1.00  0.00           C
ATOM   2282  O   THR A 143      47.530  68.470  68.090  1.00  0.00           O
ATOM   2283  N   ALA A 144      46.380  67.680  69.890  1.00  0.00           N
ATOM   2284  HN  ALA A 144      45.930  67.770  70.780  1.00  0.00           H
ATOM   2285  CA  ALA A 144      46.210  66.370  69.250  1.00  0.00           C
ATOM   2286  HA  ALA A 144      47.230  66.030  69.130  1.00  0.00           H
ATOM   2287  CB  ALA A 144      45.520  65.330  70.110  1.00  0.00           C
ATOM   2288  HB1 ALA A 144      44.440  65.550  70.290  1.00  0.00           H
ATOM   2289  HB2 ALA A 144      46.010  65.420  71.100  1.00  0.00           H
ATOM   2290  HB3 ALA A 144      45.540  64.270  69.740  1.00  0.00           H
ATOM   2291  C   ALA A 144      45.630  66.420  67.870  1.00  0.00           C
ATOM   2292  O   ALA A 144      46.100  65.720  66.940  1.00  0.00           O
ATOM   2293  N   ALA A 145      44.560  67.230  67.770  1.00  0.00           N
ATOM   2294  HN  ALA A 145      44.150  67.850  68.440  1.00  0.00           H
ATOM   2295  CA  ALA A 145      43.870  67.440  66.560  1.00  0.00           C
ATOM   2296  HA  ALA A 145      43.600  66.460  66.200  1.00  0.00           H
ATOM   2297  CB  ALA A 145      42.530  68.070  66.810  1.00  0.00           C
ATOM   2298  HB1 ALA A 145      42.590  69.060  67.320  1.00  0.00           H
ATOM   2299  HB2 ALA A 145      42.120  67.440  67.610  1.00  0.00           H
ATOM   2300  HB3 ALA A 145      41.940  67.980  65.870  1.00  0.00           H
ATOM   2301  C   ALA A 145      44.710  68.120  65.460  1.00  0.00           C
ATOM   2302  O   ALA A 145      44.590  67.840  64.240  1.00  0.00           O
ATOM   2303  N   ILE A 146      45.450  69.170  65.780  1.00  0.00           N
ATOM   2304  HN  ILE A 146      45.340  69.590  66.670  1.00  0.00           H
ATOM   2305  CA  ILE A 146      46.220  69.890  64.890  1.00  0.00           C
ATOM   2306  HA  ILE A 146      45.670  70.340  64.080  1.00  0.00           H
ATOM   2307  CB  ILE A 146      46.850  71.120  65.620  1.00  0.00           C
ATOM   2308  HB  ILE A 146      47.030  70.840  66.680  1.00  0.00           H
ATOM   2309  CG2 ILE A 146      48.180  71.660  65.100  1.00  0.00           C
ATOM   2310 HG21 ILE A 146      48.960  70.860  65.140  1.00  0.00           H
ATOM   2311 HG22 ILE A 146      48.550  72.550  65.670  1.00  0.00           H
ATOM   2312 HG23 ILE A 146      47.970  71.870  64.030  1.00  0.00           H
ATOM   2313  CG1 ILE A 146      45.820  72.240  65.680  1.00  0.00           C
ATOM   2314 HG11 ILE A 146      44.780  71.840  65.790  1.00  0.00           H
ATOM   2315 HG12 ILE A 146      45.710  72.800  64.730  1.00  0.00           H
ATOM   2316  CD  ILE A 146      45.950  73.290  66.740  1.00  0.00           C
ATOM   2317  HD1 ILE A 146      46.980  73.710  66.790  1.00  0.00           H
ATOM   2318  HD2 ILE A 146      45.770  72.820  67.730  1.00  0.00           H
ATOM   2319  HD3 ILE A 146      45.290  74.170  66.620  1.00  0.00           H
ATOM   2320  C   ILE A 146      47.320  69.030  64.270  1.00  0.00           C
ATOM   2321  O   ILE A 146      47.440  68.930  63.080  1.00  0.00           O
ATOM   2322  N   ILE A 147      48.100  68.260  65.100  1.00  0.00           N
ATOM   2323  HN  ILE A 147      48.030  68.220  66.090  1.00  0.00           H
ATOM   2324  CA  ILE A 147      48.920  67.130  64.680  1.00  0.00           C
ATOM   2325  HA  ILE A 147      49.720  67.530  64.070  1.00  0.00           H
ATOM   2326  CB  ILE A 147      49.670  66.480  65.940  1.00  0.00           C
ATOM   2327  HB  ILE A 147      48.830  66.230  66.640  1.00  0.00           H
ATOM   2328  CG2 ILE A 147      50.420  65.210  65.570  1.00  0.00           C
ATOM   2329 HG21 ILE A 147      49.810  64.410  65.110  1.00  0.00           H
ATOM   2330 HG22 ILE A 147      50.830  64.770  66.490  1.00  0.00           H
ATOM   2331 HG23 ILE A 147      51.310  65.370  64.890  1.00  0.00           H
ATOM   2332  CG1 ILE A 147      50.460  67.510  66.670  1.00  0.00           C
ATOM   2333 HG11 ILE A 147      51.140  67.210  67.500  1.00  0.00           H
ATOM   2334 HG12 ILE A 147      49.770  68.160  67.260  1.00  0.00           H
ATOM   2335  CD  ILE A 147      51.430  68.420  65.870  1.00  0.00           C
ATOM   2336  HD1 ILE A 147      52.370  67.840  65.710  1.00  0.00           H
ATOM   2337  HD2 ILE A 147      51.690  69.390  66.350  1.00  0.00           H
ATOM   2338  HD3 ILE A 147      51.100  68.650  64.830  1.00  0.00           H
ATOM   2339  C   ILE A 147      48.120  66.210  63.780  1.00  0.00           C
ATOM   2340  O   ILE A 147      48.620  65.820  62.710  1.00  0.00           O
ATOM   2341  N   SER A 148      46.950  65.760  64.230  1.00  0.00           N
ATOM   2342  HN  SER A 148      46.630  66.020  65.140  1.00  0.00           H
ATOM   2343  CA  SER A 148      46.250  64.780  63.400  1.00  0.00           C
ATOM   2344  HA  SER A 148      46.870  63.900  63.260  1.00  0.00           H
ATOM   2345  CB  SER A 148      44.840  64.450  64.070  1.00  0.00           C
ATOM   2346  HB1 SER A 148      44.220  63.730  63.490  1.00  0.00           H
ATOM   2347  HB2 SER A 148      44.200  65.340  64.230  1.00  0.00           H
ATOM   2348  OG  SER A 148      45.100  63.870  65.370  1.00  0.00           O
ATOM   2349  HG1 SER A 148      45.520  64.510  65.960  1.00  0.00           H
ATOM   2350  C   SER A 148      45.930  65.350  62.020  1.00  0.00           C
ATOM   2351  O   SER A 148      46.180  64.600  61.080  1.00  0.00           O
ATOM   2352  N   CYS A 149      45.460  66.650  61.870  1.00  0.00           N
ATOM   2353  HN  CYS A 149      45.260  67.260  62.640  1.00  0.00           H
ATOM   2354  CA  CYS A 149      45.160  67.250  60.650  1.00  0.00           C
ATOM   2355  HA  CYS A 149      44.440  66.640  60.110  1.00  0.00           H
ATOM   2356  CB  CYS A 149      44.640  68.760  60.830  1.00  0.00           C
ATOM   2357  HB1 CYS A 149      45.470  69.410  61.170  1.00  0.00           H
ATOM   2358  HB2 CYS A 149      43.840  68.840  61.590  1.00  0.00           H
ATOM   2359  SG  CYS A 149      44.040  69.470  59.210  1.00  0.00           S
ATOM   2360  HG1 CYS A 149      43.080  68.610  58.910  1.00  0.00           H
ATOM   2361  C   CYS A 149      46.420  67.360  59.840  1.00  0.00           C
ATOM   2362  O   CYS A 149      46.420  67.050  58.640  1.00  0.00           O
ATOM   2363  N   LEU A 150      47.550  67.880  60.410  1.00  0.00           N
ATOM   2364  HN  LEU A 150      47.510  68.190  61.350  1.00  0.00           H
ATOM   2365  CA  LEU A 150      48.850  68.070  59.760  1.00  0.00           C
ATOM   2366  HA  LEU A 150      48.730  68.740  58.930  1.00  0.00           H
ATOM   2367  CB  LEU A 150      49.860  68.610  60.760  1.00  0.00           C
ATOM   2368  HB1 LEU A 150      49.790  68.040  61.710  1.00  0.00           H
ATOM   2369  HB2 LEU A 150      49.560  69.640  61.040  1.00  0.00           H
ATOM   2370  CG  LEU A 150      51.410  68.750  60.470  1.00  0.00           C
ATOM   2371  HG  LEU A 150      51.780  67.750  60.140  1.00  0.00           H
ATOM   2372  CD1 LEU A 150      51.610  69.870  59.440  1.00  0.00           C
ATOM   2373 HD11 LEU A 150      51.060  69.620  58.510  1.00  0.00           H
ATOM   2374 HD12 LEU A 150      52.670  69.960  59.130  1.00  0.00           H
ATOM   2375 HD13 LEU A 150      51.290  70.890  59.740  1.00  0.00           H
ATOM   2376  CD2 LEU A 150      52.280  68.910  61.720  1.00  0.00           C
ATOM   2377 HD21 LEU A 150      51.920  69.700  62.410  1.00  0.00           H
ATOM   2378 HD22 LEU A 150      53.360  69.080  61.480  1.00  0.00           H
ATOM   2379 HD23 LEU A 150      52.190  67.950  62.250  1.00  0.00           H
ATOM   2380  C   LEU A 150      49.380  66.650  59.290  1.00  0.00           C
ATOM   2381  O   LEU A 150      49.860  66.490  58.200  1.00  0.00           O
ATOM   2382  N   LEU A 151      49.250  65.580  60.070  1.00  0.00           N
ATOM   2383  HN  LEU A 151      48.840  65.710  60.970  1.00  0.00           H
ATOM   2384  CA  LEU A 151      49.700  64.280  59.580  1.00  0.00           C
ATOM   2385  HA  LEU A 151      50.630  64.470  59.080  1.00  0.00           H
ATOM   2386  CB  LEU A 151      49.850  63.330  60.710  1.00  0.00           C
ATOM   2387  HB1 LEU A 151      49.850  62.240  60.500  1.00  0.00           H
ATOM   2388  HB2 LEU A 151      48.930  63.500  61.300  1.00  0.00           H
ATOM   2389  CG  LEU A 151      50.990  63.560  61.670  1.00  0.00           C
ATOM   2390  HG  LEU A 151      50.990  64.600  62.050  1.00  0.00           H
ATOM   2391  CD1 LEU A 151      50.830  62.810  62.960  1.00  0.00           C
ATOM   2392 HD11 LEU A 151      49.830  62.920  63.430  1.00  0.00           H
ATOM   2393 HD12 LEU A 151      51.510  63.190  63.740  1.00  0.00           H
ATOM   2394 HD13 LEU A 151      51.030  61.740  62.730  1.00  0.00           H
ATOM   2395  CD2 LEU A 151      52.340  63.230  61.030  1.00  0.00           C
ATOM   2396 HD21 LEU A 151      52.500  63.940  60.190  1.00  0.00           H
ATOM   2397 HD22 LEU A 151      52.310  62.190  60.650  1.00  0.00           H
ATOM   2398 HD23 LEU A 151      53.200  63.350  61.730  1.00  0.00           H
ATOM   2399  C   LEU A 151      48.780  63.690  58.480  1.00  0.00           C
ATOM   2400  O   LEU A 151      49.180  62.940  57.600  1.00  0.00           O
ATOM   2401  N   TRP A 152      47.480  64.000  58.490  1.00  0.00           N
ATOM   2402  HN  TRP A 152      47.100  64.550  59.230  1.00  0.00           H
ATOM   2403  CA  TRP A 152      46.600  63.670  57.370  1.00  0.00           C
ATOM   2404  HA  TRP A 152      46.730  62.650  57.010  1.00  0.00           H
ATOM   2405  CB  TRP A 152      45.090  63.700  57.560  1.00  0.00           C
ATOM   2406  HB1 TRP A 152      44.580  63.660  56.580  1.00  0.00           H
ATOM   2407  HB2 TRP A 152      44.830  64.720  57.940  1.00  0.00           H
ATOM   2408  CG  TRP A 152      44.490  62.590  58.350  1.00  0.00           C
ATOM   2409  CD1 TRP A 152      44.190  62.530  59.700  1.00  0.00           C
ATOM   2410  HD1 TRP A 152      44.170  63.410  60.340  1.00  0.00           H
ATOM   2411  NE1 TRP A 152      43.830  61.310  60.080  1.00  0.00           N
ATOM   2412  HE1 TRP A 152      43.540  60.960  60.940  1.00  0.00           H
ATOM   2413  CE2 TRP A 152      43.870  60.460  59.000  1.00  0.00           C
ATOM   2414  CD2 TRP A 152      44.340  61.200  57.930  1.00  0.00           C
ATOM   2415  CE3 TRP A 152      44.390  60.590  56.620  1.00  0.00           C
ATOM   2416  HE3 TRP A 152      44.800  61.130  55.790  1.00  0.00           H
ATOM   2417  CZ3 TRP A 152      43.980  59.280  56.500  1.00  0.00           C
ATOM   2418  HZ3 TRP A 152      43.810  58.790  55.550  1.00  0.00           H
ATOM   2419  CZ2 TRP A 152      43.550  59.110  58.900  1.00  0.00           C
ATOM   2420  HZ2 TRP A 152      43.440  58.420  59.720  1.00  0.00           H
ATOM   2421  CH2 TRP A 152      43.530  58.560  57.610  1.00  0.00           C
ATOM   2422  HH2 TRP A 152      43.060  57.610  57.480  1.00  0.00           H
ATOM   2423  C   TRP A 152      47.010  64.470  56.080  1.00  0.00           C
ATOM   2424  O   TRP A 152      47.010  63.900  54.980  1.00  0.00           O
ATOM   2425  N   GLY A 153      47.400  65.730  56.260  1.00  0.00           N
ATOM   2426  HN  GLY A 153      47.400  66.190  57.150  1.00  0.00           H
ATOM   2427  CA  GLY A 153      47.810  66.610  55.190  1.00  0.00           C
ATOM   2428  HA1 GLY A 153      47.920  67.630  55.520  1.00  0.00           H
ATOM   2429  HA2 GLY A 153      47.090  66.670  54.380  1.00  0.00           H
ATOM   2430  C   GLY A 153      49.140  66.200  54.540  1.00  0.00           C
ATOM   2431  O   GLY A 153      49.400  66.240  53.300  1.00  0.00           O
ATOM   2432  N   ILE A 154      50.070  65.670  55.430  1.00  0.00           N
ATOM   2433  HN  ILE A 154      49.950  65.750  56.410  1.00  0.00           H
ATOM   2434  CA  ILE A 154      51.330  65.070  55.000  1.00  0.00           C
ATOM   2435  HA  ILE A 154      51.700  65.770  54.270  1.00  0.00           H
ATOM   2436  CB  ILE A 154      52.320  64.800  56.080  1.00  0.00           C
ATOM   2437  HB  ILE A 154      51.890  64.140  56.870  1.00  0.00           H
ATOM   2438  CG2 ILE A 154      53.480  63.890  55.670  1.00  0.00           C
ATOM   2439 HG21 ILE A 154      54.200  63.910  56.530  1.00  0.00           H
ATOM   2440 HG22 ILE A 154      53.880  64.260  54.700  1.00  0.00           H
ATOM   2441 HG23 ILE A 154      53.170  62.850  55.440  1.00  0.00           H
ATOM   2442  CG1 ILE A 154      52.770  66.140  56.740  1.00  0.00           C
ATOM   2443 HG11 ILE A 154      51.990  66.920  56.660  1.00  0.00           H
ATOM   2444 HG12 ILE A 154      53.690  66.370  56.150  1.00  0.00           H
ATOM   2445  CD  ILE A 154      53.100  66.130  58.300  1.00  0.00           C
ATOM   2446  HD1 ILE A 154      54.120  65.780  58.580  1.00  0.00           H
ATOM   2447  HD2 ILE A 154      52.320  65.520  58.780  1.00  0.00           H
ATOM   2448  HD3 ILE A 154      52.950  67.200  58.530  1.00  0.00           H
ATOM   2449  C   ILE A 154      51.030  63.780  54.180  1.00  0.00           C
ATOM   2450  O   ILE A 154      51.520  63.590  53.070  1.00  0.00           O
ATOM   2451  N   THR A 155      50.100  62.960  54.670  1.00  0.00           N
ATOM   2452  HN  THR A 155      49.700  63.140  55.550  1.00  0.00           H
ATOM   2453  CA  THR A 155      49.520  61.780  54.030  1.00  0.00           C
ATOM   2454  HA  THR A 155      50.400  61.200  53.840  1.00  0.00           H
ATOM   2455  CB  THR A 155      48.490  61.020  54.900  1.00  0.00           C
ATOM   2456  HB  THR A 155      47.620  61.640  55.220  1.00  0.00           H
ATOM   2457  OG1 THR A 155      49.080  60.650  56.140  1.00  0.00           O
ATOM   2458  HG1 THR A 155      48.990  61.340  56.790  1.00  0.00           H
ATOM   2459  CG2 THR A 155      48.050  59.680  54.290  1.00  0.00           C
ATOM   2460 HG21 THR A 155      47.530  59.760  53.320  1.00  0.00           H
ATOM   2461 HG22 THR A 155      47.370  59.130  54.970  1.00  0.00           H
ATOM   2462 HG23 THR A 155      48.940  59.030  54.140  1.00  0.00           H
ATOM   2463  C   THR A 155      48.840  61.960  52.720  1.00  0.00           C
ATOM   2464  O   THR A 155      49.150  61.260  51.770  1.00  0.00           O
ATOM   2465  N   ILE A 156      47.980  63.000  52.540  1.00  0.00           N
ATOM   2466  HN  ILE A 156      47.650  63.400  53.390  1.00  0.00           H
ATOM   2467  CA  ILE A 156      47.420  63.430  51.230  1.00  0.00           C
ATOM   2468  HA  ILE A 156      47.050  62.530  50.740  1.00  0.00           H
ATOM   2469  CB  ILE A 156      46.490  64.580  51.210  1.00  0.00           C
ATOM   2470  HB  ILE A 156      46.990  65.480  51.620  1.00  0.00           H
ATOM   2471  CG2 ILE A 156      46.100  65.050  49.820  1.00  0.00           C
ATOM   2472 HG21 ILE A 156      45.720  64.290  49.110  1.00  0.00           H
ATOM   2473 HG22 ILE A 156      47.040  65.370  49.320  1.00  0.00           H
ATOM   2474 HG23 ILE A 156      45.450  65.950  49.790  1.00  0.00           H
ATOM   2475  CG1 ILE A 156      45.140  64.310  51.940  1.00  0.00           C
ATOM   2476 HG11 ILE A 156      45.400  63.900  52.950  1.00  0.00           H
ATOM   2477 HG12 ILE A 156      44.570  63.500  51.420  1.00  0.00           H
ATOM   2478  CD  ILE A 156      44.360  65.560  52.340  1.00  0.00           C
ATOM   2479  HD1 ILE A 156      43.520  65.320  53.030  1.00  0.00           H
ATOM   2480  HD2 ILE A 156      43.850  66.040  51.480  1.00  0.00           H
ATOM   2481  HD3 ILE A 156      45.060  66.320  52.750  1.00  0.00           H
ATOM   2482  C   ILE A 156      48.550  63.760  50.300  1.00  0.00           C
ATOM   2483  O   ILE A 156      48.510  63.260  49.150  1.00  0.00           O
ATOM   2484  N   GLY A 157      49.670  64.480  50.750  1.00  0.00           N
ATOM   2485  HN  GLY A 157      49.770  64.630  51.730  1.00  0.00           H
ATOM   2486  CA  GLY A 157      50.740  64.640  49.780  1.00  0.00           C
ATOM   2487  HA1 GLY A 157      51.440  65.300  50.260  1.00  0.00           H
ATOM   2488  HA2 GLY A 157      50.280  65.050  48.890  1.00  0.00           H
ATOM   2489  C   GLY A 157      51.580  63.470  49.360  1.00  0.00           C
ATOM   2490  O   GLY A 157      52.330  63.530  48.400  1.00  0.00           O
ATOM   2491  N   LEU A 158      51.400  62.340  50.000  1.00  0.00           N
ATOM   2492  HN  LEU A 158      50.930  62.140  50.850  1.00  0.00           H
ATOM   2493  CA  LEU A 158      52.010  61.100  49.550  1.00  0.00           C
ATOM   2494  HA  LEU A 158      53.010  61.240  49.170  1.00  0.00           H
ATOM   2495  CB  LEU A 158      52.150  60.040  50.700  1.00  0.00           C
ATOM   2496  HB1 LEU A 158      52.540  59.070  50.310  1.00  0.00           H
ATOM   2497  HB2 LEU A 158      51.110  59.930  51.090  1.00  0.00           H
ATOM   2498  CG  LEU A 158      52.830  60.600  51.970  1.00  0.00           C
ATOM   2499  HG  LEU A 158      52.130  61.280  52.520  1.00  0.00           H
ATOM   2500  CD1 LEU A 158      52.960  59.460  52.930  1.00  0.00           C
ATOM   2501 HD11 LEU A 158      52.100  59.360  53.620  1.00  0.00           H
ATOM   2502 HD12 LEU A 158      53.770  59.630  53.670  1.00  0.00           H
ATOM   2503 HD13 LEU A 158      53.070  58.400  52.630  1.00  0.00           H
ATOM   2504  CD2 LEU A 158      54.130  61.410  51.740  1.00  0.00           C
ATOM   2505 HD21 LEU A 158      54.860  60.710  51.290  1.00  0.00           H
ATOM   2506 HD22 LEU A 158      54.560  61.700  52.730  1.00  0.00           H
ATOM   2507 HD23 LEU A 158      53.980  62.300  51.090  1.00  0.00           H
ATOM   2508  C   LEU A 158      51.180  60.350  48.490  1.00  0.00           C
ATOM   2509  O   LEU A 158      51.630  59.410  47.860  1.00  0.00           O
ATOM   2510  N   THR A 159      49.930  60.790  48.270  1.00  0.00           N
ATOM   2511  HN  THR A 159      49.570  61.590  48.760  1.00  0.00           H
ATOM   2512  CA  THR A 159      49.010  59.950  47.580  1.00  0.00           C
ATOM   2513  HA  THR A 159      49.440  59.210  46.940  1.00  0.00           H
ATOM   2514  CB  THR A 159      48.020  59.320  48.540  1.00  0.00           C
ATOM   2515  HB  THR A 159      47.160  58.900  47.990  1.00  0.00           H
ATOM   2516  OG1 THR A 159      47.490  60.320  49.390  1.00  0.00           O
ATOM   2517  HG1 THR A 159      48.280  60.490  49.910  1.00  0.00           H
ATOM   2518  CG2 THR A 159      48.650  58.300  49.470  1.00  0.00           C
ATOM   2519 HG21 THR A 159      49.520  58.780  49.980  1.00  0.00           H
ATOM   2520 HG22 THR A 159      49.030  57.420  48.910  1.00  0.00           H
ATOM   2521 HG23 THR A 159      47.960  58.080  50.300  1.00  0.00           H
ATOM   2522  C   THR A 159      48.260  60.720  46.550  1.00  0.00           C
ATOM   2523  O   THR A 159      47.670  60.100  45.700  1.00  0.00           O
ATOM   2524  N   VAL A 160      48.240  62.120  46.600  1.00  0.00           N
ATOM   2525  HN  VAL A 160      48.690  62.560  47.380  1.00  0.00           H
ATOM   2526  CA  VAL A 160      47.580  63.060  45.760  1.00  0.00           C
ATOM   2527  HA  VAL A 160      46.540  62.790  45.840  1.00  0.00           H
ATOM   2528  CB  VAL A 160      47.780  64.520  46.110  1.00  0.00           C
ATOM   2529  HB  VAL A 160      47.660  64.670  47.210  1.00  0.00           H
ATOM   2530  CG1 VAL A 160      49.280  64.920  45.810  1.00  0.00           C
ATOM   2531 HG11 VAL A 160      49.590  64.660  44.770  1.00  0.00           H
ATOM   2532 HG12 VAL A 160      50.010  64.380  46.440  1.00  0.00           H
ATOM   2533 HG13 VAL A 160      49.590  65.990  45.870  1.00  0.00           H
ATOM   2534  CG2 VAL A 160      46.740  65.360  45.270  1.00  0.00           C
ATOM   2535 HG21 VAL A 160      47.080  65.170  44.220  1.00  0.00           H
ATOM   2536 HG22 VAL A 160      46.820  66.440  45.510  1.00  0.00           H
ATOM   2537 HG23 VAL A 160      45.740  64.980  45.570  1.00  0.00           H
ATOM   2538  C   VAL A 160      47.840  62.770  44.260  1.00  0.00           C
ATOM   2539  O   VAL A 160      46.950  62.930  43.410  1.00  0.00           O
ATOM   2540  N   HSD A 161      49.050  62.230  43.910  1.00  0.00           N
ATOM   2541  HN  HSD A 161      49.720  62.170  44.650  1.00  0.00           H
ATOM   2542  CA  HSD A 161      49.490  61.840  42.530  1.00  0.00           C
ATOM   2543  HA  HSD A 161      49.390  62.780  42.020  1.00  0.00           H
ATOM   2544  CB  HSD A 161      50.950  61.250  42.510  1.00  0.00           C
ATOM   2545  HB1 HSD A 161      51.600  61.980  43.040  1.00  0.00           H
ATOM   2546  HB2 HSD A 161      51.400  61.140  41.500  1.00  0.00           H
ATOM   2547  ND1 HSD A 161      51.320  59.760  44.660  1.00  0.00           N
ATOM   2548  HD1 HSD A 161      51.170  60.490  45.330  1.00  0.00           H
ATOM   2549  CG  HSD A 161      51.120  59.880  43.310  1.00  0.00           C
ATOM   2550  CE1 HSD A 161      51.540  58.470  44.970  1.00  0.00           C
ATOM   2551  HE1 HSD A 161      51.740  58.130  45.980  1.00  0.00           H
ATOM   2552  NE2 HSD A 161      51.480  57.720  43.870  1.00  0.00           N
ATOM   2553  CD2 HSD A 161      51.180  58.610  42.840  1.00  0.00           C
ATOM   2554  HD2 HSD A 161      51.250  58.230  41.820  1.00  0.00           H
ATOM   2555  C   HSD A 161      48.520  60.900  41.980  1.00  0.00           C
ATOM   2556  O   HSD A 161      48.330  60.830  40.810  1.00  0.00           O
ATOM   2557  N   LEU A 162      47.780  60.070  42.740  1.00  0.00           N
ATOM   2558  HN  LEU A 162      47.820  60.170  43.730  1.00  0.00           H
ATOM   2559  CA  LEU A 162      46.810  59.120  42.240  1.00  0.00           C
ATOM   2560  HA  LEU A 162      47.360  58.500  41.540  1.00  0.00           H
ATOM   2561  CB  LEU A 162      46.370  58.280  43.380  1.00  0.00           C
ATOM   2562  HB1 LEU A 162      45.530  57.640  43.040  1.00  0.00           H
ATOM   2563  HB2 LEU A 162      45.920  59.030  44.070  1.00  0.00           H
ATOM   2564  CG  LEU A 162      47.510  57.450  44.120  1.00  0.00           C
ATOM   2565  HG  LEU A 162      48.290  58.180  44.380  1.00  0.00           H
ATOM   2566  CD1 LEU A 162      47.110  56.830  45.400  1.00  0.00           C
ATOM   2567 HD11 LEU A 162      46.510  57.610  45.920  1.00  0.00           H
ATOM   2568 HD12 LEU A 162      47.950  56.500  46.050  1.00  0.00           H
ATOM   2569 HD13 LEU A 162      46.600  55.880  45.150  1.00  0.00           H
ATOM   2570  CD2 LEU A 162      48.160  56.450  43.210  1.00  0.00           C
ATOM   2571 HD21 LEU A 162      48.910  56.910  42.530  1.00  0.00           H
ATOM   2572 HD22 LEU A 162      47.500  55.760  42.650  1.00  0.00           H
ATOM   2573 HD23 LEU A 162      48.850  55.870  43.870  1.00  0.00           H
ATOM   2574  C   LEU A 162      45.610  59.720  41.480  1.00  0.00           C
ATOM   2575  O   LEU A 162      45.180  59.280  40.470  1.00  0.00           O
ATOM   2576  N   LEU A 163      45.130  60.900  42.000  1.00  0.00           N
ATOM   2577  HN  LEU A 163      45.490  61.320  42.840  1.00  0.00           H
ATOM   2578  CA  LEU A 163      44.170  61.700  41.290  1.00  0.00           C
ATOM   2579  HA  LEU A 163      43.300  61.120  41.030  1.00  0.00           H
ATOM   2580  CB  LEU A 163      43.770  62.890  42.120  1.00  0.00           C
ATOM   2581  HB1 LEU A 163      42.940  63.420  41.610  1.00  0.00           H
ATOM   2582  HB2 LEU A 163      44.630  63.590  42.110  1.00  0.00           H
ATOM   2583  CG  LEU A 163      43.170  62.610  43.550  1.00  0.00           C
ATOM   2584  HG  LEU A 163      43.940  62.160  44.210  1.00  0.00           H
ATOM   2585  CD1 LEU A 163      42.530  63.900  44.150  1.00  0.00           C
ATOM   2586 HD11 LEU A 163      42.840  64.810  43.600  1.00  0.00           H
ATOM   2587 HD12 LEU A 163      42.950  63.900  45.180  1.00  0.00           H
ATOM   2588 HD13 LEU A 163      41.420  63.840  44.240  1.00  0.00           H
ATOM   2589  CD2 LEU A 163      42.170  61.470  43.420  1.00  0.00           C
ATOM   2590 HD21 LEU A 163      42.600  60.470  43.160  1.00  0.00           H
ATOM   2591 HD22 LEU A 163      41.460  61.830  42.640  1.00  0.00           H
ATOM   2592 HD23 LEU A 163      41.640  61.330  44.390  1.00  0.00           H
ATOM   2593  C   LEU A 163      44.810  62.190  39.910  1.00  0.00           C
ATOM   2594  O   LEU A 163      44.150  62.150  38.880  1.00  0.00           O
ATOM   2595  N   LYS A 164      46.070  62.640  39.910  1.00  0.00           N
ATOM   2596  HN  LYS A 164      46.630  62.640  40.730  1.00  0.00           H
ATOM   2597  CA  LYS A 164      46.780  63.190  38.710  1.00  0.00           C
ATOM   2598  HA  LYS A 164      46.170  63.970  38.280  1.00  0.00           H
ATOM   2599  CB  LYS A 164      48.180  63.650  39.140  1.00  0.00           C
ATOM   2600  HB1 LYS A 164      48.690  64.240  38.350  1.00  0.00           H
ATOM   2601  HB2 LYS A 164      48.840  62.820  39.460  1.00  0.00           H
ATOM   2602  CG  LYS A 164      48.140  64.620  40.340  1.00  0.00           C
ATOM   2603  HG1 LYS A 164      47.830  64.110  41.280  1.00  0.00           H
ATOM   2604  HG2 LYS A 164      47.360  65.390  40.190  1.00  0.00           H
ATOM   2605  CD  LYS A 164      49.550  65.260  40.520  1.00  0.00           C
ATOM   2606  HD1 LYS A 164      50.280  64.450  40.300  1.00  0.00           H
ATOM   2607  HD2 LYS A 164      49.710  65.560  41.580  1.00  0.00           H
ATOM   2608  CE  LYS A 164      50.030  66.380  39.530  1.00  0.00           C
ATOM   2609  HE1 LYS A 164      50.100  65.970  38.500  1.00  0.00           H
ATOM   2610  HE2 LYS A 164      50.990  66.800  39.920  1.00  0.00           H
ATOM   2611  NZ  LYS A 164      49.150  67.440  39.580  1.00  0.00           N
ATOM   2612  HZ1 LYS A 164      49.560  68.390  39.430  1.00  0.00           H
ATOM   2613  HZ2 LYS A 164      48.550  67.430  40.440  1.00  0.00           H
ATOM   2614  HZ3 LYS A 164      48.430  67.430  38.830  1.00  0.00           H
ATOM   2615  C   LYS A 164      47.020  62.190  37.580  1.00  0.00           C
ATOM   2616  O   LYS A 164      46.690  62.370  36.400  1.00  0.00           O
ATOM   2617  N   LYS A 165      47.710  61.050  37.830  1.00  0.00           N
ATOM   2618  HN  LYS A 165      47.920  60.970  38.810  1.00  0.00           H
ATOM   2619  CA  LYS A 165      48.200  60.110  36.860  1.00  0.00           C
ATOM   2620  HA  LYS A 165      48.550  60.650  35.990  1.00  0.00           H
ATOM   2621  CB  LYS A 165      49.290  59.230  37.560  1.00  0.00           C
ATOM   2622  HB1 LYS A 165      49.790  58.670  36.730  1.00  0.00           H
ATOM   2623  HB2 LYS A 165      48.730  58.570  38.260  1.00  0.00           H
ATOM   2624  CG  LYS A 165      50.490  59.980  38.240  1.00  0.00           C
ATOM   2625  HG1 LYS A 165      51.150  59.190  38.660  1.00  0.00           H
ATOM   2626  HG2 LYS A 165      50.190  60.730  39.000  1.00  0.00           H
ATOM   2627  CD  LYS A 165      51.260  60.880  37.270  1.00  0.00           C
ATOM   2628  HD1 LYS A 165      50.630  61.680  36.830  1.00  0.00           H
ATOM   2629  HD2 LYS A 165      51.440  60.260  36.380  1.00  0.00           H
ATOM   2630  CE  LYS A 165      52.560  61.530  37.820  1.00  0.00           C
ATOM   2631  HE1 LYS A 165      53.240  60.730  38.170  1.00  0.00           H
ATOM   2632  HE2 LYS A 165      52.280  62.290  38.570  1.00  0.00           H
ATOM   2633  NZ  LYS A 165      53.210  62.240  36.740  1.00  0.00           N
ATOM   2634  HZ1 LYS A 165      52.880  63.220  36.700  1.00  0.00           H
ATOM   2635  HZ2 LYS A 165      53.060  61.860  35.780  1.00  0.00           H
ATOM   2636  HZ3 LYS A 165      54.230  62.370  36.870  1.00  0.00           H
ATOM   2637  C   LYS A 165      47.010  59.260  36.220  1.00  0.00           C
ATOM   2638  O   LYS A 165      46.100  58.690  36.890  1.00  0.00           O
ATOM   2639  N   LYS A 166      47.000  59.110  34.870  1.00  0.00           N
ATOM   2640  HN  LYS A 166      47.590  59.760  34.410  1.00  0.00           H
ATOM   2641  CA  LYS A 166      46.070  58.340  34.060  1.00  0.00           C
ATOM   2642  HA  LYS A 166      45.090  58.510  34.460  1.00  0.00           H
ATOM   2643  CB  LYS A 166      46.090  59.050  32.730  1.00  0.00           C
ATOM   2644  HB1 LYS A 166      45.490  58.540  31.950  1.00  0.00           H
ATOM   2645  HB2 LYS A 166      47.140  59.100  32.370  1.00  0.00           H
ATOM   2646  CG  LYS A 166      45.490  60.450  32.720  1.00  0.00           C
ATOM   2647  HG1 LYS A 166      46.000  61.130  33.440  1.00  0.00           H
ATOM   2648  HG2 LYS A 166      44.440  60.310  33.060  1.00  0.00           H
ATOM   2649  CD  LYS A 166      45.610  61.060  31.320  1.00  0.00           C
ATOM   2650  HD1 LYS A 166      44.900  60.500  30.670  1.00  0.00           H
ATOM   2651  HD2 LYS A 166      46.610  60.970  30.850  1.00  0.00           H
ATOM   2652  CE  LYS A 166      45.340  62.560  31.410  1.00  0.00           C
ATOM   2653  HE1 LYS A 166      46.340  63.000  31.620  1.00  0.00           H
ATOM   2654  HE2 LYS A 166      44.630  62.770  32.240  1.00  0.00           H
ATOM   2655  NZ  LYS A 166      44.710  63.100  30.120  1.00  0.00           N
ATOM   2656  HZ1 LYS A 166      43.750  62.700  30.070  1.00  0.00           H
ATOM   2657  HZ2 LYS A 166      45.290  62.740  29.340  1.00  0.00           H
ATOM   2658  HZ3 LYS A 166      44.640  64.130  30.170  1.00  0.00           H
ATOM   2659  C   LYS A 166      46.310  56.850  33.910  1.00  0.00           C
ATOM   2660  O   LYS A 166      46.390  56.260  32.850  1.00  0.00           O
ATOM   2661  N   MET A 167      46.330  56.240  35.040  1.00  0.00           N
ATOM   2662  HN  MET A 167      46.270  56.700  35.920  1.00  0.00           H
ATOM   2663  CA  MET A 167      46.440  54.830  35.290  1.00  0.00           C
ATOM   2664  HA  MET A 167      47.270  54.620  34.630  1.00  0.00           H
ATOM   2665  CB  MET A 167      46.990  54.520  36.660  1.00  0.00           C
ATOM   2666  HB1 MET A 167      46.940  53.410  36.790  1.00  0.00           H
ATOM   2667  HB2 MET A 167      46.440  55.130  37.420  1.00  0.00           H
ATOM   2668  CG  MET A 167      48.440  54.900  36.840  1.00  0.00           C
ATOM   2669  HG1 MET A 167      48.520  56.010  36.850  1.00  0.00           H
ATOM   2670  HG2 MET A 167      49.040  54.570  35.970  1.00  0.00           H
ATOM   2671  SD  MET A 167      49.300  54.090  38.240  1.00  0.00           S
ATOM   2672  CE  MET A 167      48.050  54.680  39.410  1.00  0.00           C
ATOM   2673  HE1 MET A 167      47.150  54.060  39.530  1.00  0.00           H
ATOM   2674  HE2 MET A 167      47.630  55.640  39.060  1.00  0.00           H
ATOM   2675  HE3 MET A 167      48.490  54.750  40.440  1.00  0.00           H
ATOM   2676  C   MET A 167      45.380  53.980  34.780  1.00  0.00           C
ATOM   2677  O   MET A 167      45.660  52.850  34.430  1.00  0.00           O
ATOM   2678  N   PRO A 168      44.130  54.410  34.760  1.00  0.00           N
ATOM   2679  CD  PRO A 168      43.530  55.250  35.840  1.00  0.00           C
ATOM   2680  HD1 PRO A 168      43.700  56.310  35.560  1.00  0.00           H
ATOM   2681  HD2 PRO A 168      44.060  55.120  36.810  1.00  0.00           H
ATOM   2682  CA  PRO A 168      43.060  53.700  33.940  1.00  0.00           C
ATOM   2683  HA  PRO A 168      42.970  52.710  34.390  1.00  0.00           H
ATOM   2684  CB  PRO A 168      41.820  54.470  34.400  1.00  0.00           C
ATOM   2685  HB1 PRO A 168      40.830  53.980  34.220  1.00  0.00           H
ATOM   2686  HB2 PRO A 168      41.790  55.350  33.740  1.00  0.00           H
ATOM   2687  CG  PRO A 168      42.060  54.930  35.860  1.00  0.00           C
ATOM   2688  HG1 PRO A 168      41.470  55.870  35.940  1.00  0.00           H
ATOM   2689  HG2 PRO A 168      41.910  54.150  36.640  1.00  0.00           H
ATOM   2690  C   PRO A 168      43.330  53.550  32.480  1.00  0.00           C
ATOM   2691  O   PRO A 168      43.710  54.460  31.810  1.00  0.00           O
ATOM   2692  N   ILE A 169      43.020  52.310  31.890  1.00  0.00           N
ATOM   2693  HN  ILE A 169      42.680  51.580  32.480  1.00  0.00           H
ATOM   2694  CA  ILE A 169      43.030  52.030  30.510  1.00  0.00           C
ATOM   2695  HA  ILE A 169      43.480  52.880  30.020  1.00  0.00           H
ATOM   2696  CB  ILE A 169      43.850  50.810  30.140  1.00  0.00           C
ATOM   2697  HB  ILE A 169      43.420  49.960  30.710  1.00  0.00           H
ATOM   2698  CG2 ILE A 169      43.810  50.590  28.530  1.00  0.00           C
ATOM   2699 HG21 ILE A 169      42.780  50.210  28.370  1.00  0.00           H
ATOM   2700 HG22 ILE A 169      44.510  49.760  28.300  1.00  0.00           H
ATOM   2701 HG23 ILE A 169      44.130  51.450  27.900  1.00  0.00           H
ATOM   2702  CG1 ILE A 169      45.370  50.880  30.460  1.00  0.00           C
ATOM   2703 HG11 ILE A 169      45.520  51.580  31.300  1.00  0.00           H
ATOM   2704 HG12 ILE A 169      45.790  51.370  29.560  1.00  0.00           H
ATOM   2705  CD  ILE A 169      46.070  49.510  30.780  1.00  0.00           C
ATOM   2706  HD1 ILE A 169      47.140  49.690  30.560  1.00  0.00           H
ATOM   2707  HD2 ILE A 169      45.640  48.830  30.030  1.00  0.00           H
ATOM   2708  HD3 ILE A 169      45.890  49.200  31.840  1.00  0.00           H
ATOM   2709  C   ILE A 169      41.630  51.820  29.970  1.00  0.00           C
ATOM   2710  O   ILE A 169      40.900  50.910  30.350  1.00  0.00           O
ATOM   2711  N   GLN A 170      41.300  52.660  28.930  1.00  0.00           N
ATOM   2712  HN  GLN A 170      41.920  53.330  28.540  1.00  0.00           H
ATOM   2713  CA  GLN A 170      39.960  52.510  28.320  1.00  0.00           C
ATOM   2714  HA  GLN A 170      39.260  52.110  29.040  1.00  0.00           H
ATOM   2715  CB  GLN A 170      39.260  53.900  27.860  1.00  0.00           C
ATOM   2716  HB1 GLN A 170      38.190  53.760  27.590  1.00  0.00           H
ATOM   2717  HB2 GLN A 170      39.820  54.140  26.940  1.00  0.00           H
ATOM   2718  CG  GLN A 170      39.480  55.060  28.890  1.00  0.00           C
ATOM   2719  HG1 GLN A 170      38.960  55.960  28.480  1.00  0.00           H
ATOM   2720  HG2 GLN A 170      40.570  55.300  28.930  1.00  0.00           H
ATOM   2721  CD  GLN A 170      39.000  54.640  30.270  1.00  0.00           C
ATOM   2722  OE1 GLN A 170      37.940  54.090  30.320  1.00  0.00           O
ATOM   2723  NE2 GLN A 170      39.650  55.100  31.310  1.00  0.00           N
ATOM   2724 HE21 GLN A 170      39.130  55.120  32.170  1.00  0.00           H
ATOM   2725 HE22 GLN A 170      40.520  55.570  31.130  1.00  0.00           H
ATOM   2726  C   GLN A 170      40.030  51.620  27.100  1.00  0.00           C
ATOM   2727  O   GLN A 170      40.740  51.900  26.170  1.00  0.00           O
ATOM   2728  N   ASN A 171      39.210  50.510  27.090  1.00  0.00           N
ATOM   2729  HN  ASN A 171      38.690  50.260  27.900  1.00  0.00           H
ATOM   2730  CA  ASN A 171      39.280  49.570  25.880  1.00  0.00           C
ATOM   2731  HA  ASN A 171      39.420  50.060  24.920  1.00  0.00           H
ATOM   2732  CB  ASN A 171      40.570  48.680  26.000  1.00  0.00           C
ATOM   2733  HB1 ASN A 171      41.490  49.290  25.880  1.00  0.00           H
ATOM   2734  HB2 ASN A 171      40.560  47.880  25.220  1.00  0.00           H
ATOM   2735  CG  ASN A 171      40.780  47.850  27.290  1.00  0.00           C
ATOM   2736  OD1 ASN A 171      41.750  47.070  27.310  1.00  0.00           O
ATOM   2737  ND2 ASN A 171      39.920  47.970  28.330  1.00  0.00           N
ATOM   2738 HD21 ASN A 171      40.100  47.380  29.120  1.00  0.00           H
ATOM   2739 HD22 ASN A 171      39.260  48.720  28.400  1.00  0.00           H
ATOM   2740  C   ASN A 171      38.070  48.690  25.700  1.00  0.00           C
ATOM   2741  O   ASN A 171      38.240  47.490  25.490  1.00  0.00           O
ATOM   2742  N   GLY A 172      36.830  49.220  25.630  1.00  0.00           N
ATOM   2743  HN  GLY A 172      36.630  50.200  25.760  1.00  0.00           H
ATOM   2744  CA  GLY A 172      35.670  48.330  25.530  1.00  0.00           C
ATOM   2745  HA1 GLY A 172      35.820  47.550  24.800  1.00  0.00           H
ATOM   2746  HA2 GLY A 172      34.850  48.960  25.230  1.00  0.00           H
ATOM   2747  C   GLY A 172      35.180  47.710  26.840  1.00  0.00           C
ATOM   2748  O   GLY A 172      35.940  47.160  27.620  1.00  0.00           O
ATOM   2749  N   GLY A 173      33.820  47.750  26.970  1.00  0.00           N
ATOM   2750  HN  GLY A 173      33.230  48.120  26.260  1.00  0.00           H
ATOM   2751  CA  GLY A 173      33.100  47.400  28.230  1.00  0.00           C
ATOM   2752  HA1 GLY A 173      33.090  46.320  28.290  1.00  0.00           H
ATOM   2753  HA2 GLY A 173      32.110  47.830  28.120  1.00  0.00           H
ATOM   2754  C   GLY A 173      33.650  47.940  29.510  1.00  0.00           C
ATOM   2755  O   GLY A 173      33.910  49.130  29.570  1.00  0.00           O
ATOM   2756  N   ALA A 174      33.720  47.140  30.570  1.00  0.00           N
ATOM   2757  HN  ALA A 174      33.320  46.230  30.480  1.00  0.00           H
ATOM   2758  CA  ALA A 174      34.310  47.640  31.810  1.00  0.00           C
ATOM   2759  HA  ALA A 174      33.590  48.330  32.220  1.00  0.00           H
ATOM   2760  CB  ALA A 174      34.150  46.480  32.810  1.00  0.00           C
ATOM   2761  HB1 ALA A 174      33.120  46.080  32.700  1.00  0.00           H
ATOM   2762  HB2 ALA A 174      34.290  46.810  33.860  1.00  0.00           H
ATOM   2763  HB3 ALA A 174      34.830  45.630  32.570  1.00  0.00           H
ATOM   2764  C   ALA A 174      35.710  48.200  31.750  1.00  0.00           C
ATOM   2765  O   ALA A 174      36.580  47.620  31.120  1.00  0.00           O
ATOM   2766  N   ASN A 175      35.980  49.290  32.460  1.00  0.00           N
ATOM   2767  HN  ASN A 175      35.200  49.790  32.850  1.00  0.00           H
ATOM   2768  CA  ASN A 175      37.280  49.870  32.740  1.00  0.00           C
ATOM   2769  HA  ASN A 175      37.560  50.370  31.820  1.00  0.00           H
ATOM   2770  CB  ASN A 175      37.110  51.050  33.730  1.00  0.00           C
ATOM   2771  HB1 ASN A 175      36.980  50.610  34.750  1.00  0.00           H
ATOM   2772  HB2 ASN A 175      36.190  51.640  33.530  1.00  0.00           H
ATOM   2773  CG  ASN A 175      38.410  51.870  33.900  1.00  0.00           C
ATOM   2774  OD1 ASN A 175      38.880  52.170  34.980  1.00  0.00           O
ATOM   2775  ND2 ASN A 175      38.970  52.310  32.700  1.00  0.00           N
ATOM   2776 HD21 ASN A 175      38.350  52.430  31.920  1.00  0.00           H
ATOM   2777 HD22 ASN A 175      39.890  52.690  32.740  1.00  0.00           H
ATOM   2778  C   ASN A 175      38.370  48.900  33.260  1.00  0.00           C
ATOM   2779  O   ASN A 175      38.080  48.030  34.120  1.00  0.00           O
ATOM   2780  N   LEU A 176      39.590  48.940  32.700  1.00  0.00           N
ATOM   2781  HN  LEU A 176      39.900  49.650  32.080  1.00  0.00           H
ATOM   2782  CA  LEU A 176      40.770  48.250  33.230  1.00  0.00           C
ATOM   2783  HA  LEU A 176      40.370  47.490  33.890  1.00  0.00           H
ATOM   2784  CB  LEU A 176      41.570  47.560  32.150  1.00  0.00           C
ATOM   2785  HB1 LEU A 176      41.590  48.190  31.240  1.00  0.00           H
ATOM   2786  HB2 LEU A 176      40.940  46.700  31.870  1.00  0.00           H
ATOM   2787  CG  LEU A 176      42.980  47.040  32.490  1.00  0.00           C
ATOM   2788  HG  LEU A 176      43.610  47.930  32.720  1.00  0.00           H
ATOM   2789  CD1 LEU A 176      43.120  46.040  33.640  1.00  0.00           C
ATOM   2790 HD11 LEU A 176      43.300  46.480  34.650  1.00  0.00           H
ATOM   2791 HD12 LEU A 176      43.910  45.310  33.380  1.00  0.00           H
ATOM   2792 HD13 LEU A 176      42.200  45.430  33.810  1.00  0.00           H
ATOM   2793  CD2 LEU A 176      43.450  46.460  31.170  1.00  0.00           C
ATOM   2794 HD21 LEU A 176      44.450  45.990  31.270  1.00  0.00           H
ATOM   2795 HD22 LEU A 176      43.560  47.280  30.420  1.00  0.00           H
ATOM   2796 HD23 LEU A 176      42.800  45.650  30.760  1.00  0.00           H
ATOM   2797  C   LEU A 176      41.650  49.240  34.030  1.00  0.00           C
ATOM   2798  O   LEU A 176      41.980  50.330  33.560  1.00  0.00           O
ATOM   2799  N   CYS A 177      41.970  48.850  35.270  1.00  0.00           N
ATOM   2800  HN  CYS A 177      41.620  48.040  35.720  1.00  0.00           H
ATOM   2801  CA  CYS A 177      42.660  49.690  36.110  1.00  0.00           C
ATOM   2802  HA  CYS A 177      43.330  50.340  35.580  1.00  0.00           H
ATOM   2803  CB  CYS A 177      41.560  50.540  36.930  1.00  0.00           C
ATOM   2804  HB1 CYS A 177      40.910  49.810  37.450  1.00  0.00           H
ATOM   2805  HB2 CYS A 177      40.930  51.020  36.140  1.00  0.00           H
ATOM   2806  SG  CYS A 177      42.090  51.710  38.160  1.00  0.00           S
ATOM   2807  C   CYS A 177      43.640  48.920  37.060  1.00  0.00           C
ATOM   2808  O   CYS A 177      43.330  47.900  37.700  1.00  0.00           O
ATOM   2809  N   SER A 178      44.950  49.310  37.020  1.00  0.00           N
ATOM   2810  HN  SER A 178      45.160  49.950  36.290  1.00  0.00           H
ATOM   2811  CA  SER A 178      46.010  48.650  37.810  1.00  0.00           C
ATOM   2812  HA  SER A 178      45.580  48.180  38.690  1.00  0.00           H
ATOM   2813  CB  SER A 178      46.750  47.490  36.990  1.00  0.00           C
ATOM   2814  HB1 SER A 178      47.360  47.940  36.180  1.00  0.00           H
ATOM   2815  HB2 SER A 178      46.100  46.700  36.570  1.00  0.00           H
ATOM   2816  OG  SER A 178      47.760  46.870  37.820  1.00  0.00           O
ATOM   2817  HG1 SER A 178      47.290  46.280  38.420  1.00  0.00           H
ATOM   2818  C   SER A 178      46.970  49.650  38.340  1.00  0.00           C
ATOM   2819  O   SER A 178      47.550  50.540  37.710  1.00  0.00           O
ATOM   2820  N   SER A 179      47.270  49.490  39.670  1.00  0.00           N
ATOM   2821  HN  SER A 179      46.900  48.640  40.060  1.00  0.00           H
ATOM   2822  CA  SER A 179      48.240  50.260  40.330  1.00  0.00           C
ATOM   2823  HA  SER A 179      48.780  50.910  39.670  1.00  0.00           H
ATOM   2824  CB  SER A 179      47.590  51.170  41.440  1.00  0.00           C
ATOM   2825  HB1 SER A 179      46.790  50.700  42.060  1.00  0.00           H
ATOM   2826  HB2 SER A 179      47.020  52.010  40.970  1.00  0.00           H
ATOM   2827  OG  SER A 179      48.510  51.620  42.410  1.00  0.00           O
ATOM   2828  HG1 SER A 179      49.280  51.850  41.900  1.00  0.00           H
ATOM   2829  C   SER A 179      49.330  49.350  40.870  1.00  0.00           C
ATOM   2830  O   SER A 179      49.060  48.360  41.570  1.00  0.00           O
ATOM   2831  N   PHE A 180      50.600  49.620  40.450  1.00  0.00           N
ATOM   2832  HN  PHE A 180      50.660  50.450  39.890  1.00  0.00           H
ATOM   2833  CA  PHE A 180      51.860  48.880  40.600  1.00  0.00           C
ATOM   2834  HA  PHE A 180      52.610  49.640  40.550  1.00  0.00           H
ATOM   2835  CB  PHE A 180      52.120  48.180  41.940  1.00  0.00           C
ATOM   2836  HB1 PHE A 180      53.170  47.810  41.990  1.00  0.00           H
ATOM   2837  HB2 PHE A 180      51.420  47.340  42.140  1.00  0.00           H
ATOM   2838  CG  PHE A 180      52.080  49.170  43.130  1.00  0.00           C
ATOM   2839  CD1 PHE A 180      50.990  49.100  43.970  1.00  0.00           C
ATOM   2840  HD1 PHE A 180      50.340  48.250  43.850  1.00  0.00           H
ATOM   2841  CE1 PHE A 180      50.870  50.060  44.970  1.00  0.00           C
ATOM   2842  HE1 PHE A 180      49.960  50.100  45.550  1.00  0.00           H
ATOM   2843  CZ  PHE A 180      51.830  51.050  45.160  1.00  0.00           C
ATOM   2844  HZ  PHE A 180      51.820  51.640  46.050  1.00  0.00           H
ATOM   2845  CD2 PHE A 180      53.100  50.100  43.310  1.00  0.00           C
ATOM   2846  HD2 PHE A 180      53.980  50.210  42.680  1.00  0.00           H
ATOM   2847  CE2 PHE A 180      52.940  51.100  44.290  1.00  0.00           C
ATOM   2848  HE2 PHE A 180      53.750  51.800  44.400  1.00  0.00           H
ATOM   2849  C   PHE A 180      52.200  47.860  39.410  1.00  0.00           C
ATOM   2850  O   PHE A 180      52.560  46.690  39.600  1.00  0.00           O
ATOM   2851  N   SER A 181      51.960  48.230  38.100  1.00  0.00           N
ATOM   2852  HN  SER A 181      51.430  49.070  37.960  1.00  0.00           H
ATOM   2853  CA  SER A 181      52.400  47.550  36.900  1.00  0.00           C
ATOM   2854  HA  SER A 181      52.180  46.510  37.090  1.00  0.00           H
ATOM   2855  CB  SER A 181      51.680  47.890  35.640  1.00  0.00           C
ATOM   2856  HB1 SER A 181      50.630  47.640  35.890  1.00  0.00           H
ATOM   2857  HB2 SER A 181      51.950  47.290  34.760  1.00  0.00           H
ATOM   2858  OG  SER A 181      51.850  49.180  35.160  1.00  0.00           O
ATOM   2859  HG1 SER A 181      51.220  49.720  35.660  1.00  0.00           H
ATOM   2860  C   SER A 181      53.870  47.680  36.720  1.00  0.00           C
ATOM   2861  O   SER A 181      54.560  48.450  37.400  1.00  0.00           O
ATOM   2862  N   ILE A 182      54.480  46.750  35.930  1.00  0.00           N
ATOM   2863  HN  ILE A 182      53.920  46.020  35.550  1.00  0.00           H
ATOM   2864  CA  ILE A 182      55.940  46.740  35.630  1.00  0.00           C
ATOM   2865  HA  ILE A 182      56.520  47.230  36.390  1.00  0.00           H
ATOM   2866  CB  ILE A 182      56.580  45.310  35.460  1.00  0.00           C
ATOM   2867  HB  ILE A 182      55.890  44.710  34.810  1.00  0.00           H
ATOM   2868  CG2 ILE A 182      57.960  45.410  34.910  1.00  0.00           C
ATOM   2869 HG21 ILE A 182      58.590  44.500  35.040  1.00  0.00           H
ATOM   2870 HG22 ILE A 182      58.480  46.290  35.340  1.00  0.00           H
ATOM   2871 HG23 ILE A 182      58.090  45.670  33.840  1.00  0.00           H
ATOM   2872  CG1 ILE A 182      56.530  44.510  36.830  1.00  0.00           C
ATOM   2873 HG11 ILE A 182      56.720  43.460  36.530  1.00  0.00           H
ATOM   2874 HG12 ILE A 182      55.580  44.680  37.370  1.00  0.00           H
ATOM   2875  CD  ILE A 182      57.650  44.750  37.890  1.00  0.00           C
ATOM   2876  HD1 ILE A 182      57.550  45.720  38.410  1.00  0.00           H
ATOM   2877  HD2 ILE A 182      58.670  44.490  37.530  1.00  0.00           H
ATOM   2878  HD3 ILE A 182      57.350  44.060  38.710  1.00  0.00           H
ATOM   2879  C   ILE A 182      56.240  47.590  34.370  1.00  0.00           C
ATOM   2880  O   ILE A 182      55.780  47.300  33.320  1.00  0.00           O
ATOM   2881  N   CYS A 183      57.070  48.630  34.640  1.00  0.00           N
ATOM   2882  HN  CYS A 183      57.530  48.700  35.530  1.00  0.00           H
ATOM   2883  CA  CYS A 183      57.600  49.640  33.720  1.00  0.00           C
ATOM   2884  HA  CYS A 183      57.120  49.580  32.750  1.00  0.00           H
ATOM   2885  CB  CYS A 183      57.530  51.030  34.400  1.00  0.00           C
ATOM   2886  HB1 CYS A 183      57.740  51.900  33.740  1.00  0.00           H
ATOM   2887  HB2 CYS A 183      58.100  50.980  35.360  1.00  0.00           H
ATOM   2888  SG  CYS A 183      55.850  51.440  35.050  1.00  0.00           S
ATOM   2889  C   CYS A 183      59.010  49.160  33.460  1.00  0.00           C
ATOM   2890  O   CYS A 183      59.600  48.470  34.320  1.00  0.00           O
ATOM   2891  N   HSD A 184      59.600  49.500  32.320  1.00  0.00           N
ATOM   2892  HN  HSD A 184      59.130  50.100  31.670  1.00  0.00           H
ATOM   2893  CA  HSD A 184      60.940  49.210  31.830  1.00  0.00           C
ATOM   2894  HA  HSD A 184      61.190  48.230  32.210  1.00  0.00           H
ATOM   2895  CB  HSD A 184      60.740  49.200  30.280  1.00  0.00           C
ATOM   2896  HB1 HSD A 184      61.700  48.950  29.780  1.00  0.00           H
ATOM   2897  HB2 HSD A 184      60.360  50.160  29.880  1.00  0.00           H
ATOM   2898  ND1 HSD A 184      58.370  48.490  29.900  1.00  0.00           N
ATOM   2899  HD1 HSD A 184      57.880  49.330  30.120  1.00  0.00           H
ATOM   2900  CG  HSD A 184      59.700  48.240  29.890  1.00  0.00           C
ATOM   2901  CE1 HSD A 184      57.750  47.510  29.250  1.00  0.00           C
ATOM   2902  HE1 HSD A 184      56.700  47.380  29.000  1.00  0.00           H
ATOM   2903  NE2 HSD A 184      58.610  46.540  28.780  1.00  0.00           N
ATOM   2904  CD2 HSD A 184      59.800  47.010  29.290  1.00  0.00           C
ATOM   2905  HD2 HSD A 184      60.660  46.350  29.260  1.00  0.00           H
ATOM   2906  C   HSD A 184      61.950  50.260  32.140  1.00  0.00           C
ATOM   2907  O   HSD A 184      63.020  50.250  31.540  1.00  0.00           O
ATOM   2908  N   THR A 185      61.680  51.250  33.080  1.00  0.00           N
ATOM   2909  HN  THR A 185      60.810  51.320  33.580  1.00  0.00           H
ATOM   2910  CA  THR A 185      62.570  52.410  33.490  1.00  0.00           C
ATOM   2911  HA  THR A 185      63.590  52.040  33.540  1.00  0.00           H
ATOM   2912  CB  THR A 185      62.560  53.640  32.560  1.00  0.00           C
ATOM   2913  HB  THR A 185      62.580  53.100  31.590  1.00  0.00           H
ATOM   2914  OG1 THR A 185      63.690  54.440  32.640  1.00  0.00           O
ATOM   2915  HG1 THR A 185      64.440  53.850  32.480  1.00  0.00           H
ATOM   2916  CG2 THR A 185      61.220  54.440  32.620  1.00  0.00           C
ATOM   2917 HG21 THR A 185      60.340  53.750  32.600  1.00  0.00           H
ATOM   2918 HG22 THR A 185      61.100  55.080  31.720  1.00  0.00           H
ATOM   2919 HG23 THR A 185      61.190  54.950  33.600  1.00  0.00           H
ATOM   2920  C   THR A 185      62.100  52.650  34.900  1.00  0.00           C
ATOM   2921  O   THR A 185      60.910  52.410  35.220  1.00  0.00           O
ATOM   2922  N   PHE A 186      63.000  53.230  35.750  1.00  0.00           N
ATOM   2923  HN  PHE A 186      63.940  53.400  35.490  1.00  0.00           H
ATOM   2924  CA  PHE A 186      62.690  53.680  37.130  1.00  0.00           C
ATOM   2925  HA  PHE A 186      62.470  52.750  37.640  1.00  0.00           H
ATOM   2926  CB  PHE A 186      64.000  54.390  37.640  1.00  0.00           C
ATOM   2927  HB1 PHE A 186      64.330  55.100  36.850  1.00  0.00           H
ATOM   2928  HB2 PHE A 186      64.820  53.630  37.680  1.00  0.00           H
ATOM   2929  CG  PHE A 186      63.950  55.010  38.960  1.00  0.00           C
ATOM   2930  CD1 PHE A 186      64.460  56.280  39.200  1.00  0.00           C
ATOM   2931  HD1 PHE A 186      64.920  56.800  38.370  1.00  0.00           H
ATOM   2932  CE1 PHE A 186      64.560  56.750  40.530  1.00  0.00           C
ATOM   2933  HE1 PHE A 186      65.080  57.680  40.730  1.00  0.00           H
ATOM   2934  CZ  PHE A 186      64.120  55.970  41.520  1.00  0.00           C
ATOM   2935  HZ  PHE A 186      64.180  56.390  42.510  1.00  0.00           H
ATOM   2936  CD2 PHE A 186      63.540  54.160  39.990  1.00  0.00           C
ATOM   2937  HD2 PHE A 186      63.100  53.200  39.790  1.00  0.00           H
ATOM   2938  CE2 PHE A 186      63.610  54.700  41.270  1.00  0.00           C
ATOM   2939  HE2 PHE A 186      63.180  54.110  42.060  1.00  0.00           H
ATOM   2940  C   PHE A 186      61.430  54.520  37.240  1.00  0.00           C
ATOM   2941  O   PHE A 186      61.230  55.500  36.580  1.00  0.00           O
ATOM   2942  N   GLN A 187      60.660  54.170  38.320  1.00  0.00           N
ATOM   2943  HN  GLN A 187      60.910  53.360  38.850  1.00  0.00           H
ATOM   2944  CA  GLN A 187      59.540  54.920  38.650  1.00  0.00           C
ATOM   2945  HA  GLN A 187      59.360  55.750  37.980  1.00  0.00           H
ATOM   2946  CB  GLN A 187      58.230  54.030  38.590  1.00  0.00           C
ATOM   2947  HB1 GLN A 187      57.400  54.720  38.810  1.00  0.00           H
ATOM   2948  HB2 GLN A 187      58.340  53.270  39.390  1.00  0.00           H
ATOM   2949  CG  GLN A 187      57.970  53.230  37.270  1.00  0.00           C
ATOM   2950  HG1 GLN A 187      57.040  52.660  37.480  1.00  0.00           H
ATOM   2951  HG2 GLN A 187      58.900  52.630  37.130  1.00  0.00           H
ATOM   2952  CD  GLN A 187      57.690  54.190  36.130  1.00  0.00           C
ATOM   2953  OE1 GLN A 187      56.520  54.690  36.070  1.00  0.00           O
ATOM   2954  NE2 GLN A 187      58.690  54.560  35.360  1.00  0.00           N
ATOM   2955 HE21 GLN A 187      59.590  54.140  35.350  1.00  0.00           H
ATOM   2956 HE22 GLN A 187      58.470  55.360  34.810  1.00  0.00           H
ATOM   2957  C   GLN A 187      59.800  55.690  40.060  1.00  0.00           C
ATOM   2958  O   GLN A 187      60.330  55.160  41.050  1.00  0.00           O
ATOM   2959  N   TRP A 188      59.420  56.970  40.210  1.00  0.00           N
ATOM   2960  HN  TRP A 188      58.890  57.410  39.490  1.00  0.00           H
ATOM   2961  CA  TRP A 188      59.570  57.630  41.550  1.00  0.00           C
ATOM   2962  HA  TRP A 188      60.490  57.330  42.030  1.00  0.00           H
ATOM   2963  CB  TRP A 188      59.580  59.130  41.230  1.00  0.00           C
ATOM   2964  HB1 TRP A 188      58.580  59.410  40.830  1.00  0.00           H
ATOM   2965  HB2 TRP A 188      60.420  59.400  40.550  1.00  0.00           H
ATOM   2966  CG  TRP A 188      59.870  59.990  42.390  1.00  0.00           C
ATOM   2967  CD1 TRP A 188      59.010  61.000  42.840  1.00  0.00           C
ATOM   2968  HD1 TRP A 188      58.230  61.340  42.180  1.00  0.00           H
ATOM   2969  NE1 TRP A 188      59.660  61.690  43.850  1.00  0.00           N
ATOM   2970  HE1 TRP A 188      59.220  62.410  44.330  1.00  0.00           H
ATOM   2971  CE2 TRP A 188      60.820  61.040  44.160  1.00  0.00           C
ATOM   2972  CD2 TRP A 188      60.990  59.900  43.280  1.00  0.00           C
ATOM   2973  CE3 TRP A 188      62.000  59.030  43.500  1.00  0.00           C
ATOM   2974  HE3 TRP A 188      62.190  58.100  42.970  1.00  0.00           H
ATOM   2975  CZ3 TRP A 188      62.910  59.370  44.540  1.00  0.00           C
ATOM   2976  HZ3 TRP A 188      63.780  58.710  44.640  1.00  0.00           H
ATOM   2977  CZ2 TRP A 188      61.720  61.250  45.250  1.00  0.00           C
ATOM   2978  HZ2 TRP A 188      61.690  62.200  45.760  1.00  0.00           H
ATOM   2979  CH2 TRP A 188      62.830  60.500  45.330  1.00  0.00           C
ATOM   2980  HH2 TRP A 188      63.670  60.770  45.960  1.00  0.00           H
ATOM   2981  C   TRP A 188      58.380  57.280  42.530  1.00  0.00           C
ATOM   2982  O   TRP A 188      58.560  57.210  43.740  1.00  0.00           O
ATOM   2983  N   HSE A 189      57.120  56.950  42.080  1.00  0.00           N
ATOM   2984  HN  HSE A 189      56.990  56.930  41.100  1.00  0.00           H
ATOM   2985  CA  HSE A 189      56.030  56.470  42.880  1.00  0.00           C
ATOM   2986  HA  HSE A 189      55.840  57.180  43.680  1.00  0.00           H
ATOM   2987  CB  HSE A 189      54.750  56.300  42.070  1.00  0.00           C
ATOM   2988  HB1 HSE A 189      54.350  57.240  41.630  1.00  0.00           H
ATOM   2989  HB2 HSE A 189      53.950  55.890  42.720  1.00  0.00           H
ATOM   2990  ND1 HSE A 189      55.160  55.990  39.620  1.00  0.00           N
ATOM   2991  CG  HSE A 189      54.850  55.430  40.840  1.00  0.00           C
ATOM   2992  CE1 HSE A 189      54.950  54.980  38.770  1.00  0.00           C
ATOM   2993  HE1 HSE A 189      55.070  54.950  37.690  1.00  0.00           H
ATOM   2994  NE2 HSE A 189      54.510  53.870  39.390  1.00  0.00           N
ATOM   2995  HE2 HSE A 189      54.410  52.980  38.950  1.00  0.00           H
ATOM   2996  CD2 HSE A 189      54.530  54.110  40.740  1.00  0.00           C
ATOM   2997  HD2 HSE A 189      54.290  53.390  41.510  1.00  0.00           H
ATOM   2998  C   HSE A 189      56.430  55.230  43.600  1.00  0.00           C
ATOM   2999  O   HSE A 189      56.100  55.090  44.780  1.00  0.00           O
ATOM   3000  N   GLU A 190      57.220  54.310  42.950  1.00  0.00           N
ATOM   3001  HN  GLU A 190      57.180  54.270  41.940  1.00  0.00           H
ATOM   3002  CA  GLU A 190      57.700  53.180  43.710  1.00  0.00           C
ATOM   3003  HA  GLU A 190      56.850  52.860  44.300  1.00  0.00           H
ATOM   3004  CB  GLU A 190      58.070  51.960  42.780  1.00  0.00           C
ATOM   3005  HB1 GLU A 190      58.400  51.130  43.440  1.00  0.00           H
ATOM   3006  HB2 GLU A 190      58.840  52.380  42.110  1.00  0.00           H
ATOM   3007  CG  GLU A 190      56.850  51.430  42.030  1.00  0.00           C
ATOM   3008  HG1 GLU A 190      56.090  52.180  41.720  1.00  0.00           H
ATOM   3009  HG2 GLU A 190      56.320  50.640  42.580  1.00  0.00           H
ATOM   3010  CD  GLU A 190      57.230  50.730  40.700  1.00  0.00           C
ATOM   3011  OE1 GLU A 190      58.460  50.740  40.400  1.00  0.00           O
ATOM   3012  OE2 GLU A 190      56.290  50.270  40.000  1.00  0.00           O
ATOM   3013  C   GLU A 190      58.780  53.450  44.720  1.00  0.00           C
ATOM   3014  O   GLU A 190      58.790  52.920  45.810  1.00  0.00           O
ATOM   3015  N   ALA A 191      59.750  54.250  44.410  1.00  0.00           N
ATOM   3016  HN  ALA A 191      59.850  54.470  43.440  1.00  0.00           H
ATOM   3017  CA  ALA A 191      60.790  54.770  45.290  1.00  0.00           C
ATOM   3018  HA  ALA A 191      61.320  53.870  45.570  1.00  0.00           H
ATOM   3019  CB  ALA A 191      61.710  55.740  44.480  1.00  0.00           C
ATOM   3020  HB1 ALA A 191      62.270  55.130  43.730  1.00  0.00           H
ATOM   3021  HB2 ALA A 191      62.410  56.270  45.160  1.00  0.00           H
ATOM   3022  HB3 ALA A 191      61.080  56.490  43.970  1.00  0.00           H
ATOM   3023  C   ALA A 191      60.200  55.450  46.460  1.00  0.00           C
ATOM   3024  O   ALA A 191      60.630  55.230  47.580  1.00  0.00           O
ATOM   3025  N   MET A 192      59.220  56.330  46.320  1.00  0.00           N
ATOM   3026  HN  MET A 192      58.830  56.510  45.420  1.00  0.00           H
ATOM   3027  CA  MET A 192      58.480  56.950  47.370  1.00  0.00           C
ATOM   3028  HA  MET A 192      59.270  57.460  47.910  1.00  0.00           H
ATOM   3029  CB  MET A 192      57.530  58.090  46.780  1.00  0.00           C
ATOM   3030  HB1 MET A 192      56.730  58.350  47.490  1.00  0.00           H
ATOM   3031  HB2 MET A 192      56.960  57.700  45.910  1.00  0.00           H
ATOM   3032  CG  MET A 192      58.120  59.450  46.450  1.00  0.00           C
ATOM   3033  HG1 MET A 192      57.290  60.090  46.090  1.00  0.00           H
ATOM   3034  HG2 MET A 192      58.810  59.400  45.580  1.00  0.00           H
ATOM   3035  SD  MET A 192      58.800  60.280  47.970  1.00  0.00           S
ATOM   3036  CE  MET A 192      58.510  62.040  47.420  1.00  0.00           C
ATOM   3037  HE1 MET A 192      58.900  62.170  46.380  1.00  0.00           H
ATOM   3038  HE2 MET A 192      58.810  62.930  48.020  1.00  0.00           H
ATOM   3039  HE3 MET A 192      57.410  62.190  47.370  1.00  0.00           H
ATOM   3040  C   MET A 192      57.670  56.040  48.290  1.00  0.00           C
ATOM   3041  O   MET A 192      57.830  56.050  49.480  1.00  0.00           O
ATOM   3042  N   PHE A 193      56.850  55.080  47.720  1.00  0.00           N
ATOM   3043  HN  PHE A 193      56.670  55.110  46.740  1.00  0.00           H
ATOM   3044  CA  PHE A 193      56.210  54.000  48.430  1.00  0.00           C
ATOM   3045  HA  PHE A 193      55.560  54.400  49.190  1.00  0.00           H
ATOM   3046  CB  PHE A 193      55.210  53.080  47.600  1.00  0.00           C
ATOM   3047  HB1 PHE A 193      55.810  52.660  46.760  1.00  0.00           H
ATOM   3048  HB2 PHE A 193      54.320  53.620  47.190  1.00  0.00           H
ATOM   3049  CG  PHE A 193      54.640  51.860  48.370  1.00  0.00           C
ATOM   3050  CD1 PHE A 193      54.570  50.560  47.740  1.00  0.00           C
ATOM   3051  HD1 PHE A 193      55.060  50.480  46.790  1.00  0.00           H
ATOM   3052  CE1 PHE A 193      53.980  49.490  48.410  1.00  0.00           C
ATOM   3053  HE1 PHE A 193      53.870  48.500  47.990  1.00  0.00           H
ATOM   3054  CZ  PHE A 193      53.420  49.680  49.730  1.00  0.00           C
ATOM   3055  HZ  PHE A 193      52.920  48.830  50.170  1.00  0.00           H
ATOM   3056  CD2 PHE A 193      53.890  52.100  49.480  1.00  0.00           C
ATOM   3057  HD2 PHE A 193      53.720  53.130  49.750  1.00  0.00           H
ATOM   3058  CE2 PHE A 193      53.290  51.050  50.170  1.00  0.00           C
ATOM   3059  HE2 PHE A 193      52.810  51.350  51.090  1.00  0.00           H
ATOM   3060  C   PHE A 193      57.160  53.220  49.310  1.00  0.00           C
ATOM   3061  O   PHE A 193      57.010  53.220  50.500  1.00  0.00           O
ATOM   3062  N   LEU A 194      58.340  52.750  48.740  1.00  0.00           N
ATOM   3063  HN  LEU A 194      58.530  52.950  47.770  1.00  0.00           H
ATOM   3064  CA  LEU A 194      59.480  52.130  49.390  1.00  0.00           C
ATOM   3065  HA  LEU A 194      59.240  51.170  49.820  1.00  0.00           H
ATOM   3066  CB  LEU A 194      60.570  51.900  48.240  1.00  0.00           C
ATOM   3067  HB1 LEU A 194      60.860  52.810  47.670  1.00  0.00           H
ATOM   3068  HB2 LEU A 194      60.040  51.310  47.460  1.00  0.00           H
ATOM   3069  CG  LEU A 194      61.990  51.380  48.550  1.00  0.00           C
ATOM   3070  HG  LEU A 194      61.840  51.000  49.590  1.00  0.00           H
ATOM   3071  CD1 LEU A 194      62.380  50.310  47.540  1.00  0.00           C
ATOM   3072 HD11 LEU A 194      61.710  49.420  47.450  1.00  0.00           H
ATOM   3073 HD12 LEU A 194      63.340  49.850  47.860  1.00  0.00           H
ATOM   3074 HD13 LEU A 194      62.400  50.880  46.590  1.00  0.00           H
ATOM   3075  CD2 LEU A 194      63.070  52.470  48.530  1.00  0.00           C
ATOM   3076 HD21 LEU A 194      62.730  53.260  49.230  1.00  0.00           H
ATOM   3077 HD22 LEU A 194      63.190  52.930  47.530  1.00  0.00           H
ATOM   3078 HD23 LEU A 194      64.040  52.030  48.860  1.00  0.00           H
ATOM   3079  C   LEU A 194      60.000  52.840  50.570  1.00  0.00           C
ATOM   3080  O   LEU A 194      60.070  52.310  51.680  1.00  0.00           O
ATOM   3081  N   LEU A 195      60.170  54.160  50.500  1.00  0.00           N
ATOM   3082  HN  LEU A 195      60.010  54.670  49.660  1.00  0.00           H
ATOM   3083  CA  LEU A 195      60.590  55.000  51.620  1.00  0.00           C
ATOM   3084  HA  LEU A 195      61.440  54.580  52.120  1.00  0.00           H
ATOM   3085  CB  LEU A 195      60.950  56.420  50.900  1.00  0.00           C
ATOM   3086  HB1 LEU A 195      60.060  56.700  50.290  1.00  0.00           H
ATOM   3087  HB2 LEU A 195      61.790  56.220  50.210  1.00  0.00           H
ATOM   3088  CG  LEU A 195      61.370  57.610  51.900  1.00  0.00           C
ATOM   3089  HG  LEU A 195      60.510  57.720  52.600  1.00  0.00           H
ATOM   3090  CD1 LEU A 195      62.590  57.200  52.690  1.00  0.00           C
ATOM   3091 HD11 LEU A 195      62.910  58.030  53.350  1.00  0.00           H
ATOM   3092 HD12 LEU A 195      63.370  56.810  52.000  1.00  0.00           H
ATOM   3093 HD13 LEU A 195      62.360  56.320  53.330  1.00  0.00           H
ATOM   3094  CD2 LEU A 195      61.640  58.880  51.080  1.00  0.00           C
ATOM   3095 HD21 LEU A 195      60.750  59.080  50.440  1.00  0.00           H
ATOM   3096 HD22 LEU A 195      62.410  58.670  50.300  1.00  0.00           H
ATOM   3097 HD23 LEU A 195      61.820  59.770  51.730  1.00  0.00           H
ATOM   3098  C   LEU A 195      59.520  55.220  52.690  1.00  0.00           C
ATOM   3099  O   LEU A 195      59.810  55.230  53.900  1.00  0.00           O
ATOM   3100  N   GLU A 196      58.240  55.250  52.290  1.00  0.00           N
ATOM   3101  HN  GLU A 196      57.990  55.250  51.320  1.00  0.00           H
ATOM   3102  CA  GLU A 196      57.120  55.380  53.130  1.00  0.00           C
ATOM   3103  HA  GLU A 196      57.300  56.200  53.810  1.00  0.00           H
ATOM   3104  CB  GLU A 196      55.930  55.950  52.300  1.00  0.00           C
ATOM   3105  HB1 GLU A 196      55.040  55.950  52.960  1.00  0.00           H
ATOM   3106  HB2 GLU A 196      55.670  55.290  51.450  1.00  0.00           H
ATOM   3107  CG  GLU A 196      56.180  57.400  51.790  1.00  0.00           C
ATOM   3108  HG1 GLU A 196      57.240  57.450  51.460  1.00  0.00           H
ATOM   3109  HG2 GLU A 196      56.300  58.180  52.570  1.00  0.00           H
ATOM   3110  CD  GLU A 196      55.310  57.820  50.630  1.00  0.00           C
ATOM   3111  OE1 GLU A 196      54.270  57.340  50.380  1.00  0.00           O
ATOM   3112  OE2 GLU A 196      55.860  58.830  49.860  1.00  0.00           O
ATOM   3113  HE2 GLU A 196      55.240  59.210  49.240  1.00  0.00           H
ATOM   3114  C   GLU A 196      56.660  54.130  53.950  1.00  0.00           C
ATOM   3115  O   GLU A 196      55.830  54.370  54.830  1.00  0.00           O
ATOM   3116  N   PHE A 197      57.190  52.920  53.730  1.00  0.00           N
ATOM   3117  HN  PHE A 197      57.710  52.760  52.900  1.00  0.00           H
ATOM   3118  CA  PHE A 197      57.250  51.890  54.730  1.00  0.00           C
ATOM   3119  HA  PHE A 197      56.520  51.970  55.530  1.00  0.00           H
ATOM   3120  CB  PHE A 197      56.950  50.550  54.060  1.00  0.00           C
ATOM   3121  HB1 PHE A 197      57.500  49.740  54.590  1.00  0.00           H
ATOM   3122  HB2 PHE A 197      57.310  50.550  53.010  1.00  0.00           H
ATOM   3123  CG  PHE A 197      55.540  50.130  54.020  1.00  0.00           C
ATOM   3124  CD1 PHE A 197      55.260  48.790  53.520  1.00  0.00           C
ATOM   3125  HD1 PHE A 197      56.000  48.010  53.400  1.00  0.00           H
ATOM   3126  CE1 PHE A 197      53.910  48.380  53.380  1.00  0.00           C
ATOM   3127  HE1 PHE A 197      53.690  47.450  52.880  1.00  0.00           H
ATOM   3128  CZ  PHE A 197      52.920  49.280  53.660  1.00  0.00           C
ATOM   3129  HZ  PHE A 197      51.910  48.940  53.450  1.00  0.00           H
ATOM   3130  CD2 PHE A 197      54.460  50.960  54.360  1.00  0.00           C
ATOM   3131  HD2 PHE A 197      54.560  51.940  54.790  1.00  0.00           H
ATOM   3132  CE2 PHE A 197      53.230  50.540  54.190  1.00  0.00           C
ATOM   3133  HE2 PHE A 197      52.450  51.260  54.380  1.00  0.00           H
ATOM   3134  C   PHE A 197      58.600  51.810  55.350  1.00  0.00           C
ATOM   3135  O   PHE A 197      58.680  51.700  56.560  1.00  0.00           O
ATOM   3136  N   PHE A 198      59.720  51.960  54.630  1.00  0.00           N
ATOM   3137  HN  PHE A 198      59.710  52.100  53.650  1.00  0.00           H
ATOM   3138  CA  PHE A 198      61.110  51.870  55.140  1.00  0.00           C
ATOM   3139  HA  PHE A 198      61.120  50.810  55.350  1.00  0.00           H
ATOM   3140  CB  PHE A 198      62.080  52.160  53.960  1.00  0.00           C
ATOM   3141  HB1 PHE A 198      61.760  53.160  53.610  1.00  0.00           H
ATOM   3142  HB2 PHE A 198      61.910  51.340  53.220  1.00  0.00           H
ATOM   3143  CG  PHE A 198      63.610  52.220  54.120  1.00  0.00           C
ATOM   3144  CD1 PHE A 198      64.380  53.000  53.310  1.00  0.00           C
ATOM   3145  HD1 PHE A 198      63.900  53.660  52.600  1.00  0.00           H
ATOM   3146  CE1 PHE A 198      65.750  53.070  53.360  1.00  0.00           C
ATOM   3147  HE1 PHE A 198      66.140  53.780  52.650  1.00  0.00           H
ATOM   3148  CZ  PHE A 198      66.430  52.330  54.260  1.00  0.00           C
ATOM   3149  HZ  PHE A 198      67.490  52.510  54.420  1.00  0.00           H
ATOM   3150  CD2 PHE A 198      64.280  51.440  55.080  1.00  0.00           C
ATOM   3151  HD2 PHE A 198      63.780  50.860  55.840  1.00  0.00           H
ATOM   3152  CE2 PHE A 198      65.700  51.450  55.160  1.00  0.00           C
ATOM   3153  HE2 PHE A 198      66.100  51.010  56.060  1.00  0.00           H
ATOM   3154  C   PHE A 198      61.420  52.840  56.380  1.00  0.00           C
ATOM   3155  O   PHE A 198      61.840  52.370  57.460  1.00  0.00           O
ATOM   3156  N   LEU A 199      61.070  54.180  56.310  1.00  0.00           N
ATOM   3157  HN  LEU A 199      60.560  54.520  55.510  1.00  0.00           H
ATOM   3158  CA  LEU A 199      61.340  55.100  57.400  1.00  0.00           C
ATOM   3159  HA  LEU A 199      62.380  54.860  57.610  1.00  0.00           H
ATOM   3160  CB  LEU A 199      61.290  56.580  56.830  1.00  0.00           C
ATOM   3161  HB1 LEU A 199      60.260  56.690  56.430  1.00  0.00           H
ATOM   3162  HB2 LEU A 199      62.020  56.500  56.000  1.00  0.00           H
ATOM   3163  CG  LEU A 199      61.710  57.700  57.770  1.00  0.00           C
ATOM   3164  HG  LEU A 199      60.830  57.710  58.450  1.00  0.00           H
ATOM   3165  CD1 LEU A 199      63.020  57.400  58.510  1.00  0.00           C
ATOM   3166 HD11 LEU A 199      63.800  58.190  58.460  1.00  0.00           H
ATOM   3167 HD12 LEU A 199      63.520  56.560  57.970  1.00  0.00           H
ATOM   3168 HD13 LEU A 199      62.850  57.320  59.600  1.00  0.00           H
ATOM   3169  CD2 LEU A 199      61.760  59.090  56.980  1.00  0.00           C
ATOM   3170 HD21 LEU A 199      62.470  59.010  56.140  1.00  0.00           H
ATOM   3171 HD22 LEU A 199      62.100  59.970  57.580  1.00  0.00           H
ATOM   3172 HD23 LEU A 199      60.750  59.330  56.590  1.00  0.00           H
ATOM   3173  C   LEU A 199      60.410  54.810  58.600  1.00  0.00           C
ATOM   3174  O   LEU A 199      60.910  54.810  59.730  1.00  0.00           O
ATOM   3175  N   PRO A 200      59.070  54.560  58.520  1.00  0.00           N
ATOM   3176  CD  PRO A 200      58.280  54.980  57.400  1.00  0.00           C
ATOM   3177  HD1 PRO A 200      58.580  54.450  56.470  1.00  0.00           H
ATOM   3178  HD2 PRO A 200      58.570  56.030  57.210  1.00  0.00           H
ATOM   3179  CA  PRO A 200      58.240  54.510  59.790  1.00  0.00           C
ATOM   3180  HA  PRO A 200      58.660  55.180  60.530  1.00  0.00           H
ATOM   3181  CB  PRO A 200      56.830  54.910  59.420  1.00  0.00           C
ATOM   3182  HB1 PRO A 200      56.640  55.950  59.770  1.00  0.00           H
ATOM   3183  HB2 PRO A 200      56.020  54.220  59.720  1.00  0.00           H
ATOM   3184  CG  PRO A 200      56.860  54.860  57.880  1.00  0.00           C
ATOM   3185  HG1 PRO A 200      56.330  53.930  57.580  1.00  0.00           H
ATOM   3186  HG2 PRO A 200      56.160  55.550  57.360  1.00  0.00           H
ATOM   3187  C   PRO A 200      58.450  53.200  60.450  1.00  0.00           C
ATOM   3188  O   PRO A 200      58.550  53.190  61.670  1.00  0.00           O
ATOM   3189  N   LEU A 201      58.640  52.130  59.600  1.00  0.00           N
ATOM   3190  HN  LEU A 201      58.780  52.330  58.640  1.00  0.00           H
ATOM   3191  CA  LEU A 201      58.970  50.810  60.080  1.00  0.00           C
ATOM   3192  HA  LEU A 201      58.120  50.420  60.610  1.00  0.00           H
ATOM   3193  CB  LEU A 201      59.140  49.960  58.830  1.00  0.00           C
ATOM   3194  HB1 LEU A 201      60.050  50.320  58.290  1.00  0.00           H
ATOM   3195  HB2 LEU A 201      58.190  50.020  58.250  1.00  0.00           H
ATOM   3196  CG  LEU A 201      59.360  48.380  59.090  1.00  0.00           C
ATOM   3197  HG  LEU A 201      60.450  48.250  59.270  1.00  0.00           H
ATOM   3198  CD1 LEU A 201      58.620  47.870  60.290  1.00  0.00           C
ATOM   3199 HD11 LEU A 201      59.010  48.320  61.220  1.00  0.00           H
ATOM   3200 HD12 LEU A 201      58.740  46.770  60.390  1.00  0.00           H
ATOM   3201 HD13 LEU A 201      57.530  48.120  60.300  1.00  0.00           H
ATOM   3202  CD2 LEU A 201      59.020  47.640  57.790  1.00  0.00           C
ATOM   3203 HD21 LEU A 201      59.770  47.760  56.980  1.00  0.00           H
ATOM   3204 HD22 LEU A 201      58.060  48.020  57.370  1.00  0.00           H
ATOM   3205 HD23 LEU A 201      58.790  46.570  57.950  1.00  0.00           H
ATOM   3206  C   LEU A 201      60.250  50.830  60.780  1.00  0.00           C
ATOM   3207  O   LEU A 201      60.510  50.170  61.780  1.00  0.00           O
ATOM   3208  N   GLY A 202      61.210  51.670  60.290  1.00  0.00           N
ATOM   3209  HN  GLY A 202      61.060  52.240  59.480  1.00  0.00           H
ATOM   3210  CA  GLY A 202      62.510  51.900  60.940  1.00  0.00           C
ATOM   3211  HA1 GLY A 202      62.960  52.670  60.340  1.00  0.00           H
ATOM   3212  HA2 GLY A 202      63.100  50.990  60.890  1.00  0.00           H
ATOM   3213  C   GLY A 202      62.270  52.430  62.350  1.00  0.00           C
ATOM   3214  O   GLY A 202      62.850  52.040  63.350  1.00  0.00           O
ATOM   3215  N   ILE A 203      61.510  53.570  62.400  1.00  0.00           N
ATOM   3216  HN  ILE A 203      61.070  54.090  61.680  1.00  0.00           H
ATOM   3217  CA  ILE A 203      61.210  54.190  63.640  1.00  0.00           C
ATOM   3218  HA  ILE A 203      62.120  54.290  64.230  1.00  0.00           H
ATOM   3219  CB  ILE A 203      60.660  55.640  63.360  1.00  0.00           C
ATOM   3220  HB  ILE A 203      59.930  55.450  62.550  1.00  0.00           H
ATOM   3221  CG2 ILE A 203      60.020  56.240  64.590  1.00  0.00           C
ATOM   3222 HG21 ILE A 203      60.790  56.470  65.360  1.00  0.00           H
ATOM   3223 HG22 ILE A 203      59.250  55.550  64.980  1.00  0.00           H
ATOM   3224 HG23 ILE A 203      59.650  57.280  64.440  1.00  0.00           H
ATOM   3225  CG1 ILE A 203      61.740  56.540  62.670  1.00  0.00           C
ATOM   3226 HG11 ILE A 203      62.260  55.940  61.900  1.00  0.00           H
ATOM   3227 HG12 ILE A 203      62.500  56.730  63.460  1.00  0.00           H
ATOM   3228  CD  ILE A 203      61.210  57.850  62.120  1.00  0.00           C
ATOM   3229  HD1 ILE A 203      60.690  58.500  62.860  1.00  0.00           H
ATOM   3230  HD2 ILE A 203      60.450  57.570  61.350  1.00  0.00           H
ATOM   3231  HD3 ILE A 203      62.090  58.320  61.620  1.00  0.00           H
ATOM   3232  C   ILE A 203      60.450  53.330  64.650  1.00  0.00           C
ATOM   3233  O   ILE A 203      60.750  53.280  65.790  1.00  0.00           O
ATOM   3234  N   ILE A 204      59.400  52.600  64.140  1.00  0.00           N
ATOM   3235  HN  ILE A 204      59.080  52.880  63.240  1.00  0.00           H
ATOM   3236  CA  ILE A 204      58.630  51.570  64.870  1.00  0.00           C
ATOM   3237  HA  ILE A 204      58.180  52.050  65.720  1.00  0.00           H
ATOM   3238  CB  ILE A 204      57.560  50.920  63.990  1.00  0.00           C
ATOM   3239  HB  ILE A 204      57.980  50.700  62.990  1.00  0.00           H
ATOM   3240  CG2 ILE A 204      57.000  49.590  64.550  1.00  0.00           C
ATOM   3241 HG21 ILE A 204      55.960  49.480  64.170  1.00  0.00           H
ATOM   3242 HG22 ILE A 204      56.770  49.640  65.640  1.00  0.00           H
ATOM   3243 HG23 ILE A 204      57.630  48.700  64.350  1.00  0.00           H
ATOM   3244  CG1 ILE A 204      56.380  51.920  63.810  1.00  0.00           C
ATOM   3245 HG11 ILE A 204      56.860  52.860  63.450  1.00  0.00           H
ATOM   3246 HG12 ILE A 204      56.080  52.120  64.860  1.00  0.00           H
ATOM   3247  CD  ILE A 204      55.260  51.550  62.820  1.00  0.00           C
ATOM   3248  HD1 ILE A 204      55.200  50.450  62.870  1.00  0.00           H
ATOM   3249  HD2 ILE A 204      55.720  51.840  61.850  1.00  0.00           H
ATOM   3250  HD3 ILE A 204      54.320  52.100  63.050  1.00  0.00           H
ATOM   3251  C   ILE A 204      59.530  50.480  65.470  1.00  0.00           C
ATOM   3252  O   ILE A 204      59.450  50.120  66.670  1.00  0.00           O
ATOM   3253  N   LEU A 205      60.430  49.850  64.630  1.00  0.00           N
ATOM   3254  HN  LEU A 205      60.490  49.960  63.640  1.00  0.00           H
ATOM   3255  CA  LEU A 205      61.480  48.940  65.000  1.00  0.00           C
ATOM   3256  HA  LEU A 205      60.980  48.120  65.480  1.00  0.00           H
ATOM   3257  CB  LEU A 205      62.250  48.550  63.740  1.00  0.00           C
ATOM   3258  HB1 LEU A 205      62.650  49.470  63.280  1.00  0.00           H
ATOM   3259  HB2 LEU A 205      61.650  48.110  62.910  1.00  0.00           H
ATOM   3260  CG  LEU A 205      63.370  47.520  64.020  1.00  0.00           C
ATOM   3261  HG  LEU A 205      64.150  47.920  64.700  1.00  0.00           H
ATOM   3262  CD1 LEU A 205      62.830  46.290  64.730  1.00  0.00           C
ATOM   3263 HD11 LEU A 205      63.580  45.500  64.910  1.00  0.00           H
ATOM   3264 HD12 LEU A 205      62.080  45.940  63.990  1.00  0.00           H
ATOM   3265 HD13 LEU A 205      62.410  46.580  65.710  1.00  0.00           H
ATOM   3266  CD2 LEU A 205      63.990  47.150  62.670  1.00  0.00           C
ATOM   3267 HD21 LEU A 205      64.970  46.680  62.910  1.00  0.00           H
ATOM   3268 HD22 LEU A 205      64.090  48.100  62.110  1.00  0.00           H
ATOM   3269 HD23 LEU A 205      63.340  46.470  62.080  1.00  0.00           H
ATOM   3270  C   LEU A 205      62.470  49.460  66.030  1.00  0.00           C
ATOM   3271  O   LEU A 205      62.750  48.800  67.030  1.00  0.00           O
ATOM   3272  N   PHE A 206      62.910  50.770  65.890  1.00  0.00           N
ATOM   3273  HN  PHE A 206      62.750  51.240  65.030  1.00  0.00           H
ATOM   3274  CA  PHE A 206      63.630  51.500  66.860  1.00  0.00           C
ATOM   3275  HA  PHE A 206      64.530  50.890  66.960  1.00  0.00           H
ATOM   3276  CB  PHE A 206      64.220  52.770  66.270  1.00  0.00           C
ATOM   3277  HB1 PHE A 206      63.470  53.410  65.770  1.00  0.00           H
ATOM   3278  HB2 PHE A 206      64.960  52.510  65.480  1.00  0.00           H
ATOM   3279  CG  PHE A 206      64.850  53.630  67.310  1.00  0.00           C
ATOM   3280  CD1 PHE A 206      66.190  53.300  67.740  1.00  0.00           C
ATOM   3281  HD1 PHE A 206      66.550  52.350  67.360  1.00  0.00           H
ATOM   3282  CE1 PHE A 206      66.880  54.050  68.690  1.00  0.00           C
ATOM   3283  HE1 PHE A 206      67.860  53.760  69.050  1.00  0.00           H
ATOM   3284  CZ  PHE A 206      66.340  55.200  69.220  1.00  0.00           C
ATOM   3285  HZ  PHE A 206      66.830  55.750  70.010  1.00  0.00           H
ATOM   3286  CD2 PHE A 206      64.320  54.810  67.820  1.00  0.00           C
ATOM   3287  HD2 PHE A 206      63.360  55.200  67.510  1.00  0.00           H
ATOM   3288  CE2 PHE A 206      65.090  55.590  68.770  1.00  0.00           C
ATOM   3289  HE2 PHE A 206      64.610  56.420  69.260  1.00  0.00           H
ATOM   3290  C   PHE A 206      62.900  51.600  68.210  1.00  0.00           C
ATOM   3291  O   PHE A 206      63.450  51.340  69.220  1.00  0.00           O
ATOM   3292  N   CYS A 207      61.630  52.110  68.170  1.00  0.00           N
ATOM   3293  HN  CYS A 207      61.130  52.110  67.290  1.00  0.00           H
ATOM   3294  CA  CYS A 207      60.820  52.360  69.330  1.00  0.00           C
ATOM   3295  HA  CYS A 207      61.310  53.140  69.890  1.00  0.00           H
ATOM   3296  CB  CYS A 207      59.350  52.820  68.920  1.00  0.00           C
ATOM   3297  HB1 CYS A 207      58.690  52.780  69.810  1.00  0.00           H
ATOM   3298  HB2 CYS A 207      58.890  52.150  68.160  1.00  0.00           H
ATOM   3299  SG  CYS A 207      59.260  54.520  68.240  1.00  0.00           S
ATOM   3300  HG1 CYS A 207      60.130  54.480  67.240  1.00  0.00           H
ATOM   3301  C   CYS A 207      60.610  51.120  70.180  1.00  0.00           C
ATOM   3302  O   CYS A 207      60.720  51.150  71.400  1.00  0.00           O
ATOM   3303  N   SER A 208      60.410  50.000  69.450  1.00  0.00           N
ATOM   3304  HN  SER A 208      60.250  49.990  68.460  1.00  0.00           H
ATOM   3305  CA  SER A 208      60.230  48.710  70.150  1.00  0.00           C
ATOM   3306  HA  SER A 208      59.520  48.890  70.940  1.00  0.00           H
ATOM   3307  CB  SER A 208      59.650  47.610  69.300  1.00  0.00           C
ATOM   3308  HB1 SER A 208      59.380  46.730  69.950  1.00  0.00           H
ATOM   3309  HB2 SER A 208      60.310  47.310  68.460  1.00  0.00           H
ATOM   3310  OG  SER A 208      58.370  48.060  68.700  1.00  0.00           O
ATOM   3311  HG1 SER A 208      58.720  48.700  68.080  1.00  0.00           H
ATOM   3312  C   SER A 208      61.450  48.310  70.960  1.00  0.00           C
ATOM   3313  O   SER A 208      61.350  47.730  72.040  1.00  0.00           O
ATOM   3314  N   ALA A 209      62.640  48.500  70.340  1.00  0.00           N
ATOM   3315  HN  ALA A 209      62.700  49.080  69.530  1.00  0.00           H
ATOM   3316  CA  ALA A 209      63.880  48.020  70.850  1.00  0.00           C
ATOM   3317  HA  ALA A 209      63.830  47.010  71.240  1.00  0.00           H
ATOM   3318  CB  ALA A 209      64.900  48.100  69.720  1.00  0.00           C
ATOM   3319  HB1 ALA A 209      64.820  47.340  68.920  1.00  0.00           H
ATOM   3320  HB2 ALA A 209      65.960  47.920  69.980  1.00  0.00           H
ATOM   3321  HB3 ALA A 209      64.930  49.110  69.250  1.00  0.00           H
ATOM   3322  C   ALA A 209      64.300  48.930  72.000  1.00  0.00           C
ATOM   3323  O   ALA A 209      64.980  48.480  72.970  1.00  0.00           O
ATOM   3324  N   ARG A 210      64.120  50.220  71.820  1.00  0.00           N
ATOM   3325  HN  ARG A 210      63.770  50.530  70.950  1.00  0.00           H
ATOM   3326  CA  ARG A 210      64.200  51.220  72.940  1.00  0.00           C
ATOM   3327  HA  ARG A 210      65.230  51.120  73.240  1.00  0.00           H
ATOM   3328  CB  ARG A 210      63.850  52.710  72.500  1.00  0.00           C
ATOM   3329  HB1 ARG A 210      63.640  53.350  73.390  1.00  0.00           H
ATOM   3330  HB2 ARG A 210      62.810  52.680  72.090  1.00  0.00           H
ATOM   3331  CG  ARG A 210      64.830  53.330  71.500  1.00  0.00           C
ATOM   3332  HG1 ARG A 210      64.450  54.280  71.070  1.00  0.00           H
ATOM   3333  HG2 ARG A 210      64.840  52.610  70.660  1.00  0.00           H
ATOM   3334  CD  ARG A 210      66.140  53.650  72.140  1.00  0.00           C
ATOM   3335  HD1 ARG A 210      66.900  53.970  71.400  1.00  0.00           H
ATOM   3336  HD2 ARG A 210      66.630  52.810  72.670  1.00  0.00           H
ATOM   3337  NE  ARG A 210      65.990  54.860  73.040  1.00  0.00           N
ATOM   3338  HE  ARG A 210      65.160  55.420  72.980  1.00  0.00           H
ATOM   3339  CZ  ARG A 210      66.960  55.250  73.780  1.00  0.00           C
ATOM   3340  NH1 ARG A 210      68.180  54.700  73.760  1.00  0.00           N
ATOM   3341 HH11 ARG A 210      68.210  53.730  73.530  1.00  0.00           H
ATOM   3342 HH12 ARG A 210      68.960  54.940  74.340  1.00  0.00           H
ATOM   3343  NH2 ARG A 210      66.760  56.170  74.690  1.00  0.00           N
ATOM   3344 HH21 ARG A 210      65.840  56.530  74.860  1.00  0.00           H
ATOM   3345 HH22 ARG A 210      67.550  56.400  75.250  1.00  0.00           H
ATOM   3346  C   ARG A 210      63.280  50.960  74.160  1.00  0.00           C
ATOM   3347  O   ARG A 210      63.670  51.160  75.280  1.00  0.00           O
ATOM   3348  N   ILE A 211      62.010  50.480  73.940  1.00  0.00           N
ATOM   3349  HN  ILE A 211      61.580  50.510  73.040  1.00  0.00           H
ATOM   3350  CA  ILE A 211      61.070  50.020  74.970  1.00  0.00           C
ATOM   3351  HA  ILE A 211      60.950  50.810  75.710  1.00  0.00           H
ATOM   3352  CB  ILE A 211      59.710  49.600  74.350  1.00  0.00           C
ATOM   3353  HB  ILE A 211      59.850  48.950  73.460  1.00  0.00           H
ATOM   3354  CG2 ILE A 211      58.860  48.810  75.460  1.00  0.00           C
ATOM   3355 HG21 ILE A 211      59.350  47.940  75.950  1.00  0.00           H
ATOM   3356 HG22 ILE A 211      57.930  48.470  74.960  1.00  0.00           H
ATOM   3357 HG23 ILE A 211      58.550  49.590  76.190  1.00  0.00           H
ATOM   3358  CG1 ILE A 211      58.770  50.810  73.970  1.00  0.00           C
ATOM   3359 HG11 ILE A 211      59.460  51.540  73.520  1.00  0.00           H
ATOM   3360 HG12 ILE A 211      58.370  51.300  74.890  1.00  0.00           H
ATOM   3361  CD  ILE A 211      57.600  50.540  73.040  1.00  0.00           C
ATOM   3362  HD1 ILE A 211      57.270  51.460  72.500  1.00  0.00           H
ATOM   3363  HD2 ILE A 211      56.720  50.100  73.550  1.00  0.00           H
ATOM   3364  HD3 ILE A 211      57.940  49.780  72.290  1.00  0.00           H
ATOM   3365  C   ILE A 211      61.670  48.830  75.650  1.00  0.00           C
ATOM   3366  O   ILE A 211      61.750  48.790  76.930  1.00  0.00           O
ATOM   3367  N   ILE A 212      62.300  47.870  74.920  1.00  0.00           N
ATOM   3368  HN  ILE A 212      62.390  47.880  73.930  1.00  0.00           H
ATOM   3369  CA  ILE A 212      62.920  46.670  75.570  1.00  0.00           C
ATOM   3370  HA  ILE A 212      62.220  46.170  76.220  1.00  0.00           H
ATOM   3371  CB  ILE A 212      63.310  45.540  74.590  1.00  0.00           C
ATOM   3372  HB  ILE A 212      63.970  45.880  73.770  1.00  0.00           H
ATOM   3373  CG2 ILE A 212      64.030  44.390  75.360  1.00  0.00           C
ATOM   3374 HG21 ILE A 212      63.400  44.030  76.190  1.00  0.00           H
ATOM   3375 HG22 ILE A 212      64.930  44.780  75.880  1.00  0.00           H
ATOM   3376 HG23 ILE A 212      64.280  43.480  74.770  1.00  0.00           H
ATOM   3377  CG1 ILE A 212      62.040  44.980  73.970  1.00  0.00           C
ATOM   3378 HG11 ILE A 212      61.520  45.840  73.500  1.00  0.00           H
ATOM   3379 HG12 ILE A 212      61.390  44.450  74.690  1.00  0.00           H
ATOM   3380  CD  ILE A 212      62.360  43.940  72.900  1.00  0.00           C
ATOM   3381  HD1 ILE A 212      62.550  43.000  73.470  1.00  0.00           H
ATOM   3382  HD2 ILE A 212      63.140  44.180  72.140  1.00  0.00           H
ATOM   3383  HD3 ILE A 212      61.420  43.740  72.340  1.00  0.00           H
ATOM   3384  C   ILE A 212      64.190  47.090  76.350  1.00  0.00           C
ATOM   3385  O   ILE A 212      64.410  46.620  77.430  1.00  0.00           O
ATOM   3386  N   TRP A 213      64.930  48.040  75.830  1.00  0.00           N
ATOM   3387  HN  TRP A 213      64.680  48.380  74.930  1.00  0.00           H
ATOM   3388  CA  TRP A 213      66.020  48.660  76.530  1.00  0.00           C
ATOM   3389  HA  TRP A 213      66.600  47.800  76.850  1.00  0.00           H
ATOM   3390  CB  TRP A 213      66.930  49.310  75.510  1.00  0.00           C
ATOM   3391  HB1 TRP A 213      66.210  49.970  74.950  1.00  0.00           H
ATOM   3392  HB2 TRP A 213      67.280  48.520  74.800  1.00  0.00           H
ATOM   3393  CG  TRP A 213      68.060  50.230  76.010  1.00  0.00           C
ATOM   3394  CD1 TRP A 213      69.350  49.900  76.230  1.00  0.00           C
ATOM   3395  HD1 TRP A 213      69.720  48.890  76.120  1.00  0.00           H
ATOM   3396  NE1 TRP A 213      70.040  50.990  76.520  1.00  0.00           N
ATOM   3397  HE1 TRP A 213      70.990  51.080  76.320  1.00  0.00           H
ATOM   3398  CE2 TRP A 213      69.170  52.080  76.630  1.00  0.00           C
ATOM   3399  CD2 TRP A 213      67.890  51.620  76.340  1.00  0.00           C
ATOM   3400  CE3 TRP A 213      66.860  52.490  76.400  1.00  0.00           C
ATOM   3401  HE3 TRP A 213      65.900  52.130  76.090  1.00  0.00           H
ATOM   3402  CZ3 TRP A 213      67.090  53.770  76.780  1.00  0.00           C
ATOM   3403  HZ3 TRP A 213      66.280  54.480  76.930  1.00  0.00           H
ATOM   3404  CZ2 TRP A 213      69.460  53.340  77.010  1.00  0.00           C
ATOM   3405  HZ2 TRP A 213      70.420  53.690  77.330  1.00  0.00           H
ATOM   3406  CH2 TRP A 213      68.360  54.250  77.190  1.00  0.00           C
ATOM   3407  HH2 TRP A 213      68.480  55.220  77.660  1.00  0.00           H
ATOM   3408  C   TRP A 213      65.650  49.460  77.770  1.00  0.00           C
ATOM   3409  O   TRP A 213      66.320  49.280  78.830  1.00  0.00           O
ATOM   3410  N   SER A 214      64.540  50.200  77.760  1.00  0.00           N
ATOM   3411  HN  SER A 214      64.070  50.360  76.890  1.00  0.00           H
ATOM   3412  CA  SER A 214      63.910  50.760  79.000  1.00  0.00           C
ATOM   3413  HA  SER A 214      64.650  51.450  79.380  1.00  0.00           H
ATOM   3414  CB  SER A 214      62.600  51.550  78.720  1.00  0.00           C
ATOM   3415  HB1 SER A 214      61.720  50.930  78.440  1.00  0.00           H
ATOM   3416  HB2 SER A 214      62.780  52.230  77.840  1.00  0.00           H
ATOM   3417  OG  SER A 214      62.090  52.420  79.750  1.00  0.00           O
ATOM   3418  HG1 SER A 214      62.850  53.010  79.860  1.00  0.00           H
ATOM   3419  C   SER A 214      63.470  49.740  80.040  1.00  0.00           C
ATOM   3420  O   SER A 214      63.700  49.870  81.270  1.00  0.00           O
ATOM   3421  N   LEU A 215      62.770  48.670  79.530  1.00  0.00           N
ATOM   3422  HN  LEU A 215      62.480  48.670  78.590  1.00  0.00           H
ATOM   3423  CA  LEU A 215      62.300  47.520  80.340  1.00  0.00           C
ATOM   3424  HA  LEU A 215      61.850  47.900  81.240  1.00  0.00           H
ATOM   3425  CB  LEU A 215      61.410  46.540  79.530  1.00  0.00           C
ATOM   3426  HB1 LEU A 215      61.290  45.600  80.100  1.00  0.00           H
ATOM   3427  HB2 LEU A 215      61.890  46.330  78.560  1.00  0.00           H
ATOM   3428  CG  LEU A 215      60.020  47.170  79.240  1.00  0.00           C
ATOM   3429  HG  LEU A 215      60.310  48.170  78.840  1.00  0.00           H
ATOM   3430  CD1 LEU A 215      59.340  46.480  78.040  1.00  0.00           C
ATOM   3431 HD11 LEU A 215      58.450  47.080  77.760  1.00  0.00           H
ATOM   3432 HD12 LEU A 215      59.110  45.420  78.260  1.00  0.00           H
ATOM   3433 HD13 LEU A 215      60.020  46.440  77.160  1.00  0.00           H
ATOM   3434  CD2 LEU A 215      59.150  47.160  80.490  1.00  0.00           C
ATOM   3435 HD21 LEU A 215      58.920  46.100  80.690  1.00  0.00           H
ATOM   3436 HD22 LEU A 215      58.230  47.770  80.340  1.00  0.00           H
ATOM   3437 HD23 LEU A 215      59.600  47.680  81.350  1.00  0.00           H
ATOM   3438  C   LEU A 215      63.440  46.660  81.020  1.00  0.00           C
ATOM   3439  O   LEU A 215      63.430  46.470  82.220  1.00  0.00           O
ATOM   3440  N   ARG A 216      64.560  46.380  80.250  1.00  0.00           N
ATOM   3441  HN  ARG A 216      64.630  46.720  79.310  1.00  0.00           H
ATOM   3442  CA  ARG A 216      65.780  45.830  80.850  1.00  0.00           C
ATOM   3443  HA  ARG A 216      65.510  44.880  81.300  1.00  0.00           H
ATOM   3444  CB  ARG A 216      66.780  45.400  79.770  1.00  0.00           C
ATOM   3445  HB1 ARG A 216      67.790  45.310  80.220  1.00  0.00           H
ATOM   3446  HB2 ARG A 216      66.890  46.200  79.020  1.00  0.00           H
ATOM   3447  CG  ARG A 216      66.510  43.970  79.190  1.00  0.00           C
ATOM   3448  HG1 ARG A 216      65.510  44.090  78.720  1.00  0.00           H
ATOM   3449  HG2 ARG A 216      66.420  43.190  79.970  1.00  0.00           H
ATOM   3450  CD  ARG A 216      67.440  43.470  78.150  1.00  0.00           C
ATOM   3451  HD1 ARG A 216      68.480  43.290  78.520  1.00  0.00           H
ATOM   3452  HD2 ARG A 216      67.570  44.350  77.480  1.00  0.00           H
ATOM   3453  NE  ARG A 216      66.730  42.280  77.600  1.00  0.00           N
ATOM   3454  HE  ARG A 216      66.240  41.700  78.250  1.00  0.00           H
ATOM   3455  CZ  ARG A 216      66.710  41.950  76.310  1.00  0.00           C
ATOM   3456  NH1 ARG A 216      67.530  42.470  75.450  1.00  0.00           N
ATOM   3457 HH11 ARG A 216      68.330  42.920  75.850  1.00  0.00           H
ATOM   3458 HH12 ARG A 216      67.590  42.230  74.480  1.00  0.00           H
ATOM   3459  NH2 ARG A 216      65.880  41.050  75.840  1.00  0.00           N
ATOM   3460 HH21 ARG A 216      65.320  40.590  76.540  1.00  0.00           H
ATOM   3461 HH22 ARG A 216      66.210  40.360  75.190  1.00  0.00           H
ATOM   3462  C   ARG A 216      66.510  46.670  81.900  1.00  0.00           C
ATOM   3463  O   ARG A 216      67.320  46.140  82.700  1.00  0.00           O
ATOM   3464  N   GLN A 217      66.210  47.980  82.010  1.00  0.00           N
ATOM   3465  HN  GLN A 217      65.340  48.350  81.640  1.00  0.00           H
ATOM   3466  CA  GLN A 217      66.940  48.820  82.990  1.00  0.00           C
ATOM   3467  HA  GLN A 217      67.890  48.470  83.350  1.00  0.00           H
ATOM   3468  CB  GLN A 217      67.450  50.040  82.200  1.00  0.00           C
ATOM   3469  HB1 GLN A 217      67.650  49.670  81.170  1.00  0.00           H
ATOM   3470  HB2 GLN A 217      68.410  50.380  82.670  1.00  0.00           H
ATOM   3471  CG  GLN A 217      66.490  51.280  81.970  1.00  0.00           C
ATOM   3472  HG1 GLN A 217      66.240  51.650  82.990  1.00  0.00           H
ATOM   3473  HG2 GLN A 217      65.590  50.900  81.460  1.00  0.00           H
ATOM   3474  CD  GLN A 217      66.950  52.480  81.050  1.00  0.00           C
ATOM   3475  OE1 GLN A 217      67.040  53.600  81.410  1.00  0.00           O
ATOM   3476  NE2 GLN A 217      67.260  52.000  79.860  1.00  0.00           N
ATOM   3477 HE21 GLN A 217      67.600  52.720  79.250  1.00  0.00           H
ATOM   3478 HE22 GLN A 217      66.920  51.090  79.600  1.00  0.00           H
ATOM   3479  C   GLN A 217      66.100  49.150  84.210  1.00  0.00           C
ATOM   3480  O   GLN A 217      66.530  49.660  85.220  1.00  0.00           O
ATOM   3481  N   ARG A 218      64.820  48.710  84.220  1.00  0.00           N
ATOM   3482  HN  ARG A 218      64.360  48.300  83.440  1.00  0.00           H
ATOM   3483  CA  ARG A 218      63.980  48.720  85.440  1.00  0.00           C
ATOM   3484  HA  ARG A 218      63.910  49.750  85.790  1.00  0.00           H
ATOM   3485  CB  ARG A 218      62.610  48.190  85.230  1.00  0.00           C
ATOM   3486  HB1 ARG A 218      62.010  48.090  86.160  1.00  0.00           H
ATOM   3487  HB2 ARG A 218      62.630  47.200  84.720  1.00  0.00           H
ATOM   3488  CG  ARG A 218      61.710  49.130  84.380  1.00  0.00           C
ATOM   3489  HG1 ARG A 218      60.840  48.490  84.110  1.00  0.00           H
ATOM   3490  HG2 ARG A 218      62.240  49.420  83.450  1.00  0.00           H
ATOM   3491  CD  ARG A 218      61.240  50.420  85.050  1.00  0.00           C
ATOM   3492  HD1 ARG A 218      61.990  51.220  84.910  1.00  0.00           H
ATOM   3493  HD2 ARG A 218      61.030  50.200  86.110  1.00  0.00           H
ATOM   3494  NE  ARG A 218      59.970  50.830  84.370  1.00  0.00           N
ATOM   3495  HE  ARG A 218      59.120  50.450  84.730  1.00  0.00           H
ATOM   3496  CZ  ARG A 218      59.960  51.370  83.170  1.00  0.00           C
ATOM   3497  NH1 ARG A 218      61.050  51.730  82.450  1.00  0.00           N
ATOM   3498 HH11 ARG A 218      61.890  51.420  82.910  1.00  0.00           H
ATOM   3499 HH12 ARG A 218      60.920  52.050  81.510  1.00  0.00           H
ATOM   3500  NH2 ARG A 218      58.810  51.520  82.550  1.00  0.00           N
ATOM   3501 HH21 ARG A 218      57.980  51.520  83.110  1.00  0.00           H
ATOM   3502 HH22 ARG A 218      58.840  52.110  81.740  1.00  0.00           H
ATOM   3503  C   ARG A 218      64.600  47.900  86.530  1.00  0.00           C
ATOM   3504  O   ARG A 218      65.280  46.940  86.130  1.00  0.00           O
ATOM   3505  N   GLN A 219      64.440  48.190  87.830  1.00  0.00           N
ATOM   3506  HN  GLN A 219      63.800  48.900  88.120  1.00  0.00           H
ATOM   3507  CA  GLN A 219      65.120  47.430  88.950  1.00  0.00           C
ATOM   3508  HA  GLN A 219      66.040  47.100  88.500  1.00  0.00           H
ATOM   3509  CB  GLN A 219      65.370  48.300  90.190  1.00  0.00           C
ATOM   3510  HB1 GLN A 219      65.660  47.820  91.150  1.00  0.00           H
ATOM   3511  HB2 GLN A 219      64.450  48.770  90.600  1.00  0.00           H
ATOM   3512  CG  GLN A 219      66.520  49.440  89.930  1.00  0.00           C
ATOM   3513  HG1 GLN A 219      66.710  49.720  90.990  1.00  0.00           H
ATOM   3514  HG2 GLN A 219      66.090  50.270  89.320  1.00  0.00           H
ATOM   3515  CD  GLN A 219      67.830  48.920  89.380  1.00  0.00           C
ATOM   3516  OE1 GLN A 219      68.590  48.180  90.010  1.00  0.00           O
ATOM   3517  NE2 GLN A 219      67.950  49.120  88.050  1.00  0.00           N
ATOM   3518 HE21 GLN A 219      68.640  48.600  87.550  1.00  0.00           H
ATOM   3519 HE22 GLN A 219      67.170  49.430  87.510  1.00  0.00           H
ATOM   3520  C   GLN A 219      64.390  46.180  89.340  1.00  0.00           C
ATOM   3521  O   GLN A 219      63.150  46.310  89.630  1.00  0.00           O
ATOM   3522  N   MET A 220      65.100  45.050  89.400  1.00  0.00           N
ATOM   3523  HN  MET A 220      66.090  45.040  89.220  1.00  0.00           H
ATOM   3524  CA  MET A 220      64.610  43.710  89.420  1.00  0.00           C
ATOM   3525  HA  MET A 220      65.500  43.110  89.590  1.00  0.00           H
ATOM   3526  CB  MET A 220      63.540  43.390  90.630  1.00  0.00           C
ATOM   3527  HB1 MET A 220      63.230  42.340  90.480  1.00  0.00           H
ATOM   3528  HB2 MET A 220      62.680  44.030  90.350  1.00  0.00           H
ATOM   3529  CG  MET A 220      64.190  43.720  91.960  1.00  0.00           C
ATOM   3530  HG1 MET A 220      63.500  43.360  92.760  1.00  0.00           H
ATOM   3531  HG2 MET A 220      64.240  44.830  92.070  1.00  0.00           H
ATOM   3532  SD  MET A 220      65.820  42.910  92.220  1.00  0.00           S
ATOM   3533  CE  MET A 220      66.200  44.070  93.560  1.00  0.00           C
ATOM   3534  HE1 MET A 220      65.600  43.760  94.440  1.00  0.00           H
ATOM   3535  HE2 MET A 220      65.930  45.040  93.090  1.00  0.00           H
ATOM   3536  HE3 MET A 220      67.250  44.120  93.940  1.00  0.00           H
ATOM   3537  C   MET A 220      64.200  43.260  88.020  1.00  0.00           C
ATOM   3538  O   MET A 220      63.000  43.100  87.750  1.00  0.00           O
ATOM   3539  N   ASP A 221      65.120  43.240  87.050  1.00  0.00           N
ATOM   3540  HN  ASP A 221      66.090  43.360  87.300  1.00  0.00           H
ATOM   3541  CA  ASP A 221      64.750  42.840  85.610  1.00  0.00           C
ATOM   3542  HA  ASP A 221      63.880  43.400  85.300  1.00  0.00           H
ATOM   3543  CB  ASP A 221      65.950  43.330  84.660  1.00  0.00           C
ATOM   3544  HB1 ASP A 221      65.950  44.430  84.740  1.00  0.00           H
ATOM   3545  HB2 ASP A 221      65.700  43.020  83.630  1.00  0.00           H
ATOM   3546  CG  ASP A 221      67.310  42.810  85.060  1.00  0.00           C
ATOM   3547  OD1 ASP A 221      67.560  42.310  86.190  1.00  0.00           O
ATOM   3548  OD2 ASP A 221      68.270  43.120  84.280  1.00  0.00           O
ATOM   3549  C   ASP A 221      64.590  41.310  85.450  1.00  0.00           C
ATOM   3550  O   ASP A 221      64.090  40.770  84.490  1.00  0.00           O
ATOM   3551  N   ARG A 222      64.970  40.550  86.490  1.00  0.00           N
ATOM   3552  HN  ARG A 222      65.470  40.700  87.340  1.00  0.00           H
ATOM   3553  CA  ARG A 222      64.630  39.110  86.470  1.00  0.00           C
ATOM   3554  HA  ARG A 222      64.780  38.810  85.440  1.00  0.00           H
ATOM   3555  CB  ARG A 222      65.640  38.230  87.330  1.00  0.00           C
ATOM   3556  HB1 ARG A 222      65.520  37.150  87.100  1.00  0.00           H
ATOM   3557  HB2 ARG A 222      65.330  38.510  88.360  1.00  0.00           H
ATOM   3558  CG  ARG A 222      67.120  38.630  87.180  1.00  0.00           C
ATOM   3559  HG1 ARG A 222      67.630  37.800  87.720  1.00  0.00           H
ATOM   3560  HG2 ARG A 222      67.410  39.640  87.520  1.00  0.00           H
ATOM   3561  CD  ARG A 222      67.760  38.640  85.750  1.00  0.00           C
ATOM   3562  HD1 ARG A 222      67.490  39.430  85.020  1.00  0.00           H
ATOM   3563  HD2 ARG A 222      67.470  37.660  85.300  1.00  0.00           H
ATOM   3564  NE  ARG A 222      69.220  38.550  85.940  1.00  0.00           N
ATOM   3565  HE  ARG A 222      69.570  37.670  86.250  1.00  0.00           H
ATOM   3566  CZ  ARG A 222      70.170  39.360  85.490  1.00  0.00           C
ATOM   3567  NH1 ARG A 222      69.870  40.660  85.190  1.00  0.00           N
ATOM   3568 HH11 ARG A 222      68.940  41.040  85.210  1.00  0.00           H
ATOM   3569 HH12 ARG A 222      70.620  41.200  84.800  1.00  0.00           H
ATOM   3570  NH2 ARG A 222      71.440  39.110  85.600  1.00  0.00           N
ATOM   3571 HH21 ARG A 222      71.740  38.260  86.040  1.00  0.00           H
ATOM   3572 HH22 ARG A 222      71.990  39.930  85.780  1.00  0.00           H
ATOM   3573  C   ARG A 222      63.180  38.810  87.040  1.00  0.00           C
ATOM   3574  O   ARG A 222      62.650  37.750  86.860  1.00  0.00           O
ATOM   3575  N   HSD A 223      62.550  39.770  87.700  1.00  0.00           N
ATOM   3576  HN  HSD A 223      63.070  40.610  87.810  1.00  0.00           H
ATOM   3577  CA  HSD A 223      61.150  39.860  88.040  1.00  0.00           C
ATOM   3578  HA  HSD A 223      60.970  39.080  88.770  1.00  0.00           H
ATOM   3579  CB  HSD A 223      60.830  41.240  88.770  1.00  0.00           C
ATOM   3580  HB1 HSD A 223      60.970  42.010  87.980  1.00  0.00           H
ATOM   3581  HB2 HSD A 223      61.580  41.340  89.580  1.00  0.00           H
ATOM   3582  ND1 HSD A 223      59.070  40.310  90.320  1.00  0.00           N
ATOM   3583  HD1 HSD A 223      59.560  39.540  90.740  1.00  0.00           H
ATOM   3584  CG  HSD A 223      59.380  41.280  89.420  1.00  0.00           C
ATOM   3585  CE1 HSD A 223      57.790  40.540  90.680  1.00  0.00           C
ATOM   3586  HE1 HSD A 223      57.130  39.750  91.040  1.00  0.00           H
ATOM   3587  NE2 HSD A 223      57.360  41.690  90.110  1.00  0.00           N
ATOM   3588  CD2 HSD A 223      58.380  42.090  89.290  1.00  0.00           C
ATOM   3589  HD2 HSD A 223      58.300  43.060  88.780  1.00  0.00           H
ATOM   3590  C   HSD A 223      60.090  39.710  86.960  1.00  0.00           C
ATOM   3591  O   HSD A 223      60.080  40.330  85.890  1.00  0.00           O
ATOM   3592  N   ALA A 224      59.120  38.820  87.250  1.00  0.00           N
ATOM   3593  HN  ALA A 224      59.200  38.300  88.100  1.00  0.00           H
ATOM   3594  CA  ALA A 224      58.220  38.220  86.260  1.00  0.00           C
ATOM   3595  HA  ALA A 224      58.820  37.570  85.620  1.00  0.00           H
ATOM   3596  CB  ALA A 224      57.320  37.260  87.050  1.00  0.00           C
ATOM   3597  HB1 ALA A 224      56.840  36.650  86.260  1.00  0.00           H
ATOM   3598  HB2 ALA A 224      56.530  37.770  87.630  1.00  0.00           H
ATOM   3599  HB3 ALA A 224      58.010  36.600  87.630  1.00  0.00           H
ATOM   3600  C   ALA A 224      57.430  39.230  85.360  1.00  0.00           C
ATOM   3601  O   ALA A 224      57.430  39.100  84.120  1.00  0.00           O
ATOM   3602  N   LYS A 225      56.940  40.340  85.980  1.00  0.00           N
ATOM   3603  HN  LYS A 225      57.050  40.530  86.950  1.00  0.00           H
ATOM   3604  CA  LYS A 225      56.090  41.360  85.360  1.00  0.00           C
ATOM   3605  HA  LYS A 225      55.190  40.960  84.910  1.00  0.00           H
ATOM   3606  CB  LYS A 225      55.560  42.390  86.450  1.00  0.00           C
ATOM   3607  HB1 LYS A 225      54.790  43.090  86.060  1.00  0.00           H
ATOM   3608  HB2 LYS A 225      56.390  42.990  86.870  1.00  0.00           H
ATOM   3609  CG  LYS A 225      54.810  41.730  87.640  1.00  0.00           C
ATOM   3610  HG1 LYS A 225      55.500  40.940  88.010  1.00  0.00           H
ATOM   3611  HG2 LYS A 225      53.930  41.280  87.120  1.00  0.00           H
ATOM   3612  CD  LYS A 225      54.490  42.600  88.790  1.00  0.00           C
ATOM   3613  HD1 LYS A 225      55.250  43.260  89.260  1.00  0.00           H
ATOM   3614  HD2 LYS A 225      54.290  41.910  89.640  1.00  0.00           H
ATOM   3615  CE  LYS A 225      53.260  43.480  88.600  1.00  0.00           C
ATOM   3616  HE1 LYS A 225      52.450  42.800  88.300  1.00  0.00           H
ATOM   3617  HE2 LYS A 225      53.330  44.230  87.780  1.00  0.00           H
ATOM   3618  NZ  LYS A 225      52.920  44.160  89.860  1.00  0.00           N
ATOM   3619  HZ1 LYS A 225      51.960  44.550  89.960  1.00  0.00           H
ATOM   3620  HZ2 LYS A 225      53.620  44.920  90.000  1.00  0.00           H
ATOM   3621  HZ3 LYS A 225      52.910  43.410  90.580  1.00  0.00           H
ATOM   3622  C   LYS A 225      56.810  42.100  84.240  1.00  0.00           C
ATOM   3623  O   LYS A 225      56.330  42.290  83.150  1.00  0.00           O
ATOM   3624  N   ILE A 226      58.010  42.480  84.510  1.00  0.00           N
ATOM   3625  HN  ILE A 226      58.270  42.320  85.470  1.00  0.00           H
ATOM   3626  CA  ILE A 226      58.950  43.030  83.560  1.00  0.00           C
ATOM   3627  HA  ILE A 226      58.480  43.820  82.990  1.00  0.00           H
ATOM   3628  CB  ILE A 226      60.280  43.450  84.190  1.00  0.00           C
ATOM   3629  HB  ILE A 226      60.700  42.490  84.560  1.00  0.00           H
ATOM   3630  CG2 ILE A 226      61.260  44.010  83.110  1.00  0.00           C
ATOM   3631 HG21 ILE A 226      61.330  43.320  82.250  1.00  0.00           H
ATOM   3632 HG22 ILE A 226      62.280  44.130  83.510  1.00  0.00           H
ATOM   3633 HG23 ILE A 226      60.900  45.010  82.760  1.00  0.00           H
ATOM   3634  CG1 ILE A 226      60.310  44.370  85.450  1.00  0.00           C
ATOM   3635 HG11 ILE A 226      61.360  44.430  85.780  1.00  0.00           H
ATOM   3636 HG12 ILE A 226      59.680  43.840  86.190  1.00  0.00           H
ATOM   3637  CD  ILE A 226      59.510  45.690  85.170  1.00  0.00           C
ATOM   3638  HD1 ILE A 226      59.710  46.410  86.000  1.00  0.00           H
ATOM   3639  HD2 ILE A 226      58.460  45.380  85.280  1.00  0.00           H
ATOM   3640  HD3 ILE A 226      59.750  46.110  84.170  1.00  0.00           H
ATOM   3641  C   ILE A 226      59.250  42.050  82.440  1.00  0.00           C
ATOM   3642  O   ILE A 226      59.140  42.490  81.290  1.00  0.00           O
ATOM   3643  N   LYS A 227      59.530  40.720  82.640  1.00  0.00           N
ATOM   3644  HN  LYS A 227      59.740  40.330  83.530  1.00  0.00           H
ATOM   3645  CA  LYS A 227      59.850  39.820  81.580  1.00  0.00           C
ATOM   3646  HA  LYS A 227      60.540  40.450  81.030  1.00  0.00           H
ATOM   3647  CB  LYS A 227      60.410  38.380  82.080  1.00  0.00           C
ATOM   3648  HB1 LYS A 227      60.790  37.930  81.150  1.00  0.00           H
ATOM   3649  HB2 LYS A 227      59.550  37.820  82.510  1.00  0.00           H
ATOM   3650  CG  LYS A 227      61.590  38.450  83.110  1.00  0.00           C
ATOM   3651  HG1 LYS A 227      61.220  38.960  84.020  1.00  0.00           H
ATOM   3652  HG2 LYS A 227      62.520  38.990  82.860  1.00  0.00           H
ATOM   3653  CD  LYS A 227      62.070  37.020  83.430  1.00  0.00           C
ATOM   3654  HD1 LYS A 227      63.020  36.980  84.010  1.00  0.00           H
ATOM   3655  HD2 LYS A 227      62.290  36.480  82.490  1.00  0.00           H
ATOM   3656  CE  LYS A 227      61.120  36.200  84.330  1.00  0.00           C
ATOM   3657  HE1 LYS A 227      60.100  36.090  83.880  1.00  0.00           H
ATOM   3658  HE2 LYS A 227      60.870  36.640  85.310  1.00  0.00           H
ATOM   3659  NZ  LYS A 227      61.670  34.840  84.540  1.00  0.00           N
ATOM   3660  HZ1 LYS A 227      62.540  35.030  85.080  1.00  0.00           H
ATOM   3661  HZ2 LYS A 227      61.920  34.480  83.600  1.00  0.00           H
ATOM   3662  HZ3 LYS A 227      60.950  34.290  85.050  1.00  0.00           H
ATOM   3663  C   LYS A 227      58.710  39.610  80.630  1.00  0.00           C
ATOM   3664  O   LYS A 227      58.910  39.600  79.460  1.00  0.00           O
ATOM   3665  N   ARG A 228      57.460  39.600  81.190  1.00  0.00           N
ATOM   3666  HN  ARG A 228      57.340  39.530  82.170  1.00  0.00           H
ATOM   3667  CA  ARG A 228      56.200  39.560  80.420  1.00  0.00           C
ATOM   3668  HA  ARG A 228      56.230  38.760  79.690  1.00  0.00           H
ATOM   3669  CB  ARG A 228      54.960  39.320  81.360  1.00  0.00           C
ATOM   3670  HB1 ARG A 228      54.010  39.200  80.800  1.00  0.00           H
ATOM   3671  HB2 ARG A 228      54.730  40.100  82.120  1.00  0.00           H
ATOM   3672  CG  ARG A 228      55.010  37.990  82.150  1.00  0.00           C
ATOM   3673  HG1 ARG A 228      54.020  37.780  82.610  1.00  0.00           H
ATOM   3674  HG2 ARG A 228      55.840  37.980  82.890  1.00  0.00           H
ATOM   3675  CD  ARG A 228      55.350  36.800  81.220  1.00  0.00           C
ATOM   3676  HD1 ARG A 228      55.310  35.790  81.660  1.00  0.00           H
ATOM   3677  HD2 ARG A 228      56.400  36.860  80.830  1.00  0.00           H
ATOM   3678  NE  ARG A 228      54.420  36.830  80.040  1.00  0.00           N
ATOM   3679  HE  ARG A 228      54.630  37.230  79.150  1.00  0.00           H
ATOM   3680  CZ  ARG A 228      53.180  36.350  80.120  1.00  0.00           C
ATOM   3681  NH1 ARG A 228      52.700  35.820  81.260  1.00  0.00           N
ATOM   3682 HH11 ARG A 228      53.410  35.700  81.950  1.00  0.00           H
ATOM   3683 HH12 ARG A 228      51.720  35.640  81.430  1.00  0.00           H
ATOM   3684  NH2 ARG A 228      52.370  36.550  79.120  1.00  0.00           N
ATOM   3685 HH21 ARG A 228      52.940  36.850  78.350  1.00  0.00           H
ATOM   3686 HH22 ARG A 228      51.500  36.070  79.050  1.00  0.00           H
ATOM   3687  C   ARG A 228      55.990  40.810  79.570  1.00  0.00           C
ATOM   3688  O   ARG A 228      55.630  40.630  78.410  1.00  0.00           O
ATOM   3689  N   ALA A 229      56.160  42.020  80.060  1.00  0.00           N
ATOM   3690  HN  ALA A 229      56.380  42.250  81.000  1.00  0.00           H
ATOM   3691  CA  ALA A 229      56.130  43.150  79.130  1.00  0.00           C
ATOM   3692  HA  ALA A 229      55.150  43.210  78.700  1.00  0.00           H
ATOM   3693  CB  ALA A 229      56.290  44.360  80.060  1.00  0.00           C
ATOM   3694  HB1 ALA A 229      56.430  45.340  79.560  1.00  0.00           H
ATOM   3695  HB2 ALA A 229      57.230  44.300  80.640  1.00  0.00           H
ATOM   3696  HB3 ALA A 229      55.470  44.470  80.800  1.00  0.00           H
ATOM   3697  C   ALA A 229      57.190  43.180  78.010  1.00  0.00           C
ATOM   3698  O   ALA A 229      56.980  43.590  76.860  1.00  0.00           O
ATOM   3699  N   ILE A 230      58.460  42.620  78.280  1.00  0.00           N
ATOM   3700  HN  ILE A 230      58.630  42.130  79.120  1.00  0.00           H
ATOM   3701  CA  ILE A 230      59.400  42.360  77.190  1.00  0.00           C
ATOM   3702  HA  ILE A 230      59.600  43.260  76.630  1.00  0.00           H
ATOM   3703  CB  ILE A 230      60.880  42.050  77.680  1.00  0.00           C
ATOM   3704  HB  ILE A 230      60.910  41.110  78.290  1.00  0.00           H
ATOM   3705  CG2 ILE A 230      61.820  41.760  76.570  1.00  0.00           C
ATOM   3706 HG21 ILE A 230      61.970  42.610  75.880  1.00  0.00           H
ATOM   3707 HG22 ILE A 230      61.620  40.840  75.980  1.00  0.00           H
ATOM   3708 HG23 ILE A 230      62.810  41.600  77.040  1.00  0.00           H
ATOM   3709  CG1 ILE A 230      61.400  43.230  78.600  1.00  0.00           C
ATOM   3710 HG11 ILE A 230      60.660  43.670  79.300  1.00  0.00           H
ATOM   3711 HG12 ILE A 230      61.730  44.090  77.990  1.00  0.00           H
ATOM   3712  CD  ILE A 230      62.580  42.710  79.480  1.00  0.00           C
ATOM   3713  HD1 ILE A 230      62.190  41.870  80.090  1.00  0.00           H
ATOM   3714  HD2 ILE A 230      62.860  43.500  80.200  1.00  0.00           H
ATOM   3715  HD3 ILE A 230      63.520  42.490  78.930  1.00  0.00           H
ATOM   3716  C   ILE A 230      58.910  41.270  76.170  1.00  0.00           C
ATOM   3717  O   ILE A 230      58.820  41.370  74.940  1.00  0.00           O
ATOM   3718  N   THR A 231      58.410  40.150  76.730  1.00  0.00           N
ATOM   3719  HN  THR A 231      58.570  40.030  77.710  1.00  0.00           H
ATOM   3720  CA  THR A 231      57.910  39.070  75.940  1.00  0.00           C
ATOM   3721  HA  THR A 231      58.750  38.790  75.320  1.00  0.00           H
ATOM   3722  CB  THR A 231      57.690  37.850  76.800  1.00  0.00           C
ATOM   3723  HB  THR A 231      57.030  38.030  77.670  1.00  0.00           H
ATOM   3724  OG1 THR A 231      58.910  37.440  77.440  1.00  0.00           O
ATOM   3725  HG1 THR A 231      58.640  36.770  78.080  1.00  0.00           H
ATOM   3726  CG2 THR A 231      57.220  36.630  75.960  1.00  0.00           C
ATOM   3727 HG21 THR A 231      57.370  35.690  76.530  1.00  0.00           H
ATOM   3728 HG22 THR A 231      57.760  36.510  75.000  1.00  0.00           H
ATOM   3729 HG23 THR A 231      56.160  36.670  75.670  1.00  0.00           H
ATOM   3730  C   THR A 231      56.720  39.370  75.000  1.00  0.00           C
ATOM   3731  O   THR A 231      56.730  39.040  73.790  1.00  0.00           O
ATOM   3732  N   PHE A 232      55.710  40.090  75.510  1.00  0.00           N
ATOM   3733  HN  PHE A 232      55.670  40.350  76.470  1.00  0.00           H
ATOM   3734  CA  PHE A 232      54.660  40.640  74.630  1.00  0.00           C
ATOM   3735  HA  PHE A 232      54.190  39.840  74.080  1.00  0.00           H
ATOM   3736  CB  PHE A 232      53.590  41.320  75.610  1.00  0.00           C
ATOM   3737  HB1 PHE A 232      54.150  41.910  76.370  1.00  0.00           H
ATOM   3738  HB2 PHE A 232      53.050  40.530  76.180  1.00  0.00           H
ATOM   3739  CG  PHE A 232      52.550  42.200  74.940  1.00  0.00           C
ATOM   3740  CD1 PHE A 232      52.570  43.540  74.960  1.00  0.00           C
ATOM   3741  HD1 PHE A 232      53.350  44.120  75.450  1.00  0.00           H
ATOM   3742  CE1 PHE A 232      51.420  44.290  74.550  1.00  0.00           C
ATOM   3743  HE1 PHE A 232      51.330  45.330  74.810  1.00  0.00           H
ATOM   3744  CZ  PHE A 232      50.380  43.620  73.950  1.00  0.00           C
ATOM   3745  HZ  PHE A 232      49.500  44.140  73.590  1.00  0.00           H
ATOM   3746  CD2 PHE A 232      51.500  41.520  74.260  1.00  0.00           C
ATOM   3747  HD2 PHE A 232      51.480  40.450  74.110  1.00  0.00           H
ATOM   3748  CE2 PHE A 232      50.410  42.260  73.730  1.00  0.00           C
ATOM   3749  HE2 PHE A 232      49.620  41.890  73.080  1.00  0.00           H
ATOM   3750  C   PHE A 232      55.190  41.710  73.620  1.00  0.00           C
ATOM   3751  O   PHE A 232      54.890  41.740  72.440  1.00  0.00           O
ATOM   3752  N   ILE A 233      56.080  42.660  74.070  1.00  0.00           N
ATOM   3753  HN  ILE A 233      56.370  42.690  75.020  1.00  0.00           H
ATOM   3754  CA  ILE A 233      56.730  43.590  73.130  1.00  0.00           C
ATOM   3755  HA  ILE A 233      55.930  44.140  72.650  1.00  0.00           H
ATOM   3756  CB  ILE A 233      57.450  44.710  73.870  1.00  0.00           C
ATOM   3757  HB  ILE A 233      58.160  44.270  74.600  1.00  0.00           H
ATOM   3758  CG2 ILE A 233      58.410  45.540  72.950  1.00  0.00           C
ATOM   3759 HG21 ILE A 233      58.640  46.550  73.350  1.00  0.00           H
ATOM   3760 HG22 ILE A 233      57.910  45.650  71.970  1.00  0.00           H
ATOM   3761 HG23 ILE A 233      59.380  45.010  72.750  1.00  0.00           H
ATOM   3762  CG1 ILE A 233      56.450  45.600  74.580  1.00  0.00           C
ATOM   3763 HG11 ILE A 233      57.040  46.370  75.130  1.00  0.00           H
ATOM   3764 HG12 ILE A 233      55.930  45.010  75.380  1.00  0.00           H
ATOM   3765  CD  ILE A 233      55.390  46.390  73.830  1.00  0.00           C
ATOM   3766  HD1 ILE A 233      55.900  47.020  73.070  1.00  0.00           H
ATOM   3767  HD2 ILE A 233      54.790  47.080  74.470  1.00  0.00           H
ATOM   3768  HD3 ILE A 233      54.690  45.650  73.390  1.00  0.00           H
ATOM   3769  C   ILE A 233      57.640  43.020  72.030  1.00  0.00           C
ATOM   3770  O   ILE A 233      57.730  43.610  70.960  1.00  0.00           O
ATOM   3771  N   MET A 234      58.350  41.860  72.260  1.00  0.00           N
ATOM   3772  HN  MET A 234      58.370  41.520  73.200  1.00  0.00           H
ATOM   3773  CA  MET A 234      58.960  41.030  71.190  1.00  0.00           C
ATOM   3774  HA  MET A 234      59.710  41.650  70.730  1.00  0.00           H
ATOM   3775  CB  MET A 234      59.690  39.840  71.790  1.00  0.00           C
ATOM   3776  HB1 MET A 234      59.910  38.990  71.100  1.00  0.00           H
ATOM   3777  HB2 MET A 234      59.030  39.450  72.590  1.00  0.00           H
ATOM   3778  CG  MET A 234      61.000  40.210  72.460  1.00  0.00           C
ATOM   3779  HG1 MET A 234      61.310  39.420  73.170  1.00  0.00           H
ATOM   3780  HG2 MET A 234      60.860  41.100  73.110  1.00  0.00           H
ATOM   3781  SD  MET A 234      62.340  40.390  71.290  1.00  0.00           S
ATOM   3782  CE  MET A 234      63.640  40.180  72.590  1.00  0.00           C
ATOM   3783  HE1 MET A 234      63.520  39.330  73.300  1.00  0.00           H
ATOM   3784  HE2 MET A 234      63.790  41.070  73.240  1.00  0.00           H
ATOM   3785  HE3 MET A 234      64.660  39.970  72.190  1.00  0.00           H
ATOM   3786  C   MET A 234      57.970  40.610  70.150  1.00  0.00           C
ATOM   3787  O   MET A 234      58.060  40.910  68.970  1.00  0.00           O
ATOM   3788  N   VAL A 235      56.880  39.980  70.610  1.00  0.00           N
ATOM   3789  HN  VAL A 235      56.710  39.860  71.590  1.00  0.00           H
ATOM   3790  CA  VAL A 235      55.910  39.380  69.700  1.00  0.00           C
ATOM   3791  HA  VAL A 235      56.400  38.820  68.920  1.00  0.00           H
ATOM   3792  CB  VAL A 235      55.040  38.480  70.560  1.00  0.00           C
ATOM   3793  HB  VAL A 235      54.600  38.970  71.440  1.00  0.00           H
ATOM   3794  CG1 VAL A 235      53.900  37.940  69.700  1.00  0.00           C
ATOM   3795 HG11 VAL A 235      54.360  37.230  68.970  1.00  0.00           H
ATOM   3796 HG12 VAL A 235      53.320  38.780  69.260  1.00  0.00           H
ATOM   3797 HG13 VAL A 235      53.240  37.430  70.420  1.00  0.00           H
ATOM   3798  CG2 VAL A 235      55.910  37.350  71.160  1.00  0.00           C
ATOM   3799 HG21 VAL A 235      56.350  36.650  70.430  1.00  0.00           H
ATOM   3800 HG22 VAL A 235      55.280  36.740  71.850  1.00  0.00           H
ATOM   3801 HG23 VAL A 235      56.820  37.770  71.670  1.00  0.00           H
ATOM   3802  C   VAL A 235      55.200  40.550  68.980  1.00  0.00           C
ATOM   3803  O   VAL A 235      54.980  40.500  67.740  1.00  0.00           O
ATOM   3804  N   VAL A 236      54.840  41.720  69.670  1.00  0.00           N
ATOM   3805  HN  VAL A 236      54.920  41.770  70.670  1.00  0.00           H
ATOM   3806  CA  VAL A 236      54.250  42.850  69.070  1.00  0.00           C
ATOM   3807  HA  VAL A 236      53.400  42.480  68.520  1.00  0.00           H
ATOM   3808  CB  VAL A 236      53.800  43.820  70.120  1.00  0.00           C
ATOM   3809  HB  VAL A 236      54.590  44.040  70.860  1.00  0.00           H
ATOM   3810  CG1 VAL A 236      53.290  45.140  69.570  1.00  0.00           C
ATOM   3811 HG11 VAL A 236      52.460  45.180  68.840  1.00  0.00           H
ATOM   3812 HG12 VAL A 236      54.140  45.710  69.110  1.00  0.00           H
ATOM   3813 HG13 VAL A 236      52.930  45.780  70.410  1.00  0.00           H
ATOM   3814  CG2 VAL A 236      52.500  43.290  70.820  1.00  0.00           C
ATOM   3815 HG21 VAL A 236      52.740  42.350  71.350  1.00  0.00           H
ATOM   3816 HG22 VAL A 236      51.650  43.110  70.120  1.00  0.00           H
ATOM   3817 HG23 VAL A 236      52.110  44.060  71.520  1.00  0.00           H
ATOM   3818  C   VAL A 236      55.170  43.500  68.040  1.00  0.00           C
ATOM   3819  O   VAL A 236      54.750  43.960  66.980  1.00  0.00           O
ATOM   3820  N   ALA A 237      56.460  43.570  68.220  1.00  0.00           N
ATOM   3821  HN  ALA A 237      56.840  43.400  69.120  1.00  0.00           H
ATOM   3822  CA  ALA A 237      57.360  44.120  67.200  1.00  0.00           C
ATOM   3823  HA  ALA A 237      57.120  45.140  66.940  1.00  0.00           H
ATOM   3824  CB  ALA A 237      58.760  44.100  67.810  1.00  0.00           C
ATOM   3825  HB1 ALA A 237      59.480  44.510  67.080  1.00  0.00           H
ATOM   3826  HB2 ALA A 237      59.020  43.040  68.040  1.00  0.00           H
ATOM   3827  HB3 ALA A 237      58.790  44.680  68.760  1.00  0.00           H
ATOM   3828  C   ALA A 237      57.500  43.310  65.900  1.00  0.00           C
ATOM   3829  O   ALA A 237      57.590  43.920  64.800  1.00  0.00           O
ATOM   3830  N   ILE A 238      57.590  41.940  66.090  1.00  0.00           N
ATOM   3831  HN  ILE A 238      57.500  41.630  67.030  1.00  0.00           H
ATOM   3832  CA  ILE A 238      57.820  40.850  65.130  1.00  0.00           C
ATOM   3833  HA  ILE A 238      58.780  41.030  64.680  1.00  0.00           H
ATOM   3834  CB  ILE A 238      57.940  39.410  65.740  1.00  0.00           C
ATOM   3835  HB  ILE A 238      57.160  39.410  66.520  1.00  0.00           H
ATOM   3836  CG2 ILE A 238      57.650  38.260  64.710  1.00  0.00           C
ATOM   3837 HG21 ILE A 238      57.540  37.330  65.310  1.00  0.00           H
ATOM   3838 HG22 ILE A 238      58.460  38.260  63.940  1.00  0.00           H
ATOM   3839 HG23 ILE A 238      56.660  38.350  64.230  1.00  0.00           H
ATOM   3840  CG1 ILE A 238      59.320  39.280  66.450  1.00  0.00           C
ATOM   3841 HG11 ILE A 238      59.680  40.130  67.050  1.00  0.00           H
ATOM   3842 HG12 ILE A 238      60.000  39.180  65.570  1.00  0.00           H
ATOM   3843  CD  ILE A 238      59.420  38.050  67.450  1.00  0.00           C
ATOM   3844  HD1 ILE A 238      60.340  38.000  68.070  1.00  0.00           H
ATOM   3845  HD2 ILE A 238      59.550  37.080  66.930  1.00  0.00           H
ATOM   3846  HD3 ILE A 238      58.490  38.110  68.060  1.00  0.00           H
ATOM   3847  C   ILE A 238      56.790  40.850  64.020  1.00  0.00           C
ATOM   3848  O   ILE A 238      57.050  40.790  62.840  1.00  0.00           O
ATOM   3849  N   VAL A 239      55.510  41.010  64.440  1.00  0.00           N
ATOM   3850  HN  VAL A 239      55.250  41.160  65.390  1.00  0.00           H
ATOM   3851  CA  VAL A 239      54.420  40.810  63.470  1.00  0.00           C
ATOM   3852  HA  VAL A 239      54.480  39.830  63.020  1.00  0.00           H
ATOM   3853  CB  VAL A 239      53.070  40.820  64.190  1.00  0.00           C
ATOM   3854  HB  VAL A 239      52.250  40.780  63.440  1.00  0.00           H
ATOM   3855  CG1 VAL A 239      52.990  39.440  64.980  1.00  0.00           C
ATOM   3856 HG11 VAL A 239      53.470  38.620  64.420  1.00  0.00           H
ATOM   3857 HG12 VAL A 239      51.920  39.230  65.220  1.00  0.00           H
ATOM   3858 HG13 VAL A 239      53.500  39.640  65.950  1.00  0.00           H
ATOM   3859  CG2 VAL A 239      52.830  41.840  65.330  1.00  0.00           C
ATOM   3860 HG21 VAL A 239      53.710  41.780  66.000  1.00  0.00           H
ATOM   3861 HG22 VAL A 239      51.900  41.640  65.900  1.00  0.00           H
ATOM   3862 HG23 VAL A 239      52.600  42.830  64.870  1.00  0.00           H
ATOM   3863  C   VAL A 239      54.310  41.980  62.470  1.00  0.00           C
ATOM   3864  O   VAL A 239      54.130  41.850  61.270  1.00  0.00           O
ATOM   3865  N   PHE A 240      54.640  43.220  62.920  1.00  0.00           N
ATOM   3866  HN  PHE A 240      54.860  43.300  63.900  1.00  0.00           H
ATOM   3867  CA  PHE A 240      54.730  44.470  62.140  1.00  0.00           C
ATOM   3868  HA  PHE A 240      53.890  44.450  61.460  1.00  0.00           H
ATOM   3869  CB  PHE A 240      54.810  45.680  63.140  1.00  0.00           C
ATOM   3870  HB1 PHE A 240      55.200  46.610  62.690  1.00  0.00           H
ATOM   3871  HB2 PHE A 240      55.500  45.380  63.960  1.00  0.00           H
ATOM   3872  CG  PHE A 240      53.430  45.980  63.700  1.00  0.00           C
ATOM   3873  CD1 PHE A 240      52.340  46.020  62.820  1.00  0.00           C
ATOM   3874  HD1 PHE A 240      52.520  45.940  61.750  1.00  0.00           H
ATOM   3875  CE1 PHE A 240      51.060  46.320  63.350  1.00  0.00           C
ATOM   3876  HE1 PHE A 240      50.160  46.460  62.760  1.00  0.00           H
ATOM   3877  CZ  PHE A 240      50.940  46.670  64.750  1.00  0.00           C
ATOM   3878  HZ  PHE A 240      50.030  47.070  65.170  1.00  0.00           H
ATOM   3879  CD2 PHE A 240      53.290  46.210  65.060  1.00  0.00           C
ATOM   3880  HD2 PHE A 240      54.170  46.080  65.680  1.00  0.00           H
ATOM   3881  CE2 PHE A 240      52.080  46.640  65.610  1.00  0.00           C
ATOM   3882  HE2 PHE A 240      51.960  46.880  66.660  1.00  0.00           H
ATOM   3883  C   PHE A 240      55.850  44.480  61.190  1.00  0.00           C
ATOM   3884  O   PHE A 240      55.690  44.880  60.040  1.00  0.00           O
ATOM   3885  N   VAL A 241      56.980  43.880  61.600  1.00  0.00           N
ATOM   3886  HN  VAL A 241      57.040  43.410  62.470  1.00  0.00           H
ATOM   3887  CA  VAL A 241      58.110  43.610  60.630  1.00  0.00           C
ATOM   3888  HA  VAL A 241      58.460  44.570  60.270  1.00  0.00           H
ATOM   3889  CB  VAL A 241      59.380  43.110  61.380  1.00  0.00           C
ATOM   3890  HB  VAL A 241      59.120  42.250  62.040  1.00  0.00           H
ATOM   3891  CG1 VAL A 241      60.500  42.690  60.470  1.00  0.00           C
ATOM   3892 HG11 VAL A 241      60.260  42.010  59.640  1.00  0.00           H
ATOM   3893 HG12 VAL A 241      61.380  42.250  61.010  1.00  0.00           H
ATOM   3894 HG13 VAL A 241      60.870  43.640  60.040  1.00  0.00           H
ATOM   3895  CG2 VAL A 241      59.950  44.150  62.300  1.00  0.00           C
ATOM   3896 HG21 VAL A 241      60.340  43.620  63.210  1.00  0.00           H
ATOM   3897 HG22 VAL A 241      59.320  44.970  62.710  1.00  0.00           H
ATOM   3898 HG23 VAL A 241      60.810  44.640  61.800  1.00  0.00           H
ATOM   3899  C   VAL A 241      57.830  42.680  59.460  1.00  0.00           C
ATOM   3900  O   VAL A 241      58.170  42.950  58.320  1.00  0.00           O
ATOM   3901  N   ILE A 242      57.130  41.520  59.630  1.00  0.00           N
ATOM   3902  HN  ILE A 242      56.920  41.210  60.560  1.00  0.00           H
ATOM   3903  CA  ILE A 242      56.740  40.670  58.580  1.00  0.00           C
ATOM   3904  HA  ILE A 242      57.530  40.710  57.840  1.00  0.00           H
ATOM   3905  CB  ILE A 242      56.540  39.220  59.000  1.00  0.00           C
ATOM   3906  HB  ILE A 242      56.380  38.620  58.080  1.00  0.00           H
ATOM   3907  CG2 ILE A 242      57.930  38.730  59.550  1.00  0.00           C
ATOM   3908 HG21 ILE A 242      58.780  38.990  58.860  1.00  0.00           H
ATOM   3909 HG22 ILE A 242      57.970  37.640  59.780  1.00  0.00           H
ATOM   3910 HG23 ILE A 242      58.220  39.220  60.500  1.00  0.00           H
ATOM   3911  CG1 ILE A 242      55.480  39.040  60.110  1.00  0.00           C
ATOM   3912 HG11 ILE A 242      54.610  39.720  59.930  1.00  0.00           H
ATOM   3913 HG12 ILE A 242      55.800  39.390  61.120  1.00  0.00           H
ATOM   3914  CD  ILE A 242      55.010  37.650  60.380  1.00  0.00           C
ATOM   3915  HD1 ILE A 242      54.250  37.460  59.590  1.00  0.00           H
ATOM   3916  HD2 ILE A 242      54.470  37.560  61.340  1.00  0.00           H
ATOM   3917  HD3 ILE A 242      55.910  37.000  60.300  1.00  0.00           H
ATOM   3918  C   ILE A 242      55.510  41.210  57.860  1.00  0.00           C
ATOM   3919  O   ILE A 242      55.250  40.920  56.670  1.00  0.00           O
ATOM   3920  N   CYS A 243      54.710  42.070  58.470  1.00  0.00           N
ATOM   3921  HN  CYS A 243      54.850  42.310  59.430  1.00  0.00           H
ATOM   3922  CA  CYS A 243      53.510  42.740  57.820  1.00  0.00           C
ATOM   3923  HA  CYS A 243      52.820  42.020  57.400  1.00  0.00           H
ATOM   3924  CB  CYS A 243      52.680  43.640  58.850  1.00  0.00           C
ATOM   3925  HB1 CYS A 243      53.350  44.490  59.140  1.00  0.00           H
ATOM   3926  HB2 CYS A 243      52.280  43.010  59.660  1.00  0.00           H
ATOM   3927  SG  CYS A 243      51.050  44.360  58.190  1.00  0.00           S
ATOM   3928  HG1 CYS A 243      51.570  45.250  57.360  1.00  0.00           H
ATOM   3929  C   CYS A 243      54.060  43.720  56.700  1.00  0.00           C
ATOM   3930  O   CYS A 243      53.630  43.680  55.550  1.00  0.00           O
ATOM   3931  N   PHE A 244      55.080  44.540  57.010  1.00  0.00           N
ATOM   3932  HN  PHE A 244      55.470  44.540  57.920  1.00  0.00           H
ATOM   3933  CA  PHE A 244      55.460  45.740  56.200  1.00  0.00           C
ATOM   3934  HA  PHE A 244      54.790  45.950  55.380  1.00  0.00           H
ATOM   3935  CB  PHE A 244      55.540  46.970  57.200  1.00  0.00           C
ATOM   3936  HB1 PHE A 244      55.960  47.880  56.720  1.00  0.00           H
ATOM   3937  HB2 PHE A 244      56.210  46.570  57.990  1.00  0.00           H
ATOM   3938  CG  PHE A 244      54.230  47.440  57.920  1.00  0.00           C
ATOM   3939  CD1 PHE A 244      54.070  47.590  59.280  1.00  0.00           C
ATOM   3940  HD1 PHE A 244      54.860  47.290  59.960  1.00  0.00           H
ATOM   3941  CE1 PHE A 244      52.790  47.780  59.830  1.00  0.00           C
ATOM   3942  HE1 PHE A 244      52.560  47.850  60.880  1.00  0.00           H
ATOM   3943  CZ  PHE A 244      51.720  48.040  58.950  1.00  0.00           C
ATOM   3944  HZ  PHE A 244      50.750  48.270  59.360  1.00  0.00           H
ATOM   3945  CD2 PHE A 244      53.190  47.740  57.110  1.00  0.00           C
ATOM   3946  HD2 PHE A 244      53.400  47.850  56.060  1.00  0.00           H
ATOM   3947  CE2 PHE A 244      51.900  48.060  57.550  1.00  0.00           C
ATOM   3948  HE2 PHE A 244      51.050  48.290  56.920  1.00  0.00           H
ATOM   3949  C   PHE A 244      56.870  45.470  55.450  1.00  0.00           C
ATOM   3950  O   PHE A 244      56.880  45.830  54.330  1.00  0.00           O
ATOM   3951  N   LEU A 245      57.900  44.830  56.020  1.00  0.00           N
ATOM   3952  HN  LEU A 245      57.840  44.380  56.900  1.00  0.00           H
ATOM   3953  CA  LEU A 245      59.170  44.610  55.280  1.00  0.00           C
ATOM   3954  HA  LEU A 245      59.570  45.570  54.980  1.00  0.00           H
ATOM   3955  CB  LEU A 245      60.220  44.100  56.300  1.00  0.00           C
ATOM   3956  HB1 LEU A 245      59.980  43.170  56.880  1.00  0.00           H
ATOM   3957  HB2 LEU A 245      60.270  44.910  57.050  1.00  0.00           H
ATOM   3958  CG  LEU A 245      61.700  43.960  55.860  1.00  0.00           C
ATOM   3959  HG  LEU A 245      61.920  44.520  54.930  1.00  0.00           H
ATOM   3960  CD1 LEU A 245      62.580  44.460  56.990  1.00  0.00           C
ATOM   3961 HD11 LEU A 245      62.520  45.550  57.220  1.00  0.00           H
ATOM   3962 HD12 LEU A 245      63.640  44.200  56.800  1.00  0.00           H
ATOM   3963 HD13 LEU A 245      62.210  43.840  57.840  1.00  0.00           H
ATOM   3964  CD2 LEU A 245      62.000  42.470  55.480  1.00  0.00           C
ATOM   3965 HD21 LEU A 245      61.360  42.140  54.620  1.00  0.00           H
ATOM   3966 HD22 LEU A 245      61.860  41.820  56.360  1.00  0.00           H
ATOM   3967 HD23 LEU A 245      63.070  42.510  55.160  1.00  0.00           H
ATOM   3968  C   LEU A 245      59.220  43.770  53.940  1.00  0.00           C
ATOM   3969  O   LEU A 245      59.990  44.060  53.010  1.00  0.00           O
ATOM   3970  N   PRO A 246      58.380  42.730  53.780  1.00  0.00           N
ATOM   3971  CD  PRO A 246      57.640  42.030  54.840  1.00  0.00           C
ATOM   3972  HD1 PRO A 246      56.670  42.560  54.920  1.00  0.00           H
ATOM   3973  HD2 PRO A 246      58.260  41.830  55.730  1.00  0.00           H
ATOM   3974  CA  PRO A 246      58.350  41.920  52.560  1.00  0.00           C
ATOM   3975  HA  PRO A 246      59.360  41.550  52.480  1.00  0.00           H
ATOM   3976  CB  PRO A 246      57.390  40.870  52.860  1.00  0.00           C
ATOM   3977  HB1 PRO A 246      57.730  39.950  52.340  1.00  0.00           H
ATOM   3978  HB2 PRO A 246      56.370  41.170  52.550  1.00  0.00           H
ATOM   3979  CG  PRO A 246      57.510  40.620  54.410  1.00  0.00           C
ATOM   3980  HG1 PRO A 246      56.640  40.090  54.860  1.00  0.00           H
ATOM   3981  HG2 PRO A 246      58.400  40.040  54.710  1.00  0.00           H
ATOM   3982  C   PRO A 246      58.220  42.680  51.240  1.00  0.00           C
ATOM   3983  O   PRO A 246      58.990  42.440  50.300  1.00  0.00           O
ATOM   3984  N   SER A 247      57.300  43.640  51.200  1.00  0.00           N
ATOM   3985  HN  SER A 247      56.780  43.770  52.040  1.00  0.00           H
ATOM   3986  CA  SER A 247      57.050  44.550  50.010  1.00  0.00           C
ATOM   3987  HA  SER A 247      57.070  43.790  49.230  1.00  0.00           H
ATOM   3988  CB  SER A 247      55.680  45.250  50.070  1.00  0.00           C
ATOM   3989  HB1 SER A 247      54.850  44.500  50.050  1.00  0.00           H
ATOM   3990  HB2 SER A 247      55.560  45.890  49.170  1.00  0.00           H
ATOM   3991  OG  SER A 247      55.480  46.020  51.240  1.00  0.00           O
ATOM   3992  HG1 SER A 247      55.190  45.300  51.820  1.00  0.00           H
ATOM   3993  C   SER A 247      58.210  45.430  49.540  1.00  0.00           C
ATOM   3994  O   SER A 247      58.540  45.450  48.390  1.00  0.00           O
ATOM   3995  N   VAL A 248      58.890  46.130  50.490  1.00  0.00           N
ATOM   3996  HN  VAL A 248      58.480  46.280  51.380  1.00  0.00           H
ATOM   3997  CA  VAL A 248      60.120  46.840  50.390  1.00  0.00           C
ATOM   3998  HA  VAL A 248      60.070  47.520  49.550  1.00  0.00           H
ATOM   3999  CB  VAL A 248      60.390  47.600  51.660  1.00  0.00           C
ATOM   4000  HB  VAL A 248      60.250  46.890  52.500  1.00  0.00           H
ATOM   4001  CG1 VAL A 248      61.810  48.290  51.590  1.00  0.00           C
ATOM   4002 HG11 VAL A 248      62.620  47.540  51.750  1.00  0.00           H
ATOM   4003 HG12 VAL A 248      61.790  49.100  52.340  1.00  0.00           H
ATOM   4004 HG13 VAL A 248      61.980  48.790  50.610  1.00  0.00           H
ATOM   4005  CG2 VAL A 248      59.300  48.630  51.850  1.00  0.00           C
ATOM   4006 HG21 VAL A 248      59.350  49.210  52.790  1.00  0.00           H
ATOM   4007 HG22 VAL A 248      58.310  48.140  51.860  1.00  0.00           H
ATOM   4008 HG23 VAL A 248      59.340  49.390  51.040  1.00  0.00           H
ATOM   4009  C   VAL A 248      61.260  45.940  49.900  1.00  0.00           C
ATOM   4010  O   VAL A 248      61.960  46.370  48.990  1.00  0.00           O
ATOM   4011  N   VAL A 249      61.450  44.720  50.450  1.00  0.00           N
ATOM   4012  HN  VAL A 249      60.860  44.410  51.190  1.00  0.00           H
ATOM   4013  CA  VAL A 249      62.290  43.690  49.970  1.00  0.00           C
ATOM   4014  HA  VAL A 249      63.270  44.150  49.950  1.00  0.00           H
ATOM   4015  CB  VAL A 249      62.370  42.590  50.940  1.00  0.00           C
ATOM   4016  HB  VAL A 249      61.340  42.300  51.260  1.00  0.00           H
ATOM   4017  CG1 VAL A 249      62.960  41.340  50.270  1.00  0.00           C
ATOM   4018 HG11 VAL A 249      63.110  40.610  51.110  1.00  0.00           H
ATOM   4019 HG12 VAL A 249      63.940  41.450  49.780  1.00  0.00           H
ATOM   4020 HG13 VAL A 249      62.220  40.850  49.600  1.00  0.00           H
ATOM   4021  CG2 VAL A 249      63.220  43.010  52.140  1.00  0.00           C
ATOM   4022 HG21 VAL A 249      63.340  42.120  52.800  1.00  0.00           H
ATOM   4023 HG22 VAL A 249      62.800  43.800  52.800  1.00  0.00           H
ATOM   4024 HG23 VAL A 249      64.210  43.320  51.770  1.00  0.00           H
ATOM   4025  C   VAL A 249      62.130  43.090  48.530  1.00  0.00           C
ATOM   4026  O   VAL A 249      63.070  43.170  47.770  1.00  0.00           O
ATOM   4027  N   VAL A 250      60.860  42.720  48.050  1.00  0.00           N
ATOM   4028  HN  VAL A 250      60.140  42.650  48.740  1.00  0.00           H
ATOM   4029  CA  VAL A 250      60.600  42.470  46.650  1.00  0.00           C
ATOM   4030  HA  VAL A 250      61.270  41.700  46.310  1.00  0.00           H
ATOM   4031  CB  VAL A 250      59.210  41.780  46.510  1.00  0.00           C
ATOM   4032  HB  VAL A 250      58.370  42.420  46.820  1.00  0.00           H
ATOM   4033  CG1 VAL A 250      58.900  41.490  45.050  1.00  0.00           C
ATOM   4034 HG11 VAL A 250      58.080  40.760  44.890  1.00  0.00           H
ATOM   4035 HG12 VAL A 250      59.730  41.090  44.410  1.00  0.00           H
ATOM   4036 HG13 VAL A 250      58.540  42.440  44.630  1.00  0.00           H
ATOM   4037  CG2 VAL A 250      59.240  40.410  47.300  1.00  0.00           C
ATOM   4038 HG21 VAL A 250      60.090  39.800  46.940  1.00  0.00           H
ATOM   4039 HG22 VAL A 250      58.270  39.900  47.070  1.00  0.00           H
ATOM   4040 HG23 VAL A 250      59.290  40.570  48.400  1.00  0.00           H
ATOM   4041  C   VAL A 250      60.930  43.530  45.700  1.00  0.00           C
ATOM   4042  O   VAL A 250      61.500  43.280  44.610  1.00  0.00           O
ATOM   4043  N   ARG A 251      60.600  44.790  46.020  1.00  0.00           N
ATOM   4044  HN  ARG A 251      60.130  44.900  46.900  1.00  0.00           H
ATOM   4045  CA  ARG A 251      60.940  45.960  45.140  1.00  0.00           C
ATOM   4046  HA  ARG A 251      60.550  45.900  44.130  1.00  0.00           H
ATOM   4047  CB  ARG A 251      60.360  47.220  45.820  1.00  0.00           C
ATOM   4048  HB1 ARG A 251      60.790  47.280  46.840  1.00  0.00           H
ATOM   4049  HB2 ARG A 251      59.270  47.160  46.010  1.00  0.00           H
ATOM   4050  CG  ARG A 251      60.560  48.530  44.920  1.00  0.00           C
ATOM   4051  HG1 ARG A 251      61.600  48.920  44.830  1.00  0.00           H
ATOM   4052  HG2 ARG A 251      60.080  49.460  45.290  1.00  0.00           H
ATOM   4053  CD  ARG A 251      59.960  48.460  43.460  1.00  0.00           C
ATOM   4054  HD1 ARG A 251      60.400  47.580  42.940  1.00  0.00           H
ATOM   4055  HD2 ARG A 251      60.110  49.340  42.810  1.00  0.00           H
ATOM   4056  NE  ARG A 251      58.530  48.220  43.660  1.00  0.00           N
ATOM   4057  HE  ARG A 251      58.120  48.320  44.570  1.00  0.00           H
ATOM   4058  CZ  ARG A 251      57.720  47.770  42.720  1.00  0.00           C
ATOM   4059  NH1 ARG A 251      58.040  47.670  41.460  1.00  0.00           N
ATOM   4060 HH11 ARG A 251      58.990  47.770  41.200  1.00  0.00           H
ATOM   4061 HH12 ARG A 251      57.340  47.600  40.750  1.00  0.00           H
ATOM   4062  NH2 ARG A 251      56.470  47.470  42.980  1.00  0.00           N
ATOM   4063 HH21 ARG A 251      56.060  47.510  43.900  1.00  0.00           H
ATOM   4064 HH22 ARG A 251      55.990  46.960  42.270  1.00  0.00           H
ATOM   4065  C   ARG A 251      62.380  46.280  45.180  1.00  0.00           C
ATOM   4066  O   ARG A 251      62.920  46.710  44.140  1.00  0.00           O
ATOM   4067  N   ILE A 252      63.200  46.050  46.200  1.00  0.00           N
ATOM   4068  HN  ILE A 252      62.750  45.760  47.050  1.00  0.00           H
ATOM   4069  CA  ILE A 252      64.650  46.100  46.220  1.00  0.00           C
ATOM   4070  HA  ILE A 252      64.970  47.060  45.810  1.00  0.00           H
ATOM   4071  CB  ILE A 252      65.420  46.110  47.600  1.00  0.00           C
ATOM   4072  HB  ILE A 252      64.970  45.260  48.150  1.00  0.00           H
ATOM   4073  CG2 ILE A 252      66.920  45.990  47.500  1.00  0.00           C
ATOM   4074 HG21 ILE A 252      67.240  46.750  46.750  1.00  0.00           H
ATOM   4075 HG22 ILE A 252      67.020  44.920  47.220  1.00  0.00           H
ATOM   4076 HG23 ILE A 252      67.400  46.190  48.470  1.00  0.00           H
ATOM   4077  CG1 ILE A 252      65.120  47.400  48.390  1.00  0.00           C
ATOM   4078 HG11 ILE A 252      65.300  47.230  49.480  1.00  0.00           H
ATOM   4079 HG12 ILE A 252      64.030  47.560  48.490  1.00  0.00           H
ATOM   4080  CD  ILE A 252      65.640  48.740  47.870  1.00  0.00           C
ATOM   4081  HD1 ILE A 252      65.410  49.520  48.630  1.00  0.00           H
ATOM   4082  HD2 ILE A 252      65.110  49.020  46.930  1.00  0.00           H
ATOM   4083  HD3 ILE A 252      66.730  48.720  47.660  1.00  0.00           H
ATOM   4084  C   ILE A 252      65.200  45.040  45.290  1.00  0.00           C
ATOM   4085  O   ILE A 252      66.200  45.280  44.530  1.00  0.00           O
ATOM   4086  N   ARG A 253      64.700  43.770  45.240  1.00  0.00           N
ATOM   4087  HN  ARG A 253      64.130  43.510  46.020  1.00  0.00           H
ATOM   4088  CA  ARG A 253      65.010  42.800  44.210  1.00  0.00           C
ATOM   4089  HA  ARG A 253      66.060  42.550  44.090  1.00  0.00           H
ATOM   4090  CB  ARG A 253      64.340  41.450  44.590  1.00  0.00           C
ATOM   4091  HB1 ARG A 253      63.270  41.690  44.620  1.00  0.00           H
ATOM   4092  HB2 ARG A 253      64.690  41.180  45.610  1.00  0.00           H
ATOM   4093  CG  ARG A 253      64.490  40.260  43.680  1.00  0.00           C
ATOM   4094  HG1 ARG A 253      64.270  40.600  42.650  1.00  0.00           H
ATOM   4095  HG2 ARG A 253      63.700  39.550  43.990  1.00  0.00           H
ATOM   4096  CD  ARG A 253      65.860  39.470  43.650  1.00  0.00           C
ATOM   4097  HD1 ARG A 253      66.290  39.200  44.640  1.00  0.00           H
ATOM   4098  HD2 ARG A 253      66.600  40.120  43.130  1.00  0.00           H
ATOM   4099  NE  ARG A 253      65.630  38.210  42.860  1.00  0.00           N
ATOM   4100  HE  ARG A 253      64.710  37.810  42.880  1.00  0.00           H
ATOM   4101  CZ  ARG A 253      66.550  37.600  42.230  1.00  0.00           C
ATOM   4102  NH1 ARG A 253      67.870  37.760  42.440  1.00  0.00           N
ATOM   4103 HH11 ARG A 253      68.290  38.440  43.060  1.00  0.00           H
ATOM   4104 HH12 ARG A 253      68.420  36.950  42.250  1.00  0.00           H
ATOM   4105  NH2 ARG A 253      66.240  36.530  41.530  1.00  0.00           N
ATOM   4106 HH21 ARG A 253      66.920  36.070  40.950  1.00  0.00           H
ATOM   4107 HH22 ARG A 253      65.290  36.360  41.280  1.00  0.00           H
ATOM   4108  C   ARG A 253      64.740  43.250  42.880  1.00  0.00           C
ATOM   4109  O   ARG A 253      65.520  43.170  41.910  1.00  0.00           O
ATOM   4110  N   ILE A 254      63.590  43.890  42.620  1.00  0.00           N
ATOM   4111  HN  ILE A 254      62.910  43.890  43.330  1.00  0.00           H
ATOM   4112  CA  ILE A 254      63.170  44.430  41.340  1.00  0.00           C
ATOM   4113  HA  ILE A 254      63.300  43.670  40.580  1.00  0.00           H
ATOM   4114  CB  ILE A 254      61.670  44.980  41.310  1.00  0.00           C
ATOM   4115  HB  ILE A 254      61.460  45.750  42.080  1.00  0.00           H
ATOM   4116  CG2 ILE A 254      61.490  45.780  39.930  1.00  0.00           C
ATOM   4117 HG21 ILE A 254      61.780  45.200  39.030  1.00  0.00           H
ATOM   4118 HG22 ILE A 254      62.110  46.700  39.900  1.00  0.00           H
ATOM   4119 HG23 ILE A 254      60.420  46.060  39.800  1.00  0.00           H
ATOM   4120  CG1 ILE A 254      60.790  43.760  41.550  1.00  0.00           C
ATOM   4121 HG11 ILE A 254      61.220  42.990  42.220  1.00  0.00           H
ATOM   4122 HG12 ILE A 254      60.880  43.200  40.590  1.00  0.00           H
ATOM   4123  CD  ILE A 254      59.220  43.870  41.870  1.00  0.00           C
ATOM   4124  HD1 ILE A 254      58.770  44.640  41.220  1.00  0.00           H
ATOM   4125  HD2 ILE A 254      59.180  44.120  42.960  1.00  0.00           H
ATOM   4126  HD3 ILE A 254      58.730  42.880  41.780  1.00  0.00           H
ATOM   4127  C   ILE A 254      64.150  45.450  40.910  1.00  0.00           C
ATOM   4128  O   ILE A 254      64.670  45.440  39.750  1.00  0.00           O
ATOM   4129  N   PHE A 255      64.450  46.440  41.750  1.00  0.00           N
ATOM   4130  HN  PHE A 255      64.100  46.450  42.680  1.00  0.00           H
ATOM   4131  CA  PHE A 255      65.410  47.520  41.370  1.00  0.00           C
ATOM   4132  HA  PHE A 255      65.160  48.160  40.540  1.00  0.00           H
ATOM   4133  CB  PHE A 255      65.640  48.360  42.590  1.00  0.00           C
ATOM   4134  HB1 PHE A 255      66.540  49.010  42.530  1.00  0.00           H
ATOM   4135  HB2 PHE A 255      65.640  47.650  43.440  1.00  0.00           H
ATOM   4136  CG  PHE A 255      64.540  49.390  42.910  1.00  0.00           C
ATOM   4137  CD1 PHE A 255      63.390  49.590  42.140  1.00  0.00           C
ATOM   4138  HD1 PHE A 255      63.180  49.090  41.190  1.00  0.00           H
ATOM   4139  CE1 PHE A 255      62.490  50.610  42.410  1.00  0.00           C
ATOM   4140  HE1 PHE A 255      61.620  50.740  41.780  1.00  0.00           H
ATOM   4141  CZ  PHE A 255      62.680  51.500  43.480  1.00  0.00           C
ATOM   4142  HZ  PHE A 255      62.050  52.360  43.710  1.00  0.00           H
ATOM   4143  CD2 PHE A 255      64.720  50.280  44.000  1.00  0.00           C
ATOM   4144  HD2 PHE A 255      65.650  50.130  44.520  1.00  0.00           H
ATOM   4145  CE2 PHE A 255      63.820  51.290  44.300  1.00  0.00           C
ATOM   4146  HE2 PHE A 255      63.920  51.880  45.190  1.00  0.00           H
ATOM   4147  C   PHE A 255      66.740  46.920  40.820  1.00  0.00           C
ATOM   4148  O   PHE A 255      67.320  47.460  39.860  1.00  0.00           O
ATOM   4149  N   TRP A 256      67.260  45.850  41.480  1.00  0.00           N
ATOM   4150  HN  TRP A 256      66.880  45.430  42.310  1.00  0.00           H
ATOM   4151  CA  TRP A 256      68.400  45.180  40.910  1.00  0.00           C
ATOM   4152  HA  TRP A 256      69.110  46.000  40.790  1.00  0.00           H
ATOM   4153  CB  TRP A 256      69.060  44.190  41.960  1.00  0.00           C
ATOM   4154  HB1 TRP A 256      68.240  43.530  42.300  1.00  0.00           H
ATOM   4155  HB2 TRP A 256      69.220  44.810  42.870  1.00  0.00           H
ATOM   4156  CG  TRP A 256      70.300  43.450  41.620  1.00  0.00           C
ATOM   4157  CD1 TRP A 256      70.480  42.110  41.540  1.00  0.00           C
ATOM   4158  HD1 TRP A 256      69.840  41.340  41.940  1.00  0.00           H
ATOM   4159  NE1 TRP A 256      71.750  41.850  41.130  1.00  0.00           N
ATOM   4160  HE1 TRP A 256      72.300  41.090  41.390  1.00  0.00           H
ATOM   4161  CE2 TRP A 256      72.450  43.020  40.940  1.00  0.00           C
ATOM   4162  CD2 TRP A 256      71.540  44.080  41.250  1.00  0.00           C
ATOM   4163  CE3 TRP A 256      71.920  45.420  41.100  1.00  0.00           C
ATOM   4164  HE3 TRP A 256      71.350  46.270  41.430  1.00  0.00           H
ATOM   4165  CZ3 TRP A 256      73.330  45.580  40.820  1.00  0.00           C
ATOM   4166  HZ3 TRP A 256      73.570  46.630  40.810  1.00  0.00           H
ATOM   4167  CZ2 TRP A 256      73.690  43.230  40.470  1.00  0.00           C
ATOM   4168  HZ2 TRP A 256      74.290  42.340  40.280  1.00  0.00           H
ATOM   4169  CH2 TRP A 256      74.130  44.490  40.410  1.00  0.00           C
ATOM   4170  HH2 TRP A 256      75.130  44.770  40.130  1.00  0.00           H
ATOM   4171  C   TRP A 256      68.290  44.560  39.560  1.00  0.00           C
ATOM   4172  O   TRP A 256      69.100  44.710  38.690  1.00  0.00           O
ATOM   4173  N   LEU A 257      67.170  43.860  39.280  1.00  0.00           N
ATOM   4174  HN  LEU A 257      66.530  43.710  40.020  1.00  0.00           H
ATOM   4175  CA  LEU A 257      66.930  43.260  38.020  1.00  0.00           C
ATOM   4176  HA  LEU A 257      67.690  42.560  37.700  1.00  0.00           H
ATOM   4177  CB  LEU A 257      65.640  42.430  38.090  1.00  0.00           C
ATOM   4178  HB1 LEU A 257      65.430  41.910  37.130  1.00  0.00           H
ATOM   4179  HB2 LEU A 257      64.750  43.000  38.460  1.00  0.00           H
ATOM   4180  CG  LEU A 257      65.650  41.190  39.070  1.00  0.00           C
ATOM   4181  HG  LEU A 257      65.780  41.530  40.120  1.00  0.00           H
ATOM   4182  CD1 LEU A 257      64.280  40.550  39.060  1.00  0.00           C
ATOM   4183 HD11 LEU A 257      63.490  41.190  39.490  1.00  0.00           H
ATOM   4184 HD12 LEU A 257      64.270  39.620  39.680  1.00  0.00           H
ATOM   4185 HD13 LEU A 257      64.030  40.230  38.030  1.00  0.00           H
ATOM   4186  CD2 LEU A 257      66.710  40.280  38.650  1.00  0.00           C
ATOM   4187 HD21 LEU A 257      66.590  39.240  39.030  1.00  0.00           H
ATOM   4188 HD22 LEU A 257      67.660  40.670  39.060  1.00  0.00           H
ATOM   4189 HD23 LEU A 257      66.890  40.170  37.560  1.00  0.00           H
ATOM   4190  C   LEU A 257      66.620  44.280  36.980  1.00  0.00           C
ATOM   4191  O   LEU A 257      67.110  44.220  35.850  1.00  0.00           O
ATOM   4192  N   LEU A 258      65.950  45.390  37.330  1.00  0.00           N
ATOM   4193  HN  LEU A 258      65.640  45.500  38.270  1.00  0.00           H
ATOM   4194  CA  LEU A 258      65.670  46.570  36.600  1.00  0.00           C
ATOM   4195  HA  LEU A 258      65.240  46.390  35.630  1.00  0.00           H
ATOM   4196  CB  LEU A 258      64.760  47.510  37.370  1.00  0.00           C
ATOM   4197  HB1 LEU A 258      65.230  47.830  38.320  1.00  0.00           H
ATOM   4198  HB2 LEU A 258      63.820  46.960  37.590  1.00  0.00           H
ATOM   4199  CG  LEU A 258      64.300  48.770  36.580  1.00  0.00           C
ATOM   4200  HG  LEU A 258      65.170  49.320  36.180  1.00  0.00           H
ATOM   4201  CD1 LEU A 258      63.420  48.290  35.400  1.00  0.00           C
ATOM   4202 HD11 LEU A 258      62.840  47.390  35.700  1.00  0.00           H
ATOM   4203 HD12 LEU A 258      64.010  47.900  34.550  1.00  0.00           H
ATOM   4204 HD13 LEU A 258      62.710  48.980  34.900  1.00  0.00           H
ATOM   4205  CD2 LEU A 258      63.460  49.770  37.510  1.00  0.00           C
ATOM   4206 HD21 LEU A 258      62.830  50.460  36.910  1.00  0.00           H
ATOM   4207 HD22 LEU A 258      64.140  50.340  38.180  1.00  0.00           H
ATOM   4208 HD23 LEU A 258      62.870  49.030  38.090  1.00  0.00           H
ATOM   4209  C   LEU A 258      67.050  47.260  36.160  1.00  0.00           C
ATOM   4210  O   LEU A 258      67.100  47.770  35.060  1.00  0.00           O
ATOM   4211  N   HSD A 259      68.060  47.270  37.010  1.00  0.00           N
ATOM   4212  HN  HSD A 259      67.810  46.970  37.920  1.00  0.00           H
ATOM   4213  CA  HSD A 259      69.350  47.860  36.850  1.00  0.00           C
ATOM   4214  HA  HSD A 259      69.190  48.790  36.330  1.00  0.00           H
ATOM   4215  CB  HSD A 259      70.000  48.070  38.280  1.00  0.00           C
ATOM   4216  HB1 HSD A 259      69.970  47.210  38.980  1.00  0.00           H
ATOM   4217  HB2 HSD A 259      69.400  48.800  38.870  1.00  0.00           H
ATOM   4218  ND1 HSD A 259      71.730  49.830  37.930  1.00  0.00           N
ATOM   4219  HD1 HSD A 259      71.030  50.510  37.660  1.00  0.00           H
ATOM   4220  CG  HSD A 259      71.440  48.540  38.290  1.00  0.00           C
ATOM   4221  CE1 HSD A 259      73.060  49.980  37.890  1.00  0.00           C
ATOM   4222  HE1 HSD A 259      73.490  50.940  37.620  1.00  0.00           H
ATOM   4223  NE2 HSD A 259      73.650  48.890  38.250  1.00  0.00           N
ATOM   4224  CD2 HSD A 259      72.640  47.970  38.600  1.00  0.00           C
ATOM   4225  HD2 HSD A 259      72.880  46.970  38.920  1.00  0.00           H
ATOM   4226  C   HSD A 259      70.280  46.950  36.050  1.00  0.00           C
ATOM   4227  O   HSD A 259      71.140  47.440  35.290  1.00  0.00           O
ATOM   4228  N   THR A 260      70.010  45.630  36.170  1.00  0.00           N
ATOM   4229  HN  THR A 260      69.340  45.270  36.810  1.00  0.00           H
ATOM   4230  CA  THR A 260      70.900  44.660  35.480  1.00  0.00           C
ATOM   4231  HA  THR A 260      71.850  45.110  35.240  1.00  0.00           H
ATOM   4232  CB  THR A 260      71.250  43.490  36.460  1.00  0.00           C
ATOM   4233  HB  THR A 260      71.720  42.710  35.830  1.00  0.00           H
ATOM   4234  OG1 THR A 260      70.090  42.830  37.030  1.00  0.00           O
ATOM   4235  HG1 THR A 260      69.750  43.500  37.630  1.00  0.00           H
ATOM   4236  CG2 THR A 260      72.110  43.950  37.570  1.00  0.00           C
ATOM   4237 HG21 THR A 260      71.580  44.630  38.270  1.00  0.00           H
ATOM   4238 HG22 THR A 260      73.090  44.370  37.210  1.00  0.00           H
ATOM   4239 HG23 THR A 260      72.520  43.140  38.200  1.00  0.00           H
ATOM   4240  C   THR A 260      70.370  44.240  34.060  1.00  0.00           C
ATOM   4241  O   THR A 260      70.990  43.470  33.350  1.00  0.00           O
ATOM   4242  N   SER A 261      69.120  44.650  33.760  1.00  0.00           N
ATOM   4243  HN  SER A 261      68.620  45.190  34.440  1.00  0.00           H
ATOM   4244  CA  SER A 261      68.460  44.360  32.540  1.00  0.00           C
ATOM   4245  HA  SER A 261      68.510  43.290  32.470  1.00  0.00           H
ATOM   4246  CB  SER A 261      66.990  44.940  32.490  1.00  0.00           C
ATOM   4247  HB1 SER A 261      66.930  46.010  32.780  1.00  0.00           H
ATOM   4248  HB2 SER A 261      66.390  44.420  33.260  1.00  0.00           H
ATOM   4249  OG  SER A 261      66.260  44.750  31.300  1.00  0.00           O
ATOM   4250  HG1 SER A 261      65.340  44.940  31.540  1.00  0.00           H
ATOM   4251  C   SER A 261      69.130  44.880  31.270  1.00  0.00           C
ATOM   4252  O   SER A 261      69.700  46.000  31.260  1.00  0.00           O
ATOM   4253  N   GLY A 262      69.190  44.060  30.150  1.00  0.00           N
ATOM   4254  HN  GLY A 262      68.870  43.130  30.320  1.00  0.00           H
ATOM   4255  CA  GLY A 262      69.770  44.430  28.900  1.00  0.00           C
ATOM   4256  HA1 GLY A 262      70.380  43.650  28.490  1.00  0.00           H
ATOM   4257  HA2 GLY A 262      70.320  45.360  28.960  1.00  0.00           H
ATOM   4258  C   GLY A 262      68.800  44.860  27.820  1.00  0.00           C
ATOM   4259  O   GLY A 262      68.800  44.320  26.710  1.00  0.00           O
ATOM   4260  N   THR A 263      67.880  45.840  28.110  1.00  0.00           N
ATOM   4261  HN  THR A 263      67.970  46.340  28.960  1.00  0.00           H
ATOM   4262  CA  THR A 263      66.720  46.170  27.380  1.00  0.00           C
ATOM   4263  HA  THR A 263      66.090  46.750  28.050  1.00  0.00           H
ATOM   4264  CB  THR A 263      66.960  47.080  26.260  1.00  0.00           C
ATOM   4265  HB  THR A 263      67.460  46.520  25.430  1.00  0.00           H
ATOM   4266  OG1 THR A 263      67.810  48.170  26.620  1.00  0.00           O
ATOM   4267  HG1 THR A 263      68.670  47.790  26.810  1.00  0.00           H
ATOM   4268  CG2 THR A 263      65.670  47.720  25.800  1.00  0.00           C
ATOM   4269 HG21 THR A 263      65.890  48.420  24.960  1.00  0.00           H
ATOM   4270 HG22 THR A 263      65.130  48.310  26.570  1.00  0.00           H
ATOM   4271 HG23 THR A 263      64.870  47.000  25.560  1.00  0.00           H
ATOM   4272  C   THR A 263      65.730  45.000  27.060  1.00  0.00           C
ATOM   4273  O   THR A 263      65.250  44.860  25.970  1.00  0.00           O
ATOM   4274  N   GLN A 264      65.340  44.210  28.110  1.00  0.00           N
ATOM   4275  HN  GLN A 264      65.710  44.410  29.020  1.00  0.00           H
ATOM   4276  CA  GLN A 264      64.210  43.220  27.910  1.00  0.00           C
ATOM   4277  HA  GLN A 264      64.230  42.820  26.910  1.00  0.00           H
ATOM   4278  CB  GLN A 264      64.450  41.960  28.820  1.00  0.00           C
ATOM   4279  HB1 GLN A 264      63.630  41.220  28.730  1.00  0.00           H
ATOM   4280  HB2 GLN A 264      64.520  42.260  29.890  1.00  0.00           H
ATOM   4281  CG  GLN A 264      65.730  41.140  28.430  1.00  0.00           C
ATOM   4282  HG1 GLN A 264      65.870  40.220  29.030  1.00  0.00           H
ATOM   4283  HG2 GLN A 264      66.520  41.880  28.690  1.00  0.00           H
ATOM   4284  CD  GLN A 264      65.940  40.920  26.950  1.00  0.00           C
ATOM   4285  OE1 GLN A 264      66.510  41.740  26.180  1.00  0.00           O
ATOM   4286  NE2 GLN A 264      65.380  39.760  26.560  1.00  0.00           N
ATOM   4287 HE21 GLN A 264      65.250  39.530  25.590  1.00  0.00           H
ATOM   4288 HE22 GLN A 264      65.100  39.150  27.300  1.00  0.00           H
ATOM   4289  C   GLN A 264      62.820  43.860  28.180  1.00  0.00           C
ATOM   4290  O   GLN A 264      62.610  44.940  28.800  1.00  0.00           O
ATOM   4291  N   ASN A 265      61.830  43.280  27.460  1.00  0.00           N
ATOM   4292  HN  ASN A 265      61.920  42.540  26.800  1.00  0.00           H
ATOM   4293  CA  ASN A 265      60.410  43.640  27.650  1.00  0.00           C
ATOM   4294  HA  ASN A 265      60.300  44.710  27.680  1.00  0.00           H
ATOM   4295  CB  ASN A 265      59.510  43.100  26.560  1.00  0.00           C
ATOM   4296  HB1 ASN A 265      58.430  43.190  26.800  1.00  0.00           H
ATOM   4297  HB2 ASN A 265      59.640  42.020  26.360  1.00  0.00           H
ATOM   4298  CG  ASN A 265      59.700  44.020  25.380  1.00  0.00           C
ATOM   4299  OD1 ASN A 265      59.960  45.240  25.500  1.00  0.00           O
ATOM   4300  ND2 ASN A 265      59.570  43.420  24.170  1.00  0.00           N
ATOM   4301 HD21 ASN A 265      59.810  43.960  23.360  1.00  0.00           H
ATOM   4302 HD22 ASN A 265      59.760  42.440  24.080  1.00  0.00           H
ATOM   4303  C   ASN A 265      59.970  43.030  29.030  1.00  0.00           C
ATOM   4304  O   ASN A 265      60.690  42.300  29.680  1.00  0.00           O
ATOM   4305  N   CYS A 266      58.730  43.400  29.480  1.00  0.00           N
ATOM   4306  HN  CYS A 266      58.030  43.830  28.920  1.00  0.00           H
ATOM   4307  CA  CYS A 266      58.300  43.250  30.850  1.00  0.00           C
ATOM   4308  HA  CYS A 266      59.130  43.500  31.500  1.00  0.00           H
ATOM   4309  CB  CYS A 266      57.170  44.250  31.020  1.00  0.00           C
ATOM   4310  HB1 CYS A 266      57.610  45.260  30.990  1.00  0.00           H
ATOM   4311  HB2 CYS A 266      56.660  44.170  32.010  1.00  0.00           H
ATOM   4312  SG  CYS A 266      55.830  44.050  29.740  1.00  0.00           S
ATOM   4313  C   CYS A 266      57.740  41.870  31.220  1.00  0.00           C
ATOM   4314  O   CYS A 266      57.430  41.650  32.360  1.00  0.00           O
ATOM   4315  N   GLU A 267      57.740  40.900  30.240  1.00  0.00           N
ATOM   4316  HN  GLU A 267      58.030  41.090  29.310  1.00  0.00           H
ATOM   4317  CA  GLU A 267      57.310  39.550  30.500  1.00  0.00           C
ATOM   4318  HA  GLU A 267      56.370  39.670  31.020  1.00  0.00           H
ATOM   4319  CB  GLU A 267      57.120  38.770  29.160  1.00  0.00           C
ATOM   4320  HB1 GLU A 267      56.480  39.530  28.670  1.00  0.00           H
ATOM   4321  HB2 GLU A 267      56.470  37.930  29.490  1.00  0.00           H
ATOM   4322  CG  GLU A 267      58.400  38.380  28.390  1.00  0.00           C
ATOM   4323  HG1 GLU A 267      58.990  37.700  29.040  1.00  0.00           H
ATOM   4324  HG2 GLU A 267      59.030  39.240  28.060  1.00  0.00           H
ATOM   4325  CD  GLU A 267      58.110  37.480  27.260  1.00  0.00           C
ATOM   4326  OE1 GLU A 267      57.600  37.930  26.190  1.00  0.00           O
ATOM   4327  OE2 GLU A 267      58.350  36.240  27.360  1.00  0.00           O
ATOM   4328  C   GLU A 267      58.210  38.730  31.390  1.00  0.00           C
ATOM   4329  O   GLU A 267      57.740  37.900  32.130  1.00  0.00           O
ATOM   4330  N   VAL A 268      59.520  39.130  31.530  1.00  0.00           N
ATOM   4331  HN  VAL A 268      59.810  39.910  30.980  1.00  0.00           H
ATOM   4332  CA  VAL A 268      60.510  38.410  32.280  1.00  0.00           C
ATOM   4333  HA  VAL A 268      60.300  37.350  32.320  1.00  0.00           H
ATOM   4334  CB  VAL A 268      61.750  38.320  31.490  1.00  0.00           C
ATOM   4335  HB  VAL A 268      62.550  37.920  32.130  1.00  0.00           H
ATOM   4336  CG1 VAL A 268      61.660  37.280  30.430  1.00  0.00           C
ATOM   4337 HG11 VAL A 268      60.800  37.410  29.730  1.00  0.00           H
ATOM   4338 HG12 VAL A 268      61.470  36.300  30.940  1.00  0.00           H
ATOM   4339 HG13 VAL A 268      62.620  37.240  29.880  1.00  0.00           H
ATOM   4340  CG2 VAL A 268      62.260  39.630  30.810  1.00  0.00           C
ATOM   4341 HG21 VAL A 268      62.230  40.420  31.610  1.00  0.00           H
ATOM   4342 HG22 VAL A 268      61.670  40.080  29.990  1.00  0.00           H
ATOM   4343 HG23 VAL A 268      63.300  39.400  30.510  1.00  0.00           H
ATOM   4344  C   VAL A 268      60.690  38.990  33.630  1.00  0.00           C
ATOM   4345  O   VAL A 268      61.650  38.740  34.310  1.00  0.00           O
ATOM   4346  N   TYR A 269      59.800  39.960  33.950  1.00  0.00           N
ATOM   4347  HN  TYR A 269      59.180  40.310  33.230  1.00  0.00           H
ATOM   4348  CA  TYR A 269      59.590  40.520  35.290  1.00  0.00           C
ATOM   4349  HA  TYR A 269      60.440  40.360  35.940  1.00  0.00           H
ATOM   4350  CB  TYR A 269      59.400  42.040  35.220  1.00  0.00           C
ATOM   4351  HB1 TYR A 269      59.290  42.470  36.240  1.00  0.00           H
ATOM   4352  HB2 TYR A 269      58.490  42.270  34.640  1.00  0.00           H
ATOM   4353  CG  TYR A 269      60.600  42.690  34.680  1.00  0.00           C
ATOM   4354  CD1 TYR A 269      60.910  42.810  33.340  1.00  0.00           C
ATOM   4355  HD1 TYR A 269      60.410  42.220  32.580  1.00  0.00           H
ATOM   4356  CE1 TYR A 269      61.980  43.700  32.900  1.00  0.00           C
ATOM   4357  HE1 TYR A 269      62.130  43.810  31.840  1.00  0.00           H
ATOM   4358  CZ  TYR A 269      62.720  44.320  33.860  1.00  0.00           C
ATOM   4359  OH  TYR A 269      63.740  45.240  33.490  1.00  0.00           O
ATOM   4360  HH  TYR A 269      63.660  45.410  32.550  1.00  0.00           H
ATOM   4361  CD2 TYR A 269      61.520  43.240  35.600  1.00  0.00           C
ATOM   4362  HD2 TYR A 269      61.360  43.060  36.660  1.00  0.00           H
ATOM   4363  CE2 TYR A 269      62.480  44.090  35.170  1.00  0.00           C
ATOM   4364  HE2 TYR A 269      63.090  44.600  35.900  1.00  0.00           H
ATOM   4365  C   TYR A 269      58.380  39.930  36.050  1.00  0.00           C
ATOM   4366  O   TYR A 269      57.990  40.410  37.120  1.00  0.00           O
ATOM   4367  N   ARG A 270      57.720  38.900  35.460  1.00  0.00           N
ATOM   4368  HN  ARG A 270      57.970  38.570  34.560  1.00  0.00           H
ATOM   4369  CA  ARG A 270      56.500  38.350  36.090  1.00  0.00           C
ATOM   4370  HA  ARG A 270      55.880  39.220  36.240  1.00  0.00           H
ATOM   4371  CB  ARG A 270      55.820  37.510  35.010  1.00  0.00           C
ATOM   4372  HB1 ARG A 270      55.190  36.710  35.460  1.00  0.00           H
ATOM   4373  HB2 ARG A 270      56.700  37.110  34.460  1.00  0.00           H
ATOM   4374  CG  ARG A 270      55.010  38.220  33.930  1.00  0.00           C
ATOM   4375  HG1 ARG A 270      55.150  37.680  32.970  1.00  0.00           H
ATOM   4376  HG2 ARG A 270      55.350  39.270  33.750  1.00  0.00           H
ATOM   4377  CD  ARG A 270      53.530  38.200  34.190  1.00  0.00           C
ATOM   4378  HD1 ARG A 270      53.120  37.200  34.480  1.00  0.00           H
ATOM   4379  HD2 ARG A 270      52.900  38.520  33.330  1.00  0.00           H
ATOM   4380  NE  ARG A 270      53.210  39.170  35.270  1.00  0.00           N
ATOM   4381  HE  ARG A 270      53.940  39.850  35.430  1.00  0.00           H
ATOM   4382  CZ  ARG A 270      52.150  39.260  36.070  1.00  0.00           C
ATOM   4383  NH1 ARG A 270      51.100  38.390  36.040  1.00  0.00           N
ATOM   4384 HH11 ARG A 270      51.240  37.580  35.460  1.00  0.00           H
ATOM   4385 HH12 ARG A 270      50.280  38.480  36.610  1.00  0.00           H
ATOM   4386  NH2 ARG A 270      51.950  40.190  37.050  1.00  0.00           N
ATOM   4387 HH21 ARG A 270      51.020  40.400  37.330  1.00  0.00           H
ATOM   4388 HH22 ARG A 270      52.550  40.990  36.970  1.00  0.00           H
ATOM   4389  C   ARG A 270      56.620  37.520  37.390  1.00  0.00           C
ATOM   4390  O   ARG A 270      55.720  37.630  38.270  1.00  0.00           O
ATOM   4391  N   SER A 271      57.630  36.690  37.660  1.00  0.00           N
ATOM   4392  HN  SER A 271      58.460  36.570  37.130  1.00  0.00           H
ATOM   4393  CA  SER A 271      57.730  36.030  38.910  1.00  0.00           C
ATOM   4394  HA  SER A 271      56.900  35.390  39.140  1.00  0.00           H
ATOM   4395  CB  SER A 271      58.950  35.050  38.980  1.00  0.00           C
ATOM   4396  HB1 SER A 271      59.120  34.650  40.000  1.00  0.00           H
ATOM   4397  HB2 SER A 271      59.880  35.510  38.600  1.00  0.00           H
ATOM   4398  OG  SER A 271      58.690  34.000  38.050  1.00  0.00           O
ATOM   4399  HG1 SER A 271      58.040  33.410  38.450  1.00  0.00           H
ATOM   4400  C   SER A 271      57.800  36.980  40.150  1.00  0.00           C
ATOM   4401  O   SER A 271      57.140  36.810  41.140  1.00  0.00           O
ATOM   4402  N   VAL A 272      58.580  38.120  40.070  1.00  0.00           N
ATOM   4403  HN  VAL A 272      59.220  38.120  39.300  1.00  0.00           H
ATOM   4404  CA  VAL A 272      58.690  39.180  41.040  1.00  0.00           C
ATOM   4405  HA  VAL A 272      58.730  38.760  42.040  1.00  0.00           H
ATOM   4406  CB  VAL A 272      59.930  40.110  40.840  1.00  0.00           C
ATOM   4407  HB  VAL A 272      59.900  40.900  41.620  1.00  0.00           H
ATOM   4408  CG1 VAL A 272      61.200  39.230  41.130  1.00  0.00           C
ATOM   4409 HG11 VAL A 272      61.260  38.340  40.460  1.00  0.00           H
ATOM   4410 HG12 VAL A 272      61.190  38.770  42.140  1.00  0.00           H
ATOM   4411 HG13 VAL A 272      62.080  39.870  40.940  1.00  0.00           H
ATOM   4412  CG2 VAL A 272      59.990  40.810  39.410  1.00  0.00           C
ATOM   4413 HG21 VAL A 272      60.020  40.030  38.620  1.00  0.00           H
ATOM   4414 HG22 VAL A 272      60.980  41.310  39.490  1.00  0.00           H
ATOM   4415 HG23 VAL A 272      59.160  41.550  39.330  1.00  0.00           H
ATOM   4416  C   VAL A 272      57.400  39.970  41.090  1.00  0.00           C
ATOM   4417  O   VAL A 272      56.870  40.270  42.150  1.00  0.00           O
ATOM   4418  N   ASP A 273      56.770  40.330  39.970  1.00  0.00           N
ATOM   4419  HN  ASP A 273      57.220  40.050  39.120  1.00  0.00           H
ATOM   4420  CA  ASP A 273      55.570  41.080  39.930  1.00  0.00           C
ATOM   4421  HA  ASP A 273      55.840  42.060  40.280  1.00  0.00           H
ATOM   4422  CB  ASP A 273      55.180  41.340  38.440  1.00  0.00           C
ATOM   4423  HB1 ASP A 273      54.820  40.380  38.010  1.00  0.00           H
ATOM   4424  HB2 ASP A 273      56.160  41.630  37.990  1.00  0.00           H
ATOM   4425  CG  ASP A 273      54.150  42.440  38.270  1.00  0.00           C
ATOM   4426  OD1 ASP A 273      53.550  42.520  37.180  1.00  0.00           O
ATOM   4427  OD2 ASP A 273      53.910  43.320  39.130  1.00  0.00           O
ATOM   4428  C   ASP A 273      54.440  40.490  40.740  1.00  0.00           C
ATOM   4429  O   ASP A 273      53.780  41.110  41.540  1.00  0.00           O
ATOM   4430  N   LEU A 274      54.260  39.190  40.520  1.00  0.00           N
ATOM   4431  HN  LEU A 274      54.620  38.830  39.660  1.00  0.00           H
ATOM   4432  CA  LEU A 274      53.330  38.400  41.250  1.00  0.00           C
ATOM   4433  HA  LEU A 274      52.430  39.000  41.200  1.00  0.00           H
ATOM   4434  CB  LEU A 274      53.110  36.950  40.650  1.00  0.00           C
ATOM   4435  HB1 LEU A 274      52.520  36.280  41.310  1.00  0.00           H
ATOM   4436  HB2 LEU A 274      54.100  36.490  40.440  1.00  0.00           H
ATOM   4437  CG  LEU A 274      52.390  37.010  39.210  1.00  0.00           C
ATOM   4438  HG  LEU A 274      52.850  37.780  38.560  1.00  0.00           H
ATOM   4439  CD1 LEU A 274      52.740  35.700  38.430  1.00  0.00           C
ATOM   4440 HD11 LEU A 274      53.820  35.560  38.280  1.00  0.00           H
ATOM   4441 HD12 LEU A 274      52.280  35.810  37.430  1.00  0.00           H
ATOM   4442 HD13 LEU A 274      52.210  34.860  38.930  1.00  0.00           H
ATOM   4443  CD2 LEU A 274      50.920  37.270  39.420  1.00  0.00           C
ATOM   4444 HD21 LEU A 274      50.400  36.460  39.970  1.00  0.00           H
ATOM   4445 HD22 LEU A 274      50.430  37.140  38.440  1.00  0.00           H
ATOM   4446 HD23 LEU A 274      50.740  38.240  39.930  1.00  0.00           H
ATOM   4447  C   LEU A 274      53.650  38.260  42.700  1.00  0.00           C
ATOM   4448  O   LEU A 274      52.790  38.250  43.520  1.00  0.00           O
ATOM   4449  N   ALA A 275      54.950  38.160  43.150  1.00  0.00           N
ATOM   4450  HN  ALA A 275      55.680  38.300  42.480  1.00  0.00           H
ATOM   4451  CA  ALA A 275      55.490  38.130  44.510  1.00  0.00           C
ATOM   4452  HA  ALA A 275      55.080  37.250  44.980  1.00  0.00           H
ATOM   4453  CB  ALA A 275      57.030  37.930  44.500  1.00  0.00           C
ATOM   4454  HB1 ALA A 275      57.410  37.620  45.500  1.00  0.00           H
ATOM   4455  HB2 ALA A 275      57.440  38.900  44.140  1.00  0.00           H
ATOM   4456  HB3 ALA A 275      57.310  37.180  43.730  1.00  0.00           H
ATOM   4457  C   ALA A 275      55.130  39.480  45.270  1.00  0.00           C
ATOM   4458  O   ALA A 275      54.710  39.490  46.430  1.00  0.00           O
ATOM   4459  N   PHE A 276      55.350  40.560  44.560  1.00  0.00           N
ATOM   4460  HN  PHE A 276      55.930  40.480  43.750  1.00  0.00           H
ATOM   4461  CA  PHE A 276      55.110  41.870  45.080  1.00  0.00           C
ATOM   4462  HA  PHE A 276      55.650  41.960  46.010  1.00  0.00           H
ATOM   4463  CB  PHE A 276      55.480  43.050  44.100  1.00  0.00           C
ATOM   4464  HB1 PHE A 276      54.770  42.910  43.260  1.00  0.00           H
ATOM   4465  HB2 PHE A 276      56.520  42.920  43.740  1.00  0.00           H
ATOM   4466  CG  PHE A 276      55.390  44.440  44.690  1.00  0.00           C
ATOM   4467  CD1 PHE A 276      56.400  44.970  45.460  1.00  0.00           C
ATOM   4468  HD1 PHE A 276      57.250  44.350  45.720  1.00  0.00           H
ATOM   4469  CE1 PHE A 276      56.290  46.180  46.080  1.00  0.00           C
ATOM   4470  HE1 PHE A 276      57.210  46.510  46.540  1.00  0.00           H
ATOM   4471  CZ  PHE A 276      55.150  46.990  45.870  1.00  0.00           C
ATOM   4472  HZ  PHE A 276      55.120  47.990  46.260  1.00  0.00           H
ATOM   4473  CD2 PHE A 276      54.220  45.230  44.510  1.00  0.00           C
ATOM   4474  HD2 PHE A 276      53.400  44.830  43.920  1.00  0.00           H
ATOM   4475  CE2 PHE A 276      54.060  46.450  45.100  1.00  0.00           C
ATOM   4476  HE2 PHE A 276      53.170  47.050  44.890  1.00  0.00           H
ATOM   4477  C   PHE A 276      53.620  42.050  45.440  1.00  0.00           C
ATOM   4478  O   PHE A 276      53.250  42.390  46.540  1.00  0.00           O
ATOM   4479  N   PHE A 277      52.740  41.690  44.510  1.00  0.00           N
ATOM   4480  HN  PHE A 277      53.050  41.560  43.570  1.00  0.00           H
ATOM   4481  CA  PHE A 277      51.310  41.660  44.690  1.00  0.00           C
ATOM   4482  HA  PHE A 277      50.950  42.670  44.810  1.00  0.00           H
ATOM   4483  CB  PHE A 277      50.810  41.100  43.340  1.00  0.00           C
ATOM   4484  HB1 PHE A 277      51.220  40.080  43.260  1.00  0.00           H
ATOM   4485  HB2 PHE A 277      51.140  41.710  42.460  1.00  0.00           H
ATOM   4486  CG  PHE A 277      49.280  40.850  43.160  1.00  0.00           C
ATOM   4487  CD1 PHE A 277      48.440  41.750  42.420  1.00  0.00           C
ATOM   4488  HD1 PHE A 277      48.860  42.640  41.970  1.00  0.00           H
ATOM   4489  CE1 PHE A 277      47.050  41.510  42.280  1.00  0.00           C
ATOM   4490  HE1 PHE A 277      46.440  42.210  41.710  1.00  0.00           H
ATOM   4491  CZ  PHE A 277      46.480  40.360  42.850  1.00  0.00           C
ATOM   4492  HZ  PHE A 277      45.450  40.160  42.610  1.00  0.00           H
ATOM   4493  CD2 PHE A 277      48.610  39.820  43.890  1.00  0.00           C
ATOM   4494  HD2 PHE A 277      49.220  39.140  44.460  1.00  0.00           H
ATOM   4495  CE2 PHE A 277      47.270  39.520  43.620  1.00  0.00           C
ATOM   4496  HE2 PHE A 277      46.850  38.630  44.090  1.00  0.00           H
ATOM   4497  C   PHE A 277      50.830  40.830  45.860  1.00  0.00           C
ATOM   4498  O   PHE A 277      50.150  41.400  46.750  1.00  0.00           O
ATOM   4499  N   ILE A 278      51.310  39.580  46.000  1.00  0.00           N
ATOM   4500  HN  ILE A 278      51.870  39.280  45.240  1.00  0.00           H
ATOM   4501  CA  ILE A 278      51.260  38.790  47.260  1.00  0.00           C
ATOM   4502  HA  ILE A 278      50.220  38.570  47.470  1.00  0.00           H
ATOM   4503  CB  ILE A 278      51.990  37.490  46.860  1.00  0.00           C
ATOM   4504  HB  ILE A 278      52.750  37.770  46.100  1.00  0.00           H
ATOM   4505  CG2 ILE A 278      52.770  36.780  48.030  1.00  0.00           C
ATOM   4506 HG21 ILE A 278      53.530  37.460  48.460  1.00  0.00           H
ATOM   4507 HG22 ILE A 278      53.410  36.020  47.520  1.00  0.00           H
ATOM   4508 HG23 ILE A 278      52.110  36.310  48.790  1.00  0.00           H
ATOM   4509  CG1 ILE A 278      51.030  36.580  45.980  1.00  0.00           C
ATOM   4510 HG11 ILE A 278      51.560  35.670  45.600  1.00  0.00           H
ATOM   4511 HG12 ILE A 278      50.670  37.090  45.080  1.00  0.00           H
ATOM   4512  CD  ILE A 278      49.780  36.140  46.770  1.00  0.00           C
ATOM   4513  HD1 ILE A 278      49.040  36.930  47.020  1.00  0.00           H
ATOM   4514  HD2 ILE A 278      50.140  35.670  47.720  1.00  0.00           H
ATOM   4515  HD3 ILE A 278      49.350  35.370  46.100  1.00  0.00           H
ATOM   4516  C   ILE A 278      51.680  39.540  48.560  1.00  0.00           C
ATOM   4517  O   ILE A 278      50.950  39.720  49.500  1.00  0.00           O
ATOM   4518  N   THR A 279      52.950  39.970  48.690  1.00  0.00           N
ATOM   4519  HN  THR A 279      53.580  39.650  47.980  1.00  0.00           H
ATOM   4520  CA  THR A 279      53.470  40.710  49.880  1.00  0.00           C
ATOM   4521  HA  THR A 279      53.370  40.090  50.760  1.00  0.00           H
ATOM   4522  CB  THR A 279      54.960  41.140  49.920  1.00  0.00           C
ATOM   4523  HB  THR A 279      55.220  41.800  50.780  1.00  0.00           H
ATOM   4524  OG1 THR A 279      55.340  41.840  48.720  1.00  0.00           O
ATOM   4525  HG1 THR A 279      54.860  41.460  47.970  1.00  0.00           H
ATOM   4526  CG2 THR A 279      55.840  39.920  50.100  1.00  0.00           C
ATOM   4527 HG21 THR A 279      55.590  39.420  51.070  1.00  0.00           H
ATOM   4528 HG22 THR A 279      56.930  40.170  50.080  1.00  0.00           H
ATOM   4529 HG23 THR A 279      55.790  39.090  49.370  1.00  0.00           H
ATOM   4530  C   THR A 279      52.700  41.950  50.300  1.00  0.00           C
ATOM   4531  O   THR A 279      52.510  42.230  51.460  1.00  0.00           O
ATOM   4532  N   LEU A 280      52.260  42.730  49.290  1.00  0.00           N
ATOM   4533  HN  LEU A 280      52.440  42.550  48.330  1.00  0.00           H
ATOM   4534  CA  LEU A 280      51.480  43.950  49.500  1.00  0.00           C
ATOM   4535  HA  LEU A 280      52.020  44.500  50.270  1.00  0.00           H
ATOM   4536  CB  LEU A 280      51.340  44.670  48.150  1.00  0.00           C
ATOM   4537  HB1 LEU A 280      51.010  43.980  47.350  1.00  0.00           H
ATOM   4538  HB2 LEU A 280      52.370  44.940  47.840  1.00  0.00           H
ATOM   4539  CG  LEU A 280      50.610  45.970  48.250  1.00  0.00           C
ATOM   4540  HG  LEU A 280      49.550  45.820  48.540  1.00  0.00           H
ATOM   4541  CD1 LEU A 280      51.340  46.720  49.370  1.00  0.00           C
ATOM   4542 HD11 LEU A 280      51.000  47.780  49.410  1.00  0.00           H
ATOM   4543 HD12 LEU A 280      52.440  46.830  49.230  1.00  0.00           H
ATOM   4544 HD13 LEU A 280      51.140  46.440  50.420  1.00  0.00           H
ATOM   4545  CD2 LEU A 280      50.720  46.810  46.900  1.00  0.00           C
ATOM   4546 HD21 LEU A 280      51.760  47.020  46.560  1.00  0.00           H
ATOM   4547 HD22 LEU A 280      50.290  47.830  46.980  1.00  0.00           H
ATOM   4548 HD23 LEU A 280      50.190  46.220  46.110  1.00  0.00           H
ATOM   4549  C   LEU A 280      50.170  43.620  50.150  1.00  0.00           C
ATOM   4550  O   LEU A 280      49.650  44.340  50.980  1.00  0.00           O
ATOM   4551  N   SER A 281      49.510  42.490  49.740  1.00  0.00           N
ATOM   4552  HN  SER A 281      49.790  42.130  48.850  1.00  0.00           H
ATOM   4553  CA  SER A 281      48.070  42.110  50.070  1.00  0.00           C
ATOM   4554  HA  SER A 281      47.480  43.010  50.080  1.00  0.00           H
ATOM   4555  CB  SER A 281      47.480  41.000  49.180  1.00  0.00           C
ATOM   4556  HB1 SER A 281      46.430  40.690  49.340  1.00  0.00           H
ATOM   4557  HB2 SER A 281      48.010  40.030  49.300  1.00  0.00           H
ATOM   4558  OG  SER A 281      47.470  41.430  47.810  1.00  0.00           O
ATOM   4559  HG1 SER A 281      48.360  41.240  47.510  1.00  0.00           H
ATOM   4560  C   SER A 281      47.950  41.610  51.570  1.00  0.00           C
ATOM   4561  O   SER A 281      46.850  41.530  52.200  1.00  0.00           O
ATOM   4562  N   PHE A 282      49.180  41.300  52.130  1.00  0.00           N
ATOM   4563  HN  PHE A 282      50.010  41.270  51.570  1.00  0.00           H
ATOM   4564  CA  PHE A 282      49.270  40.890  53.460  1.00  0.00           C
ATOM   4565  HA  PHE A 282      48.360  40.390  53.740  1.00  0.00           H
ATOM   4566  CB  PHE A 282      50.460  39.910  53.650  1.00  0.00           C
ATOM   4567  HB1 PHE A 282      50.580  39.480  54.660  1.00  0.00           H
ATOM   4568  HB2 PHE A 282      51.350  40.490  53.340  1.00  0.00           H
ATOM   4569  CG  PHE A 282      50.430  38.650  52.680  1.00  0.00           C
ATOM   4570  CD1 PHE A 282      49.320  37.920  52.480  1.00  0.00           C
ATOM   4571  HD1 PHE A 282      48.430  38.100  53.070  1.00  0.00           H
ATOM   4572  CE1 PHE A 282      49.370  36.830  51.650  1.00  0.00           C
ATOM   4573  HE1 PHE A 282      48.510  36.220  51.440  1.00  0.00           H
ATOM   4574  CZ  PHE A 282      50.600  36.430  51.070  1.00  0.00           C
ATOM   4575  HZ  PHE A 282      50.620  35.500  50.520  1.00  0.00           H
ATOM   4576  CD2 PHE A 282      51.690  38.290  52.150  1.00  0.00           C
ATOM   4577  HD2 PHE A 282      52.600  38.820  52.380  1.00  0.00           H
ATOM   4578  CE2 PHE A 282      51.690  37.180  51.330  1.00  0.00           C
ATOM   4579  HE2 PHE A 282      52.630  36.870  50.880  1.00  0.00           H
ATOM   4580  C   PHE A 282      49.550  42.080  54.410  1.00  0.00           C
ATOM   4581  O   PHE A 282      49.780  41.930  55.610  1.00  0.00           O
ATOM   4582  N   THR A 283      49.450  43.380  53.960  1.00  0.00           N
ATOM   4583  HN  THR A 283      49.340  43.410  52.970  1.00  0.00           H
ATOM   4584  CA  THR A 283      49.630  44.600  54.840  1.00  0.00           C
ATOM   4585  HA  THR A 283      50.480  44.510  55.530  1.00  0.00           H
ATOM   4586  CB  THR A 283      50.180  45.790  53.960  1.00  0.00           C
ATOM   4587  HB  THR A 283      50.330  46.640  54.660  1.00  0.00           H
ATOM   4588  OG1 THR A 283      49.350  46.150  52.840  1.00  0.00           O
ATOM   4589  HG1 THR A 283      49.590  45.470  52.200  1.00  0.00           H
ATOM   4590  CG2 THR A 283      51.580  45.360  53.360  1.00  0.00           C
ATOM   4591 HG21 THR A 283      51.520  44.460  52.710  1.00  0.00           H
ATOM   4592 HG22 THR A 283      52.280  45.020  54.160  1.00  0.00           H
ATOM   4593 HG23 THR A 283      52.120  46.110  52.750  1.00  0.00           H
ATOM   4594  C   THR A 283      48.420  44.950  55.620  1.00  0.00           C
ATOM   4595  O   THR A 283      48.470  45.710  56.550  1.00  0.00           O
ATOM   4596  N   TYR A 284      47.280  44.350  55.310  1.00  0.00           N
ATOM   4597  HN  TYR A 284      47.280  43.670  54.600  1.00  0.00           H
ATOM   4598  CA  TYR A 284      45.980  44.670  55.950  1.00  0.00           C
ATOM   4599  HA  TYR A 284      46.000  45.680  56.320  1.00  0.00           H
ATOM   4600  CB  TYR A 284      44.750  44.350  55.000  1.00  0.00           C
ATOM   4601  HB1 TYR A 284      43.910  44.920  55.430  1.00  0.00           H
ATOM   4602  HB2 TYR A 284      44.500  43.270  55.000  1.00  0.00           H
ATOM   4603  CG  TYR A 284      44.950  44.860  53.620  1.00  0.00           C
ATOM   4604  CD1 TYR A 284      44.890  44.010  52.510  1.00  0.00           C
ATOM   4605  HD1 TYR A 284      44.530  43.000  52.690  1.00  0.00           H
ATOM   4606  CE1 TYR A 284      45.210  44.450  51.270  1.00  0.00           C
ATOM   4607  HE1 TYR A 284      45.080  43.890  50.350  1.00  0.00           H
ATOM   4608  CZ  TYR A 284      45.510  45.740  51.050  1.00  0.00           C
ATOM   4609  OH  TYR A 284      45.690  46.210  49.740  1.00  0.00           O
ATOM   4610  HH  TYR A 284      46.130  45.540  49.210  1.00  0.00           H
ATOM   4611  CD2 TYR A 284      45.320  46.200  53.480  1.00  0.00           C
ATOM   4612  HD2 TYR A 284      45.460  46.910  54.270  1.00  0.00           H
ATOM   4613  CE2 TYR A 284      45.600  46.670  52.140  1.00  0.00           C
ATOM   4614  HE2 TYR A 284      45.800  47.710  51.970  1.00  0.00           H
ATOM   4615  C   TYR A 284      45.820  43.990  57.330  1.00  0.00           C
ATOM   4616  O   TYR A 284      44.860  44.170  58.020  1.00  0.00           O
ATOM   4617  N   MET A 285      46.760  43.130  57.740  1.00  0.00           N
ATOM   4618  HN  MET A 285      47.540  43.070  57.120  1.00  0.00           H
ATOM   4619  CA  MET A 285      46.930  42.420  58.970  1.00  0.00           C
ATOM   4620  HA  MET A 285      46.110  41.720  59.010  1.00  0.00           H
ATOM   4621  CB  MET A 285      48.190  41.570  58.660  1.00  0.00           C
ATOM   4622  HB1 MET A 285      48.920  42.210  58.110  1.00  0.00           H
ATOM   4623  HB2 MET A 285      47.840  40.950  57.800  1.00  0.00           H
ATOM   4624  CG  MET A 285      48.870  40.700  59.710  1.00  0.00           C
ATOM   4625  HG1 MET A 285      49.190  41.390  60.530  1.00  0.00           H
ATOM   4626  HG2 MET A 285      49.800  40.300  59.240  1.00  0.00           H
ATOM   4627  SD  MET A 285      47.840  39.240  60.150  1.00  0.00           S
ATOM   4628  CE  MET A 285      49.100  38.330  61.120  1.00  0.00           C
ATOM   4629  HE1 MET A 285      49.380  38.950  62.000  1.00  0.00           H
ATOM   4630  HE2 MET A 285      50.120  38.190  60.690  1.00  0.00           H
ATOM   4631  HE3 MET A 285      48.760  37.350  61.550  1.00  0.00           H
ATOM   4632  C   MET A 285      47.040  43.250  60.190  1.00  0.00           C
ATOM   4633  O   MET A 285      46.540  42.990  61.300  1.00  0.00           O
ATOM   4634  N   ASN A 286      47.720  44.390  59.970  1.00  0.00           N
ATOM   4635  HN  ASN A 286      48.060  44.710  59.090  1.00  0.00           H
ATOM   4636  CA  ASN A 286      47.750  45.540  60.930  1.00  0.00           C
ATOM   4637  HA  ASN A 286      48.310  45.170  61.770  1.00  0.00           H
ATOM   4638  CB  ASN A 286      48.590  46.700  60.290  1.00  0.00           C
ATOM   4639  HB1 ASN A 286      48.190  46.780  59.260  1.00  0.00           H
ATOM   4640  HB2 ASN A 286      49.670  46.440  60.280  1.00  0.00           H
ATOM   4641  CG  ASN A 286      48.550  48.080  60.980  1.00  0.00           C
ATOM   4642  OD1 ASN A 286      48.600  48.130  62.210  1.00  0.00           O
ATOM   4643  ND2 ASN A 286      48.560  49.230  60.190  1.00  0.00           N
ATOM   4644 HD21 ASN A 286      48.770  50.120  60.610  1.00  0.00           H
ATOM   4645 HD22 ASN A 286      48.680  49.160  59.210  1.00  0.00           H
ATOM   4646  C   ASN A 286      46.430  45.860  61.580  1.00  0.00           C
ATOM   4647  O   ASN A 286      46.370  46.030  62.770  1.00  0.00           O
ATOM   4648  N   SER A 287      45.410  45.940  60.720  1.00  0.00           N
ATOM   4649  HN  SER A 287      45.630  45.850  59.750  1.00  0.00           H
ATOM   4650  CA  SER A 287      44.020  46.200  61.060  1.00  0.00           C
ATOM   4651  HA  SER A 287      43.970  47.220  61.440  1.00  0.00           H
ATOM   4652  CB  SER A 287      43.010  46.140  59.860  1.00  0.00           C
ATOM   4653  HB1 SER A 287      41.950  46.230  60.200  1.00  0.00           H
ATOM   4654  HB2 SER A 287      42.990  45.170  59.350  1.00  0.00           H
ATOM   4655  OG  SER A 287      43.170  47.280  59.040  1.00  0.00           O
ATOM   4656  HG1 SER A 287      44.100  47.320  58.750  1.00  0.00           H
ATOM   4657  C   SER A 287      43.390  45.180  62.080  1.00  0.00           C
ATOM   4658  O   SER A 287      42.500  45.490  62.870  1.00  0.00           O
ATOM   4659  N   MET A 288      43.840  43.950  62.110  1.00  0.00           N
ATOM   4660  HN  MET A 288      44.660  43.690  61.610  1.00  0.00           H
ATOM   4661  CA  MET A 288      43.420  42.850  62.950  1.00  0.00           C
ATOM   4662  HA  MET A 288      42.380  42.930  63.240  1.00  0.00           H
ATOM   4663  CB  MET A 288      43.780  41.540  62.260  1.00  0.00           C
ATOM   4664  HB1 MET A 288      43.330  40.700  62.830  1.00  0.00           H
ATOM   4665  HB2 MET A 288      44.840  41.260  62.200  1.00  0.00           H
ATOM   4666  CG  MET A 288      43.220  41.410  60.820  1.00  0.00           C
ATOM   4667  HG1 MET A 288      43.600  42.260  60.210  1.00  0.00           H
ATOM   4668  HG2 MET A 288      42.110  41.460  60.800  1.00  0.00           H
ATOM   4669  SD  MET A 288      43.820  39.950  59.960  1.00  0.00           S
ATOM   4670  CE  MET A 288      43.010  38.620  60.910  1.00  0.00           C
ATOM   4671  HE1 MET A 288      43.430  37.650  60.570  1.00  0.00           H
ATOM   4672  HE2 MET A 288      41.910  38.510  60.770  1.00  0.00           H
ATOM   4673  HE3 MET A 288      43.410  38.660  61.950  1.00  0.00           H
ATOM   4674  C   MET A 288      44.250  42.830  64.260  1.00  0.00           C
ATOM   4675  O   MET A 288      43.650  42.600  65.290  1.00  0.00           O
ATOM   4676  N   LEU A 289      45.580  43.310  64.180  1.00  0.00           N
ATOM   4677  HN  LEU A 289      45.910  43.600  63.290  1.00  0.00           H
ATOM   4678  CA  LEU A 289      46.520  43.460  65.260  1.00  0.00           C
ATOM   4679  HA  LEU A 289      46.590  42.490  65.740  1.00  0.00           H
ATOM   4680  CB  LEU A 289      47.920  43.780  64.750  1.00  0.00           C
ATOM   4681  HB1 LEU A 289      48.580  44.240  65.520  1.00  0.00           H
ATOM   4682  HB2 LEU A 289      47.890  44.600  64.000  1.00  0.00           H
ATOM   4683  CG  LEU A 289      48.470  42.470  64.170  1.00  0.00           C
ATOM   4684  HG  LEU A 289      47.770  41.890  63.540  1.00  0.00           H
ATOM   4685  CD1 LEU A 289      49.610  42.710  63.130  1.00  0.00           C
ATOM   4686 HD11 LEU A 289      50.280  43.410  63.680  1.00  0.00           H
ATOM   4687 HD12 LEU A 289      49.160  43.190  62.230  1.00  0.00           H
ATOM   4688 HD13 LEU A 289      50.150  41.780  62.880  1.00  0.00           H
ATOM   4689  CD2 LEU A 289      49.070  41.640  65.280  1.00  0.00           C
ATOM   4690 HD21 LEU A 289      49.540  42.270  66.060  1.00  0.00           H
ATOM   4691 HD22 LEU A 289      49.820  40.900  64.930  1.00  0.00           H
ATOM   4692 HD23 LEU A 289      48.220  41.040  65.680  1.00  0.00           H
ATOM   4693  C   LEU A 289      46.090  44.410  66.310  1.00  0.00           C
ATOM   4694  O   LEU A 289      45.970  44.130  67.500  1.00  0.00           O
ATOM   4695  N   ASP A 290      45.690  45.660  65.880  1.00  0.00           N
ATOM   4696  HN  ASP A 290      45.940  45.820  64.920  1.00  0.00           H
ATOM   4697  CA  ASP A 290      45.370  46.830  66.750  1.00  0.00           C
ATOM   4698  HA  ASP A 290      46.110  46.970  67.520  1.00  0.00           H
ATOM   4699  CB  ASP A 290      45.370  48.080  65.840  1.00  0.00           C
ATOM   4700  HB1 ASP A 290      45.170  48.980  66.450  1.00  0.00           H
ATOM   4701  HB2 ASP A 290      44.540  47.940  65.110  1.00  0.00           H
ATOM   4702  CG  ASP A 290      46.800  48.180  65.150  1.00  0.00           C
ATOM   4703  OD1 ASP A 290      47.820  47.740  65.560  1.00  0.00           O
ATOM   4704  OD2 ASP A 290      46.730  48.850  63.960  1.00  0.00           O
ATOM   4705  HD2 ASP A 290      47.610  48.730  63.580  1.00  0.00           H
ATOM   4706  C   ASP A 290      44.270  46.610  67.770  1.00  0.00           C
ATOM   4707  O   ASP A 290      44.390  47.200  68.820  1.00  0.00           O
ATOM   4708  N   PRO A 291      43.190  45.920  67.470  1.00  0.00           N
ATOM   4709  CD  PRO A 291      42.520  45.860  66.170  1.00  0.00           C
ATOM   4710  HD1 PRO A 291      42.870  44.890  65.790  1.00  0.00           H
ATOM   4711  HD2 PRO A 291      42.860  46.730  65.560  1.00  0.00           H
ATOM   4712  CA  PRO A 291      42.220  45.750  68.580  1.00  0.00           C
ATOM   4713  HA  PRO A 291      41.980  46.650  69.110  1.00  0.00           H
ATOM   4714  CB  PRO A 291      41.060  45.110  67.920  1.00  0.00           C
ATOM   4715  HB1 PRO A 291      40.160  45.230  68.570  1.00  0.00           H
ATOM   4716  HB2 PRO A 291      41.230  44.040  67.670  1.00  0.00           H
ATOM   4717  CG  PRO A 291      41.010  45.840  66.590  1.00  0.00           C
ATOM   4718  HG1 PRO A 291      40.430  45.300  65.820  1.00  0.00           H
ATOM   4719  HG2 PRO A 291      40.690  46.880  66.780  1.00  0.00           H
ATOM   4720  C   PRO A 291      42.610  44.750  69.640  1.00  0.00           C
ATOM   4721  O   PRO A 291      42.070  44.910  70.750  1.00  0.00           O
ATOM   4722  N   VAL A 292      43.550  43.800  69.330  1.00  0.00           N
ATOM   4723  HN  VAL A 292      44.020  43.790  68.450  1.00  0.00           H
ATOM   4724  CA  VAL A 292      44.050  42.910  70.360  1.00  0.00           C
ATOM   4725  HA  VAL A 292      43.300  42.580  71.070  1.00  0.00           H
ATOM   4726  CB  VAL A 292      44.600  41.660  69.630  1.00  0.00           C
ATOM   4727  HB  VAL A 292      45.260  41.890  68.770  1.00  0.00           H
ATOM   4728  CG1 VAL A 292      45.260  40.700  70.630  1.00  0.00           C
ATOM   4729 HG11 VAL A 292      44.520  40.280  71.340  1.00  0.00           H
ATOM   4730 HG12 VAL A 292      46.070  41.240  71.180  1.00  0.00           H
ATOM   4731 HG13 VAL A 292      45.860  39.900  70.140  1.00  0.00           H
ATOM   4732  CG2 VAL A 292      43.390  40.860  69.060  1.00  0.00           C
ATOM   4733 HG21 VAL A 292      42.810  40.390  69.880  1.00  0.00           H
ATOM   4734 HG22 VAL A 292      43.730  39.980  68.460  1.00  0.00           H
ATOM   4735 HG23 VAL A 292      42.700  41.480  68.450  1.00  0.00           H
ATOM   4736  C   VAL A 292      45.200  43.730  71.030  1.00  0.00           C
ATOM   4737  O   VAL A 292      45.200  43.800  72.290  1.00  0.00           O
ATOM   4738  N   VAL A 293      46.220  44.280  70.260  1.00  0.00           N
ATOM   4739  HN  VAL A 293      46.090  44.290  69.280  1.00  0.00           H
ATOM   4740  CA  VAL A 293      47.380  44.970  70.860  1.00  0.00           C
ATOM   4741  HA  VAL A 293      47.820  44.280  71.560  1.00  0.00           H
ATOM   4742  CB  VAL A 293      48.430  45.270  69.710  1.00  0.00           C
ATOM   4743  HB  VAL A 293      47.930  45.740  68.840  1.00  0.00           H
ATOM   4744  CG1 VAL A 293      49.660  46.060  70.300  1.00  0.00           C
ATOM   4745 HG11 VAL A 293      50.490  45.910  69.560  1.00  0.00           H
ATOM   4746 HG12 VAL A 293      49.950  45.690  71.300  1.00  0.00           H
ATOM   4747 HG13 VAL A 293      49.390  47.130  70.250  1.00  0.00           H
ATOM   4748  CG2 VAL A 293      48.970  43.890  69.280  1.00  0.00           C
ATOM   4749 HG21 VAL A 293      49.280  43.290  70.160  1.00  0.00           H
ATOM   4750 HG22 VAL A 293      49.720  44.030  68.470  1.00  0.00           H
ATOM   4751 HG23 VAL A 293      48.110  43.420  68.780  1.00  0.00           H
ATOM   4752  C   VAL A 293      47.160  46.250  71.630  1.00  0.00           C
ATOM   4753  O   VAL A 293      47.680  46.380  72.730  1.00  0.00           O
ATOM   4754  N   TYR A 294      46.390  47.190  71.090  1.00  0.00           N
ATOM   4755  HN  TYR A 294      45.870  46.970  70.260  1.00  0.00           H
ATOM   4756  CA  TYR A 294      46.290  48.620  71.440  1.00  0.00           C
ATOM   4757  HA  TYR A 294      47.090  48.860  72.130  1.00  0.00           H
ATOM   4758  CB  TYR A 294      46.550  49.510  70.140  1.00  0.00           C
ATOM   4759  HB1 TYR A 294      46.300  50.580  70.320  1.00  0.00           H
ATOM   4760  HB2 TYR A 294      45.990  49.080  69.280  1.00  0.00           H
ATOM   4761  CG  TYR A 294      48.070  49.380  69.750  1.00  0.00           C
ATOM   4762  CD1 TYR A 294      48.970  49.930  70.690  1.00  0.00           C
ATOM   4763  HD1 TYR A 294      48.670  50.470  71.590  1.00  0.00           H
ATOM   4764  CE1 TYR A 294      50.290  50.150  70.290  1.00  0.00           C
ATOM   4765  HE1 TYR A 294      51.020  50.520  71.010  1.00  0.00           H
ATOM   4766  CZ  TYR A 294      50.690  49.770  68.980  1.00  0.00           C
ATOM   4767  OH  TYR A 294      51.980  49.970  68.540  1.00  0.00           O
ATOM   4768  HH  TYR A 294      52.460  50.270  69.320  1.00  0.00           H
ATOM   4769  CD2 TYR A 294      48.440  48.990  68.480  1.00  0.00           C
ATOM   4770  HD2 TYR A 294      47.760  48.620  67.720  1.00  0.00           H
ATOM   4771  CE2 TYR A 294      49.800  49.150  68.100  1.00  0.00           C
ATOM   4772  HE2 TYR A 294      50.090  49.110  67.070  1.00  0.00           H
ATOM   4773  C   TYR A 294      44.990  48.980  72.140  1.00  0.00           C
ATOM   4774  O   TYR A 294      45.000  49.210  73.340  1.00  0.00           O
ATOM   4775  N   TYR A 295      43.860  49.090  71.430  1.00  0.00           N
ATOM   4776  HN  TYR A 295      43.710  48.460  70.680  1.00  0.00           H
ATOM   4777  CA  TYR A 295      42.740  49.860  71.930  1.00  0.00           C
ATOM   4778  HA  TYR A 295      43.040  50.900  71.930  1.00  0.00           H
ATOM   4779  CB  TYR A 295      41.560  49.800  70.910  1.00  0.00           C
ATOM   4780  HB1 TYR A 295      40.650  50.360  71.180  1.00  0.00           H
ATOM   4781  HB2 TYR A 295      41.260  48.730  71.050  1.00  0.00           H
ATOM   4782  CG  TYR A 295      41.890  50.000  69.440  1.00  0.00           C
ATOM   4783  CD1 TYR A 295      42.730  51.070  69.070  1.00  0.00           C
ATOM   4784  HD1 TYR A 295      43.210  51.530  69.910  1.00  0.00           H
ATOM   4785  CE1 TYR A 295      43.060  51.310  67.700  1.00  0.00           C
ATOM   4786  HE1 TYR A 295      43.640  52.180  67.430  1.00  0.00           H
ATOM   4787  CZ  TYR A 295      42.630  50.450  66.720  1.00  0.00           C
ATOM   4788  OH  TYR A 295      42.960  50.630  65.360  1.00  0.00           O
ATOM   4789  HH  TYR A 295      42.390  50.040  64.860  1.00  0.00           H
ATOM   4790  CD2 TYR A 295      41.400  49.130  68.430  1.00  0.00           C
ATOM   4791  HD2 TYR A 295      40.800  48.270  68.690  1.00  0.00           H
ATOM   4792  CE2 TYR A 295      41.770  49.340  67.110  1.00  0.00           C
ATOM   4793  HE2 TYR A 295      41.320  48.680  66.380  1.00  0.00           H
ATOM   4794  C   TYR A 295      42.110  49.610  73.310  1.00  0.00           C
ATOM   4795  O   TYR A 295      41.640  50.500  74.020  1.00  0.00           O
ATOM   4796  N   PHE A 296      42.080  48.240  73.710  1.00  0.00           N
ATOM   4797  HN  PHE A 296      42.570  47.520  73.230  1.00  0.00           H
ATOM   4798  CA  PHE A 296      41.360  47.670  74.860  1.00  0.00           C
ATOM   4799  HA  PHE A 296      40.750  48.360  75.430  1.00  0.00           H
ATOM   4800  CB  PHE A 296      40.500  46.500  74.370  1.00  0.00           C
ATOM   4801  HB1 PHE A 296      39.800  46.010  75.090  1.00  0.00           H
ATOM   4802  HB2 PHE A 296      41.180  45.650  74.110  1.00  0.00           H
ATOM   4803  CG  PHE A 296      39.650  46.760  73.160  1.00  0.00           C
ATOM   4804  CD1 PHE A 296      39.390  45.770  72.150  1.00  0.00           C
ATOM   4805  HD1 PHE A 296      39.920  44.830  72.140  1.00  0.00           H
ATOM   4806  CE1 PHE A 296      38.660  46.040  71.010  1.00  0.00           C
ATOM   4807  HE1 PHE A 296      38.540  45.280  70.260  1.00  0.00           H
ATOM   4808  CZ  PHE A 296      38.200  47.340  70.780  1.00  0.00           C
ATOM   4809  HZ  PHE A 296      37.670  47.590  69.870  1.00  0.00           H
ATOM   4810  CD2 PHE A 296      39.020  48.010  73.000  1.00  0.00           C
ATOM   4811  HD2 PHE A 296      39.050  48.770  73.770  1.00  0.00           H
ATOM   4812  CE2 PHE A 296      38.370  48.290  71.800  1.00  0.00           C
ATOM   4813  HE2 PHE A 296      38.050  49.280  71.550  1.00  0.00           H
ATOM   4814  C   PHE A 296      42.360  47.140  75.910  1.00  0.00           C
ATOM   4815  O   PHE A 296      41.940  46.740  76.980  1.00  0.00           O
ATOM   4816  N   SER A 297      43.660  47.110  75.530  1.00  0.00           N
ATOM   4817  HN  SER A 297      43.890  47.480  74.640  1.00  0.00           H
ATOM   4818  CA  SER A 297      44.700  46.400  76.230  1.00  0.00           C
ATOM   4819  HA  SER A 297      44.550  45.330  76.240  1.00  0.00           H
ATOM   4820  CB  SER A 297      45.980  46.360  75.400  1.00  0.00           C
ATOM   4821  HB1 SER A 297      46.300  47.380  75.100  1.00  0.00           H
ATOM   4822  HB2 SER A 297      45.860  45.810  74.450  1.00  0.00           H
ATOM   4823  OG  SER A 297      47.020  45.730  76.100  1.00  0.00           O
ATOM   4824  HG1 SER A 297      46.870  44.780  76.110  1.00  0.00           H
ATOM   4825  C   SER A 297      44.900  46.720  77.670  1.00  0.00           C
ATOM   4826  O   SER A 297      44.760  47.910  78.030  1.00  0.00           O
ATOM   4827  N   SER A 298      45.310  45.770  78.520  1.00  0.00           N
ATOM   4828  HN  SER A 298      45.380  44.810  78.260  1.00  0.00           H
ATOM   4829  CA  SER A 298      45.460  46.100  79.970  1.00  0.00           C
ATOM   4830  HA  SER A 298      45.160  47.120  80.180  1.00  0.00           H
ATOM   4831  CB  SER A 298      44.550  45.150  80.860  1.00  0.00           C
ATOM   4832  HB1 SER A 298      44.990  44.130  80.900  1.00  0.00           H
ATOM   4833  HB2 SER A 298      43.470  45.040  80.670  1.00  0.00           H
ATOM   4834  OG  SER A 298      44.650  45.560  82.250  1.00  0.00           O
ATOM   4835  HG1 SER A 298      44.050  46.300  82.310  1.00  0.00           H
ATOM   4836  C   SER A 298      46.940  45.850  80.390  1.00  0.00           C
ATOM   4837  O   SER A 298      47.400  44.900  79.830  1.00  0.00           O
ATOM   4838  N   PRO A 299      47.590  46.580  81.340  1.00  0.00           N
ATOM   4839  CD  PRO A 299      47.150  47.780  82.090  1.00  0.00           C
ATOM   4840  HD1 PRO A 299      46.240  47.600  82.710  1.00  0.00           H
ATOM   4841  HD2 PRO A 299      46.770  48.530  81.370  1.00  0.00           H
ATOM   4842  CA  PRO A 299      49.050  46.340  81.660  1.00  0.00           C
ATOM   4843  HA  PRO A 299      49.640  46.860  80.910  1.00  0.00           H
ATOM   4844  CB  PRO A 299      49.160  46.900  83.060  1.00  0.00           C
ATOM   4845  HB1 PRO A 299      50.250  46.970  83.270  1.00  0.00           H
ATOM   4846  HB2 PRO A 299      48.620  46.210  83.740  1.00  0.00           H
ATOM   4847  CG  PRO A 299      48.410  48.190  82.860  1.00  0.00           C
ATOM   4848  HG1 PRO A 299      48.180  48.710  83.820  1.00  0.00           H
ATOM   4849  HG2 PRO A 299      48.950  48.860  82.150  1.00  0.00           H
ATOM   4850  C   PRO A 299      49.560  44.930  81.570  1.00  0.00           C
ATOM   4851  O   PRO A 299      48.810  44.070  81.910  1.00  0.00           O
ATOM   4852  N   SER A 300      50.780  44.680  81.020  1.00  0.00           N
ATOM   4853  HN  SER A 300      51.240  45.490  80.660  1.00  0.00           H
ATOM   4854  CA  SER A 300      51.400  43.370  81.000  1.00  0.00           C
ATOM   4855  HA  SER A 300      50.640  42.670  80.680  1.00  0.00           H
ATOM   4856  CB  SER A 300      52.600  43.260  79.970  1.00  0.00           C
ATOM   4857  HB1 SER A 300      53.070  42.260  79.970  1.00  0.00           H
ATOM   4858  HB2 SER A 300      53.360  44.020  80.250  1.00  0.00           H
ATOM   4859  OG  SER A 300      52.210  43.600  78.620  1.00  0.00           O
ATOM   4860  HG1 SER A 300      51.830  42.780  78.290  1.00  0.00           H
ATOM   4861  C   SER A 300      51.820  42.750  82.330  1.00  0.00           C
ATOM   4862  O   SER A 300      52.100  43.410  83.320  1.00  0.00           O
ATOM   4863  NT  SER A 300      51.690  41.410  82.320  1.00  0.00           N
ATOM   4864  HNT SER A 300      51.560  40.920  81.460  1.00  0.00           H
ATOM   4865  CAT SER A 300      52.150  40.650  83.470  1.00  0.00           C
ATOM   4866  HT1 SER A 300      51.320  40.550  84.210  1.00  0.00           H
ATOM   4867  HT2 SER A 300      53.060  41.100  83.940  1.00  0.00           H
ATOM   4868  HT3 SER A 300      52.480  39.640  83.140  1.00  0.00           H
TER
ENDMDL
