# Supplementary material for: Structural basis of hydroxycarboxylic acid receptor signaling mechanisms through ligand binding
Source: Nat Commun. 2023 Sep 22;14:5899. doi: 10.1038/s41467-023-41650-7 (PMC10516952; doi:10.1038/s41467-023-41650-7)
Supplement: Supplementary file 4 — Source Data [file 41467_2023_41650_MOESM4_ESM.zip › source file/molecular dynamics simulations trajectories/without_gsk_run1/without_gsk_run1_900ns.pdb]

REMARK    GENERATED BY TRJCONV
TITLE     Title t= 900000.00000 step= 450000000
REMARK    THIS IS A SIMULATION BOX
CRYST1   95.869   95.869  111.451  90.00  90.00  90.00 P 1           1
MODEL        1
ATOM      1  CAY HSD A   9      51.550  40.800  30.330  1.00  0.00           C
ATOM      2  HY1 HSD A   9      52.140  41.450  31.010  1.00  0.00           H
ATOM      3  HY2 HSD A   9      52.140  39.880  30.120  1.00  0.00           H
ATOM      4  HY3 HSD A   9      50.560  40.490  30.770  1.00  0.00           H
ATOM      5  CY  HSD A   9      51.240  41.530  29.070  1.00  0.00           C
ATOM      6  OY  HSD A   9      52.070  41.460  28.140  1.00  0.00           O
ATOM      7  N   HSD A   9      50.210  42.370  29.110  1.00  0.00           N
ATOM      8  HN  HSD A   9      49.680  42.420  29.950  1.00  0.00           H
ATOM      9  CA  HSD A   9      49.960  43.300  28.030  1.00  0.00           C
ATOM     10  HA  HSD A   9      50.710  43.340  27.240  1.00  0.00           H
ATOM     11  CB  HSD A   9      48.550  43.020  27.320  1.00  0.00           C
ATOM     12  HB1 HSD A   9      48.240  43.810  26.590  1.00  0.00           H
ATOM     13  HB2 HSD A   9      47.740  43.040  28.070  1.00  0.00           H
ATOM     14  ND1 HSD A   9      49.020  41.600  25.240  1.00  0.00           N
ATOM     15  HD1 HSD A   9      49.350  42.410  24.770  1.00  0.00           H
ATOM     16  CG  HSD A   9      48.500  41.650  26.510  1.00  0.00           C
ATOM     17  CE1 HSD A   9      48.960  40.290  24.800  1.00  0.00           C
ATOM     18  HE1 HSD A   9      49.290  40.020  23.800  1.00  0.00           H
ATOM     19  NE2 HSD A   9      48.330  39.580  25.700  1.00  0.00           N
ATOM     20  CD2 HSD A   9      48.050  40.420  26.790  1.00  0.00           C
ATOM     21  HD2 HSD A   9      47.350  40.010  27.510  1.00  0.00           H
ATOM     22  C   HSD A   9      49.870  44.620  28.630  1.00  0.00           C
ATOM     23  O   HSD A   9      49.850  44.690  29.860  1.00  0.00           O
ATOM     24  N   PHE A  10      49.970  45.730  27.830  1.00  0.00           N
ATOM     25  HN  PHE A  10      49.990  45.600  26.850  1.00  0.00           H
ATOM     26  CA  PHE A  10      50.370  46.990  28.380  1.00  0.00           C
ATOM     27  HA  PHE A  10      51.050  46.690  29.170  1.00  0.00           H
ATOM     28  CB  PHE A  10      51.040  47.880  27.280  1.00  0.00           C
ATOM     29  HB1 PHE A  10      51.260  48.940  27.500  1.00  0.00           H
ATOM     30  HB2 PHE A  10      50.240  48.050  26.520  1.00  0.00           H
ATOM     31  CG  PHE A  10      52.290  47.310  26.730  1.00  0.00           C
ATOM     32  CD1 PHE A  10      52.550  47.250  25.340  1.00  0.00           C
ATOM     33  HD1 PHE A  10      51.760  47.430  24.640  1.00  0.00           H
ATOM     34  CE1 PHE A  10      53.870  47.030  24.910  1.00  0.00           C
ATOM     35  HE1 PHE A  10      54.090  47.040  23.850  1.00  0.00           H
ATOM     36  CZ  PHE A  10      54.840  46.750  25.850  1.00  0.00           C
ATOM     37  HZ  PHE A  10      55.880  46.620  25.560  1.00  0.00           H
ATOM     38  CD2 PHE A  10      53.250  47.050  27.720  1.00  0.00           C
ATOM     39  HD2 PHE A  10      53.100  47.060  28.790  1.00  0.00           H
ATOM     40  CE2 PHE A  10      54.530  46.720  27.210  1.00  0.00           C
ATOM     41  HE2 PHE A  10      55.290  46.590  27.970  1.00  0.00           H
ATOM     42  C   PHE A  10      49.290  47.900  28.950  1.00  0.00           C
ATOM     43  O   PHE A  10      48.210  48.190  28.410  1.00  0.00           O
ATOM     44  N   LEU A  11      49.720  48.530  30.040  1.00  0.00           N
ATOM     45  HN  LEU A  11      50.520  48.180  30.530  1.00  0.00           H
ATOM     46  CA  LEU A  11      49.170  49.710  30.640  1.00  0.00           C
ATOM     47  HA  LEU A  11      48.190  49.880  30.240  1.00  0.00           H
ATOM     48  CB  LEU A  11      49.010  49.400  32.210  1.00  0.00           C
ATOM     49  HB1 LEU A  11      49.960  49.680  32.720  1.00  0.00           H
ATOM     50  HB2 LEU A  11      48.640  48.350  32.260  1.00  0.00           H
ATOM     51  CG  LEU A  11      47.960  50.150  33.030  1.00  0.00           C
ATOM     52  HG  LEU A  11      48.100  51.210  32.740  1.00  0.00           H
ATOM     53  CD1 LEU A  11      46.530  49.690  32.720  1.00  0.00           C
ATOM     54 HD11 LEU A  11      45.850  50.460  33.120  1.00  0.00           H
ATOM     55 HD12 LEU A  11      46.370  48.710  33.240  1.00  0.00           H
ATOM     56 HD13 LEU A  11      46.310  49.690  31.630  1.00  0.00           H
ATOM     57  CD2 LEU A  11      48.260  50.170  34.500  1.00  0.00           C
ATOM     58 HD21 LEU A  11      49.070  50.900  34.770  1.00  0.00           H
ATOM     59 HD22 LEU A  11      48.450  49.150  34.890  1.00  0.00           H
ATOM     60 HD23 LEU A  11      47.320  50.500  34.990  1.00  0.00           H
ATOM     61  C   LEU A  11      50.100  50.890  30.440  1.00  0.00           C
ATOM     62  O   LEU A  11      51.320  50.680  30.250  1.00  0.00           O
ATOM     63  N   GLU A  12      49.650  52.130  30.330  1.00  0.00           N
ATOM     64  HN  GLU A  12      48.660  52.270  30.240  1.00  0.00           H
ATOM     65  CA  GLU A  12      50.530  53.270  30.220  1.00  0.00           C
ATOM     66  HA  GLU A  12      51.550  52.930  30.290  1.00  0.00           H
ATOM     67  CB  GLU A  12      50.270  54.090  28.910  1.00  0.00           C
ATOM     68  HB1 GLU A  12      50.810  55.050  28.910  1.00  0.00           H
ATOM     69  HB2 GLU A  12      49.220  54.400  28.760  1.00  0.00           H
ATOM     70  CG  GLU A  12      50.770  53.180  27.740  1.00  0.00           C
ATOM     71  HG1 GLU A  12      50.480  52.110  27.870  1.00  0.00           H
ATOM     72  HG2 GLU A  12      51.880  53.290  27.710  1.00  0.00           H
ATOM     73  CD  GLU A  12      50.200  53.740  26.430  1.00  0.00           C
ATOM     74  OE1 GLU A  12      49.950  52.940  25.490  1.00  0.00           O
ATOM     75  OE2 GLU A  12      50.000  54.970  26.330  1.00  0.00           O
ATOM     76  C   GLU A  12      50.500  54.180  31.380  1.00  0.00           C
ATOM     77  O   GLU A  12      49.610  55.030  31.520  1.00  0.00           O
ATOM     78  N   ILE A  13      51.560  54.160  32.200  1.00  0.00           N
ATOM     79  HN  ILE A  13      52.330  53.520  32.150  1.00  0.00           H
ATOM     80  CA  ILE A  13      51.680  55.060  33.320  1.00  0.00           C
ATOM     81  HA  ILE A  13      50.740  55.530  33.560  1.00  0.00           H
ATOM     82  CB  ILE A  13      52.130  54.350  34.530  1.00  0.00           C
ATOM     83  HB  ILE A  13      53.190  54.100  34.340  1.00  0.00           H
ATOM     84  CG2 ILE A  13      52.060  55.210  35.800  1.00  0.00           C
ATOM     85 HG21 ILE A  13      52.480  54.620  36.640  1.00  0.00           H
ATOM     86 HG22 ILE A  13      51.020  55.470  36.100  1.00  0.00           H
ATOM     87 HG23 ILE A  13      52.710  56.110  35.770  1.00  0.00           H
ATOM     88  CG1 ILE A  13      51.440  52.960  34.750  1.00  0.00           C
ATOM     89 HG11 ILE A  13      51.290  52.410  33.800  1.00  0.00           H
ATOM     90 HG12 ILE A  13      50.430  53.190  35.150  1.00  0.00           H
ATOM     91  CD  ILE A  13      52.360  52.080  35.670  1.00  0.00           C
ATOM     92  HD1 ILE A  13      51.980  51.040  35.730  1.00  0.00           H
ATOM     93  HD2 ILE A  13      52.430  52.520  36.690  1.00  0.00           H
ATOM     94  HD3 ILE A  13      53.390  52.070  35.260  1.00  0.00           H
ATOM     95  C   ILE A  13      52.650  56.080  32.760  1.00  0.00           C
ATOM     96  O   ILE A  13      53.770  55.780  32.330  1.00  0.00           O
ATOM     97  N   ASP A  14      52.240  57.350  32.600  1.00  0.00           N
ATOM     98  HN  ASP A  14      51.310  57.640  32.800  1.00  0.00           H
ATOM     99  CA  ASP A  14      53.000  58.490  32.070  1.00  0.00           C
ATOM    100  HA  ASP A  14      52.260  59.280  32.000  1.00  0.00           H
ATOM    101  CB  ASP A  14      54.100  59.030  32.970  1.00  0.00           C
ATOM    102  HB1 ASP A  14      54.720  59.820  32.480  1.00  0.00           H
ATOM    103  HB2 ASP A  14      54.780  58.160  33.060  1.00  0.00           H
ATOM    104  CG  ASP A  14      53.700  59.490  34.340  1.00  0.00           C
ATOM    105  OD1 ASP A  14      52.480  59.550  34.640  1.00  0.00           O
ATOM    106  OD2 ASP A  14      54.660  59.770  35.120  1.00  0.00           O
ATOM    107  C   ASP A  14      53.570  58.240  30.620  1.00  0.00           C
ATOM    108  O   ASP A  14      54.630  58.740  30.210  1.00  0.00           O
ATOM    109  N   LYS A  15      52.870  57.420  29.840  1.00  0.00           N
ATOM    110  HN  LYS A  15      51.960  57.190  30.170  1.00  0.00           H
ATOM    111  CA  LYS A  15      53.070  56.980  28.470  1.00  0.00           C
ATOM    112  HA  LYS A  15      52.120  56.660  28.090  1.00  0.00           H
ATOM    113  CB  LYS A  15      53.340  58.190  27.450  1.00  0.00           C
ATOM    114  HB1 LYS A  15      53.590  57.730  26.460  1.00  0.00           H
ATOM    115  HB2 LYS A  15      54.190  58.840  27.710  1.00  0.00           H
ATOM    116  CG  LYS A  15      52.110  59.160  27.240  1.00  0.00           C
ATOM    117  HG1 LYS A  15      52.370  60.160  26.810  1.00  0.00           H
ATOM    118  HG2 LYS A  15      51.610  59.230  28.220  1.00  0.00           H
ATOM    119  CD  LYS A  15      51.310  58.440  26.140  1.00  0.00           C
ATOM    120  HD1 LYS A  15      50.960  57.430  26.450  1.00  0.00           H
ATOM    121  HD2 LYS A  15      51.890  58.300  25.200  1.00  0.00           H
ATOM    122  CE  LYS A  15      50.120  59.390  25.780  1.00  0.00           C
ATOM    123  HE1 LYS A  15      50.340  60.380  25.340  1.00  0.00           H
ATOM    124  HE2 LYS A  15      49.690  59.590  26.790  1.00  0.00           H
ATOM    125  NZ  LYS A  15      49.110  58.710  24.980  1.00  0.00           N
ATOM    126  HZ1 LYS A  15      48.810  57.910  25.590  1.00  0.00           H
ATOM    127  HZ2 LYS A  15      49.710  58.400  24.200  1.00  0.00           H
ATOM    128  HZ3 LYS A  15      48.240  59.210  24.680  1.00  0.00           H
ATOM    129  C   LYS A  15      54.020  55.750  28.320  1.00  0.00           C
ATOM    130  O   LYS A  15      54.100  55.120  27.260  1.00  0.00           O
ATOM    131  N   LYS A  16      54.640  55.330  29.370  1.00  0.00           N
ATOM    132  HN  LYS A  16      54.550  55.770  30.260  1.00  0.00           H
ATOM    133  CA  LYS A  16      55.630  54.230  29.330  1.00  0.00           C
ATOM    134  HA  LYS A  16      56.180  54.310  28.410  1.00  0.00           H
ATOM    135  CB  LYS A  16      56.480  54.380  30.600  1.00  0.00           C
ATOM    136  HB1 LYS A  16      57.340  53.680  30.600  1.00  0.00           H
ATOM    137  HB2 LYS A  16      55.810  54.130  31.430  1.00  0.00           H
ATOM    138  CG  LYS A  16      57.040  55.800  30.920  1.00  0.00           C
ATOM    139  HG1 LYS A  16      57.920  55.680  31.590  1.00  0.00           H
ATOM    140  HG2 LYS A  16      56.340  56.540  31.370  1.00  0.00           H
ATOM    141  CD  LYS A  16      57.670  56.550  29.690  1.00  0.00           C
ATOM    142  HD1 LYS A  16      56.890  56.750  28.940  1.00  0.00           H
ATOM    143  HD2 LYS A  16      58.430  55.940  29.160  1.00  0.00           H
ATOM    144  CE  LYS A  16      58.170  57.870  30.190  1.00  0.00           C
ATOM    145  HE1 LYS A  16      58.930  57.740  31.000  1.00  0.00           H
ATOM    146  HE2 LYS A  16      57.430  58.570  30.630  1.00  0.00           H
ATOM    147  NZ  LYS A  16      58.670  58.580  28.950  1.00  0.00           N
ATOM    148  HZ1 LYS A  16      58.040  58.460  28.140  1.00  0.00           H
ATOM    149  HZ2 LYS A  16      59.610  58.290  28.610  1.00  0.00           H
ATOM    150  HZ3 LYS A  16      58.690  59.610  29.050  1.00  0.00           H
ATOM    151  C   LYS A  16      54.850  52.900  29.440  1.00  0.00           C
ATOM    152  O   LYS A  16      53.960  52.710  30.300  1.00  0.00           O
ATOM    153  N   ASN A  17      55.130  52.010  28.480  1.00  0.00           N
ATOM    154  HN  ASN A  17      55.910  52.120  27.870  1.00  0.00           H
ATOM    155  CA  ASN A  17      54.300  50.790  28.350  1.00  0.00           C
ATOM    156  HA  ASN A  17      53.260  51.000  28.590  1.00  0.00           H
ATOM    157  CB  ASN A  17      54.210  50.280  26.870  1.00  0.00           C
ATOM    158  HB1 ASN A  17      53.390  49.540  26.720  1.00  0.00           H
ATOM    159  HB2 ASN A  17      55.120  49.720  26.600  1.00  0.00           H
ATOM    160  CG  ASN A  17      53.980  51.500  26.020  1.00  0.00           C
ATOM    161  OD1 ASN A  17      54.870  52.180  25.460  1.00  0.00           O
ATOM    162  ND2 ASN A  17      52.690  51.810  25.660  1.00  0.00           N
ATOM    163 HD21 ASN A  17      51.990  51.090  25.780  1.00  0.00           H
ATOM    164 HD22 ASN A  17      52.390  52.720  25.390  1.00  0.00           H
ATOM    165  C   ASN A  17      54.710  49.740  29.380  1.00  0.00           C
ATOM    166  O   ASN A  17      55.840  49.170  29.380  1.00  0.00           O
ATOM    167  N   CYS A  18      53.870  49.470  30.460  1.00  0.00           N
ATOM    168  HN  CYS A  18      53.020  49.990  30.530  1.00  0.00           H
ATOM    169  CA  CYS A  18      54.200  48.760  31.630  1.00  0.00           C
ATOM    170  HA  CYS A  18      55.210  48.380  31.610  1.00  0.00           H
ATOM    171  CB  CYS A  18      53.970  49.600  32.920  1.00  0.00           C
ATOM    172  HB1 CYS A  18      53.870  48.970  33.820  1.00  0.00           H
ATOM    173  HB2 CYS A  18      52.910  49.940  32.840  1.00  0.00           H
ATOM    174  SG  CYS A  18      55.100  50.950  33.160  1.00  0.00           S
ATOM    175  C   CYS A  18      53.160  47.620  31.690  1.00  0.00           C
ATOM    176  O   CYS A  18      51.950  47.850  31.590  1.00  0.00           O
ATOM    177  N   CYS A  19      53.560  46.340  31.820  1.00  0.00           N
ATOM    178  HN  CYS A  19      54.530  46.270  32.040  1.00  0.00           H
ATOM    179  CA  CYS A  19      52.730  45.180  31.710  1.00  0.00           C
ATOM    180  HA  CYS A  19      52.090  45.290  30.840  1.00  0.00           H
ATOM    181  CB  CYS A  19      53.630  43.960  31.570  1.00  0.00           C
ATOM    182  HB1 CYS A  19      53.090  43.000  31.390  1.00  0.00           H
ATOM    183  HB2 CYS A  19      54.250  43.870  32.490  1.00  0.00           H
ATOM    184  SG  CYS A  19      54.740  44.160  30.050  1.00  0.00           S
ATOM    185  C   CYS A  19      51.790  44.920  32.880  1.00  0.00           C
ATOM    186  O   CYS A  19      52.100  45.030  34.040  1.00  0.00           O
ATOM    187  N   VAL A  20      50.600  44.410  32.610  1.00  0.00           N
ATOM    188  HN  VAL A  20      50.160  44.470  31.710  1.00  0.00           H
ATOM    189  CA  VAL A  20      49.630  44.030  33.610  1.00  0.00           C
ATOM    190  HA  VAL A  20      50.070  43.870  34.580  1.00  0.00           H
ATOM    191  CB  VAL A  20      48.480  44.990  33.770  1.00  0.00           C
ATOM    192  HB  VAL A  20      48.930  45.800  34.360  1.00  0.00           H
ATOM    193  CG1 VAL A  20      47.850  45.640  32.470  1.00  0.00           C
ATOM    194 HG11 VAL A  20      47.330  44.920  31.810  1.00  0.00           H
ATOM    195 HG12 VAL A  20      48.600  46.170  31.850  1.00  0.00           H
ATOM    196 HG13 VAL A  20      47.180  46.510  32.670  1.00  0.00           H
ATOM    197  CG2 VAL A  20      47.360  44.320  34.650  1.00  0.00           C
ATOM    198 HG21 VAL A  20      47.830  44.070  35.640  1.00  0.00           H
ATOM    199 HG22 VAL A  20      47.090  43.290  34.310  1.00  0.00           H
ATOM    200 HG23 VAL A  20      46.550  45.050  34.890  1.00  0.00           H
ATOM    201  C   VAL A  20      49.220  42.600  33.230  1.00  0.00           C
ATOM    202  O   VAL A  20      49.170  42.210  32.030  1.00  0.00           O
ATOM    203  N   PHE A  21      49.070  41.650  34.210  1.00  0.00           N
ATOM    204  HN  PHE A  21      49.110  41.920  35.180  1.00  0.00           H
ATOM    205  CA  PHE A  21      49.070  40.240  34.140  1.00  0.00           C
ATOM    206  HA  PHE A  21      49.210  39.900  33.120  1.00  0.00           H
ATOM    207  CB  PHE A  21      50.260  39.640  34.910  1.00  0.00           C
ATOM    208  HB1 PHE A  21      50.240  38.520  34.920  1.00  0.00           H
ATOM    209  HB2 PHE A  21      50.310  40.090  35.930  1.00  0.00           H
ATOM    210  CG  PHE A  21      51.610  39.970  34.190  1.00  0.00           C
ATOM    211  CD1 PHE A  21      52.330  41.200  34.430  1.00  0.00           C
ATOM    212  HD1 PHE A  21      52.170  41.910  35.240  1.00  0.00           H
ATOM    213  CE1 PHE A  21      53.550  41.470  33.780  1.00  0.00           C
ATOM    214  HE1 PHE A  21      54.080  42.400  33.970  1.00  0.00           H
ATOM    215  CZ  PHE A  21      53.960  40.510  32.730  1.00  0.00           C
ATOM    216  HZ  PHE A  21      54.860  40.660  32.170  1.00  0.00           H
ATOM    217  CD2 PHE A  21      52.130  39.000  33.320  1.00  0.00           C
ATOM    218  HD2 PHE A  21      51.580  38.070  33.290  1.00  0.00           H
ATOM    219  CE2 PHE A  21      53.280  39.280  32.620  1.00  0.00           C
ATOM    220  HE2 PHE A  21      53.670  38.540  31.950  1.00  0.00           H
ATOM    221  C   PHE A  21      47.720  39.650  34.570  1.00  0.00           C
ATOM    222  O   PHE A  21      47.100  40.130  35.540  1.00  0.00           O
ATOM    223  N   ARG A  22      47.130  38.670  33.830  1.00  0.00           N
ATOM    224  HN  ARG A  22      47.710  38.430  33.050  1.00  0.00           H
ATOM    225  CA  ARG A  22      45.870  38.040  33.970  1.00  0.00           C
ATOM    226  HA  ARG A  22      45.240  38.680  34.560  1.00  0.00           H
ATOM    227  CB  ARG A  22      45.070  37.890  32.660  1.00  0.00           C
ATOM    228  HB1 ARG A  22      44.040  37.530  32.850  1.00  0.00           H
ATOM    229  HB2 ARG A  22      45.540  37.160  31.970  1.00  0.00           H
ATOM    230  CG  ARG A  22      45.010  39.260  31.880  1.00  0.00           C
ATOM    231  HG1 ARG A  22      44.760  38.990  30.830  1.00  0.00           H
ATOM    232  HG2 ARG A  22      45.980  39.790  31.820  1.00  0.00           H
ATOM    233  CD  ARG A  22      44.020  40.320  32.500  1.00  0.00           C
ATOM    234  HD1 ARG A  22      44.350  40.910  33.390  1.00  0.00           H
ATOM    235  HD2 ARG A  22      43.030  39.900  32.730  1.00  0.00           H
ATOM    236  NE  ARG A  22      43.720  41.350  31.460  1.00  0.00           N
ATOM    237  HE  ARG A  22      44.210  41.320  30.580  1.00  0.00           H
ATOM    238  CZ  ARG A  22      42.750  42.240  31.440  1.00  0.00           C
ATOM    239  NH1 ARG A  22      41.910  42.300  32.450  1.00  0.00           N
ATOM    240 HH11 ARG A  22      41.080  42.840  32.300  1.00  0.00           H
ATOM    241 HH12 ARG A  22      42.110  41.770  33.270  1.00  0.00           H
ATOM    242  NH2 ARG A  22      42.620  42.920  30.380  1.00  0.00           N
ATOM    243 HH21 ARG A  22      43.320  42.840  29.680  1.00  0.00           H
ATOM    244 HH22 ARG A  22      41.820  43.500  30.210  1.00  0.00           H
ATOM    245  C   ARG A  22      45.890  36.710  34.640  1.00  0.00           C
ATOM    246  O   ARG A  22      44.880  36.060  34.840  1.00  0.00           O
ATOM    247  N   ASP A  23      47.060  36.310  35.080  1.00  0.00           N
ATOM    248  HN  ASP A  23      47.880  36.880  35.080  1.00  0.00           H
ATOM    249  CA  ASP A  23      47.390  34.980  35.390  1.00  0.00           C
ATOM    250  HA  ASP A  23      47.270  34.550  34.410  1.00  0.00           H
ATOM    251  CB  ASP A  23      48.880  34.780  35.660  1.00  0.00           C
ATOM    252  HB1 ASP A  23      48.990  33.680  35.810  1.00  0.00           H
ATOM    253  HB2 ASP A  23      49.250  35.290  36.580  1.00  0.00           H
ATOM    254  CG  ASP A  23      49.760  35.200  34.530  1.00  0.00           C
ATOM    255  OD1 ASP A  23      49.230  35.470  33.380  1.00  0.00           O
ATOM    256  OD2 ASP A  23      50.990  35.420  34.720  1.00  0.00           O
ATOM    257  C   ASP A  23      46.510  34.260  36.410  1.00  0.00           C
ATOM    258  O   ASP A  23      46.080  34.850  37.400  1.00  0.00           O
ATOM    259  N   ASP A  24      46.330  32.920  36.290  1.00  0.00           N
ATOM    260  HN  ASP A  24      46.840  32.380  35.630  1.00  0.00           H
ATOM    261  CA  ASP A  24      45.570  32.030  37.190  1.00  0.00           C
ATOM    262  HA  ASP A  24      44.640  32.550  37.360  1.00  0.00           H
ATOM    263  CB  ASP A  24      45.140  30.770  36.430  1.00  0.00           C
ATOM    264  HB1 ASP A  24      44.400  30.150  36.980  1.00  0.00           H
ATOM    265  HB2 ASP A  24      45.990  30.180  36.050  1.00  0.00           H
ATOM    266  CG  ASP A  24      44.470  31.170  35.110  1.00  0.00           C
ATOM    267  OD1 ASP A  24      45.040  30.820  34.040  1.00  0.00           O
ATOM    268  OD2 ASP A  24      43.440  31.930  35.170  1.00  0.00           O
ATOM    269  C   ASP A  24      46.120  31.760  38.610  1.00  0.00           C
ATOM    270  O   ASP A  24      47.230  32.100  38.960  1.00  0.00           O
ATOM    271  N   PHE A  25      45.260  31.090  39.420  1.00  0.00           N
ATOM    272  HN  PHE A  25      44.400  30.740  39.070  1.00  0.00           H
ATOM    273  CA  PHE A  25      45.520  30.710  40.800  1.00  0.00           C
ATOM    274  HA  PHE A  25      44.690  30.080  41.080  1.00  0.00           H
ATOM    275  CB  PHE A  25      46.670  29.620  40.890  1.00  0.00           C
ATOM    276  HB1 PHE A  25      47.590  30.090  40.480  1.00  0.00           H
ATOM    277  HB2 PHE A  25      46.390  28.770  40.220  1.00  0.00           H
ATOM    278  CG  PHE A  25      47.200  29.140  42.270  1.00  0.00           C
ATOM    279  CD1 PHE A  25      46.390  28.290  43.040  1.00  0.00           C
ATOM    280  HD1 PHE A  25      45.390  28.000  42.770  1.00  0.00           H
ATOM    281  CE1 PHE A  25      46.840  27.980  44.310  1.00  0.00           C
ATOM    282  HE1 PHE A  25      46.150  27.340  44.850  1.00  0.00           H
ATOM    283  CZ  PHE A  25      48.080  28.290  44.760  1.00  0.00           C
ATOM    284  HZ  PHE A  25      48.330  27.970  45.760  1.00  0.00           H
ATOM    285  CD2 PHE A  25      48.520  29.400  42.670  1.00  0.00           C
ATOM    286  HD2 PHE A  25      49.170  30.020  42.080  1.00  0.00           H
ATOM    287  CE2 PHE A  25      48.930  29.050  43.970  1.00  0.00           C
ATOM    288  HE2 PHE A  25      49.860  29.470  44.330  1.00  0.00           H
ATOM    289  C   PHE A  25      45.480  31.760  41.830  1.00  0.00           C
ATOM    290  O   PHE A  25      44.620  31.800  42.710  1.00  0.00           O
ATOM    291  N   ILE A  26      46.410  32.670  41.720  1.00  0.00           N
ATOM    292  HN  ILE A  26      46.960  32.660  40.890  1.00  0.00           H
ATOM    293  CA  ILE A  26      46.670  33.740  42.660  1.00  0.00           C
ATOM    294  HA  ILE A  26      46.800  33.320  43.650  1.00  0.00           H
ATOM    295  CB  ILE A  26      47.900  34.580  42.410  1.00  0.00           C
ATOM    296  HB  ILE A  26      47.860  35.100  41.420  1.00  0.00           H
ATOM    297  CG2 ILE A  26      48.150  35.630  43.610  1.00  0.00           C
ATOM    298 HG21 ILE A  26      49.170  36.030  43.500  1.00  0.00           H
ATOM    299 HG22 ILE A  26      48.090  35.190  44.630  1.00  0.00           H
ATOM    300 HG23 ILE A  26      47.290  36.330  43.590  1.00  0.00           H
ATOM    301  CG1 ILE A  26      49.130  33.640  42.190  1.00  0.00           C
ATOM    302 HG11 ILE A  26      50.070  34.200  42.040  1.00  0.00           H
ATOM    303 HG12 ILE A  26      48.980  32.940  41.340  1.00  0.00           H
ATOM    304  CD  ILE A  26      49.520  32.800  43.470  1.00  0.00           C
ATOM    305  HD1 ILE A  26      49.790  33.480  44.310  1.00  0.00           H
ATOM    306  HD2 ILE A  26      50.440  32.230  43.180  1.00  0.00           H
ATOM    307  HD3 ILE A  26      48.720  32.160  43.920  1.00  0.00           H
ATOM    308  C   ILE A  26      45.370  34.670  42.980  1.00  0.00           C
ATOM    309  O   ILE A  26      44.960  34.770  44.150  1.00  0.00           O
ATOM    310  N   VAL A  27      44.690  35.070  41.930  1.00  0.00           N
ATOM    311  HN  VAL A  27      45.060  34.980  41.020  1.00  0.00           H
ATOM    312  CA  VAL A  27      43.280  35.650  41.900  1.00  0.00           C
ATOM    313  HA  VAL A  27      43.280  36.510  42.550  1.00  0.00           H
ATOM    314  CB  VAL A  27      42.920  35.810  40.460  1.00  0.00           C
ATOM    315  HB  VAL A  27      41.930  36.280  40.280  1.00  0.00           H
ATOM    316  CG1 VAL A  27      43.960  36.740  39.790  1.00  0.00           C
ATOM    317 HG11 VAL A  27      44.160  37.650  40.380  1.00  0.00           H
ATOM    318 HG12 VAL A  27      43.640  36.960  38.750  1.00  0.00           H
ATOM    319 HG13 VAL A  27      44.890  36.150  39.570  1.00  0.00           H
ATOM    320  CG2 VAL A  27      42.950  34.420  39.800  1.00  0.00           C
ATOM    321 HG21 VAL A  27      42.400  33.740  40.490  1.00  0.00           H
ATOM    322 HG22 VAL A  27      43.940  33.910  39.830  1.00  0.00           H
ATOM    323 HG23 VAL A  27      42.390  34.550  38.850  1.00  0.00           H
ATOM    324  C   VAL A  27      42.140  34.900  42.570  1.00  0.00           C
ATOM    325  O   VAL A  27      41.010  35.390  42.710  1.00  0.00           O
ATOM    326  N   LYS A  28      42.330  33.640  43.000  1.00  0.00           N
ATOM    327  HN  LYS A  28      43.170  33.170  42.740  1.00  0.00           H
ATOM    328  CA  LYS A  28      41.380  32.950  43.840  1.00  0.00           C
ATOM    329  HA  LYS A  28      40.450  33.470  44.000  1.00  0.00           H
ATOM    330  CB  LYS A  28      41.070  31.540  43.190  1.00  0.00           C
ATOM    331  HB1 LYS A  28      40.280  31.180  43.890  1.00  0.00           H
ATOM    332  HB2 LYS A  28      41.980  30.920  43.280  1.00  0.00           H
ATOM    333  CG  LYS A  28      40.620  31.580  41.700  1.00  0.00           C
ATOM    334  HG1 LYS A  28      41.540  31.780  41.100  1.00  0.00           H
ATOM    335  HG2 LYS A  28      39.790  32.320  41.700  1.00  0.00           H
ATOM    336  CD  LYS A  28      39.970  30.310  41.210  1.00  0.00           C
ATOM    337  HD1 LYS A  28      39.360  29.880  42.040  1.00  0.00           H
ATOM    338  HD2 LYS A  28      40.820  29.620  41.060  1.00  0.00           H
ATOM    339  CE  LYS A  28      39.210  30.280  39.840  1.00  0.00           C
ATOM    340  HE1 LYS A  28      39.900  30.610  39.040  1.00  0.00           H
ATOM    341  HE2 LYS A  28      38.260  30.850  39.900  1.00  0.00           H
ATOM    342  NZ  LYS A  28      38.830  28.850  39.540  1.00  0.00           N
ATOM    343  HZ1 LYS A  28      38.260  28.300  40.220  1.00  0.00           H
ATOM    344  HZ2 LYS A  28      39.680  28.270  39.520  1.00  0.00           H
ATOM    345  HZ3 LYS A  28      38.310  28.810  38.640  1.00  0.00           H
ATOM    346  C   LYS A  28      41.950  32.660  45.190  1.00  0.00           C
ATOM    347  O   LYS A  28      41.250  32.450  46.140  1.00  0.00           O
ATOM    348  N   VAL A  29      43.310  32.770  45.390  1.00  0.00           N
ATOM    349  HN  VAL A  29      43.860  32.910  44.570  1.00  0.00           H
ATOM    350  CA  VAL A  29      43.910  32.710  46.750  1.00  0.00           C
ATOM    351  HA  VAL A  29      43.470  31.890  47.290  1.00  0.00           H
ATOM    352  CB  VAL A  29      45.420  32.680  46.690  1.00  0.00           C
ATOM    353  HB  VAL A  29      45.910  33.620  46.340  1.00  0.00           H
ATOM    354  CG1 VAL A  29      46.090  32.400  48.040  1.00  0.00           C
ATOM    355 HG11 VAL A  29      47.150  32.130  47.900  1.00  0.00           H
ATOM    356 HG12 VAL A  29      45.600  31.490  48.480  1.00  0.00           H
ATOM    357 HG13 VAL A  29      46.020  33.330  48.650  1.00  0.00           H
ATOM    358  CG2 VAL A  29      45.840  31.450  45.820  1.00  0.00           C
ATOM    359 HG21 VAL A  29      46.930  31.490  45.650  1.00  0.00           H
ATOM    360 HG22 VAL A  29      45.440  31.360  44.780  1.00  0.00           H
ATOM    361 HG23 VAL A  29      45.590  30.460  46.250  1.00  0.00           H
ATOM    362  C   VAL A  29      43.630  33.960  47.610  1.00  0.00           C
ATOM    363  O   VAL A  29      43.460  33.990  48.870  1.00  0.00           O
ATOM    364  N   LEU A  30      43.540  35.140  46.960  1.00  0.00           N
ATOM    365  HN  LEU A  30      43.570  35.200  45.970  1.00  0.00           H
ATOM    366  CA  LEU A  30      43.370  36.460  47.530  1.00  0.00           C
ATOM    367  HA  LEU A  30      44.000  36.560  48.390  1.00  0.00           H
ATOM    368  CB  LEU A  30      43.720  37.620  46.530  1.00  0.00           C
ATOM    369  HB1 LEU A  30      43.260  38.600  46.750  1.00  0.00           H
ATOM    370  HB2 LEU A  30      43.540  37.330  45.470  1.00  0.00           H
ATOM    371  CG  LEU A  30      45.260  37.800  46.620  1.00  0.00           C
ATOM    372  HG  LEU A  30      45.640  36.770  46.770  1.00  0.00           H
ATOM    373  CD1 LEU A  30      45.820  38.450  45.310  1.00  0.00           C
ATOM    374 HD11 LEU A  30      45.570  39.520  45.180  1.00  0.00           H
ATOM    375 HD12 LEU A  30      45.580  37.960  44.330  1.00  0.00           H
ATOM    376 HD13 LEU A  30      46.930  38.370  45.450  1.00  0.00           H
ATOM    377  CD2 LEU A  30      45.650  38.640  47.860  1.00  0.00           C
ATOM    378 HD21 LEU A  30      46.720  38.450  48.120  1.00  0.00           H
ATOM    379 HD22 LEU A  30      45.110  38.380  48.780  1.00  0.00           H
ATOM    380 HD23 LEU A  30      45.510  39.700  47.570  1.00  0.00           H
ATOM    381  C   LEU A  30      41.960  36.770  48.140  1.00  0.00           C
ATOM    382  O   LEU A  30      41.830  37.310  49.270  1.00  0.00           O
ATOM    383  N   PRO A  31      40.780  36.400  47.510  1.00  0.00           N
ATOM    384  CD  PRO A  31      40.520  36.230  46.080  1.00  0.00           C
ATOM    385  HD1 PRO A  31      40.330  35.150  45.940  1.00  0.00           H
ATOM    386  HD2 PRO A  31      41.300  36.740  45.480  1.00  0.00           H
ATOM    387  CA  PRO A  31      39.530  36.770  48.170  1.00  0.00           C
ATOM    388  HA  PRO A  31      39.640  37.800  48.460  1.00  0.00           H
ATOM    389  CB  PRO A  31      38.440  36.680  47.060  1.00  0.00           C
ATOM    390  HB1 PRO A  31      37.710  37.520  47.110  1.00  0.00           H
ATOM    391  HB2 PRO A  31      37.970  35.680  47.080  1.00  0.00           H
ATOM    392  CG  PRO A  31      39.110  36.800  45.710  1.00  0.00           C
ATOM    393  HG1 PRO A  31      38.750  36.360  44.760  1.00  0.00           H
ATOM    394  HG2 PRO A  31      39.250  37.880  45.520  1.00  0.00           H
ATOM    395  C   PRO A  31      39.240  35.960  49.490  1.00  0.00           C
ATOM    396  O   PRO A  31      38.520  36.600  50.290  1.00  0.00           O
ATOM    397  N   PRO A  32      39.600  34.750  49.830  1.00  0.00           N
ATOM    398  CD  PRO A  32      40.000  33.670  48.880  1.00  0.00           C
ATOM    399  HD1 PRO A  32      41.090  33.800  48.710  1.00  0.00           H
ATOM    400  HD2 PRO A  32      39.570  33.760  47.860  1.00  0.00           H
ATOM    401  CA  PRO A  32      39.590  34.380  51.230  1.00  0.00           C
ATOM    402  HA  PRO A  32      38.670  34.700  51.680  1.00  0.00           H
ATOM    403  CB  PRO A  32      39.730  32.840  51.150  1.00  0.00           C
ATOM    404  HB1 PRO A  32      38.880  32.340  51.660  1.00  0.00           H
ATOM    405  HB2 PRO A  32      40.740  32.570  51.530  1.00  0.00           H
ATOM    406  CG  PRO A  32      39.730  32.320  49.670  1.00  0.00           C
ATOM    407  HG1 PRO A  32      40.440  31.480  49.610  1.00  0.00           H
ATOM    408  HG2 PRO A  32      38.690  31.940  49.500  1.00  0.00           H
ATOM    409  C   PRO A  32      40.510  35.030  52.190  1.00  0.00           C
ATOM    410  O   PRO A  32      40.050  35.420  53.320  1.00  0.00           O
ATOM    411  N   VAL A  33      41.770  35.240  51.860  1.00  0.00           N
ATOM    412  HN  VAL A  33      42.120  34.840  51.000  1.00  0.00           H
ATOM    413  CA  VAL A  33      42.750  36.060  52.520  1.00  0.00           C
ATOM    414  HA  VAL A  33      43.040  35.660  53.490  1.00  0.00           H
ATOM    415  CB  VAL A  33      44.050  36.020  51.710  1.00  0.00           C
ATOM    416  HB  VAL A  33      43.850  36.020  50.610  1.00  0.00           H
ATOM    417  CG1 VAL A  33      44.900  37.260  52.060  1.00  0.00           C
ATOM    418 HG11 VAL A  33      44.550  38.260  51.720  1.00  0.00           H
ATOM    419 HG12 VAL A  33      45.920  37.080  51.680  1.00  0.00           H
ATOM    420 HG13 VAL A  33      45.080  37.360  53.160  1.00  0.00           H
ATOM    421  CG2 VAL A  33      44.830  34.780  52.210  1.00  0.00           C
ATOM    422 HG21 VAL A  33      45.830  34.770  51.710  1.00  0.00           H
ATOM    423 HG22 VAL A  33      44.280  33.820  52.260  1.00  0.00           H
ATOM    424 HG23 VAL A  33      44.900  34.890  53.310  1.00  0.00           H
ATOM    425  C   VAL A  33      42.250  37.490  52.770  1.00  0.00           C
ATOM    426  O   VAL A  33      42.390  38.000  53.880  1.00  0.00           O
ATOM    427  N   LEU A  34      41.660  38.210  51.740  1.00  0.00           N
ATOM    428  HN  LEU A  34      41.670  37.860  50.800  1.00  0.00           H
ATOM    429  CA  LEU A  34      41.210  39.550  51.940  1.00  0.00           C
ATOM    430  HA  LEU A  34      41.970  40.030  52.530  1.00  0.00           H
ATOM    431  CB  LEU A  34      41.120  40.350  50.580  1.00  0.00           C
ATOM    432  HB1 LEU A  34      40.660  41.310  50.900  1.00  0.00           H
ATOM    433  HB2 LEU A  34      40.430  39.790  49.920  1.00  0.00           H
ATOM    434  CG  LEU A  34      42.430  40.470  49.760  1.00  0.00           C
ATOM    435  HG  LEU A  34      42.890  39.480  49.560  1.00  0.00           H
ATOM    436  CD1 LEU A  34      42.150  41.030  48.360  1.00  0.00           C
ATOM    437 HD11 LEU A  34      43.150  41.290  47.950  1.00  0.00           H
ATOM    438 HD12 LEU A  34      41.670  42.030  48.470  1.00  0.00           H
ATOM    439 HD13 LEU A  34      41.570  40.390  47.680  1.00  0.00           H
ATOM    440  CD2 LEU A  34      43.400  41.490  50.320  1.00  0.00           C
ATOM    441 HD21 LEU A  34      43.930  41.000  51.160  1.00  0.00           H
ATOM    442 HD22 LEU A  34      42.910  42.430  50.650  1.00  0.00           H
ATOM    443 HD23 LEU A  34      44.200  41.640  49.580  1.00  0.00           H
ATOM    444  C   LEU A  34      39.950  39.610  52.700  1.00  0.00           C
ATOM    445  O   LEU A  34      39.700  40.580  53.440  1.00  0.00           O
ATOM    446  N   GLY A  35      39.090  38.590  52.640  1.00  0.00           N
ATOM    447  HN  GLY A  35      39.290  37.850  52.010  1.00  0.00           H
ATOM    448  CA  GLY A  35      37.790  38.380  53.250  1.00  0.00           C
ATOM    449  HA1 GLY A  35      37.340  37.500  52.810  1.00  0.00           H
ATOM    450  HA2 GLY A  35      37.100  39.190  53.110  1.00  0.00           H
ATOM    451  C   GLY A  35      38.000  38.150  54.680  1.00  0.00           C
ATOM    452  O   GLY A  35      37.350  38.800  55.470  1.00  0.00           O
ATOM    453  N   LEU A  36      39.000  37.350  55.090  1.00  0.00           N
ATOM    454  HN  LEU A  36      39.530  36.890  54.380  1.00  0.00           H
ATOM    455  CA  LEU A  36      39.480  37.070  56.450  1.00  0.00           C
ATOM    456  HA  LEU A  36      38.630  36.830  57.080  1.00  0.00           H
ATOM    457  CB  LEU A  36      40.580  35.940  56.400  1.00  0.00           C
ATOM    458  HB1 LEU A  36      41.360  36.080  55.620  1.00  0.00           H
ATOM    459  HB2 LEU A  36      40.060  35.060  55.970  1.00  0.00           H
ATOM    460  CG  LEU A  36      41.250  35.520  57.710  1.00  0.00           C
ATOM    461  HG  LEU A  36      41.940  36.320  58.070  1.00  0.00           H
ATOM    462  CD1 LEU A  36      40.340  35.160  58.820  1.00  0.00           C
ATOM    463 HD11 LEU A  36      39.470  35.850  58.800  1.00  0.00           H
ATOM    464 HD12 LEU A  36      40.900  35.200  59.790  1.00  0.00           H
ATOM    465 HD13 LEU A  36      39.850  34.160  58.800  1.00  0.00           H
ATOM    466  CD2 LEU A  36      42.080  34.270  57.460  1.00  0.00           C
ATOM    467 HD21 LEU A  36      41.340  33.480  57.240  1.00  0.00           H
ATOM    468 HD22 LEU A  36      42.590  33.920  58.390  1.00  0.00           H
ATOM    469 HD23 LEU A  36      42.850  34.340  56.670  1.00  0.00           H
ATOM    470  C   LEU A  36      40.050  38.340  57.100  1.00  0.00           C
ATOM    471  O   LEU A  36      39.760  38.690  58.250  1.00  0.00           O
ATOM    472  N   GLU A  37      40.830  39.190  56.380  1.00  0.00           N
ATOM    473  HN  GLU A  37      40.950  38.940  55.420  1.00  0.00           H
ATOM    474  CA  GLU A  37      41.250  40.440  56.880  1.00  0.00           C
ATOM    475  HA  GLU A  37      41.630  40.270  57.870  1.00  0.00           H
ATOM    476  CB  GLU A  37      42.380  40.920  55.900  1.00  0.00           C
ATOM    477  HB1 GLU A  37      42.700  41.930  56.210  1.00  0.00           H
ATOM    478  HB2 GLU A  37      41.890  40.960  54.910  1.00  0.00           H
ATOM    479  CG  GLU A  37      43.680  39.990  56.030  1.00  0.00           C
ATOM    480  HG1 GLU A  37      43.450  38.900  56.120  1.00  0.00           H
ATOM    481  HG2 GLU A  37      44.130  40.250  57.010  1.00  0.00           H
ATOM    482  CD  GLU A  37      44.630  40.330  54.920  1.00  0.00           C
ATOM    483  OE1 GLU A  37      44.410  40.320  53.740  1.00  0.00           O
ATOM    484  OE2 GLU A  37      45.980  40.410  55.360  1.00  0.00           O
ATOM    485  HE2 GLU A  37      46.440  40.750  54.580  1.00  0.00           H
ATOM    486  C   GLU A  37      40.070  41.410  57.010  1.00  0.00           C
ATOM    487  O   GLU A  37      39.920  41.990  58.110  1.00  0.00           O
ATOM    488  N   PHE A  38      39.080  41.420  56.100  1.00  0.00           N
ATOM    489  HN  PHE A  38      39.190  40.880  55.260  1.00  0.00           H
ATOM    490  CA  PHE A  38      38.020  42.350  56.040  1.00  0.00           C
ATOM    491  HA  PHE A  38      38.460  43.340  55.950  1.00  0.00           H
ATOM    492  CB  PHE A  38      37.420  42.210  54.550  1.00  0.00           C
ATOM    493  HB1 PHE A  38      37.300  41.130  54.320  1.00  0.00           H
ATOM    494  HB2 PHE A  38      38.170  42.730  53.910  1.00  0.00           H
ATOM    495  CG  PHE A  38      36.060  42.940  54.420  1.00  0.00           C
ATOM    496  CD1 PHE A  38      36.070  44.330  54.200  1.00  0.00           C
ATOM    497  HD1 PHE A  38      37.050  44.780  54.160  1.00  0.00           H
ATOM    498  CE1 PHE A  38      34.890  45.010  54.170  1.00  0.00           C
ATOM    499  HE1 PHE A  38      34.870  46.070  53.950  1.00  0.00           H
ATOM    500  CZ  PHE A  38      33.700  44.320  54.280  1.00  0.00           C
ATOM    501  HZ  PHE A  38      32.770  44.880  54.270  1.00  0.00           H
ATOM    502  CD2 PHE A  38      34.820  42.280  54.660  1.00  0.00           C
ATOM    503  HD2 PHE A  38      34.820  41.210  54.820  1.00  0.00           H
ATOM    504  CE2 PHE A  38      33.630  42.960  54.520  1.00  0.00           C
ATOM    505  HE2 PHE A  38      32.660  42.530  54.690  1.00  0.00           H
ATOM    506  C   PHE A  38      36.980  42.270  57.200  1.00  0.00           C
ATOM    507  O   PHE A  38      36.660  43.300  57.790  1.00  0.00           O
ATOM    508  N   ILE A  39      36.590  41.000  57.620  1.00  0.00           N
ATOM    509  HN  ILE A  39      36.970  40.220  57.120  1.00  0.00           H
ATOM    510  CA  ILE A  39      35.750  40.800  58.760  1.00  0.00           C
ATOM    511  HA  ILE A  39      34.960  41.530  58.740  1.00  0.00           H
ATOM    512  CB  ILE A  39      35.270  39.360  58.610  1.00  0.00           C
ATOM    513  HB  ILE A  39      36.120  38.640  58.520  1.00  0.00           H
ATOM    514  CG2 ILE A  39      34.470  38.960  59.810  1.00  0.00           C
ATOM    515 HG21 ILE A  39      33.980  37.970  59.640  1.00  0.00           H
ATOM    516 HG22 ILE A  39      33.640  39.670  59.970  1.00  0.00           H
ATOM    517 HG23 ILE A  39      35.070  38.850  60.730  1.00  0.00           H
ATOM    518  CG1 ILE A  39      34.360  39.120  57.320  1.00  0.00           C
ATOM    519 HG11 ILE A  39      34.980  39.550  56.510  1.00  0.00           H
ATOM    520 HG12 ILE A  39      33.510  39.820  57.430  1.00  0.00           H
ATOM    521  CD  ILE A  39      33.870  37.710  56.990  1.00  0.00           C
ATOM    522  HD1 ILE A  39      33.130  37.320  57.710  1.00  0.00           H
ATOM    523  HD2 ILE A  39      34.790  37.090  57.000  1.00  0.00           H
ATOM    524  HD3 ILE A  39      33.510  37.880  55.950  1.00  0.00           H
ATOM    525  C   ILE A  39      36.480  41.060  60.170  1.00  0.00           C
ATOM    526  O   ILE A  39      35.870  41.640  61.020  1.00  0.00           O
ATOM    527  N   PHE A  40      37.710  40.590  60.360  1.00  0.00           N
ATOM    528  HN  PHE A  40      38.260  40.090  59.690  1.00  0.00           H
ATOM    529  CA  PHE A  40      38.520  40.760  61.510  1.00  0.00           C
ATOM    530  HA  PHE A  40      38.030  40.400  62.410  1.00  0.00           H
ATOM    531  CB  PHE A  40      39.930  40.070  61.310  1.00  0.00           C
ATOM    532  HB1 PHE A  40      40.590  40.620  60.600  1.00  0.00           H
ATOM    533  HB2 PHE A  40      39.660  39.090  60.850  1.00  0.00           H
ATOM    534  CG  PHE A  40      40.630  39.720  62.640  1.00  0.00           C
ATOM    535  CD1 PHE A  40      41.230  40.750  63.370  1.00  0.00           C
ATOM    536  HD1 PHE A  40      41.340  41.760  63.000  1.00  0.00           H
ATOM    537  CE1 PHE A  40      41.810  40.520  64.650  1.00  0.00           C
ATOM    538  HE1 PHE A  40      42.340  41.320  65.150  1.00  0.00           H
ATOM    539  CZ  PHE A  40      41.620  39.280  65.160  1.00  0.00           C
ATOM    540  HZ  PHE A  40      41.750  39.140  66.230  1.00  0.00           H
ATOM    541  CD2 PHE A  40      40.560  38.430  63.160  1.00  0.00           C
ATOM    542  HD2 PHE A  40      39.990  37.660  62.640  1.00  0.00           H
ATOM    543  CE2 PHE A  40      41.070  38.200  64.460  1.00  0.00           C
ATOM    544  HE2 PHE A  40      41.000  37.230  64.900  1.00  0.00           H
ATOM    545  C   PHE A  40      38.770  42.280  61.810  1.00  0.00           C
ATOM    546  O   PHE A  40      38.620  42.880  62.870  1.00  0.00           O
ATOM    547  N   GLY A  41      39.190  42.960  60.720  1.00  0.00           N
ATOM    548  HN  GLY A  41      39.360  42.400  59.930  1.00  0.00           H
ATOM    549  CA  GLY A  41      39.460  44.400  60.780  1.00  0.00           C
ATOM    550  HA1 GLY A  41      39.990  44.640  59.880  1.00  0.00           H
ATOM    551  HA2 GLY A  41      40.050  44.630  61.660  1.00  0.00           H
ATOM    552  C   GLY A  41      38.210  45.290  60.980  1.00  0.00           C
ATOM    553  O   GLY A  41      38.250  46.250  61.760  1.00  0.00           O
ATOM    554  N   LEU A  42      37.130  44.980  60.260  1.00  0.00           N
ATOM    555  HN  LEU A  42      37.170  44.360  59.490  1.00  0.00           H
ATOM    556  CA  LEU A  42      35.830  45.590  60.360  1.00  0.00           C
ATOM    557  HA  LEU A  42      36.020  46.650  60.220  1.00  0.00           H
ATOM    558  CB  LEU A  42      34.950  44.930  59.340  1.00  0.00           C
ATOM    559  HB1 LEU A  42      35.040  43.830  59.360  1.00  0.00           H
ATOM    560  HB2 LEU A  42      35.190  45.220  58.280  1.00  0.00           H
ATOM    561  CG  LEU A  42      33.460  45.300  59.450  1.00  0.00           C
ATOM    562  HG  LEU A  42      33.070  45.050  60.450  1.00  0.00           H
ATOM    563  CD1 LEU A  42      33.260  46.840  59.300  1.00  0.00           C
ATOM    564 HD11 LEU A  42      33.840  47.210  58.430  1.00  0.00           H
ATOM    565 HD12 LEU A  42      33.630  47.340  60.230  1.00  0.00           H
ATOM    566 HD13 LEU A  42      32.200  47.150  59.170  1.00  0.00           H
ATOM    567  CD2 LEU A  42      32.480  44.640  58.480  1.00  0.00           C
ATOM    568 HD21 LEU A  42      31.450  45.030  58.390  1.00  0.00           H
ATOM    569 HD22 LEU A  42      32.490  43.580  58.820  1.00  0.00           H
ATOM    570 HD23 LEU A  42      32.910  44.590  57.470  1.00  0.00           H
ATOM    571  C   LEU A  42      35.300  45.570  61.770  1.00  0.00           C
ATOM    572  O   LEU A  42      34.950  46.550  62.410  1.00  0.00           O
ATOM    573  N   LEU A  43      35.200  44.420  62.380  1.00  0.00           N
ATOM    574  HN  LEU A  43      35.570  43.650  61.860  1.00  0.00           H
ATOM    575  CA  LEU A  43      34.750  44.070  63.760  1.00  0.00           C
ATOM    576  HA  LEU A  43      33.790  44.520  63.960  1.00  0.00           H
ATOM    577  CB  LEU A  43      34.820  42.540  64.000  1.00  0.00           C
ATOM    578  HB1 LEU A  43      34.660  42.330  65.070  1.00  0.00           H
ATOM    579  HB2 LEU A  43      35.780  42.120  63.620  1.00  0.00           H
ATOM    580  CG  LEU A  43      33.650  41.790  63.350  1.00  0.00           C
ATOM    581  HG  LEU A  43      33.370  42.070  62.310  1.00  0.00           H
ATOM    582  CD1 LEU A  43      33.880  40.280  63.350  1.00  0.00           C
ATOM    583 HD11 LEU A  43      33.980  39.840  64.370  1.00  0.00           H
ATOM    584 HD12 LEU A  43      34.770  40.050  62.730  1.00  0.00           H
ATOM    585 HD13 LEU A  43      32.970  39.830  62.900  1.00  0.00           H
ATOM    586  CD2 LEU A  43      32.370  42.110  64.180  1.00  0.00           C
ATOM    587 HD21 LEU A  43      31.490  41.570  63.770  1.00  0.00           H
ATOM    588 HD22 LEU A  43      32.120  43.190  64.080  1.00  0.00           H
ATOM    589 HD23 LEU A  43      32.370  41.740  65.220  1.00  0.00           H
ATOM    590  C   LEU A  43      35.670  44.670  64.710  1.00  0.00           C
ATOM    591  O   LEU A  43      35.110  45.180  65.720  1.00  0.00           O
ATOM    592  N   GLY A  44      37.020  44.650  64.440  1.00  0.00           N
ATOM    593  HN  GLY A  44      37.360  44.030  63.740  1.00  0.00           H
ATOM    594  CA  GLY A  44      38.130  45.190  65.300  1.00  0.00           C
ATOM    595  HA1 GLY A  44      39.130  44.890  65.040  1.00  0.00           H
ATOM    596  HA2 GLY A  44      37.910  44.950  66.330  1.00  0.00           H
ATOM    597  C   GLY A  44      38.160  46.700  65.420  1.00  0.00           C
ATOM    598  O   GLY A  44      38.130  47.240  66.550  1.00  0.00           O
ATOM    599  N   ASN A  45      38.210  47.440  64.330  1.00  0.00           N
ATOM    600  HN  ASN A  45      38.080  47.000  63.450  1.00  0.00           H
ATOM    601  CA  ASN A  45      38.350  48.850  64.380  1.00  0.00           C
ATOM    602  HA  ASN A  45      39.040  49.060  65.180  1.00  0.00           H
ATOM    603  CB  ASN A  45      38.960  49.410  62.990  1.00  0.00           C
ATOM    604  HB1 ASN A  45      38.900  50.520  62.960  1.00  0.00           H
ATOM    605  HB2 ASN A  45      38.340  49.050  62.160  1.00  0.00           H
ATOM    606  CG  ASN A  45      40.390  48.850  62.980  1.00  0.00           C
ATOM    607  OD1 ASN A  45      41.310  49.510  63.460  1.00  0.00           O
ATOM    608  ND2 ASN A  45      40.620  47.690  62.320  1.00  0.00           N
ATOM    609 HD21 ASN A  45      41.550  47.340  62.370  1.00  0.00           H
ATOM    610 HD22 ASN A  45      39.800  47.200  62.000  1.00  0.00           H
ATOM    611  C   ASN A  45      37.000  49.500  64.650  1.00  0.00           C
ATOM    612  O   ASN A  45      36.860  50.500  65.390  1.00  0.00           O
ATOM    613  N   GLY A  46      35.890  48.950  64.170  1.00  0.00           N
ATOM    614  HN  GLY A  46      35.910  48.180  63.540  1.00  0.00           H
ATOM    615  CA  GLY A  46      34.490  49.340  64.590  1.00  0.00           C
ATOM    616  HA1 GLY A  46      33.800  48.640  64.140  1.00  0.00           H
ATOM    617  HA2 GLY A  46      34.240  50.350  64.370  1.00  0.00           H
ATOM    618  C   GLY A  46      34.200  49.100  66.060  1.00  0.00           C
ATOM    619  O   GLY A  46      33.640  49.940  66.670  1.00  0.00           O
ATOM    620  N   LEU A  47      34.760  47.950  66.710  1.00  0.00           N
ATOM    621  HN  LEU A  47      35.030  47.120  66.220  1.00  0.00           H
ATOM    622  CA  LEU A  47      34.660  47.850  68.130  1.00  0.00           C
ATOM    623  HA  LEU A  47      33.690  48.070  68.550  1.00  0.00           H
ATOM    624  CB  LEU A  47      35.120  46.440  68.650  1.00  0.00           C
ATOM    625  HB1 LEU A  47      36.170  46.300  68.320  1.00  0.00           H
ATOM    626  HB2 LEU A  47      34.430  45.710  68.170  1.00  0.00           H
ATOM    627  CG  LEU A  47      35.030  46.250  70.180  1.00  0.00           C
ATOM    628  HG  LEU A  47      35.800  46.930  70.600  1.00  0.00           H
ATOM    629  CD1 LEU A  47      33.720  46.770  70.810  1.00  0.00           C
ATOM    630 HD11 LEU A  47      33.930  46.740  71.890  1.00  0.00           H
ATOM    631 HD12 LEU A  47      32.890  46.050  70.650  1.00  0.00           H
ATOM    632 HD13 LEU A  47      33.420  47.810  70.540  1.00  0.00           H
ATOM    633  CD2 LEU A  47      35.380  44.920  70.730  1.00  0.00           C
ATOM    634 HD21 LEU A  47      35.450  44.970  71.840  1.00  0.00           H
ATOM    635 HD22 LEU A  47      36.380  44.670  70.330  1.00  0.00           H
ATOM    636 HD23 LEU A  47      34.610  44.230  70.330  1.00  0.00           H
ATOM    637  C   LEU A  47      35.510  48.910  68.800  1.00  0.00           C
ATOM    638  O   LEU A  47      35.160  49.450  69.860  1.00  0.00           O
ATOM    639  N   ALA A  48      36.670  49.230  68.250  1.00  0.00           N
ATOM    640  HN  ALA A  48      36.930  48.830  67.360  1.00  0.00           H
ATOM    641  CA  ALA A  48      37.390  50.330  68.770  1.00  0.00           C
ATOM    642  HA  ALA A  48      37.570  50.130  69.820  1.00  0.00           H
ATOM    643  CB  ALA A  48      38.730  50.480  68.080  1.00  0.00           C
ATOM    644  HB1 ALA A  48      39.270  49.510  68.170  1.00  0.00           H
ATOM    645  HB2 ALA A  48      39.420  51.200  68.550  1.00  0.00           H
ATOM    646  HB3 ALA A  48      38.620  50.780  67.020  1.00  0.00           H
ATOM    647  C   ALA A  48      36.720  51.700  68.750  1.00  0.00           C
ATOM    648  O   ALA A  48      36.670  52.410  69.810  1.00  0.00           O
ATOM    649  N   LEU A  49      36.110  52.160  67.590  1.00  0.00           N
ATOM    650  HN  LEU A  49      36.230  51.760  66.680  1.00  0.00           H
ATOM    651  CA  LEU A  49      35.270  53.380  67.440  1.00  0.00           C
ATOM    652  HA  LEU A  49      35.900  54.180  67.800  1.00  0.00           H
ATOM    653  CB  LEU A  49      34.920  53.510  65.940  1.00  0.00           C
ATOM    654  HB1 LEU A  49      34.370  54.470  65.990  1.00  0.00           H
ATOM    655  HB2 LEU A  49      34.160  52.820  65.510  1.00  0.00           H
ATOM    656  CG  LEU A  49      36.150  53.750  64.950  1.00  0.00           C
ATOM    657  HG  LEU A  49      36.810  52.850  65.010  1.00  0.00           H
ATOM    658  CD1 LEU A  49      35.530  53.930  63.540  1.00  0.00           C
ATOM    659 HD11 LEU A  49      34.800  53.110  63.360  1.00  0.00           H
ATOM    660 HD12 LEU A  49      36.380  54.020  62.830  1.00  0.00           H
ATOM    661 HD13 LEU A  49      34.920  54.870  63.450  1.00  0.00           H
ATOM    662  CD2 LEU A  49      37.150  54.830  65.340  1.00  0.00           C
ATOM    663 HD21 LEU A  49      38.050  54.760  64.700  1.00  0.00           H
ATOM    664 HD22 LEU A  49      37.440  54.800  66.420  1.00  0.00           H
ATOM    665 HD23 LEU A  49      36.690  55.830  65.240  1.00  0.00           H
ATOM    666  C   LEU A  49      34.000  53.470  68.300  1.00  0.00           C
ATOM    667  O   LEU A  49      33.610  54.510  68.890  1.00  0.00           O
ATOM    668  N   TRP A  50      33.290  52.320  68.540  1.00  0.00           N
ATOM    669  HN  TRP A  50      33.500  51.400  68.200  1.00  0.00           H
ATOM    670  CA  TRP A  50      32.250  52.230  69.600  1.00  0.00           C
ATOM    671  HA  TRP A  50      31.580  53.060  69.420  1.00  0.00           H
ATOM    672  CB  TRP A  50      31.550  50.870  69.500  1.00  0.00           C
ATOM    673  HB1 TRP A  50      32.260  50.090  69.880  1.00  0.00           H
ATOM    674  HB2 TRP A  50      31.460  50.680  68.420  1.00  0.00           H
ATOM    675  CG  TRP A  50      30.230  50.740  70.220  1.00  0.00           C
ATOM    676  CD1 TRP A  50      28.890  50.950  69.700  1.00  0.00           C
ATOM    677  HD1 TRP A  50      28.690  51.110  68.650  1.00  0.00           H
ATOM    678  NE1 TRP A  50      28.030  50.890  70.710  1.00  0.00           N
ATOM    679  HE1 TRP A  50      27.050  50.860  70.730  1.00  0.00           H
ATOM    680  CE2 TRP A  50      28.710  50.750  71.880  1.00  0.00           C
ATOM    681  CD2 TRP A  50      30.090  50.590  71.660  1.00  0.00           C
ATOM    682  CE3 TRP A  50      30.960  50.340  72.740  1.00  0.00           C
ATOM    683  HE3 TRP A  50      32.040  50.440  72.660  1.00  0.00           H
ATOM    684  CZ3 TRP A  50      30.320  50.260  74.010  1.00  0.00           C
ATOM    685  HZ3 TRP A  50      30.960  50.180  74.870  1.00  0.00           H
ATOM    686  CZ2 TRP A  50      28.130  50.460  73.030  1.00  0.00           C
ATOM    687  HZ2 TRP A  50      27.070  50.320  73.220  1.00  0.00           H
ATOM    688  CH2 TRP A  50      28.950  50.260  74.120  1.00  0.00           C
ATOM    689  HH2 TRP A  50      28.640  49.890  75.100  1.00  0.00           H
ATOM    690  C   TRP A  50      32.750  52.520  71.050  1.00  0.00           C
ATOM    691  O   TRP A  50      32.130  53.230  71.850  1.00  0.00           O
ATOM    692  N   ILE A  51      33.890  51.870  71.350  1.00  0.00           N
ATOM    693  HN  ILE A  51      34.360  51.260  70.730  1.00  0.00           H
ATOM    694  CA  ILE A  51      34.560  52.050  72.640  1.00  0.00           C
ATOM    695  HA  ILE A  51      33.790  51.780  73.350  1.00  0.00           H
ATOM    696  CB  ILE A  51      35.680  51.100  72.800  1.00  0.00           C
ATOM    697  HB  ILE A  51      36.400  51.150  71.960  1.00  0.00           H
ATOM    698  CG2 ILE A  51      36.520  51.370  74.020  1.00  0.00           C
ATOM    699 HG21 ILE A  51      37.330  50.610  74.090  1.00  0.00           H
ATOM    700 HG22 ILE A  51      35.880  51.300  74.920  1.00  0.00           H
ATOM    701 HG23 ILE A  51      37.040  52.350  73.920  1.00  0.00           H
ATOM    702  CG1 ILE A  51      35.030  49.690  72.890  1.00  0.00           C
ATOM    703 HG11 ILE A  51      35.800  48.910  72.670  1.00  0.00           H
ATOM    704 HG12 ILE A  51      34.310  49.500  72.060  1.00  0.00           H
ATOM    705  CD  ILE A  51      34.250  49.240  74.220  1.00  0.00           C
ATOM    706  HD1 ILE A  51      33.910  48.210  73.990  1.00  0.00           H
ATOM    707  HD2 ILE A  51      33.410  49.960  74.330  1.00  0.00           H
ATOM    708  HD3 ILE A  51      34.980  49.190  75.060  1.00  0.00           H
ATOM    709  C   ILE A  51      34.990  53.430  72.940  1.00  0.00           C
ATOM    710  O   ILE A  51      34.830  54.000  74.040  1.00  0.00           O
ATOM    711  N   PHE A  52      35.430  54.150  71.910  1.00  0.00           N
ATOM    712  HN  PHE A  52      35.590  53.660  71.060  1.00  0.00           H
ATOM    713  CA  PHE A  52      35.920  55.560  71.940  1.00  0.00           C
ATOM    714  HA  PHE A  52      36.530  55.690  72.820  1.00  0.00           H
ATOM    715  CB  PHE A  52      36.740  55.860  70.670  1.00  0.00           C
ATOM    716  HB1 PHE A  52      36.980  56.940  70.600  1.00  0.00           H
ATOM    717  HB2 PHE A  52      36.040  55.560  69.860  1.00  0.00           H
ATOM    718  CG  PHE A  52      38.070  55.100  70.500  1.00  0.00           C
ATOM    719  CD1 PHE A  52      38.780  54.650  71.590  1.00  0.00           C
ATOM    720  HD1 PHE A  52      38.430  54.810  72.600  1.00  0.00           H
ATOM    721  CE1 PHE A  52      39.970  54.000  71.400  1.00  0.00           C
ATOM    722  HE1 PHE A  52      40.500  53.600  72.250  1.00  0.00           H
ATOM    723  CZ  PHE A  52      40.520  53.810  70.180  1.00  0.00           C
ATOM    724  HZ  PHE A  52      41.410  53.210  70.060  1.00  0.00           H
ATOM    725  CD2 PHE A  52      38.660  55.070  69.200  1.00  0.00           C
ATOM    726  HD2 PHE A  52      38.180  55.420  68.300  1.00  0.00           H
ATOM    727  CE2 PHE A  52      39.870  54.300  69.050  1.00  0.00           C
ATOM    728  HE2 PHE A  52      40.050  54.120  67.990  1.00  0.00           H
ATOM    729  C   PHE A  52      34.880  56.590  72.260  1.00  0.00           C
ATOM    730  O   PHE A  52      35.120  57.510  73.060  1.00  0.00           O
ATOM    731  N   CYS A  53      33.600  56.370  71.770  1.00  0.00           N
ATOM    732  HN  CYS A  53      33.480  55.570  71.200  1.00  0.00           H
ATOM    733  CA  CYS A  53      32.580  57.480  71.970  1.00  0.00           C
ATOM    734  HA  CYS A  53      33.050  58.420  72.250  1.00  0.00           H
ATOM    735  CB  CYS A  53      31.940  57.760  70.540  1.00  0.00           C
ATOM    736  HB1 CYS A  53      31.160  58.540  70.710  1.00  0.00           H
ATOM    737  HB2 CYS A  53      31.430  56.850  70.170  1.00  0.00           H
ATOM    738  SG  CYS A  53      33.260  58.350  69.470  1.00  0.00           S
ATOM    739  HG1 CYS A  53      32.940  57.350  68.670  1.00  0.00           H
ATOM    740  C   CYS A  53      31.630  57.080  73.010  1.00  0.00           C
ATOM    741  O   CYS A  53      31.020  57.920  73.680  1.00  0.00           O
ATOM    742  N   PHE A  54      31.500  55.750  73.300  1.00  0.00           N
ATOM    743  HN  PHE A  54      31.940  55.070  72.720  1.00  0.00           H
ATOM    744  CA  PHE A  54      30.390  55.160  74.100  1.00  0.00           C
ATOM    745  HA  PHE A  54      29.770  56.000  74.380  1.00  0.00           H
ATOM    746  CB  PHE A  54      29.360  54.290  73.380  1.00  0.00           C
ATOM    747  HB1 PHE A  54      28.450  54.150  74.010  1.00  0.00           H
ATOM    748  HB2 PHE A  54      29.830  53.340  73.090  1.00  0.00           H
ATOM    749  CG  PHE A  54      28.900  54.950  72.160  1.00  0.00           C
ATOM    750  CD1 PHE A  54      29.200  54.440  70.880  1.00  0.00           C
ATOM    751  HD1 PHE A  54      29.740  53.520  70.760  1.00  0.00           H
ATOM    752  CE1 PHE A  54      28.790  55.120  69.700  1.00  0.00           C
ATOM    753  HE1 PHE A  54      29.030  54.690  68.750  1.00  0.00           H
ATOM    754  CZ  PHE A  54      28.040  56.220  69.770  1.00  0.00           C
ATOM    755  HZ  PHE A  54      27.680  56.660  68.850  1.00  0.00           H
ATOM    756  CD2 PHE A  54      28.140  56.200  72.170  1.00  0.00           C
ATOM    757  HD2 PHE A  54      27.900  56.830  73.010  1.00  0.00           H
ATOM    758  CE2 PHE A  54      27.730  56.770  71.040  1.00  0.00           C
ATOM    759  HE2 PHE A  54      27.190  57.710  71.020  1.00  0.00           H
ATOM    760  C   PHE A  54      30.780  54.430  75.330  1.00  0.00           C
ATOM    761  O   PHE A  54      29.970  53.920  76.080  1.00  0.00           O
ATOM    762  N   HSD A  55      32.080  54.470  75.670  1.00  0.00           N
ATOM    763  HN  HSD A  55      32.730  54.910  75.060  1.00  0.00           H
ATOM    764  CA  HSD A  55      32.520  53.610  76.750  1.00  0.00           C
ATOM    765  HA  HSD A  55      31.720  53.520  77.480  1.00  0.00           H
ATOM    766  CB  HSD A  55      32.860  52.150  76.230  1.00  0.00           C
ATOM    767  HB1 HSD A  55      33.540  52.260  75.360  1.00  0.00           H
ATOM    768  HB2 HSD A  55      31.870  51.790  75.920  1.00  0.00           H
ATOM    769  ND1 HSD A  55      32.770  50.390  78.050  1.00  0.00           N
ATOM    770  HD1 HSD A  55      31.800  50.500  78.250  1.00  0.00           H
ATOM    771  CG  HSD A  55      33.490  51.130  77.140  1.00  0.00           C
ATOM    772  CE1 HSD A  55      33.580  49.520  78.670  1.00  0.00           C
ATOM    773  HE1 HSD A  55      33.150  48.980  79.510  1.00  0.00           H
ATOM    774  NE2 HSD A  55      34.830  49.690  78.340  1.00  0.00           N
ATOM    775  CD2 HSD A  55      34.790  50.650  77.310  1.00  0.00           C
ATOM    776  HD2 HSD A  55      35.750  50.860  76.860  1.00  0.00           H
ATOM    777  C   HSD A  55      33.670  54.180  77.540  1.00  0.00           C
ATOM    778  O   HSD A  55      33.500  54.360  78.750  1.00  0.00           O
ATOM    779  N   LEU A  56      34.810  54.560  76.920  1.00  0.00           N
ATOM    780  HN  LEU A  56      34.870  54.500  75.920  1.00  0.00           H
ATOM    781  CA  LEU A  56      35.890  55.250  77.600  1.00  0.00           C
ATOM    782  HA  LEU A  56      35.970  54.860  78.610  1.00  0.00           H
ATOM    783  CB  LEU A  56      37.320  55.150  76.930  1.00  0.00           C
ATOM    784  HB1 LEU A  56      38.020  55.750  77.540  1.00  0.00           H
ATOM    785  HB2 LEU A  56      37.190  55.480  75.870  1.00  0.00           H
ATOM    786  CG  LEU A  56      37.800  53.710  77.060  1.00  0.00           C
ATOM    787  HG  LEU A  56      36.960  53.050  76.780  1.00  0.00           H
ATOM    788  CD1 LEU A  56      38.980  53.350  76.190  1.00  0.00           C
ATOM    789 HD11 LEU A  56      38.690  53.750  75.190  1.00  0.00           H
ATOM    790 HD12 LEU A  56      39.130  52.250  76.180  1.00  0.00           H
ATOM    791 HD13 LEU A  56      39.880  53.870  76.570  1.00  0.00           H
ATOM    792  CD2 LEU A  56      38.260  53.460  78.500  1.00  0.00           C
ATOM    793 HD21 LEU A  56      38.570  52.400  78.600  1.00  0.00           H
ATOM    794 HD22 LEU A  56      37.440  53.540  79.250  1.00  0.00           H
ATOM    795 HD23 LEU A  56      38.990  54.230  78.790  1.00  0.00           H
ATOM    796  C   LEU A  56      35.560  56.730  77.840  1.00  0.00           C
ATOM    797  O   LEU A  56      35.720  57.430  76.930  1.00  0.00           O
ATOM    798  N   LYS A  57      35.280  57.130  79.060  1.00  0.00           N
ATOM    799  HN  LYS A  57      35.310  56.600  79.900  1.00  0.00           H
ATOM    800  CA  LYS A  57      34.950  58.580  79.310  1.00  0.00           C
ATOM    801  HA  LYS A  57      34.460  58.960  78.420  1.00  0.00           H
ATOM    802  CB  LYS A  57      33.980  58.630  80.360  1.00  0.00           C
ATOM    803  HB1 LYS A  57      33.880  59.650  80.790  1.00  0.00           H
ATOM    804  HB2 LYS A  57      34.350  57.950  81.160  1.00  0.00           H
ATOM    805  CG  LYS A  57      32.520  58.180  79.870  1.00  0.00           C
ATOM    806  HG1 LYS A  57      31.830  57.720  80.600  1.00  0.00           H
ATOM    807  HG2 LYS A  57      32.790  57.310  79.230  1.00  0.00           H
ATOM    808  CD  LYS A  57      31.780  59.040  78.800  1.00  0.00           C
ATOM    809  HD1 LYS A  57      30.910  58.420  78.480  1.00  0.00           H
ATOM    810  HD2 LYS A  57      32.440  59.240  77.920  1.00  0.00           H
ATOM    811  CE  LYS A  57      31.210  60.480  79.230  1.00  0.00           C
ATOM    812  HE1 LYS A  57      32.090  61.150  79.320  1.00  0.00           H
ATOM    813  HE2 LYS A  57      30.530  60.470  80.100  1.00  0.00           H
ATOM    814  NZ  LYS A  57      30.510  61.020  78.050  1.00  0.00           N
ATOM    815  HZ1 LYS A  57      30.170  60.300  77.380  1.00  0.00           H
ATOM    816  HZ2 LYS A  57      31.120  61.710  77.560  1.00  0.00           H
ATOM    817  HZ3 LYS A  57      29.640  61.450  78.410  1.00  0.00           H
ATOM    818  C   LYS A  57      36.190  59.440  79.700  1.00  0.00           C
ATOM    819  O   LYS A  57      37.050  58.960  80.390  1.00  0.00           O
ATOM    820  N   SER A  58      36.200  60.630  79.120  1.00  0.00           N
ATOM    821  HN  SER A  58      35.450  60.890  78.510  1.00  0.00           H
ATOM    822  CA  SER A  58      37.250  61.630  79.210  1.00  0.00           C
ATOM    823  HA  SER A  58      36.690  62.520  78.980  1.00  0.00           H
ATOM    824  CB  SER A  58      37.910  61.810  80.580  1.00  0.00           C
ATOM    825  HB1 SER A  58      38.650  62.640  80.530  1.00  0.00           H
ATOM    826  HB2 SER A  58      38.450  60.920  80.980  1.00  0.00           H
ATOM    827  OG  SER A  58      36.970  62.210  81.570  1.00  0.00           O
ATOM    828  HG1 SER A  58      36.610  61.360  81.830  1.00  0.00           H
ATOM    829  C   SER A  58      38.290  61.560  78.070  1.00  0.00           C
ATOM    830  O   SER A  58      39.230  60.780  78.140  1.00  0.00           O
ATOM    831  N   TRP A  59      38.060  62.210  76.910  1.00  0.00           N
ATOM    832  HN  TRP A  59      37.190  62.670  76.760  1.00  0.00           H
ATOM    833  CA  TRP A  59      39.020  62.330  75.820  1.00  0.00           C
ATOM    834  HA  TRP A  59      39.180  61.320  75.480  1.00  0.00           H
ATOM    835  CB  TRP A  59      38.550  63.240  74.710  1.00  0.00           C
ATOM    836  HB1 TRP A  59      39.400  63.590  74.100  1.00  0.00           H
ATOM    837  HB2 TRP A  59      38.000  64.010  75.300  1.00  0.00           H
ATOM    838  CG  TRP A  59      37.600  62.450  73.910  1.00  0.00           C
ATOM    839  CD1 TRP A  59      36.230  62.490  74.110  1.00  0.00           C
ATOM    840  HD1 TRP A  59      35.760  63.070  74.890  1.00  0.00           H
ATOM    841  NE1 TRP A  59      35.700  61.660  73.020  1.00  0.00           N
ATOM    842  HE1 TRP A  59      34.780  61.400  72.820  1.00  0.00           H
ATOM    843  CE2 TRP A  59      36.670  61.170  72.270  1.00  0.00           C
ATOM    844  CD2 TRP A  59      37.910  61.590  72.790  1.00  0.00           C
ATOM    845  CE3 TRP A  59      39.100  61.020  72.300  1.00  0.00           C
ATOM    846  HE3 TRP A  59      40.060  61.300  72.690  1.00  0.00           H
ATOM    847  CZ3 TRP A  59      39.020  60.180  71.230  1.00  0.00           C
ATOM    848  HZ3 TRP A  59      39.870  59.690  70.800  1.00  0.00           H
ATOM    849  CZ2 TRP A  59      36.600  60.340  71.130  1.00  0.00           C
ATOM    850  HZ2 TRP A  59      35.640  60.110  70.710  1.00  0.00           H
ATOM    851  CH2 TRP A  59      37.830  59.920  70.580  1.00  0.00           C
ATOM    852  HH2 TRP A  59      37.740  59.240  69.750  1.00  0.00           H
ATOM    853  C   TRP A  59      40.430  62.700  76.260  1.00  0.00           C
ATOM    854  O   TRP A  59      40.750  63.450  77.170  1.00  0.00           O
ATOM    855  N   LYS A  60      41.420  62.170  75.510  1.00  0.00           N
ATOM    856  HN  LYS A  60      41.190  61.600  74.720  1.00  0.00           H
ATOM    857  CA  LYS A  60      42.870  62.370  75.740  1.00  0.00           C
ATOM    858  HA  LYS A  60      42.960  63.390  76.090  1.00  0.00           H
ATOM    859  CB  LYS A  60      43.510  61.420  76.780  1.00  0.00           C
ATOM    860  HB1 LYS A  60      43.390  61.860  77.800  1.00  0.00           H
ATOM    861  HB2 LYS A  60      44.600  61.360  76.610  1.00  0.00           H
ATOM    862  CG  LYS A  60      43.120  59.890  76.850  1.00  0.00           C
ATOM    863  HG1 LYS A  60      43.140  59.370  75.870  1.00  0.00           H
ATOM    864  HG2 LYS A  60      42.070  59.960  77.210  1.00  0.00           H
ATOM    865  CD  LYS A  60      44.010  59.030  77.850  1.00  0.00           C
ATOM    866  HD1 LYS A  60      45.020  58.850  77.400  1.00  0.00           H
ATOM    867  HD2 LYS A  60      43.490  58.060  77.940  1.00  0.00           H
ATOM    868  CE  LYS A  60      44.160  59.640  79.280  1.00  0.00           C
ATOM    869  HE1 LYS A  60      43.180  59.920  79.700  1.00  0.00           H
ATOM    870  HE2 LYS A  60      44.840  60.510  79.300  1.00  0.00           H
ATOM    871  NZ  LYS A  60      44.770  58.520  80.040  1.00  0.00           N
ATOM    872  HZ1 LYS A  60      44.910  58.880  81.020  1.00  0.00           H
ATOM    873  HZ2 LYS A  60      45.720  58.200  79.760  1.00  0.00           H
ATOM    874  HZ3 LYS A  60      44.100  57.730  80.140  1.00  0.00           H
ATOM    875  C   LYS A  60      43.650  62.320  74.450  1.00  0.00           C
ATOM    876  O   LYS A  60      43.270  61.600  73.530  1.00  0.00           O
ATOM    877  N   SER A  61      44.870  62.970  74.440  1.00  0.00           N
ATOM    878  HN  SER A  61      45.130  63.470  75.260  1.00  0.00           H
ATOM    879  CA  SER A  61      45.710  63.060  73.250  1.00  0.00           C
ATOM    880  HA  SER A  61      45.200  63.660  72.520  1.00  0.00           H
ATOM    881  CB  SER A  61      47.010  63.920  73.470  1.00  0.00           C
ATOM    882  HB1 SER A  61      46.650  64.960  73.630  1.00  0.00           H
ATOM    883  HB2 SER A  61      47.660  63.860  72.570  1.00  0.00           H
ATOM    884  OG  SER A  61      47.770  63.420  74.550  1.00  0.00           O
ATOM    885  HG1 SER A  61      48.450  62.930  74.080  1.00  0.00           H
ATOM    886  C   SER A  61      45.990  61.700  72.550  1.00  0.00           C
ATOM    887  O   SER A  61      45.890  61.500  71.350  1.00  0.00           O
ATOM    888  N   SER A  62      46.380  60.720  73.390  1.00  0.00           N
ATOM    889  HN  SER A  62      46.570  60.890  74.350  1.00  0.00           H
ATOM    890  CA  SER A  62      46.810  59.360  72.880  1.00  0.00           C
ATOM    891  HA  SER A  62      47.540  59.500  72.100  1.00  0.00           H
ATOM    892  CB  SER A  62      47.400  58.480  73.970  1.00  0.00           C
ATOM    893  HB1 SER A  62      48.460  58.810  74.000  1.00  0.00           H
ATOM    894  HB2 SER A  62      47.410  57.390  73.730  1.00  0.00           H
ATOM    895  OG  SER A  62      46.710  58.660  75.250  1.00  0.00           O
ATOM    896  HG1 SER A  62      47.010  59.510  75.610  1.00  0.00           H
ATOM    897  C   SER A  62      45.640  58.550  72.260  1.00  0.00           C
ATOM    898  O   SER A  62      45.740  58.000  71.180  1.00  0.00           O
ATOM    899  N   ARG A  63      44.450  58.650  72.820  1.00  0.00           N
ATOM    900  HN  ARG A  63      44.380  59.310  73.560  1.00  0.00           H
ATOM    901  CA  ARG A  63      43.190  58.170  72.260  1.00  0.00           C
ATOM    902  HA  ARG A  63      43.300  57.110  72.050  1.00  0.00           H
ATOM    903  CB  ARG A  63      42.070  58.220  73.310  1.00  0.00           C
ATOM    904  HB1 ARG A  63      41.080  58.160  72.820  1.00  0.00           H
ATOM    905  HB2 ARG A  63      41.980  59.150  73.900  1.00  0.00           H
ATOM    906  CG  ARG A  63      42.290  57.060  74.340  1.00  0.00           C
ATOM    907  HG1 ARG A  63      42.920  57.420  75.200  1.00  0.00           H
ATOM    908  HG2 ARG A  63      42.800  56.290  73.730  1.00  0.00           H
ATOM    909  CD  ARG A  63      41.100  56.180  74.720  1.00  0.00           C
ATOM    910  HD1 ARG A  63      41.280  55.290  75.370  1.00  0.00           H
ATOM    911  HD2 ARG A  63      40.700  55.770  73.770  1.00  0.00           H
ATOM    912  NE  ARG A  63      39.970  57.050  75.350  1.00  0.00           N
ATOM    913  HE  ARG A  63      39.400  57.570  74.720  1.00  0.00           H
ATOM    914  CZ  ARG A  63      39.920  57.420  76.630  1.00  0.00           C
ATOM    915  NH1 ARG A  63      40.760  57.020  77.500  1.00  0.00           N
ATOM    916 HH11 ARG A  63      40.750  57.510  78.370  1.00  0.00           H
ATOM    917 HH12 ARG A  63      41.470  56.340  77.280  1.00  0.00           H
ATOM    918  NH2 ARG A  63      39.050  58.260  76.980  1.00  0.00           N
ATOM    919 HH21 ARG A  63      38.430  58.670  76.310  1.00  0.00           H
ATOM    920 HH22 ARG A  63      39.140  58.740  77.840  1.00  0.00           H
ATOM    921  C   ARG A  63      42.860  58.870  70.990  1.00  0.00           C
ATOM    922  O   ARG A  63      42.300  58.280  70.100  1.00  0.00           O
ATOM    923  N   ILE A  64      43.090  60.210  70.860  1.00  0.00           N
ATOM    924  HN  ILE A  64      43.510  60.740  71.590  1.00  0.00           H
ATOM    925  CA  ILE A  64      42.880  60.940  69.610  1.00  0.00           C
ATOM    926  HA  ILE A  64      41.850  60.690  69.400  1.00  0.00           H
ATOM    927  CB  ILE A  64      42.990  62.400  69.930  1.00  0.00           C
ATOM    928  HB  ILE A  64      43.880  62.480  70.580  1.00  0.00           H
ATOM    929  CG2 ILE A  64      43.140  63.220  68.570  1.00  0.00           C
ATOM    930 HG21 ILE A  64      42.870  64.290  68.720  1.00  0.00           H
ATOM    931 HG22 ILE A  64      42.380  62.990  67.780  1.00  0.00           H
ATOM    932 HG23 ILE A  64      44.110  63.080  68.060  1.00  0.00           H
ATOM    933  CG1 ILE A  64      41.650  62.880  70.590  1.00  0.00           C
ATOM    934 HG11 ILE A  64      41.490  62.110  71.380  1.00  0.00           H
ATOM    935 HG12 ILE A  64      40.840  63.070  69.840  1.00  0.00           H
ATOM    936  CD  ILE A  64      41.770  64.230  71.260  1.00  0.00           C
ATOM    937  HD1 ILE A  64      42.350  64.970  70.660  1.00  0.00           H
ATOM    938  HD2 ILE A  64      42.360  64.090  72.190  1.00  0.00           H
ATOM    939  HD3 ILE A  64      40.750  64.650  71.330  1.00  0.00           H
ATOM    940  C   ILE A  64      43.710  60.410  68.470  1.00  0.00           C
ATOM    941  O   ILE A  64      43.210  60.200  67.360  1.00  0.00           O
ATOM    942  N   PHE A  65      44.980  60.100  68.760  1.00  0.00           N
ATOM    943  HN  PHE A  65      45.380  60.220  69.660  1.00  0.00           H
ATOM    944  CA  PHE A  65      45.870  59.520  67.700  1.00  0.00           C
ATOM    945  HA  PHE A  65      45.760  60.130  66.820  1.00  0.00           H
ATOM    946  CB  PHE A  65      47.380  59.410  68.090  1.00  0.00           C
ATOM    947  HB1 PHE A  65      47.940  58.870  67.290  1.00  0.00           H
ATOM    948  HB2 PHE A  65      47.490  58.780  69.000  1.00  0.00           H
ATOM    949  CG  PHE A  65      47.940  60.810  68.350  1.00  0.00           C
ATOM    950  CD1 PHE A  65      48.210  61.560  67.170  1.00  0.00           C
ATOM    951  HD1 PHE A  65      47.970  61.120  66.220  1.00  0.00           H
ATOM    952  CE1 PHE A  65      48.840  62.770  67.280  1.00  0.00           C
ATOM    953  HE1 PHE A  65      49.120  63.250  66.350  1.00  0.00           H
ATOM    954  CZ  PHE A  65      49.200  63.300  68.590  1.00  0.00           C
ATOM    955  HZ  PHE A  65      49.700  64.260  68.660  1.00  0.00           H
ATOM    956  CD2 PHE A  65      48.200  61.340  69.590  1.00  0.00           C
ATOM    957  HD2 PHE A  65      48.010  60.710  70.440  1.00  0.00           H
ATOM    958  CE2 PHE A  65      48.770  62.610  69.750  1.00  0.00           C
ATOM    959  HE2 PHE A  65      48.980  62.960  70.740  1.00  0.00           H
ATOM    960  C   PHE A  65      45.320  58.170  67.370  1.00  0.00           C
ATOM    961  O   PHE A  65      45.080  57.780  66.230  1.00  0.00           O
ATOM    962  N   LEU A  66      44.890  57.340  68.380  1.00  0.00           N
ATOM    963  HN  LEU A  66      45.270  57.430  69.300  1.00  0.00           H
ATOM    964  CA  LEU A  66      44.230  56.010  68.110  1.00  0.00           C
ATOM    965  HA  LEU A  66      44.860  55.460  67.450  1.00  0.00           H
ATOM    966  CB  LEU A  66      44.070  55.080  69.380  1.00  0.00           C
ATOM    967  HB1 LEU A  66      43.480  54.160  69.210  1.00  0.00           H
ATOM    968  HB2 LEU A  66      43.390  55.680  70.040  1.00  0.00           H
ATOM    969  CG  LEU A  66      45.340  54.730  70.100  1.00  0.00           C
ATOM    970  HG  LEU A  66      45.840  55.580  70.610  1.00  0.00           H
ATOM    971  CD1 LEU A  66      44.880  53.840  71.250  1.00  0.00           C
ATOM    972 HD11 LEU A  66      44.360  54.500  71.980  1.00  0.00           H
ATOM    973 HD12 LEU A  66      45.760  53.390  71.770  1.00  0.00           H
ATOM    974 HD13 LEU A  66      44.220  53.010  70.930  1.00  0.00           H
ATOM    975  CD2 LEU A  66      46.320  53.970  69.270  1.00  0.00           C
ATOM    976 HD21 LEU A  66      45.920  52.990  68.960  1.00  0.00           H
ATOM    977 HD22 LEU A  66      47.340  53.850  69.680  1.00  0.00           H
ATOM    978 HD23 LEU A  66      46.520  54.470  68.290  1.00  0.00           H
ATOM    979  C   LEU A  66      42.950  56.180  67.310  1.00  0.00           C
ATOM    980  O   LEU A  66      42.710  55.310  66.520  1.00  0.00           O
ATOM    981  N   PHE A  67      42.160  57.170  67.550  1.00  0.00           N
ATOM    982  HN  PHE A  67      42.450  57.710  68.330  1.00  0.00           H
ATOM    983  CA  PHE A  67      40.890  57.470  66.800  1.00  0.00           C
ATOM    984  HA  PHE A  67      40.350  56.540  66.960  1.00  0.00           H
ATOM    985  CB  PHE A  67      40.030  58.560  67.600  1.00  0.00           C
ATOM    986  HB1 PHE A  67      40.620  59.500  67.620  1.00  0.00           H
ATOM    987  HB2 PHE A  67      39.960  58.120  68.610  1.00  0.00           H
ATOM    988  CG  PHE A  67      38.780  58.800  66.910  1.00  0.00           C
ATOM    989  CD1 PHE A  67      38.710  59.730  65.900  1.00  0.00           C
ATOM    990  HD1 PHE A  67      39.630  60.240  65.640  1.00  0.00           H
ATOM    991  CE1 PHE A  67      37.580  60.070  65.180  1.00  0.00           C
ATOM    992  HE1 PHE A  67      37.640  60.660  64.280  1.00  0.00           H
ATOM    993  CZ  PHE A  67      36.340  59.440  65.530  1.00  0.00           C
ATOM    994  HZ  PHE A  67      35.400  59.730  65.090  1.00  0.00           H
ATOM    995  CD2 PHE A  67      37.560  58.280  67.320  1.00  0.00           C
ATOM    996  HD2 PHE A  67      37.590  57.510  68.080  1.00  0.00           H
ATOM    997  CE2 PHE A  67      36.290  58.710  66.700  1.00  0.00           C
ATOM    998  HE2 PHE A  67      35.350  58.360  67.090  1.00  0.00           H
ATOM    999  C   PHE A  67      41.070  57.590  65.280  1.00  0.00           C
ATOM   1000  O   PHE A  67      40.390  56.850  64.530  1.00  0.00           O
ATOM   1001  N   ASN A  68      42.020  58.460  64.900  1.00  0.00           N
ATOM   1002  HN  ASN A  68      42.570  58.980  65.550  1.00  0.00           H
ATOM   1003  CA  ASN A  68      42.300  58.700  63.530  1.00  0.00           C
ATOM   1004  HA  ASN A  68      41.330  58.770  63.080  1.00  0.00           H
ATOM   1005  CB  ASN A  68      43.100  60.040  63.280  1.00  0.00           C
ATOM   1006  HB1 ASN A  68      43.430  60.160  62.230  1.00  0.00           H
ATOM   1007  HB2 ASN A  68      44.020  59.900  63.900  1.00  0.00           H
ATOM   1008  CG  ASN A  68      42.350  61.290  63.690  1.00  0.00           C
ATOM   1009  OD1 ASN A  68      41.820  61.930  62.800  1.00  0.00           O
ATOM   1010  ND2 ASN A  68      42.240  61.630  65.000  1.00  0.00           N
ATOM   1011 HD21 ASN A  68      42.770  61.120  65.690  1.00  0.00           H
ATOM   1012 HD22 ASN A  68      41.810  62.520  65.180  1.00  0.00           H
ATOM   1013  C   ASN A  68      42.900  57.500  62.870  1.00  0.00           C
ATOM   1014  O   ASN A  68      42.470  57.160  61.800  1.00  0.00           O
ATOM   1015  N   LEU A  69      43.770  56.750  63.590  1.00  0.00           N
ATOM   1016  HN  LEU A  69      44.120  57.200  64.410  1.00  0.00           H
ATOM   1017  CA  LEU A  69      44.300  55.450  63.230  1.00  0.00           C
ATOM   1018  HA  LEU A  69      44.770  55.580  62.270  1.00  0.00           H
ATOM   1019  CB  LEU A  69      45.420  54.900  64.200  1.00  0.00           C
ATOM   1020  HB1 LEU A  69      44.990  54.770  65.230  1.00  0.00           H
ATOM   1021  HB2 LEU A  69      46.190  55.680  64.410  1.00  0.00           H
ATOM   1022  CG  LEU A  69      46.120  53.490  63.790  1.00  0.00           C
ATOM   1023  HG  LEU A  69      45.330  52.740  63.580  1.00  0.00           H
ATOM   1024  CD1 LEU A  69      46.950  53.630  62.430  1.00  0.00           C
ATOM   1025 HD11 LEU A  69      47.050  52.650  61.920  1.00  0.00           H
ATOM   1026 HD12 LEU A  69      48.010  53.880  62.690  1.00  0.00           H
ATOM   1027 HD13 LEU A  69      46.510  54.440  61.810  1.00  0.00           H
ATOM   1028  CD2 LEU A  69      47.020  52.850  64.830  1.00  0.00           C
ATOM   1029 HD21 LEU A  69      47.630  53.630  65.340  1.00  0.00           H
ATOM   1030 HD22 LEU A  69      47.650  52.040  64.380  1.00  0.00           H
ATOM   1031 HD23 LEU A  69      46.410  52.470  65.680  1.00  0.00           H
ATOM   1032  C   LEU A  69      43.260  54.360  62.990  1.00  0.00           C
ATOM   1033  O   LEU A  69      43.150  53.770  61.900  1.00  0.00           O
ATOM   1034  N   ALA A  70      42.290  54.230  63.980  1.00  0.00           N
ATOM   1035  HN  ALA A  70      42.400  54.720  64.850  1.00  0.00           H
ATOM   1036  CA  ALA A  70      41.080  53.410  63.810  1.00  0.00           C
ATOM   1037  HA  ALA A  70      41.390  52.400  63.550  1.00  0.00           H
ATOM   1038  CB  ALA A  70      40.310  53.190  65.140  1.00  0.00           C
ATOM   1039  HB1 ALA A  70      40.170  54.230  65.500  1.00  0.00           H
ATOM   1040  HB2 ALA A  70      41.030  52.740  65.860  1.00  0.00           H
ATOM   1041  HB3 ALA A  70      39.410  52.580  64.930  1.00  0.00           H
ATOM   1042  C   ALA A  70      40.080  53.810  62.650  1.00  0.00           C
ATOM   1043  O   ALA A  70      39.590  53.080  61.820  1.00  0.00           O
ATOM   1044  N   VAL A  71      39.800  55.080  62.560  1.00  0.00           N
ATOM   1045  HN  VAL A  71      40.060  55.770  63.240  1.00  0.00           H
ATOM   1046  CA  VAL A  71      39.250  55.640  61.290  1.00  0.00           C
ATOM   1047  HA  VAL A  71      38.290  55.180  61.140  1.00  0.00           H
ATOM   1048  CB  VAL A  71      38.960  57.080  61.390  1.00  0.00           C
ATOM   1049  HB  VAL A  71      39.850  57.630  61.780  1.00  0.00           H
ATOM   1050  CG1 VAL A  71      38.540  57.590  60.030  1.00  0.00           C
ATOM   1051 HG11 VAL A  71      37.660  57.060  59.590  1.00  0.00           H
ATOM   1052 HG12 VAL A  71      39.300  57.470  59.230  1.00  0.00           H
ATOM   1053 HG13 VAL A  71      38.320  58.680  60.090  1.00  0.00           H
ATOM   1054  CG2 VAL A  71      37.820  57.230  62.440  1.00  0.00           C
ATOM   1055 HG21 VAL A  71      37.680  58.340  62.500  1.00  0.00           H
ATOM   1056 HG22 VAL A  71      38.130  57.000  63.480  1.00  0.00           H
ATOM   1057 HG23 VAL A  71      36.870  56.760  62.110  1.00  0.00           H
ATOM   1058  C   VAL A  71      39.990  55.230  60.010  1.00  0.00           C
ATOM   1059  O   VAL A  71      39.360  54.630  59.120  1.00  0.00           O
ATOM   1060  N   ALA A  72      41.330  55.410  59.870  1.00  0.00           N
ATOM   1061  HN  ALA A  72      41.880  55.890  60.550  1.00  0.00           H
ATOM   1062  CA  ALA A  72      42.080  54.950  58.680  1.00  0.00           C
ATOM   1063  HA  ALA A  72      41.620  55.430  57.840  1.00  0.00           H
ATOM   1064  CB  ALA A  72      43.530  55.470  58.660  1.00  0.00           C
ATOM   1065  HB1 ALA A  72      44.060  55.040  57.780  1.00  0.00           H
ATOM   1066  HB2 ALA A  72      44.020  55.050  59.570  1.00  0.00           H
ATOM   1067  HB3 ALA A  72      43.500  56.570  58.750  1.00  0.00           H
ATOM   1068  C   ALA A  72      42.000  53.430  58.420  1.00  0.00           C
ATOM   1069  O   ALA A  72      41.800  52.940  57.340  1.00  0.00           O
ATOM   1070  N   ASP A  73      42.080  52.660  59.490  1.00  0.00           N
ATOM   1071  HN  ASP A  73      42.320  53.050  60.370  1.00  0.00           H
ATOM   1072  CA  ASP A  73      41.920  51.280  59.420  1.00  0.00           C
ATOM   1073  HA  ASP A  73      42.590  50.930  58.640  1.00  0.00           H
ATOM   1074  CB  ASP A  73      42.350  50.590  60.780  1.00  0.00           C
ATOM   1075  HB1 ASP A  73      42.100  49.510  60.670  1.00  0.00           H
ATOM   1076  HB2 ASP A  73      41.800  51.060  61.630  1.00  0.00           H
ATOM   1077  CG  ASP A  73      43.820  50.620  60.980  1.00  0.00           C
ATOM   1078  OD1 ASP A  73      44.750  51.180  60.370  1.00  0.00           O
ATOM   1079  OD2 ASP A  73      44.230  49.990  62.160  1.00  0.00           O
ATOM   1080  HD2 ASP A  73      45.200  50.030  62.120  1.00  0.00           H
ATOM   1081  C   ASP A  73      40.550  50.890  59.040  1.00  0.00           C
ATOM   1082  O   ASP A  73      40.320  50.050  58.170  1.00  0.00           O
ATOM   1083  N   PHE A  74      39.490  51.530  59.640  1.00  0.00           N
ATOM   1084  HN  PHE A  74      39.600  52.210  60.350  1.00  0.00           H
ATOM   1085  CA  PHE A  74      38.110  51.280  59.260  1.00  0.00           C
ATOM   1086  HA  PHE A  74      37.930  50.220  59.230  1.00  0.00           H
ATOM   1087  CB  PHE A  74      37.090  51.990  60.130  1.00  0.00           C
ATOM   1088  HB1 PHE A  74      37.130  53.100  59.980  1.00  0.00           H
ATOM   1089  HB2 PHE A  74      37.330  51.770  61.190  1.00  0.00           H
ATOM   1090  CG  PHE A  74      35.640  51.630  59.970  1.00  0.00           C
ATOM   1091  CD1 PHE A  74      34.750  52.430  59.200  1.00  0.00           C
ATOM   1092  HD1 PHE A  74      35.110  53.300  58.670  1.00  0.00           H
ATOM   1093  CE1 PHE A  74      33.380  52.110  59.080  1.00  0.00           C
ATOM   1094  HE1 PHE A  74      32.750  52.810  58.560  1.00  0.00           H
ATOM   1095  CZ  PHE A  74      32.890  50.940  59.640  1.00  0.00           C
ATOM   1096  HZ  PHE A  74      31.830  50.720  59.540  1.00  0.00           H
ATOM   1097  CD2 PHE A  74      35.030  50.580  60.650  1.00  0.00           C
ATOM   1098  HD2 PHE A  74      35.630  49.940  61.270  1.00  0.00           H
ATOM   1099  CE2 PHE A  74      33.650  50.220  60.470  1.00  0.00           C
ATOM   1100  HE2 PHE A  74      33.270  49.290  60.840  1.00  0.00           H
ATOM   1101  C   PHE A  74      37.860  51.670  57.770  1.00  0.00           C
ATOM   1102  O   PHE A  74      37.180  50.980  57.060  1.00  0.00           O
ATOM   1103  N   LEU A  75      38.360  52.770  57.330  1.00  0.00           N
ATOM   1104  HN  LEU A  75      38.700  53.380  58.040  1.00  0.00           H
ATOM   1105  CA  LEU A  75      38.440  53.170  55.890  1.00  0.00           C
ATOM   1106  HA  LEU A  75      37.430  53.200  55.520  1.00  0.00           H
ATOM   1107  CB  LEU A  75      38.770  54.720  55.680  1.00  0.00           C
ATOM   1108  HB1 LEU A  75      38.710  54.850  54.580  1.00  0.00           H
ATOM   1109  HB2 LEU A  75      39.810  54.970  56.000  1.00  0.00           H
ATOM   1110  CG  LEU A  75      37.820  55.760  56.380  1.00  0.00           C
ATOM   1111  HG  LEU A  75      37.910  55.610  57.480  1.00  0.00           H
ATOM   1112  CD1 LEU A  75      38.400  57.240  56.120  1.00  0.00           C
ATOM   1113 HD11 LEU A  75      37.820  58.070  56.560  1.00  0.00           H
ATOM   1114 HD12 LEU A  75      38.460  57.340  55.020  1.00  0.00           H
ATOM   1115 HD13 LEU A  75      39.450  57.230  56.470  1.00  0.00           H
ATOM   1116  CD2 LEU A  75      36.380  55.550  55.970  1.00  0.00           C
ATOM   1117 HD21 LEU A  75      36.280  55.660  54.870  1.00  0.00           H
ATOM   1118 HD22 LEU A  75      35.800  56.420  56.360  1.00  0.00           H
ATOM   1119 HD23 LEU A  75      35.880  54.670  56.430  1.00  0.00           H
ATOM   1120  C   LEU A  75      39.240  52.290  54.870  1.00  0.00           C
ATOM   1121  O   LEU A  75      38.820  51.970  53.740  1.00  0.00           O
ATOM   1122  N   LEU A  76      40.420  51.920  55.340  1.00  0.00           N
ATOM   1123  HN  LEU A  76      40.790  52.330  56.170  1.00  0.00           H
ATOM   1124  CA  LEU A  76      41.260  51.010  54.560  1.00  0.00           C
ATOM   1125  HA  LEU A  76      41.410  51.490  53.610  1.00  0.00           H
ATOM   1126  CB  LEU A  76      42.610  50.700  55.210  1.00  0.00           C
ATOM   1127  HB1 LEU A  76      42.520  50.010  56.070  1.00  0.00           H
ATOM   1128  HB2 LEU A  76      43.050  51.630  55.640  1.00  0.00           H
ATOM   1129  CG  LEU A  76      43.610  49.940  54.300  1.00  0.00           C
ATOM   1130  HG  LEU A  76      43.300  48.900  54.020  1.00  0.00           H
ATOM   1131  CD1 LEU A  76      44.000  50.690  53.000  1.00  0.00           C
ATOM   1132 HD11 LEU A  76      43.080  50.880  52.400  1.00  0.00           H
ATOM   1133 HD12 LEU A  76      44.610  50.060  52.320  1.00  0.00           H
ATOM   1134 HD13 LEU A  76      44.490  51.660  53.250  1.00  0.00           H
ATOM   1135  CD2 LEU A  76      44.990  49.680  54.950  1.00  0.00           C
ATOM   1136 HD21 LEU A  76      45.060  48.920  55.750  1.00  0.00           H
ATOM   1137 HD22 LEU A  76      45.420  50.570  55.480  1.00  0.00           H
ATOM   1138 HD23 LEU A  76      45.630  49.260  54.140  1.00  0.00           H
ATOM   1139  C   LEU A  76      40.660  49.630  54.350  1.00  0.00           C
ATOM   1140  O   LEU A  76      40.770  49.140  53.260  1.00  0.00           O
ATOM   1141  N   ILE A  77      39.920  49.120  55.360  1.00  0.00           N
ATOM   1142  HN  ILE A  77      40.060  49.460  56.290  1.00  0.00           H
ATOM   1143  CA  ILE A  77      39.030  48.050  55.270  1.00  0.00           C
ATOM   1144  HA  ILE A  77      39.630  47.310  54.770  1.00  0.00           H
ATOM   1145  CB  ILE A  77      38.650  47.530  56.640  1.00  0.00           C
ATOM   1146  HB  ILE A  77      38.170  48.410  57.120  1.00  0.00           H
ATOM   1147  CG2 ILE A  77      37.530  46.470  56.660  1.00  0.00           C
ATOM   1148 HG21 ILE A  77      37.850  45.580  56.080  1.00  0.00           H
ATOM   1149 HG22 ILE A  77      36.640  46.830  56.090  1.00  0.00           H
ATOM   1150 HG23 ILE A  77      37.350  46.200  57.730  1.00  0.00           H
ATOM   1151  CG1 ILE A  77      39.800  47.030  57.560  1.00  0.00           C
ATOM   1152 HG11 ILE A  77      39.490  46.960  58.620  1.00  0.00           H
ATOM   1153 HG12 ILE A  77      40.640  47.720  57.350  1.00  0.00           H
ATOM   1154  CD  ILE A  77      40.330  45.560  57.240  1.00  0.00           C
ATOM   1155  HD1 ILE A  77      41.320  45.290  57.680  1.00  0.00           H
ATOM   1156  HD2 ILE A  77      40.370  45.400  56.140  1.00  0.00           H
ATOM   1157  HD3 ILE A  77      39.530  44.860  57.560  1.00  0.00           H
ATOM   1158  C   ILE A  77      37.960  48.070  54.230  1.00  0.00           C
ATOM   1159  O   ILE A  77      37.710  47.140  53.540  1.00  0.00           O
ATOM   1160  N   ILE A  78      37.280  49.260  54.000  1.00  0.00           N
ATOM   1161  HN  ILE A  78      37.590  50.010  54.590  1.00  0.00           H
ATOM   1162  CA  ILE A  78      36.270  49.450  52.970  1.00  0.00           C
ATOM   1163  HA  ILE A  78      35.660  48.560  53.050  1.00  0.00           H
ATOM   1164  CB  ILE A  78      35.270  50.590  53.260  1.00  0.00           C
ATOM   1165  HB  ILE A  78      35.820  51.550  53.310  1.00  0.00           H
ATOM   1166  CG2 ILE A  78      34.170  50.760  52.150  1.00  0.00           C
ATOM   1167 HG21 ILE A  78      33.250  51.360  52.330  1.00  0.00           H
ATOM   1168 HG22 ILE A  78      33.890  49.700  51.910  1.00  0.00           H
ATOM   1169 HG23 ILE A  78      34.720  51.080  51.250  1.00  0.00           H
ATOM   1170  CG1 ILE A  78      34.530  50.580  54.600  1.00  0.00           C
ATOM   1171 HG11 ILE A  78      35.270  50.360  55.400  1.00  0.00           H
ATOM   1172 HG12 ILE A  78      33.760  49.770  54.580  1.00  0.00           H
ATOM   1173  CD  ILE A  78      33.780  51.890  54.860  1.00  0.00           C
ATOM   1174  HD1 ILE A  78      34.410  52.810  54.780  1.00  0.00           H
ATOM   1175  HD2 ILE A  78      33.270  51.840  55.850  1.00  0.00           H
ATOM   1176  HD3 ILE A  78      32.920  51.970  54.180  1.00  0.00           H
ATOM   1177  C   ILE A  78      36.830  49.410  51.580  1.00  0.00           C
ATOM   1178  O   ILE A  78      36.150  49.160  50.610  1.00  0.00           O
ATOM   1179  N   CYS A  79      38.140  49.540  51.400  1.00  0.00           N
ATOM   1180  HN  CYS A  79      38.660  49.830  52.200  1.00  0.00           H
ATOM   1181  CA  CYS A  79      38.830  49.540  50.150  1.00  0.00           C
ATOM   1182  HA  CYS A  79      38.160  50.040  49.460  1.00  0.00           H
ATOM   1183  CB  CYS A  79      40.230  50.270  50.120  1.00  0.00           C
ATOM   1184  HB1 CYS A  79      40.520  50.440  49.060  1.00  0.00           H
ATOM   1185  HB2 CYS A  79      40.970  49.690  50.710  1.00  0.00           H
ATOM   1186  SG  CYS A  79      40.230  51.900  50.880  1.00  0.00           S
ATOM   1187  HG1 CYS A  79      39.950  51.340  52.050  1.00  0.00           H
ATOM   1188  C   CYS A  79      39.150  48.060  49.650  1.00  0.00           C
ATOM   1189  O   CYS A  79      39.470  47.880  48.490  1.00  0.00           O
ATOM   1190  N   LEU A  80      39.010  47.080  50.530  1.00  0.00           N
ATOM   1191  HN  LEU A  80      38.910  47.160  51.520  1.00  0.00           H
ATOM   1192  CA  LEU A  80      39.200  45.670  50.210  1.00  0.00           C
ATOM   1193  HA  LEU A  80      40.070  45.580  49.560  1.00  0.00           H
ATOM   1194  CB  LEU A  80      39.530  44.980  51.540  1.00  0.00           C
ATOM   1195  HB1 LEU A  80      39.710  43.890  51.510  1.00  0.00           H
ATOM   1196  HB2 LEU A  80      38.660  45.180  52.200  1.00  0.00           H
ATOM   1197  CG  LEU A  80      40.750  45.590  52.300  1.00  0.00           C
ATOM   1198  HG  LEU A  80      40.390  46.470  52.870  1.00  0.00           H
ATOM   1199  CD1 LEU A  80      41.290  44.610  53.410  1.00  0.00           C
ATOM   1200 HD11 LEU A  80      41.770  45.150  54.250  1.00  0.00           H
ATOM   1201 HD12 LEU A  80      41.960  43.810  53.040  1.00  0.00           H
ATOM   1202 HD13 LEU A  80      40.400  44.130  53.870  1.00  0.00           H
ATOM   1203  CD2 LEU A  80      41.830  46.010  51.360  1.00  0.00           C
ATOM   1204 HD21 LEU A  80      41.640  46.940  50.800  1.00  0.00           H
ATOM   1205 HD22 LEU A  80      42.150  45.250  50.610  1.00  0.00           H
ATOM   1206 HD23 LEU A  80      42.720  46.260  51.970  1.00  0.00           H
ATOM   1207  C   LEU A  80      38.140  45.060  49.360  1.00  0.00           C
ATOM   1208  O   LEU A  80      38.470  44.370  48.400  1.00  0.00           O
ATOM   1209  N   PRO A  81      36.840  45.390  49.540  1.00  0.00           N
ATOM   1210  CD  PRO A  81      36.200  45.710  50.820  1.00  0.00           C
ATOM   1211  HD1 PRO A  81      36.570  46.710  51.130  1.00  0.00           H
ATOM   1212  HD2 PRO A  81      36.400  45.010  51.670  1.00  0.00           H
ATOM   1213  CA  PRO A  81      35.730  45.100  48.590  1.00  0.00           C
ATOM   1214  HA  PRO A  81      35.560  44.020  48.560  1.00  0.00           H
ATOM   1215  CB  PRO A  81      34.540  45.890  49.090  1.00  0.00           C
ATOM   1216  HB1 PRO A  81      33.560  45.550  48.670  1.00  0.00           H
ATOM   1217  HB2 PRO A  81      34.590  46.950  48.760  1.00  0.00           H
ATOM   1218  CG  PRO A  81      34.680  45.690  50.630  1.00  0.00           C
ATOM   1219  HG1 PRO A  81      34.150  46.510  51.140  1.00  0.00           H
ATOM   1220  HG2 PRO A  81      34.340  44.680  50.980  1.00  0.00           H
ATOM   1221  C   PRO A  81      36.020  45.440  47.050  1.00  0.00           C
ATOM   1222  O   PRO A  81      35.750  44.610  46.220  1.00  0.00           O
ATOM   1223  N   PHE A  82      36.600  46.630  46.800  1.00  0.00           N
ATOM   1224  HN  PHE A  82      36.860  47.140  47.630  1.00  0.00           H
ATOM   1225  CA  PHE A  82      36.980  47.150  45.530  1.00  0.00           C
ATOM   1226  HA  PHE A  82      36.170  46.910  44.870  1.00  0.00           H
ATOM   1227  CB  PHE A  82      37.310  48.640  45.400  1.00  0.00           C
ATOM   1228  HB1 PHE A  82      37.600  48.830  44.350  1.00  0.00           H
ATOM   1229  HB2 PHE A  82      38.100  48.900  46.140  1.00  0.00           H
ATOM   1230  CG  PHE A  82      35.940  49.350  45.710  1.00  0.00           C
ATOM   1231  CD1 PHE A  82      34.880  49.380  44.770  1.00  0.00           C
ATOM   1232  HD1 PHE A  82      34.960  48.920  43.790  1.00  0.00           H
ATOM   1233  CE1 PHE A  82      33.730  50.080  45.070  1.00  0.00           C
ATOM   1234  HE1 PHE A  82      32.970  50.250  44.310  1.00  0.00           H
ATOM   1235  CZ  PHE A  82      33.640  50.740  46.310  1.00  0.00           C
ATOM   1236  HZ  PHE A  82      32.760  51.280  46.620  1.00  0.00           H
ATOM   1237  CD2 PHE A  82      35.850  50.010  46.930  1.00  0.00           C
ATOM   1238  HD2 PHE A  82      36.680  50.000  47.610  1.00  0.00           H
ATOM   1239  CE2 PHE A  82      34.650  50.660  47.240  1.00  0.00           C
ATOM   1240  HE2 PHE A  82      34.510  51.130  48.200  1.00  0.00           H
ATOM   1241  C   PHE A  82      38.120  46.420  44.960  1.00  0.00           C
ATOM   1242  O   PHE A  82      38.210  46.150  43.800  1.00  0.00           O
ATOM   1243  N   LEU A  83      39.040  45.950  45.820  1.00  0.00           N
ATOM   1244  HN  LEU A  83      38.970  46.200  46.790  1.00  0.00           H
ATOM   1245  CA  LEU A  83      40.090  45.070  45.430  1.00  0.00           C
ATOM   1246  HA  LEU A  83      40.420  45.390  44.450  1.00  0.00           H
ATOM   1247  CB  LEU A  83      41.230  45.210  46.490  1.00  0.00           C
ATOM   1248  HB1 LEU A  83      42.010  44.450  46.260  1.00  0.00           H
ATOM   1249  HB2 LEU A  83      40.730  44.880  47.420  1.00  0.00           H
ATOM   1250  CG  LEU A  83      41.920  46.600  46.610  1.00  0.00           C
ATOM   1251  HG  LEU A  83      41.140  47.370  46.400  1.00  0.00           H
ATOM   1252  CD1 LEU A  83      42.410  46.820  47.980  1.00  0.00           C
ATOM   1253 HD11 LEU A  83      43.140  46.040  48.250  1.00  0.00           H
ATOM   1254 HD12 LEU A  83      41.530  46.760  48.640  1.00  0.00           H
ATOM   1255 HD13 LEU A  83      42.930  47.790  48.170  1.00  0.00           H
ATOM   1256  CD2 LEU A  83      42.870  46.870  45.450  1.00  0.00           C
ATOM   1257 HD21 LEU A  83      43.790  46.260  45.520  1.00  0.00           H
ATOM   1258 HD22 LEU A  83      43.180  47.940  45.430  1.00  0.00           H
ATOM   1259 HD23 LEU A  83      42.480  46.660  44.430  1.00  0.00           H
ATOM   1260  C   LEU A  83      39.700  43.640  45.120  1.00  0.00           C
ATOM   1261  O   LEU A  83      40.080  43.170  44.040  1.00  0.00           O
ATOM   1262  N   MET A  84      38.840  43.000  45.940  1.00  0.00           N
ATOM   1263  HN  MET A  84      38.460  43.520  46.690  1.00  0.00           H
ATOM   1264  CA  MET A  84      38.450  41.660  45.740  1.00  0.00           C
ATOM   1265  HA  MET A  84      39.260  41.010  45.450  1.00  0.00           H
ATOM   1266  CB  MET A  84      37.600  41.120  46.850  1.00  0.00           C
ATOM   1267  HB1 MET A  84      37.080  40.180  46.550  1.00  0.00           H
ATOM   1268  HB2 MET A  84      36.760  41.830  47.010  1.00  0.00           H
ATOM   1269  CG  MET A  84      38.400  41.030  48.190  1.00  0.00           C
ATOM   1270  HG1 MET A  84      38.610  42.040  48.570  1.00  0.00           H
ATOM   1271  HG2 MET A  84      39.380  40.490  48.070  1.00  0.00           H
ATOM   1272  SD  MET A  84      37.550  40.150  49.560  1.00  0.00           S
ATOM   1273  CE  MET A  84      36.410  41.490  49.870  1.00  0.00           C
ATOM   1274  HE1 MET A  84      36.810  42.100  50.710  1.00  0.00           H
ATOM   1275  HE2 MET A  84      35.370  41.130  50.040  1.00  0.00           H
ATOM   1276  HE3 MET A  84      36.300  42.190  49.010  1.00  0.00           H
ATOM   1277  C   MET A  84      37.730  41.550  44.440  1.00  0.00           C
ATOM   1278  O   MET A  84      38.110  40.590  43.720  1.00  0.00           O
ATOM   1279  N   ASP A  85      36.860  42.560  44.030  1.00  0.00           N
ATOM   1280  HN  ASP A  85      36.720  43.360  44.600  1.00  0.00           H
ATOM   1281  CA  ASP A  85      36.270  42.740  42.680  1.00  0.00           C
ATOM   1282  HA  ASP A  85      35.800  41.800  42.430  1.00  0.00           H
ATOM   1283  CB  ASP A  85      35.270  43.900  42.930  1.00  0.00           C
ATOM   1284  HB1 ASP A  85      35.740  44.910  42.850  1.00  0.00           H
ATOM   1285  HB2 ASP A  85      34.810  43.610  43.890  1.00  0.00           H
ATOM   1286  CG  ASP A  85      34.190  43.890  41.810  1.00  0.00           C
ATOM   1287  OD1 ASP A  85      33.040  44.360  42.120  1.00  0.00           O
ATOM   1288  OD2 ASP A  85      34.480  43.630  40.640  1.00  0.00           O
ATOM   1289  C   ASP A  85      37.440  42.990  41.650  1.00  0.00           C
ATOM   1290  O   ASP A  85      37.520  42.410  40.580  1.00  0.00           O
ATOM   1291  N   ASN A  86      38.440  43.960  41.870  1.00  0.00           N
ATOM   1292  HN  ASN A  86      38.320  44.610  42.630  1.00  0.00           H
ATOM   1293  CA  ASN A  86      39.400  44.220  40.810  1.00  0.00           C
ATOM   1294  HA  ASN A  86      38.840  44.400  39.920  1.00  0.00           H
ATOM   1295  CB  ASN A  86      40.180  45.480  41.280  1.00  0.00           C
ATOM   1296  HB1 ASN A  86      40.800  45.150  42.130  1.00  0.00           H
ATOM   1297  HB2 ASN A  86      39.580  46.300  41.710  1.00  0.00           H
ATOM   1298  CG  ASN A  86      41.100  46.130  40.280  1.00  0.00           C
ATOM   1299  OD1 ASN A  86      42.240  46.430  40.630  1.00  0.00           O
ATOM   1300  ND2 ASN A  86      40.670  46.320  39.010  1.00  0.00           N
ATOM   1301 HD21 ASN A  86      41.170  46.930  38.390  1.00  0.00           H
ATOM   1302 HD22 ASN A  86      39.700  46.210  38.790  1.00  0.00           H
ATOM   1303  C   ASN A  86      40.280  43.000  40.450  1.00  0.00           C
ATOM   1304  O   ASN A  86      40.790  42.850  39.310  1.00  0.00           O
ATOM   1305  N   TYR A  87      40.600  42.170  41.430  1.00  0.00           N
ATOM   1306  HN  TYR A  87      40.260  42.480  42.310  1.00  0.00           H
ATOM   1307  CA  TYR A  87      41.480  41.020  41.370  1.00  0.00           C
ATOM   1308  HA  TYR A  87      42.230  41.370  40.690  1.00  0.00           H
ATOM   1309  CB  TYR A  87      42.010  40.710  42.820  1.00  0.00           C
ATOM   1310  HB1 TYR A  87      42.520  39.730  42.750  1.00  0.00           H
ATOM   1311  HB2 TYR A  87      41.140  40.610  43.510  1.00  0.00           H
ATOM   1312  CG  TYR A  87      42.840  41.850  43.380  1.00  0.00           C
ATOM   1313  CD1 TYR A  87      43.280  42.970  42.660  1.00  0.00           C
ATOM   1314  HD1 TYR A  87      43.000  43.140  41.630  1.00  0.00           H
ATOM   1315  CE1 TYR A  87      44.060  43.920  43.350  1.00  0.00           C
ATOM   1316  HE1 TYR A  87      44.350  44.810  42.810  1.00  0.00           H
ATOM   1317  CZ  TYR A  87      44.680  43.600  44.600  1.00  0.00           C
ATOM   1318  OH  TYR A  87      45.490  44.520  45.250  1.00  0.00           O
ATOM   1319  HH  TYR A  87      45.790  45.210  44.660  1.00  0.00           H
ATOM   1320  CD2 TYR A  87      43.290  41.610  44.660  1.00  0.00           C
ATOM   1321  HD2 TYR A  87      42.860  40.800  45.230  1.00  0.00           H
ATOM   1322  CE2 TYR A  87      44.260  42.420  45.250  1.00  0.00           C
ATOM   1323  HE2 TYR A  87      44.520  42.270  46.280  1.00  0.00           H
ATOM   1324  C   TYR A  87      40.730  39.800  40.880  1.00  0.00           C
ATOM   1325  O   TYR A  87      41.130  39.060  39.990  1.00  0.00           O
ATOM   1326  N   VAL A  88      39.490  39.530  41.410  1.00  0.00           N
ATOM   1327  HN  VAL A  88      39.110  40.090  42.150  1.00  0.00           H
ATOM   1328  CA  VAL A  88      38.580  38.510  40.950  1.00  0.00           C
ATOM   1329  HA  VAL A  88      39.230  37.670  41.070  1.00  0.00           H
ATOM   1330  CB  VAL A  88      37.380  38.230  41.760  1.00  0.00           C
ATOM   1331  HB  VAL A  88      37.870  38.220  42.750  1.00  0.00           H
ATOM   1332  CG1 VAL A  88      36.210  39.230  41.650  1.00  0.00           C
ATOM   1333 HG11 VAL A  88      36.460  40.310  41.620  1.00  0.00           H
ATOM   1334 HG12 VAL A  88      35.580  39.130  42.550  1.00  0.00           H
ATOM   1335 HG13 VAL A  88      35.530  39.030  40.790  1.00  0.00           H
ATOM   1336  CG2 VAL A  88      36.900  36.770  41.520  1.00  0.00           C
ATOM   1337 HG21 VAL A  88      37.700  36.100  41.170  1.00  0.00           H
ATOM   1338 HG22 VAL A  88      36.140  36.680  40.710  1.00  0.00           H
ATOM   1339 HG23 VAL A  88      36.460  36.290  42.420  1.00  0.00           H
ATOM   1340  C   VAL A  88      38.190  38.580  39.440  1.00  0.00           C
ATOM   1341  O   VAL A  88      37.890  37.630  38.740  1.00  0.00           O
ATOM   1342  N   ARG A  89      37.960  39.850  38.960  1.00  0.00           N
ATOM   1343  HN  ARG A  89      37.990  40.650  39.560  1.00  0.00           H
ATOM   1344  CA  ARG A  89      37.650  40.150  37.580  1.00  0.00           C
ATOM   1345  HA  ARG A  89      37.220  39.310  37.040  1.00  0.00           H
ATOM   1346  CB  ARG A  89      36.610  41.290  37.460  1.00  0.00           C
ATOM   1347  HB1 ARG A  89      36.220  41.170  36.420  1.00  0.00           H
ATOM   1348  HB2 ARG A  89      37.070  42.290  37.620  1.00  0.00           H
ATOM   1349  CG  ARG A  89      35.320  41.210  38.320  1.00  0.00           C
ATOM   1350  HG1 ARG A  89      34.660  42.090  38.110  1.00  0.00           H
ATOM   1351  HG2 ARG A  89      35.600  41.170  39.390  1.00  0.00           H
ATOM   1352  CD  ARG A  89      34.510  39.920  38.160  1.00  0.00           C
ATOM   1353  HD1 ARG A  89      35.080  39.010  38.400  1.00  0.00           H
ATOM   1354  HD2 ARG A  89      33.940  39.900  37.200  1.00  0.00           H
ATOM   1355  NE  ARG A  89      33.460  40.040  39.210  1.00  0.00           N
ATOM   1356  HE  ARG A  89      33.240  40.910  39.650  1.00  0.00           H
ATOM   1357  CZ  ARG A  89      32.680  39.050  39.510  1.00  0.00           C
ATOM   1358  NH1 ARG A  89      32.760  37.850  38.960  1.00  0.00           N
ATOM   1359 HH11 ARG A  89      33.150  37.850  38.050  1.00  0.00           H
ATOM   1360 HH12 ARG A  89      32.110  37.150  39.270  1.00  0.00           H
ATOM   1361  NH2 ARG A  89      31.790  39.330  40.400  1.00  0.00           N
ATOM   1362 HH21 ARG A  89      31.170  38.610  40.710  1.00  0.00           H
ATOM   1363 HH22 ARG A  89      31.930  40.090  41.040  1.00  0.00           H
ATOM   1364  C   ARG A  89      38.930  40.430  36.780  1.00  0.00           C
ATOM   1365  O   ARG A  89      38.870  40.970  35.660  1.00  0.00           O
ATOM   1366  N   ARG A  90      40.110  40.160  37.310  1.00  0.00           N
ATOM   1367  HN  ARG A  90      40.110  39.780  38.230  1.00  0.00           H
ATOM   1368  CA  ARG A  90      41.380  39.960  36.650  1.00  0.00           C
ATOM   1369  HA  ARG A  90      42.050  39.690  37.450  1.00  0.00           H
ATOM   1370  CB  ARG A  90      41.450  38.790  35.580  1.00  0.00           C
ATOM   1371  HB1 ARG A  90      42.300  38.960  34.870  1.00  0.00           H
ATOM   1372  HB2 ARG A  90      40.540  38.800  34.950  1.00  0.00           H
ATOM   1373  CG  ARG A  90      41.580  37.320  36.080  1.00  0.00           C
ATOM   1374  HG1 ARG A  90      42.530  37.340  36.670  1.00  0.00           H
ATOM   1375  HG2 ARG A  90      41.700  36.680  35.180  1.00  0.00           H
ATOM   1376  CD  ARG A  90      40.400  36.980  37.020  1.00  0.00           C
ATOM   1377  HD1 ARG A  90      39.490  37.400  36.540  1.00  0.00           H
ATOM   1378  HD2 ARG A  90      40.730  37.480  37.950  1.00  0.00           H
ATOM   1379  NE  ARG A  90      40.450  35.520  37.170  1.00  0.00           N
ATOM   1380  HE  ARG A  90      41.180  35.010  36.730  1.00  0.00           H
ATOM   1381  CZ  ARG A  90      39.390  34.730  37.380  1.00  0.00           C
ATOM   1382  NH1 ARG A  90      38.300  35.230  37.790  1.00  0.00           N
ATOM   1383 HH11 ARG A  90      37.480  34.680  37.640  1.00  0.00           H
ATOM   1384 HH12 ARG A  90      38.270  36.190  38.080  1.00  0.00           H
ATOM   1385  NH2 ARG A  90      39.510  33.430  37.020  1.00  0.00           N
ATOM   1386 HH21 ARG A  90      40.460  33.100  36.950  1.00  0.00           H
ATOM   1387 HH22 ARG A  90      38.730  32.810  37.020  1.00  0.00           H
ATOM   1388  C   ARG A  90      41.980  41.280  36.110  1.00  0.00           C
ATOM   1389  O   ARG A  90      42.510  41.360  35.020  1.00  0.00           O
ATOM   1390  N   TRP A  91      41.810  42.430  36.870  1.00  0.00           N
ATOM   1391  HN  TRP A  91      41.520  42.380  37.830  1.00  0.00           H
ATOM   1392  CA  TRP A  91      42.140  43.780  36.490  1.00  0.00           C
ATOM   1393  HA  TRP A  91      42.150  44.260  37.470  1.00  0.00           H
ATOM   1394  CB  TRP A  91      43.500  44.070  35.960  1.00  0.00           C
ATOM   1395  HB1 TRP A  91      43.680  45.130  35.680  1.00  0.00           H
ATOM   1396  HB2 TRP A  91      43.540  43.530  34.970  1.00  0.00           H
ATOM   1397  CG  TRP A  91      44.680  43.640  36.740  1.00  0.00           C
ATOM   1398  CD1 TRP A  91      45.490  42.600  36.410  1.00  0.00           C
ATOM   1399  HD1 TRP A  91      45.310  42.010  35.520  1.00  0.00           H
ATOM   1400  NE1 TRP A  91      46.440  42.380  37.430  1.00  0.00           N
ATOM   1401  HE1 TRP A  91      47.130  41.710  37.330  1.00  0.00           H
ATOM   1402  CE2 TRP A  91      46.140  43.150  38.490  1.00  0.00           C
ATOM   1403  CD2 TRP A  91      44.990  43.930  38.070  1.00  0.00           C
ATOM   1404  CE3 TRP A  91      44.460  44.840  39.000  1.00  0.00           C
ATOM   1405  HE3 TRP A  91      43.700  45.570  38.760  1.00  0.00           H
ATOM   1406  CZ3 TRP A  91      45.230  45.070  40.140  1.00  0.00           C
ATOM   1407  HZ3 TRP A  91      44.780  45.570  40.980  1.00  0.00           H
ATOM   1408  CZ2 TRP A  91      46.790  43.240  39.700  1.00  0.00           C
ATOM   1409  HZ2 TRP A  91      47.590  42.620  40.060  1.00  0.00           H
ATOM   1410  CH2 TRP A  91      46.320  44.280  40.520  1.00  0.00           C
ATOM   1411  HH2 TRP A  91      46.700  44.410  41.530  1.00  0.00           H
ATOM   1412  C   TRP A  91      40.950  44.520  35.740  1.00  0.00           C
ATOM   1413  O   TRP A  91      40.990  45.740  35.470  1.00  0.00           O
ATOM   1414  N   ASP A  92      39.810  43.870  35.480  1.00  0.00           N
ATOM   1415  HN  ASP A  92      39.790  42.900  35.690  1.00  0.00           H
ATOM   1416  CA  ASP A  92      38.710  44.620  34.990  1.00  0.00           C
ATOM   1417  HA  ASP A  92      39.080  45.300  34.230  1.00  0.00           H
ATOM   1418  CB  ASP A  92      37.680  43.680  34.290  1.00  0.00           C
ATOM   1419  HB1 ASP A  92      36.820  44.270  33.890  1.00  0.00           H
ATOM   1420  HB2 ASP A  92      37.150  42.920  34.910  1.00  0.00           H
ATOM   1421  CG  ASP A  92      38.300  42.950  33.140  1.00  0.00           C
ATOM   1422  OD1 ASP A  92      37.930  41.780  32.850  1.00  0.00           O
ATOM   1423  OD2 ASP A  92      39.120  43.580  32.390  1.00  0.00           O
ATOM   1424  C   ASP A  92      38.020  45.540  36.020  1.00  0.00           C
ATOM   1425  O   ASP A  92      38.020  45.150  37.210  1.00  0.00           O
ATOM   1426  N   TRP A  93      37.530  46.700  35.580  1.00  0.00           N
ATOM   1427  HN  TRP A  93      37.680  47.060  34.660  1.00  0.00           H
ATOM   1428  CA  TRP A  93      36.960  47.670  36.370  1.00  0.00           C
ATOM   1429  HA  TRP A  93      36.640  47.250  37.310  1.00  0.00           H
ATOM   1430  CB  TRP A  93      38.120  48.690  36.790  1.00  0.00           C
ATOM   1431  HB1 TRP A  93      38.560  49.130  35.860  1.00  0.00           H
ATOM   1432  HB2 TRP A  93      38.900  48.220  37.420  1.00  0.00           H
ATOM   1433  CG  TRP A  93      37.850  49.830  37.730  1.00  0.00           C
ATOM   1434  CD1 TRP A  93      37.530  51.100  37.360  1.00  0.00           C
ATOM   1435  HD1 TRP A  93      37.490  51.300  36.300  1.00  0.00           H
ATOM   1436  NE1 TRP A  93      37.070  51.870  38.460  1.00  0.00           N
ATOM   1437  HE1 TRP A  93      37.070  52.830  38.590  1.00  0.00           H
ATOM   1438  CE2 TRP A  93      37.180  51.130  39.610  1.00  0.00           C
ATOM   1439  CD2 TRP A  93      37.650  49.860  39.210  1.00  0.00           C
ATOM   1440  CE3 TRP A  93      37.850  48.900  40.180  1.00  0.00           C
ATOM   1441  HE3 TRP A  93      38.030  47.860  40.000  1.00  0.00           H
ATOM   1442  CZ3 TRP A  93      37.630  49.200  41.540  1.00  0.00           C
ATOM   1443  HZ3 TRP A  93      37.880  48.420  42.230  1.00  0.00           H
ATOM   1444  CZ2 TRP A  93      36.940  51.430  40.940  1.00  0.00           C
ATOM   1445  HZ2 TRP A  93      36.680  52.420  41.270  1.00  0.00           H
ATOM   1446  CH2 TRP A  93      37.060  50.370  41.910  1.00  0.00           C
ATOM   1447  HH2 TRP A  93      36.950  50.610  42.960  1.00  0.00           H
ATOM   1448  C   TRP A  93      35.770  48.280  35.720  1.00  0.00           C
ATOM   1449  O   TRP A  93      35.800  48.980  34.650  1.00  0.00           O
ATOM   1450  N   LYS A  94      34.550  48.060  36.360  1.00  0.00           N
ATOM   1451  HN  LYS A  94      34.390  47.580  37.220  1.00  0.00           H
ATOM   1452  CA  LYS A  94      33.270  48.340  35.690  1.00  0.00           C
ATOM   1453  HA  LYS A  94      33.360  47.960  34.690  1.00  0.00           H
ATOM   1454  CB  LYS A  94      32.130  47.530  36.420  1.00  0.00           C
ATOM   1455  HB1 LYS A  94      32.420  46.460  36.420  1.00  0.00           H
ATOM   1456  HB2 LYS A  94      31.220  47.580  35.800  1.00  0.00           H
ATOM   1457  CG  LYS A  94      31.600  48.070  37.730  1.00  0.00           C
ATOM   1458  HG1 LYS A  94      30.750  48.750  37.460  1.00  0.00           H
ATOM   1459  HG2 LYS A  94      32.330  48.690  38.290  1.00  0.00           H
ATOM   1460  CD  LYS A  94      30.950  47.010  38.680  1.00  0.00           C
ATOM   1461  HD1 LYS A  94      30.560  46.200  38.020  1.00  0.00           H
ATOM   1462  HD2 LYS A  94      30.050  47.370  39.220  1.00  0.00           H
ATOM   1463  CE  LYS A  94      32.040  46.360  39.590  1.00  0.00           C
ATOM   1464  HE1 LYS A  94      32.610  47.040  40.260  1.00  0.00           H
ATOM   1465  HE2 LYS A  94      32.790  45.810  38.970  1.00  0.00           H
ATOM   1466  NZ  LYS A  94      31.350  45.470  40.370  1.00  0.00           N
ATOM   1467  HZ1 LYS A  94      30.730  44.850  39.810  1.00  0.00           H
ATOM   1468  HZ2 LYS A  94      30.790  45.980  41.080  1.00  0.00           H
ATOM   1469  HZ3 LYS A  94      31.970  44.860  40.960  1.00  0.00           H
ATOM   1470  C   LYS A  94      32.870  49.820  35.730  1.00  0.00           C
ATOM   1471  O   LYS A  94      32.170  50.360  34.870  1.00  0.00           O
ATOM   1472  N   PHE A  95      33.410  50.530  36.690  1.00  0.00           N
ATOM   1473  HN  PHE A  95      33.930  50.050  37.390  1.00  0.00           H
ATOM   1474  CA  PHE A  95      33.150  51.950  37.040  1.00  0.00           C
ATOM   1475  HA  PHE A  95      32.180  52.290  36.680  1.00  0.00           H
ATOM   1476  CB  PHE A  95      33.220  52.330  38.540  1.00  0.00           C
ATOM   1477  HB1 PHE A  95      32.930  53.380  38.700  1.00  0.00           H
ATOM   1478  HB2 PHE A  95      34.260  52.140  38.890  1.00  0.00           H
ATOM   1479  CG  PHE A  95      32.290  51.420  39.290  1.00  0.00           C
ATOM   1480  CD1 PHE A  95      32.820  50.650  40.310  1.00  0.00           C
ATOM   1481  HD1 PHE A  95      33.870  50.790  40.490  1.00  0.00           H
ATOM   1482  CE1 PHE A  95      31.990  49.790  40.960  1.00  0.00           C
ATOM   1483  HE1 PHE A  95      32.500  49.250  41.750  1.00  0.00           H
ATOM   1484  CZ  PHE A  95      30.570  49.700  40.670  1.00  0.00           C
ATOM   1485  HZ  PHE A  95      29.880  49.070  41.220  1.00  0.00           H
ATOM   1486  CD2 PHE A  95      30.930  51.410  39.070  1.00  0.00           C
ATOM   1487  HD2 PHE A  95      30.550  52.060  38.300  1.00  0.00           H
ATOM   1488  CE2 PHE A  95      30.070  50.540  39.680  1.00  0.00           C
ATOM   1489  HE2 PHE A  95      29.010  50.420  39.550  1.00  0.00           H
ATOM   1490  C   PHE A  95      34.130  52.980  36.340  1.00  0.00           C
ATOM   1491  O   PHE A  95      34.090  54.190  36.530  1.00  0.00           O
ATOM   1492  N   GLY A  96      35.020  52.380  35.520  1.00  0.00           N
ATOM   1493  HN  GLY A  96      34.950  51.410  35.290  1.00  0.00           H
ATOM   1494  CA  GLY A  96      35.960  53.120  34.720  1.00  0.00           C
ATOM   1495  HA1 GLY A  96      35.400  53.710  33.990  1.00  0.00           H
ATOM   1496  HA2 GLY A  96      36.520  52.400  34.140  1.00  0.00           H
ATOM   1497  C   GLY A  96      36.940  54.040  35.380  1.00  0.00           C
ATOM   1498  O   GLY A  96      37.120  54.160  36.580  1.00  0.00           O
ATOM   1499  N   ASP A  97      37.680  54.810  34.570  1.00  0.00           N
ATOM   1500  HN  ASP A  97      37.450  54.860  33.600  1.00  0.00           H
ATOM   1501  CA  ASP A  97      38.810  55.720  34.780  1.00  0.00           C
ATOM   1502  HA  ASP A  97      39.650  55.130  35.120  1.00  0.00           H
ATOM   1503  CB  ASP A  97      39.200  56.410  33.480  1.00  0.00           C
ATOM   1504  HB1 ASP A  97      38.460  56.750  32.730  1.00  0.00           H
ATOM   1505  HB2 ASP A  97      39.930  55.730  33.010  1.00  0.00           H
ATOM   1506  CG  ASP A  97      40.050  57.690  33.680  1.00  0.00           C
ATOM   1507  OD1 ASP A  97      41.040  57.690  34.450  1.00  0.00           O
ATOM   1508  OD2 ASP A  97      39.900  58.670  32.880  1.00  0.00           O
ATOM   1509  C   ASP A  97      38.760  56.620  36.050  1.00  0.00           C
ATOM   1510  O   ASP A  97      39.650  56.430  36.900  1.00  0.00           O
ATOM   1511  N   ILE A  98      37.890  57.650  36.180  1.00  0.00           N
ATOM   1512  HN  ILE A  98      37.330  57.950  35.420  1.00  0.00           H
ATOM   1513  CA  ILE A  98      37.820  58.590  37.300  1.00  0.00           C
ATOM   1514  HA  ILE A  98      38.840  58.890  37.470  1.00  0.00           H
ATOM   1515  CB  ILE A  98      37.040  59.800  36.910  1.00  0.00           C
ATOM   1516  HB  ILE A  98      36.180  59.430  36.310  1.00  0.00           H
ATOM   1517  CG2 ILE A  98      36.570  60.550  38.150  1.00  0.00           C
ATOM   1518 HG21 ILE A  98      36.010  61.430  37.780  1.00  0.00           H
ATOM   1519 HG22 ILE A  98      37.380  60.890  38.810  1.00  0.00           H
ATOM   1520 HG23 ILE A  98      35.930  59.950  38.830  1.00  0.00           H
ATOM   1521  CG1 ILE A  98      37.730  60.780  35.890  1.00  0.00           C
ATOM   1522 HG11 ILE A  98      38.210  60.050  35.180  1.00  0.00           H
ATOM   1523 HG12 ILE A  98      38.500  61.440  36.350  1.00  0.00           H
ATOM   1524  CD  ILE A  98      36.710  61.600  35.080  1.00  0.00           C
ATOM   1525  HD1 ILE A  98      37.180  62.280  34.340  1.00  0.00           H
ATOM   1526  HD2 ILE A  98      36.160  62.240  35.800  1.00  0.00           H
ATOM   1527  HD3 ILE A  98      35.900  60.970  34.640  1.00  0.00           H
ATOM   1528  C   ILE A  98      37.440  57.850  38.670  1.00  0.00           C
ATOM   1529  O   ILE A  98      38.180  57.980  39.690  1.00  0.00           O
ATOM   1530  N   PRO A  99      36.480  57.000  38.700  1.00  0.00           N
ATOM   1531  CD  PRO A  99      35.290  57.010  37.800  1.00  0.00           C
ATOM   1532  HD1 PRO A  99      35.480  56.260  37.000  1.00  0.00           H
ATOM   1533  HD2 PRO A  99      34.980  58.030  37.450  1.00  0.00           H
ATOM   1534  CA  PRO A  99      36.200  56.250  39.900  1.00  0.00           C
ATOM   1535  HA  PRO A  99      36.310  56.880  40.770  1.00  0.00           H
ATOM   1536  CB  PRO A  99      34.780  55.610  39.680  1.00  0.00           C
ATOM   1537  HB1 PRO A  99      34.120  55.600  40.570  1.00  0.00           H
ATOM   1538  HB2 PRO A  99      34.980  54.550  39.450  1.00  0.00           H
ATOM   1539  CG  PRO A  99      34.140  56.550  38.670  1.00  0.00           C
ATOM   1540  HG1 PRO A  99      33.410  55.920  38.110  1.00  0.00           H
ATOM   1541  HG2 PRO A  99      33.550  57.400  39.070  1.00  0.00           H
ATOM   1542  C   PRO A  99      37.350  55.230  40.200  1.00  0.00           C
ATOM   1543  O   PRO A  99      37.650  54.970  41.410  1.00  0.00           O
ATOM   1544  N   CYS A 100      38.110  54.620  39.300  1.00  0.00           N
ATOM   1545  HN  CYS A 100      37.770  54.680  38.360  1.00  0.00           H
ATOM   1546  CA  CYS A 100      39.330  53.840  39.570  1.00  0.00           C
ATOM   1547  HA  CYS A 100      39.110  53.100  40.340  1.00  0.00           H
ATOM   1548  CB  CYS A 100      40.060  53.150  38.460  1.00  0.00           C
ATOM   1549  HB1 CYS A 100      40.700  53.900  37.940  1.00  0.00           H
ATOM   1550  HB2 CYS A 100      39.280  52.820  37.740  1.00  0.00           H
ATOM   1551  SG  CYS A 100      40.990  51.750  39.130  1.00  0.00           S
ATOM   1552  C   CYS A 100      40.290  54.730  40.360  1.00  0.00           C
ATOM   1553  O   CYS A 100      40.770  54.430  41.440  1.00  0.00           O
ATOM   1554  N   ARG A 101      40.540  55.890  39.770  1.00  0.00           N
ATOM   1555  HN  ARG A 101      40.010  56.100  38.950  1.00  0.00           H
ATOM   1556  CA  ARG A 101      41.440  56.860  40.290  1.00  0.00           C
ATOM   1557  HA  ARG A 101      42.350  56.340  40.560  1.00  0.00           H
ATOM   1558  CB  ARG A 101      41.930  57.930  39.250  1.00  0.00           C
ATOM   1559  HB1 ARG A 101      42.570  58.630  39.820  1.00  0.00           H
ATOM   1560  HB2 ARG A 101      41.080  58.530  38.860  1.00  0.00           H
ATOM   1561  CG  ARG A 101      42.880  57.480  38.140  1.00  0.00           C
ATOM   1562  HG1 ARG A 101      42.450  56.730  37.440  1.00  0.00           H
ATOM   1563  HG2 ARG A 101      43.790  57.130  38.650  1.00  0.00           H
ATOM   1564  CD  ARG A 101      43.260  58.680  37.180  1.00  0.00           C
ATOM   1565  HD1 ARG A 101      44.100  58.360  36.540  1.00  0.00           H
ATOM   1566  HD2 ARG A 101      43.560  59.590  37.760  1.00  0.00           H
ATOM   1567  NE  ARG A 101      42.050  59.050  36.400  1.00  0.00           N
ATOM   1568  HE  ARG A 101      41.670  58.450  35.690  1.00  0.00           H
ATOM   1569  CZ  ARG A 101      41.740  60.330  36.060  1.00  0.00           C
ATOM   1570  NH1 ARG A 101      42.070  61.350  36.790  1.00  0.00           N
ATOM   1571 HH11 ARG A 101      42.690  61.340  37.570  1.00  0.00           H
ATOM   1572 HH12 ARG A 101      41.700  62.250  36.530  1.00  0.00           H
ATOM   1573  NH2 ARG A 101      41.030  60.520  34.980  1.00  0.00           N
ATOM   1574 HH21 ARG A 101      40.810  61.470  34.760  1.00  0.00           H
ATOM   1575 HH22 ARG A 101      40.680  59.650  34.620  1.00  0.00           H
ATOM   1576  C   ARG A 101      40.990  57.500  41.670  1.00  0.00           C
ATOM   1577  O   ARG A 101      41.840  57.640  42.540  1.00  0.00           O
ATOM   1578  N   LEU A 102      39.680  57.670  41.900  1.00  0.00           N
ATOM   1579  HN  LEU A 102      38.980  57.500  41.220  1.00  0.00           H
ATOM   1580  CA  LEU A 102      39.180  58.000  43.190  1.00  0.00           C
ATOM   1581  HA  LEU A 102      39.600  58.930  43.550  1.00  0.00           H
ATOM   1582  CB  LEU A 102      37.710  58.310  43.070  1.00  0.00           C
ATOM   1583  HB1 LEU A 102      37.130  57.390  42.900  1.00  0.00           H
ATOM   1584  HB2 LEU A 102      37.580  58.940  42.160  1.00  0.00           H
ATOM   1585  CG  LEU A 102      37.170  59.140  44.320  1.00  0.00           C
ATOM   1586  HG  LEU A 102      37.250  58.530  45.240  1.00  0.00           H
ATOM   1587  CD1 LEU A 102      37.800  60.480  44.460  1.00  0.00           C
ATOM   1588 HD11 LEU A 102      37.580  61.180  43.620  1.00  0.00           H
ATOM   1589 HD12 LEU A 102      38.900  60.570  44.500  1.00  0.00           H
ATOM   1590 HD13 LEU A 102      37.590  61.000  45.420  1.00  0.00           H
ATOM   1591  CD2 LEU A 102      35.660  59.480  44.070  1.00  0.00           C
ATOM   1592 HD21 LEU A 102      35.620  60.030  43.100  1.00  0.00           H
ATOM   1593 HD22 LEU A 102      35.340  60.110  44.920  1.00  0.00           H
ATOM   1594 HD23 LEU A 102      34.930  58.650  43.970  1.00  0.00           H
ATOM   1595  C   LEU A 102      39.410  56.900  44.200  1.00  0.00           C
ATOM   1596  O   LEU A 102      39.770  57.060  45.360  1.00  0.00           O
ATOM   1597  N   MET A 103      39.150  55.610  43.860  1.00  0.00           N
ATOM   1598  HN  MET A 103      38.780  55.440  42.940  1.00  0.00           H
ATOM   1599  CA  MET A 103      39.370  54.470  44.730  1.00  0.00           C
ATOM   1600  HA  MET A 103      38.920  54.620  45.710  1.00  0.00           H
ATOM   1601  CB  MET A 103      38.890  53.090  44.130  1.00  0.00           C
ATOM   1602  HB1 MET A 103      39.600  52.820  43.330  1.00  0.00           H
ATOM   1603  HB2 MET A 103      37.880  53.160  43.660  1.00  0.00           H
ATOM   1604  CG  MET A 103      38.780  52.010  45.130  1.00  0.00           C
ATOM   1605  HG1 MET A 103      38.010  51.280  44.800  1.00  0.00           H
ATOM   1606  HG2 MET A 103      38.370  52.500  46.040  1.00  0.00           H
ATOM   1607  SD  MET A 103      40.300  51.070  45.610  1.00  0.00           S
ATOM   1608  CE  MET A 103      40.600  50.100  44.140  1.00  0.00           C
ATOM   1609  HE1 MET A 103      41.260  50.610  43.400  1.00  0.00           H
ATOM   1610  HE2 MET A 103      39.650  49.820  43.620  1.00  0.00           H
ATOM   1611  HE3 MET A 103      41.100  49.160  44.460  1.00  0.00           H
ATOM   1612  C   MET A 103      40.870  54.240  45.090  1.00  0.00           C
ATOM   1613  O   MET A 103      41.160  53.970  46.250  1.00  0.00           O
ATOM   1614  N   LEU A 104      41.800  54.290  44.110  1.00  0.00           N
ATOM   1615  HN  LEU A 104      41.490  54.300  43.160  1.00  0.00           H
ATOM   1616  CA  LEU A 104      43.250  54.420  44.320  1.00  0.00           C
ATOM   1617  HA  LEU A 104      43.600  53.530  44.830  1.00  0.00           H
ATOM   1618  CB  LEU A 104      44.020  54.570  42.970  1.00  0.00           C
ATOM   1619  HB1 LEU A 104      45.070  54.870  43.200  1.00  0.00           H
ATOM   1620  HB2 LEU A 104      43.600  55.470  42.480  1.00  0.00           H
ATOM   1621  CG  LEU A 104      43.900  53.320  42.030  1.00  0.00           C
ATOM   1622  HG  LEU A 104      42.820  53.190  41.810  1.00  0.00           H
ATOM   1623  CD1 LEU A 104      44.590  53.540  40.680  1.00  0.00           C
ATOM   1624 HD11 LEU A 104      44.400  52.570  40.180  1.00  0.00           H
ATOM   1625 HD12 LEU A 104      45.660  53.750  40.950  1.00  0.00           H
ATOM   1626 HD13 LEU A 104      44.270  54.460  40.150  1.00  0.00           H
ATOM   1627  CD2 LEU A 104      44.350  51.960  42.740  1.00  0.00           C
ATOM   1628 HD21 LEU A 104      45.310  52.130  43.290  1.00  0.00           H
ATOM   1629 HD22 LEU A 104      44.480  51.180  41.980  1.00  0.00           H
ATOM   1630 HD23 LEU A 104      43.620  51.670  43.530  1.00  0.00           H
ATOM   1631  C   LEU A 104      43.610  55.630  45.210  1.00  0.00           C
ATOM   1632  O   LEU A 104      44.440  55.440  46.130  1.00  0.00           O
ATOM   1633  N   PHE A 105      43.090  56.850  45.010  1.00  0.00           N
ATOM   1634  HN  PHE A 105      42.500  56.850  44.190  1.00  0.00           H
ATOM   1635  CA  PHE A 105      43.180  58.020  45.820  1.00  0.00           C
ATOM   1636  HA  PHE A 105      44.240  58.240  45.930  1.00  0.00           H
ATOM   1637  CB  PHE A 105      42.430  59.200  45.120  1.00  0.00           C
ATOM   1638  HB1 PHE A 105      41.410  58.860  44.810  1.00  0.00           H
ATOM   1639  HB2 PHE A 105      42.930  59.370  44.140  1.00  0.00           H
ATOM   1640  CG  PHE A 105      42.390  60.520  45.850  1.00  0.00           C
ATOM   1641  CD1 PHE A 105      43.440  61.300  46.020  1.00  0.00           C
ATOM   1642  HD1 PHE A 105      44.440  60.940  45.820  1.00  0.00           H
ATOM   1643  CE1 PHE A 105      43.330  62.530  46.650  1.00  0.00           C
ATOM   1644  HE1 PHE A 105      44.170  63.190  46.770  1.00  0.00           H
ATOM   1645  CZ  PHE A 105      42.060  63.030  46.940  1.00  0.00           C
ATOM   1646  HZ  PHE A 105      41.950  64.000  47.410  1.00  0.00           H
ATOM   1647  CD2 PHE A 105      41.100  60.960  46.190  1.00  0.00           C
ATOM   1648  HD2 PHE A 105      40.270  60.270  46.160  1.00  0.00           H
ATOM   1649  CE2 PHE A 105      40.950  62.220  46.800  1.00  0.00           C
ATOM   1650  HE2 PHE A 105      40.010  62.500  47.250  1.00  0.00           H
ATOM   1651  C   PHE A 105      42.740  57.780  47.300  1.00  0.00           C
ATOM   1652  O   PHE A 105      43.570  57.760  48.200  1.00  0.00           O
ATOM   1653  N   MET A 106      41.490  57.360  47.470  1.00  0.00           N
ATOM   1654  HN  MET A 106      40.930  57.310  46.640  1.00  0.00           H
ATOM   1655  CA  MET A 106      40.960  56.950  48.830  1.00  0.00           C
ATOM   1656  HA  MET A 106      41.030  57.840  49.430  1.00  0.00           H
ATOM   1657  CB  MET A 106      39.470  56.510  48.770  1.00  0.00           C
ATOM   1658  HB1 MET A 106      39.060  56.250  49.770  1.00  0.00           H
ATOM   1659  HB2 MET A 106      39.360  55.680  48.040  1.00  0.00           H
ATOM   1660  CG  MET A 106      38.520  57.640  48.300  1.00  0.00           C
ATOM   1661  HG1 MET A 106      37.500  57.220  48.150  1.00  0.00           H
ATOM   1662  HG2 MET A 106      38.880  58.070  47.350  1.00  0.00           H
ATOM   1663  SD  MET A 106      38.330  59.130  49.360  1.00  0.00           S
ATOM   1664  CE  MET A 106      37.560  58.300  50.830  1.00  0.00           C
ATOM   1665  HE1 MET A 106      36.910  57.520  50.370  1.00  0.00           H
ATOM   1666  HE2 MET A 106      36.930  58.970  51.460  1.00  0.00           H
ATOM   1667  HE3 MET A 106      38.310  57.960  51.570  1.00  0.00           H
ATOM   1668  C   MET A 106      41.770  55.790  49.480  1.00  0.00           C
ATOM   1669  O   MET A 106      42.170  55.910  50.640  1.00  0.00           O
ATOM   1670  N   LEU A 107      42.160  54.740  48.730  1.00  0.00           N
ATOM   1671  HN  LEU A 107      41.700  54.530  47.890  1.00  0.00           H
ATOM   1672  CA  LEU A 107      43.010  53.650  49.220  1.00  0.00           C
ATOM   1673  HA  LEU A 107      42.540  53.160  50.060  1.00  0.00           H
ATOM   1674  CB  LEU A 107      43.220  52.730  48.060  1.00  0.00           C
ATOM   1675  HB1 LEU A 107      43.550  53.340  47.180  1.00  0.00           H
ATOM   1676  HB2 LEU A 107      42.310  52.110  47.850  1.00  0.00           H
ATOM   1677  CG  LEU A 107      44.270  51.610  48.030  1.00  0.00           C
ATOM   1678  HG  LEU A 107      45.300  51.970  48.260  1.00  0.00           H
ATOM   1679  CD1 LEU A 107      44.010  50.580  49.140  1.00  0.00           C
ATOM   1680 HD11 LEU A 107      42.920  50.360  49.230  1.00  0.00           H
ATOM   1681 HD12 LEU A 107      44.330  51.050  50.090  1.00  0.00           H
ATOM   1682 HD13 LEU A 107      44.730  49.760  49.000  1.00  0.00           H
ATOM   1683  CD2 LEU A 107      44.300  50.980  46.590  1.00  0.00           C
ATOM   1684 HD21 LEU A 107      44.630  51.760  45.860  1.00  0.00           H
ATOM   1685 HD22 LEU A 107      43.260  50.680  46.320  1.00  0.00           H
ATOM   1686 HD23 LEU A 107      44.940  50.090  46.600  1.00  0.00           H
ATOM   1687  C   LEU A 107      44.330  54.050  49.720  1.00  0.00           C
ATOM   1688  O   LEU A 107      44.750  53.740  50.900  1.00  0.00           O
ATOM   1689  N   ALA A 108      45.040  54.860  48.920  1.00  0.00           N
ATOM   1690  HN  ALA A 108      44.570  55.160  48.100  1.00  0.00           H
ATOM   1691  CA  ALA A 108      46.420  55.340  49.170  1.00  0.00           C
ATOM   1692  HA  ALA A 108      47.160  54.570  49.350  1.00  0.00           H
ATOM   1693  CB  ALA A 108      47.000  56.120  48.000  1.00  0.00           C
ATOM   1694  HB1 ALA A 108      47.030  55.540  47.050  1.00  0.00           H
ATOM   1695  HB2 ALA A 108      48.010  56.450  48.340  1.00  0.00           H
ATOM   1696  HB3 ALA A 108      46.400  57.030  47.760  1.00  0.00           H
ATOM   1697  C   ALA A 108      46.460  56.350  50.320  1.00  0.00           C
ATOM   1698  O   ALA A 108      47.320  56.250  51.220  1.00  0.00           O
ATOM   1699  N   MET A 109      45.500  57.250  50.420  1.00  0.00           N
ATOM   1700  HN  MET A 109      44.790  57.340  49.720  1.00  0.00           H
ATOM   1701  CA  MET A 109      45.210  57.980  51.650  1.00  0.00           C
ATOM   1702  HA  MET A 109      46.100  58.530  51.860  1.00  0.00           H
ATOM   1703  CB  MET A 109      44.020  58.990  51.620  1.00  0.00           C
ATOM   1704  HB1 MET A 109      43.960  59.480  52.620  1.00  0.00           H
ATOM   1705  HB2 MET A 109      43.120  58.400  51.350  1.00  0.00           H
ATOM   1706  CG  MET A 109      44.240  60.120  50.580  1.00  0.00           C
ATOM   1707  HG1 MET A 109      44.200  59.420  49.720  1.00  0.00           H
ATOM   1708  HG2 MET A 109      45.270  60.540  50.580  1.00  0.00           H
ATOM   1709  SD  MET A 109      43.070  61.490  50.320  1.00  0.00           S
ATOM   1710  CE  MET A 109      41.610  60.500  50.270  1.00  0.00           C
ATOM   1711  HE1 MET A 109      40.760  61.190  50.090  1.00  0.00           H
ATOM   1712  HE2 MET A 109      41.570  59.970  51.240  1.00  0.00           H
ATOM   1713  HE3 MET A 109      41.660  59.720  49.480  1.00  0.00           H
ATOM   1714  C   MET A 109      44.990  57.140  52.900  1.00  0.00           C
ATOM   1715  O   MET A 109      45.600  57.480  53.870  1.00  0.00           O
ATOM   1716  N   ASN A 110      44.160  56.050  52.840  1.00  0.00           N
ATOM   1717  HN  ASN A 110      43.760  55.800  51.960  1.00  0.00           H
ATOM   1718  CA  ASN A 110      43.830  55.190  53.950  1.00  0.00           C
ATOM   1719  HA  ASN A 110      43.700  55.850  54.790  1.00  0.00           H
ATOM   1720  CB  ASN A 110      42.720  54.250  53.670  1.00  0.00           C
ATOM   1721  HB1 ASN A 110      42.550  53.540  54.510  1.00  0.00           H
ATOM   1722  HB2 ASN A 110      43.010  53.790  52.700  1.00  0.00           H
ATOM   1723  CG  ASN A 110      41.440  55.010  53.580  1.00  0.00           C
ATOM   1724  OD1 ASN A 110      41.270  56.050  54.290  1.00  0.00           O
ATOM   1725  ND2 ASN A 110      40.510  54.500  52.790  1.00  0.00           N
ATOM   1726 HD21 ASN A 110      40.670  53.590  52.400  1.00  0.00           H
ATOM   1727 HD22 ASN A 110      39.600  54.930  52.800  1.00  0.00           H
ATOM   1728  C   ASN A 110      45.120  54.560  54.500  1.00  0.00           C
ATOM   1729  O   ASN A 110      45.430  54.560  55.690  1.00  0.00           O
ATOM   1730  N   ARG A 111      45.890  54.000  53.560  1.00  0.00           N
ATOM   1731  HN  ARG A 111      45.640  53.900  52.610  1.00  0.00           H
ATOM   1732  CA  ARG A 111      47.150  53.470  53.990  1.00  0.00           C
ATOM   1733  HA  ARG A 111      47.020  52.730  54.770  1.00  0.00           H
ATOM   1734  CB  ARG A 111      47.770  52.420  52.960  1.00  0.00           C
ATOM   1735  HB1 ARG A 111      46.990  51.640  52.880  1.00  0.00           H
ATOM   1736  HB2 ARG A 111      48.720  52.110  53.450  1.00  0.00           H
ATOM   1737  CG  ARG A 111      48.080  52.940  51.560  1.00  0.00           C
ATOM   1738  HG1 ARG A 111      48.370  54.000  51.420  1.00  0.00           H
ATOM   1739  HG2 ARG A 111      47.150  52.840  50.950  1.00  0.00           H
ATOM   1740  CD  ARG A 111      49.160  52.100  50.870  1.00  0.00           C
ATOM   1741  HD1 ARG A 111      48.830  51.060  50.620  1.00  0.00           H
ATOM   1742  HD2 ARG A 111      50.010  52.070  51.590  1.00  0.00           H
ATOM   1743  NE  ARG A 111      49.670  52.640  49.570  1.00  0.00           N
ATOM   1744  HE  ARG A 111      50.340  53.380  49.580  1.00  0.00           H
ATOM   1745  CZ  ARG A 111      49.090  52.500  48.350  1.00  0.00           C
ATOM   1746  NH1 ARG A 111      48.170  51.580  48.120  1.00  0.00           N
ATOM   1747 HH11 ARG A 111      47.990  50.900  48.830  1.00  0.00           H
ATOM   1748 HH12 ARG A 111      47.940  51.370  47.170  1.00  0.00           H
ATOM   1749  NH2 ARG A 111      49.490  53.320  47.410  1.00  0.00           N
ATOM   1750 HH21 ARG A 111      50.150  54.040  47.650  1.00  0.00           H
ATOM   1751 HH22 ARG A 111      48.860  53.340  46.630  1.00  0.00           H
ATOM   1752  C   ARG A 111      48.180  54.410  54.440  1.00  0.00           C
ATOM   1753  O   ARG A 111      48.880  54.190  55.410  1.00  0.00           O
ATOM   1754  N   GLN A 112      48.360  55.560  53.790  1.00  0.00           N
ATOM   1755  HN  GLN A 112      47.830  55.750  52.970  1.00  0.00           H
ATOM   1756  CA  GLN A 112      49.330  56.650  54.210  1.00  0.00           C
ATOM   1757  HA  GLN A 112      50.290  56.200  54.480  1.00  0.00           H
ATOM   1758  CB  GLN A 112      49.710  57.740  53.090  1.00  0.00           C
ATOM   1759  HB1 GLN A 112      50.210  58.620  53.510  1.00  0.00           H
ATOM   1760  HB2 GLN A 112      48.700  58.090  52.750  1.00  0.00           H
ATOM   1761  CG  GLN A 112      50.430  57.170  51.850  1.00  0.00           C
ATOM   1762  HG1 GLN A 112      49.980  56.270  51.390  1.00  0.00           H
ATOM   1763  HG2 GLN A 112      51.470  56.930  52.150  1.00  0.00           H
ATOM   1764  CD  GLN A 112      50.560  58.240  50.720  1.00  0.00           C
ATOM   1765  OE1 GLN A 112      51.640  58.780  50.470  1.00  0.00           O
ATOM   1766  NE2 GLN A 112      49.370  58.550  50.100  1.00  0.00           N
ATOM   1767 HE21 GLN A 112      48.580  57.950  50.190  1.00  0.00           H
ATOM   1768 HE22 GLN A 112      49.290  59.350  49.500  1.00  0.00           H
ATOM   1769  C   GLN A 112      48.880  57.330  55.480  1.00  0.00           C
ATOM   1770  O   GLN A 112      49.650  57.500  56.430  1.00  0.00           O
ATOM   1771  N   GLY A 113      47.630  57.600  55.650  1.00  0.00           N
ATOM   1772  HN  GLY A 113      46.970  57.480  54.910  1.00  0.00           H
ATOM   1773  CA  GLY A 113      46.970  57.990  56.860  1.00  0.00           C
ATOM   1774  HA1 GLY A 113      45.920  57.790  56.700  1.00  0.00           H
ATOM   1775  HA2 GLY A 113      47.230  59.030  57.010  1.00  0.00           H
ATOM   1776  C   GLY A 113      47.310  57.140  58.050  1.00  0.00           C
ATOM   1777  O   GLY A 113      47.750  57.710  59.050  1.00  0.00           O
ATOM   1778  N   SER A 114      47.090  55.820  57.890  1.00  0.00           N
ATOM   1779  HN  SER A 114      46.760  55.480  57.020  1.00  0.00           H
ATOM   1780  CA  SER A 114      47.430  54.830  58.940  1.00  0.00           C
ATOM   1781  HA  SER A 114      47.040  55.250  59.850  1.00  0.00           H
ATOM   1782  CB  SER A 114      46.770  53.470  58.610  1.00  0.00           C
ATOM   1783  HB1 SER A 114      45.660  53.560  58.690  1.00  0.00           H
ATOM   1784  HB2 SER A 114      47.010  52.700  59.370  1.00  0.00           H
ATOM   1785  OG  SER A 114      47.130  52.990  57.340  1.00  0.00           O
ATOM   1786  HG1 SER A 114      46.350  53.170  56.800  1.00  0.00           H
ATOM   1787  C   SER A 114      48.850  54.750  59.350  1.00  0.00           C
ATOM   1788  O   SER A 114      49.210  54.740  60.540  1.00  0.00           O
ATOM   1789  N   ILE A 115      49.770  54.780  58.370  1.00  0.00           N
ATOM   1790  HN  ILE A 115      49.380  54.890  57.460  1.00  0.00           H
ATOM   1791  CA  ILE A 115      51.240  54.700  58.620  1.00  0.00           C
ATOM   1792  HA  ILE A 115      51.380  54.060  59.470  1.00  0.00           H
ATOM   1793  CB  ILE A 115      52.050  54.170  57.470  1.00  0.00           C
ATOM   1794  HB  ILE A 115      51.470  53.380  56.930  1.00  0.00           H
ATOM   1795  CG2 ILE A 115      52.450  55.280  56.500  1.00  0.00           C
ATOM   1796 HG21 ILE A 115      52.800  54.760  55.580  1.00  0.00           H
ATOM   1797 HG22 ILE A 115      53.250  55.940  56.910  1.00  0.00           H
ATOM   1798 HG23 ILE A 115      51.540  55.850  56.240  1.00  0.00           H
ATOM   1799  CG1 ILE A 115      53.270  53.480  58.060  1.00  0.00           C
ATOM   1800 HG11 ILE A 115      53.780  54.080  58.840  1.00  0.00           H
ATOM   1801 HG12 ILE A 115      54.030  53.390  57.250  1.00  0.00           H
ATOM   1802  CD  ILE A 115      52.960  52.070  58.530  1.00  0.00           C
ATOM   1803  HD1 ILE A 115      52.390  51.560  57.730  1.00  0.00           H
ATOM   1804  HD2 ILE A 115      52.250  52.060  59.390  1.00  0.00           H
ATOM   1805  HD3 ILE A 115      53.930  51.590  58.800  1.00  0.00           H
ATOM   1806  C   ILE A 115      51.770  56.050  59.100  1.00  0.00           C
ATOM   1807  O   ILE A 115      52.810  56.020  59.820  1.00  0.00           O
ATOM   1808  N   ILE A 116      51.120  57.150  58.830  1.00  0.00           N
ATOM   1809  HN  ILE A 116      50.530  57.250  58.030  1.00  0.00           H
ATOM   1810  CA  ILE A 116      51.390  58.310  59.580  1.00  0.00           C
ATOM   1811  HA  ILE A 116      52.460  58.410  59.630  1.00  0.00           H
ATOM   1812  CB  ILE A 116      50.800  59.580  58.910  1.00  0.00           C
ATOM   1813  HB  ILE A 116      49.820  59.390  58.440  1.00  0.00           H
ATOM   1814  CG2 ILE A 116      50.630  60.790  59.890  1.00  0.00           C
ATOM   1815 HG21 ILE A 116      51.560  61.160  60.370  1.00  0.00           H
ATOM   1816 HG22 ILE A 116      49.800  60.610  60.600  1.00  0.00           H
ATOM   1817 HG23 ILE A 116      50.270  61.610  59.240  1.00  0.00           H
ATOM   1818  CG1 ILE A 116      51.840  60.090  57.800  1.00  0.00           C
ATOM   1819 HG11 ILE A 116      51.870  59.180  57.150  1.00  0.00           H
ATOM   1820 HG12 ILE A 116      52.840  60.240  58.250  1.00  0.00           H
ATOM   1821  CD  ILE A 116      51.310  61.280  57.000  1.00  0.00           C
ATOM   1822  HD1 ILE A 116      51.070  62.160  57.640  1.00  0.00           H
ATOM   1823  HD2 ILE A 116      50.270  61.070  56.680  1.00  0.00           H
ATOM   1824  HD3 ILE A 116      51.970  61.650  56.190  1.00  0.00           H
ATOM   1825  C   ILE A 116      50.920  58.140  61.060  1.00  0.00           C
ATOM   1826  O   ILE A 116      51.710  58.300  61.950  1.00  0.00           O
ATOM   1827  N   PHE A 117      49.690  57.590  61.430  1.00  0.00           N
ATOM   1828  HN  PHE A 117      49.050  57.550  60.670  1.00  0.00           H
ATOM   1829  CA  PHE A 117      49.210  57.670  62.830  1.00  0.00           C
ATOM   1830  HA  PHE A 117      49.630  58.570  63.250  1.00  0.00           H
ATOM   1831  CB  PHE A 117      47.640  57.720  62.940  1.00  0.00           C
ATOM   1832  HB1 PHE A 117      47.230  57.580  63.960  1.00  0.00           H
ATOM   1833  HB2 PHE A 117      47.190  56.940  62.280  1.00  0.00           H
ATOM   1834  CG  PHE A 117      47.010  59.050  62.520  1.00  0.00           C
ATOM   1835  CD1 PHE A 117      47.120  60.100  63.480  1.00  0.00           C
ATOM   1836  HD1 PHE A 117      47.710  59.990  64.370  1.00  0.00           H
ATOM   1837  CE1 PHE A 117      46.600  61.310  63.170  1.00  0.00           C
ATOM   1838  HE1 PHE A 117      46.680  61.970  64.020  1.00  0.00           H
ATOM   1839  CZ  PHE A 117      45.840  61.570  62.020  1.00  0.00           C
ATOM   1840  HZ  PHE A 117      45.360  62.520  61.790  1.00  0.00           H
ATOM   1841  CD2 PHE A 117      46.260  59.280  61.310  1.00  0.00           C
ATOM   1842  HD2 PHE A 117      46.130  58.490  60.580  1.00  0.00           H
ATOM   1843  CE2 PHE A 117      45.750  60.560  61.060  1.00  0.00           C
ATOM   1844  HE2 PHE A 117      45.100  60.610  60.190  1.00  0.00           H
ATOM   1845  C   PHE A 117      49.890  56.550  63.750  1.00  0.00           C
ATOM   1846  O   PHE A 117      50.200  56.850  64.930  1.00  0.00           O
ATOM   1847  N   LEU A 118      50.280  55.350  63.160  1.00  0.00           N
ATOM   1848  HN  LEU A 118      49.990  55.130  62.230  1.00  0.00           H
ATOM   1849  CA  LEU A 118      50.960  54.350  63.880  1.00  0.00           C
ATOM   1850  HA  LEU A 118      50.380  54.040  64.730  1.00  0.00           H
ATOM   1851  CB  LEU A 118      51.250  53.090  62.890  1.00  0.00           C
ATOM   1852  HB1 LEU A 118      51.820  53.530  62.040  1.00  0.00           H
ATOM   1853  HB2 LEU A 118      50.200  52.800  62.680  1.00  0.00           H
ATOM   1854  CG  LEU A 118      51.880  51.810  63.450  1.00  0.00           C
ATOM   1855  HG  LEU A 118      52.870  51.890  63.960  1.00  0.00           H
ATOM   1856  CD1 LEU A 118      51.060  51.320  64.630  1.00  0.00           C
ATOM   1857 HD11 LEU A 118      50.090  51.020  64.170  1.00  0.00           H
ATOM   1858 HD12 LEU A 118      50.740  52.070  65.370  1.00  0.00           H
ATOM   1859 HD13 LEU A 118      51.540  50.420  65.060  1.00  0.00           H
ATOM   1860  CD2 LEU A 118      52.110  50.800  62.360  1.00  0.00           C
ATOM   1861 HD21 LEU A 118      52.650  51.230  61.490  1.00  0.00           H
ATOM   1862 HD22 LEU A 118      51.200  50.330  61.940  1.00  0.00           H
ATOM   1863 HD23 LEU A 118      52.630  49.910  62.770  1.00  0.00           H
ATOM   1864  C   LEU A 118      52.320  54.970  64.330  1.00  0.00           C
ATOM   1865  O   LEU A 118      52.670  54.760  65.520  1.00  0.00           O
ATOM   1866  N   THR A 119      53.040  55.790  63.510  1.00  0.00           N
ATOM   1867  HN  THR A 119      52.610  55.900  62.620  1.00  0.00           H
ATOM   1868  CA  THR A 119      54.270  56.380  63.870  1.00  0.00           C
ATOM   1869  HA  THR A 119      54.890  55.580  64.260  1.00  0.00           H
ATOM   1870  CB  THR A 119      55.100  56.830  62.670  1.00  0.00           C
ATOM   1871  HB  THR A 119      54.480  57.510  62.060  1.00  0.00           H
ATOM   1872  OG1 THR A 119      55.360  55.730  61.790  1.00  0.00           O
ATOM   1873  HG1 THR A 119      54.510  55.540  61.390  1.00  0.00           H
ATOM   1874  CG2 THR A 119      56.460  57.270  63.120  1.00  0.00           C
ATOM   1875 HG21 THR A 119      56.420  58.230  63.670  1.00  0.00           H
ATOM   1876 HG22 THR A 119      57.120  57.480  62.250  1.00  0.00           H
ATOM   1877 HG23 THR A 119      57.110  56.550  63.670  1.00  0.00           H
ATOM   1878  C   THR A 119      54.150  57.400  65.010  1.00  0.00           C
ATOM   1879  O   THR A 119      55.030  57.360  65.910  1.00  0.00           O
ATOM   1880  N   VAL A 120      53.130  58.230  65.110  1.00  0.00           N
ATOM   1881  HN  VAL A 120      52.410  58.250  64.420  1.00  0.00           H
ATOM   1882  CA  VAL A 120      52.970  58.950  66.390  1.00  0.00           C
ATOM   1883  HA  VAL A 120      53.900  59.470  66.550  1.00  0.00           H
ATOM   1884  CB  VAL A 120      51.860  60.140  66.320  1.00  0.00           C
ATOM   1885  HB  VAL A 120      50.890  59.660  66.060  1.00  0.00           H
ATOM   1886  CG1 VAL A 120      51.680  60.800  67.670  1.00  0.00           C
ATOM   1887 HG11 VAL A 120      52.710  61.050  68.020  1.00  0.00           H
ATOM   1888 HG12 VAL A 120      51.130  60.310  68.510  1.00  0.00           H
ATOM   1889 HG13 VAL A 120      51.160  61.780  67.560  1.00  0.00           H
ATOM   1890  CG2 VAL A 120      52.280  61.160  65.270  1.00  0.00           C
ATOM   1891 HG21 VAL A 120      53.370  61.130  65.010  1.00  0.00           H
ATOM   1892 HG22 VAL A 120      51.980  62.200  65.490  1.00  0.00           H
ATOM   1893 HG23 VAL A 120      51.660  60.850  64.400  1.00  0.00           H
ATOM   1894  C   VAL A 120      52.610  58.140  67.660  1.00  0.00           C
ATOM   1895  O   VAL A 120      53.150  58.360  68.710  1.00  0.00           O
ATOM   1896  N   VAL A 121      51.760  57.180  67.460  1.00  0.00           N
ATOM   1897  HN  VAL A 121      51.160  57.070  66.660  1.00  0.00           H
ATOM   1898  CA  VAL A 121      51.300  56.220  68.400  1.00  0.00           C
ATOM   1899  HA  VAL A 121      50.910  56.700  69.290  1.00  0.00           H
ATOM   1900  CB  VAL A 121      50.140  55.420  67.790  1.00  0.00           C
ATOM   1901  HB  VAL A 121      50.450  55.120  66.780  1.00  0.00           H
ATOM   1902  CG1 VAL A 121      49.840  54.100  68.450  1.00  0.00           C
ATOM   1903 HG11 VAL A 121      50.640  53.380  68.180  1.00  0.00           H
ATOM   1904 HG12 VAL A 121      48.850  53.730  68.100  1.00  0.00           H
ATOM   1905 HG13 VAL A 121      49.760  54.250  69.550  1.00  0.00           H
ATOM   1906  CG2 VAL A 121      48.930  56.330  67.750  1.00  0.00           C
ATOM   1907 HG21 VAL A 121      48.680  56.900  68.680  1.00  0.00           H
ATOM   1908 HG22 VAL A 121      47.970  55.800  67.560  1.00  0.00           H
ATOM   1909 HG23 VAL A 121      49.050  57.010  66.880  1.00  0.00           H
ATOM   1910  C   VAL A 121      52.420  55.390  69.010  1.00  0.00           C
ATOM   1911  O   VAL A 121      52.540  55.270  70.230  1.00  0.00           O
ATOM   1912  N   ALA A 122      53.340  54.890  68.150  1.00  0.00           N
ATOM   1913  HN  ALA A 122      53.150  55.020  67.180  1.00  0.00           H
ATOM   1914  CA  ALA A 122      54.520  54.170  68.450  1.00  0.00           C
ATOM   1915  HA  ALA A 122      54.190  53.320  69.020  1.00  0.00           H
ATOM   1916  CB  ALA A 122      55.130  53.660  67.180  1.00  0.00           C
ATOM   1917  HB1 ALA A 122      54.380  53.000  66.710  1.00  0.00           H
ATOM   1918  HB2 ALA A 122      55.990  53.020  67.470  1.00  0.00           H
ATOM   1919  HB3 ALA A 122      55.330  54.460  66.430  1.00  0.00           H
ATOM   1920  C   ALA A 122      55.580  54.870  69.290  1.00  0.00           C
ATOM   1921  O   ALA A 122      55.960  54.350  70.320  1.00  0.00           O
ATOM   1922  N   VAL A 123      55.900  56.100  68.910  1.00  0.00           N
ATOM   1923  HN  VAL A 123      55.770  56.400  67.970  1.00  0.00           H
ATOM   1924  CA  VAL A 123      56.740  56.980  69.660  1.00  0.00           C
ATOM   1925  HA  VAL A 123      57.640  56.450  69.910  1.00  0.00           H
ATOM   1926  CB  VAL A 123      57.350  58.120  68.830  1.00  0.00           C
ATOM   1927  HB  VAL A 123      56.490  58.660  68.380  1.00  0.00           H
ATOM   1928  CG1 VAL A 123      58.220  59.050  69.720  1.00  0.00           C
ATOM   1929 HG11 VAL A 123      57.720  59.840  70.330  1.00  0.00           H
ATOM   1930 HG12 VAL A 123      58.930  59.620  69.080  1.00  0.00           H
ATOM   1931 HG13 VAL A 123      58.760  58.400  70.450  1.00  0.00           H
ATOM   1932  CG2 VAL A 123      58.200  57.570  67.630  1.00  0.00           C
ATOM   1933 HG21 VAL A 123      57.580  56.980  66.910  1.00  0.00           H
ATOM   1934 HG22 VAL A 123      59.120  57.060  67.970  1.00  0.00           H
ATOM   1935 HG23 VAL A 123      58.650  58.360  66.990  1.00  0.00           H
ATOM   1936  C   VAL A 123      56.050  57.520  70.950  1.00  0.00           C
ATOM   1937  O   VAL A 123      56.610  57.620  72.010  1.00  0.00           O
ATOM   1938  N   ASP A 124      54.670  57.710  71.010  1.00  0.00           N
ATOM   1939  HN  ASP A 124      54.120  57.540  70.180  1.00  0.00           H
ATOM   1940  CA  ASP A 124      54.000  58.160  72.130  1.00  0.00           C
ATOM   1941  HA  ASP A 124      54.610  58.930  72.600  1.00  0.00           H
ATOM   1942  CB  ASP A 124      52.580  58.740  71.760  1.00  0.00           C
ATOM   1943  HB1 ASP A 124      52.190  57.880  71.160  1.00  0.00           H
ATOM   1944  HB2 ASP A 124      52.670  59.650  71.130  1.00  0.00           H
ATOM   1945  CG  ASP A 124      51.650  59.130  72.810  1.00  0.00           C
ATOM   1946  OD1 ASP A 124      50.520  59.570  72.470  1.00  0.00           O
ATOM   1947  OD2 ASP A 124      51.970  59.000  74.020  1.00  0.00           O
ATOM   1948  C   ASP A 124      54.000  57.010  73.170  1.00  0.00           C
ATOM   1949  O   ASP A 124      54.310  57.200  74.360  1.00  0.00           O
ATOM   1950  N   ARG A 125      53.770  55.730  72.720  1.00  0.00           N
ATOM   1951  HN  ARG A 125      53.410  55.550  71.810  1.00  0.00           H
ATOM   1952  CA  ARG A 125      53.880  54.590  73.550  1.00  0.00           C
ATOM   1953  HA  ARG A 125      53.280  54.660  74.440  1.00  0.00           H
ATOM   1954  CB  ARG A 125      53.450  53.380  72.640  1.00  0.00           C
ATOM   1955  HB1 ARG A 125      53.850  52.460  73.120  1.00  0.00           H
ATOM   1956  HB2 ARG A 125      53.890  53.480  71.620  1.00  0.00           H
ATOM   1957  CG  ARG A 125      51.870  53.330  72.460  1.00  0.00           C
ATOM   1958  HG1 ARG A 125      51.540  52.590  71.690  1.00  0.00           H
ATOM   1959  HG2 ARG A 125      51.530  54.290  72.030  1.00  0.00           H
ATOM   1960  CD  ARG A 125      50.940  53.150  73.670  1.00  0.00           C
ATOM   1961  HD1 ARG A 125      49.910  53.370  73.310  1.00  0.00           H
ATOM   1962  HD2 ARG A 125      51.120  53.740  74.600  1.00  0.00           H
ATOM   1963  NE  ARG A 125      51.050  51.680  74.100  1.00  0.00           N
ATOM   1964  HE  ARG A 125      51.910  51.200  73.910  1.00  0.00           H
ATOM   1965  CZ  ARG A 125      50.080  50.830  74.270  1.00  0.00           C
ATOM   1966  NH1 ARG A 125      48.780  51.070  74.370  1.00  0.00           N
ATOM   1967 HH11 ARG A 125      48.430  52.000  74.380  1.00  0.00           H
ATOM   1968 HH12 ARG A 125      48.090  50.430  74.680  1.00  0.00           H
ATOM   1969  NH2 ARG A 125      50.350  49.530  74.250  1.00  0.00           N
ATOM   1970 HH21 ARG A 125      51.190  49.250  73.780  1.00  0.00           H
ATOM   1971 HH22 ARG A 125      49.670  48.800  74.340  1.00  0.00           H
ATOM   1972  C   ARG A 125      55.290  54.330  74.040  1.00  0.00           C
ATOM   1973  O   ARG A 125      55.460  54.070  75.250  1.00  0.00           O
ATOM   1974  N   TYR A 126      56.310  54.430  73.150  1.00  0.00           N
ATOM   1975  HN  TYR A 126      56.230  54.590  72.170  1.00  0.00           H
ATOM   1976  CA  TYR A 126      57.720  54.380  73.580  1.00  0.00           C
ATOM   1977  HA  TYR A 126      57.720  53.470  74.170  1.00  0.00           H
ATOM   1978  CB  TYR A 126      58.630  54.330  72.370  1.00  0.00           C
ATOM   1979  HB1 TYR A 126      58.210  54.820  71.470  1.00  0.00           H
ATOM   1980  HB2 TYR A 126      58.760  53.240  72.190  1.00  0.00           H
ATOM   1981  CG  TYR A 126      60.090  54.820  72.580  1.00  0.00           C
ATOM   1982  CD1 TYR A 126      60.940  54.180  73.500  1.00  0.00           C
ATOM   1983  HD1 TYR A 126      60.570  53.300  74.000  1.00  0.00           H
ATOM   1984  CE1 TYR A 126      62.220  54.690  73.790  1.00  0.00           C
ATOM   1985  HE1 TYR A 126      62.810  54.230  74.560  1.00  0.00           H
ATOM   1986  CZ  TYR A 126      62.720  55.740  73.020  1.00  0.00           C
ATOM   1987  OH  TYR A 126      64.020  56.170  73.320  1.00  0.00           O
ATOM   1988  HH  TYR A 126      63.990  57.090  73.050  1.00  0.00           H
ATOM   1989  CD2 TYR A 126      60.580  55.990  71.890  1.00  0.00           C
ATOM   1990  HD2 TYR A 126      59.870  56.540  71.290  1.00  0.00           H
ATOM   1991  CE2 TYR A 126      61.880  56.390  72.110  1.00  0.00           C
ATOM   1992  HE2 TYR A 126      62.250  57.160  71.450  1.00  0.00           H
ATOM   1993  C   TYR A 126      58.100  55.440  74.640  1.00  0.00           C
ATOM   1994  O   TYR A 126      58.720  55.080  75.620  1.00  0.00           O
ATOM   1995  N   PHE A 127      57.680  56.690  74.360  1.00  0.00           N
ATOM   1996  HN  PHE A 127      57.220  56.900  73.510  1.00  0.00           H
ATOM   1997  CA  PHE A 127      57.840  57.790  75.300  1.00  0.00           C
ATOM   1998  HA  PHE A 127      58.870  57.880  75.590  1.00  0.00           H
ATOM   1999  CB  PHE A 127      57.230  59.150  74.800  1.00  0.00           C
ATOM   2000  HB1 PHE A 127      57.210  59.880  75.630  1.00  0.00           H
ATOM   2001  HB2 PHE A 127      56.200  59.050  74.400  1.00  0.00           H
ATOM   2002  CG  PHE A 127      58.070  59.830  73.810  1.00  0.00           C
ATOM   2003  CD1 PHE A 127      59.380  59.370  73.520  1.00  0.00           C
ATOM   2004  HD1 PHE A 127      59.900  58.500  73.890  1.00  0.00           H
ATOM   2005  CE1 PHE A 127      60.140  60.080  72.500  1.00  0.00           C
ATOM   2006  HE1 PHE A 127      60.990  59.490  72.180  1.00  0.00           H
ATOM   2007  CZ  PHE A 127      59.610  61.230  71.890  1.00  0.00           C
ATOM   2008  HZ  PHE A 127      60.190  61.750  71.140  1.00  0.00           H
ATOM   2009  CD2 PHE A 127      57.560  61.010  73.190  1.00  0.00           C
ATOM   2010  HD2 PHE A 127      56.640  61.500  73.470  1.00  0.00           H
ATOM   2011  CE2 PHE A 127      58.380  61.740  72.330  1.00  0.00           C
ATOM   2012  HE2 PHE A 127      58.010  62.690  71.990  1.00  0.00           H
ATOM   2013  C   PHE A 127      57.240  57.460  76.660  1.00  0.00           C
ATOM   2014  O   PHE A 127      57.840  57.680  77.710  1.00  0.00           O
ATOM   2015  N   ARG A 128      56.030  56.780  76.780  1.00  0.00           N
ATOM   2016  HN  ARG A 128      55.560  56.480  75.950  1.00  0.00           H
ATOM   2017  CA  ARG A 128      55.480  56.340  77.990  1.00  0.00           C
ATOM   2018  HA  ARG A 128      55.450  57.240  78.580  1.00  0.00           H
ATOM   2019  CB  ARG A 128      54.060  55.890  77.730  1.00  0.00           C
ATOM   2020  HB1 ARG A 128      53.600  55.240  78.510  1.00  0.00           H
ATOM   2021  HB2 ARG A 128      53.890  55.530  76.690  1.00  0.00           H
ATOM   2022  CG  ARG A 128      53.080  57.080  77.780  1.00  0.00           C
ATOM   2023  HG1 ARG A 128      53.410  57.960  77.190  1.00  0.00           H
ATOM   2024  HG2 ARG A 128      53.250  57.510  78.790  1.00  0.00           H
ATOM   2025  CD  ARG A 128      51.590  56.740  77.490  1.00  0.00           C
ATOM   2026  HD1 ARG A 128      51.020  57.550  78.000  1.00  0.00           H
ATOM   2027  HD2 ARG A 128      51.340  55.740  77.910  1.00  0.00           H
ATOM   2028  NE  ARG A 128      51.450  56.860  76.040  1.00  0.00           N
ATOM   2029  HE  ARG A 128      51.990  57.530  75.520  1.00  0.00           H
ATOM   2030  CZ  ARG A 128      50.400  56.290  75.450  1.00  0.00           C
ATOM   2031  NH1 ARG A 128      49.500  55.570  76.070  1.00  0.00           N
ATOM   2032 HH11 ARG A 128      49.450  55.500  77.060  1.00  0.00           H
ATOM   2033 HH12 ARG A 128      48.820  55.040  75.560  1.00  0.00           H
ATOM   2034  NH2 ARG A 128      50.250  56.580  74.160  1.00  0.00           N
ATOM   2035 HH21 ARG A 128      50.870  57.280  73.820  1.00  0.00           H
ATOM   2036 HH22 ARG A 128      49.470  56.150  73.710  1.00  0.00           H
ATOM   2037  C   ARG A 128      56.340  55.320  78.750  1.00  0.00           C
ATOM   2038  O   ARG A 128      56.570  55.410  79.940  1.00  0.00           O
ATOM   2039  N   VAL A 129      56.970  54.310  78.100  1.00  0.00           N
ATOM   2040  HN  VAL A 129      56.830  54.160  77.120  1.00  0.00           H
ATOM   2041  CA  VAL A 129      57.810  53.290  78.770  1.00  0.00           C
ATOM   2042  HA  VAL A 129      57.240  53.000  79.650  1.00  0.00           H
ATOM   2043  CB  VAL A 129      58.020  52.040  77.930  1.00  0.00           C
ATOM   2044  HB  VAL A 129      58.590  52.210  76.990  1.00  0.00           H
ATOM   2045  CG1 VAL A 129      58.810  51.000  78.690  1.00  0.00           C
ATOM   2046 HG11 VAL A 129      58.850  50.100  78.050  1.00  0.00           H
ATOM   2047 HG12 VAL A 129      58.340  50.850  79.690  1.00  0.00           H
ATOM   2048 HG13 VAL A 129      59.860  51.230  78.990  1.00  0.00           H
ATOM   2049  CG2 VAL A 129      56.600  51.590  77.560  1.00  0.00           C
ATOM   2050 HG21 VAL A 129      55.930  51.620  78.460  1.00  0.00           H
ATOM   2051 HG22 VAL A 129      56.670  50.530  77.230  1.00  0.00           H
ATOM   2052 HG23 VAL A 129      56.150  52.220  76.770  1.00  0.00           H
ATOM   2053  C   VAL A 129      59.170  53.790  79.250  1.00  0.00           C
ATOM   2054  O   VAL A 129      59.700  53.400  80.240  1.00  0.00           O
ATOM   2055  N   VAL A 130      59.680  54.860  78.620  1.00  0.00           N
ATOM   2056  HN  VAL A 130      59.350  55.140  77.720  1.00  0.00           H
ATOM   2057  CA  VAL A 130      60.940  55.400  79.020  1.00  0.00           C
ATOM   2058  HA  VAL A 130      61.440  54.650  79.620  1.00  0.00           H
ATOM   2059  CB  VAL A 130      61.800  55.780  77.870  1.00  0.00           C
ATOM   2060  HB  VAL A 130      61.880  54.770  77.420  1.00  0.00           H
ATOM   2061  CG1 VAL A 130      61.220  56.860  76.890  1.00  0.00           C
ATOM   2062 HG11 VAL A 130      60.310  56.600  76.320  1.00  0.00           H
ATOM   2063 HG12 VAL A 130      62.000  56.950  76.090  1.00  0.00           H
ATOM   2064 HG13 VAL A 130      61.060  57.850  77.350  1.00  0.00           H
ATOM   2065  CG2 VAL A 130      63.160  56.190  78.420  1.00  0.00           C
ATOM   2066 HG21 VAL A 130      63.020  57.230  78.770  1.00  0.00           H
ATOM   2067 HG22 VAL A 130      63.970  56.100  77.670  1.00  0.00           H
ATOM   2068 HG23 VAL A 130      63.400  55.510  79.270  1.00  0.00           H
ATOM   2069  C   VAL A 130      60.750  56.560  80.030  1.00  0.00           C
ATOM   2070  O   VAL A 130      61.550  56.680  80.950  1.00  0.00           O
ATOM   2071  N   HSD A 131      59.700  57.370  79.890  1.00  0.00           N
ATOM   2072  HN  HSD A 131      59.000  57.140  79.220  1.00  0.00           H
ATOM   2073  CA  HSD A 131      59.610  58.640  80.540  1.00  0.00           C
ATOM   2074  HA  HSD A 131      59.670  58.510  81.620  1.00  0.00           H
ATOM   2075  CB  HSD A 131      60.670  59.760  80.240  1.00  0.00           C
ATOM   2076  HB1 HSD A 131      60.800  59.830  79.140  1.00  0.00           H
ATOM   2077  HB2 HSD A 131      61.670  59.450  80.590  1.00  0.00           H
ATOM   2078  ND1 HSD A 131      60.740  61.570  82.040  1.00  0.00           N
ATOM   2079  HD1 HSD A 131      61.130  61.000  82.760  1.00  0.00           H
ATOM   2080  CG  HSD A 131      60.320  61.150  80.800  1.00  0.00           C
ATOM   2081  CE1 HSD A 131      60.470  62.890  82.070  1.00  0.00           C
ATOM   2082  HE1 HSD A 131      60.690  63.360  83.020  1.00  0.00           H
ATOM   2083  NE2 HSD A 131      59.960  63.390  80.950  1.00  0.00           N
ATOM   2084  CD2 HSD A 131      59.760  62.270  80.110  1.00  0.00           C
ATOM   2085  HD2 HSD A 131      59.260  62.450  79.170  1.00  0.00           H
ATOM   2086  C   HSD A 131      58.290  59.320  80.250  1.00  0.00           C
ATOM   2087  O   HSD A 131      58.210  60.090  79.270  1.00  0.00           O
ATOM   2088  N   PRO A 132      57.190  59.130  80.990  1.00  0.00           N
ATOM   2089  CD  PRO A 132      57.160  58.290  82.180  1.00  0.00           C
ATOM   2090  HD1 PRO A 132      57.870  58.600  82.970  1.00  0.00           H
ATOM   2091  HD2 PRO A 132      57.310  57.270  81.750  1.00  0.00           H
ATOM   2092  CA  PRO A 132      55.860  59.450  80.540  1.00  0.00           C
ATOM   2093  HA  PRO A 132      55.810  59.230  79.480  1.00  0.00           H
ATOM   2094  CB  PRO A 132      54.930  58.570  81.470  1.00  0.00           C
ATOM   2095  HB1 PRO A 132      54.780  57.570  81.010  1.00  0.00           H
ATOM   2096  HB2 PRO A 132      53.970  59.090  81.620  1.00  0.00           H
ATOM   2097  CG  PRO A 132      55.760  58.420  82.750  1.00  0.00           C
ATOM   2098  HG1 PRO A 132      55.530  59.260  83.440  1.00  0.00           H
ATOM   2099  HG2 PRO A 132      55.560  57.520  83.370  1.00  0.00           H
ATOM   2100  C   PRO A 132      55.510  60.930  80.600  1.00  0.00           C
ATOM   2101  O   PRO A 132      54.370  61.300  80.540  1.00  0.00           O
ATOM   2102  N   HSD A 133      56.500  61.900  80.600  1.00  0.00           N
ATOM   2103  HN  HSD A 133      57.410  61.500  80.500  1.00  0.00           H
ATOM   2104  CA  HSD A 133      56.300  63.320  80.780  1.00  0.00           C
ATOM   2105  HA  HSD A 133      55.240  63.510  80.680  1.00  0.00           H
ATOM   2106  CB  HSD A 133      56.600  63.810  82.220  1.00  0.00           C
ATOM   2107  HB1 HSD A 133      56.120  64.760  82.500  1.00  0.00           H
ATOM   2108  HB2 HSD A 133      57.690  63.750  82.470  1.00  0.00           H
ATOM   2109  ND1 HSD A 133      54.790  63.060  83.860  1.00  0.00           N
ATOM   2110  HD1 HSD A 133      54.160  63.720  83.430  1.00  0.00           H
ATOM   2111  CG  HSD A 133      56.020  62.890  83.300  1.00  0.00           C
ATOM   2112  CE1 HSD A 133      54.770  62.300  85.030  1.00  0.00           C
ATOM   2113  HE1 HSD A 133      53.930  62.340  85.730  1.00  0.00           H
ATOM   2114  NE2 HSD A 133      55.890  61.640  85.170  1.00  0.00           N
ATOM   2115  CD2 HSD A 133      56.700  61.960  84.050  1.00  0.00           C
ATOM   2116  HD2 HSD A 133      57.700  61.580  84.030  1.00  0.00           H
ATOM   2117  C   HSD A 133      56.960  64.200  79.780  1.00  0.00           C
ATOM   2118  O   HSD A 133      57.100  65.390  80.040  1.00  0.00           O
ATOM   2119  N   HSD A 134      57.230  63.660  78.560  1.00  0.00           N
ATOM   2120  HN  HSD A 134      57.210  62.690  78.320  1.00  0.00           H
ATOM   2121  CA  HSD A 134      57.580  64.410  77.370  1.00  0.00           C
ATOM   2122  HA  HSD A 134      58.260  65.170  77.710  1.00  0.00           H
ATOM   2123  CB  HSD A 134      58.190  63.440  76.370  1.00  0.00           C
ATOM   2124  HB1 HSD A 134      58.350  64.000  75.410  1.00  0.00           H
ATOM   2125  HB2 HSD A 134      57.520  62.560  76.270  1.00  0.00           H
ATOM   2126  ND1 HSD A 134      60.670  63.910  76.880  1.00  0.00           N
ATOM   2127  HD1 HSD A 134      60.660  64.920  76.880  1.00  0.00           H
ATOM   2128  CG  HSD A 134      59.560  63.040  76.800  1.00  0.00           C
ATOM   2129  CE1 HSD A 134      61.700  63.120  77.280  1.00  0.00           C
ATOM   2130  HE1 HSD A 134      62.640  63.640  77.480  1.00  0.00           H
ATOM   2131  NE2 HSD A 134      61.420  61.850  77.450  1.00  0.00           N
ATOM   2132  CD2 HSD A 134      60.040  61.810  77.160  1.00  0.00           C
ATOM   2133  HD2 HSD A 134      59.650  60.830  76.970  1.00  0.00           H
ATOM   2134  C   HSD A 134      56.430  65.200  76.800  1.00  0.00           C
ATOM   2135  O   HSD A 134      55.290  64.830  76.970  1.00  0.00           O
ATOM   2136  N   ALA A 135      56.820  66.290  76.000  1.00  0.00           N
ATOM   2137  HN  ALA A 135      57.800  66.480  75.860  1.00  0.00           H
ATOM   2138  CA  ALA A 135      55.860  67.180  75.460  1.00  0.00           C
ATOM   2139  HA  ALA A 135      55.420  67.780  76.240  1.00  0.00           H
ATOM   2140  CB  ALA A 135      56.570  68.290  74.630  1.00  0.00           C
ATOM   2141  HB1 ALA A 135      57.260  68.760  75.360  1.00  0.00           H
ATOM   2142  HB2 ALA A 135      55.870  68.990  74.130  1.00  0.00           H
ATOM   2143  HB3 ALA A 135      57.230  67.900  73.830  1.00  0.00           H
ATOM   2144  C   ALA A 135      54.800  66.530  74.640  1.00  0.00           C
ATOM   2145  O   ALA A 135      53.630  66.930  74.810  1.00  0.00           O
ATOM   2146  N   LEU A 136      55.120  65.510  73.830  1.00  0.00           N
ATOM   2147  HN  LEU A 136      56.060  65.230  73.700  1.00  0.00           H
ATOM   2148  CA  LEU A 136      54.150  64.710  73.080  1.00  0.00           C
ATOM   2149  HA  LEU A 136      53.620  65.400  72.460  1.00  0.00           H
ATOM   2150  CB  LEU A 136      54.900  63.810  72.060  1.00  0.00           C
ATOM   2151  HB1 LEU A 136      55.640  63.230  72.660  1.00  0.00           H
ATOM   2152  HB2 LEU A 136      55.550  64.450  71.440  1.00  0.00           H
ATOM   2153  CG  LEU A 136      54.050  62.730  71.290  1.00  0.00           C
ATOM   2154  HG  LEU A 136      53.630  61.940  71.950  1.00  0.00           H
ATOM   2155  CD1 LEU A 136      53.000  63.390  70.320  1.00  0.00           C
ATOM   2156 HD11 LEU A 136      52.320  62.610  69.940  1.00  0.00           H
ATOM   2157 HD12 LEU A 136      53.510  63.950  69.510  1.00  0.00           H
ATOM   2158 HD13 LEU A 136      52.370  64.120  70.890  1.00  0.00           H
ATOM   2159  CD2 LEU A 136      54.940  61.830  70.410  1.00  0.00           C
ATOM   2160 HD21 LEU A 136      55.710  61.420  71.090  1.00  0.00           H
ATOM   2161 HD22 LEU A 136      55.460  62.510  69.700  1.00  0.00           H
ATOM   2162 HD23 LEU A 136      54.410  60.950  69.980  1.00  0.00           H
ATOM   2163  C   LEU A 136      53.260  63.870  73.910  1.00  0.00           C
ATOM   2164  O   LEU A 136      52.180  63.510  73.510  1.00  0.00           O
ATOM   2165  N   ASN A 137      53.620  63.550  75.220  1.00  0.00           N
ATOM   2166  HN  ASN A 137      54.480  63.790  75.670  1.00  0.00           H
ATOM   2167  CA  ASN A 137      52.650  62.810  76.110  1.00  0.00           C
ATOM   2168  HA  ASN A 137      51.900  62.290  75.540  1.00  0.00           H
ATOM   2169  CB  ASN A 137      53.370  61.850  77.080  1.00  0.00           C
ATOM   2170  HB1 ASN A 137      52.490  61.240  77.390  1.00  0.00           H
ATOM   2171  HB2 ASN A 137      53.720  62.350  78.000  1.00  0.00           H
ATOM   2172  CG  ASN A 137      54.430  60.930  76.470  1.00  0.00           C
ATOM   2173  OD1 ASN A 137      55.580  60.920  77.000  1.00  0.00           O
ATOM   2174  ND2 ASN A 137      54.150  60.070  75.450  1.00  0.00           N
ATOM   2175 HD21 ASN A 137      54.840  59.380  75.270  1.00  0.00           H
ATOM   2176 HD22 ASN A 137      53.210  59.920  75.120  1.00  0.00           H
ATOM   2177  C   ASN A 137      51.830  63.820  76.930  1.00  0.00           C
ATOM   2178  O   ASN A 137      51.040  63.400  77.690  1.00  0.00           O
ATOM   2179  N   LYS A 138      51.970  65.170  76.750  1.00  0.00           N
ATOM   2180  HN  LYS A 138      52.560  65.550  76.060  1.00  0.00           H
ATOM   2181  CA  LYS A 138      51.330  66.190  77.610  1.00  0.00           C
ATOM   2182  HA  LYS A 138      50.590  65.660  78.190  1.00  0.00           H
ATOM   2183  CB  LYS A 138      52.390  66.960  78.530  1.00  0.00           C
ATOM   2184  HB1 LYS A 138      51.980  67.910  78.930  1.00  0.00           H
ATOM   2185  HB2 LYS A 138      53.290  67.310  77.980  1.00  0.00           H
ATOM   2186  CG  LYS A 138      52.920  66.170  79.730  1.00  0.00           C
ATOM   2187  HG1 LYS A 138      53.590  66.800  80.360  1.00  0.00           H
ATOM   2188  HG2 LYS A 138      53.620  65.400  79.360  1.00  0.00           H
ATOM   2189  CD  LYS A 138      51.900  65.660  80.730  1.00  0.00           C
ATOM   2190  HD1 LYS A 138      52.410  65.130  81.560  1.00  0.00           H
ATOM   2191  HD2 LYS A 138      51.260  64.910  80.220  1.00  0.00           H
ATOM   2192  CE  LYS A 138      51.030  66.770  81.400  1.00  0.00           C
ATOM   2193  HE1 LYS A 138      50.470  67.280  80.600  1.00  0.00           H
ATOM   2194  HE2 LYS A 138      51.640  67.570  81.850  1.00  0.00           H
ATOM   2195  NZ  LYS A 138      50.050  66.240  82.370  1.00  0.00           N
ATOM   2196  HZ1 LYS A 138      49.280  65.650  81.970  1.00  0.00           H
ATOM   2197  HZ2 LYS A 138      49.660  67.040  82.910  1.00  0.00           H
ATOM   2198  HZ3 LYS A 138      50.620  65.610  82.980  1.00  0.00           H
ATOM   2199  C   LYS A 138      50.510  67.230  76.800  1.00  0.00           C
ATOM   2200  O   LYS A 138      50.020  68.260  77.270  1.00  0.00           O
ATOM   2201  N   ILE A 139      50.350  67.090  75.500  1.00  0.00           N
ATOM   2202  HN  ILE A 139      50.780  66.410  74.910  1.00  0.00           H
ATOM   2203  CA  ILE A 139      49.440  67.920  74.700  1.00  0.00           C
ATOM   2204  HA  ILE A 139      49.660  68.950  74.920  1.00  0.00           H
ATOM   2205  CB  ILE A 139      49.690  67.700  73.270  1.00  0.00           C
ATOM   2206  HB  ILE A 139      49.390  68.580  72.670  1.00  0.00           H
ATOM   2207  CG2 ILE A 139      51.200  67.820  72.900  1.00  0.00           C
ATOM   2208 HG21 ILE A 139      51.420  68.220  71.890  1.00  0.00           H
ATOM   2209 HG22 ILE A 139      51.790  66.900  73.090  1.00  0.00           H
ATOM   2210 HG23 ILE A 139      51.550  68.570  73.630  1.00  0.00           H
ATOM   2211  CG1 ILE A 139      48.990  66.490  72.760  1.00  0.00           C
ATOM   2212 HG11 ILE A 139      47.890  66.600  72.720  1.00  0.00           H
ATOM   2213 HG12 ILE A 139      49.310  65.660  73.420  1.00  0.00           H
ATOM   2214  CD  ILE A 139      49.350  66.080  71.320  1.00  0.00           C
ATOM   2215  HD1 ILE A 139      50.420  65.750  71.250  1.00  0.00           H
ATOM   2216  HD2 ILE A 139      49.290  67.000  70.710  1.00  0.00           H
ATOM   2217  HD3 ILE A 139      48.780  65.230  70.900  1.00  0.00           H
ATOM   2218  C   ILE A 139      47.980  67.970  74.980  1.00  0.00           C
ATOM   2219  O   ILE A 139      47.480  67.000  75.510  1.00  0.00           O
ATOM   2220  N   SER A 140      47.260  69.080  74.630  1.00  0.00           N
ATOM   2221  HN  SER A 140      47.610  69.890  74.170  1.00  0.00           H
ATOM   2222  CA  SER A 140      45.830  69.160  74.800  1.00  0.00           C
ATOM   2223  HA  SER A 140      45.640  68.810  75.810  1.00  0.00           H
ATOM   2224  CB  SER A 140      45.320  70.630  74.860  1.00  0.00           C
ATOM   2225  HB1 SER A 140      45.770  71.120  75.750  1.00  0.00           H
ATOM   2226  HB2 SER A 140      44.230  70.670  75.080  1.00  0.00           H
ATOM   2227  OG  SER A 140      45.500  71.380  73.710  1.00  0.00           O
ATOM   2228  HG1 SER A 140      46.440  71.560  73.600  1.00  0.00           H
ATOM   2229  C   SER A 140      45.100  68.410  73.650  1.00  0.00           C
ATOM   2230  O   SER A 140      45.630  68.140  72.600  1.00  0.00           O
ATOM   2231  N   ASN A 141      43.820  68.000  73.930  1.00  0.00           N
ATOM   2232  HN  ASN A 141      43.370  68.140  74.800  1.00  0.00           H
ATOM   2233  CA  ASN A 141      42.900  67.410  72.990  1.00  0.00           C
ATOM   2234  HA  ASN A 141      43.420  66.580  72.550  1.00  0.00           H
ATOM   2235  CB  ASN A 141      41.480  67.240  73.700  1.00  0.00           C
ATOM   2236  HB1 ASN A 141      40.760  66.900  72.940  1.00  0.00           H
ATOM   2237  HB2 ASN A 141      41.190  68.190  74.210  1.00  0.00           H
ATOM   2238  CG  ASN A 141      41.530  66.060  74.680  1.00  0.00           C
ATOM   2239  OD1 ASN A 141      42.510  65.260  74.700  1.00  0.00           O
ATOM   2240  ND2 ASN A 141      40.420  65.820  75.410  1.00  0.00           N
ATOM   2241 HD21 ASN A 141      40.560  65.130  76.120  1.00  0.00           H
ATOM   2242 HD22 ASN A 141      39.820  66.610  75.500  1.00  0.00           H
ATOM   2243  C   ASN A 141      42.690  68.260  71.770  1.00  0.00           C
ATOM   2244  O   ASN A 141      42.540  67.760  70.650  1.00  0.00           O
ATOM   2245  N   ARG A 142      42.520  69.620  71.940  1.00  0.00           N
ATOM   2246  HN  ARG A 142      42.450  69.950  72.870  1.00  0.00           H
ATOM   2247  CA  ARG A 142      42.490  70.550  70.820  1.00  0.00           C
ATOM   2248  HA  ARG A 142      41.780  70.140  70.120  1.00  0.00           H
ATOM   2249  CB  ARG A 142      42.120  72.030  71.170  1.00  0.00           C
ATOM   2250  HB1 ARG A 142      42.590  72.640  70.350  1.00  0.00           H
ATOM   2251  HB2 ARG A 142      42.570  72.400  72.110  1.00  0.00           H
ATOM   2252  CG  ARG A 142      40.640  72.420  71.040  1.00  0.00           C
ATOM   2253  HG1 ARG A 142      40.090  71.790  71.770  1.00  0.00           H
ATOM   2254  HG2 ARG A 142      40.220  72.200  70.030  1.00  0.00           H
ATOM   2255  CD  ARG A 142      40.410  73.860  71.400  1.00  0.00           C
ATOM   2256  HD1 ARG A 142      40.880  74.550  70.670  1.00  0.00           H
ATOM   2257  HD2 ARG A 142      40.910  74.170  72.340  1.00  0.00           H
ATOM   2258  NE  ARG A 142      38.960  74.140  71.550  1.00  0.00           N
ATOM   2259  HE  ARG A 142      38.330  73.500  71.120  1.00  0.00           H
ATOM   2260  CZ  ARG A 142      38.420  75.060  72.390  1.00  0.00           C
ATOM   2261  NH1 ARG A 142      39.070  75.960  73.130  1.00  0.00           N
ATOM   2262 HH11 ARG A 142      39.890  76.300  72.700  1.00  0.00           H
ATOM   2263 HH12 ARG A 142      38.490  76.440  73.800  1.00  0.00           H
ATOM   2264  NH2 ARG A 142      37.120  74.930  72.550  1.00  0.00           N
ATOM   2265 HH21 ARG A 142      36.500  74.230  72.190  1.00  0.00           H
ATOM   2266 HH22 ARG A 142      36.720  75.510  73.260  1.00  0.00           H
ATOM   2267  C   ARG A 142      43.720  70.520  69.980  1.00  0.00           C
ATOM   2268  O   ARG A 142      43.610  70.490  68.770  1.00  0.00           O
ATOM   2269  N   THR A 143      44.920  70.600  70.610  1.00  0.00           N
ATOM   2270  HN  THR A 143      45.120  70.660  71.580  1.00  0.00           H
ATOM   2271  CA  THR A 143      46.210  70.540  69.890  1.00  0.00           C
ATOM   2272  HA  THR A 143      46.300  71.300  69.120  1.00  0.00           H
ATOM   2273  CB  THR A 143      47.360  70.610  70.870  1.00  0.00           C
ATOM   2274  HB  THR A 143      47.260  69.810  71.640  1.00  0.00           H
ATOM   2275  OG1 THR A 143      47.460  71.830  71.440  1.00  0.00           O
ATOM   2276  HG1 THR A 143      47.820  71.690  72.310  1.00  0.00           H
ATOM   2277  CG2 THR A 143      48.740  70.410  70.180  1.00  0.00           C
ATOM   2278 HG21 THR A 143      48.780  71.290  69.510  1.00  0.00           H
ATOM   2279 HG22 THR A 143      48.870  69.500  69.540  1.00  0.00           H
ATOM   2280 HG23 THR A 143      49.500  70.300  70.990  1.00  0.00           H
ATOM   2281  C   THR A 143      46.410  69.130  69.150  1.00  0.00           C
ATOM   2282  O   THR A 143      46.820  69.040  68.010  1.00  0.00           O
ATOM   2283  N   ALA A 144      46.090  68.020  69.860  1.00  0.00           N
ATOM   2284  HN  ALA A 144      45.870  67.900  70.820  1.00  0.00           H
ATOM   2285  CA  ALA A 144      46.120  66.680  69.260  1.00  0.00           C
ATOM   2286  HA  ALA A 144      47.090  66.350  68.920  1.00  0.00           H
ATOM   2287  CB  ALA A 144      45.780  65.680  70.430  1.00  0.00           C
ATOM   2288  HB1 ALA A 144      44.860  66.030  70.940  1.00  0.00           H
ATOM   2289  HB2 ALA A 144      46.620  65.790  71.160  1.00  0.00           H
ATOM   2290  HB3 ALA A 144      45.700  64.670  69.970  1.00  0.00           H
ATOM   2291  C   ALA A 144      45.210  66.570  67.990  1.00  0.00           C
ATOM   2292  O   ALA A 144      45.560  65.940  66.970  1.00  0.00           O
ATOM   2293  N   ALA A 145      43.990  67.100  68.090  1.00  0.00           N
ATOM   2294  HN  ALA A 145      43.560  67.470  68.920  1.00  0.00           H
ATOM   2295  CA  ALA A 145      43.100  67.360  67.010  1.00  0.00           C
ATOM   2296  HA  ALA A 145      42.890  66.380  66.590  1.00  0.00           H
ATOM   2297  CB  ALA A 145      41.790  67.890  67.500  1.00  0.00           C
ATOM   2298  HB1 ALA A 145      41.900  68.810  68.100  1.00  0.00           H
ATOM   2299  HB2 ALA A 145      41.270  67.090  68.080  1.00  0.00           H
ATOM   2300  HB3 ALA A 145      41.110  68.050  66.630  1.00  0.00           H
ATOM   2301  C   ALA A 145      43.690  68.260  65.860  1.00  0.00           C
ATOM   2302  O   ALA A 145      43.630  67.910  64.680  1.00  0.00           O
ATOM   2303  N   ILE A 146      44.280  69.400  66.220  1.00  0.00           N
ATOM   2304  HN  ILE A 146      44.140  69.720  67.150  1.00  0.00           H
ATOM   2305  CA  ILE A 146      45.030  70.160  65.230  1.00  0.00           C
ATOM   2306  HA  ILE A 146      44.400  70.420  64.400  1.00  0.00           H
ATOM   2307  CB  ILE A 146      45.620  71.390  66.020  1.00  0.00           C
ATOM   2308  HB  ILE A 146      46.050  70.930  66.940  1.00  0.00           H
ATOM   2309  CG2 ILE A 146      46.760  72.070  65.260  1.00  0.00           C
ATOM   2310 HG21 ILE A 146      46.360  72.640  64.400  1.00  0.00           H
ATOM   2311 HG22 ILE A 146      47.690  71.540  64.970  1.00  0.00           H
ATOM   2312 HG23 ILE A 146      47.180  72.860  65.910  1.00  0.00           H
ATOM   2313  CG1 ILE A 146      44.480  72.450  66.360  1.00  0.00           C
ATOM   2314 HG11 ILE A 146      45.020  73.270  66.880  1.00  0.00           H
ATOM   2315 HG12 ILE A 146      43.810  71.940  67.090  1.00  0.00           H
ATOM   2316  CD  ILE A 146      43.650  72.910  65.200  1.00  0.00           C
ATOM   2317  HD1 ILE A 146      44.270  73.480  64.480  1.00  0.00           H
ATOM   2318  HD2 ILE A 146      42.770  73.580  65.350  1.00  0.00           H
ATOM   2319  HD3 ILE A 146      43.120  72.010  64.810  1.00  0.00           H
ATOM   2320  C   ILE A 146      46.150  69.440  64.530  1.00  0.00           C
ATOM   2321  O   ILE A 146      46.200  69.370  63.310  1.00  0.00           O
ATOM   2322  N   ILE A 147      47.040  68.760  65.320  1.00  0.00           N
ATOM   2323  HN  ILE A 147      47.060  68.760  66.310  1.00  0.00           H
ATOM   2324  CA  ILE A 147      48.000  67.860  64.720  1.00  0.00           C
ATOM   2325  HA  ILE A 147      48.680  68.420  64.100  1.00  0.00           H
ATOM   2326  CB  ILE A 147      48.850  67.130  65.760  1.00  0.00           C
ATOM   2327  HB  ILE A 147      48.160  66.570  66.450  1.00  0.00           H
ATOM   2328  CG2 ILE A 147      49.980  66.160  65.260  1.00  0.00           C
ATOM   2329 HG21 ILE A 147      49.530  65.600  64.410  1.00  0.00           H
ATOM   2330 HG22 ILE A 147      50.140  65.470  66.120  1.00  0.00           H
ATOM   2331 HG23 ILE A 147      50.870  66.710  64.910  1.00  0.00           H
ATOM   2332  CG1 ILE A 147      49.690  68.150  66.620  1.00  0.00           C
ATOM   2333 HG11 ILE A 147      49.030  68.960  67.010  1.00  0.00           H
ATOM   2334 HG12 ILE A 147      50.420  68.690  65.980  1.00  0.00           H
ATOM   2335  CD  ILE A 147      50.400  67.490  67.860  1.00  0.00           C
ATOM   2336  HD1 ILE A 147      51.250  66.860  67.530  1.00  0.00           H
ATOM   2337  HD2 ILE A 147      49.620  66.900  68.410  1.00  0.00           H
ATOM   2338  HD3 ILE A 147      50.830  68.160  68.640  1.00  0.00           H
ATOM   2339  C   ILE A 147      47.370  66.770  63.870  1.00  0.00           C
ATOM   2340  O   ILE A 147      47.820  66.490  62.800  1.00  0.00           O
ATOM   2341  N   SER A 148      46.250  66.140  64.350  1.00  0.00           N
ATOM   2342  HN  SER A 148      45.970  66.270  65.300  1.00  0.00           H
ATOM   2343  CA  SER A 148      45.540  65.180  63.510  1.00  0.00           C
ATOM   2344  HA  SER A 148      46.120  64.310  63.230  1.00  0.00           H
ATOM   2345  CB  SER A 148      44.360  64.510  64.240  1.00  0.00           C
ATOM   2346  HB1 SER A 148      43.950  63.830  63.450  1.00  0.00           H
ATOM   2347  HB2 SER A 148      43.480  65.030  64.670  1.00  0.00           H
ATOM   2348  OG  SER A 148      44.850  63.690  65.340  1.00  0.00           O
ATOM   2349  HG1 SER A 148      45.360  64.180  65.990  1.00  0.00           H
ATOM   2350  C   SER A 148      45.060  65.810  62.220  1.00  0.00           C
ATOM   2351  O   SER A 148      45.320  65.330  61.120  1.00  0.00           O
ATOM   2352  N   CYS A 149      44.540  67.010  62.250  1.00  0.00           N
ATOM   2353  HN  CYS A 149      44.320  67.430  63.130  1.00  0.00           H
ATOM   2354  CA  CYS A 149      44.170  67.710  61.000  1.00  0.00           C
ATOM   2355  HA  CYS A 149      43.650  66.910  60.500  1.00  0.00           H
ATOM   2356  CB  CYS A 149      43.300  68.990  61.180  1.00  0.00           C
ATOM   2357  HB1 CYS A 149      43.130  69.460  60.190  1.00  0.00           H
ATOM   2358  HB2 CYS A 149      43.810  69.710  61.870  1.00  0.00           H
ATOM   2359  SG  CYS A 149      41.710  68.620  61.940  1.00  0.00           S
ATOM   2360  HG1 CYS A 149      42.030  68.110  63.130  1.00  0.00           H
ATOM   2361  C   CYS A 149      45.230  68.010  60.030  1.00  0.00           C
ATOM   2362  O   CYS A 149      45.020  68.030  58.880  1.00  0.00           O
ATOM   2363  N   LEU A 150      46.440  68.340  60.590  1.00  0.00           N
ATOM   2364  HN  LEU A 150      46.500  68.390  61.590  1.00  0.00           H
ATOM   2365  CA  LEU A 150      47.630  68.580  59.850  1.00  0.00           C
ATOM   2366  HA  LEU A 150      47.470  69.360  59.130  1.00  0.00           H
ATOM   2367  CB  LEU A 150      48.690  69.250  60.740  1.00  0.00           C
ATOM   2368  HB1 LEU A 150      49.510  69.290  60.000  1.00  0.00           H
ATOM   2369  HB2 LEU A 150      49.000  68.610  61.600  1.00  0.00           H
ATOM   2370  CG  LEU A 150      48.410  70.760  61.210  1.00  0.00           C
ATOM   2371  HG  LEU A 150      47.340  70.860  61.500  1.00  0.00           H
ATOM   2372  CD1 LEU A 150      49.210  71.200  62.460  1.00  0.00           C
ATOM   2373 HD11 LEU A 150      50.310  71.160  62.270  1.00  0.00           H
ATOM   2374 HD12 LEU A 150      48.940  70.510  63.280  1.00  0.00           H
ATOM   2375 HD13 LEU A 150      48.830  72.210  62.760  1.00  0.00           H
ATOM   2376  CD2 LEU A 150      48.560  71.690  59.920  1.00  0.00           C
ATOM   2377 HD21 LEU A 150      49.610  71.770  59.560  1.00  0.00           H
ATOM   2378 HD22 LEU A 150      48.230  72.700  60.250  1.00  0.00           H
ATOM   2379 HD23 LEU A 150      47.990  71.320  59.030  1.00  0.00           H
ATOM   2380  C   LEU A 150      48.170  67.350  59.180  1.00  0.00           C
ATOM   2381  O   LEU A 150      48.450  67.360  57.970  1.00  0.00           O
ATOM   2382  N   LEU A 151      48.230  66.280  59.910  1.00  0.00           N
ATOM   2383  HN  LEU A 151      48.110  66.320  60.910  1.00  0.00           H
ATOM   2384  CA  LEU A 151      48.650  64.940  59.420  1.00  0.00           C
ATOM   2385  HA  LEU A 151      49.640  65.040  59.010  1.00  0.00           H
ATOM   2386  CB  LEU A 151      48.800  63.960  60.620  1.00  0.00           C
ATOM   2387  HB1 LEU A 151      48.960  62.920  60.270  1.00  0.00           H
ATOM   2388  HB2 LEU A 151      47.890  63.760  61.220  1.00  0.00           H
ATOM   2389  CG  LEU A 151      49.990  64.230  61.580  1.00  0.00           C
ATOM   2390  HG  LEU A 151      49.790  65.270  61.890  1.00  0.00           H
ATOM   2391  CD1 LEU A 151      49.850  63.270  62.760  1.00  0.00           C
ATOM   2392 HD11 LEU A 151      48.850  63.470  63.190  1.00  0.00           H
ATOM   2393 HD12 LEU A 151      50.650  63.480  63.500  1.00  0.00           H
ATOM   2394 HD13 LEU A 151      50.000  62.190  62.570  1.00  0.00           H
ATOM   2395  CD2 LEU A 151      51.370  64.110  60.950  1.00  0.00           C
ATOM   2396 HD21 LEU A 151      52.110  64.250  61.780  1.00  0.00           H
ATOM   2397 HD22 LEU A 151      51.700  64.920  60.260  1.00  0.00           H
ATOM   2398 HD23 LEU A 151      51.660  63.130  60.510  1.00  0.00           H
ATOM   2399  C   LEU A 151      47.750  64.410  58.330  1.00  0.00           C
ATOM   2400  O   LEU A 151      48.220  63.820  57.380  1.00  0.00           O
ATOM   2401  N   TRP A 152      46.440  64.630  58.420  1.00  0.00           N
ATOM   2402  HN  TRP A 152      46.060  65.030  59.250  1.00  0.00           H
ATOM   2403  CA  TRP A 152      45.500  64.480  57.330  1.00  0.00           C
ATOM   2404  HA  TRP A 152      45.600  63.480  56.930  1.00  0.00           H
ATOM   2405  CB  TRP A 152      44.040  64.600  57.820  1.00  0.00           C
ATOM   2406  HB1 TRP A 152      43.410  64.790  56.910  1.00  0.00           H
ATOM   2407  HB2 TRP A 152      44.000  65.500  58.470  1.00  0.00           H
ATOM   2408  CG  TRP A 152      43.470  63.480  58.620  1.00  0.00           C
ATOM   2409  CD1 TRP A 152      42.870  63.460  59.860  1.00  0.00           C
ATOM   2410  HD1 TRP A 152      42.920  64.290  60.550  1.00  0.00           H
ATOM   2411  NE1 TRP A 152      42.300  62.240  60.100  1.00  0.00           N
ATOM   2412  HE1 TRP A 152      41.910  62.020  60.980  1.00  0.00           H
ATOM   2413  CE2 TRP A 152      42.510  61.420  59.050  1.00  0.00           C
ATOM   2414  CD2 TRP A 152      43.270  62.140  58.110  1.00  0.00           C
ATOM   2415  CE3 TRP A 152      43.650  61.460  56.990  1.00  0.00           C
ATOM   2416  HE3 TRP A 152      44.300  61.920  56.270  1.00  0.00           H
ATOM   2417  CZ3 TRP A 152      43.270  60.150  56.740  1.00  0.00           C
ATOM   2418  HZ3 TRP A 152      43.650  59.590  55.890  1.00  0.00           H
ATOM   2419  CZ2 TRP A 152      42.080  60.080  58.870  1.00  0.00           C
ATOM   2420  HZ2 TRP A 152      41.480  59.580  59.610  1.00  0.00           H
ATOM   2421  CH2 TRP A 152      42.540  59.460  57.660  1.00  0.00           C
ATOM   2422  HH2 TRP A 152      42.280  58.470  57.310  1.00  0.00           H
ATOM   2423  C   TRP A 152      45.710  65.400  56.110  1.00  0.00           C
ATOM   2424  O   TRP A 152      45.830  64.970  54.970  1.00  0.00           O
ATOM   2425  N   GLY A 153      45.980  66.710  56.360  1.00  0.00           N
ATOM   2426  HN  GLY A 153      45.960  66.990  57.320  1.00  0.00           H
ATOM   2427  CA  GLY A 153      46.390  67.640  55.330  1.00  0.00           C
ATOM   2428  HA1 GLY A 153      46.680  68.580  55.790  1.00  0.00           H
ATOM   2429  HA2 GLY A 153      45.500  67.860  54.760  1.00  0.00           H
ATOM   2430  C   GLY A 153      47.680  67.250  54.500  1.00  0.00           C
ATOM   2431  O   GLY A 153      47.670  67.410  53.280  1.00  0.00           O
ATOM   2432  N   ILE A 154      48.740  66.680  55.040  1.00  0.00           N
ATOM   2433  HN  ILE A 154      48.750  66.460  56.010  1.00  0.00           H
ATOM   2434  CA  ILE A 154      49.920  66.110  54.420  1.00  0.00           C
ATOM   2435  HA  ILE A 154      50.280  66.780  53.660  1.00  0.00           H
ATOM   2436  CB  ILE A 154      50.980  65.770  55.450  1.00  0.00           C
ATOM   2437  HB  ILE A 154      50.470  65.080  56.150  1.00  0.00           H
ATOM   2438  CG2 ILE A 154      52.170  65.010  54.910  1.00  0.00           C
ATOM   2439 HG21 ILE A 154      52.950  64.950  55.700  1.00  0.00           H
ATOM   2440 HG22 ILE A 154      52.660  65.570  54.080  1.00  0.00           H
ATOM   2441 HG23 ILE A 154      51.890  64.000  54.580  1.00  0.00           H
ATOM   2442  CG1 ILE A 154      51.390  67.040  56.210  1.00  0.00           C
ATOM   2443 HG11 ILE A 154      52.190  66.820  56.960  1.00  0.00           H
ATOM   2444 HG12 ILE A 154      50.560  67.400  56.840  1.00  0.00           H
ATOM   2445  CD  ILE A 154      51.860  68.220  55.360  1.00  0.00           C
ATOM   2446  HD1 ILE A 154      52.520  67.800  54.570  1.00  0.00           H
ATOM   2447  HD2 ILE A 154      52.430  68.990  55.920  1.00  0.00           H
ATOM   2448  HD3 ILE A 154      51.070  68.760  54.790  1.00  0.00           H
ATOM   2449  C   ILE A 154      49.490  64.850  53.620  1.00  0.00           C
ATOM   2450  O   ILE A 154      49.820  64.660  52.410  1.00  0.00           O
ATOM   2451  N   THR A 155      48.590  64.000  54.230  1.00  0.00           N
ATOM   2452  HN  THR A 155      48.430  64.070  55.210  1.00  0.00           H
ATOM   2453  CA  THR A 155      48.110  62.730  53.640  1.00  0.00           C
ATOM   2454  HA  THR A 155      49.010  62.190  53.380  1.00  0.00           H
ATOM   2455  CB  THR A 155      47.220  61.860  54.620  1.00  0.00           C
ATOM   2456  HB  THR A 155      46.280  62.400  54.840  1.00  0.00           H
ATOM   2457  OG1 THR A 155      48.020  61.670  55.780  1.00  0.00           O
ATOM   2458  HG1 THR A 155      47.940  62.420  56.360  1.00  0.00           H
ATOM   2459  CG2 THR A 155      46.770  60.530  54.040  1.00  0.00           C
ATOM   2460 HG21 THR A 155      46.180  60.610  53.100  1.00  0.00           H
ATOM   2461 HG22 THR A 155      46.180  59.950  54.790  1.00  0.00           H
ATOM   2462 HG23 THR A 155      47.640  59.880  53.780  1.00  0.00           H
ATOM   2463  C   THR A 155      47.320  62.970  52.360  1.00  0.00           C
ATOM   2464  O   THR A 155      47.430  62.340  51.330  1.00  0.00           O
ATOM   2465  N   ILE A 156      46.460  63.950  52.420  1.00  0.00           N
ATOM   2466  HN  ILE A 156      46.170  64.340  53.300  1.00  0.00           H
ATOM   2467  CA  ILE A 156      45.760  64.350  51.230  1.00  0.00           C
ATOM   2468  HA  ILE A 156      45.280  63.520  50.720  1.00  0.00           H
ATOM   2469  CB  ILE A 156      44.600  65.280  51.720  1.00  0.00           C
ATOM   2470  HB  ILE A 156      45.040  66.130  52.280  1.00  0.00           H
ATOM   2471  CG2 ILE A 156      43.820  65.720  50.390  1.00  0.00           C
ATOM   2472 HG21 ILE A 156      43.050  66.460  50.710  1.00  0.00           H
ATOM   2473 HG22 ILE A 156      43.380  64.830  49.890  1.00  0.00           H
ATOM   2474 HG23 ILE A 156      44.440  66.270  49.650  1.00  0.00           H
ATOM   2475  CG1 ILE A 156      43.730  64.500  52.720  1.00  0.00           C
ATOM   2476 HG11 ILE A 156      44.190  63.910  53.540  1.00  0.00           H
ATOM   2477 HG12 ILE A 156      43.250  63.810  52.000  1.00  0.00           H
ATOM   2478  CD  ILE A 156      42.680  65.420  53.400  1.00  0.00           C
ATOM   2479  HD1 ILE A 156      43.250  66.060  54.090  1.00  0.00           H
ATOM   2480  HD2 ILE A 156      41.980  64.740  53.940  1.00  0.00           H
ATOM   2481  HD3 ILE A 156      42.190  66.010  52.600  1.00  0.00           H
ATOM   2482  C   ILE A 156      46.700  64.920  50.160  1.00  0.00           C
ATOM   2483  O   ILE A 156      46.640  64.590  49.010  1.00  0.00           O
ATOM   2484  N   GLY A 157      47.550  65.860  50.640  1.00  0.00           N
ATOM   2485  HN  GLY A 157      47.640  65.930  51.640  1.00  0.00           H
ATOM   2486  CA  GLY A 157      48.650  66.470  49.870  1.00  0.00           C
ATOM   2487  HA1 GLY A 157      49.330  66.820  50.640  1.00  0.00           H
ATOM   2488  HA2 GLY A 157      48.230  67.220  49.220  1.00  0.00           H
ATOM   2489  C   GLY A 157      49.570  65.650  49.030  1.00  0.00           C
ATOM   2490  O   GLY A 157      49.820  65.910  47.840  1.00  0.00           O
ATOM   2491  N   LEU A 158      50.080  64.540  49.630  1.00  0.00           N
ATOM   2492  HN  LEU A 158      49.730  64.220  50.500  1.00  0.00           H
ATOM   2493  CA  LEU A 158      50.960  63.670  48.870  1.00  0.00           C
ATOM   2494  HA  LEU A 158      51.400  64.200  48.040  1.00  0.00           H
ATOM   2495  CB  LEU A 158      52.040  63.200  49.920  1.00  0.00           C
ATOM   2496  HB1 LEU A 158      52.760  62.480  49.460  1.00  0.00           H
ATOM   2497  HB2 LEU A 158      51.490  62.610  50.680  1.00  0.00           H
ATOM   2498  CG  LEU A 158      52.810  64.290  50.730  1.00  0.00           C
ATOM   2499  HG  LEU A 158      52.150  65.080  51.140  1.00  0.00           H
ATOM   2500  CD1 LEU A 158      53.430  63.790  52.070  1.00  0.00           C
ATOM   2501 HD11 LEU A 158      54.130  62.950  51.890  1.00  0.00           H
ATOM   2502 HD12 LEU A 158      52.640  63.550  52.820  1.00  0.00           H
ATOM   2503 HD13 LEU A 158      53.900  64.730  52.460  1.00  0.00           H
ATOM   2504  CD2 LEU A 158      53.830  65.000  49.840  1.00  0.00           C
ATOM   2505 HD21 LEU A 158      54.650  64.310  49.570  1.00  0.00           H
ATOM   2506 HD22 LEU A 158      54.230  65.880  50.410  1.00  0.00           H
ATOM   2507 HD23 LEU A 158      53.280  65.350  48.940  1.00  0.00           H
ATOM   2508  C   LEU A 158      50.150  62.490  48.260  1.00  0.00           C
ATOM   2509  O   LEU A 158      50.630  61.460  47.880  1.00  0.00           O
ATOM   2510  N   THR A 159      48.850  62.710  48.040  1.00  0.00           N
ATOM   2511  HN  THR A 159      48.330  63.450  48.490  1.00  0.00           H
ATOM   2512  CA  THR A 159      48.020  61.770  47.240  1.00  0.00           C
ATOM   2513  HA  THR A 159      48.660  61.120  46.660  1.00  0.00           H
ATOM   2514  CB  THR A 159      46.920  60.990  48.040  1.00  0.00           C
ATOM   2515  HB  THR A 159      46.010  61.550  48.330  1.00  0.00           H
ATOM   2516  OG1 THR A 159      47.440  60.620  49.300  1.00  0.00           O
ATOM   2517  HG1 THR A 159      47.430  61.340  49.920  1.00  0.00           H
ATOM   2518  CG2 THR A 159      46.600  59.670  47.380  1.00  0.00           C
ATOM   2519 HG21 THR A 159      45.830  59.080  47.930  1.00  0.00           H
ATOM   2520 HG22 THR A 159      47.460  58.990  47.230  1.00  0.00           H
ATOM   2521 HG23 THR A 159      46.210  59.770  46.340  1.00  0.00           H
ATOM   2522  C   THR A 159      47.310  62.490  46.180  1.00  0.00           C
ATOM   2523  O   THR A 159      46.700  61.910  45.300  1.00  0.00           O
ATOM   2524  N   VAL A 160      47.450  63.890  46.080  1.00  0.00           N
ATOM   2525  HN  VAL A 160      48.120  64.360  46.650  1.00  0.00           H
ATOM   2526  CA  VAL A 160      46.670  64.610  45.120  1.00  0.00           C
ATOM   2527  HA  VAL A 160      45.620  64.390  45.160  1.00  0.00           H
ATOM   2528  CB  VAL A 160      46.810  66.130  45.190  1.00  0.00           C
ATOM   2529  HB  VAL A 160      47.840  66.260  44.790  1.00  0.00           H
ATOM   2530  CG1 VAL A 160      45.690  66.770  44.280  1.00  0.00           C
ATOM   2531 HG11 VAL A 160      45.980  67.840  44.170  1.00  0.00           H
ATOM   2532 HG12 VAL A 160      44.700  66.810  44.790  1.00  0.00           H
ATOM   2533 HG13 VAL A 160      45.630  66.360  43.240  1.00  0.00           H
ATOM   2534  CG2 VAL A 160      46.640  66.650  46.620  1.00  0.00           C
ATOM   2535 HG21 VAL A 160      46.600  67.750  46.460  1.00  0.00           H
ATOM   2536 HG22 VAL A 160      47.470  66.370  47.320  1.00  0.00           H
ATOM   2537 HG23 VAL A 160      45.690  66.330  47.090  1.00  0.00           H
ATOM   2538  C   VAL A 160      47.050  64.240  43.700  1.00  0.00           C
ATOM   2539  O   VAL A 160      46.110  63.930  42.940  1.00  0.00           O
ATOM   2540  N   HSD A 161      48.370  64.090  43.380  1.00  0.00           N
ATOM   2541  HN  HSD A 161      49.040  64.320  44.060  1.00  0.00           H
ATOM   2542  CA  HSD A 161      48.870  63.670  42.030  1.00  0.00           C
ATOM   2543  HA  HSD A 161      48.600  64.530  41.450  1.00  0.00           H
ATOM   2544  CB  HSD A 161      50.380  63.450  42.040  1.00  0.00           C
ATOM   2545  HB1 HSD A 161      51.000  64.350  42.250  1.00  0.00           H
ATOM   2546  HB2 HSD A 161      50.710  62.940  41.100  1.00  0.00           H
ATOM   2547  ND1 HSD A 161      51.080  62.660  44.370  1.00  0.00           N
ATOM   2548  HD1 HSD A 161      51.010  63.540  44.840  1.00  0.00           H
ATOM   2549  CG  HSD A 161      50.760  62.450  43.030  1.00  0.00           C
ATOM   2550  CE1 HSD A 161      51.610  61.480  44.860  1.00  0.00           C
ATOM   2551  HE1 HSD A 161      52.050  61.330  45.860  1.00  0.00           H
ATOM   2552  NE2 HSD A 161      51.600  60.540  43.910  1.00  0.00           N
ATOM   2553  CD2 HSD A 161      51.060  61.170  42.750  1.00  0.00           C
ATOM   2554  HD2 HSD A 161      51.150  60.760  41.750  1.00  0.00           H
ATOM   2555  C   HSD A 161      48.220  62.460  41.450  1.00  0.00           C
ATOM   2556  O   HSD A 161      48.000  62.290  40.260  1.00  0.00           O
ATOM   2557  N   LEU A 162      47.980  61.440  42.370  1.00  0.00           N
ATOM   2558  HN  LEU A 162      48.020  61.590  43.350  1.00  0.00           H
ATOM   2559  CA  LEU A 162      47.420  60.140  42.040  1.00  0.00           C
ATOM   2560  HA  LEU A 162      48.070  59.770  41.260  1.00  0.00           H
ATOM   2561  CB  LEU A 162      47.400  59.130  43.290  1.00  0.00           C
ATOM   2562  HB1 LEU A 162      47.040  59.670  44.190  1.00  0.00           H
ATOM   2563  HB2 LEU A 162      48.500  58.980  43.430  1.00  0.00           H
ATOM   2564  CG  LEU A 162      46.800  57.740  43.100  1.00  0.00           C
ATOM   2565  HG  LEU A 162      45.710  57.730  42.890  1.00  0.00           H
ATOM   2566  CD1 LEU A 162      47.640  57.040  42.040  1.00  0.00           C
ATOM   2567 HD11 LEU A 162      47.690  57.650  41.110  1.00  0.00           H
ATOM   2568 HD12 LEU A 162      47.290  56.010  41.810  1.00  0.00           H
ATOM   2569 HD13 LEU A 162      48.680  57.030  42.440  1.00  0.00           H
ATOM   2570  CD2 LEU A 162      46.950  56.870  44.350  1.00  0.00           C
ATOM   2571 HD21 LEU A 162      46.660  55.810  44.200  1.00  0.00           H
ATOM   2572 HD22 LEU A 162      46.380  57.210  45.240  1.00  0.00           H
ATOM   2573 HD23 LEU A 162      48.000  56.760  44.710  1.00  0.00           H
ATOM   2574  C   LEU A 162      46.020  60.150  41.490  1.00  0.00           C
ATOM   2575  O   LEU A 162      45.720  59.350  40.630  1.00  0.00           O
ATOM   2576  N   LEU A 163      45.160  60.990  42.030  1.00  0.00           N
ATOM   2577  HN  LEU A 163      45.610  61.640  42.640  1.00  0.00           H
ATOM   2578  CA  LEU A 163      43.800  61.330  41.470  1.00  0.00           C
ATOM   2579  HA  LEU A 163      43.160  60.480  41.310  1.00  0.00           H
ATOM   2580  CB  LEU A 163      42.900  62.170  42.450  1.00  0.00           C
ATOM   2581  HB1 LEU A 163      43.510  62.970  42.900  1.00  0.00           H
ATOM   2582  HB2 LEU A 163      42.770  61.520  43.340  1.00  0.00           H
ATOM   2583  CG  LEU A 163      41.600  62.780  42.070  1.00  0.00           C
ATOM   2584  HG  LEU A 163      41.660  63.380  41.130  1.00  0.00           H
ATOM   2585  CD1 LEU A 163      40.470  61.730  41.760  1.00  0.00           C
ATOM   2586 HD11 LEU A 163      40.260  61.050  42.600  1.00  0.00           H
ATOM   2587 HD12 LEU A 163      40.820  61.050  40.950  1.00  0.00           H
ATOM   2588 HD13 LEU A 163      39.560  62.270  41.420  1.00  0.00           H
ATOM   2589  CD2 LEU A 163      41.070  63.840  43.070  1.00  0.00           C
ATOM   2590 HD21 LEU A 163      41.940  64.490  43.320  1.00  0.00           H
ATOM   2591 HD22 LEU A 163      40.710  63.390  44.010  1.00  0.00           H
ATOM   2592 HD23 LEU A 163      40.240  64.490  42.720  1.00  0.00           H
ATOM   2593  C   LEU A 163      43.940  62.070  40.110  1.00  0.00           C
ATOM   2594  O   LEU A 163      43.130  61.870  39.170  1.00  0.00           O
ATOM   2595  N   LYS A 164      44.970  63.010  40.000  1.00  0.00           N
ATOM   2596  HN  LYS A 164      45.560  63.220  40.780  1.00  0.00           H
ATOM   2597  CA  LYS A 164      45.060  63.930  38.910  1.00  0.00           C
ATOM   2598  HA  LYS A 164      44.050  64.140  38.560  1.00  0.00           H
ATOM   2599  CB  LYS A 164      45.830  65.200  39.290  1.00  0.00           C
ATOM   2600  HB1 LYS A 164      45.870  65.870  38.420  1.00  0.00           H
ATOM   2601  HB2 LYS A 164      46.870  64.840  39.440  1.00  0.00           H
ATOM   2602  CG  LYS A 164      45.190  66.090  40.380  1.00  0.00           C
ATOM   2603  HG1 LYS A 164      44.970  65.440  41.250  1.00  0.00           H
ATOM   2604  HG2 LYS A 164      44.220  66.410  39.930  1.00  0.00           H
ATOM   2605  CD  LYS A 164      45.960  67.340  40.750  1.00  0.00           C
ATOM   2606  HD1 LYS A 164      46.790  66.910  41.360  1.00  0.00           H
ATOM   2607  HD2 LYS A 164      45.240  67.720  41.500  1.00  0.00           H
ATOM   2608  CE  LYS A 164      46.430  68.320  39.630  1.00  0.00           C
ATOM   2609  HE1 LYS A 164      45.560  68.980  39.430  1.00  0.00           H
ATOM   2610  HE2 LYS A 164      46.890  67.880  38.720  1.00  0.00           H
ATOM   2611  NZ  LYS A 164      47.450  69.190  40.210  1.00  0.00           N
ATOM   2612  HZ1 LYS A 164      48.350  68.700  40.380  1.00  0.00           H
ATOM   2613  HZ2 LYS A 164      47.210  69.560  41.140  1.00  0.00           H
ATOM   2614  HZ3 LYS A 164      47.630  70.010  39.600  1.00  0.00           H
ATOM   2615  C   LYS A 164      45.760  63.310  37.690  1.00  0.00           C
ATOM   2616  O   LYS A 164      45.340  63.620  36.540  1.00  0.00           O
ATOM   2617  N   LYS A 165      46.800  62.530  37.800  1.00  0.00           N
ATOM   2618  HN  LYS A 165      47.160  62.400  38.720  1.00  0.00           H
ATOM   2619  CA  LYS A 165      47.430  61.910  36.620  1.00  0.00           C
ATOM   2620  HA  LYS A 165      47.640  62.660  35.860  1.00  0.00           H
ATOM   2621  CB  LYS A 165      48.900  61.360  36.850  1.00  0.00           C
ATOM   2622  HB1 LYS A 165      49.350  60.990  35.910  1.00  0.00           H
ATOM   2623  HB2 LYS A 165      48.880  60.440  37.460  1.00  0.00           H
ATOM   2624  CG  LYS A 165      49.790  62.400  37.420  1.00  0.00           C
ATOM   2625  HG1 LYS A 165      49.140  63.050  38.030  1.00  0.00           H
ATOM   2626  HG2 LYS A 165      50.170  62.970  36.560  1.00  0.00           H
ATOM   2627  CD  LYS A 165      51.060  61.880  38.190  1.00  0.00           C
ATOM   2628  HD1 LYS A 165      51.500  61.080  37.570  1.00  0.00           H
ATOM   2629  HD2 LYS A 165      50.750  61.410  39.150  1.00  0.00           H
ATOM   2630  CE  LYS A 165      52.130  62.960  38.510  1.00  0.00           C
ATOM   2631  HE1 LYS A 165      52.790  62.710  39.350  1.00  0.00           H
ATOM   2632  HE2 LYS A 165      51.610  63.910  38.770  1.00  0.00           H
ATOM   2633  NZ  LYS A 165      52.940  63.140  37.270  1.00  0.00           N
ATOM   2634  HZ1 LYS A 165      52.460  63.360  36.380  1.00  0.00           H
ATOM   2635  HZ2 LYS A 165      53.510  62.300  37.060  1.00  0.00           H
ATOM   2636  HZ3 LYS A 165      53.660  63.860  37.480  1.00  0.00           H
ATOM   2637  C   LYS A 165      46.610  60.820  35.990  1.00  0.00           C
ATOM   2638  O   LYS A 165      46.060  59.920  36.670  1.00  0.00           O
ATOM   2639  N   LYS A 166      46.520  60.800  34.620  1.00  0.00           N
ATOM   2640  HN  LYS A 166      46.940  61.500  34.050  1.00  0.00           H
ATOM   2641  CA  LYS A 166      45.970  59.690  33.920  1.00  0.00           C
ATOM   2642  HA  LYS A 166      44.960  59.460  34.250  1.00  0.00           H
ATOM   2643  CB  LYS A 166      45.800  60.090  32.440  1.00  0.00           C
ATOM   2644  HB1 LYS A 166      45.540  59.200  31.830  1.00  0.00           H
ATOM   2645  HB2 LYS A 166      46.790  60.460  32.060  1.00  0.00           H
ATOM   2646  CG  LYS A 166      44.800  61.210  32.190  1.00  0.00           C
ATOM   2647  HG1 LYS A 166      44.920  61.780  31.240  1.00  0.00           H
ATOM   2648  HG2 LYS A 166      44.780  61.890  33.070  1.00  0.00           H
ATOM   2649  CD  LYS A 166      43.340  60.670  32.120  1.00  0.00           C
ATOM   2650  HD1 LYS A 166      43.210  60.290  33.160  1.00  0.00           H
ATOM   2651  HD2 LYS A 166      43.310  59.780  31.450  1.00  0.00           H
ATOM   2652  CE  LYS A 166      42.320  61.820  31.870  1.00  0.00           C
ATOM   2653  HE1 LYS A 166      42.460  62.650  32.590  1.00  0.00           H
ATOM   2654  HE2 LYS A 166      41.290  61.400  31.930  1.00  0.00           H
ATOM   2655  NZ  LYS A 166      42.450  62.300  30.490  1.00  0.00           N
ATOM   2656  HZ1 LYS A 166      43.320  62.860  30.390  1.00  0.00           H
ATOM   2657  HZ2 LYS A 166      41.620  62.850  30.230  1.00  0.00           H
ATOM   2658  HZ3 LYS A 166      42.530  61.470  29.870  1.00  0.00           H
ATOM   2659  C   LYS A 166      46.740  58.490  34.120  1.00  0.00           C
ATOM   2660  O   LYS A 166      47.980  58.590  34.200  1.00  0.00           O
ATOM   2661  N   MET A 167      46.080  57.300  34.280  1.00  0.00           N
ATOM   2662  HN  MET A 167      45.100  57.300  34.150  1.00  0.00           H
ATOM   2663  CA  MET A 167      46.650  56.010  34.600  1.00  0.00           C
ATOM   2664  HA  MET A 167      47.560  56.030  34.000  1.00  0.00           H
ATOM   2665  CB  MET A 167      47.080  55.940  36.110  1.00  0.00           C
ATOM   2666  HB1 MET A 167      46.290  56.350  36.770  1.00  0.00           H
ATOM   2667  HB2 MET A 167      47.860  56.730  36.160  1.00  0.00           H
ATOM   2668  CG  MET A 167      47.510  54.620  36.680  1.00  0.00           C
ATOM   2669  HG1 MET A 167      48.190  54.210  35.920  1.00  0.00           H
ATOM   2670  HG2 MET A 167      46.720  53.820  36.720  1.00  0.00           H
ATOM   2671  SD  MET A 167      48.390  54.870  38.270  1.00  0.00           S
ATOM   2672  CE  MET A 167      48.520  53.140  38.570  1.00  0.00           C
ATOM   2673  HE1 MET A 167      48.290  52.960  39.640  1.00  0.00           H
ATOM   2674  HE2 MET A 167      49.500  52.620  38.490  1.00  0.00           H
ATOM   2675  HE3 MET A 167      47.830  52.540  37.940  1.00  0.00           H
ATOM   2676  C   MET A 167      45.930  54.780  34.080  1.00  0.00           C
ATOM   2677  O   MET A 167      46.470  54.030  33.230  1.00  0.00           O
ATOM   2678  N   PRO A 168      44.700  54.500  34.370  1.00  0.00           N
ATOM   2679  CD  PRO A 168      43.890  55.000  35.510  1.00  0.00           C
ATOM   2680  HD1 PRO A 168      43.880  56.110  35.570  1.00  0.00           H
ATOM   2681  HD2 PRO A 168      44.230  54.620  36.500  1.00  0.00           H
ATOM   2682  CA  PRO A 168      44.060  53.510  33.560  1.00  0.00           C
ATOM   2683  HA  PRO A 168      44.670  52.620  33.430  1.00  0.00           H
ATOM   2684  CB  PRO A 168      42.940  53.170  34.530  1.00  0.00           C
ATOM   2685  HB1 PRO A 168      43.420  52.580  35.340  1.00  0.00           H
ATOM   2686  HB2 PRO A 168      42.090  52.650  34.050  1.00  0.00           H
ATOM   2687  CG  PRO A 168      42.500  54.460  35.140  1.00  0.00           C
ATOM   2688  HG1 PRO A 168      42.020  55.180  34.440  1.00  0.00           H
ATOM   2689  HG2 PRO A 168      41.780  54.460  35.980  1.00  0.00           H
ATOM   2690  C   PRO A 168      43.470  54.010  32.250  1.00  0.00           C
ATOM   2691  O   PRO A 168      42.290  53.750  31.910  1.00  0.00           O
ATOM   2692  N   ILE A 169      44.290  54.680  31.440  1.00  0.00           N
ATOM   2693  HN  ILE A 169      45.250  54.690  31.730  1.00  0.00           H
ATOM   2694  CA  ILE A 169      43.950  55.380  30.220  1.00  0.00           C
ATOM   2695  HA  ILE A 169      42.960  55.760  30.320  1.00  0.00           H
ATOM   2696  CB  ILE A 169      44.830  56.680  30.070  1.00  0.00           C
ATOM   2697  HB  ILE A 169      44.540  57.280  30.950  1.00  0.00           H
ATOM   2698  CG2 ILE A 169      46.330  56.510  30.240  1.00  0.00           C
ATOM   2699 HG21 ILE A 169      46.710  55.810  29.470  1.00  0.00           H
ATOM   2700 HG22 ILE A 169      46.600  56.090  31.230  1.00  0.00           H
ATOM   2701 HG23 ILE A 169      46.920  57.450  30.120  1.00  0.00           H
ATOM   2702  CG1 ILE A 169      44.440  57.430  28.770  1.00  0.00           C
ATOM   2703 HG11 ILE A 169      43.340  57.420  28.850  1.00  0.00           H
ATOM   2704 HG12 ILE A 169      44.560  56.890  27.810  1.00  0.00           H
ATOM   2705  CD  ILE A 169      45.050  58.800  28.690  1.00  0.00           C
ATOM   2706  HD1 ILE A 169      44.970  59.360  29.640  1.00  0.00           H
ATOM   2707  HD2 ILE A 169      44.460  59.350  27.930  1.00  0.00           H
ATOM   2708  HD3 ILE A 169      46.110  58.770  28.350  1.00  0.00           H
ATOM   2709  C   ILE A 169      44.000  54.460  29.010  1.00  0.00           C
ATOM   2710  O   ILE A 169      44.990  53.770  28.870  1.00  0.00           O
ATOM   2711  N   GLN A 170      43.010  54.520  28.170  1.00  0.00           N
ATOM   2712  HN  GLN A 170      42.290  55.180  28.380  1.00  0.00           H
ATOM   2713  CA  GLN A 170      42.880  53.760  26.920  1.00  0.00           C
ATOM   2714  HA  GLN A 170      43.780  53.850  26.350  1.00  0.00           H
ATOM   2715  CB  GLN A 170      42.540  52.280  27.210  1.00  0.00           C
ATOM   2716  HB1 GLN A 170      43.320  51.750  27.770  1.00  0.00           H
ATOM   2717  HB2 GLN A 170      42.440  51.740  26.240  1.00  0.00           H
ATOM   2718  CG  GLN A 170      41.150  52.120  27.900  1.00  0.00           C
ATOM   2719  HG1 GLN A 170      40.410  52.270  27.090  1.00  0.00           H
ATOM   2720  HG2 GLN A 170      41.120  52.900  28.700  1.00  0.00           H
ATOM   2721  CD  GLN A 170      40.870  50.760  28.530  1.00  0.00           C
ATOM   2722  OE1 GLN A 170      41.300  50.550  29.660  1.00  0.00           O
ATOM   2723  NE2 GLN A 170      40.200  49.940  27.740  1.00  0.00           N
ATOM   2724 HE21 GLN A 170      40.240  48.950  27.820  1.00  0.00           H
ATOM   2725 HE22 GLN A 170      39.780  50.220  26.870  1.00  0.00           H
ATOM   2726  C   GLN A 170      41.720  54.440  26.210  1.00  0.00           C
ATOM   2727  O   GLN A 170      40.890  55.100  26.780  1.00  0.00           O
ATOM   2728  N   ASN A 171      41.880  54.300  24.910  1.00  0.00           N
ATOM   2729  HN  ASN A 171      42.630  53.880  24.390  1.00  0.00           H
ATOM   2730  CA  ASN A 171      40.890  54.730  23.920  1.00  0.00           C
ATOM   2731  HA  ASN A 171      40.250  55.540  24.290  1.00  0.00           H
ATOM   2732  CB  ASN A 171      41.630  55.280  22.760  1.00  0.00           C
ATOM   2733  HB1 ASN A 171      40.940  55.640  21.960  1.00  0.00           H
ATOM   2734  HB2 ASN A 171      42.340  54.580  22.270  1.00  0.00           H
ATOM   2735  CG  ASN A 171      42.420  56.580  23.150  1.00  0.00           C
ATOM   2736  OD1 ASN A 171      41.800  57.580  23.620  1.00  0.00           O
ATOM   2737  ND2 ASN A 171      43.730  56.510  22.920  1.00  0.00           N
ATOM   2738 HD21 ASN A 171      44.240  55.830  22.390  1.00  0.00           H
ATOM   2739 HD22 ASN A 171      44.230  57.320  23.240  1.00  0.00           H
ATOM   2740  C   ASN A 171      39.910  53.600  23.500  1.00  0.00           C
ATOM   2741  O   ASN A 171      40.490  52.650  22.930  1.00  0.00           O
ATOM   2742  N   GLY A 172      38.530  53.540  23.690  1.00  0.00           N
ATOM   2743  HN  GLY A 172      37.940  54.280  24.020  1.00  0.00           H
ATOM   2744  CA  GLY A 172      37.810  52.340  23.480  1.00  0.00           C
ATOM   2745  HA1 GLY A 172      37.850  51.970  22.470  1.00  0.00           H
ATOM   2746  HA2 GLY A 172      36.770  52.570  23.660  1.00  0.00           H
ATOM   2747  C   GLY A 172      38.030  51.230  24.430  1.00  0.00           C
ATOM   2748  O   GLY A 172      38.820  51.330  25.380  1.00  0.00           O
ATOM   2749  N   GLY A 173      37.280  50.130  24.340  1.00  0.00           N
ATOM   2750  HN  GLY A 173      36.730  50.130  23.520  1.00  0.00           H
ATOM   2751  CA  GLY A 173      37.310  49.030  25.320  1.00  0.00           C
ATOM   2752  HA1 GLY A 173      38.350  48.750  25.370  1.00  0.00           H
ATOM   2753  HA2 GLY A 173      36.710  48.260  24.850  1.00  0.00           H
ATOM   2754  C   GLY A 173      36.680  49.340  26.700  1.00  0.00           C
ATOM   2755  O   GLY A 173      36.540  50.500  27.170  1.00  0.00           O
ATOM   2756  N   ALA A 174      36.300  48.270  27.420  1.00  0.00           N
ATOM   2757  HN  ALA A 174      36.410  47.340  27.080  1.00  0.00           H
ATOM   2758  CA  ALA A 174      35.950  48.180  28.810  1.00  0.00           C
ATOM   2759  HA  ALA A 174      35.200  48.940  28.950  1.00  0.00           H
ATOM   2760  CB  ALA A 174      35.280  46.850  29.150  1.00  0.00           C
ATOM   2761  HB1 ALA A 174      35.940  45.980  29.360  1.00  0.00           H
ATOM   2762  HB2 ALA A 174      34.700  46.570  28.240  1.00  0.00           H
ATOM   2763  HB3 ALA A 174      34.460  46.940  29.890  1.00  0.00           H
ATOM   2764  C   ALA A 174      37.230  48.420  29.700  1.00  0.00           C
ATOM   2765  O   ALA A 174      38.370  48.120  29.240  1.00  0.00           O
ATOM   2766  N   ASN A 175      37.120  49.050  30.860  1.00  0.00           N
ATOM   2767  HN  ASN A 175      36.220  49.240  31.250  1.00  0.00           H
ATOM   2768  CA  ASN A 175      38.250  49.710  31.470  1.00  0.00           C
ATOM   2769  HA  ASN A 175      38.810  50.170  30.660  1.00  0.00           H
ATOM   2770  CB  ASN A 175      37.810  50.870  32.460  1.00  0.00           C
ATOM   2771  HB1 ASN A 175      37.290  50.370  33.300  1.00  0.00           H
ATOM   2772  HB2 ASN A 175      37.090  51.470  31.870  1.00  0.00           H
ATOM   2773  CG  ASN A 175      38.890  51.760  33.060  1.00  0.00           C
ATOM   2774  OD1 ASN A 175      39.050  51.760  34.290  1.00  0.00           O
ATOM   2775  ND2 ASN A 175      39.510  52.580  32.150  1.00  0.00           N
ATOM   2776 HD21 ASN A 175      39.160  52.620  31.220  1.00  0.00           H
ATOM   2777 HD22 ASN A 175      40.140  53.280  32.500  1.00  0.00           H
ATOM   2778  C   ASN A 175      39.180  48.730  32.140  1.00  0.00           C
ATOM   2779  O   ASN A 175      38.870  47.750  32.760  1.00  0.00           O
ATOM   2780  N   LEU A 176      40.490  49.040  31.990  1.00  0.00           N
ATOM   2781  HN  LEU A 176      40.820  49.780  31.390  1.00  0.00           H
ATOM   2782  CA  LEU A 176      41.540  48.200  32.540  1.00  0.00           C
ATOM   2783  HA  LEU A 176      41.130  47.400  33.140  1.00  0.00           H
ATOM   2784  CB  LEU A 176      42.390  47.690  31.320  1.00  0.00           C
ATOM   2785  HB1 LEU A 176      42.730  48.540  30.680  1.00  0.00           H
ATOM   2786  HB2 LEU A 176      41.770  46.980  30.760  1.00  0.00           H
ATOM   2787  CG  LEU A 176      43.730  46.830  31.580  1.00  0.00           C
ATOM   2788  HG  LEU A 176      44.510  47.570  31.870  1.00  0.00           H
ATOM   2789  CD1 LEU A 176      43.620  45.780  32.710  1.00  0.00           C
ATOM   2790 HD11 LEU A 176      43.480  46.320  33.680  1.00  0.00           H
ATOM   2791 HD12 LEU A 176      44.580  45.210  32.790  1.00  0.00           H
ATOM   2792 HD13 LEU A 176      42.750  45.160  32.440  1.00  0.00           H
ATOM   2793  CD2 LEU A 176      44.180  46.150  30.300  1.00  0.00           C
ATOM   2794 HD21 LEU A 176      43.640  45.190  30.100  1.00  0.00           H
ATOM   2795 HD22 LEU A 176      45.230  45.800  30.430  1.00  0.00           H
ATOM   2796 HD23 LEU A 176      44.100  46.750  29.370  1.00  0.00           H
ATOM   2797  C   LEU A 176      42.340  49.020  33.560  1.00  0.00           C
ATOM   2798  O   LEU A 176      43.050  49.940  33.210  1.00  0.00           O
ATOM   2799  N   CYS A 177      42.190  48.640  34.850  1.00  0.00           N
ATOM   2800  HN  CYS A 177      41.800  47.780  35.150  1.00  0.00           H
ATOM   2801  CA  CYS A 177      42.890  49.460  35.890  1.00  0.00           C
ATOM   2802  HA  CYS A 177      43.500  50.230  35.440  1.00  0.00           H
ATOM   2803  CB  CYS A 177      41.840  50.230  36.730  1.00  0.00           C
ATOM   2804  HB1 CYS A 177      41.180  49.540  37.290  1.00  0.00           H
ATOM   2805  HB2 CYS A 177      41.160  50.900  36.160  1.00  0.00           H
ATOM   2806  SG  CYS A 177      42.610  51.390  37.870  1.00  0.00           S
ATOM   2807  C   CYS A 177      43.650  48.580  36.920  1.00  0.00           C
ATOM   2808  O   CYS A 177      43.050  47.680  37.440  1.00  0.00           O
ATOM   2809  N   SER A 178      44.980  48.980  37.110  1.00  0.00           N
ATOM   2810  HN  SER A 178      45.390  49.810  36.740  1.00  0.00           H
ATOM   2811  CA  SER A 178      45.880  48.230  38.050  1.00  0.00           C
ATOM   2812  HA  SER A 178      45.300  47.760  38.830  1.00  0.00           H
ATOM   2813  CB  SER A 178      46.490  47.020  37.360  1.00  0.00           C
ATOM   2814  HB1 SER A 178      47.200  47.360  36.570  1.00  0.00           H
ATOM   2815  HB2 SER A 178      45.730  46.370  36.870  1.00  0.00           H
ATOM   2816  OG  SER A 178      47.230  46.180  38.240  1.00  0.00           O
ATOM   2817  HG1 SER A 178      46.610  45.820  38.860  1.00  0.00           H
ATOM   2818  C   SER A 178      46.980  49.170  38.640  1.00  0.00           C
ATOM   2819  O   SER A 178      47.390  50.170  38.030  1.00  0.00           O
ATOM   2820  N   SER A 179      47.450  48.740  39.830  1.00  0.00           N
ATOM   2821  HN  SER A 179      47.180  47.880  40.250  1.00  0.00           H
ATOM   2822  CA  SER A 179      48.580  49.360  40.480  1.00  0.00           C
ATOM   2823  HA  SER A 179      48.890  50.220  39.890  1.00  0.00           H
ATOM   2824  CB  SER A 179      48.170  49.900  41.940  1.00  0.00           C
ATOM   2825  HB1 SER A 179      47.470  50.750  41.820  1.00  0.00           H
ATOM   2826  HB2 SER A 179      49.040  50.380  42.440  1.00  0.00           H
ATOM   2827  OG  SER A 179      47.510  48.870  42.760  1.00  0.00           O
ATOM   2828  HG1 SER A 179      46.690  48.530  42.380  1.00  0.00           H
ATOM   2829  C   SER A 179      49.720  48.340  40.510  1.00  0.00           C
ATOM   2830  O   SER A 179      49.410  47.130  40.520  1.00  0.00           O
ATOM   2831  N   PHE A 180      50.980  48.750  40.420  1.00  0.00           N
ATOM   2832  HN  PHE A 180      51.220  49.730  40.430  1.00  0.00           H
ATOM   2833  CA  PHE A 180      52.160  47.900  40.510  1.00  0.00           C
ATOM   2834  HA  PHE A 180      52.940  48.640  40.590  1.00  0.00           H
ATOM   2835  CB  PHE A 180      52.290  47.060  41.800  1.00  0.00           C
ATOM   2836  HB1 PHE A 180      53.250  46.490  41.800  1.00  0.00           H
ATOM   2837  HB2 PHE A 180      51.530  46.300  42.060  1.00  0.00           H
ATOM   2838  CG  PHE A 180      52.300  47.890  43.020  1.00  0.00           C
ATOM   2839  CD1 PHE A 180      53.380  48.710  43.320  1.00  0.00           C
ATOM   2840  HD1 PHE A 180      54.320  48.650  42.790  1.00  0.00           H
ATOM   2841  CE1 PHE A 180      53.260  49.630  44.340  1.00  0.00           C
ATOM   2842  HE1 PHE A 180      54.050  50.360  44.490  1.00  0.00           H
ATOM   2843  CZ  PHE A 180      52.210  49.710  45.130  1.00  0.00           C
ATOM   2844  HZ  PHE A 180      52.320  50.470  45.900  1.00  0.00           H
ATOM   2845  CD2 PHE A 180      51.070  48.020  43.800  1.00  0.00           C
ATOM   2846  HD2 PHE A 180      50.240  47.460  43.410  1.00  0.00           H
ATOM   2847  CE2 PHE A 180      51.090  48.800  44.970  1.00  0.00           C
ATOM   2848  HE2 PHE A 180      50.160  48.910  45.500  1.00  0.00           H
ATOM   2849  C   PHE A 180      52.630  47.180  39.230  1.00  0.00           C
ATOM   2850  O   PHE A 180      53.280  46.160  39.300  1.00  0.00           O
ATOM   2851  N   SER A 181      52.270  47.780  38.060  1.00  0.00           N
ATOM   2852  HN  SER A 181      51.680  48.590  38.200  1.00  0.00           H
ATOM   2853  CA  SER A 181      52.540  47.170  36.810  1.00  0.00           C
ATOM   2854  HA  SER A 181      52.220  46.150  36.700  1.00  0.00           H
ATOM   2855  CB  SER A 181      51.750  47.920  35.700  1.00  0.00           C
ATOM   2856  HB1 SER A 181      51.960  47.560  34.660  1.00  0.00           H
ATOM   2857  HB2 SER A 181      52.100  48.970  35.670  1.00  0.00           H
ATOM   2858  OG  SER A 181      50.360  47.910  35.940  1.00  0.00           O
ATOM   2859  HG1 SER A 181      50.190  47.400  36.730  1.00  0.00           H
ATOM   2860  C   SER A 181      54.020  47.150  36.430  1.00  0.00           C
ATOM   2861  O   SER A 181      54.690  48.190  36.680  1.00  0.00           O
ATOM   2862  N   ILE A 182      54.470  46.160  35.700  1.00  0.00           N
ATOM   2863  HN  ILE A 182      53.910  45.440  35.270  1.00  0.00           H
ATOM   2864  CA  ILE A 182      55.930  46.090  35.380  1.00  0.00           C
ATOM   2865  HA  ILE A 182      56.420  46.410  36.290  1.00  0.00           H
ATOM   2866  CB  ILE A 182      56.430  44.630  35.130  1.00  0.00           C
ATOM   2867  HB  ILE A 182      55.760  44.270  34.310  1.00  0.00           H
ATOM   2868  CG2 ILE A 182      57.840  44.590  34.620  1.00  0.00           C
ATOM   2869 HG21 ILE A 182      58.250  43.580  34.420  1.00  0.00           H
ATOM   2870 HG22 ILE A 182      58.450  45.020  35.450  1.00  0.00           H
ATOM   2871 HG23 ILE A 182      57.970  45.160  33.670  1.00  0.00           H
ATOM   2872  CG1 ILE A 182      56.270  43.690  36.310  1.00  0.00           C
ATOM   2873 HG11 ILE A 182      56.670  42.680  36.090  1.00  0.00           H
ATOM   2874 HG12 ILE A 182      55.170  43.670  36.440  1.00  0.00           H
ATOM   2875  CD  ILE A 182      56.920  44.160  37.640  1.00  0.00           C
ATOM   2876  HD1 ILE A 182      58.030  44.210  37.620  1.00  0.00           H
ATOM   2877  HD2 ILE A 182      56.730  43.430  38.460  1.00  0.00           H
ATOM   2878  HD3 ILE A 182      56.450  45.120  37.950  1.00  0.00           H
ATOM   2879  C   ILE A 182      56.430  47.040  34.350  1.00  0.00           C
ATOM   2880  O   ILE A 182      56.100  46.900  33.210  1.00  0.00           O
ATOM   2881  N   CYS A 183      57.280  48.000  34.720  1.00  0.00           N
ATOM   2882  HN  CYS A 183      57.490  48.090  35.690  1.00  0.00           H
ATOM   2883  CA  CYS A 183      57.800  48.960  33.840  1.00  0.00           C
ATOM   2884  HA  CYS A 183      57.160  48.960  32.970  1.00  0.00           H
ATOM   2885  CB  CYS A 183      57.700  50.310  34.510  1.00  0.00           C
ATOM   2886  HB1 CYS A 183      58.010  51.140  33.850  1.00  0.00           H
ATOM   2887  HB2 CYS A 183      58.280  50.430  35.460  1.00  0.00           H
ATOM   2888  SG  CYS A 183      55.980  50.660  34.950  1.00  0.00           S
ATOM   2889  C   CYS A 183      59.240  48.750  33.420  1.00  0.00           C
ATOM   2890  O   CYS A 183      59.980  48.080  34.210  1.00  0.00           O
ATOM   2891  N   HSD A 184      59.660  49.390  32.270  1.00  0.00           N
ATOM   2892  HN  HSD A 184      58.990  50.000  31.850  1.00  0.00           H
ATOM   2893  CA  HSD A 184      60.910  49.270  31.620  1.00  0.00           C
ATOM   2894  HA  HSD A 184      61.370  48.310  31.790  1.00  0.00           H
ATOM   2895  CB  HSD A 184      60.800  49.390  30.030  1.00  0.00           C
ATOM   2896  HB1 HSD A 184      61.850  49.450  29.670  1.00  0.00           H
ATOM   2897  HB2 HSD A 184      60.150  50.250  29.740  1.00  0.00           H
ATOM   2898  ND1 HSD A 184      61.210  47.020  29.130  1.00  0.00           N
ATOM   2899  HD1 HSD A 184      62.190  46.890  29.140  1.00  0.00           H
ATOM   2900  CG  HSD A 184      60.340  48.020  29.530  1.00  0.00           C
ATOM   2901  CE1 HSD A 184      60.390  45.950  28.690  1.00  0.00           C
ATOM   2902  HE1 HSD A 184      60.780  44.960  28.440  1.00  0.00           H
ATOM   2903  NE2 HSD A 184      59.120  46.220  28.860  1.00  0.00           N
ATOM   2904  CD2 HSD A 184      59.030  47.550  29.350  1.00  0.00           C
ATOM   2905  HD2 HSD A 184      58.080  48.070  29.330  1.00  0.00           H
ATOM   2906  C   HSD A 184      61.850  50.460  32.020  1.00  0.00           C
ATOM   2907  O   HSD A 184      63.030  50.570  31.600  1.00  0.00           O
ATOM   2908  N   THR A 185      61.290  51.400  32.780  1.00  0.00           N
ATOM   2909  HN  THR A 185      60.330  51.270  33.000  1.00  0.00           H
ATOM   2910  CA  THR A 185      61.980  52.560  33.340  1.00  0.00           C
ATOM   2911  HA  THR A 185      63.040  52.290  33.350  1.00  0.00           H
ATOM   2912  CB  THR A 185      61.840  53.820  32.450  1.00  0.00           C
ATOM   2913  HB  THR A 185      62.230  53.640  31.420  1.00  0.00           H
ATOM   2914  OG1 THR A 185      62.720  54.880  32.860  1.00  0.00           O
ATOM   2915  HG1 THR A 185      63.330  54.430  33.460  1.00  0.00           H
ATOM   2916  CG2 THR A 185      60.490  54.350  32.380  1.00  0.00           C
ATOM   2917 HG21 THR A 185      60.410  55.250  31.710  1.00  0.00           H
ATOM   2918 HG22 THR A 185      60.190  54.670  33.400  1.00  0.00           H
ATOM   2919 HG23 THR A 185      59.810  53.580  31.940  1.00  0.00           H
ATOM   2920  C   THR A 185      61.420  52.830  34.710  1.00  0.00           C
ATOM   2921  O   THR A 185      60.290  52.520  35.060  1.00  0.00           O
ATOM   2922  N   PHE A 186      62.230  53.460  35.600  1.00  0.00           N
ATOM   2923  HN  PHE A 186      63.140  53.700  35.260  1.00  0.00           H
ATOM   2924  CA  PHE A 186      62.030  53.660  37.050  1.00  0.00           C
ATOM   2925  HA  PHE A 186      61.690  52.700  37.370  1.00  0.00           H
ATOM   2926  CB  PHE A 186      63.300  54.130  37.720  1.00  0.00           C
ATOM   2927  HB1 PHE A 186      63.570  55.050  37.140  1.00  0.00           H
ATOM   2928  HB2 PHE A 186      64.100  53.370  37.780  1.00  0.00           H
ATOM   2929  CG  PHE A 186      63.260  54.610  39.150  1.00  0.00           C
ATOM   2930  CD1 PHE A 186      64.080  55.730  39.370  1.00  0.00           C
ATOM   2931  HD1 PHE A 186      64.560  56.190  38.520  1.00  0.00           H
ATOM   2932  CE1 PHE A 186      64.200  56.360  40.620  1.00  0.00           C
ATOM   2933  HE1 PHE A 186      64.760  57.290  40.670  1.00  0.00           H
ATOM   2934  CZ  PHE A 186      63.420  55.900  41.640  1.00  0.00           C
ATOM   2935  HZ  PHE A 186      63.400  56.390  42.610  1.00  0.00           H
ATOM   2936  CD2 PHE A 186      62.430  54.180  40.240  1.00  0.00           C
ATOM   2937  HD2 PHE A 186      61.800  53.310  40.100  1.00  0.00           H
ATOM   2938  CE2 PHE A 186      62.570  54.800  41.480  1.00  0.00           C
ATOM   2939  HE2 PHE A 186      61.780  54.580  42.190  1.00  0.00           H
ATOM   2940  C   PHE A 186      60.770  54.480  37.350  1.00  0.00           C
ATOM   2941  O   PHE A 186      60.540  55.460  36.660  1.00  0.00           O
ATOM   2942  N   GLN A 187      59.930  54.030  38.330  1.00  0.00           N
ATOM   2943  HN  GLN A 187      60.030  53.070  38.630  1.00  0.00           H
ATOM   2944  CA  GLN A 187      58.720  54.660  38.760  1.00  0.00           C
ATOM   2945  HA  GLN A 187      58.370  55.350  38.010  1.00  0.00           H
ATOM   2946  CB  GLN A 187      57.590  53.650  39.000  1.00  0.00           C
ATOM   2947  HB1 GLN A 187      56.710  54.260  39.320  1.00  0.00           H
ATOM   2948  HB2 GLN A 187      57.800  52.950  39.830  1.00  0.00           H
ATOM   2949  CG  GLN A 187      57.160  52.760  37.770  1.00  0.00           C
ATOM   2950  HG1 GLN A 187      56.230  52.170  37.970  1.00  0.00           H
ATOM   2951  HG2 GLN A 187      57.940  52.020  37.520  1.00  0.00           H
ATOM   2952  CD  GLN A 187      56.880  53.720  36.570  1.00  0.00           C
ATOM   2953  OE1 GLN A 187      56.030  54.570  36.630  1.00  0.00           O
ATOM   2954  NE2 GLN A 187      57.730  53.600  35.520  1.00  0.00           N
ATOM   2955 HE21 GLN A 187      58.520  52.990  35.630  1.00  0.00           H
ATOM   2956 HE22 GLN A 187      57.630  54.240  34.750  1.00  0.00           H
ATOM   2957  C   GLN A 187      58.980  55.410  40.010  1.00  0.00           C
ATOM   2958  O   GLN A 187      59.360  54.800  41.020  1.00  0.00           O
ATOM   2959  N   TRP A 188      58.860  56.770  40.110  1.00  0.00           N
ATOM   2960  HN  TRP A 188      58.510  57.210  39.290  1.00  0.00           H
ATOM   2961  CA  TRP A 188      59.090  57.480  41.430  1.00  0.00           C
ATOM   2962  HA  TRP A 188      60.070  57.110  41.720  1.00  0.00           H
ATOM   2963  CB  TRP A 188      59.480  58.950  41.220  1.00  0.00           C
ATOM   2964  HB1 TRP A 188      58.840  59.480  40.480  1.00  0.00           H
ATOM   2965  HB2 TRP A 188      60.420  58.920  40.630  1.00  0.00           H
ATOM   2966  CG  TRP A 188      59.720  59.760  42.490  1.00  0.00           C
ATOM   2967  CD1 TRP A 188      58.960  60.890  42.740  1.00  0.00           C
ATOM   2968  HD1 TRP A 188      58.210  61.220  42.030  1.00  0.00           H
ATOM   2969  NE1 TRP A 188      59.190  61.390  43.970  1.00  0.00           N
ATOM   2970  HE1 TRP A 188      58.620  62.020  44.450  1.00  0.00           H
ATOM   2971  CE2 TRP A 188      60.180  60.660  44.530  1.00  0.00           C
ATOM   2972  CD2 TRP A 188      60.550  59.600  43.650  1.00  0.00           C
ATOM   2973  CE3 TRP A 188      61.510  58.690  43.940  1.00  0.00           C
ATOM   2974  HE3 TRP A 188      61.820  57.890  43.300  1.00  0.00           H
ATOM   2975  CZ3 TRP A 188      62.140  58.810  45.220  1.00  0.00           C
ATOM   2976  HZ3 TRP A 188      62.900  58.140  45.580  1.00  0.00           H
ATOM   2977  CZ2 TRP A 188      60.760  60.780  45.790  1.00  0.00           C
ATOM   2978  HZ2 TRP A 188      60.410  61.540  46.470  1.00  0.00           H
ATOM   2979  CH2 TRP A 188      61.800  59.850  46.040  1.00  0.00           C
ATOM   2980  HH2 TRP A 188      62.260  59.850  47.010  1.00  0.00           H
ATOM   2981  C   TRP A 188      58.000  57.230  42.510  1.00  0.00           C
ATOM   2982  O   TRP A 188      58.340  57.100  43.660  1.00  0.00           O
ATOM   2983  N   HSE A 189      56.740  57.080  42.080  1.00  0.00           N
ATOM   2984  HN  HSE A 189      56.600  57.140  41.100  1.00  0.00           H
ATOM   2985  CA  HSE A 189      55.700  56.670  42.900  1.00  0.00           C
ATOM   2986  HA  HSE A 189      55.630  57.370  43.730  1.00  0.00           H
ATOM   2987  CB  HSE A 189      54.400  56.720  42.100  1.00  0.00           C
ATOM   2988  HB1 HSE A 189      54.290  57.750  41.690  1.00  0.00           H
ATOM   2989  HB2 HSE A 189      53.520  56.530  42.760  1.00  0.00           H
ATOM   2990  ND1 HSE A 189      54.440  56.130  39.590  1.00  0.00           N
ATOM   2991  CG  HSE A 189      54.460  55.670  40.980  1.00  0.00           C
ATOM   2992  CE1 HSE A 189      54.240  55.030  38.890  1.00  0.00           C
ATOM   2993  HE1 HSE A 189      53.960  55.060  37.830  1.00  0.00           H
ATOM   2994  NE2 HSE A 189      53.960  53.930  39.660  1.00  0.00           N
ATOM   2995  HE2 HSE A 189      53.770  53.000  39.350  1.00  0.00           H
ATOM   2996  CD2 HSE A 189      54.120  54.340  40.980  1.00  0.00           C
ATOM   2997  HD2 HSE A 189      53.690  53.790  41.820  1.00  0.00           H
ATOM   2998  C   HSE A 189      55.910  55.390  43.640  1.00  0.00           C
ATOM   2999  O   HSE A 189      55.410  55.230  44.760  1.00  0.00           O
ATOM   3000  N   GLU A 190      56.560  54.450  43.000  1.00  0.00           N
ATOM   3001  HN  GLU A 190      56.920  54.600  42.090  1.00  0.00           H
ATOM   3002  CA  GLU A 190      56.890  53.150  43.520  1.00  0.00           C
ATOM   3003  HA  GLU A 190      56.010  52.730  44.010  1.00  0.00           H
ATOM   3004  CB  GLU A 190      57.370  52.090  42.540  1.00  0.00           C
ATOM   3005  HB1 GLU A 190      57.810  51.240  43.100  1.00  0.00           H
ATOM   3006  HB2 GLU A 190      58.140  52.510  41.880  1.00  0.00           H
ATOM   3007  CG  GLU A 190      56.180  51.640  41.640  1.00  0.00           C
ATOM   3008  HG1 GLU A 190      55.920  52.500  41.000  1.00  0.00           H
ATOM   3009  HG2 GLU A 190      55.370  51.470  42.370  1.00  0.00           H
ATOM   3010  CD  GLU A 190      56.530  50.470  40.820  1.00  0.00           C
ATOM   3011  OE1 GLU A 190      55.510  49.740  40.630  1.00  0.00           O
ATOM   3012  OE2 GLU A 190      57.630  50.370  40.270  1.00  0.00           O
ATOM   3013  C   GLU A 190      57.850  53.230  44.700  1.00  0.00           C
ATOM   3014  O   GLU A 190      57.800  52.640  45.750  1.00  0.00           O
ATOM   3015  N   ALA A 191      58.830  54.130  44.490  1.00  0.00           N
ATOM   3016  HN  ALA A 191      58.720  54.640  43.640  1.00  0.00           H
ATOM   3017  CA  ALA A 191      59.830  54.500  45.470  1.00  0.00           C
ATOM   3018  HA  ALA A 191      60.170  53.600  45.960  1.00  0.00           H
ATOM   3019  CB  ALA A 191      60.990  55.250  44.840  1.00  0.00           C
ATOM   3020  HB1 ALA A 191      60.560  56.030  44.180  1.00  0.00           H
ATOM   3021  HB2 ALA A 191      61.550  54.470  44.280  1.00  0.00           H
ATOM   3022  HB3 ALA A 191      61.630  55.860  45.520  1.00  0.00           H
ATOM   3023  C   ALA A 191      59.230  55.230  46.680  1.00  0.00           C
ATOM   3024  O   ALA A 191      59.420  54.850  47.850  1.00  0.00           O
ATOM   3025  N   MET A 192      58.420  56.280  46.370  1.00  0.00           N
ATOM   3026  HN  MET A 192      58.310  56.520  45.410  1.00  0.00           H
ATOM   3027  CA  MET A 192      57.560  56.950  47.340  1.00  0.00           C
ATOM   3028  HA  MET A 192      58.230  57.450  48.030  1.00  0.00           H
ATOM   3029  CB  MET A 192      56.550  57.980  46.820  1.00  0.00           C
ATOM   3030  HB1 MET A 192      55.770  57.580  46.140  1.00  0.00           H
ATOM   3031  HB2 MET A 192      57.150  58.710  46.220  1.00  0.00           H
ATOM   3032  CG  MET A 192      55.690  58.690  47.840  1.00  0.00           C
ATOM   3033  HG1 MET A 192      54.940  58.100  48.410  1.00  0.00           H
ATOM   3034  HG2 MET A 192      55.130  59.370  47.170  1.00  0.00           H
ATOM   3035  SD  MET A 192      56.630  59.710  48.950  1.00  0.00           S
ATOM   3036  CE  MET A 192      55.260  60.830  49.470  1.00  0.00           C
ATOM   3037  HE1 MET A 192      54.510  60.310  50.100  1.00  0.00           H
ATOM   3038  HE2 MET A 192      54.810  61.290  48.560  1.00  0.00           H
ATOM   3039  HE3 MET A 192      55.710  61.660  50.070  1.00  0.00           H
ATOM   3040  C   MET A 192      56.850  55.940  48.280  1.00  0.00           C
ATOM   3041  O   MET A 192      56.860  56.050  49.510  1.00  0.00           O
ATOM   3042  N   PHE A 193      56.140  54.890  47.720  1.00  0.00           N
ATOM   3043  HN  PHE A 193      56.180  54.870  46.730  1.00  0.00           H
ATOM   3044  CA  PHE A 193      55.420  53.850  48.390  1.00  0.00           C
ATOM   3045  HA  PHE A 193      54.570  54.190  48.970  1.00  0.00           H
ATOM   3046  CB  PHE A 193      54.690  52.980  47.380  1.00  0.00           C
ATOM   3047  HB1 PHE A 193      55.360  52.810  46.500  1.00  0.00           H
ATOM   3048  HB2 PHE A 193      53.840  53.520  46.910  1.00  0.00           H
ATOM   3049  CG  PHE A 193      54.240  51.620  47.840  1.00  0.00           C
ATOM   3050  CD1 PHE A 193      54.990  50.380  47.710  1.00  0.00           C
ATOM   3051  HD1 PHE A 193      56.000  50.280  47.350  1.00  0.00           H
ATOM   3052  CE1 PHE A 193      54.350  49.170  47.980  1.00  0.00           C
ATOM   3053  HE1 PHE A 193      54.910  48.250  47.900  1.00  0.00           H
ATOM   3054  CZ  PHE A 193      53.090  49.120  48.520  1.00  0.00           C
ATOM   3055  HZ  PHE A 193      52.690  48.140  48.740  1.00  0.00           H
ATOM   3056  CD2 PHE A 193      52.970  51.550  48.440  1.00  0.00           C
ATOM   3057  HD2 PHE A 193      52.360  52.430  48.580  1.00  0.00           H
ATOM   3058  CE2 PHE A 193      52.360  50.350  48.750  1.00  0.00           C
ATOM   3059  HE2 PHE A 193      51.370  50.260  49.160  1.00  0.00           H
ATOM   3060  C   PHE A 193      56.340  53.030  49.300  1.00  0.00           C
ATOM   3061  O   PHE A 193      56.000  52.780  50.440  1.00  0.00           O
ATOM   3062  N   LEU A 194      57.460  52.570  48.760  1.00  0.00           N
ATOM   3063  HN  LEU A 194      57.670  52.830  47.820  1.00  0.00           H
ATOM   3064  CA  LEU A 194      58.540  51.780  49.390  1.00  0.00           C
ATOM   3065  HA  LEU A 194      58.020  50.840  49.530  1.00  0.00           H
ATOM   3066  CB  LEU A 194      59.710  51.590  48.410  1.00  0.00           C
ATOM   3067  HB1 LEU A 194      60.210  52.580  48.260  1.00  0.00           H
ATOM   3068  HB2 LEU A 194      59.230  51.330  47.440  1.00  0.00           H
ATOM   3069  CG  LEU A 194      60.690  50.370  48.660  1.00  0.00           C
ATOM   3070  HG  LEU A 194      60.880  49.930  47.650  1.00  0.00           H
ATOM   3071  CD1 LEU A 194      62.020  50.880  49.330  1.00  0.00           C
ATOM   3072 HD11 LEU A 194      62.480  51.770  48.830  1.00  0.00           H
ATOM   3073 HD12 LEU A 194      62.790  50.090  49.340  1.00  0.00           H
ATOM   3074 HD13 LEU A 194      61.800  51.110  50.400  1.00  0.00           H
ATOM   3075  CD2 LEU A 194      60.080  49.180  49.500  1.00  0.00           C
ATOM   3076 HD21 LEU A 194      59.150  48.910  48.970  1.00  0.00           H
ATOM   3077 HD22 LEU A 194      59.960  49.540  50.540  1.00  0.00           H
ATOM   3078 HD23 LEU A 194      60.790  48.330  49.510  1.00  0.00           H
ATOM   3079  C   LEU A 194      58.980  52.390  50.670  1.00  0.00           C
ATOM   3080  O   LEU A 194      58.920  51.860  51.770  1.00  0.00           O
ATOM   3081  N   LEU A 195      59.390  53.690  50.610  1.00  0.00           N
ATOM   3082  HN  LEU A 195      59.410  54.230  49.770  1.00  0.00           H
ATOM   3083  CA  LEU A 195      59.920  54.480  51.660  1.00  0.00           C
ATOM   3084  HA  LEU A 195      60.810  53.960  51.960  1.00  0.00           H
ATOM   3085  CB  LEU A 195      60.470  55.840  51.110  1.00  0.00           C
ATOM   3086  HB1 LEU A 195      60.600  56.610  51.900  1.00  0.00           H
ATOM   3087  HB2 LEU A 195      59.730  56.320  50.440  1.00  0.00           H
ATOM   3088  CG  LEU A 195      61.740  55.860  50.260  1.00  0.00           C
ATOM   3089  HG  LEU A 195      61.790  55.050  49.480  1.00  0.00           H
ATOM   3090  CD1 LEU A 195      61.870  57.260  49.540  1.00  0.00           C
ATOM   3091 HD11 LEU A 195      62.820  57.270  48.970  1.00  0.00           H
ATOM   3092 HD12 LEU A 195      61.970  58.200  50.100  1.00  0.00           H
ATOM   3093 HD13 LEU A 195      61.050  57.220  48.780  1.00  0.00           H
ATOM   3094  CD2 LEU A 195      63.060  55.600  51.100  1.00  0.00           C
ATOM   3095 HD21 LEU A 195      63.980  55.830  50.520  1.00  0.00           H
ATOM   3096 HD22 LEU A 195      62.970  54.510  51.240  1.00  0.00           H
ATOM   3097 HD23 LEU A 195      62.970  56.140  52.070  1.00  0.00           H
ATOM   3098  C   LEU A 195      58.980  54.680  52.800  1.00  0.00           C
ATOM   3099  O   LEU A 195      59.360  54.740  53.950  1.00  0.00           O
ATOM   3100  N   GLU A 196      57.690  54.740  52.480  1.00  0.00           N
ATOM   3101  HN  GLU A 196      57.500  54.780  51.510  1.00  0.00           H
ATOM   3102  CA  GLU A 196      56.640  54.890  53.500  1.00  0.00           C
ATOM   3103  HA  GLU A 196      57.010  55.620  54.210  1.00  0.00           H
ATOM   3104  CB  GLU A 196      55.380  55.350  52.760  1.00  0.00           C
ATOM   3105  HB1 GLU A 196      54.470  55.390  53.400  1.00  0.00           H
ATOM   3106  HB2 GLU A 196      55.080  54.720  51.900  1.00  0.00           H
ATOM   3107  CG  GLU A 196      55.490  56.810  52.250  1.00  0.00           C
ATOM   3108  HG1 GLU A 196      56.340  57.090  51.590  1.00  0.00           H
ATOM   3109  HG2 GLU A 196      55.610  57.440  53.140  1.00  0.00           H
ATOM   3110  CD  GLU A 196      54.210  57.160  51.590  1.00  0.00           C
ATOM   3111  OE1 GLU A 196      53.570  56.430  50.850  1.00  0.00           O
ATOM   3112  OE2 GLU A 196      53.730  58.370  51.970  1.00  0.00           O
ATOM   3113  HE2 GLU A 196      52.920  58.630  51.530  1.00  0.00           H
ATOM   3114  C   GLU A 196      56.230  53.620  54.300  1.00  0.00           C
ATOM   3115  O   GLU A 196      55.560  53.720  55.330  1.00  0.00           O
ATOM   3116  N   PHE A 197      56.730  52.460  53.830  1.00  0.00           N
ATOM   3117  HN  PHE A 197      57.160  52.480  52.930  1.00  0.00           H
ATOM   3118  CA  PHE A 197      56.830  51.260  54.700  1.00  0.00           C
ATOM   3119  HA  PHE A 197      56.240  51.440  55.590  1.00  0.00           H
ATOM   3120  CB  PHE A 197      56.300  50.040  53.870  1.00  0.00           C
ATOM   3121  HB1 PHE A 197      56.510  49.070  54.380  1.00  0.00           H
ATOM   3122  HB2 PHE A 197      56.820  50.040  52.890  1.00  0.00           H
ATOM   3123  CG  PHE A 197      54.720  50.090  53.610  1.00  0.00           C
ATOM   3124  CD1 PHE A 197      54.240  49.510  52.440  1.00  0.00           C
ATOM   3125  HD1 PHE A 197      54.990  49.060  51.810  1.00  0.00           H
ATOM   3126  CE1 PHE A 197      52.840  49.550  52.150  1.00  0.00           C
ATOM   3127  HE1 PHE A 197      52.460  49.170  51.210  1.00  0.00           H
ATOM   3128  CZ  PHE A 197      51.910  50.150  53.050  1.00  0.00           C
ATOM   3129  HZ  PHE A 197      50.880  50.200  52.730  1.00  0.00           H
ATOM   3130  CD2 PHE A 197      53.800  50.620  54.560  1.00  0.00           C
ATOM   3131  HD2 PHE A 197      54.220  51.150  55.390  1.00  0.00           H
ATOM   3132  CE2 PHE A 197      52.400  50.600  54.240  1.00  0.00           C
ATOM   3133  HE2 PHE A 197      51.610  50.950  54.870  1.00  0.00           H
ATOM   3134  C   PHE A 197      58.170  50.980  55.260  1.00  0.00           C
ATOM   3135  O   PHE A 197      58.300  50.790  56.470  1.00  0.00           O
ATOM   3136  N   PHE A 198      59.250  51.080  54.370  1.00  0.00           N
ATOM   3137  HN  PHE A 198      58.970  51.250  53.440  1.00  0.00           H
ATOM   3138  CA  PHE A 198      60.530  50.820  54.650  1.00  0.00           C
ATOM   3139  HA  PHE A 198      60.600  49.820  55.050  1.00  0.00           H
ATOM   3140  CB  PHE A 198      61.370  50.800  53.300  1.00  0.00           C
ATOM   3141  HB1 PHE A 198      61.080  51.660  52.660  1.00  0.00           H
ATOM   3142  HB2 PHE A 198      61.070  49.890  52.740  1.00  0.00           H
ATOM   3143  CG  PHE A 198      62.860  50.670  53.550  1.00  0.00           C
ATOM   3144  CD1 PHE A 198      63.370  49.590  54.270  1.00  0.00           C
ATOM   3145  HD1 PHE A 198      62.740  48.780  54.610  1.00  0.00           H
ATOM   3146  CE1 PHE A 198      64.730  49.500  54.660  1.00  0.00           C
ATOM   3147  HE1 PHE A 198      65.250  48.730  55.210  1.00  0.00           H
ATOM   3148  CZ  PHE A 198      65.530  50.580  54.330  1.00  0.00           C
ATOM   3149  HZ  PHE A 198      66.590  50.610  54.560  1.00  0.00           H
ATOM   3150  CD2 PHE A 198      63.720  51.680  53.110  1.00  0.00           C
ATOM   3151  HD2 PHE A 198      63.300  52.570  52.670  1.00  0.00           H
ATOM   3152  CE2 PHE A 198      65.040  51.600  53.520  1.00  0.00           C
ATOM   3153  HE2 PHE A 198      65.660  52.480  53.360  1.00  0.00           H
ATOM   3154  C   PHE A 198      61.100  51.560  55.820  1.00  0.00           C
ATOM   3155  O   PHE A 198      61.700  50.970  56.700  1.00  0.00           O
ATOM   3156  N   LEU A 199      60.880  52.920  55.930  1.00  0.00           N
ATOM   3157  HN  LEU A 199      60.360  53.360  55.190  1.00  0.00           H
ATOM   3158  CA  LEU A 199      61.460  53.720  56.920  1.00  0.00           C
ATOM   3159  HA  LEU A 199      62.490  53.480  57.130  1.00  0.00           H
ATOM   3160  CB  LEU A 199      61.540  55.190  56.450  1.00  0.00           C
ATOM   3161  HB1 LEU A 199      61.920  55.920  57.210  1.00  0.00           H
ATOM   3162  HB2 LEU A 199      60.460  55.470  56.400  1.00  0.00           H
ATOM   3163  CG  LEU A 199      62.270  55.470  55.170  1.00  0.00           C
ATOM   3164  HG  LEU A 199      61.790  55.030  54.270  1.00  0.00           H
ATOM   3165  CD1 LEU A 199      62.060  57.010  54.910  1.00  0.00           C
ATOM   3166 HD11 LEU A 199      61.020  57.390  54.910  1.00  0.00           H
ATOM   3167 HD12 LEU A 199      62.430  57.290  53.910  1.00  0.00           H
ATOM   3168 HD13 LEU A 199      62.610  57.670  55.610  1.00  0.00           H
ATOM   3169  CD2 LEU A 199      63.860  55.310  55.360  1.00  0.00           C
ATOM   3170 HD21 LEU A 199      64.340  55.960  56.120  1.00  0.00           H
ATOM   3171 HD22 LEU A 199      64.440  55.480  54.430  1.00  0.00           H
ATOM   3172 HD23 LEU A 199      64.010  54.230  55.600  1.00  0.00           H
ATOM   3173  C   LEU A 199      60.820  53.630  58.300  1.00  0.00           C
ATOM   3174  O   LEU A 199      61.610  53.450  59.250  1.00  0.00           O
ATOM   3175  N   PRO A 200      59.440  53.630  58.560  1.00  0.00           N
ATOM   3176  CD  PRO A 200      58.430  54.060  57.600  1.00  0.00           C
ATOM   3177  HD1 PRO A 200      58.490  53.550  56.620  1.00  0.00           H
ATOM   3178  HD2 PRO A 200      58.580  55.140  57.430  1.00  0.00           H
ATOM   3179  CA  PRO A 200      58.940  53.710  59.940  1.00  0.00           C
ATOM   3180  HA  PRO A 200      59.550  54.380  60.520  1.00  0.00           H
ATOM   3181  CB  PRO A 200      57.510  54.280  59.760  1.00  0.00           C
ATOM   3182  HB1 PRO A 200      57.610  55.400  59.750  1.00  0.00           H
ATOM   3183  HB2 PRO A 200      56.860  53.990  60.610  1.00  0.00           H
ATOM   3184  CG  PRO A 200      57.110  53.820  58.330  1.00  0.00           C
ATOM   3185  HG1 PRO A 200      56.850  52.750  58.370  1.00  0.00           H
ATOM   3186  HG2 PRO A 200      56.350  54.520  57.920  1.00  0.00           H
ATOM   3187  C   PRO A 200      58.970  52.370  60.680  1.00  0.00           C
ATOM   3188  O   PRO A 200      58.990  52.380  61.940  1.00  0.00           O
ATOM   3189  N   LEU A 201      58.890  51.190  59.920  1.00  0.00           N
ATOM   3190  HN  LEU A 201      58.740  51.260  58.940  1.00  0.00           H
ATOM   3191  CA  LEU A 201      59.070  49.900  60.510  1.00  0.00           C
ATOM   3192  HA  LEU A 201      58.240  49.660  61.160  1.00  0.00           H
ATOM   3193  CB  LEU A 201      59.320  48.900  59.360  1.00  0.00           C
ATOM   3194  HB1 LEU A 201      60.080  49.230  58.630  1.00  0.00           H
ATOM   3195  HB2 LEU A 201      58.380  48.780  58.780  1.00  0.00           H
ATOM   3196  CG  LEU A 201      59.660  47.450  59.670  1.00  0.00           C
ATOM   3197  HG  LEU A 201      60.560  47.530  60.320  1.00  0.00           H
ATOM   3198  CD1 LEU A 201      58.530  46.690  60.540  1.00  0.00           C
ATOM   3199 HD11 LEU A 201      57.580  46.710  59.940  1.00  0.00           H
ATOM   3200 HD12 LEU A 201      58.350  47.030  61.580  1.00  0.00           H
ATOM   3201 HD13 LEU A 201      58.770  45.610  60.620  1.00  0.00           H
ATOM   3202  CD2 LEU A 201      60.020  46.730  58.430  1.00  0.00           C
ATOM   3203 HD21 LEU A 201      60.990  47.190  58.120  1.00  0.00           H
ATOM   3204 HD22 LEU A 201      59.180  46.810  57.710  1.00  0.00           H
ATOM   3205 HD23 LEU A 201      60.220  45.670  58.720  1.00  0.00           H
ATOM   3206  C   LEU A 201      60.330  49.880  61.350  1.00  0.00           C
ATOM   3207  O   LEU A 201      60.460  49.430  62.500  1.00  0.00           O
ATOM   3208  N   GLY A 202      61.540  50.420  60.770  1.00  0.00           N
ATOM   3209  HN  GLY A 202      61.420  50.900  59.900  1.00  0.00           H
ATOM   3210  CA  GLY A 202      62.730  50.530  61.630  1.00  0.00           C
ATOM   3211  HA1 GLY A 202      63.450  51.120  61.070  1.00  0.00           H
ATOM   3212  HA2 GLY A 202      63.070  49.530  61.820  1.00  0.00           H
ATOM   3213  C   GLY A 202      62.560  51.280  62.980  1.00  0.00           C
ATOM   3214  O   GLY A 202      63.130  50.900  63.970  1.00  0.00           O
ATOM   3215  N   ILE A 203      61.810  52.420  63.000  1.00  0.00           N
ATOM   3216  HN  ILE A 203      61.280  52.600  62.180  1.00  0.00           H
ATOM   3217  CA  ILE A 203      61.530  53.150  64.250  1.00  0.00           C
ATOM   3218  HA  ILE A 203      62.420  53.390  64.810  1.00  0.00           H
ATOM   3219  CB  ILE A 203      60.740  54.470  64.040  1.00  0.00           C
ATOM   3220  HB  ILE A 203      59.830  54.250  63.440  1.00  0.00           H
ATOM   3221  CG2 ILE A 203      60.280  55.220  65.390  1.00  0.00           C
ATOM   3222 HG21 ILE A 203      59.580  54.490  65.840  1.00  0.00           H
ATOM   3223 HG22 ILE A 203      59.750  56.170  65.150  1.00  0.00           H
ATOM   3224 HG23 ILE A 203      61.170  55.370  66.020  1.00  0.00           H
ATOM   3225  CG1 ILE A 203      61.500  55.440  63.100  1.00  0.00           C
ATOM   3226 HG11 ILE A 203      60.800  56.290  62.960  1.00  0.00           H
ATOM   3227 HG12 ILE A 203      61.690  54.920  62.130  1.00  0.00           H
ATOM   3228  CD  ILE A 203      62.790  56.000  63.540  1.00  0.00           C
ATOM   3229  HD1 ILE A 203      63.630  55.360  63.230  1.00  0.00           H
ATOM   3230  HD2 ILE A 203      62.770  56.160  64.640  1.00  0.00           H
ATOM   3231  HD3 ILE A 203      63.090  56.960  63.070  1.00  0.00           H
ATOM   3232  C   ILE A 203      60.710  52.320  65.170  1.00  0.00           C
ATOM   3233  O   ILE A 203      61.080  52.290  66.370  1.00  0.00           O
ATOM   3234  N   ILE A 204      59.640  51.620  64.720  1.00  0.00           N
ATOM   3235  HN  ILE A 204      59.430  51.690  63.750  1.00  0.00           H
ATOM   3236  CA  ILE A 204      58.920  50.640  65.460  1.00  0.00           C
ATOM   3237  HA  ILE A 204      58.280  51.160  66.150  1.00  0.00           H
ATOM   3238  CB  ILE A 204      57.860  49.790  64.710  1.00  0.00           C
ATOM   3239  HB  ILE A 204      58.380  49.150  63.950  1.00  0.00           H
ATOM   3240  CG2 ILE A 204      57.130  48.760  65.660  1.00  0.00           C
ATOM   3241 HG21 ILE A 204      56.180  48.320  65.280  1.00  0.00           H
ATOM   3242 HG22 ILE A 204      56.790  49.360  66.530  1.00  0.00           H
ATOM   3243 HG23 ILE A 204      57.850  47.920  65.730  1.00  0.00           H
ATOM   3244  CG1 ILE A 204      56.870  50.620  63.890  1.00  0.00           C
ATOM   3245 HG11 ILE A 204      56.130  49.900  63.490  1.00  0.00           H
ATOM   3246 HG12 ILE A 204      57.260  51.100  62.970  1.00  0.00           H
ATOM   3247  CD  ILE A 204      56.190  51.700  64.690  1.00  0.00           C
ATOM   3248  HD1 ILE A 204      55.260  51.980  64.150  1.00  0.00           H
ATOM   3249  HD2 ILE A 204      56.890  52.560  64.750  1.00  0.00           H
ATOM   3250  HD3 ILE A 204      55.790  51.290  65.650  1.00  0.00           H
ATOM   3251  C   ILE A 204      59.790  49.610  66.180  1.00  0.00           C
ATOM   3252  O   ILE A 204      59.670  49.230  67.380  1.00  0.00           O
ATOM   3253  N   LEU A 205      60.640  49.000  65.370  1.00  0.00           N
ATOM   3254  HN  LEU A 205      60.590  49.280  64.410  1.00  0.00           H
ATOM   3255  CA  LEU A 205      61.720  48.120  65.890  1.00  0.00           C
ATOM   3256  HA  LEU A 205      61.250  47.380  66.500  1.00  0.00           H
ATOM   3257  CB  LEU A 205      62.430  47.400  64.730  1.00  0.00           C
ATOM   3258  HB1 LEU A 205      63.210  46.690  65.080  1.00  0.00           H
ATOM   3259  HB2 LEU A 205      62.840  48.160  64.030  1.00  0.00           H
ATOM   3260  CG  LEU A 205      61.420  46.500  63.910  1.00  0.00           C
ATOM   3261  HG  LEU A 205      60.510  46.950  63.490  1.00  0.00           H
ATOM   3262  CD1 LEU A 205      62.270  46.150  62.670  1.00  0.00           C
ATOM   3263 HD11 LEU A 205      63.160  45.520  62.940  1.00  0.00           H
ATOM   3264 HD12 LEU A 205      62.670  47.040  62.150  1.00  0.00           H
ATOM   3265 HD13 LEU A 205      61.740  45.600  61.870  1.00  0.00           H
ATOM   3266  CD2 LEU A 205      60.990  45.210  64.700  1.00  0.00           C
ATOM   3267 HD21 LEU A 205      61.930  44.620  64.670  1.00  0.00           H
ATOM   3268 HD22 LEU A 205      60.110  44.770  64.180  1.00  0.00           H
ATOM   3269 HD23 LEU A 205      60.790  45.280  65.790  1.00  0.00           H
ATOM   3270  C   LEU A 205      62.710  48.760  66.850  1.00  0.00           C
ATOM   3271  O   LEU A 205      62.970  48.220  67.920  1.00  0.00           O
ATOM   3272  N   PHE A 206      63.230  49.980  66.600  1.00  0.00           N
ATOM   3273  HN  PHE A 206      63.070  50.380  65.700  1.00  0.00           H
ATOM   3274  CA  PHE A 206      64.170  50.640  67.490  1.00  0.00           C
ATOM   3275  HA  PHE A 206      65.010  49.990  67.610  1.00  0.00           H
ATOM   3276  CB  PHE A 206      64.710  51.870  66.710  1.00  0.00           C
ATOM   3277  HB1 PHE A 206      63.890  52.360  66.130  1.00  0.00           H
ATOM   3278  HB2 PHE A 206      65.420  51.470  65.970  1.00  0.00           H
ATOM   3279  CG  PHE A 206      65.360  53.020  67.430  1.00  0.00           C
ATOM   3280  CD1 PHE A 206      64.510  54.100  67.920  1.00  0.00           C
ATOM   3281  HD1 PHE A 206      63.460  54.130  67.670  1.00  0.00           H
ATOM   3282  CE1 PHE A 206      65.140  55.110  68.660  1.00  0.00           C
ATOM   3283  HE1 PHE A 206      64.520  55.820  69.190  1.00  0.00           H
ATOM   3284  CZ  PHE A 206      66.550  55.050  68.980  1.00  0.00           C
ATOM   3285  HZ  PHE A 206      66.930  55.840  69.600  1.00  0.00           H
ATOM   3286  CD2 PHE A 206      66.690  52.950  67.860  1.00  0.00           C
ATOM   3287  HD2 PHE A 206      67.250  52.060  67.610  1.00  0.00           H
ATOM   3288  CE2 PHE A 206      67.230  53.930  68.670  1.00  0.00           C
ATOM   3289  HE2 PHE A 206      68.290  53.890  68.880  1.00  0.00           H
ATOM   3290  C   PHE A 206      63.610  51.080  68.830  1.00  0.00           C
ATOM   3291  O   PHE A 206      64.110  50.930  69.920  1.00  0.00           O
ATOM   3292  N   CYS A 207      62.350  51.610  68.720  1.00  0.00           N
ATOM   3293  HN  CYS A 207      61.950  51.930  67.860  1.00  0.00           H
ATOM   3294  CA  CYS A 207      61.460  51.920  69.840  1.00  0.00           C
ATOM   3295  HA  CYS A 207      62.080  52.490  70.530  1.00  0.00           H
ATOM   3296  CB  CYS A 207      60.210  52.710  69.410  1.00  0.00           C
ATOM   3297  HB1 CYS A 207      59.630  52.910  70.330  1.00  0.00           H
ATOM   3298  HB2 CYS A 207      59.580  52.160  68.680  1.00  0.00           H
ATOM   3299  SG  CYS A 207      60.690  54.390  68.890  1.00  0.00           S
ATOM   3300  HG1 CYS A 207      61.090  53.810  67.770  1.00  0.00           H
ATOM   3301  C   CYS A 207      61.120  50.650  70.610  1.00  0.00           C
ATOM   3302  O   CYS A 207      61.200  50.590  71.850  1.00  0.00           O
ATOM   3303  N   SER A 208      60.840  49.530  69.940  1.00  0.00           N
ATOM   3304  HN  SER A 208      60.700  49.490  68.960  1.00  0.00           H
ATOM   3305  CA  SER A 208      60.720  48.230  70.610  1.00  0.00           C
ATOM   3306  HA  SER A 208      59.950  48.370  71.370  1.00  0.00           H
ATOM   3307  CB  SER A 208      60.290  47.110  69.690  1.00  0.00           C
ATOM   3308  HB1 SER A 208      60.220  46.050  70.030  1.00  0.00           H
ATOM   3309  HB2 SER A 208      61.100  46.960  68.940  1.00  0.00           H
ATOM   3310  OG  SER A 208      59.010  47.310  69.150  1.00  0.00           O
ATOM   3311  HG1 SER A 208      59.080  48.060  68.540  1.00  0.00           H
ATOM   3312  C   SER A 208      61.970  47.700  71.410  1.00  0.00           C
ATOM   3313  O   SER A 208      61.880  47.310  72.560  1.00  0.00           O
ATOM   3314  N   ALA A 209      63.190  47.860  70.830  1.00  0.00           N
ATOM   3315  HN  ALA A 209      63.330  48.130  69.880  1.00  0.00           H
ATOM   3316  CA  ALA A 209      64.470  47.660  71.390  1.00  0.00           C
ATOM   3317  HA  ALA A 209      64.460  46.610  71.640  1.00  0.00           H
ATOM   3318  CB  ALA A 209      65.630  48.100  70.390  1.00  0.00           C
ATOM   3319  HB1 ALA A 209      66.650  47.840  70.710  1.00  0.00           H
ATOM   3320  HB2 ALA A 209      65.680  49.210  70.340  1.00  0.00           H
ATOM   3321  HB3 ALA A 209      65.470  47.640  69.380  1.00  0.00           H
ATOM   3322  C   ALA A 209      64.630  48.520  72.640  1.00  0.00           C
ATOM   3323  O   ALA A 209      65.190  48.030  73.640  1.00  0.00           O
ATOM   3324  N   ARG A 210      64.200  49.800  72.570  1.00  0.00           N
ATOM   3325  HN  ARG A 210      63.900  50.140  71.680  1.00  0.00           H
ATOM   3326  CA  ARG A 210      64.270  50.690  73.650  1.00  0.00           C
ATOM   3327  HA  ARG A 210      65.260  50.500  74.060  1.00  0.00           H
ATOM   3328  CB  ARG A 210      64.210  52.270  73.280  1.00  0.00           C
ATOM   3329  HB1 ARG A 210      64.110  52.840  74.230  1.00  0.00           H
ATOM   3330  HB2 ARG A 210      63.270  52.460  72.730  1.00  0.00           H
ATOM   3331  CG  ARG A 210      65.430  52.840  72.600  1.00  0.00           C
ATOM   3332  HG1 ARG A 210      65.010  53.710  72.040  1.00  0.00           H
ATOM   3333  HG2 ARG A 210      65.700  52.080  71.840  1.00  0.00           H
ATOM   3334  CD  ARG A 210      66.640  53.200  73.440  1.00  0.00           C
ATOM   3335  HD1 ARG A 210      67.520  53.440  72.800  1.00  0.00           H
ATOM   3336  HD2 ARG A 210      66.940  52.350  74.090  1.00  0.00           H
ATOM   3337  NE  ARG A 210      66.120  54.380  74.250  1.00  0.00           N
ATOM   3338  HE  ARG A 210      65.170  54.680  74.200  1.00  0.00           H
ATOM   3339  CZ  ARG A 210      66.870  55.100  74.990  1.00  0.00           C
ATOM   3340  NH1 ARG A 210      68.170  54.820  75.170  1.00  0.00           N
ATOM   3341 HH11 ARG A 210      68.430  53.860  75.080  1.00  0.00           H
ATOM   3342 HH12 ARG A 210      68.750  55.360  75.780  1.00  0.00           H
ATOM   3343  NH2 ARG A 210      66.380  56.140  75.620  1.00  0.00           N
ATOM   3344 HH21 ARG A 210      65.480  56.550  75.500  1.00  0.00           H
ATOM   3345 HH22 ARG A 210      67.010  56.680  76.180  1.00  0.00           H
ATOM   3346  C   ARG A 210      63.300  50.340  74.800  1.00  0.00           C
ATOM   3347  O   ARG A 210      63.570  50.670  75.980  1.00  0.00           O
ATOM   3348  N   ILE A 211      62.140  49.860  74.480  1.00  0.00           N
ATOM   3349  HN  ILE A 211      61.830  50.050  73.550  1.00  0.00           H
ATOM   3350  CA  ILE A 211      61.170  49.300  75.440  1.00  0.00           C
ATOM   3351  HA  ILE A 211      60.910  50.100  76.120  1.00  0.00           H
ATOM   3352  CB  ILE A 211      59.850  49.050  74.680  1.00  0.00           C
ATOM   3353  HB  ILE A 211      59.980  48.530  73.710  1.00  0.00           H
ATOM   3354  CG2 ILE A 211      58.940  48.000  75.450  1.00  0.00           C
ATOM   3355 HG21 ILE A 211      57.960  47.950  74.920  1.00  0.00           H
ATOM   3356 HG22 ILE A 211      58.750  48.500  76.420  1.00  0.00           H
ATOM   3357 HG23 ILE A 211      59.380  47.010  75.690  1.00  0.00           H
ATOM   3358  CG1 ILE A 211      59.040  50.340  74.480  1.00  0.00           C
ATOM   3359 HG11 ILE A 211      59.820  51.110  74.320  1.00  0.00           H
ATOM   3360 HG12 ILE A 211      58.520  50.510  75.460  1.00  0.00           H
ATOM   3361  CD  ILE A 211      57.960  50.220  73.380  1.00  0.00           C
ATOM   3362  HD1 ILE A 211      58.450  50.110  72.390  1.00  0.00           H
ATOM   3363  HD2 ILE A 211      57.200  51.020  73.360  1.00  0.00           H
ATOM   3364  HD3 ILE A 211      57.470  49.230  73.510  1.00  0.00           H
ATOM   3365  C   ILE A 211      61.720  48.130  76.190  1.00  0.00           C
ATOM   3366  O   ILE A 211      61.720  48.020  77.410  1.00  0.00           O
ATOM   3367  N   ILE A 212      62.270  47.180  75.440  1.00  0.00           N
ATOM   3368  HN  ILE A 212      62.120  47.410  74.480  1.00  0.00           H
ATOM   3369  CA  ILE A 212      62.930  46.030  75.900  1.00  0.00           C
ATOM   3370  HA  ILE A 212      62.310  45.430  76.550  1.00  0.00           H
ATOM   3371  CB  ILE A 212      63.060  45.100  74.740  1.00  0.00           C
ATOM   3372  HB  ILE A 212      63.650  45.440  73.870  1.00  0.00           H
ATOM   3373  CG2 ILE A 212      64.020  43.980  75.280  1.00  0.00           C
ATOM   3374 HG21 ILE A 212      65.070  44.380  75.260  1.00  0.00           H
ATOM   3375 HG22 ILE A 212      64.080  43.170  74.510  1.00  0.00           H
ATOM   3376 HG23 ILE A 212      63.740  43.580  76.270  1.00  0.00           H
ATOM   3377  CG1 ILE A 212      61.710  44.560  74.210  1.00  0.00           C
ATOM   3378 HG11 ILE A 212      60.950  45.330  73.960  1.00  0.00           H
ATOM   3379 HG12 ILE A 212      61.230  44.160  75.130  1.00  0.00           H
ATOM   3380  CD  ILE A 212      61.690  43.460  73.070  1.00  0.00           C
ATOM   3381  HD1 ILE A 212      61.710  44.060  72.130  1.00  0.00           H
ATOM   3382  HD2 ILE A 212      60.720  42.930  73.150  1.00  0.00           H
ATOM   3383  HD3 ILE A 212      62.540  42.750  73.080  1.00  0.00           H
ATOM   3384  C   ILE A 212      64.190  46.370  76.670  1.00  0.00           C
ATOM   3385  O   ILE A 212      64.400  45.920  77.790  1.00  0.00           O
ATOM   3386  N   TRP A 213      65.070  47.240  76.170  1.00  0.00           N
ATOM   3387  HN  TRP A 213      65.060  47.620  75.260  1.00  0.00           H
ATOM   3388  CA  TRP A 213      66.190  47.700  76.880  1.00  0.00           C
ATOM   3389  HA  TRP A 213      66.740  46.810  77.160  1.00  0.00           H
ATOM   3390  CB  TRP A 213      67.220  48.510  75.990  1.00  0.00           C
ATOM   3391  HB1 TRP A 213      66.830  49.130  75.150  1.00  0.00           H
ATOM   3392  HB2 TRP A 213      67.680  47.690  75.380  1.00  0.00           H
ATOM   3393  CG  TRP A 213      68.340  49.360  76.640  1.00  0.00           C
ATOM   3394  CD1 TRP A 213      69.590  49.070  76.980  1.00  0.00           C
ATOM   3395  HD1 TRP A 213      70.040  48.090  76.900  1.00  0.00           H
ATOM   3396  NE1 TRP A 213      70.120  50.100  77.680  1.00  0.00           N
ATOM   3397  HE1 TRP A 213      71.030  50.090  78.070  1.00  0.00           H
ATOM   3398  CE2 TRP A 213      69.270  51.210  77.600  1.00  0.00           C
ATOM   3399  CD2 TRP A 213      68.090  50.770  77.010  1.00  0.00           C
ATOM   3400  CE3 TRP A 213      66.970  51.620  76.920  1.00  0.00           C
ATOM   3401  HE3 TRP A 213      66.040  51.380  76.420  1.00  0.00           H
ATOM   3402  CZ3 TRP A 213      67.020  52.850  77.490  1.00  0.00           C
ATOM   3403  HZ3 TRP A 213      66.150  53.480  77.420  1.00  0.00           H
ATOM   3404  CZ2 TRP A 213      69.340  52.410  78.180  1.00  0.00           C
ATOM   3405  HZ2 TRP A 213      70.210  52.740  78.720  1.00  0.00           H
ATOM   3406  CH2 TRP A 213      68.230  53.260  78.130  1.00  0.00           C
ATOM   3407  HH2 TRP A 213      68.350  54.240  78.570  1.00  0.00           H
ATOM   3408  C   TRP A 213      65.870  48.470  78.140  1.00  0.00           C
ATOM   3409  O   TRP A 213      66.500  48.340  79.230  1.00  0.00           O
ATOM   3410  N   SER A 214      64.890  49.410  78.170  1.00  0.00           N
ATOM   3411  HN  SER A 214      64.430  49.600  77.300  1.00  0.00           H
ATOM   3412  CA  SER A 214      64.430  50.160  79.400  1.00  0.00           C
ATOM   3413  HA  SER A 214      65.410  50.490  79.730  1.00  0.00           H
ATOM   3414  CB  SER A 214      63.520  51.390  79.060  1.00  0.00           C
ATOM   3415  HB1 SER A 214      62.620  50.790  78.870  1.00  0.00           H
ATOM   3416  HB2 SER A 214      63.900  51.880  78.150  1.00  0.00           H
ATOM   3417  OG  SER A 214      63.540  52.330  80.150  1.00  0.00           O
ATOM   3418  HG1 SER A 214      64.220  53.000  79.980  1.00  0.00           H
ATOM   3419  C   SER A 214      63.770  49.270  80.440  1.00  0.00           C
ATOM   3420  O   SER A 214      64.060  49.290  81.650  1.00  0.00           O
ATOM   3421  N   LEU A 215      62.880  48.250  80.000  1.00  0.00           N
ATOM   3422  HN  LEU A 215      62.590  48.210  79.060  1.00  0.00           H
ATOM   3423  CA  LEU A 215      62.560  47.100  80.840  1.00  0.00           C
ATOM   3424  HA  LEU A 215      62.030  47.420  81.730  1.00  0.00           H
ATOM   3425  CB  LEU A 215      61.550  46.210  80.030  1.00  0.00           C
ATOM   3426  HB1 LEU A 215      61.430  45.250  80.580  1.00  0.00           H
ATOM   3427  HB2 LEU A 215      62.010  45.940  79.050  1.00  0.00           H
ATOM   3428  CG  LEU A 215      60.210  46.780  79.750  1.00  0.00           C
ATOM   3429  HG  LEU A 215      60.330  47.780  79.280  1.00  0.00           H
ATOM   3430  CD1 LEU A 215      59.420  45.920  78.760  1.00  0.00           C
ATOM   3431 HD11 LEU A 215      59.220  45.040  79.400  1.00  0.00           H
ATOM   3432 HD12 LEU A 215      60.070  45.600  77.910  1.00  0.00           H
ATOM   3433 HD13 LEU A 215      58.510  46.400  78.350  1.00  0.00           H
ATOM   3434  CD2 LEU A 215      59.340  47.070  81.020  1.00  0.00           C
ATOM   3435 HD21 LEU A 215      58.420  47.570  80.640  1.00  0.00           H
ATOM   3436 HD22 LEU A 215      59.910  47.740  81.690  1.00  0.00           H
ATOM   3437 HD23 LEU A 215      59.020  46.120  81.480  1.00  0.00           H
ATOM   3438  C   LEU A 215      63.670  46.200  81.450  1.00  0.00           C
ATOM   3439  O   LEU A 215      63.510  45.880  82.640  1.00  0.00           O
ATOM   3440  N   ARG A 216      64.820  45.870  80.760  1.00  0.00           N
ATOM   3441  HN  ARG A 216      65.010  46.210  79.840  1.00  0.00           H
ATOM   3442  CA  ARG A 216      65.940  45.180  81.400  1.00  0.00           C
ATOM   3443  HA  ARG A 216      65.500  44.560  82.170  1.00  0.00           H
ATOM   3444  CB  ARG A 216      66.750  44.170  80.460  1.00  0.00           C
ATOM   3445  HB1 ARG A 216      66.070  43.310  80.320  1.00  0.00           H
ATOM   3446  HB2 ARG A 216      67.690  43.820  80.920  1.00  0.00           H
ATOM   3447  CG  ARG A 216      67.110  44.670  79.090  1.00  0.00           C
ATOM   3448  HG1 ARG A 216      67.610  45.650  79.230  1.00  0.00           H
ATOM   3449  HG2 ARG A 216      66.230  44.840  78.440  1.00  0.00           H
ATOM   3450  CD  ARG A 216      68.100  43.800  78.330  1.00  0.00           C
ATOM   3451  HD1 ARG A 216      69.080  43.680  78.800  1.00  0.00           H
ATOM   3452  HD2 ARG A 216      68.220  44.300  77.340  1.00  0.00           H
ATOM   3453  NE  ARG A 216      67.550  42.400  78.160  1.00  0.00           N
ATOM   3454  HE  ARG A 216      66.790  41.980  78.630  1.00  0.00           H
ATOM   3455  CZ  ARG A 216      68.020  41.640  77.210  1.00  0.00           C
ATOM   3456  NH1 ARG A 216      69.150  41.820  76.550  1.00  0.00           N
ATOM   3457 HH11 ARG A 216      69.900  42.240  77.050  1.00  0.00           H
ATOM   3458 HH12 ARG A 216      69.440  41.130  75.860  1.00  0.00           H
ATOM   3459  NH2 ARG A 216      67.300  40.600  76.850  1.00  0.00           N
ATOM   3460 HH21 ARG A 216      66.480  40.480  77.410  1.00  0.00           H
ATOM   3461 HH22 ARG A 216      67.740  39.870  76.340  1.00  0.00           H
ATOM   3462  C   ARG A 216      66.910  46.080  82.010  1.00  0.00           C
ATOM   3463  O   ARG A 216      67.890  45.590  82.620  1.00  0.00           O
ATOM   3464  N   GLN A 217      66.740  47.440  81.930  1.00  0.00           N
ATOM   3465  HN  GLN A 217      66.280  47.760  81.100  1.00  0.00           H
ATOM   3466  CA  GLN A 217      67.520  48.390  82.780  1.00  0.00           C
ATOM   3467  HA  GLN A 217      68.460  47.900  82.990  1.00  0.00           H
ATOM   3468  CB  GLN A 217      67.830  49.740  82.190  1.00  0.00           C
ATOM   3469  HB1 GLN A 217      67.910  50.520  82.980  1.00  0.00           H
ATOM   3470  HB2 GLN A 217      67.100  50.130  81.450  1.00  0.00           H
ATOM   3471  CG  GLN A 217      69.130  49.860  81.390  1.00  0.00           C
ATOM   3472  HG1 GLN A 217      69.860  50.500  81.940  1.00  0.00           H
ATOM   3473  HG2 GLN A 217      68.980  50.450  80.470  1.00  0.00           H
ATOM   3474  CD  GLN A 217      69.870  48.530  80.950  1.00  0.00           C
ATOM   3475  OE1 GLN A 217      70.750  48.000  81.570  1.00  0.00           O
ATOM   3476  NE2 GLN A 217      69.350  47.910  79.900  1.00  0.00           N
ATOM   3477 HE21 GLN A 217      69.810  47.090  79.570  1.00  0.00           H
ATOM   3478 HE22 GLN A 217      68.780  48.390  79.230  1.00  0.00           H
ATOM   3479  C   GLN A 217      66.890  48.390  84.190  1.00  0.00           C
ATOM   3480  O   GLN A 217      67.470  48.260  85.240  1.00  0.00           O
ATOM   3481  N   ARG A 218      65.520  48.440  84.230  1.00  0.00           N
ATOM   3482  HN  ARG A 218      65.040  48.600  83.380  1.00  0.00           H
ATOM   3483  CA  ARG A 218      64.590  48.430  85.380  1.00  0.00           C
ATOM   3484  HA  ARG A 218      64.780  49.370  85.870  1.00  0.00           H
ATOM   3485  CB  ARG A 218      63.090  48.560  84.950  1.00  0.00           C
ATOM   3486  HB1 ARG A 218      62.460  48.190  85.790  1.00  0.00           H
ATOM   3487  HB2 ARG A 218      63.030  47.850  84.090  1.00  0.00           H
ATOM   3488  CG  ARG A 218      62.450  49.970  84.570  1.00  0.00           C
ATOM   3489  HG1 ARG A 218      62.790  50.330  83.580  1.00  0.00           H
ATOM   3490  HG2 ARG A 218      62.980  50.710  85.210  1.00  0.00           H
ATOM   3491  CD  ARG A 218      60.930  49.950  84.750  1.00  0.00           C
ATOM   3492  HD1 ARG A 218      60.700  49.930  85.840  1.00  0.00           H
ATOM   3493  HD2 ARG A 218      60.610  49.000  84.270  1.00  0.00           H
ATOM   3494  NE  ARG A 218      60.310  51.120  84.060  1.00  0.00           N
ATOM   3495  HE  ARG A 218      60.900  51.740  83.540  1.00  0.00           H
ATOM   3496  CZ  ARG A 218      59.050  51.210  83.730  1.00  0.00           C
ATOM   3497  NH1 ARG A 218      58.080  50.410  83.940  1.00  0.00           N
ATOM   3498 HH11 ARG A 218      58.250  49.730  84.660  1.00  0.00           H
ATOM   3499 HH12 ARG A 218      57.200  50.820  83.670  1.00  0.00           H
ATOM   3500  NH2 ARG A 218      58.750  52.240  83.030  1.00  0.00           N
ATOM   3501 HH21 ARG A 218      59.460  52.910  82.830  1.00  0.00           H
ATOM   3502 HH22 ARG A 218      57.830  52.210  82.620  1.00  0.00           H
ATOM   3503  C   ARG A 218      64.790  47.470  86.440  1.00  0.00           C
ATOM   3504  O   ARG A 218      65.250  46.310  86.350  1.00  0.00           O
ATOM   3505  N   GLN A 219      64.300  47.920  87.680  1.00  0.00           N
ATOM   3506  HN  GLN A 219      64.120  48.900  87.740  1.00  0.00           H
ATOM   3507  CA  GLN A 219      64.240  46.960  88.820  1.00  0.00           C
ATOM   3508  HA  GLN A 219      65.200  46.510  88.940  1.00  0.00           H
ATOM   3509  CB  GLN A 219      63.930  47.580  90.190  1.00  0.00           C
ATOM   3510  HB1 GLN A 219      63.660  46.760  90.890  1.00  0.00           H
ATOM   3511  HB2 GLN A 219      62.980  48.160  90.120  1.00  0.00           H
ATOM   3512  CG  GLN A 219      65.100  48.290  90.880  1.00  0.00           C
ATOM   3513  HG1 GLN A 219      66.030  47.710  90.720  1.00  0.00           H
ATOM   3514  HG2 GLN A 219      65.190  48.550  91.960  1.00  0.00           H
ATOM   3515  CD  GLN A 219      65.310  49.630  90.120  1.00  0.00           C
ATOM   3516  OE1 GLN A 219      64.300  50.320  89.970  1.00  0.00           O
ATOM   3517  NE2 GLN A 219      66.550  49.960  89.590  1.00  0.00           N
ATOM   3518 HE21 GLN A 219      66.750  50.860  89.210  1.00  0.00           H
ATOM   3519 HE22 GLN A 219      67.330  49.430  89.910  1.00  0.00           H
ATOM   3520  C   GLN A 219      63.310  45.720  88.580  1.00  0.00           C
ATOM   3521  O   GLN A 219      62.200  45.880  88.010  1.00  0.00           O
ATOM   3522  N   MET A 220      63.800  44.500  88.940  1.00  0.00           N
ATOM   3523  HN  MET A 220      64.630  44.370  89.480  1.00  0.00           H
ATOM   3524  CA  MET A 220      63.070  43.260  89.020  1.00  0.00           C
ATOM   3525  HA  MET A 220      63.710  42.530  89.480  1.00  0.00           H
ATOM   3526  CB  MET A 220      61.750  43.420  89.820  1.00  0.00           C
ATOM   3527  HB1 MET A 220      61.140  42.500  89.920  1.00  0.00           H
ATOM   3528  HB2 MET A 220      61.090  44.150  89.310  1.00  0.00           H
ATOM   3529  CG  MET A 220      61.970  43.970  91.290  1.00  0.00           C
ATOM   3530  HG1 MET A 220      60.950  44.150  91.730  1.00  0.00           H
ATOM   3531  HG2 MET A 220      62.400  44.990  91.190  1.00  0.00           H
ATOM   3532  SD  MET A 220      62.930  42.930  92.460  1.00  0.00           S
ATOM   3533  CE  MET A 220      63.470  44.250  93.550  1.00  0.00           C
ATOM   3534  HE1 MET A 220      62.620  44.910  93.790  1.00  0.00           H
ATOM   3535  HE2 MET A 220      64.350  44.760  93.080  1.00  0.00           H
ATOM   3536  HE3 MET A 220      63.810  43.960  94.560  1.00  0.00           H
ATOM   3537  C   MET A 220      62.800  42.760  87.590  1.00  0.00           C
ATOM   3538  O   MET A 220      61.750  42.190  87.300  1.00  0.00           O
ATOM   3539  N   ASP A 221      63.730  42.750  86.630  1.00  0.00           N
ATOM   3540  HN  ASP A 221      64.650  43.070  86.820  1.00  0.00           H
ATOM   3541  CA  ASP A 221      63.410  42.420  85.250  1.00  0.00           C
ATOM   3542  HA  ASP A 221      62.430  42.800  85.020  1.00  0.00           H
ATOM   3543  CB  ASP A 221      64.450  43.110  84.340  1.00  0.00           C
ATOM   3544  HB1 ASP A 221      64.560  44.170  84.650  1.00  0.00           H
ATOM   3545  HB2 ASP A 221      64.120  43.200  83.290  1.00  0.00           H
ATOM   3546  CG  ASP A 221      65.800  42.480  84.250  1.00  0.00           C
ATOM   3547  OD1 ASP A 221      66.460  42.440  83.190  1.00  0.00           O
ATOM   3548  OD2 ASP A 221      66.400  42.160  85.280  1.00  0.00           O
ATOM   3549  C   ASP A 221      63.520  40.840  85.110  1.00  0.00           C
ATOM   3550  O   ASP A 221      63.340  40.340  83.980  1.00  0.00           O
ATOM   3551  N   ARG A 222      63.900  40.170  86.180  1.00  0.00           N
ATOM   3552  HN  ARG A 222      64.210  40.630  87.010  1.00  0.00           H
ATOM   3553  CA  ARG A 222      63.830  38.770  86.220  1.00  0.00           C
ATOM   3554  HA  ARG A 222      64.060  38.380  85.240  1.00  0.00           H
ATOM   3555  CB  ARG A 222      64.680  38.140  87.250  1.00  0.00           C
ATOM   3556  HB1 ARG A 222      64.580  37.030  87.350  1.00  0.00           H
ATOM   3557  HB2 ARG A 222      64.390  38.450  88.290  1.00  0.00           H
ATOM   3558  CG  ARG A 222      66.170  38.440  87.240  1.00  0.00           C
ATOM   3559  HG1 ARG A 222      66.710  37.890  88.050  1.00  0.00           H
ATOM   3560  HG2 ARG A 222      66.270  39.490  87.550  1.00  0.00           H
ATOM   3561  CD  ARG A 222      66.830  38.020  85.990  1.00  0.00           C
ATOM   3562  HD1 ARG A 222      66.430  37.000  85.790  1.00  0.00           H
ATOM   3563  HD2 ARG A 222      67.920  37.900  86.220  1.00  0.00           H
ATOM   3564  NE  ARG A 222      66.530  39.080  84.890  1.00  0.00           N
ATOM   3565  HE  ARG A 222      66.270  40.010  85.140  1.00  0.00           H
ATOM   3566  CZ  ARG A 222      66.640  38.790  83.580  1.00  0.00           C
ATOM   3567  NH1 ARG A 222      66.900  37.560  83.090  1.00  0.00           N
ATOM   3568 HH11 ARG A 222      66.970  36.780  83.710  1.00  0.00           H
ATOM   3569 HH12 ARG A 222      67.190  37.380  82.160  1.00  0.00           H
ATOM   3570  NH2 ARG A 222      66.450  39.710  82.690  1.00  0.00           N
ATOM   3571 HH21 ARG A 222      66.500  40.660  82.980  1.00  0.00           H
ATOM   3572 HH22 ARG A 222      66.230  39.440  81.750  1.00  0.00           H
ATOM   3573  C   ARG A 222      62.400  38.360  86.600  1.00  0.00           C
ATOM   3574  O   ARG A 222      62.110  37.130  86.490  1.00  0.00           O
ATOM   3575  N   HSD A 223      61.530  39.240  87.120  1.00  0.00           N
ATOM   3576  HN  HSD A 223      61.700  40.220  87.270  1.00  0.00           H
ATOM   3577  CA  HSD A 223      60.210  38.810  87.510  1.00  0.00           C
ATOM   3578  HA  HSD A 223      60.170  37.880  88.060  1.00  0.00           H
ATOM   3579  CB  HSD A 223      59.720  39.640  88.660  1.00  0.00           C
ATOM   3580  HB1 HSD A 223      58.670  39.360  88.930  1.00  0.00           H
ATOM   3581  HB2 HSD A 223      59.750  40.740  88.480  1.00  0.00           H
ATOM   3582  ND1 HSD A 223      60.070  40.140  91.070  1.00  0.00           N
ATOM   3583  HD1 HSD A 223      59.170  40.560  91.210  1.00  0.00           H
ATOM   3584  CG  HSD A 223      60.500  39.550  89.940  1.00  0.00           C
ATOM   3585  CE1 HSD A 223      60.990  39.940  92.040  1.00  0.00           C
ATOM   3586  HE1 HSD A 223      60.860  40.450  93.000  1.00  0.00           H
ATOM   3587  NE2 HSD A 223      62.020  39.300  91.620  1.00  0.00           N
ATOM   3588  CD2 HSD A 223      61.690  39.010  90.280  1.00  0.00           C
ATOM   3589  HD2 HSD A 223      62.370  38.480  89.620  1.00  0.00           H
ATOM   3590  C   HSD A 223      59.000  39.010  86.510  1.00  0.00           C
ATOM   3591  O   HSD A 223      59.160  39.630  85.410  1.00  0.00           O
ATOM   3592  N   ALA A 224      57.900  38.290  86.740  1.00  0.00           N
ATOM   3593  HN  ALA A 224      57.790  37.790  87.590  1.00  0.00           H
ATOM   3594  CA  ALA A 224      56.940  38.000  85.670  1.00  0.00           C
ATOM   3595  HA  ALA A 224      57.550  37.670  84.850  1.00  0.00           H
ATOM   3596  CB  ALA A 224      55.880  36.920  86.080  1.00  0.00           C
ATOM   3597  HB1 ALA A 224      56.350  36.080  86.650  1.00  0.00           H
ATOM   3598  HB2 ALA A 224      55.450  36.490  85.150  1.00  0.00           H
ATOM   3599  HB3 ALA A 224      55.090  37.420  86.690  1.00  0.00           H
ATOM   3600  C   ALA A 224      56.270  39.120  84.960  1.00  0.00           C
ATOM   3601  O   ALA A 224      56.210  38.990  83.730  1.00  0.00           O
ATOM   3602  N   LYS A 225      55.790  40.230  85.600  1.00  0.00           N
ATOM   3603  HN  LYS A 225      55.900  40.250  86.590  1.00  0.00           H
ATOM   3604  CA  LYS A 225      55.160  41.380  85.000  1.00  0.00           C
ATOM   3605  HA  LYS A 225      54.340  40.950  84.420  1.00  0.00           H
ATOM   3606  CB  LYS A 225      54.700  42.390  86.060  1.00  0.00           C
ATOM   3607  HB1 LYS A 225      54.220  43.190  85.460  1.00  0.00           H
ATOM   3608  HB2 LYS A 225      55.590  42.890  86.520  1.00  0.00           H
ATOM   3609  CG  LYS A 225      53.880  41.690  87.160  1.00  0.00           C
ATOM   3610  HG1 LYS A 225      54.640  41.130  87.750  1.00  0.00           H
ATOM   3611  HG2 LYS A 225      53.140  41.030  86.650  1.00  0.00           H
ATOM   3612  CD  LYS A 225      53.140  42.810  87.850  1.00  0.00           C
ATOM   3613  HD1 LYS A 225      52.470  43.330  87.130  1.00  0.00           H
ATOM   3614  HD2 LYS A 225      53.920  43.450  88.320  1.00  0.00           H
ATOM   3615  CE  LYS A 225      52.130  42.390  88.900  1.00  0.00           C
ATOM   3616  HE1 LYS A 225      51.480  41.660  88.370  1.00  0.00           H
ATOM   3617  HE2 LYS A 225      51.510  43.190  89.350  1.00  0.00           H
ATOM   3618  NZ  LYS A 225      52.790  41.660  89.930  1.00  0.00           N
ATOM   3619  HZ1 LYS A 225      53.300  40.810  89.600  1.00  0.00           H
ATOM   3620  HZ2 LYS A 225      52.240  41.320  90.750  1.00  0.00           H
ATOM   3621  HZ3 LYS A 225      53.530  42.210  90.400  1.00  0.00           H
ATOM   3622  C   LYS A 225      56.150  41.990  83.980  1.00  0.00           C
ATOM   3623  O   LYS A 225      55.810  42.390  82.860  1.00  0.00           O
ATOM   3624  N   ILE A 226      57.430  42.170  84.320  1.00  0.00           N
ATOM   3625  HN  ILE A 226      57.670  41.770  85.210  1.00  0.00           H
ATOM   3626  CA  ILE A 226      58.400  42.670  83.390  1.00  0.00           C
ATOM   3627  HA  ILE A 226      57.970  43.510  82.870  1.00  0.00           H
ATOM   3628  CB  ILE A 226      59.720  43.050  83.960  1.00  0.00           C
ATOM   3629  HB  ILE A 226      60.210  42.100  84.260  1.00  0.00           H
ATOM   3630  CG2 ILE A 226      60.590  43.740  82.860  1.00  0.00           C
ATOM   3631 HG21 ILE A 226      61.540  44.100  83.320  1.00  0.00           H
ATOM   3632 HG22 ILE A 226      60.000  44.590  82.480  1.00  0.00           H
ATOM   3633 HG23 ILE A 226      60.900  43.130  81.980  1.00  0.00           H
ATOM   3634  CG1 ILE A 226      59.660  43.960  85.220  1.00  0.00           C
ATOM   3635 HG11 ILE A 226      60.700  44.330  85.380  1.00  0.00           H
ATOM   3636 HG12 ILE A 226      59.460  43.300  86.100  1.00  0.00           H
ATOM   3637  CD  ILE A 226      58.860  45.230  85.120  1.00  0.00           C
ATOM   3638  HD1 ILE A 226      58.870  45.720  84.130  1.00  0.00           H
ATOM   3639  HD2 ILE A 226      59.200  46.010  85.850  1.00  0.00           H
ATOM   3640  HD3 ILE A 226      57.790  45.000  85.320  1.00  0.00           H
ATOM   3641  C   ILE A 226      58.700  41.710  82.220  1.00  0.00           C
ATOM   3642  O   ILE A 226      58.660  42.090  81.050  1.00  0.00           O
ATOM   3643  N   LYS A 227      58.900  40.400  82.420  1.00  0.00           N
ATOM   3644  HN  LYS A 227      58.870  40.220  83.410  1.00  0.00           H
ATOM   3645  CA  LYS A 227      59.160  39.340  81.440  1.00  0.00           C
ATOM   3646  HA  LYS A 227      60.010  39.500  80.800  1.00  0.00           H
ATOM   3647  CB  LYS A 227      59.440  38.030  82.310  1.00  0.00           C
ATOM   3648  HB1 LYS A 227      58.690  37.850  83.110  1.00  0.00           H
ATOM   3649  HB2 LYS A 227      60.400  38.370  82.760  1.00  0.00           H
ATOM   3650  CG  LYS A 227      59.630  36.750  81.550  1.00  0.00           C
ATOM   3651  HG1 LYS A 227      60.340  36.900  80.710  1.00  0.00           H
ATOM   3652  HG2 LYS A 227      58.620  36.460  81.210  1.00  0.00           H
ATOM   3653  CD  LYS A 227      60.110  35.580  82.320  1.00  0.00           C
ATOM   3654  HD1 LYS A 227      61.110  35.830  82.740  1.00  0.00           H
ATOM   3655  HD2 LYS A 227      60.220  34.790  81.550  1.00  0.00           H
ATOM   3656  CE  LYS A 227      59.100  34.990  83.360  1.00  0.00           C
ATOM   3657  HE1 LYS A 227      58.150  34.720  82.850  1.00  0.00           H
ATOM   3658  HE2 LYS A 227      58.900  35.730  84.160  1.00  0.00           H
ATOM   3659  NZ  LYS A 227      59.760  33.870  84.030  1.00  0.00           N
ATOM   3660  HZ1 LYS A 227      60.610  34.160  84.570  1.00  0.00           H
ATOM   3661  HZ2 LYS A 227      60.070  33.120  83.390  1.00  0.00           H
ATOM   3662  HZ3 LYS A 227      59.170  33.410  84.750  1.00  0.00           H
ATOM   3663  C   LYS A 227      57.990  39.090  80.430  1.00  0.00           C
ATOM   3664  O   LYS A 227      58.210  39.020  79.210  1.00  0.00           O
ATOM   3665  N   ARG A 228      56.760  39.140  80.950  1.00  0.00           N
ATOM   3666  HN  ARG A 228      56.610  39.080  81.930  1.00  0.00           H
ATOM   3667  CA  ARG A 228      55.460  39.240  80.110  1.00  0.00           C
ATOM   3668  HA  ARG A 228      55.390  38.340  79.520  1.00  0.00           H
ATOM   3669  CB  ARG A 228      54.210  39.080  80.930  1.00  0.00           C
ATOM   3670  HB1 ARG A 228      53.280  39.370  80.370  1.00  0.00           H
ATOM   3671  HB2 ARG A 228      54.310  39.710  81.830  1.00  0.00           H
ATOM   3672  CG  ARG A 228      54.010  37.650  81.430  1.00  0.00           C
ATOM   3673  HG1 ARG A 228      54.960  37.410  81.950  1.00  0.00           H
ATOM   3674  HG2 ARG A 228      53.880  36.960  80.570  1.00  0.00           H
ATOM   3675  CD  ARG A 228      52.800  37.680  82.390  1.00  0.00           C
ATOM   3676  HD1 ARG A 228      51.990  38.310  81.960  1.00  0.00           H
ATOM   3677  HD2 ARG A 228      52.950  38.190  83.370  1.00  0.00           H
ATOM   3678  NE  ARG A 228      52.380  36.270  82.590  1.00  0.00           N
ATOM   3679  HE  ARG A 228      53.010  35.510  82.440  1.00  0.00           H
ATOM   3680  CZ  ARG A 228      51.250  35.760  83.080  1.00  0.00           C
ATOM   3681  NH1 ARG A 228      50.220  36.500  83.330  1.00  0.00           N
ATOM   3682 HH11 ARG A 228      50.270  37.490  83.280  1.00  0.00           H
ATOM   3683 HH12 ARG A 228      49.420  36.060  83.750  1.00  0.00           H
ATOM   3684  NH2 ARG A 228      51.350  34.480  83.310  1.00  0.00           N
ATOM   3685 HH21 ARG A 228      52.170  33.910  83.180  1.00  0.00           H
ATOM   3686 HH22 ARG A 228      50.560  33.980  83.660  1.00  0.00           H
ATOM   3687  C   ARG A 228      55.480  40.490  79.290  1.00  0.00           C
ATOM   3688  O   ARG A 228      55.150  40.450  78.090  1.00  0.00           O
ATOM   3689  N   ALA A 229      55.850  41.640  79.790  1.00  0.00           N
ATOM   3690  HN  ALA A 229      56.000  41.800  80.760  1.00  0.00           H
ATOM   3691  CA  ALA A 229      55.890  42.900  79.000  1.00  0.00           C
ATOM   3692  HA  ALA A 229      54.990  43.110  78.430  1.00  0.00           H
ATOM   3693  CB  ALA A 229      56.240  44.070  79.950  1.00  0.00           C
ATOM   3694  HB1 ALA A 229      56.070  45.000  79.370  1.00  0.00           H
ATOM   3695  HB2 ALA A 229      57.290  44.060  80.320  1.00  0.00           H
ATOM   3696  HB3 ALA A 229      55.630  44.150  80.870  1.00  0.00           H
ATOM   3697  C   ALA A 229      56.920  42.730  77.830  1.00  0.00           C
ATOM   3698  O   ALA A 229      56.610  42.950  76.660  1.00  0.00           O
ATOM   3699  N   ILE A 230      58.110  42.230  78.080  1.00  0.00           N
ATOM   3700  HN  ILE A 230      58.410  42.120  79.010  1.00  0.00           H
ATOM   3701  CA  ILE A 230      59.080  42.000  77.040  1.00  0.00           C
ATOM   3702  HA  ILE A 230      59.280  42.970  76.600  1.00  0.00           H
ATOM   3703  CB  ILE A 230      60.430  41.550  77.610  1.00  0.00           C
ATOM   3704  HB  ILE A 230      60.280  40.590  78.150  1.00  0.00           H
ATOM   3705  CG2 ILE A 230      61.450  41.310  76.490  1.00  0.00           C
ATOM   3706 HG21 ILE A 230      61.030  40.490  75.880  1.00  0.00           H
ATOM   3707 HG22 ILE A 230      62.480  41.080  76.840  1.00  0.00           H
ATOM   3708 HG23 ILE A 230      61.550  42.160  75.770  1.00  0.00           H
ATOM   3709  CG1 ILE A 230      60.990  42.630  78.650  1.00  0.00           C
ATOM   3710 HG11 ILE A 230      60.250  42.990  79.400  1.00  0.00           H
ATOM   3711 HG12 ILE A 230      61.180  43.580  78.110  1.00  0.00           H
ATOM   3712  CD  ILE A 230      62.230  42.130  79.260  1.00  0.00           C
ATOM   3713  HD1 ILE A 230      63.160  42.630  78.920  1.00  0.00           H
ATOM   3714  HD2 ILE A 230      62.390  41.040  79.060  1.00  0.00           H
ATOM   3715  HD3 ILE A 230      62.120  42.050  80.360  1.00  0.00           H
ATOM   3716  C   ILE A 230      58.520  41.010  76.020  1.00  0.00           C
ATOM   3717  O   ILE A 230      58.640  41.190  74.780  1.00  0.00           O
ATOM   3718  N   THR A 231      57.960  39.910  76.530  1.00  0.00           N
ATOM   3719  HN  THR A 231      57.960  39.880  77.520  1.00  0.00           H
ATOM   3720  CA  THR A 231      57.500  38.780  75.740  1.00  0.00           C
ATOM   3721  HA  THR A 231      58.320  38.440  75.130  1.00  0.00           H
ATOM   3722  CB  THR A 231      56.810  37.650  76.590  1.00  0.00           C
ATOM   3723  HB  THR A 231      55.970  38.090  77.180  1.00  0.00           H
ATOM   3724  OG1 THR A 231      57.820  37.160  77.450  1.00  0.00           O
ATOM   3725  HG1 THR A 231      57.830  37.820  78.160  1.00  0.00           H
ATOM   3726  CG2 THR A 231      56.390  36.410  75.750  1.00  0.00           C
ATOM   3727 HG21 THR A 231      55.960  35.670  76.460  1.00  0.00           H
ATOM   3728 HG22 THR A 231      57.350  36.060  75.300  1.00  0.00           H
ATOM   3729 HG23 THR A 231      55.850  36.520  74.780  1.00  0.00           H
ATOM   3730  C   THR A 231      56.350  39.260  74.770  1.00  0.00           C
ATOM   3731  O   THR A 231      56.250  38.970  73.590  1.00  0.00           O
ATOM   3732  N   PHE A 232      55.400  40.160  75.210  1.00  0.00           N
ATOM   3733  HN  PHE A 232      55.440  40.520  76.140  1.00  0.00           H
ATOM   3734  CA  PHE A 232      54.300  40.700  74.420  1.00  0.00           C
ATOM   3735  HA  PHE A 232      53.640  39.910  74.090  1.00  0.00           H
ATOM   3736  CB  PHE A 232      53.470  41.670  75.300  1.00  0.00           C
ATOM   3737  HB1 PHE A 232      54.120  42.490  75.680  1.00  0.00           H
ATOM   3738  HB2 PHE A 232      53.080  40.990  76.090  1.00  0.00           H
ATOM   3739  CG  PHE A 232      52.220  42.200  74.880  1.00  0.00           C
ATOM   3740  CD1 PHE A 232      52.140  43.470  74.200  1.00  0.00           C
ATOM   3741  HD1 PHE A 232      53.070  43.990  74.010  1.00  0.00           H
ATOM   3742  CE1 PHE A 232      50.890  44.080  73.810  1.00  0.00           C
ATOM   3743  HE1 PHE A 232      50.930  45.020  73.280  1.00  0.00           H
ATOM   3744  CZ  PHE A 232      49.740  43.300  74.040  1.00  0.00           C
ATOM   3745  HZ  PHE A 232      48.830  43.680  73.580  1.00  0.00           H
ATOM   3746  CD2 PHE A 232      51.040  41.510  75.060  1.00  0.00           C
ATOM   3747  HD2 PHE A 232      51.070  40.540  75.540  1.00  0.00           H
ATOM   3748  CE2 PHE A 232      49.840  42.050  74.650  1.00  0.00           C
ATOM   3749  HE2 PHE A 232      48.960  41.430  74.760  1.00  0.00           H
ATOM   3750  C   PHE A 232      54.870  41.460  73.210  1.00  0.00           C
ATOM   3751  O   PHE A 232      54.660  41.210  72.050  1.00  0.00           O
ATOM   3752  N   ILE A 233      55.800  42.410  73.530  1.00  0.00           N
ATOM   3753  HN  ILE A 233      56.110  42.550  74.460  1.00  0.00           H
ATOM   3754  CA  ILE A 233      56.550  43.280  72.650  1.00  0.00           C
ATOM   3755  HA  ILE A 233      55.830  43.880  72.110  1.00  0.00           H
ATOM   3756  CB  ILE A 233      57.380  44.390  73.400  1.00  0.00           C
ATOM   3757  HB  ILE A 233      58.160  43.900  74.010  1.00  0.00           H
ATOM   3758  CG2 ILE A 233      58.290  45.170  72.370  1.00  0.00           C
ATOM   3759 HG21 ILE A 233      59.110  44.550  71.960  1.00  0.00           H
ATOM   3760 HG22 ILE A 233      58.760  46.070  72.840  1.00  0.00           H
ATOM   3761 HG23 ILE A 233      57.650  45.540  71.530  1.00  0.00           H
ATOM   3762  CG1 ILE A 233      56.470  45.320  74.220  1.00  0.00           C
ATOM   3763 HG11 ILE A 233      57.170  45.850  74.900  1.00  0.00           H
ATOM   3764 HG12 ILE A 233      55.870  44.620  74.840  1.00  0.00           H
ATOM   3765  CD  ILE A 233      55.560  46.270  73.490  1.00  0.00           C
ATOM   3766  HD1 ILE A 233      55.040  45.670  72.710  1.00  0.00           H
ATOM   3767  HD2 ILE A 233      56.110  47.140  73.040  1.00  0.00           H
ATOM   3768  HD3 ILE A 233      54.810  46.720  74.170  1.00  0.00           H
ATOM   3769  C   ILE A 233      57.360  42.590  71.510  1.00  0.00           C
ATOM   3770  O   ILE A 233      57.330  42.910  70.350  1.00  0.00           O
ATOM   3771  N   MET A 234      58.010  41.470  71.870  1.00  0.00           N
ATOM   3772  HN  MET A 234      58.100  41.360  72.860  1.00  0.00           H
ATOM   3773  CA  MET A 234      58.580  40.550  70.870  1.00  0.00           C
ATOM   3774  HA  MET A 234      59.210  41.180  70.250  1.00  0.00           H
ATOM   3775  CB  MET A 234      59.520  39.520  71.570  1.00  0.00           C
ATOM   3776  HB1 MET A 234      59.650  38.740  70.800  1.00  0.00           H
ATOM   3777  HB2 MET A 234      59.040  39.050  72.450  1.00  0.00           H
ATOM   3778  CG  MET A 234      60.900  40.100  72.000  1.00  0.00           C
ATOM   3779  HG1 MET A 234      60.680  40.820  72.810  1.00  0.00           H
ATOM   3780  HG2 MET A 234      61.350  40.680  71.170  1.00  0.00           H
ATOM   3781  SD  MET A 234      62.050  38.840  72.640  1.00  0.00           S
ATOM   3782  CE  MET A 234      63.320  39.850  73.390  1.00  0.00           C
ATOM   3783  HE1 MET A 234      64.070  39.300  74.010  1.00  0.00           H
ATOM   3784  HE2 MET A 234      62.860  40.530  74.140  1.00  0.00           H
ATOM   3785  HE3 MET A 234      63.760  40.510  72.620  1.00  0.00           H
ATOM   3786  C   MET A 234      57.690  39.820  69.830  1.00  0.00           C
ATOM   3787  O   MET A 234      58.010  39.730  68.630  1.00  0.00           O
ATOM   3788  N   VAL A 235      56.560  39.310  70.330  1.00  0.00           N
ATOM   3789  HN  VAL A 235      56.480  39.440  71.320  1.00  0.00           H
ATOM   3790  CA  VAL A 235      55.470  38.820  69.450  1.00  0.00           C
ATOM   3791  HA  VAL A 235      55.760  38.000  68.810  1.00  0.00           H
ATOM   3792  CB  VAL A 235      54.130  38.380  70.220  1.00  0.00           C
ATOM   3793  HB  VAL A 235      53.820  39.140  70.970  1.00  0.00           H
ATOM   3794  CG1 VAL A 235      53.010  37.890  69.350  1.00  0.00           C
ATOM   3795 HG11 VAL A 235      52.390  38.760  69.000  1.00  0.00           H
ATOM   3796 HG12 VAL A 235      52.300  37.180  69.810  1.00  0.00           H
ATOM   3797 HG13 VAL A 235      53.480  37.250  68.570  1.00  0.00           H
ATOM   3798  CG2 VAL A 235      54.500  37.180  71.080  1.00  0.00           C
ATOM   3799 HG21 VAL A 235      54.910  36.290  70.550  1.00  0.00           H
ATOM   3800 HG22 VAL A 235      53.660  36.840  71.720  1.00  0.00           H
ATOM   3801 HG23 VAL A 235      55.340  37.570  71.710  1.00  0.00           H
ATOM   3802  C   VAL A 235      54.940  39.940  68.570  1.00  0.00           C
ATOM   3803  O   VAL A 235      54.890  39.790  67.330  1.00  0.00           O
ATOM   3804  N   VAL A 236      54.610  41.090  69.090  1.00  0.00           N
ATOM   3805  HN  VAL A 236      54.790  41.210  70.060  1.00  0.00           H
ATOM   3806  CA  VAL A 236      54.300  42.280  68.370  1.00  0.00           C
ATOM   3807  HA  VAL A 236      53.470  42.040  67.720  1.00  0.00           H
ATOM   3808  CB  VAL A 236      53.890  43.390  69.330  1.00  0.00           C
ATOM   3809  HB  VAL A 236      54.690  43.540  70.090  1.00  0.00           H
ATOM   3810  CG1 VAL A 236      53.340  44.650  68.700  1.00  0.00           C
ATOM   3811 HG11 VAL A 236      52.590  44.470  67.900  1.00  0.00           H
ATOM   3812 HG12 VAL A 236      54.130  45.310  68.280  1.00  0.00           H
ATOM   3813 HG13 VAL A 236      52.910  45.350  69.460  1.00  0.00           H
ATOM   3814  CG2 VAL A 236      52.640  42.820  70.160  1.00  0.00           C
ATOM   3815 HG21 VAL A 236      52.360  43.370  71.080  1.00  0.00           H
ATOM   3816 HG22 VAL A 236      52.850  41.790  70.510  1.00  0.00           H
ATOM   3817 HG23 VAL A 236      51.830  42.960  69.410  1.00  0.00           H
ATOM   3818  C   VAL A 236      55.310  42.780  67.440  1.00  0.00           C
ATOM   3819  O   VAL A 236      54.970  43.130  66.330  1.00  0.00           O
ATOM   3820  N   ALA A 237      56.640  42.870  67.780  1.00  0.00           N
ATOM   3821  HN  ALA A 237      56.940  42.870  68.730  1.00  0.00           H
ATOM   3822  CA  ALA A 237      57.630  43.260  66.840  1.00  0.00           C
ATOM   3823  HA  ALA A 237      57.420  44.260  66.480  1.00  0.00           H
ATOM   3824  CB  ALA A 237      58.950  43.370  67.560  1.00  0.00           C
ATOM   3825  HB1 ALA A 237      58.860  44.260  68.230  1.00  0.00           H
ATOM   3826  HB2 ALA A 237      59.780  43.550  66.830  1.00  0.00           H
ATOM   3827  HB3 ALA A 237      59.220  42.530  68.230  1.00  0.00           H
ATOM   3828  C   ALA A 237      57.670  42.380  65.590  1.00  0.00           C
ATOM   3829  O   ALA A 237      57.770  42.830  64.440  1.00  0.00           O
ATOM   3830  N   ILE A 238      57.420  41.040  65.800  1.00  0.00           N
ATOM   3831  HN  ILE A 238      57.170  40.700  66.710  1.00  0.00           H
ATOM   3832  CA  ILE A 238      57.440  40.040  64.710  1.00  0.00           C
ATOM   3833  HA  ILE A 238      58.340  40.260  64.170  1.00  0.00           H
ATOM   3834  CB  ILE A 238      57.700  38.700  65.300  1.00  0.00           C
ATOM   3835  HB  ILE A 238      56.970  38.390  66.080  1.00  0.00           H
ATOM   3836  CG2 ILE A 238      57.790  37.600  64.240  1.00  0.00           C
ATOM   3837 HG21 ILE A 238      58.000  36.580  64.650  1.00  0.00           H
ATOM   3838 HG22 ILE A 238      58.600  37.730  63.480  1.00  0.00           H
ATOM   3839 HG23 ILE A 238      56.760  37.540  63.840  1.00  0.00           H
ATOM   3840  CG1 ILE A 238      59.130  38.720  65.880  1.00  0.00           C
ATOM   3841 HG11 ILE A 238      59.360  39.580  66.560  1.00  0.00           H
ATOM   3842 HG12 ILE A 238      59.900  38.820  65.090  1.00  0.00           H
ATOM   3843  CD  ILE A 238      59.600  37.480  66.690  1.00  0.00           C
ATOM   3844  HD1 ILE A 238      60.000  36.660  66.060  1.00  0.00           H
ATOM   3845  HD2 ILE A 238      58.780  37.140  67.350  1.00  0.00           H
ATOM   3846  HD3 ILE A 238      60.390  37.830  67.380  1.00  0.00           H
ATOM   3847  C   ILE A 238      56.350  40.110  63.800  1.00  0.00           C
ATOM   3848  O   ILE A 238      56.460  40.060  62.620  1.00  0.00           O
ATOM   3849  N   VAL A 239      55.040  40.300  64.260  1.00  0.00           N
ATOM   3850  HN  VAL A 239      54.860  40.110  65.220  1.00  0.00           H
ATOM   3851  CA  VAL A 239      53.870  40.460  63.380  1.00  0.00           C
ATOM   3852  HA  VAL A 239      53.980  39.670  62.650  1.00  0.00           H
ATOM   3853  CB  VAL A 239      52.650  40.390  64.250  1.00  0.00           C
ATOM   3854  HB  VAL A 239      52.430  41.310  64.830  1.00  0.00           H
ATOM   3855  CG1 VAL A 239      51.470  40.180  63.390  1.00  0.00           C
ATOM   3856 HG11 VAL A 239      50.580  39.770  63.900  1.00  0.00           H
ATOM   3857 HG12 VAL A 239      51.700  39.540  62.510  1.00  0.00           H
ATOM   3858 HG13 VAL A 239      51.100  41.120  62.920  1.00  0.00           H
ATOM   3859  CG2 VAL A 239      52.630  39.150  65.100  1.00  0.00           C
ATOM   3860 HG21 VAL A 239      53.590  38.950  65.620  1.00  0.00           H
ATOM   3861 HG22 VAL A 239      52.470  38.240  64.480  1.00  0.00           H
ATOM   3862 HG23 VAL A 239      51.770  39.120  65.800  1.00  0.00           H
ATOM   3863  C   VAL A 239      54.050  41.710  62.500  1.00  0.00           C
ATOM   3864  O   VAL A 239      53.780  41.730  61.300  1.00  0.00           O
ATOM   3865  N   PHE A 240      54.600  42.850  63.090  1.00  0.00           N
ATOM   3866  HN  PHE A 240      54.970  42.820  64.010  1.00  0.00           H
ATOM   3867  CA  PHE A 240      54.910  44.060  62.320  1.00  0.00           C
ATOM   3868  HA  PHE A 240      54.000  44.350  61.800  1.00  0.00           H
ATOM   3869  CB  PHE A 240      55.490  45.250  63.170  1.00  0.00           C
ATOM   3870  HB1 PHE A 240      55.970  46.020  62.520  1.00  0.00           H
ATOM   3871  HB2 PHE A 240      56.250  44.810  63.830  1.00  0.00           H
ATOM   3872  CG  PHE A 240      54.410  45.920  64.000  1.00  0.00           C
ATOM   3873  CD1 PHE A 240      54.600  46.140  65.320  1.00  0.00           C
ATOM   3874  HD1 PHE A 240      55.470  45.830  65.860  1.00  0.00           H
ATOM   3875  CE1 PHE A 240      53.770  46.970  66.090  1.00  0.00           C
ATOM   3876  HE1 PHE A 240      53.970  47.100  67.140  1.00  0.00           H
ATOM   3877  CZ  PHE A 240      52.650  47.490  65.490  1.00  0.00           C
ATOM   3878  HZ  PHE A 240      51.940  48.110  66.020  1.00  0.00           H
ATOM   3879  CD2 PHE A 240      53.320  46.560  63.370  1.00  0.00           C
ATOM   3880  HD2 PHE A 240      53.100  46.370  62.330  1.00  0.00           H
ATOM   3881  CE2 PHE A 240      52.410  47.310  64.070  1.00  0.00           C
ATOM   3882  HE2 PHE A 240      51.540  47.720  63.560  1.00  0.00           H
ATOM   3883  C   PHE A 240      55.840  43.710  61.190  1.00  0.00           C
ATOM   3884  O   PHE A 240      55.650  44.150  60.000  1.00  0.00           O
ATOM   3885  N   VAL A 241      56.900  42.900  61.450  1.00  0.00           N
ATOM   3886  HN  VAL A 241      57.160  42.650  62.380  1.00  0.00           H
ATOM   3887  CA  VAL A 241      57.860  42.470  60.470  1.00  0.00           C
ATOM   3888  HA  VAL A 241      58.300  43.320  59.990  1.00  0.00           H
ATOM   3889  CB  VAL A 241      59.100  41.790  61.070  1.00  0.00           C
ATOM   3890  HB  VAL A 241      58.670  41.120  61.840  1.00  0.00           H
ATOM   3891  CG1 VAL A 241      59.950  40.960  60.090  1.00  0.00           C
ATOM   3892 HG11 VAL A 241      59.400  40.150  59.560  1.00  0.00           H
ATOM   3893 HG12 VAL A 241      60.860  40.430  60.440  1.00  0.00           H
ATOM   3894 HG13 VAL A 241      60.320  41.700  59.360  1.00  0.00           H
ATOM   3895  CG2 VAL A 241      60.030  42.720  61.820  1.00  0.00           C
ATOM   3896 HG21 VAL A 241      60.450  43.520  61.190  1.00  0.00           H
ATOM   3897 HG22 VAL A 241      60.870  42.180  62.310  1.00  0.00           H
ATOM   3898 HG23 VAL A 241      59.480  43.180  62.670  1.00  0.00           H
ATOM   3899  C   VAL A 241      57.300  41.570  59.390  1.00  0.00           C
ATOM   3900  O   VAL A 241      57.550  41.870  58.200  1.00  0.00           O
ATOM   3901  N   ILE A 242      56.380  40.620  59.720  1.00  0.00           N
ATOM   3902  HN  ILE A 242      56.310  40.420  60.680  1.00  0.00           H
ATOM   3903  CA  ILE A 242      55.580  40.010  58.670  1.00  0.00           C
ATOM   3904  HA  ILE A 242      56.340  39.630  58.000  1.00  0.00           H
ATOM   3905  CB  ILE A 242      54.890  38.770  59.230  1.00  0.00           C
ATOM   3906  HB  ILE A 242      54.100  39.170  59.910  1.00  0.00           H
ATOM   3907  CG2 ILE A 242      54.310  38.000  58.060  1.00  0.00           C
ATOM   3908 HG21 ILE A 242      53.860  37.020  58.300  1.00  0.00           H
ATOM   3909 HG22 ILE A 242      55.160  37.740  57.410  1.00  0.00           H
ATOM   3910 HG23 ILE A 242      53.560  38.520  57.430  1.00  0.00           H
ATOM   3911  CG1 ILE A 242      55.770  37.800  60.060  1.00  0.00           C
ATOM   3912 HG11 ILE A 242      56.510  38.280  60.730  1.00  0.00           H
ATOM   3913 HG12 ILE A 242      56.350  37.290  59.260  1.00  0.00           H
ATOM   3914  CD  ILE A 242      54.970  36.770  60.780  1.00  0.00           C
ATOM   3915  HD1 ILE A 242      54.290  36.150  60.160  1.00  0.00           H
ATOM   3916  HD2 ILE A 242      54.400  37.300  61.570  1.00  0.00           H
ATOM   3917  HD3 ILE A 242      55.730  36.070  61.210  1.00  0.00           H
ATOM   3918  C   ILE A 242      54.660  40.880  57.960  1.00  0.00           C
ATOM   3919  O   ILE A 242      54.640  40.860  56.720  1.00  0.00           O
ATOM   3920  N   CYS A 243      53.930  41.750  58.660  1.00  0.00           N
ATOM   3921  HN  CYS A 243      53.930  41.710  59.660  1.00  0.00           H
ATOM   3922  CA  CYS A 243      53.120  42.720  57.910  1.00  0.00           C
ATOM   3923  HA  CYS A 243      52.300  42.200  57.430  1.00  0.00           H
ATOM   3924  CB  CYS A 243      52.320  43.690  58.920  1.00  0.00           C
ATOM   3925  HB1 CYS A 243      52.950  43.950  59.800  1.00  0.00           H
ATOM   3926  HB2 CYS A 243      51.520  43.000  59.260  1.00  0.00           H
ATOM   3927  SG  CYS A 243      51.480  45.110  58.340  1.00  0.00           S
ATOM   3928  HG1 CYS A 243      50.920  44.300  57.450  1.00  0.00           H
ATOM   3929  C   CYS A 243      53.890  43.560  56.850  1.00  0.00           C
ATOM   3930  O   CYS A 243      53.450  43.780  55.730  1.00  0.00           O
ATOM   3931  N   PHE A 244      55.140  44.040  57.210  1.00  0.00           N
ATOM   3932  HN  PHE A 244      55.470  43.880  58.130  1.00  0.00           H
ATOM   3933  CA  PHE A 244      55.800  45.050  56.370  1.00  0.00           C
ATOM   3934  HA  PHE A 244      55.120  45.440  55.630  1.00  0.00           H
ATOM   3935  CB  PHE A 244      56.180  46.250  57.310  1.00  0.00           C
ATOM   3936  HB1 PHE A 244      56.900  46.950  56.810  1.00  0.00           H
ATOM   3937  HB2 PHE A 244      56.740  45.790  58.150  1.00  0.00           H
ATOM   3938  CG  PHE A 244      54.960  47.040  57.850  1.00  0.00           C
ATOM   3939  CD1 PHE A 244      53.950  47.410  56.910  1.00  0.00           C
ATOM   3940  HD1 PHE A 244      53.930  47.160  55.860  1.00  0.00           H
ATOM   3941  CE1 PHE A 244      52.850  48.180  57.380  1.00  0.00           C
ATOM   3942  HE1 PHE A 244      52.140  48.590  56.690  1.00  0.00           H
ATOM   3943  CZ  PHE A 244      52.820  48.700  58.650  1.00  0.00           C
ATOM   3944  HZ  PHE A 244      52.040  49.390  58.980  1.00  0.00           H
ATOM   3945  CD2 PHE A 244      54.830  47.470  59.170  1.00  0.00           C
ATOM   3946  HD2 PHE A 244      55.530  47.280  59.970  1.00  0.00           H
ATOM   3947  CE2 PHE A 244      53.720  48.290  59.610  1.00  0.00           C
ATOM   3948  HE2 PHE A 244      53.800  48.790  60.570  1.00  0.00           H
ATOM   3949  C   PHE A 244      56.940  44.600  55.500  1.00  0.00           C
ATOM   3950  O   PHE A 244      57.040  44.970  54.360  1.00  0.00           O
ATOM   3951  N   LEU A 245      57.880  43.810  56.080  1.00  0.00           N
ATOM   3952  HN  LEU A 245      57.640  43.510  56.990  1.00  0.00           H
ATOM   3953  CA  LEU A 245      59.090  43.420  55.410  1.00  0.00           C
ATOM   3954  HA  LEU A 245      59.530  44.300  54.990  1.00  0.00           H
ATOM   3955  CB  LEU A 245      60.130  42.920  56.500  1.00  0.00           C
ATOM   3956  HB1 LEU A 245      59.680  41.980  56.900  1.00  0.00           H
ATOM   3957  HB2 LEU A 245      60.050  43.780  57.200  1.00  0.00           H
ATOM   3958  CG  LEU A 245      61.580  42.630  56.080  1.00  0.00           C
ATOM   3959  HG  LEU A 245      61.640  42.080  55.110  1.00  0.00           H
ATOM   3960  CD1 LEU A 245      62.350  43.960  55.930  1.00  0.00           C
ATOM   3961 HD11 LEU A 245      61.770  44.510  55.160  1.00  0.00           H
ATOM   3962 HD12 LEU A 245      63.430  43.760  55.750  1.00  0.00           H
ATOM   3963 HD13 LEU A 245      62.260  44.580  56.850  1.00  0.00           H
ATOM   3964  CD2 LEU A 245      62.360  41.860  57.140  1.00  0.00           C
ATOM   3965 HD21 LEU A 245      62.340  42.310  58.160  1.00  0.00           H
ATOM   3966 HD22 LEU A 245      63.420  41.830  56.790  1.00  0.00           H
ATOM   3967 HD23 LEU A 245      62.070  40.800  57.270  1.00  0.00           H
ATOM   3968  C   LEU A 245      58.950  42.580  54.120  1.00  0.00           C
ATOM   3969  O   LEU A 245      59.750  42.870  53.180  1.00  0.00           O
ATOM   3970  N   PRO A 246      58.030  41.640  53.810  1.00  0.00           N
ATOM   3971  CD  PRO A 246      57.200  40.870  54.840  1.00  0.00           C
ATOM   3972  HD1 PRO A 246      56.210  41.350  54.930  1.00  0.00           H
ATOM   3973  HD2 PRO A 246      57.730  40.760  55.810  1.00  0.00           H
ATOM   3974  CA  PRO A 246      58.130  40.850  52.620  1.00  0.00           C
ATOM   3975  HA  PRO A 246      59.140  40.490  52.470  1.00  0.00           H
ATOM   3976  CB  PRO A 246      57.230  39.550  52.830  1.00  0.00           C
ATOM   3977  HB1 PRO A 246      57.630  38.640  52.340  1.00  0.00           H
ATOM   3978  HB2 PRO A 246      56.250  39.800  52.360  1.00  0.00           H
ATOM   3979  CG  PRO A 246      57.080  39.420  54.320  1.00  0.00           C
ATOM   3980  HG1 PRO A 246      56.120  38.920  54.600  1.00  0.00           H
ATOM   3981  HG2 PRO A 246      57.950  38.800  54.610  1.00  0.00           H
ATOM   3982  C   PRO A 246      57.790  41.560  51.380  1.00  0.00           C
ATOM   3983  O   PRO A 246      58.450  41.370  50.370  1.00  0.00           O
ATOM   3984  N   SER A 247      56.770  42.390  51.310  1.00  0.00           N
ATOM   3985  HN  SER A 247      56.210  42.350  52.130  1.00  0.00           H
ATOM   3986  CA  SER A 247      56.490  43.220  50.120  1.00  0.00           C
ATOM   3987  HA  SER A 247      56.350  42.510  49.320  1.00  0.00           H
ATOM   3988  CB  SER A 247      55.100  43.960  50.260  1.00  0.00           C
ATOM   3989  HB1 SER A 247      54.270  43.230  50.410  1.00  0.00           H
ATOM   3990  HB2 SER A 247      54.940  44.530  49.330  1.00  0.00           H
ATOM   3991  OG  SER A 247      55.070  44.800  51.430  1.00  0.00           O
ATOM   3992  HG1 SER A 247      54.800  44.360  52.240  1.00  0.00           H
ATOM   3993  C   SER A 247      57.620  44.190  49.840  1.00  0.00           C
ATOM   3994  O   SER A 247      58.140  44.260  48.730  1.00  0.00           O
ATOM   3995  N   VAL A 248      58.210  44.820  50.870  1.00  0.00           N
ATOM   3996  HN  VAL A 248      57.780  44.530  51.720  1.00  0.00           H
ATOM   3997  CA  VAL A 248      59.330  45.660  50.910  1.00  0.00           C
ATOM   3998  HA  VAL A 248      59.210  46.490  50.230  1.00  0.00           H
ATOM   3999  CB  VAL A 248      59.570  46.250  52.310  1.00  0.00           C
ATOM   4000  HB  VAL A 248      59.380  45.470  53.080  1.00  0.00           H
ATOM   4001  CG1 VAL A 248      61.040  46.730  52.520  1.00  0.00           C
ATOM   4002 HG11 VAL A 248      61.800  46.000  52.160  1.00  0.00           H
ATOM   4003 HG12 VAL A 248      61.220  46.810  53.620  1.00  0.00           H
ATOM   4004 HG13 VAL A 248      61.260  47.690  52.010  1.00  0.00           H
ATOM   4005  CG2 VAL A 248      58.600  47.460  52.690  1.00  0.00           C
ATOM   4006 HG21 VAL A 248      57.510  47.240  52.680  1.00  0.00           H
ATOM   4007 HG22 VAL A 248      58.810  48.290  51.990  1.00  0.00           H
ATOM   4008 HG23 VAL A 248      58.830  47.720  53.740  1.00  0.00           H
ATOM   4009  C   VAL A 248      60.510  45.070  50.240  1.00  0.00           C
ATOM   4010  O   VAL A 248      60.990  45.620  49.270  1.00  0.00           O
ATOM   4011  N   VAL A 249      60.980  43.930  50.730  1.00  0.00           N
ATOM   4012  HN  VAL A 249      60.470  43.390  51.390  1.00  0.00           H
ATOM   4013  CA  VAL A 249      62.230  43.340  50.320  1.00  0.00           C
ATOM   4014  HA  VAL A 249      62.940  44.150  50.240  1.00  0.00           H
ATOM   4015  CB  VAL A 249      62.650  42.260  51.320  1.00  0.00           C
ATOM   4016  HB  VAL A 249      61.740  41.720  51.660  1.00  0.00           H
ATOM   4017  CG1 VAL A 249      63.720  41.280  50.740  1.00  0.00           C
ATOM   4018 HG11 VAL A 249      63.430  40.970  49.710  1.00  0.00           H
ATOM   4019 HG12 VAL A 249      63.740  40.400  51.410  1.00  0.00           H
ATOM   4020 HG13 VAL A 249      64.710  41.750  50.550  1.00  0.00           H
ATOM   4021  CG2 VAL A 249      63.270  42.920  52.560  1.00  0.00           C
ATOM   4022 HG21 VAL A 249      62.410  43.430  53.030  1.00  0.00           H
ATOM   4023 HG22 VAL A 249      64.210  43.490  52.410  1.00  0.00           H
ATOM   4024 HG23 VAL A 249      63.580  42.040  53.170  1.00  0.00           H
ATOM   4025  C   VAL A 249      62.050  42.880  48.870  1.00  0.00           C
ATOM   4026  O   VAL A 249      62.950  42.990  48.100  1.00  0.00           O
ATOM   4027  N   VAL A 250      60.870  42.350  48.500  1.00  0.00           N
ATOM   4028  HN  VAL A 250      60.160  42.170  49.170  1.00  0.00           H
ATOM   4029  CA  VAL A 250      60.580  42.040  47.140  1.00  0.00           C
ATOM   4030  HA  VAL A 250      61.280  41.330  46.740  1.00  0.00           H
ATOM   4031  CB  VAL A 250      59.330  41.210  47.030  1.00  0.00           C
ATOM   4032  HB  VAL A 250      58.480  41.810  47.430  1.00  0.00           H
ATOM   4033  CG1 VAL A 250      59.140  40.740  45.550  1.00  0.00           C
ATOM   4034 HG11 VAL A 250      60.140  40.500  45.120  1.00  0.00           H
ATOM   4035 HG12 VAL A 250      58.820  41.560  44.880  1.00  0.00           H
ATOM   4036 HG13 VAL A 250      58.480  39.860  45.450  1.00  0.00           H
ATOM   4037  CG2 VAL A 250      59.490  39.900  47.910  1.00  0.00           C
ATOM   4038 HG21 VAL A 250      60.000  39.070  47.360  1.00  0.00           H
ATOM   4039 HG22 VAL A 250      58.540  39.370  48.130  1.00  0.00           H
ATOM   4040 HG23 VAL A 250      60.080  40.060  48.840  1.00  0.00           H
ATOM   4041  C   VAL A 250      60.580  43.220  46.170  1.00  0.00           C
ATOM   4042  O   VAL A 250      61.180  43.240  45.100  1.00  0.00           O
ATOM   4043  N   ARG A 251      59.890  44.320  46.540  1.00  0.00           N
ATOM   4044  HN  ARG A 251      59.370  44.410  47.380  1.00  0.00           H
ATOM   4045  CA  ARG A 251      59.890  45.550  45.780  1.00  0.00           C
ATOM   4046  HA  ARG A 251      59.510  45.450  44.770  1.00  0.00           H
ATOM   4047  CB  ARG A 251      59.000  46.490  46.520  1.00  0.00           C
ATOM   4048  HB1 ARG A 251      59.220  46.660  47.590  1.00  0.00           H
ATOM   4049  HB2 ARG A 251      57.990  46.020  46.530  1.00  0.00           H
ATOM   4050  CG  ARG A 251      58.920  47.910  45.980  1.00  0.00           C
ATOM   4051  HG1 ARG A 251      59.900  48.440  45.880  1.00  0.00           H
ATOM   4052  HG2 ARG A 251      58.290  48.590  46.590  1.00  0.00           H
ATOM   4053  CD  ARG A 251      58.520  47.940  44.570  1.00  0.00           C
ATOM   4054  HD1 ARG A 251      59.190  47.450  43.830  1.00  0.00           H
ATOM   4055  HD2 ARG A 251      58.530  49.000  44.210  1.00  0.00           H
ATOM   4056  NE  ARG A 251      57.180  47.230  44.430  1.00  0.00           N
ATOM   4057  HE  ARG A 251      56.620  47.170  45.260  1.00  0.00           H
ATOM   4058  CZ  ARG A 251      56.650  46.730  43.310  1.00  0.00           C
ATOM   4059  NH1 ARG A 251      57.240  46.790  42.120  1.00  0.00           N
ATOM   4060 HH11 ARG A 251      58.020  47.380  41.950  1.00  0.00           H
ATOM   4061 HH12 ARG A 251      56.730  46.430  41.330  1.00  0.00           H
ATOM   4062  NH2 ARG A 251      55.520  46.140  43.370  1.00  0.00           N
ATOM   4063 HH21 ARG A 251      55.390  45.590  44.180  1.00  0.00           H
ATOM   4064 HH22 ARG A 251      55.100  45.740  42.560  1.00  0.00           H
ATOM   4065  C   ARG A 251      61.300  46.160  45.690  1.00  0.00           C
ATOM   4066  O   ARG A 251      61.670  46.700  44.660  1.00  0.00           O
ATOM   4067  N   ILE A 252      62.170  46.000  46.750  1.00  0.00           N
ATOM   4068  HN  ILE A 252      61.760  45.640  47.590  1.00  0.00           H
ATOM   4069  CA  ILE A 252      63.610  46.310  46.580  1.00  0.00           C
ATOM   4070  HA  ILE A 252      63.700  47.340  46.230  1.00  0.00           H
ATOM   4071  CB  ILE A 252      64.360  46.300  47.900  1.00  0.00           C
ATOM   4072  HB  ILE A 252      64.240  45.250  48.270  1.00  0.00           H
ATOM   4073  CG2 ILE A 252      65.910  46.500  47.690  1.00  0.00           C
ATOM   4074 HG21 ILE A 252      66.530  46.560  48.620  1.00  0.00           H
ATOM   4075 HG22 ILE A 252      66.180  47.400  47.110  1.00  0.00           H
ATOM   4076 HG23 ILE A 252      66.390  45.690  47.100  1.00  0.00           H
ATOM   4077  CG1 ILE A 252      63.800  47.350  48.940  1.00  0.00           C
ATOM   4078 HG11 ILE A 252      62.750  47.100  49.190  1.00  0.00           H
ATOM   4079 HG12 ILE A 252      63.820  48.260  48.320  1.00  0.00           H
ATOM   4080  CD  ILE A 252      64.550  47.420  50.270  1.00  0.00           C
ATOM   4081  HD1 ILE A 252      64.040  48.020  51.050  1.00  0.00           H
ATOM   4082  HD2 ILE A 252      65.590  47.770  50.080  1.00  0.00           H
ATOM   4083  HD3 ILE A 252      64.570  46.390  50.700  1.00  0.00           H
ATOM   4084  C   ILE A 252      64.410  45.520  45.530  1.00  0.00           C
ATOM   4085  O   ILE A 252      65.250  45.960  44.720  1.00  0.00           O
ATOM   4086  N   ARG A 253      64.200  44.170  45.540  1.00  0.00           N
ATOM   4087  HN  ARG A 253      63.700  43.740  46.290  1.00  0.00           H
ATOM   4088  CA  ARG A 253      64.820  43.280  44.530  1.00  0.00           C
ATOM   4089  HA  ARG A 253      65.860  43.570  44.460  1.00  0.00           H
ATOM   4090  CB  ARG A 253      64.520  41.800  44.870  1.00  0.00           C
ATOM   4091  HB1 ARG A 253      63.470  41.820  45.250  1.00  0.00           H
ATOM   4092  HB2 ARG A 253      65.160  41.570  45.740  1.00  0.00           H
ATOM   4093  CG  ARG A 253      64.850  40.720  43.790  1.00  0.00           C
ATOM   4094  HG1 ARG A 253      64.420  40.980  42.790  1.00  0.00           H
ATOM   4095  HG2 ARG A 253      64.510  39.690  44.040  1.00  0.00           H
ATOM   4096  CD  ARG A 253      66.350  40.560  43.680  1.00  0.00           C
ATOM   4097  HD1 ARG A 253      66.900  40.460  44.630  1.00  0.00           H
ATOM   4098  HD2 ARG A 253      66.740  41.520  43.260  1.00  0.00           H
ATOM   4099  NE  ARG A 253      66.760  39.530  42.620  1.00  0.00           N
ATOM   4100  HE  ARG A 253      66.230  39.410  41.780  1.00  0.00           H
ATOM   4101  CZ  ARG A 253      67.760  38.690  42.730  1.00  0.00           C
ATOM   4102  NH1 ARG A 253      68.830  38.920  43.390  1.00  0.00           N
ATOM   4103 HH11 ARG A 253      68.990  39.630  44.080  1.00  0.00           H
ATOM   4104 HH12 ARG A 253      69.540  38.220  43.360  1.00  0.00           H
ATOM   4105  NH2 ARG A 253      67.710  37.600  41.950  1.00  0.00           N
ATOM   4106 HH21 ARG A 253      68.560  37.070  41.970  1.00  0.00           H
ATOM   4107 HH22 ARG A 253      66.840  37.270  41.610  1.00  0.00           H
ATOM   4108  C   ARG A 253      64.320  43.620  43.150  1.00  0.00           C
ATOM   4109  O   ARG A 253      65.110  43.690  42.240  1.00  0.00           O
ATOM   4110  N   ILE A 254      63.020  43.910  42.960  1.00  0.00           N
ATOM   4111  HN  ILE A 254      62.360  43.620  43.650  1.00  0.00           H
ATOM   4112  CA  ILE A 254      62.520  44.510  41.700  1.00  0.00           C
ATOM   4113  HA  ILE A 254      62.750  43.860  40.890  1.00  0.00           H
ATOM   4114  CB  ILE A 254      61.030  44.600  41.870  1.00  0.00           C
ATOM   4115  HB  ILE A 254      60.860  45.010  42.890  1.00  0.00           H
ATOM   4116  CG2 ILE A 254      60.430  45.490  40.780  1.00  0.00           C
ATOM   4117 HG21 ILE A 254      61.000  45.280  39.850  1.00  0.00           H
ATOM   4118 HG22 ILE A 254      60.490  46.550  41.110  1.00  0.00           H
ATOM   4119 HG23 ILE A 254      59.350  45.360  40.590  1.00  0.00           H
ATOM   4120  CG1 ILE A 254      60.420  43.220  41.560  1.00  0.00           C
ATOM   4121 HG11 ILE A 254      60.970  42.310  41.860  1.00  0.00           H
ATOM   4122 HG12 ILE A 254      60.470  43.030  40.460  1.00  0.00           H
ATOM   4123  CD  ILE A 254      58.970  43.070  42.020  1.00  0.00           C
ATOM   4124  HD1 ILE A 254      58.530  42.140  41.640  1.00  0.00           H
ATOM   4125  HD2 ILE A 254      58.320  43.930  41.770  1.00  0.00           H
ATOM   4126  HD3 ILE A 254      59.050  43.000  43.130  1.00  0.00           H
ATOM   4127  C   ILE A 254      63.280  45.820  41.310  1.00  0.00           C
ATOM   4128  O   ILE A 254      63.640  45.980  40.150  1.00  0.00           O
ATOM   4129  N   PHE A 255      63.590  46.750  42.260  1.00  0.00           N
ATOM   4130  HN  PHE A 255      63.310  46.730  43.210  1.00  0.00           H
ATOM   4131  CA  PHE A 255      64.540  47.850  41.930  1.00  0.00           C
ATOM   4132  HA  PHE A 255      64.210  48.420  41.080  1.00  0.00           H
ATOM   4133  CB  PHE A 255      64.700  48.890  43.120  1.00  0.00           C
ATOM   4134  HB1 PHE A 255      65.390  49.640  42.680  1.00  0.00           H
ATOM   4135  HB2 PHE A 255      65.270  48.300  43.870  1.00  0.00           H
ATOM   4136  CG  PHE A 255      63.460  49.580  43.610  1.00  0.00           C
ATOM   4137  CD1 PHE A 255      63.470  50.250  44.870  1.00  0.00           C
ATOM   4138  HD1 PHE A 255      64.330  50.180  45.510  1.00  0.00           H
ATOM   4139  CE1 PHE A 255      62.340  50.970  45.330  1.00  0.00           C
ATOM   4140  HE1 PHE A 255      62.270  51.500  46.260  1.00  0.00           H
ATOM   4141  CZ  PHE A 255      61.220  51.130  44.540  1.00  0.00           C
ATOM   4142  HZ  PHE A 255      60.310  51.570  44.920  1.00  0.00           H
ATOM   4143  CD2 PHE A 255      62.390  49.790  42.790  1.00  0.00           C
ATOM   4144  HD2 PHE A 255      62.160  49.190  41.920  1.00  0.00           H
ATOM   4145  CE2 PHE A 255      61.220  50.510  43.260  1.00  0.00           C
ATOM   4146  HE2 PHE A 255      60.380  50.660  42.600  1.00  0.00           H
ATOM   4147  C   PHE A 255      65.940  47.400  41.460  1.00  0.00           C
ATOM   4148  O   PHE A 255      66.430  47.860  40.440  1.00  0.00           O
ATOM   4149  N   TRP A 256      66.600  46.460  42.160  1.00  0.00           N
ATOM   4150  HN  TRP A 256      66.140  46.070  42.960  1.00  0.00           H
ATOM   4151  CA  TRP A 256      67.850  45.920  41.900  1.00  0.00           C
ATOM   4152  HA  TRP A 256      68.530  46.770  41.900  1.00  0.00           H
ATOM   4153  CB  TRP A 256      68.170  44.850  42.980  1.00  0.00           C
ATOM   4154  HB1 TRP A 256      67.350  44.120  43.110  1.00  0.00           H
ATOM   4155  HB2 TRP A 256      68.150  45.450  43.920  1.00  0.00           H
ATOM   4156  CG  TRP A 256      69.470  44.140  42.970  1.00  0.00           C
ATOM   4157  CD1 TRP A 256      69.770  42.850  42.630  1.00  0.00           C
ATOM   4158  HD1 TRP A 256      69.050  42.050  42.640  1.00  0.00           H
ATOM   4159  NE1 TRP A 256      71.170  42.780  42.440  1.00  0.00           N
ATOM   4160  HE1 TRP A 256      71.670  42.070  42.020  1.00  0.00           H
ATOM   4161  CE2 TRP A 256      71.720  44.000  42.530  1.00  0.00           C
ATOM   4162  CD2 TRP A 256      70.700  44.920  42.840  1.00  0.00           C
ATOM   4163  CE3 TRP A 256      71.090  46.210  43.240  1.00  0.00           C
ATOM   4164  HE3 TRP A 256      70.350  46.940  43.540  1.00  0.00           H
ATOM   4165  CZ3 TRP A 256      72.420  46.550  43.130  1.00  0.00           C
ATOM   4166  HZ3 TRP A 256      72.760  47.530  43.410  1.00  0.00           H
ATOM   4167  CZ2 TRP A 256      73.060  44.360  42.330  1.00  0.00           C
ATOM   4168  HZ2 TRP A 256      73.830  43.660  42.040  1.00  0.00           H
ATOM   4169  CH2 TRP A 256      73.400  45.700  42.590  1.00  0.00           C
ATOM   4170  HH2 TRP A 256      74.440  45.970  42.450  1.00  0.00           H
ATOM   4171  C   TRP A 256      67.940  45.220  40.490  1.00  0.00           C
ATOM   4172  O   TRP A 256      68.860  45.360  39.730  1.00  0.00           O
ATOM   4173  N   LEU A 257      66.890  44.440  40.170  1.00  0.00           N
ATOM   4174  HN  LEU A 257      66.150  44.390  40.850  1.00  0.00           H
ATOM   4175  CA  LEU A 257      66.590  43.840  38.890  1.00  0.00           C
ATOM   4176  HA  LEU A 257      67.370  43.140  38.620  1.00  0.00           H
ATOM   4177  CB  LEU A 257      65.360  43.050  39.060  1.00  0.00           C
ATOM   4178  HB1 LEU A 257      64.880  42.750  38.100  1.00  0.00           H
ATOM   4179  HB2 LEU A 257      64.670  43.670  39.660  1.00  0.00           H
ATOM   4180  CG  LEU A 257      65.600  41.610  39.700  1.00  0.00           C
ATOM   4181  HG  LEU A 257      66.250  41.740  40.580  1.00  0.00           H
ATOM   4182  CD1 LEU A 257      64.300  40.960  40.170  1.00  0.00           C
ATOM   4183 HD11 LEU A 257      64.590  40.020  40.670  1.00  0.00           H
ATOM   4184 HD12 LEU A 257      63.630  40.770  39.300  1.00  0.00           H
ATOM   4185 HD13 LEU A 257      63.790  41.650  40.880  1.00  0.00           H
ATOM   4186  CD2 LEU A 257      66.380  40.590  38.810  1.00  0.00           C
ATOM   4187 HD21 LEU A 257      66.670  39.660  39.350  1.00  0.00           H
ATOM   4188 HD22 LEU A 257      67.300  40.970  38.310  1.00  0.00           H
ATOM   4189 HD23 LEU A 257      65.650  40.200  38.070  1.00  0.00           H
ATOM   4190  C   LEU A 257      66.530  44.710  37.690  1.00  0.00           C
ATOM   4191  O   LEU A 257      67.230  44.520  36.690  1.00  0.00           O
ATOM   4192  N   LEU A 258      65.790  45.810  37.800  1.00  0.00           N
ATOM   4193  HN  LEU A 258      65.270  46.020  38.620  1.00  0.00           H
ATOM   4194  CA  LEU A 258      65.650  46.860  36.820  1.00  0.00           C
ATOM   4195  HA  LEU A 258      65.340  46.500  35.840  1.00  0.00           H
ATOM   4196  CB  LEU A 258      64.470  47.840  37.250  1.00  0.00           C
ATOM   4197  HB1 LEU A 258      64.610  48.180  38.290  1.00  0.00           H
ATOM   4198  HB2 LEU A 258      63.520  47.260  37.240  1.00  0.00           H
ATOM   4199  CG  LEU A 258      64.180  49.120  36.470  1.00  0.00           C
ATOM   4200  HG  LEU A 258      65.170  49.610  36.400  1.00  0.00           H
ATOM   4201  CD1 LEU A 258      63.750  48.780  34.990  1.00  0.00           C
ATOM   4202 HD11 LEU A 258      63.840  49.700  34.370  1.00  0.00           H
ATOM   4203 HD12 LEU A 258      62.730  48.350  34.950  1.00  0.00           H
ATOM   4204 HD13 LEU A 258      64.390  48.010  34.490  1.00  0.00           H
ATOM   4205  CD2 LEU A 258      63.280  50.210  37.070  1.00  0.00           C
ATOM   4206 HD21 LEU A 258      62.270  49.860  37.350  1.00  0.00           H
ATOM   4207 HD22 LEU A 258      63.120  50.930  36.250  1.00  0.00           H
ATOM   4208 HD23 LEU A 258      63.850  50.660  37.930  1.00  0.00           H
ATOM   4209  C   LEU A 258      66.940  47.680  36.690  1.00  0.00           C
ATOM   4210  O   LEU A 258      67.250  48.340  35.690  1.00  0.00           O
ATOM   4211  N   HSD A 259      67.750  47.730  37.740  1.00  0.00           N
ATOM   4212  HN  HSD A 259      67.480  47.210  38.550  1.00  0.00           H
ATOM   4213  CA  HSD A 259      69.050  48.310  37.670  1.00  0.00           C
ATOM   4214  HA  HSD A 259      68.950  49.240  37.140  1.00  0.00           H
ATOM   4215  CB  HSD A 259      69.670  48.580  39.060  1.00  0.00           C
ATOM   4216  HB1 HSD A 259      69.740  47.740  39.770  1.00  0.00           H
ATOM   4217  HB2 HSD A 259      68.910  49.270  39.510  1.00  0.00           H
ATOM   4218  ND1 HSD A 259      71.230  50.470  38.720  1.00  0.00           N
ATOM   4219  HD1 HSD A 259      70.620  51.250  38.910  1.00  0.00           H
ATOM   4220  CG  HSD A 259      71.000  49.170  38.960  1.00  0.00           C
ATOM   4221  CE1 HSD A 259      72.480  50.630  38.370  1.00  0.00           C
ATOM   4222  HE1 HSD A 259      72.930  51.590  38.190  1.00  0.00           H
ATOM   4223  NE2 HSD A 259      73.160  49.480  38.450  1.00  0.00           N
ATOM   4224  CD2 HSD A 259      72.220  48.530  38.790  1.00  0.00           C
ATOM   4225  HD2 HSD A 259      72.450  47.470  38.770  1.00  0.00           H
ATOM   4226  C   HSD A 259      69.980  47.380  36.840  1.00  0.00           C
ATOM   4227  O   HSD A 259      70.790  47.820  36.050  1.00  0.00           O
ATOM   4228  N   THR A 260      69.770  46.070  37.060  1.00  0.00           N
ATOM   4229  HN  THR A 260      69.180  45.660  37.750  1.00  0.00           H
ATOM   4230  CA  THR A 260      70.370  44.930  36.240  1.00  0.00           C
ATOM   4231  HA  THR A 260      71.390  45.300  36.220  1.00  0.00           H
ATOM   4232  CB  THR A 260      70.320  43.610  36.850  1.00  0.00           C
ATOM   4233  HB  THR A 260      69.930  43.690  37.890  1.00  0.00           H
ATOM   4234  OG1 THR A 260      71.610  43.050  36.970  1.00  0.00           O
ATOM   4235  HG1 THR A 260      72.070  43.670  37.530  1.00  0.00           H
ATOM   4236  CG2 THR A 260      69.530  42.470  36.040  1.00  0.00           C
ATOM   4237 HG21 THR A 260      69.440  41.570  36.670  1.00  0.00           H
ATOM   4238 HG22 THR A 260      70.040  42.290  35.070  1.00  0.00           H
ATOM   4239 HG23 THR A 260      68.460  42.770  35.930  1.00  0.00           H
ATOM   4240  C   THR A 260      69.910  44.980  34.790  1.00  0.00           C
ATOM   4241  O   THR A 260      70.780  45.060  33.920  1.00  0.00           O
ATOM   4242  N   SER A 261      68.650  45.110  34.430  1.00  0.00           N
ATOM   4243  HN  SER A 261      68.010  45.000  35.200  1.00  0.00           H
ATOM   4244  CA  SER A 261      68.240  45.440  33.090  1.00  0.00           C
ATOM   4245  HA  SER A 261      68.870  46.270  32.790  1.00  0.00           H
ATOM   4246  CB  SER A 261      68.320  44.260  32.090  1.00  0.00           C
ATOM   4247  HB1 SER A 261      67.820  43.310  32.420  1.00  0.00           H
ATOM   4248  HB2 SER A 261      69.370  43.920  32.060  1.00  0.00           H
ATOM   4249  OG  SER A 261      67.930  44.480  30.740  1.00  0.00           O
ATOM   4250  HG1 SER A 261      68.560  43.970  30.250  1.00  0.00           H
ATOM   4251  C   SER A 261      66.830  45.990  33.040  1.00  0.00           C
ATOM   4252  O   SER A 261      65.970  45.580  33.800  1.00  0.00           O
ATOM   4253  N   GLY A 262      66.680  47.090  32.220  1.00  0.00           N
ATOM   4254  HN  GLY A 262      67.460  47.360  31.670  1.00  0.00           H
ATOM   4255  CA  GLY A 262      65.450  47.760  31.900  1.00  0.00           C
ATOM   4256  HA1 GLY A 262      65.620  48.820  31.850  1.00  0.00           H
ATOM   4257  HA2 GLY A 262      64.670  47.440  32.570  1.00  0.00           H
ATOM   4258  C   GLY A 262      64.940  47.480  30.470  1.00  0.00           C
ATOM   4259  O   GLY A 262      63.840  47.850  30.100  1.00  0.00           O
ATOM   4260  N   THR A 263      65.850  46.950  29.560  1.00  0.00           N
ATOM   4261  HN  THR A 263      66.770  46.680  29.840  1.00  0.00           H
ATOM   4262  CA  THR A 263      65.410  46.540  28.200  1.00  0.00           C
ATOM   4263  HA  THR A 263      64.560  47.170  27.960  1.00  0.00           H
ATOM   4264  CB  THR A 263      66.440  46.620  27.080  1.00  0.00           C
ATOM   4265  HB  THR A 263      67.010  47.570  27.230  1.00  0.00           H
ATOM   4266  OG1 THR A 263      65.790  46.780  25.770  1.00  0.00           O
ATOM   4267  HG1 THR A 263      66.400  46.970  25.060  1.00  0.00           H
ATOM   4268  CG2 THR A 263      67.390  45.410  26.960  1.00  0.00           C
ATOM   4269 HG21 THR A 263      66.820  44.460  26.950  1.00  0.00           H
ATOM   4270 HG22 THR A 263      68.240  45.410  27.670  1.00  0.00           H
ATOM   4271 HG23 THR A 263      67.980  45.550  26.030  1.00  0.00           H
ATOM   4272  C   THR A 263      64.780  45.140  28.160  1.00  0.00           C
ATOM   4273  O   THR A 263      64.150  44.730  27.120  1.00  0.00           O
ATOM   4274  N   GLN A 264      64.940  44.320  29.220  1.00  0.00           N
ATOM   4275  HN  GLN A 264      65.500  44.540  30.010  1.00  0.00           H
ATOM   4276  CA  GLN A 264      64.470  42.980  29.370  1.00  0.00           C
ATOM   4277  HA  GLN A 264      64.940  42.360  28.640  1.00  0.00           H
ATOM   4278  CB  GLN A 264      65.010  42.550  30.770  1.00  0.00           C
ATOM   4279  HB1 GLN A 264      66.120  42.630  30.730  1.00  0.00           H
ATOM   4280  HB2 GLN A 264      64.740  41.510  31.030  1.00  0.00           H
ATOM   4281  CG  GLN A 264      64.400  43.300  32.020  1.00  0.00           C
ATOM   4282  HG1 GLN A 264      63.310  43.180  31.890  1.00  0.00           H
ATOM   4283  HG2 GLN A 264      64.730  44.360  32.090  1.00  0.00           H
ATOM   4284  CD  GLN A 264      64.890  42.590  33.330  1.00  0.00           C
ATOM   4285  OE1 GLN A 264      65.930  41.930  33.350  1.00  0.00           O
ATOM   4286  NE2 GLN A 264      64.210  42.650  34.500  1.00  0.00           N
ATOM   4287 HE21 GLN A 264      64.580  42.240  35.330  1.00  0.00           H
ATOM   4288 HE22 GLN A 264      63.450  43.310  34.450  1.00  0.00           H
ATOM   4289  C   GLN A 264      62.950  42.910  29.370  1.00  0.00           C
ATOM   4290  O   GLN A 264      62.300  43.890  29.850  1.00  0.00           O
ATOM   4291  N   ASN A 265      62.360  41.800  28.830  1.00  0.00           N
ATOM   4292  HN  ASN A 265      63.000  41.200  28.350  1.00  0.00           H
ATOM   4293  CA  ASN A 265      60.980  41.480  28.740  1.00  0.00           C
ATOM   4294  HA  ASN A 265      60.490  42.240  28.150  1.00  0.00           H
ATOM   4295  CB  ASN A 265      60.770  40.200  27.820  1.00  0.00           C
ATOM   4296  HB1 ASN A 265      61.290  39.320  28.220  1.00  0.00           H
ATOM   4297  HB2 ASN A 265      61.270  40.440  26.850  1.00  0.00           H
ATOM   4298  CG  ASN A 265      59.310  40.000  27.420  1.00  0.00           C
ATOM   4299  OD1 ASN A 265      58.510  40.940  27.640  1.00  0.00           O
ATOM   4300  ND2 ASN A 265      58.900  38.820  26.910  1.00  0.00           N
ATOM   4301 HD21 ASN A 265      58.000  38.680  26.500  1.00  0.00           H
ATOM   4302 HD22 ASN A 265      59.440  38.000  26.730  1.00  0.00           H
ATOM   4303  C   ASN A 265      60.320  41.430  30.110  1.00  0.00           C
ATOM   4304  O   ASN A 265      60.850  40.860  31.080  1.00  0.00           O
ATOM   4305  N   CYS A 266      59.130  41.980  30.220  1.00  0.00           N
ATOM   4306  HN  CYS A 266      58.610  42.440  29.500  1.00  0.00           H
ATOM   4307  CA  CYS A 266      58.430  42.150  31.530  1.00  0.00           C
ATOM   4308  HA  CYS A 266      59.130  42.580  32.240  1.00  0.00           H
ATOM   4309  CB  CYS A 266      57.230  43.080  31.400  1.00  0.00           C
ATOM   4310  HB1 CYS A 266      57.470  44.060  30.950  1.00  0.00           H
ATOM   4311  HB2 CYS A 266      56.880  43.290  32.440  1.00  0.00           H
ATOM   4312  SG  CYS A 266      55.960  42.500  30.220  1.00  0.00           S
ATOM   4313  C   CYS A 266      57.990  40.900  32.220  1.00  0.00           C
ATOM   4314  O   CYS A 266      57.650  40.920  33.380  1.00  0.00           O
ATOM   4315  N   GLU A 267      58.000  39.830  31.490  1.00  0.00           N
ATOM   4316  HN  GLU A 267      58.120  39.970  30.520  1.00  0.00           H
ATOM   4317  CA  GLU A 267      57.720  38.450  31.880  1.00  0.00           C
ATOM   4318  HA  GLU A 267      56.850  38.470  32.510  1.00  0.00           H
ATOM   4319  CB  GLU A 267      57.480  37.500  30.780  1.00  0.00           C
ATOM   4320  HB1 GLU A 267      57.320  36.450  31.140  1.00  0.00           H
ATOM   4321  HB2 GLU A 267      58.310  37.380  30.070  1.00  0.00           H
ATOM   4322  CG  GLU A 267      56.360  38.010  29.800  1.00  0.00           C
ATOM   4323  HG1 GLU A 267      56.410  39.110  29.580  1.00  0.00           H
ATOM   4324  HG2 GLU A 267      55.380  37.730  30.250  1.00  0.00           H
ATOM   4325  CD  GLU A 267      56.370  37.310  28.420  1.00  0.00           C
ATOM   4326  OE1 GLU A 267      55.780  37.930  27.460  1.00  0.00           O
ATOM   4327  OE2 GLU A 267      56.850  36.190  28.320  1.00  0.00           O
ATOM   4328  C   GLU A 267      58.910  37.880  32.740  1.00  0.00           C
ATOM   4329  O   GLU A 267      58.660  36.880  33.460  1.00  0.00           O
ATOM   4330  N   VAL A 268      60.110  38.450  32.780  1.00  0.00           N
ATOM   4331  HN  VAL A 268      60.210  39.270  32.230  1.00  0.00           H
ATOM   4332  CA  VAL A 268      61.210  38.030  33.600  1.00  0.00           C
ATOM   4333  HA  VAL A 268      61.400  37.000  33.330  1.00  0.00           H
ATOM   4334  CB  VAL A 268      62.400  39.000  33.350  1.00  0.00           C
ATOM   4335  HB  VAL A 268      61.990  40.030  33.380  1.00  0.00           H
ATOM   4336  CG1 VAL A 268      63.670  38.920  34.320  1.00  0.00           C
ATOM   4337 HG11 VAL A 268      64.130  37.910  34.360  1.00  0.00           H
ATOM   4338 HG12 VAL A 268      63.310  39.280  35.300  1.00  0.00           H
ATOM   4339 HG13 VAL A 268      64.530  39.520  33.930  1.00  0.00           H
ATOM   4340  CG2 VAL A 268      62.920  38.680  31.940  1.00  0.00           C
ATOM   4341 HG21 VAL A 268      62.200  38.630  31.090  1.00  0.00           H
ATOM   4342 HG22 VAL A 268      63.470  37.720  31.950  1.00  0.00           H
ATOM   4343 HG23 VAL A 268      63.650  39.450  31.610  1.00  0.00           H
ATOM   4344  C   VAL A 268      60.950  38.130  35.130  1.00  0.00           C
ATOM   4345  O   VAL A 268      61.510  37.470  36.030  1.00  0.00           O
ATOM   4346  N   TYR A 269      60.020  39.050  35.570  1.00  0.00           N
ATOM   4347  HN  TYR A 269      59.500  39.640  34.980  1.00  0.00           H
ATOM   4348  CA  TYR A 269      59.880  39.380  37.010  1.00  0.00           C
ATOM   4349  HA  TYR A 269      60.730  39.060  37.580  1.00  0.00           H
ATOM   4350  CB  TYR A 269      59.310  40.740  37.320  1.00  0.00           C
ATOM   4351  HB1 TYR A 269      59.120  40.870  38.410  1.00  0.00           H
ATOM   4352  HB2 TYR A 269      58.420  40.970  36.700  1.00  0.00           H
ATOM   4353  CG  TYR A 269      60.330  41.840  36.960  1.00  0.00           C
ATOM   4354  CD1 TYR A 269      60.190  42.300  35.630  1.00  0.00           C
ATOM   4355  HD1 TYR A 269      59.470  41.870  34.950  1.00  0.00           H
ATOM   4356  CE1 TYR A 269      60.930  43.400  35.240  1.00  0.00           C
ATOM   4357  HE1 TYR A 269      60.720  43.730  34.230  1.00  0.00           H
ATOM   4358  CZ  TYR A 269      61.870  43.980  36.110  1.00  0.00           C
ATOM   4359  OH  TYR A 269      62.740  44.930  35.650  1.00  0.00           O
ATOM   4360  HH  TYR A 269      62.470  45.410  34.860  1.00  0.00           H
ATOM   4361  CD2 TYR A 269      61.270  42.430  37.780  1.00  0.00           C
ATOM   4362  HD2 TYR A 269      61.300  42.000  38.770  1.00  0.00           H
ATOM   4363  CE2 TYR A 269      62.050  43.490  37.420  1.00  0.00           C
ATOM   4364  HE2 TYR A 269      62.800  43.900  38.070  1.00  0.00           H
ATOM   4365  C   TYR A 269      58.800  38.520  37.540  1.00  0.00           C
ATOM   4366  O   TYR A 269      58.610  38.500  38.800  1.00  0.00           O
ATOM   4367  N   ARG A 270      58.010  37.830  36.700  1.00  0.00           N
ATOM   4368  HN  ARG A 270      58.370  37.590  35.800  1.00  0.00           H
ATOM   4369  CA  ARG A 270      56.810  37.070  37.170  1.00  0.00           C
ATOM   4370  HA  ARG A 270      56.100  37.880  37.190  1.00  0.00           H
ATOM   4371  CB  ARG A 270      56.260  36.120  36.230  1.00  0.00           C
ATOM   4372  HB1 ARG A 270      55.560  35.450  36.780  1.00  0.00           H
ATOM   4373  HB2 ARG A 270      57.000  35.460  35.730  1.00  0.00           H
ATOM   4374  CG  ARG A 270      55.500  36.690  35.010  1.00  0.00           C
ATOM   4375  HG1 ARG A 270      55.710  36.200  34.040  1.00  0.00           H
ATOM   4376  HG2 ARG A 270      55.890  37.730  34.920  1.00  0.00           H
ATOM   4377  CD  ARG A 270      53.980  36.730  35.220  1.00  0.00           C
ATOM   4378  HD1 ARG A 270      53.500  35.760  35.500  1.00  0.00           H
ATOM   4379  HD2 ARG A 270      53.440  36.920  34.260  1.00  0.00           H
ATOM   4380  NE  ARG A 270      53.670  37.870  36.170  1.00  0.00           N
ATOM   4381  HE  ARG A 270      54.340  38.570  36.400  1.00  0.00           H
ATOM   4382  CZ  ARG A 270      52.550  37.980  36.870  1.00  0.00           C
ATOM   4383  NH1 ARG A 270      51.670  36.980  36.840  1.00  0.00           N
ATOM   4384 HH11 ARG A 270      51.880  36.460  36.010  1.00  0.00           H
ATOM   4385 HH12 ARG A 270      50.710  37.260  36.880  1.00  0.00           H
ATOM   4386  NH2 ARG A 270      52.190  38.980  37.630  1.00  0.00           N
ATOM   4387 HH21 ARG A 270      51.330  39.040  38.140  1.00  0.00           H
ATOM   4388 HH22 ARG A 270      52.910  39.640  37.890  1.00  0.00           H
ATOM   4389  C   ARG A 270      56.680  36.590  38.620  1.00  0.00           C
ATOM   4390  O   ARG A 270      55.820  37.160  39.350  1.00  0.00           O
ATOM   4391  N   SER A 271      57.700  35.820  39.120  1.00  0.00           N
ATOM   4392  HN  SER A 271      58.490  35.520  38.580  1.00  0.00           H
ATOM   4393  CA  SER A 271      57.660  35.180  40.430  1.00  0.00           C
ATOM   4394  HA  SER A 271      56.620  34.940  40.570  1.00  0.00           H
ATOM   4395  CB  SER A 271      58.390  33.860  40.670  1.00  0.00           C
ATOM   4396  HB1 SER A 271      57.940  33.040  40.050  1.00  0.00           H
ATOM   4397  HB2 SER A 271      58.260  33.430  41.680  1.00  0.00           H
ATOM   4398  OG  SER A 271      59.790  33.910  40.230  1.00  0.00           O
ATOM   4399  HG1 SER A 271      60.160  33.090  40.580  1.00  0.00           H
ATOM   4400  C   SER A 271      57.870  36.190  41.540  1.00  0.00           C
ATOM   4401  O   SER A 271      57.180  36.160  42.530  1.00  0.00           O
ATOM   4402  N   VAL A 272      58.740  37.180  41.400  1.00  0.00           N
ATOM   4403  HN  VAL A 272      59.310  37.180  40.580  1.00  0.00           H
ATOM   4404  CA  VAL A 272      58.900  38.370  42.310  1.00  0.00           C
ATOM   4405  HA  VAL A 272      58.900  38.070  43.350  1.00  0.00           H
ATOM   4406  CB  VAL A 272      60.300  39.050  42.100  1.00  0.00           C
ATOM   4407  HB  VAL A 272      60.420  39.890  42.800  1.00  0.00           H
ATOM   4408  CG1 VAL A 272      61.360  38.000  42.490  1.00  0.00           C
ATOM   4409 HG11 VAL A 272      61.270  37.600  43.520  1.00  0.00           H
ATOM   4410 HG12 VAL A 272      62.420  38.340  42.390  1.00  0.00           H
ATOM   4411 HG13 VAL A 272      61.220  37.100  41.850  1.00  0.00           H
ATOM   4412  CG2 VAL A 272      60.560  39.610  40.680  1.00  0.00           C
ATOM   4413 HG21 VAL A 272      61.490  40.200  40.570  1.00  0.00           H
ATOM   4414 HG22 VAL A 272      59.770  40.280  40.300  1.00  0.00           H
ATOM   4415 HG23 VAL A 272      60.700  38.730  40.010  1.00  0.00           H
ATOM   4416  C   VAL A 272      57.820  39.400  42.190  1.00  0.00           C
ATOM   4417  O   VAL A 272      57.440  40.050  43.180  1.00  0.00           O
ATOM   4418  N   ASP A 273      57.190  39.540  40.980  1.00  0.00           N
ATOM   4419  HN  ASP A 273      57.570  39.050  40.200  1.00  0.00           H
ATOM   4420  CA  ASP A 273      55.980  40.340  40.890  1.00  0.00           C
ATOM   4421  HA  ASP A 273      55.900  41.270  41.420  1.00  0.00           H
ATOM   4422  CB  ASP A 273      55.660  40.620  39.400  1.00  0.00           C
ATOM   4423  HB1 ASP A 273      55.510  39.610  38.960  1.00  0.00           H
ATOM   4424  HB2 ASP A 273      56.440  41.210  38.860  1.00  0.00           H
ATOM   4425  CG  ASP A 273      54.370  41.360  39.310  1.00  0.00           C
ATOM   4426  OD1 ASP A 273      53.700  41.250  38.260  1.00  0.00           O
ATOM   4427  OD2 ASP A 273      53.900  42.100  40.230  1.00  0.00           O
ATOM   4428  C   ASP A 273      54.750  39.610  41.640  1.00  0.00           C
ATOM   4429  O   ASP A 273      53.980  40.220  42.380  1.00  0.00           O
ATOM   4430  N   LEU A 274      54.600  38.260  41.400  1.00  0.00           N
ATOM   4431  HN  LEU A 274      55.140  37.940  40.620  1.00  0.00           H
ATOM   4432  CA  LEU A 274      53.580  37.410  42.080  1.00  0.00           C
ATOM   4433  HA  LEU A 274      52.610  37.890  42.080  1.00  0.00           H
ATOM   4434  CB  LEU A 274      53.520  36.070  41.440  1.00  0.00           C
ATOM   4435  HB1 LEU A 274      52.990  35.420  42.190  1.00  0.00           H
ATOM   4436  HB2 LEU A 274      54.500  35.560  41.330  1.00  0.00           H
ATOM   4437  CG  LEU A 274      52.800  36.030  40.040  1.00  0.00           C
ATOM   4438  HG  LEU A 274      53.340  36.600  39.270  1.00  0.00           H
ATOM   4439  CD1 LEU A 274      52.880  34.570  39.670  1.00  0.00           C
ATOM   4440 HD11 LEU A 274      52.210  33.890  40.230  1.00  0.00           H
ATOM   4441 HD12 LEU A 274      53.910  34.130  39.680  1.00  0.00           H
ATOM   4442 HD13 LEU A 274      52.630  34.370  38.620  1.00  0.00           H
ATOM   4443  CD2 LEU A 274      51.310  36.340  40.020  1.00  0.00           C
ATOM   4444 HD21 LEU A 274      50.760  35.880  39.180  1.00  0.00           H
ATOM   4445 HD22 LEU A 274      51.280  37.440  39.840  1.00  0.00           H
ATOM   4446 HD23 LEU A 274      50.780  36.000  40.940  1.00  0.00           H
ATOM   4447  C   LEU A 274      53.870  37.290  43.610  1.00  0.00           C
ATOM   4448  O   LEU A 274      52.980  37.210  44.400  1.00  0.00           O
ATOM   4449  N   ALA A 275      55.170  37.350  44.090  1.00  0.00           N
ATOM   4450  HN  ALA A 275      55.890  37.150  43.420  1.00  0.00           H
ATOM   4451  CA  ALA A 275      55.460  37.280  45.480  1.00  0.00           C
ATOM   4452  HA  ALA A 275      54.860  36.490  45.920  1.00  0.00           H
ATOM   4453  CB  ALA A 275      56.930  36.990  45.720  1.00  0.00           C
ATOM   4454  HB1 ALA A 275      57.320  36.120  45.140  1.00  0.00           H
ATOM   4455  HB2 ALA A 275      56.880  36.680  46.790  1.00  0.00           H
ATOM   4456  HB3 ALA A 275      57.640  37.820  45.490  1.00  0.00           H
ATOM   4457  C   ALA A 275      55.140  38.590  46.100  1.00  0.00           C
ATOM   4458  O   ALA A 275      54.640  38.720  47.220  1.00  0.00           O
ATOM   4459  N   PHE A 276      55.340  39.690  45.370  1.00  0.00           N
ATOM   4460  HN  PHE A 276      55.630  39.470  44.440  1.00  0.00           H
ATOM   4461  CA  PHE A 276      54.800  40.960  45.870  1.00  0.00           C
ATOM   4462  HA  PHE A 276      55.140  41.190  46.870  1.00  0.00           H
ATOM   4463  CB  PHE A 276      55.330  42.110  44.950  1.00  0.00           C
ATOM   4464  HB1 PHE A 276      55.090  41.910  43.880  1.00  0.00           H
ATOM   4465  HB2 PHE A 276      56.440  42.170  45.110  1.00  0.00           H
ATOM   4466  CG  PHE A 276      54.770  43.450  45.350  1.00  0.00           C
ATOM   4467  CD1 PHE A 276      55.480  44.330  46.260  1.00  0.00           C
ATOM   4468  HD1 PHE A 276      56.360  43.930  46.730  1.00  0.00           H
ATOM   4469  CE1 PHE A 276      55.010  45.600  46.540  1.00  0.00           C
ATOM   4470  HE1 PHE A 276      55.550  46.250  47.190  1.00  0.00           H
ATOM   4471  CZ  PHE A 276      53.810  46.050  45.940  1.00  0.00           C
ATOM   4472  HZ  PHE A 276      53.400  47.040  46.090  1.00  0.00           H
ATOM   4473  CD2 PHE A 276      53.590  43.910  44.860  1.00  0.00           C
ATOM   4474  HD2 PHE A 276      53.010  43.260  44.220  1.00  0.00           H
ATOM   4475  CE2 PHE A 276      53.050  45.200  45.150  1.00  0.00           C
ATOM   4476  HE2 PHE A 276      52.080  45.490  44.770  1.00  0.00           H
ATOM   4477  C   PHE A 276      53.300  41.030  46.050  1.00  0.00           C
ATOM   4478  O   PHE A 276      52.840  41.470  47.070  1.00  0.00           O
ATOM   4479  N   PHE A 277      52.570  40.630  44.950  1.00  0.00           N
ATOM   4480  HN  PHE A 277      53.040  40.390  44.110  1.00  0.00           H
ATOM   4481  CA  PHE A 277      51.070  40.710  44.880  1.00  0.00           C
ATOM   4482  HA  PHE A 277      50.850  41.760  44.990  1.00  0.00           H
ATOM   4483  CB  PHE A 277      50.800  40.010  43.510  1.00  0.00           C
ATOM   4484  HB1 PHE A 277      51.090  38.950  43.680  1.00  0.00           H
ATOM   4485  HB2 PHE A 277      51.480  40.280  42.670  1.00  0.00           H
ATOM   4486  CG  PHE A 277      49.330  40.070  43.020  1.00  0.00           C
ATOM   4487  CD1 PHE A 277      48.810  38.980  42.340  1.00  0.00           C
ATOM   4488  HD1 PHE A 277      49.450  38.120  42.170  1.00  0.00           H
ATOM   4489  CE1 PHE A 277      47.440  38.970  41.890  1.00  0.00           C
ATOM   4490  HE1 PHE A 277      47.040  38.170  41.280  1.00  0.00           H
ATOM   4491  CZ  PHE A 277      46.610  40.120  42.020  1.00  0.00           C
ATOM   4492  HZ  PHE A 277      45.620  40.110  41.610  1.00  0.00           H
ATOM   4493  CD2 PHE A 277      48.420  41.150  43.270  1.00  0.00           C
ATOM   4494  HD2 PHE A 277      48.880  42.050  43.660  1.00  0.00           H
ATOM   4495  CE2 PHE A 277      47.110  41.230  42.750  1.00  0.00           C
ATOM   4496  HE2 PHE A 277      46.520  42.120  42.890  1.00  0.00           H
ATOM   4497  C   PHE A 277      50.360  40.060  46.080  1.00  0.00           C
ATOM   4498  O   PHE A 277      49.500  40.600  46.790  1.00  0.00           O
ATOM   4499  N   ILE A 278      50.810  38.820  46.420  1.00  0.00           N
ATOM   4500  HN  ILE A 278      51.520  38.420  45.840  1.00  0.00           H
ATOM   4501  CA  ILE A 278      50.490  38.120  47.580  1.00  0.00           C
ATOM   4502  HA  ILE A 278      49.420  37.990  47.620  1.00  0.00           H
ATOM   4503  CB  ILE A 278      51.120  36.690  47.570  1.00  0.00           C
ATOM   4504  HB  ILE A 278      52.120  36.770  47.110  1.00  0.00           H
ATOM   4505  CG2 ILE A 278      51.450  36.010  48.970  1.00  0.00           C
ATOM   4506 HG21 ILE A 278      52.160  36.580  49.610  1.00  0.00           H
ATOM   4507 HG22 ILE A 278      52.030  35.080  48.770  1.00  0.00           H
ATOM   4508 HG23 ILE A 278      50.560  35.760  49.590  1.00  0.00           H
ATOM   4509  CG1 ILE A 278      50.190  35.840  46.770  1.00  0.00           C
ATOM   4510 HG11 ILE A 278      50.720  34.910  46.450  1.00  0.00           H
ATOM   4511 HG12 ILE A 278      49.770  36.370  45.900  1.00  0.00           H
ATOM   4512  CD  ILE A 278      48.990  35.250  47.550  1.00  0.00           C
ATOM   4513  HD1 ILE A 278      48.360  34.730  46.810  1.00  0.00           H
ATOM   4514  HD2 ILE A 278      48.290  36.030  47.910  1.00  0.00           H
ATOM   4515  HD3 ILE A 278      49.230  34.560  48.380  1.00  0.00           H
ATOM   4516  C   ILE A 278      50.910  38.830  48.900  1.00  0.00           C
ATOM   4517  O   ILE A 278      50.020  38.950  49.820  1.00  0.00           O
ATOM   4518  N   THR A 279      52.180  39.280  49.040  1.00  0.00           N
ATOM   4519  HN  THR A 279      52.730  39.160  48.220  1.00  0.00           H
ATOM   4520  CA  THR A 279      52.780  39.750  50.250  1.00  0.00           C
ATOM   4521  HA  THR A 279      52.440  39.100  51.040  1.00  0.00           H
ATOM   4522  CB  THR A 279      54.270  39.880  50.270  1.00  0.00           C
ATOM   4523  HB  THR A 279      54.700  40.340  51.190  1.00  0.00           H
ATOM   4524  OG1 THR A 279      54.810  40.520  49.120  1.00  0.00           O
ATOM   4525  HG1 THR A 279      54.890  39.880  48.410  1.00  0.00           H
ATOM   4526  CG2 THR A 279      54.970  38.510  50.240  1.00  0.00           C
ATOM   4527 HG21 THR A 279      54.600  37.910  49.380  1.00  0.00           H
ATOM   4528 HG22 THR A 279      54.740  37.900  51.150  1.00  0.00           H
ATOM   4529 HG23 THR A 279      56.060  38.680  50.090  1.00  0.00           H
ATOM   4530  C   THR A 279      52.240  41.130  50.730  1.00  0.00           C
ATOM   4531  O   THR A 279      52.170  41.440  51.920  1.00  0.00           O
ATOM   4532  N   LEU A 280      51.830  41.900  49.710  1.00  0.00           N
ATOM   4533  HN  LEU A 280      52.120  41.650  48.800  1.00  0.00           H
ATOM   4534  CA  LEU A 280      51.110  43.190  49.740  1.00  0.00           C
ATOM   4535  HA  LEU A 280      51.780  43.870  50.250  1.00  0.00           H
ATOM   4536  CB  LEU A 280      50.770  43.710  48.400  1.00  0.00           C
ATOM   4537  HB1 LEU A 280      50.100  42.910  48.000  1.00  0.00           H
ATOM   4538  HB2 LEU A 280      51.750  43.690  47.880  1.00  0.00           H
ATOM   4539  CG  LEU A 280      49.950  45.010  48.260  1.00  0.00           C
ATOM   4540  HG  LEU A 280      49.000  44.940  48.820  1.00  0.00           H
ATOM   4541  CD1 LEU A 280      50.690  46.260  48.820  1.00  0.00           C
ATOM   4542 HD11 LEU A 280      51.040  46.130  49.870  1.00  0.00           H
ATOM   4543 HD12 LEU A 280      49.990  47.120  48.880  1.00  0.00           H
ATOM   4544 HD13 LEU A 280      51.570  46.530  48.210  1.00  0.00           H
ATOM   4545  CD2 LEU A 280      49.630  45.280  46.770  1.00  0.00           C
ATOM   4546 HD21 LEU A 280      49.090  46.240  46.680  1.00  0.00           H
ATOM   4547 HD22 LEU A 280      48.920  44.520  46.370  1.00  0.00           H
ATOM   4548 HD23 LEU A 280      50.490  45.170  46.080  1.00  0.00           H
ATOM   4549  C   LEU A 280      49.940  43.030  50.630  1.00  0.00           C
ATOM   4550  O   LEU A 280      49.730  43.840  51.500  1.00  0.00           O
ATOM   4551  N   SER A 281      49.140  41.890  50.510  1.00  0.00           N
ATOM   4552  HN  SER A 281      49.310  41.120  49.900  1.00  0.00           H
ATOM   4553  CA  SER A 281      48.010  41.630  51.330  1.00  0.00           C
ATOM   4554  HA  SER A 281      47.350  42.470  51.120  1.00  0.00           H
ATOM   4555  CB  SER A 281      47.190  40.370  50.850  1.00  0.00           C
ATOM   4556  HB1 SER A 281      46.900  40.410  49.780  1.00  0.00           H
ATOM   4557  HB2 SER A 281      46.240  40.520  51.400  1.00  0.00           H
ATOM   4558  OG  SER A 281      47.820  39.170  51.160  1.00  0.00           O
ATOM   4559  HG1 SER A 281      48.570  38.980  50.580  1.00  0.00           H
ATOM   4560  C   SER A 281      48.210  41.550  52.820  1.00  0.00           C
ATOM   4561  O   SER A 281      47.320  41.810  53.590  1.00  0.00           O
ATOM   4562  N   PHE A 282      49.500  41.270  53.250  1.00  0.00           N
ATOM   4563  HN  PHE A 282      50.180  41.060  52.540  1.00  0.00           H
ATOM   4564  CA  PHE A 282      49.840  41.150  54.630  1.00  0.00           C
ATOM   4565  HA  PHE A 282      49.100  40.630  55.230  1.00  0.00           H
ATOM   4566  CB  PHE A 282      51.210  40.510  54.900  1.00  0.00           C
ATOM   4567  HB1 PHE A 282      51.290  40.160  55.950  1.00  0.00           H
ATOM   4568  HB2 PHE A 282      52.120  41.120  54.700  1.00  0.00           H
ATOM   4569  CG  PHE A 282      51.370  39.260  54.060  1.00  0.00           C
ATOM   4570  CD1 PHE A 282      50.220  38.470  53.590  1.00  0.00           C
ATOM   4571  HD1 PHE A 282      49.220  38.790  53.800  1.00  0.00           H
ATOM   4572  CE1 PHE A 282      50.430  37.210  52.950  1.00  0.00           C
ATOM   4573  HE1 PHE A 282      49.670  36.540  52.560  1.00  0.00           H
ATOM   4574  CZ  PHE A 282      51.690  36.750  52.650  1.00  0.00           C
ATOM   4575  HZ  PHE A 282      51.780  35.900  51.990  1.00  0.00           H
ATOM   4576  CD2 PHE A 282      52.650  38.700  53.720  1.00  0.00           C
ATOM   4577  HD2 PHE A 282      53.490  39.250  54.110  1.00  0.00           H
ATOM   4578  CE2 PHE A 282      52.790  37.440  53.090  1.00  0.00           C
ATOM   4579  HE2 PHE A 282      53.780  37.040  52.940  1.00  0.00           H
ATOM   4580  C   PHE A 282      49.830  42.540  55.280  1.00  0.00           C
ATOM   4581  O   PHE A 282      49.850  42.690  56.480  1.00  0.00           O
ATOM   4582  N   THR A 283      49.750  43.690  54.520  1.00  0.00           N
ATOM   4583  HN  THR A 283      49.590  43.610  53.540  1.00  0.00           H
ATOM   4584  CA  THR A 283      49.760  45.020  55.040  1.00  0.00           C
ATOM   4585  HA  THR A 283      50.490  44.950  55.840  1.00  0.00           H
ATOM   4586  CB  THR A 283      50.130  46.090  53.960  1.00  0.00           C
ATOM   4587  HB  THR A 283      50.220  47.120  54.360  1.00  0.00           H
ATOM   4588  OG1 THR A 283      49.170  46.180  52.870  1.00  0.00           O
ATOM   4589  HG1 THR A 283      49.280  45.430  52.290  1.00  0.00           H
ATOM   4590  CG2 THR A 283      51.510  45.900  53.400  1.00  0.00           C
ATOM   4591 HG21 THR A 283      52.260  45.560  54.160  1.00  0.00           H
ATOM   4592 HG22 THR A 283      51.930  46.850  53.020  1.00  0.00           H
ATOM   4593 HG23 THR A 283      51.410  45.200  52.560  1.00  0.00           H
ATOM   4594  C   THR A 283      48.480  45.490  55.750  1.00  0.00           C
ATOM   4595  O   THR A 283      48.470  46.340  56.650  1.00  0.00           O
ATOM   4596  N   TYR A 284      47.450  44.710  55.430  1.00  0.00           N
ATOM   4597  HN  TYR A 284      47.550  44.050  54.690  1.00  0.00           H
ATOM   4598  CA  TYR A 284      46.160  44.770  55.970  1.00  0.00           C
ATOM   4599  HA  TYR A 284      45.930  45.800  56.210  1.00  0.00           H
ATOM   4600  CB  TYR A 284      45.110  44.280  54.900  1.00  0.00           C
ATOM   4601  HB1 TYR A 284      44.110  44.550  55.300  1.00  0.00           H
ATOM   4602  HB2 TYR A 284      45.230  43.180  54.860  1.00  0.00           H
ATOM   4603  CG  TYR A 284      45.140  44.890  53.560  1.00  0.00           C
ATOM   4604  CD1 TYR A 284      45.230  44.110  52.400  1.00  0.00           C
ATOM   4605  HD1 TYR A 284      45.210  43.040  52.500  1.00  0.00           H
ATOM   4606  CE1 TYR A 284      45.340  44.730  51.160  1.00  0.00           C
ATOM   4607  HE1 TYR A 284      45.310  44.090  50.290  1.00  0.00           H
ATOM   4608  CZ  TYR A 284      45.520  46.090  51.010  1.00  0.00           C
ATOM   4609  OH  TYR A 284      45.900  46.670  49.730  1.00  0.00           O
ATOM   4610  HH  TYR A 284      45.860  45.950  49.080  1.00  0.00           H
ATOM   4611  CD2 TYR A 284      45.130  46.320  53.410  1.00  0.00           C
ATOM   4612  HD2 TYR A 284      45.090  46.880  54.340  1.00  0.00           H
ATOM   4613  CE2 TYR A 284      45.450  46.890  52.160  1.00  0.00           C
ATOM   4614  HE2 TYR A 284      45.650  47.950  52.150  1.00  0.00           H
ATOM   4615  C   TYR A 284      46.180  44.000  57.320  1.00  0.00           C
ATOM   4616  O   TYR A 284      45.220  44.110  58.090  1.00  0.00           O
ATOM   4617  N   MET A 285      47.240  43.240  57.660  1.00  0.00           N
ATOM   4618  HN  MET A 285      48.120  43.210  57.180  1.00  0.00           H
ATOM   4619  CA  MET A 285      47.400  42.700  59.040  1.00  0.00           C
ATOM   4620  HA  MET A 285      46.450  42.330  59.400  1.00  0.00           H
ATOM   4621  CB  MET A 285      48.550  41.590  59.220  1.00  0.00           C
ATOM   4622  HB1 MET A 285      48.850  41.300  60.250  1.00  0.00           H
ATOM   4623  HB2 MET A 285      49.450  42.120  58.820  1.00  0.00           H
ATOM   4624  CG  MET A 285      48.180  40.350  58.410  1.00  0.00           C
ATOM   4625  HG1 MET A 285      48.200  40.790  57.380  1.00  0.00           H
ATOM   4626  HG2 MET A 285      47.110  40.100  58.630  1.00  0.00           H
ATOM   4627  SD  MET A 285      49.140  38.880  58.530  1.00  0.00           S
ATOM   4628  CE  MET A 285      48.400  38.150  57.070  1.00  0.00           C
ATOM   4629  HE1 MET A 285      48.580  37.060  57.070  1.00  0.00           H
ATOM   4630  HE2 MET A 285      48.910  38.530  56.160  1.00  0.00           H
ATOM   4631  HE3 MET A 285      47.310  38.380  56.960  1.00  0.00           H
ATOM   4632  C   MET A 285      47.610  43.730  60.120  1.00  0.00           C
ATOM   4633  O   MET A 285      47.250  43.540  61.280  1.00  0.00           O
ATOM   4634  N   ASN A 286      48.110  44.930  59.730  1.00  0.00           N
ATOM   4635  HN  ASN A 286      48.530  44.960  58.830  1.00  0.00           H
ATOM   4636  CA  ASN A 286      48.140  46.120  60.570  1.00  0.00           C
ATOM   4637  HA  ASN A 286      48.700  45.870  61.460  1.00  0.00           H
ATOM   4638  CB  ASN A 286      48.730  47.400  59.920  1.00  0.00           C
ATOM   4639  HB1 ASN A 286      48.160  47.620  59.000  1.00  0.00           H
ATOM   4640  HB2 ASN A 286      49.730  47.110  59.520  1.00  0.00           H
ATOM   4641  CG  ASN A 286      49.000  48.590  60.780  1.00  0.00           C
ATOM   4642  OD1 ASN A 286      49.330  48.440  61.940  1.00  0.00           O
ATOM   4643  ND2 ASN A 286      48.720  49.790  60.290  1.00  0.00           N
ATOM   4644 HD21 ASN A 286      48.920  50.610  60.830  1.00  0.00           H
ATOM   4645 HD22 ASN A 286      48.040  49.950  59.580  1.00  0.00           H
ATOM   4646  C   ASN A 286      46.750  46.490  61.110  1.00  0.00           C
ATOM   4647  O   ASN A 286      46.530  46.730  62.300  1.00  0.00           O
ATOM   4648  N   SER A 287      45.690  46.370  60.300  1.00  0.00           N
ATOM   4649  HN  SER A 287      45.830  46.290  59.320  1.00  0.00           H
ATOM   4650  CA  SER A 287      44.270  46.540  60.630  1.00  0.00           C
ATOM   4651  HA  SER A 287      44.220  47.460  61.180  1.00  0.00           H
ATOM   4652  CB  SER A 287      43.410  46.740  59.350  1.00  0.00           C
ATOM   4653  HB1 SER A 287      42.340  46.830  59.670  1.00  0.00           H
ATOM   4654  HB2 SER A 287      43.460  45.880  58.650  1.00  0.00           H
ATOM   4655  OG  SER A 287      43.770  47.930  58.750  1.00  0.00           O
ATOM   4656  HG1 SER A 287      44.570  47.700  58.280  1.00  0.00           H
ATOM   4657  C   SER A 287      43.660  45.410  61.580  1.00  0.00           C
ATOM   4658  O   SER A 287      42.700  45.760  62.330  1.00  0.00           O
ATOM   4659  N   MET A 288      44.280  44.280  61.620  1.00  0.00           N
ATOM   4660  HN  MET A 288      45.090  44.200  61.070  1.00  0.00           H
ATOM   4661  CA  MET A 288      44.080  43.190  62.580  1.00  0.00           C
ATOM   4662  HA  MET A 288      43.050  43.320  62.900  1.00  0.00           H
ATOM   4663  CB  MET A 288      44.360  41.830  61.940  1.00  0.00           C
ATOM   4664  HB1 MET A 288      44.130  41.020  62.650  1.00  0.00           H
ATOM   4665  HB2 MET A 288      45.460  41.820  61.730  1.00  0.00           H
ATOM   4666  CG  MET A 288      43.630  41.570  60.570  1.00  0.00           C
ATOM   4667  HG1 MET A 288      43.680  42.460  59.900  1.00  0.00           H
ATOM   4668  HG2 MET A 288      42.550  41.470  60.820  1.00  0.00           H
ATOM   4669  SD  MET A 288      44.420  40.160  59.830  1.00  0.00           S
ATOM   4670  CE  MET A 288      43.390  38.850  60.570  1.00  0.00           C
ATOM   4671  HE1 MET A 288      43.720  37.820  60.320  1.00  0.00           H
ATOM   4672  HE2 MET A 288      42.350  38.900  60.170  1.00  0.00           H
ATOM   4673  HE3 MET A 288      43.210  39.050  61.660  1.00  0.00           H
ATOM   4674  C   MET A 288      44.910  43.400  63.790  1.00  0.00           C
ATOM   4675  O   MET A 288      44.490  43.160  64.930  1.00  0.00           O
ATOM   4676  N   LEU A 289      46.150  43.950  63.640  1.00  0.00           N
ATOM   4677  HN  LEU A 289      46.630  44.090  62.780  1.00  0.00           H
ATOM   4678  CA  LEU A 289      47.140  44.100  64.730  1.00  0.00           C
ATOM   4679  HA  LEU A 289      47.250  43.100  65.150  1.00  0.00           H
ATOM   4680  CB  LEU A 289      48.600  44.580  64.210  1.00  0.00           C
ATOM   4681  HB1 LEU A 289      48.530  45.640  63.880  1.00  0.00           H
ATOM   4682  HB2 LEU A 289      48.560  43.990  63.270  1.00  0.00           H
ATOM   4683  CG  LEU A 289      49.880  44.190  65.050  1.00  0.00           C
ATOM   4684  HG  LEU A 289      49.980  45.020  65.790  1.00  0.00           H
ATOM   4685  CD1 LEU A 289      49.870  42.830  65.770  1.00  0.00           C
ATOM   4686 HD11 LEU A 289      49.690  42.010  65.050  1.00  0.00           H
ATOM   4687 HD12 LEU A 289      49.080  42.740  66.550  1.00  0.00           H
ATOM   4688 HD13 LEU A 289      50.840  42.660  66.280  1.00  0.00           H
ATOM   4689  CD2 LEU A 289      51.030  44.240  64.090  1.00  0.00           C
ATOM   4690 HD21 LEU A 289      51.070  43.420  63.340  1.00  0.00           H
ATOM   4691 HD22 LEU A 289      51.920  44.210  64.760  1.00  0.00           H
ATOM   4692 HD23 LEU A 289      51.000  45.180  63.490  1.00  0.00           H
ATOM   4693  C   LEU A 289      46.790  45.180  65.720  1.00  0.00           C
ATOM   4694  O   LEU A 289      46.870  44.840  66.930  1.00  0.00           O
ATOM   4695  N   ASP A 290      46.420  46.390  65.300  1.00  0.00           N
ATOM   4696  HN  ASP A 290      46.380  46.470  64.300  1.00  0.00           H
ATOM   4697  CA  ASP A 290      46.180  47.490  66.140  1.00  0.00           C
ATOM   4698  HA  ASP A 290      47.040  47.570  66.780  1.00  0.00           H
ATOM   4699  CB  ASP A 290      45.950  48.840  65.380  1.00  0.00           C
ATOM   4700  HB1 ASP A 290      45.660  49.640  66.110  1.00  0.00           H
ATOM   4701  HB2 ASP A 290      45.180  48.580  64.630  1.00  0.00           H
ATOM   4702  CG  ASP A 290      47.210  49.110  64.580  1.00  0.00           C
ATOM   4703  OD1 ASP A 290      48.320  49.160  65.060  1.00  0.00           O
ATOM   4704  OD2 ASP A 290      47.040  49.200  63.190  1.00  0.00           O
ATOM   4705  HD2 ASP A 290      47.940  49.020  62.920  1.00  0.00           H
ATOM   4706  C   ASP A 290      44.920  47.210  67.120  1.00  0.00           C
ATOM   4707  O   ASP A 290      45.050  47.640  68.250  1.00  0.00           O
ATOM   4708  N   PRO A 291      43.740  46.550  66.830  1.00  0.00           N
ATOM   4709  CD  PRO A 291      43.210  46.490  65.400  1.00  0.00           C
ATOM   4710  HD1 PRO A 291      43.980  46.000  64.770  1.00  0.00           H
ATOM   4711  HD2 PRO A 291      42.960  47.510  65.050  1.00  0.00           H
ATOM   4712  CA  PRO A 291      42.830  45.890  67.770  1.00  0.00           C
ATOM   4713  HA  PRO A 291      42.330  46.790  68.130  1.00  0.00           H
ATOM   4714  CB  PRO A 291      41.860  45.060  66.900  1.00  0.00           C
ATOM   4715  HB1 PRO A 291      40.840  44.930  67.310  1.00  0.00           H
ATOM   4716  HB2 PRO A 291      42.380  44.100  66.720  1.00  0.00           H
ATOM   4717  CG  PRO A 291      41.860  45.810  65.540  1.00  0.00           C
ATOM   4718  HG1 PRO A 291      41.770  45.100  64.700  1.00  0.00           H
ATOM   4719  HG2 PRO A 291      41.150  46.670  65.570  1.00  0.00           H
ATOM   4720  C   PRO A 291      43.470  45.150  68.860  1.00  0.00           C
ATOM   4721  O   PRO A 291      42.980  45.410  69.980  1.00  0.00           O
ATOM   4722  N   VAL A 292      44.390  44.310  68.690  1.00  0.00           N
ATOM   4723  HN  VAL A 292      44.610  44.040  67.750  1.00  0.00           H
ATOM   4724  CA  VAL A 292      45.080  43.530  69.690  1.00  0.00           C
ATOM   4725  HA  VAL A 292      44.340  43.250  70.430  1.00  0.00           H
ATOM   4726  CB  VAL A 292      45.640  42.300  68.950  1.00  0.00           C
ATOM   4727  HB  VAL A 292      46.360  42.410  68.110  1.00  0.00           H
ATOM   4728  CG1 VAL A 292      46.290  41.400  70.000  1.00  0.00           C
ATOM   4729 HG11 VAL A 292      46.570  40.410  69.590  1.00  0.00           H
ATOM   4730 HG12 VAL A 292      45.550  41.300  70.820  1.00  0.00           H
ATOM   4731 HG13 VAL A 292      47.150  41.940  70.460  1.00  0.00           H
ATOM   4732  CG2 VAL A 292      44.420  41.440  68.400  1.00  0.00           C
ATOM   4733 HG21 VAL A 292      43.560  41.360  69.100  1.00  0.00           H
ATOM   4734 HG22 VAL A 292      44.750  40.400  68.150  1.00  0.00           H
ATOM   4735 HG23 VAL A 292      44.060  41.830  67.420  1.00  0.00           H
ATOM   4736  C   VAL A 292      46.110  44.430  70.430  1.00  0.00           C
ATOM   4737  O   VAL A 292      46.150  44.440  71.690  1.00  0.00           O
ATOM   4738  N   VAL A 293      47.020  45.010  69.670  1.00  0.00           N
ATOM   4739  HN  VAL A 293      46.850  44.990  68.690  1.00  0.00           H
ATOM   4740  CA  VAL A 293      48.150  45.770  70.210  1.00  0.00           C
ATOM   4741  HA  VAL A 293      48.580  45.230  71.050  1.00  0.00           H
ATOM   4742  CB  VAL A 293      49.170  46.020  69.090  1.00  0.00           C
ATOM   4743  HB  VAL A 293      48.880  46.630  68.200  1.00  0.00           H
ATOM   4744  CG1 VAL A 293      50.470  46.660  69.690  1.00  0.00           C
ATOM   4745 HG11 VAL A 293      51.180  46.960  68.900  1.00  0.00           H
ATOM   4746 HG12 VAL A 293      51.020  45.960  70.360  1.00  0.00           H
ATOM   4747 HG13 VAL A 293      50.190  47.490  70.380  1.00  0.00           H
ATOM   4748  CG2 VAL A 293      49.610  44.650  68.590  1.00  0.00           C
ATOM   4749 HG21 VAL A 293      49.860  43.990  69.450  1.00  0.00           H
ATOM   4750 HG22 VAL A 293      50.600  44.730  68.080  1.00  0.00           H
ATOM   4751 HG23 VAL A 293      48.950  44.090  67.900  1.00  0.00           H
ATOM   4752  C   VAL A 293      47.730  47.020  70.970  1.00  0.00           C
ATOM   4753  O   VAL A 293      48.170  47.140  72.090  1.00  0.00           O
ATOM   4754  N   TYR A 294      46.950  48.010  70.440  1.00  0.00           N
ATOM   4755  HN  TYR A 294      46.390  47.830  69.630  1.00  0.00           H
ATOM   4756  CA  TYR A 294      46.880  49.310  71.070  1.00  0.00           C
ATOM   4757  HA  TYR A 294      47.640  49.390  71.820  1.00  0.00           H
ATOM   4758  CB  TYR A 294      47.250  50.270  69.890  1.00  0.00           C
ATOM   4759  HB1 TYR A 294      47.000  51.310  70.180  1.00  0.00           H
ATOM   4760  HB2 TYR A 294      46.580  50.260  69.000  1.00  0.00           H
ATOM   4761  CG  TYR A 294      48.710  50.140  69.570  1.00  0.00           C
ATOM   4762  CD1 TYR A 294      49.740  50.790  70.270  1.00  0.00           C
ATOM   4763  HD1 TYR A 294      49.420  51.250  71.180  1.00  0.00           H
ATOM   4764  CE1 TYR A 294      51.080  50.520  69.840  1.00  0.00           C
ATOM   4765  HE1 TYR A 294      51.900  50.790  70.490  1.00  0.00           H
ATOM   4766  CZ  TYR A 294      51.380  49.860  68.630  1.00  0.00           C
ATOM   4767  OH  TYR A 294      52.690  49.470  68.220  1.00  0.00           O
ATOM   4768  HH  TYR A 294      53.230  49.710  68.980  1.00  0.00           H
ATOM   4769  CD2 TYR A 294      49.030  49.730  68.260  1.00  0.00           C
ATOM   4770  HD2 TYR A 294      48.170  49.360  67.700  1.00  0.00           H
ATOM   4771  CE2 TYR A 294      50.290  49.670  67.750  1.00  0.00           C
ATOM   4772  HE2 TYR A 294      50.530  49.260  66.780  1.00  0.00           H
ATOM   4773  C   TYR A 294      45.580  49.780  71.740  1.00  0.00           C
ATOM   4774  O   TYR A 294      45.510  50.520  72.710  1.00  0.00           O
ATOM   4775  N   TYR A 295      44.420  49.460  71.110  1.00  0.00           N
ATOM   4776  HN  TYR A 295      44.500  48.690  70.470  1.00  0.00           H
ATOM   4777  CA  TYR A 295      43.200  50.130  71.420  1.00  0.00           C
ATOM   4778  HA  TYR A 295      43.380  51.180  71.290  1.00  0.00           H
ATOM   4779  CB  TYR A 295      42.210  49.730  70.320  1.00  0.00           C
ATOM   4780  HB1 TYR A 295      41.220  50.180  70.540  1.00  0.00           H
ATOM   4781  HB2 TYR A 295      42.100  48.620  70.350  1.00  0.00           H
ATOM   4782  CG  TYR A 295      42.530  50.170  68.880  1.00  0.00           C
ATOM   4783  CD1 TYR A 295      43.580  51.060  68.500  1.00  0.00           C
ATOM   4784  HD1 TYR A 295      44.180  51.520  69.270  1.00  0.00           H
ATOM   4785  CE1 TYR A 295      43.770  51.470  67.180  1.00  0.00           C
ATOM   4786  HE1 TYR A 295      44.610  52.090  66.890  1.00  0.00           H
ATOM   4787  CZ  TYR A 295      43.010  50.850  66.130  1.00  0.00           C
ATOM   4788  OH  TYR A 295      43.250  51.090  64.680  1.00  0.00           O
ATOM   4789  HH  TYR A 295      42.700  50.550  64.100  1.00  0.00           H
ATOM   4790  CD2 TYR A 295      41.840  49.550  67.880  1.00  0.00           C
ATOM   4791  HD2 TYR A 295      41.170  48.760  68.170  1.00  0.00           H
ATOM   4792  CE2 TYR A 295      42.040  49.880  66.450  1.00  0.00           C
ATOM   4793  HE2 TYR A 295      41.310  49.380  65.830  1.00  0.00           H
ATOM   4794  C   TYR A 295      42.650  49.760  72.760  1.00  0.00           C
ATOM   4795  O   TYR A 295      41.820  50.590  73.230  1.00  0.00           O
ATOM   4796  N   PHE A 296      42.930  48.570  73.390  1.00  0.00           N
ATOM   4797  HN  PHE A 296      43.480  47.910  72.890  1.00  0.00           H
ATOM   4798  CA  PHE A 296      42.370  48.350  74.700  1.00  0.00           C
ATOM   4799  HA  PHE A 296      41.870  49.220  75.090  1.00  0.00           H
ATOM   4800  CB  PHE A 296      41.360  47.140  74.510  1.00  0.00           C
ATOM   4801  HB1 PHE A 296      40.800  47.100  75.460  1.00  0.00           H
ATOM   4802  HB2 PHE A 296      41.950  46.190  74.490  1.00  0.00           H
ATOM   4803  CG  PHE A 296      40.410  47.250  73.320  1.00  0.00           C
ATOM   4804  CD1 PHE A 296      40.570  46.360  72.240  1.00  0.00           C
ATOM   4805  HD1 PHE A 296      41.350  45.640  72.450  1.00  0.00           H
ATOM   4806  CE1 PHE A 296      39.900  46.560  71.010  1.00  0.00           C
ATOM   4807  HE1 PHE A 296      40.160  45.870  70.220  1.00  0.00           H
ATOM   4808  CZ  PHE A 296      39.020  47.580  70.900  1.00  0.00           C
ATOM   4809  HZ  PHE A 296      38.490  47.650  69.970  1.00  0.00           H
ATOM   4810  CD2 PHE A 296      39.560  48.400  73.140  1.00  0.00           C
ATOM   4811  HD2 PHE A 296      39.450  49.090  73.950  1.00  0.00           H
ATOM   4812  CE2 PHE A 296      38.820  48.490  71.950  1.00  0.00           C
ATOM   4813  HE2 PHE A 296      38.090  49.270  71.900  1.00  0.00           H
ATOM   4814  C   PHE A 296      43.380  47.980  75.770  1.00  0.00           C
ATOM   4815  O   PHE A 296      43.110  47.440  76.810  1.00  0.00           O
ATOM   4816  N   SER A 297      44.660  48.270  75.560  1.00  0.00           N
ATOM   4817  HN  SER A 297      45.040  48.790  74.790  1.00  0.00           H
ATOM   4818  CA  SER A 297      45.750  47.560  76.170  1.00  0.00           C
ATOM   4819  HA  SER A 297      45.340  47.170  77.100  1.00  0.00           H
ATOM   4820  CB  SER A 297      46.380  46.500  75.290  1.00  0.00           C
ATOM   4821  HB1 SER A 297      46.920  47.010  74.460  1.00  0.00           H
ATOM   4822  HB2 SER A 297      45.590  45.800  74.930  1.00  0.00           H
ATOM   4823  OG  SER A 297      47.360  45.780  76.060  1.00  0.00           O
ATOM   4824  HG1 SER A 297      46.850  45.420  76.790  1.00  0.00           H
ATOM   4825  C   SER A 297      46.800  48.560  76.570  1.00  0.00           C
ATOM   4826  O   SER A 297      47.090  49.400  75.750  1.00  0.00           O
ATOM   4827  N   SER A 298      47.390  48.430  77.790  1.00  0.00           N
ATOM   4828  HN  SER A 298      47.210  47.610  78.330  1.00  0.00           H
ATOM   4829  CA  SER A 298      48.340  49.400  78.330  1.00  0.00           C
ATOM   4830  HA  SER A 298      48.010  50.380  77.990  1.00  0.00           H
ATOM   4831  CB  SER A 298      48.220  49.480  79.920  1.00  0.00           C
ATOM   4832  HB1 SER A 298      47.150  49.720  80.060  1.00  0.00           H
ATOM   4833  HB2 SER A 298      48.910  50.260  80.280  1.00  0.00           H
ATOM   4834  OG  SER A 298      48.560  48.240  80.540  1.00  0.00           O
ATOM   4835  HG1 SER A 298      48.170  47.550  80.020  1.00  0.00           H
ATOM   4836  C   SER A 298      49.810  49.150  77.990  1.00  0.00           C
ATOM   4837  O   SER A 298      50.260  48.010  77.950  1.00  0.00           O
ATOM   4838  N   PRO A 299      50.560  50.150  77.660  1.00  0.00           N
ATOM   4839  CD  PRO A 299      50.170  51.590  77.840  1.00  0.00           C
ATOM   4840  HD1 PRO A 299      49.610  51.810  78.790  1.00  0.00           H
ATOM   4841  HD2 PRO A 299      49.670  51.850  76.890  1.00  0.00           H
ATOM   4842  CA  PRO A 299      52.070  50.130  77.540  1.00  0.00           C
ATOM   4843  HA  PRO A 299      52.160  49.510  76.660  1.00  0.00           H
ATOM   4844  CB  PRO A 299      52.580  51.600  77.290  1.00  0.00           C
ATOM   4845  HB1 PRO A 299      52.490  51.810  76.200  1.00  0.00           H
ATOM   4846  HB2 PRO A 299      53.620  51.770  77.630  1.00  0.00           H
ATOM   4847  CG  PRO A 299      51.490  52.440  78.060  1.00  0.00           C
ATOM   4848  HG1 PRO A 299      51.800  52.440  79.130  1.00  0.00           H
ATOM   4849  HG2 PRO A 299      51.420  53.470  77.650  1.00  0.00           H
ATOM   4850  C   PRO A 299      52.870  49.580  78.730  1.00  0.00           C
ATOM   4851  O   PRO A 299      52.430  49.700  79.880  1.00  0.00           O
ATOM   4852  N   SER A 300      53.980  48.910  78.540  1.00  0.00           N
ATOM   4853  HN  SER A 300      54.340  48.780  77.610  1.00  0.00           H
ATOM   4854  CA  SER A 300      54.690  48.070  79.490  1.00  0.00           C
ATOM   4855  HA  SER A 300      54.020  47.240  79.640  1.00  0.00           H
ATOM   4856  CB  SER A 300      55.990  47.740  78.860  1.00  0.00           C
ATOM   4857  HB1 SER A 300      56.650  47.200  79.570  1.00  0.00           H
ATOM   4858  HB2 SER A 300      56.500  48.680  78.570  1.00  0.00           H
ATOM   4859  OG  SER A 300      55.720  46.960  77.680  1.00  0.00           O
ATOM   4860  HG1 SER A 300      55.490  47.660  77.060  1.00  0.00           H
ATOM   4861  C   SER A 300      54.890  48.680  80.850  1.00  0.00           C
ATOM   4862  O   SER A 300      55.190  49.870  80.930  1.00  0.00           O
ATOM   4863  NT  SER A 300      54.840  47.890  81.970  1.00  0.00           N
ATOM   4864  HNT SER A 300      54.510  46.950  81.920  1.00  0.00           H
ATOM   4865  CAT SER A 300      55.140  48.260  83.370  1.00  0.00           C
ATOM   4866  HT1 SER A 300      55.420  49.330  83.540  1.00  0.00           H
ATOM   4867  HT2 SER A 300      56.040  47.660  83.630  1.00  0.00           H
ATOM   4868  HT3 SER A 300      54.390  47.820  84.060  1.00  0.00           H
TER
ENDMDL
