# Supplementary material for: Structural basis of hydroxycarboxylic acid receptor signaling mechanisms through ligand binding
Source: Nat Commun. 2023 Sep 22;14:5899. doi: 10.1038/s41467-023-41650-7 (PMC10516952; doi:10.1038/s41467-023-41650-7)
Supplement: Supplementary file 4 — Source Data [file 41467_2023_41650_MOESM4_ESM.zip › source file/molecular dynamics simulations trajectories/without_gsk_run2/without_gsk_run2_100ns.pdb]

REMARK    GENERATED BY TRJCONV
TITLE     Title t= 100000.00000 step= 50000000
REMARK    THIS IS A SIMULATION BOX
CRYST1   95.847   95.847  111.692  90.00  90.00  90.00 P 1           1
MODEL        1
ATOM      1  CAY HSD A   9      51.700  41.690  23.530  1.00  0.00           C
ATOM      2  HY1 HSD A   9      51.230  40.950  22.860  1.00  0.00           H
ATOM      3  HY2 HSD A   9      52.590  41.310  24.080  1.00  0.00           H
ATOM      4  HY3 HSD A   9      52.050  42.540  22.900  1.00  0.00           H
ATOM      5  CY  HSD A   9      50.620  42.140  24.350  1.00  0.00           C
ATOM      6  OY  HSD A   9      49.500  41.980  23.890  1.00  0.00           O
ATOM      7  N   HSD A   9      51.010  42.650  25.510  1.00  0.00           N
ATOM      8  HN  HSD A   9      52.000  42.660  25.610  1.00  0.00           H
ATOM      9  CA  HSD A   9      50.230  43.220  26.580  1.00  0.00           C
ATOM     10  HA  HSD A   9      49.180  43.080  26.350  1.00  0.00           H
ATOM     11  CB  HSD A   9      50.670  42.610  27.960  1.00  0.00           C
ATOM     12  HB1 HSD A   9      50.050  43.020  28.780  1.00  0.00           H
ATOM     13  HB2 HSD A   9      51.750  42.880  28.020  1.00  0.00           H
ATOM     14  ND1 HSD A   9      51.520  40.310  27.800  1.00  0.00           N
ATOM     15  HD1 HSD A   9      52.400  40.690  27.550  1.00  0.00           H
ATOM     16  CG  HSD A   9      50.480  41.090  28.030  1.00  0.00           C
ATOM     17  CE1 HSD A   9      51.130  39.040  28.110  1.00  0.00           C
ATOM     18  HE1 HSD A   9      51.750  38.160  27.970  1.00  0.00           H
ATOM     19  NE2 HSD A   9      49.900  38.990  28.530  1.00  0.00           N
ATOM     20  CD2 HSD A   9      49.520  40.290  28.570  1.00  0.00           C
ATOM     21  HD2 HSD A   9      48.470  40.470  28.780  1.00  0.00           H
ATOM     22  C   HSD A   9      50.390  44.720  26.600  1.00  0.00           C
ATOM     23  O   HSD A   9      49.810  45.360  27.510  1.00  0.00           O
ATOM     24  N   PHE A  10      51.110  45.340  25.660  1.00  0.00           N
ATOM     25  HN  PHE A  10      51.550  44.740  25.000  1.00  0.00           H
ATOM     26  CA  PHE A  10      51.550  46.700  25.710  1.00  0.00           C
ATOM     27  HA  PHE A  10      52.210  46.880  26.540  1.00  0.00           H
ATOM     28  CB  PHE A  10      52.470  47.010  24.450  1.00  0.00           C
ATOM     29  HB1 PHE A  10      52.930  48.010  24.610  1.00  0.00           H
ATOM     30  HB2 PHE A  10      51.980  47.070  23.460  1.00  0.00           H
ATOM     31  CG  PHE A  10      53.460  45.920  24.420  1.00  0.00           C
ATOM     32  CD1 PHE A  10      54.470  45.790  25.380  1.00  0.00           C
ATOM     33  HD1 PHE A  10      54.420  46.470  26.240  1.00  0.00           H
ATOM     34  CE1 PHE A  10      55.460  44.770  25.310  1.00  0.00           C
ATOM     35  HE1 PHE A  10      56.130  44.600  26.150  1.00  0.00           H
ATOM     36  CZ  PHE A  10      55.550  43.970  24.170  1.00  0.00           C
ATOM     37  HZ  PHE A  10      56.280  43.190  24.030  1.00  0.00           H
ATOM     38  CD2 PHE A  10      53.560  45.060  23.250  1.00  0.00           C
ATOM     39  HD2 PHE A  10      52.810  45.190  22.500  1.00  0.00           H
ATOM     40  CE2 PHE A  10      54.600  44.060  23.200  1.00  0.00           C
ATOM     41  HE2 PHE A  10      54.620  43.470  22.290  1.00  0.00           H
ATOM     42  C   PHE A  10      50.390  47.780  25.770  1.00  0.00           C
ATOM     43  O   PHE A  10      49.550  47.940  24.860  1.00  0.00           O
ATOM     44  N   LEU A  11      50.550  48.770  26.630  1.00  0.00           N
ATOM     45  HN  LEU A  11      51.190  48.720  27.390  1.00  0.00           H
ATOM     46  CA  LEU A  11      49.820  49.970  26.670  1.00  0.00           C
ATOM     47  HA  LEU A  11      49.340  50.040  25.710  1.00  0.00           H
ATOM     48  CB  LEU A  11      48.700  50.090  27.730  1.00  0.00           C
ATOM     49  HB1 LEU A  11      48.350  51.120  27.980  1.00  0.00           H
ATOM     50  HB2 LEU A  11      49.170  49.540  28.580  1.00  0.00           H
ATOM     51  CG  LEU A  11      47.310  49.330  27.550  1.00  0.00           C
ATOM     52  HG  LEU A  11      46.530  49.750  28.220  1.00  0.00           H
ATOM     53  CD1 LEU A  11      46.800  49.590  26.120  1.00  0.00           C
ATOM     54 HD11 LEU A  11      46.630  50.670  25.900  1.00  0.00           H
ATOM     55 HD12 LEU A  11      45.820  49.080  26.140  1.00  0.00           H
ATOM     56 HD13 LEU A  11      47.430  49.070  25.370  1.00  0.00           H
ATOM     57  CD2 LEU A  11      47.330  47.850  27.870  1.00  0.00           C
ATOM     58 HD21 LEU A  11      48.180  47.310  27.410  1.00  0.00           H
ATOM     59 HD22 LEU A  11      46.370  47.480  27.440  1.00  0.00           H
ATOM     60 HD23 LEU A  11      47.440  47.760  28.970  1.00  0.00           H
ATOM     61  C   LEU A  11      50.870  51.080  26.920  1.00  0.00           C
ATOM     62  O   LEU A  11      51.950  50.870  27.520  1.00  0.00           O
ATOM     63  N   GLU A  12      50.500  52.220  26.430  1.00  0.00           N
ATOM     64  HN  GLU A  12      49.840  52.280  25.690  1.00  0.00           H
ATOM     65  CA  GLU A  12      51.120  53.470  26.790  1.00  0.00           C
ATOM     66  HA  GLU A  12      52.180  53.270  26.920  1.00  0.00           H
ATOM     67  CB  GLU A  12      51.180  54.450  25.670  1.00  0.00           C
ATOM     68  HB1 GLU A  12      50.130  54.680  25.410  1.00  0.00           H
ATOM     69  HB2 GLU A  12      51.650  53.980  24.790  1.00  0.00           H
ATOM     70  CG  GLU A  12      52.010  55.810  26.140  1.00  0.00           C
ATOM     71  HG1 GLU A  12      52.890  55.470  26.710  1.00  0.00           H
ATOM     72  HG2 GLU A  12      51.510  56.450  26.900  1.00  0.00           H
ATOM     73  CD  GLU A  12      52.440  56.610  24.960  1.00  0.00           C
ATOM     74  OE1 GLU A  12      51.600  57.220  24.330  1.00  0.00           O
ATOM     75  OE2 GLU A  12      53.640  56.590  24.560  1.00  0.00           O
ATOM     76  C   GLU A  12      50.470  54.090  28.110  1.00  0.00           C
ATOM     77  O   GLU A  12      49.280  54.390  28.210  1.00  0.00           O
ATOM     78  N   ILE A  13      51.270  54.110  29.210  1.00  0.00           N
ATOM     79  HN  ILE A  13      52.180  53.730  29.050  1.00  0.00           H
ATOM     80  CA  ILE A  13      50.830  54.650  30.480  1.00  0.00           C
ATOM     81  HA  ILE A  13      49.830  55.040  30.330  1.00  0.00           H
ATOM     82  CB  ILE A  13      50.760  53.470  31.490  1.00  0.00           C
ATOM     83  HB  ILE A  13      51.790  53.040  31.550  1.00  0.00           H
ATOM     84  CG2 ILE A  13      50.330  53.990  32.930  1.00  0.00           C
ATOM     85 HG21 ILE A  13      51.090  54.650  33.410  1.00  0.00           H
ATOM     86 HG22 ILE A  13      50.390  53.110  33.610  1.00  0.00           H
ATOM     87 HG23 ILE A  13      49.300  54.400  32.980  1.00  0.00           H
ATOM     88  CG1 ILE A  13      49.780  52.380  30.990  1.00  0.00           C
ATOM     89 HG11 ILE A  13      50.160  52.070  30.010  1.00  0.00           H
ATOM     90 HG12 ILE A  13      48.810  52.920  30.930  1.00  0.00           H
ATOM     91  CD  ILE A  13      49.730  51.140  31.850  1.00  0.00           C
ATOM     92  HD1 ILE A  13      49.310  51.340  32.860  1.00  0.00           H
ATOM     93  HD2 ILE A  13      50.680  50.600  32.100  1.00  0.00           H
ATOM     94  HD3 ILE A  13      48.930  50.610  31.290  1.00  0.00           H
ATOM     95  C   ILE A  13      51.710  55.700  31.080  1.00  0.00           C
ATOM     96  O   ILE A  13      52.890  55.560  31.440  1.00  0.00           O
ATOM     97  N   ASP A  14      51.040  56.910  31.190  1.00  0.00           N
ATOM     98  HN  ASP A  14      50.080  57.030  30.940  1.00  0.00           H
ATOM     99  CA  ASP A  14      51.710  58.210  31.570  1.00  0.00           C
ATOM    100  HA  ASP A  14      50.940  58.950  31.430  1.00  0.00           H
ATOM    101  CB  ASP A  14      51.810  58.220  33.060  1.00  0.00           C
ATOM    102  HB1 ASP A  14      52.540  57.450  33.390  1.00  0.00           H
ATOM    103  HB2 ASP A  14      50.790  58.050  33.440  1.00  0.00           H
ATOM    104  CG  ASP A  14      52.260  59.580  33.700  1.00  0.00           C
ATOM    105  OD1 ASP A  14      53.060  59.520  34.630  1.00  0.00           O
ATOM    106  OD2 ASP A  14      51.710  60.650  33.480  1.00  0.00           O
ATOM    107  C   ASP A  14      52.970  58.470  30.710  1.00  0.00           C
ATOM    108  O   ASP A  14      54.030  58.820  31.170  1.00  0.00           O
ATOM    109  N   LYS A  15      52.830  58.190  29.380  1.00  0.00           N
ATOM    110  HN  LYS A  15      51.910  58.160  29.000  1.00  0.00           H
ATOM    111  CA  LYS A  15      53.950  58.400  28.430  1.00  0.00           C
ATOM    112  HA  LYS A  15      53.550  58.000  27.510  1.00  0.00           H
ATOM    113  CB  LYS A  15      54.310  59.830  28.200  1.00  0.00           C
ATOM    114  HB1 LYS A  15      55.260  59.920  27.620  1.00  0.00           H
ATOM    115  HB2 LYS A  15      54.570  60.250  29.190  1.00  0.00           H
ATOM    116  CG  LYS A  15      53.160  60.650  27.600  1.00  0.00           C
ATOM    117  HG1 LYS A  15      53.590  61.670  27.420  1.00  0.00           H
ATOM    118  HG2 LYS A  15      52.430  60.730  28.420  1.00  0.00           H
ATOM    119  CD  LYS A  15      52.560  60.170  26.250  1.00  0.00           C
ATOM    120  HD1 LYS A  15      52.030  61.100  25.950  1.00  0.00           H
ATOM    121  HD2 LYS A  15      51.770  59.400  26.420  1.00  0.00           H
ATOM    122  CE  LYS A  15      53.590  59.800  25.190  1.00  0.00           C
ATOM    123  HE1 LYS A  15      54.220  58.890  25.330  1.00  0.00           H
ATOM    124  HE2 LYS A  15      54.360  60.600  25.070  1.00  0.00           H
ATOM    125  NZ  LYS A  15      52.870  59.570  23.990  1.00  0.00           N
ATOM    126  HZ1 LYS A  15      52.180  58.810  24.140  1.00  0.00           H
ATOM    127  HZ2 LYS A  15      53.500  59.380  23.190  1.00  0.00           H
ATOM    128  HZ3 LYS A  15      52.430  60.470  23.740  1.00  0.00           H
ATOM    129  C   LYS A  15      55.090  57.410  28.620  1.00  0.00           C
ATOM    130  O   LYS A  15      56.270  57.710  28.290  1.00  0.00           O
ATOM    131  N   LYS A  16      54.850  56.250  29.200  1.00  0.00           N
ATOM    132  HN  LYS A  16      53.990  56.120  29.690  1.00  0.00           H
ATOM    133  CA  LYS A  16      55.890  55.170  29.350  1.00  0.00           C
ATOM    134  HA  LYS A  16      56.690  55.450  28.680  1.00  0.00           H
ATOM    135  CB  LYS A  16      56.440  55.110  30.760  1.00  0.00           C
ATOM    136  HB1 LYS A  16      57.160  54.270  30.880  1.00  0.00           H
ATOM    137  HB2 LYS A  16      55.550  54.970  31.420  1.00  0.00           H
ATOM    138  CG  LYS A  16      57.180  56.440  31.110  1.00  0.00           C
ATOM    139  HG1 LYS A  16      56.510  57.270  30.840  1.00  0.00           H
ATOM    140  HG2 LYS A  16      58.100  56.600  30.510  1.00  0.00           H
ATOM    141  CD  LYS A  16      57.470  56.500  32.640  1.00  0.00           C
ATOM    142  HD1 LYS A  16      58.040  57.410  32.890  1.00  0.00           H
ATOM    143  HD2 LYS A  16      58.030  55.570  32.860  1.00  0.00           H
ATOM    144  CE  LYS A  16      56.140  56.510  33.500  1.00  0.00           C
ATOM    145  HE1 LYS A  16      55.530  55.580  33.410  1.00  0.00           H
ATOM    146  HE2 LYS A  16      55.590  57.410  33.180  1.00  0.00           H
ATOM    147  NZ  LYS A  16      56.450  56.600  34.980  1.00  0.00           N
ATOM    148  HZ1 LYS A  16      55.770  57.290  35.360  1.00  0.00           H
ATOM    149  HZ2 LYS A  16      57.390  57.040  35.120  1.00  0.00           H
ATOM    150  HZ3 LYS A  16      56.370  55.650  35.390  1.00  0.00           H
ATOM    151  C   LYS A  16      55.300  53.810  28.880  1.00  0.00           C
ATOM    152  O   LYS A  16      54.170  53.400  29.240  1.00  0.00           O
ATOM    153  N   ASN A  17      55.910  52.970  28.060  1.00  0.00           N
ATOM    154  HN  ASN A  17      56.890  53.160  27.980  1.00  0.00           H
ATOM    155  CA  ASN A  17      55.430  51.720  27.620  1.00  0.00           C
ATOM    156  HA  ASN A  17      54.400  51.860  27.340  1.00  0.00           H
ATOM    157  CB  ASN A  17      56.340  51.190  26.510  1.00  0.00           C
ATOM    158  HB1 ASN A  17      55.850  50.240  26.170  1.00  0.00           H
ATOM    159  HB2 ASN A  17      57.370  51.070  26.910  1.00  0.00           H
ATOM    160  CG  ASN A  17      56.470  52.100  25.320  1.00  0.00           C
ATOM    161  OD1 ASN A  17      56.070  53.270  25.160  1.00  0.00           O
ATOM    162  ND2 ASN A  17      57.010  51.510  24.200  1.00  0.00           N
ATOM    163 HD21 ASN A  17      57.090  52.110  23.410  1.00  0.00           H
ATOM    164 HD22 ASN A  17      57.180  50.520  24.240  1.00  0.00           H
ATOM    165  C   ASN A  17      55.530  50.670  28.730  1.00  0.00           C
ATOM    166  O   ASN A  17      56.570  50.470  29.310  1.00  0.00           O
ATOM    167  N   CYS A  18      54.410  50.030  29.000  1.00  0.00           N
ATOM    168  HN  CYS A  18      53.570  50.420  28.650  1.00  0.00           H
ATOM    169  CA  CYS A  18      54.110  49.240  30.080  1.00  0.00           C
ATOM    170  HA  CYS A  18      54.980  48.850  30.600  1.00  0.00           H
ATOM    171  CB  CYS A  18      53.240  50.040  31.110  1.00  0.00           C
ATOM    172  HB1 CYS A  18      52.940  49.390  31.970  1.00  0.00           H
ATOM    173  HB2 CYS A  18      52.280  50.240  30.590  1.00  0.00           H
ATOM    174  SG  CYS A  18      54.030  51.590  31.870  1.00  0.00           S
ATOM    175  C   CYS A  18      53.210  48.130  29.650  1.00  0.00           C
ATOM    176  O   CYS A  18      52.250  48.340  28.910  1.00  0.00           O
ATOM    177  N   CYS A  19      53.470  47.040  30.270  1.00  0.00           N
ATOM    178  HN  CYS A  19      54.300  47.030  30.800  1.00  0.00           H
ATOM    179  CA  CYS A  19      52.770  45.800  30.140  1.00  0.00           C
ATOM    180  HA  CYS A  19      52.220  45.800  29.220  1.00  0.00           H
ATOM    181  CB  CYS A  19      53.800  44.610  30.060  1.00  0.00           C
ATOM    182  HB1 CYS A  19      53.300  43.630  29.940  1.00  0.00           H
ATOM    183  HB2 CYS A  19      54.290  44.520  31.060  1.00  0.00           H
ATOM    184  SG  CYS A  19      55.220  44.890  28.920  1.00  0.00           S
ATOM    185  C   CYS A  19      51.750  45.670  31.250  1.00  0.00           C
ATOM    186  O   CYS A  19      52.050  45.760  32.430  1.00  0.00           O
ATOM    187  N   VAL A  20      50.480  45.440  30.880  1.00  0.00           N
ATOM    188  HN  VAL A  20      50.180  45.330  29.930  1.00  0.00           H
ATOM    189  CA  VAL A  20      49.340  45.390  31.740  1.00  0.00           C
ATOM    190  HA  VAL A  20      49.600  45.780  32.720  1.00  0.00           H
ATOM    191  CB  VAL A  20      48.230  46.340  31.280  1.00  0.00           C
ATOM    192  HB  VAL A  20      47.900  46.030  30.260  1.00  0.00           H
ATOM    193  CG1 VAL A  20      47.010  46.270  32.260  1.00  0.00           C
ATOM    194 HG11 VAL A  20      46.390  45.380  32.040  1.00  0.00           H
ATOM    195 HG12 VAL A  20      46.390  47.190  32.310  1.00  0.00           H
ATOM    196 HG13 VAL A  20      47.460  46.240  33.280  1.00  0.00           H
ATOM    197  CG2 VAL A  20      48.770  47.720  31.160  1.00  0.00           C
ATOM    198 HG21 VAL A  20      49.350  48.120  32.030  1.00  0.00           H
ATOM    199 HG22 VAL A  20      47.930  48.450  31.100  1.00  0.00           H
ATOM    200 HG23 VAL A  20      49.320  47.890  30.200  1.00  0.00           H
ATOM    201  C   VAL A  20      48.690  44.000  31.890  1.00  0.00           C
ATOM    202  O   VAL A  20      48.170  43.410  30.950  1.00  0.00           O
ATOM    203  N   PHE A  21      48.830  43.330  33.040  1.00  0.00           N
ATOM    204  HN  PHE A  21      49.500  43.740  33.650  1.00  0.00           H
ATOM    205  CA  PHE A  21      48.420  41.960  33.150  1.00  0.00           C
ATOM    206  HA  PHE A  21      48.430  41.500  32.170  1.00  0.00           H
ATOM    207  CB  PHE A  21      49.660  41.360  33.970  1.00  0.00           C
ATOM    208  HB1 PHE A  21      49.350  40.340  34.300  1.00  0.00           H
ATOM    209  HB2 PHE A  21      49.850  41.980  34.880  1.00  0.00           H
ATOM    210  CG  PHE A  21      50.860  41.370  33.090  1.00  0.00           C
ATOM    211  CD1 PHE A  21      51.990  42.240  33.140  1.00  0.00           C
ATOM    212  HD1 PHE A  21      51.960  43.030  33.870  1.00  0.00           H
ATOM    213  CE1 PHE A  21      53.130  42.060  32.340  1.00  0.00           C
ATOM    214  HE1 PHE A  21      53.910  42.790  32.530  1.00  0.00           H
ATOM    215  CZ  PHE A  21      53.090  41.080  31.370  1.00  0.00           C
ATOM    216  HZ  PHE A  21      53.870  40.940  30.630  1.00  0.00           H
ATOM    217  CD2 PHE A  21      51.030  40.200  32.280  1.00  0.00           C
ATOM    218  HD2 PHE A  21      50.240  39.460  32.360  1.00  0.00           H
ATOM    219  CE2 PHE A  21      52.030  40.230  31.360  1.00  0.00           C
ATOM    220  HE2 PHE A  21      52.030  39.440  30.630  1.00  0.00           H
ATOM    221  C   PHE A  21      47.050  41.640  33.780  1.00  0.00           C
ATOM    222  O   PHE A  21      46.740  41.920  34.980  1.00  0.00           O
ATOM    223  N   ARG A  22      46.130  40.920  33.130  1.00  0.00           N
ATOM    224  HN  ARG A  22      46.380  40.630  32.210  1.00  0.00           H
ATOM    225  CA  ARG A  22      44.740  40.770  33.490  1.00  0.00           C
ATOM    226  HA  ARG A  22      44.420  41.280  34.390  1.00  0.00           H
ATOM    227  CB  ARG A  22      43.950  41.240  32.290  1.00  0.00           C
ATOM    228  HB1 ARG A  22      42.870  41.160  32.520  1.00  0.00           H
ATOM    229  HB2 ARG A  22      44.000  40.600  31.390  1.00  0.00           H
ATOM    230  CG  ARG A  22      44.200  42.760  31.870  1.00  0.00           C
ATOM    231  HG1 ARG A  22      45.240  43.060  31.640  1.00  0.00           H
ATOM    232  HG2 ARG A  22      43.860  43.430  32.690  1.00  0.00           H
ATOM    233  CD  ARG A  22      43.400  43.070  30.600  1.00  0.00           C
ATOM    234  HD1 ARG A  22      43.360  44.170  30.490  1.00  0.00           H
ATOM    235  HD2 ARG A  22      42.320  42.780  30.660  1.00  0.00           H
ATOM    236  NE  ARG A  22      44.090  42.560  29.370  1.00  0.00           N
ATOM    237  HE  ARG A  22      45.070  42.380  29.430  1.00  0.00           H
ATOM    238  CZ  ARG A  22      43.520  41.990  28.280  1.00  0.00           C
ATOM    239  NH1 ARG A  22      42.200  41.860  28.150  1.00  0.00           N
ATOM    240 HH11 ARG A  22      41.770  41.330  27.410  1.00  0.00           H
ATOM    241 HH12 ARG A  22      41.680  42.580  28.580  1.00  0.00           H
ATOM    242  NH2 ARG A  22      44.270  41.410  27.420  1.00  0.00           N
ATOM    243 HH21 ARG A  22      45.260  41.450  27.420  1.00  0.00           H
ATOM    244 HH22 ARG A  22      43.880  40.770  26.760  1.00  0.00           H
ATOM    245  C   ARG A  22      44.420  39.290  33.600  1.00  0.00           C
ATOM    246  O   ARG A  22      43.400  38.790  33.100  1.00  0.00           O
ATOM    247  N   ASP A  23      45.400  38.480  34.070  1.00  0.00           N
ATOM    248  HN  ASP A  23      46.270  38.890  34.380  1.00  0.00           H
ATOM    249  CA  ASP A  23      45.340  37.100  34.020  1.00  0.00           C
ATOM    250  HA  ASP A  23      44.900  36.730  33.110  1.00  0.00           H
ATOM    251  CB  ASP A  23      46.750  36.480  34.060  1.00  0.00           C
ATOM    252  HB1 ASP A  23      46.700  35.370  34.180  1.00  0.00           H
ATOM    253  HB2 ASP A  23      47.440  36.980  34.770  1.00  0.00           H
ATOM    254  CG  ASP A  23      47.480  36.660  32.710  1.00  0.00           C
ATOM    255  OD1 ASP A  23      48.660  36.260  32.650  1.00  0.00           O
ATOM    256  OD2 ASP A  23      46.850  37.180  31.770  1.00  0.00           O
ATOM    257  C   ASP A  23      44.510  36.470  35.060  1.00  0.00           C
ATOM    258  O   ASP A  23      44.120  37.080  36.040  1.00  0.00           O
ATOM    259  N   ASP A  24      44.130  35.180  34.950  1.00  0.00           N
ATOM    260  HN  ASP A  24      44.570  34.590  34.270  1.00  0.00           H
ATOM    261  CA  ASP A  24      43.140  34.480  35.820  1.00  0.00           C
ATOM    262  HA  ASP A  24      42.280  35.130  35.890  1.00  0.00           H
ATOM    263  CB  ASP A  24      42.840  33.080  35.270  1.00  0.00           C
ATOM    264  HB1 ASP A  24      42.380  33.200  34.270  1.00  0.00           H
ATOM    265  HB2 ASP A  24      42.050  32.600  35.900  1.00  0.00           H
ATOM    266  CG  ASP A  24      43.920  32.050  35.130  1.00  0.00           C
ATOM    267  OD1 ASP A  24      45.080  32.370  34.690  1.00  0.00           O
ATOM    268  OD2 ASP A  24      43.590  30.830  35.250  1.00  0.00           O
ATOM    269  C   ASP A  24      43.670  34.290  37.250  1.00  0.00           C
ATOM    270  O   ASP A  24      42.860  34.010  38.120  1.00  0.00           O
ATOM    271  N   PHE A  25      44.980  34.500  37.600  1.00  0.00           N
ATOM    272  HN  PHE A  25      45.660  34.540  36.880  1.00  0.00           H
ATOM    273  CA  PHE A  25      45.480  34.530  38.960  1.00  0.00           C
ATOM    274  HA  PHE A  25      45.270  33.590  39.450  1.00  0.00           H
ATOM    275  CB  PHE A  25      47.030  34.660  38.880  1.00  0.00           C
ATOM    276  HB1 PHE A  25      47.280  35.620  38.400  1.00  0.00           H
ATOM    277  HB2 PHE A  25      47.590  33.920  38.260  1.00  0.00           H
ATOM    278  CG  PHE A  25      47.710  34.570  40.280  1.00  0.00           C
ATOM    279  CD1 PHE A  25      48.430  33.450  40.700  1.00  0.00           C
ATOM    280  HD1 PHE A  25      48.510  32.520  40.160  1.00  0.00           H
ATOM    281  CE1 PHE A  25      49.260  33.530  41.820  1.00  0.00           C
ATOM    282  HE1 PHE A  25      49.620  32.560  42.090  1.00  0.00           H
ATOM    283  CZ  PHE A  25      49.310  34.690  42.580  1.00  0.00           C
ATOM    284  HZ  PHE A  25      49.830  34.660  43.520  1.00  0.00           H
ATOM    285  CD2 PHE A  25      47.870  35.790  41.020  1.00  0.00           C
ATOM    286  HD2 PHE A  25      47.420  36.650  40.570  1.00  0.00           H
ATOM    287  CE2 PHE A  25      48.590  35.850  42.240  1.00  0.00           C
ATOM    288  HE2 PHE A  25      48.690  36.780  42.770  1.00  0.00           H
ATOM    289  C   PHE A  25      44.780  35.650  39.790  1.00  0.00           C
ATOM    290  O   PHE A  25      44.370  35.520  40.990  1.00  0.00           O
ATOM    291  N   ILE A  26      44.630  36.860  39.150  1.00  0.00           N
ATOM    292  HN  ILE A  26      44.920  36.800  38.190  1.00  0.00           H
ATOM    293  CA  ILE A  26      43.990  38.000  39.720  1.00  0.00           C
ATOM    294  HA  ILE A  26      44.440  38.230  40.680  1.00  0.00           H
ATOM    295  CB  ILE A  26      44.130  39.340  38.910  1.00  0.00           C
ATOM    296  HB  ILE A  26      43.630  39.020  37.980  1.00  0.00           H
ATOM    297  CG2 ILE A  26      43.290  40.490  39.560  1.00  0.00           C
ATOM    298 HG21 ILE A  26      43.710  41.480  39.290  1.00  0.00           H
ATOM    299 HG22 ILE A  26      43.420  40.320  40.650  1.00  0.00           H
ATOM    300 HG23 ILE A  26      42.210  40.390  39.320  1.00  0.00           H
ATOM    301  CG1 ILE A  26      45.600  39.730  38.610  1.00  0.00           C
ATOM    302 HG11 ILE A  26      46.220  39.660  39.530  1.00  0.00           H
ATOM    303 HG12 ILE A  26      45.550  40.790  38.240  1.00  0.00           H
ATOM    304  CD  ILE A  26      46.220  38.940  37.500  1.00  0.00           C
ATOM    305  HD1 ILE A  26      45.810  39.240  36.510  1.00  0.00           H
ATOM    306  HD2 ILE A  26      46.160  37.840  37.680  1.00  0.00           H
ATOM    307  HD3 ILE A  26      47.270  39.280  37.390  1.00  0.00           H
ATOM    308  C   ILE A  26      42.510  37.730  39.950  1.00  0.00           C
ATOM    309  O   ILE A  26      41.930  37.860  41.040  1.00  0.00           O
ATOM    310  N   VAL A  27      41.870  37.180  38.890  1.00  0.00           N
ATOM    311  HN  VAL A  27      42.260  37.010  37.980  1.00  0.00           H
ATOM    312  CA  VAL A  27      40.440  36.820  38.830  1.00  0.00           C
ATOM    313  HA  VAL A  27      39.890  37.710  39.120  1.00  0.00           H
ATOM    314  CB  VAL A  27      40.120  36.280  37.430  1.00  0.00           C
ATOM    315  HB  VAL A  27      40.570  35.280  37.220  1.00  0.00           H
ATOM    316  CG1 VAL A  27      38.640  35.960  37.270  1.00  0.00           C
ATOM    317 HG11 VAL A  27      38.250  36.080  36.240  1.00  0.00           H
ATOM    318 HG12 VAL A  27      38.090  36.780  37.790  1.00  0.00           H
ATOM    319 HG13 VAL A  27      38.210  35.080  37.800  1.00  0.00           H
ATOM    320  CG2 VAL A  27      40.530  37.160  36.290  1.00  0.00           C
ATOM    321 HG21 VAL A  27      40.270  36.800  35.270  1.00  0.00           H
ATOM    322 HG22 VAL A  27      41.630  37.320  36.330  1.00  0.00           H
ATOM    323 HG23 VAL A  27      40.020  38.110  36.530  1.00  0.00           H
ATOM    324  C   VAL A  27      40.050  35.770  39.820  1.00  0.00           C
ATOM    325  O   VAL A  27      39.130  35.970  40.590  1.00  0.00           O
ATOM    326  N   LYS A  28      40.800  34.630  39.860  1.00  0.00           N
ATOM    327  HN  LYS A  28      41.630  34.470  39.340  1.00  0.00           H
ATOM    328  CA  LYS A  28      40.690  33.470  40.770  1.00  0.00           C
ATOM    329  HA  LYS A  28      39.660  33.140  40.690  1.00  0.00           H
ATOM    330  CB  LYS A  28      41.420  32.290  40.120  1.00  0.00           C
ATOM    331  HB1 LYS A  28      41.660  31.500  40.870  1.00  0.00           H
ATOM    332  HB2 LYS A  28      42.450  32.610  39.860  1.00  0.00           H
ATOM    333  CG  LYS A  28      40.730  31.750  38.870  1.00  0.00           C
ATOM    334  HG1 LYS A  28      40.570  32.560  38.130  1.00  0.00           H
ATOM    335  HG2 LYS A  28      39.740  31.390  39.220  1.00  0.00           H
ATOM    336  CD  LYS A  28      41.530  30.690  38.110  1.00  0.00           C
ATOM    337  HD1 LYS A  28      41.800  29.870  38.810  1.00  0.00           H
ATOM    338  HD2 LYS A  28      42.480  31.100  37.720  1.00  0.00           H
ATOM    339  CE  LYS A  28      40.630  30.130  37.010  1.00  0.00           C
ATOM    340  HE1 LYS A  28      40.200  31.000  36.470  1.00  0.00           H
ATOM    341  HE2 LYS A  28      39.730  29.670  37.460  1.00  0.00           H
ATOM    342  NZ  LYS A  28      41.500  29.210  36.220  1.00  0.00           N
ATOM    343  HZ1 LYS A  28      40.950  28.640  35.570  1.00  0.00           H
ATOM    344  HZ2 LYS A  28      42.150  28.620  36.790  1.00  0.00           H
ATOM    345  HZ3 LYS A  28      42.150  29.750  35.610  1.00  0.00           H
ATOM    346  C   LYS A  28      41.080  33.590  42.240  1.00  0.00           C
ATOM    347  O   LYS A  28      40.250  33.320  43.130  1.00  0.00           O
ATOM    348  N   VAL A  29      42.380  34.020  42.430  1.00  0.00           N
ATOM    349  HN  VAL A  29      42.930  34.380  41.670  1.00  0.00           H
ATOM    350  CA  VAL A  29      42.900  33.840  43.780  1.00  0.00           C
ATOM    351  HA  VAL A  29      42.500  33.060  44.400  1.00  0.00           H
ATOM    352  CB  VAL A  29      44.470  33.660  43.670  1.00  0.00           C
ATOM    353  HB  VAL A  29      44.920  34.540  43.140  1.00  0.00           H
ATOM    354  CG1 VAL A  29      45.200  33.530  45.030  1.00  0.00           C
ATOM    355 HG11 VAL A  29      45.110  34.430  45.680  1.00  0.00           H
ATOM    356 HG12 VAL A  29      46.320  33.490  44.980  1.00  0.00           H
ATOM    357 HG13 VAL A  29      44.770  32.650  45.560  1.00  0.00           H
ATOM    358  CG2 VAL A  29      44.750  32.420  42.780  1.00  0.00           C
ATOM    359 HG21 VAL A  29      44.330  32.400  41.750  1.00  0.00           H
ATOM    360 HG22 VAL A  29      44.510  31.490  43.330  1.00  0.00           H
ATOM    361 HG23 VAL A  29      45.850  32.390  42.670  1.00  0.00           H
ATOM    362  C   VAL A  29      42.680  35.030  44.760  1.00  0.00           C
ATOM    363  O   VAL A  29      42.220  34.870  45.880  1.00  0.00           O
ATOM    364  N   LEU A  30      42.980  36.260  44.300  1.00  0.00           N
ATOM    365  HN  LEU A  30      43.340  36.380  43.370  1.00  0.00           H
ATOM    366  CA  LEU A  30      42.930  37.410  45.110  1.00  0.00           C
ATOM    367  HA  LEU A  30      43.710  37.330  45.850  1.00  0.00           H
ATOM    368  CB  LEU A  30      43.460  38.670  44.350  1.00  0.00           C
ATOM    369  HB1 LEU A  30      43.000  39.590  44.770  1.00  0.00           H
ATOM    370  HB2 LEU A  30      43.240  38.540  43.260  1.00  0.00           H
ATOM    371  CG  LEU A  30      44.990  38.870  44.260  1.00  0.00           C
ATOM    372  HG  LEU A  30      45.160  39.640  43.490  1.00  0.00           H
ATOM    373  CD1 LEU A  30      45.500  39.430  45.550  1.00  0.00           C
ATOM    374 HD11 LEU A  30      45.470  38.740  46.420  1.00  0.00           H
ATOM    375 HD12 LEU A  30      44.970  40.400  45.690  1.00  0.00           H
ATOM    376 HD13 LEU A  30      46.580  39.670  45.470  1.00  0.00           H
ATOM    377  CD2 LEU A  30      45.780  37.700  43.750  1.00  0.00           C
ATOM    378 HD21 LEU A  30      45.660  36.830  44.430  1.00  0.00           H
ATOM    379 HD22 LEU A  30      46.860  37.970  43.780  1.00  0.00           H
ATOM    380 HD23 LEU A  30      45.490  37.410  42.710  1.00  0.00           H
ATOM    381  C   LEU A  30      41.550  37.740  45.710  1.00  0.00           C
ATOM    382  O   LEU A  30      41.560  38.000  46.920  1.00  0.00           O
ATOM    383  N   PRO A  31      40.370  37.690  45.100  1.00  0.00           N
ATOM    384  CD  PRO A  31      40.250  37.800  43.600  1.00  0.00           C
ATOM    385  HD1 PRO A  31      40.390  36.770  43.170  1.00  0.00           H
ATOM    386  HD2 PRO A  31      40.920  38.510  43.070  1.00  0.00           H
ATOM    387  CA  PRO A  31      39.160  37.970  45.770  1.00  0.00           C
ATOM    388  HA  PRO A  31      39.330  38.920  46.270  1.00  0.00           H
ATOM    389  CB  PRO A  31      38.110  38.010  44.660  1.00  0.00           C
ATOM    390  HB1 PRO A  31      37.320  38.750  44.940  1.00  0.00           H
ATOM    391  HB2 PRO A  31      37.700  37.000  44.450  1.00  0.00           H
ATOM    392  CG  PRO A  31      38.820  38.370  43.340  1.00  0.00           C
ATOM    393  HG1 PRO A  31      38.360  37.810  42.500  1.00  0.00           H
ATOM    394  HG2 PRO A  31      38.990  39.470  43.250  1.00  0.00           H
ATOM    395  C   PRO A  31      38.800  37.020  46.890  1.00  0.00           C
ATOM    396  O   PRO A  31      38.370  37.500  47.910  1.00  0.00           O
ATOM    397  N   PRO A  32      38.860  35.650  46.950  1.00  0.00           N
ATOM    398  CD  PRO A  32      38.860  34.770  45.760  1.00  0.00           C
ATOM    399  HD1 PRO A  32      39.800  34.900  45.180  1.00  0.00           H
ATOM    400  HD2 PRO A  32      37.990  35.040  45.130  1.00  0.00           H
ATOM    401  CA  PRO A  32      38.880  34.840  48.210  1.00  0.00           C
ATOM    402  HA  PRO A  32      37.890  35.060  48.580  1.00  0.00           H
ATOM    403  CB  PRO A  32      39.180  33.370  47.680  1.00  0.00           C
ATOM    404  HB1 PRO A  32      38.800  32.620  48.410  1.00  0.00           H
ATOM    405  HB2 PRO A  32      40.280  33.240  47.720  1.00  0.00           H
ATOM    406  CG  PRO A  32      38.600  33.300  46.270  1.00  0.00           C
ATOM    407  HG1 PRO A  32      39.090  32.620  45.540  1.00  0.00           H
ATOM    408  HG2 PRO A  32      37.500  33.290  46.410  1.00  0.00           H
ATOM    409  C   PRO A  32      39.780  35.300  49.250  1.00  0.00           C
ATOM    410  O   PRO A  32      39.530  35.260  50.450  1.00  0.00           O
ATOM    411  N   VAL A  33      41.030  35.710  48.830  1.00  0.00           N
ATOM    412  HN  VAL A  33      41.170  35.530  47.860  1.00  0.00           H
ATOM    413  CA  VAL A  33      42.050  36.180  49.780  1.00  0.00           C
ATOM    414  HA  VAL A  33      42.280  35.470  50.560  1.00  0.00           H
ATOM    415  CB  VAL A  33      43.370  36.290  48.980  1.00  0.00           C
ATOM    416  HB  VAL A  33      43.160  36.730  47.980  1.00  0.00           H
ATOM    417  CG1 VAL A  33      44.420  37.150  49.760  1.00  0.00           C
ATOM    418 HG11 VAL A  33      45.500  37.010  49.540  1.00  0.00           H
ATOM    419 HG12 VAL A  33      44.270  36.990  50.850  1.00  0.00           H
ATOM    420 HG13 VAL A  33      44.230  38.230  49.570  1.00  0.00           H
ATOM    421  CG2 VAL A  33      43.980  34.910  48.810  1.00  0.00           C
ATOM    422 HG21 VAL A  33      43.320  34.190  48.280  1.00  0.00           H
ATOM    423 HG22 VAL A  33      44.230  34.560  49.830  1.00  0.00           H
ATOM    424 HG23 VAL A  33      44.890  35.120  48.200  1.00  0.00           H
ATOM    425  C   VAL A  33      41.550  37.500  50.390  1.00  0.00           C
ATOM    426  O   VAL A  33      41.540  37.650  51.610  1.00  0.00           O
ATOM    427  N   LEU A  34      41.050  38.450  49.560  1.00  0.00           N
ATOM    428  HN  LEU A  34      40.940  38.310  48.580  1.00  0.00           H
ATOM    429  CA  LEU A  34      40.280  39.580  50.030  1.00  0.00           C
ATOM    430  HA  LEU A  34      40.930  40.050  50.750  1.00  0.00           H
ATOM    431  CB  LEU A  34      40.080  40.640  48.950  1.00  0.00           C
ATOM    432  HB1 LEU A  34      39.540  41.510  49.410  1.00  0.00           H
ATOM    433  HB2 LEU A  34      39.340  40.190  48.250  1.00  0.00           H
ATOM    434  CG  LEU A  34      41.330  41.230  48.230  1.00  0.00           C
ATOM    435  HG  LEU A  34      41.690  40.480  47.500  1.00  0.00           H
ATOM    436  CD1 LEU A  34      40.950  42.370  47.410  1.00  0.00           C
ATOM    437 HD11 LEU A  34      40.600  43.310  47.880  1.00  0.00           H
ATOM    438 HD12 LEU A  34      40.130  42.080  46.720  1.00  0.00           H
ATOM    439 HD13 LEU A  34      41.780  42.660  46.730  1.00  0.00           H
ATOM    440  CD2 LEU A  34      42.470  41.610  49.150  1.00  0.00           C
ATOM    441 HD21 LEU A  34      42.010  42.060  50.060  1.00  0.00           H
ATOM    442 HD22 LEU A  34      43.240  42.260  48.690  1.00  0.00           H
ATOM    443 HD23 LEU A  34      42.990  40.680  49.490  1.00  0.00           H
ATOM    444  C   LEU A  34      38.970  39.270  50.790  1.00  0.00           C
ATOM    445  O   LEU A  34      38.640  40.030  51.700  1.00  0.00           O
ATOM    446  N   GLY A  35      38.160  38.290  50.410  1.00  0.00           N
ATOM    447  HN  GLY A  35      38.260  37.830  49.530  1.00  0.00           H
ATOM    448  CA  GLY A  35      36.960  37.950  51.120  1.00  0.00           C
ATOM    449  HA1 GLY A  35      36.590  37.050  50.670  1.00  0.00           H
ATOM    450  HA2 GLY A  35      36.370  38.850  51.120  1.00  0.00           H
ATOM    451  C   GLY A  35      37.210  37.490  52.610  1.00  0.00           C
ATOM    452  O   GLY A  35      36.410  37.790  53.500  1.00  0.00           O
ATOM    453  N   LEU A  36      38.270  36.680  52.850  1.00  0.00           N
ATOM    454  HN  LEU A  36      38.790  36.430  52.040  1.00  0.00           H
ATOM    455  CA  LEU A  36      38.740  36.180  54.080  1.00  0.00           C
ATOM    456  HA  LEU A  36      37.870  35.780  54.580  1.00  0.00           H
ATOM    457  CB  LEU A  36      39.840  35.070  53.750  1.00  0.00           C
ATOM    458  HB1 LEU A  36      40.640  35.320  53.010  1.00  0.00           H
ATOM    459  HB2 LEU A  36      39.380  34.260  53.170  1.00  0.00           H
ATOM    460  CG  LEU A  36      40.640  34.600  55.000  1.00  0.00           C
ATOM    461  HG  LEU A  36      40.950  35.470  55.620  1.00  0.00           H
ATOM    462  CD1 LEU A  36      39.790  33.640  55.850  1.00  0.00           C
ATOM    463 HD11 LEU A  36      38.870  34.190  56.160  1.00  0.00           H
ATOM    464 HD12 LEU A  36      40.450  33.450  56.720  1.00  0.00           H
ATOM    465 HD13 LEU A  36      39.500  32.700  55.320  1.00  0.00           H
ATOM    466  CD2 LEU A  36      42.000  34.000  54.600  1.00  0.00           C
ATOM    467 HD21 LEU A  36      41.770  33.350  53.720  1.00  0.00           H
ATOM    468 HD22 LEU A  36      42.500  33.300  55.310  1.00  0.00           H
ATOM    469 HD23 LEU A  36      42.720  34.770  54.240  1.00  0.00           H
ATOM    470  C   LEU A  36      39.230  37.340  54.940  1.00  0.00           C
ATOM    471  O   LEU A  36      38.800  37.580  56.080  1.00  0.00           O
ATOM    472  N   GLU A  37      40.080  38.210  54.310  1.00  0.00           N
ATOM    473  HN  GLU A  37      40.470  37.990  53.420  1.00  0.00           H
ATOM    474  CA  GLU A  37      40.500  39.400  54.980  1.00  0.00           C
ATOM    475  HA  GLU A  37      41.020  39.140  55.880  1.00  0.00           H
ATOM    476  CB  GLU A  37      41.620  40.050  54.010  1.00  0.00           C
ATOM    477  HB1 GLU A  37      41.800  41.070  54.410  1.00  0.00           H
ATOM    478  HB2 GLU A  37      41.240  40.090  52.960  1.00  0.00           H
ATOM    479  CG  GLU A  37      42.990  39.330  54.040  1.00  0.00           C
ATOM    480  HG1 GLU A  37      42.890  38.420  53.420  1.00  0.00           H
ATOM    481  HG2 GLU A  37      43.250  39.020  55.080  1.00  0.00           H
ATOM    482  CD  GLU A  37      44.020  40.230  53.350  1.00  0.00           C
ATOM    483  OE1 GLU A  37      44.230  40.530  52.200  1.00  0.00           O
ATOM    484  OE2 GLU A  37      44.830  40.770  54.350  1.00  0.00           O
ATOM    485  HE2 GLU A  37      45.580  41.100  53.840  1.00  0.00           H
ATOM    486  C   GLU A  37      39.450  40.500  55.380  1.00  0.00           C
ATOM    487  O   GLU A  37      39.530  41.090  56.470  1.00  0.00           O
ATOM    488  N   PHE A  38      38.430  40.730  54.520  1.00  0.00           N
ATOM    489  HN  PHE A  38      38.410  40.410  53.570  1.00  0.00           H
ATOM    490  CA  PHE A  38      37.260  41.500  54.890  1.00  0.00           C
ATOM    491  HA  PHE A  38      37.580  42.520  55.040  1.00  0.00           H
ATOM    492  CB  PHE A  38      36.230  41.500  53.780  1.00  0.00           C
ATOM    493  HB1 PHE A  38      36.020  40.430  53.550  1.00  0.00           H
ATOM    494  HB2 PHE A  38      36.690  41.960  52.880  1.00  0.00           H
ATOM    495  CG  PHE A  38      34.980  42.310  54.060  1.00  0.00           C
ATOM    496  CD1 PHE A  38      35.030  43.710  54.020  1.00  0.00           C
ATOM    497  HD1 PHE A  38      35.980  44.180  53.870  1.00  0.00           H
ATOM    498  CE1 PHE A  38      33.850  44.450  54.350  1.00  0.00           C
ATOM    499  HE1 PHE A  38      33.830  45.490  54.630  1.00  0.00           H
ATOM    500  CZ  PHE A  38      32.650  43.770  54.570  1.00  0.00           C
ATOM    501  HZ  PHE A  38      31.800  44.310  54.980  1.00  0.00           H
ATOM    502  CD2 PHE A  38      33.750  41.670  54.140  1.00  0.00           C
ATOM    503  HD2 PHE A  38      33.710  40.600  53.980  1.00  0.00           H
ATOM    504  CE2 PHE A  38      32.570  42.400  54.390  1.00  0.00           C
ATOM    505  HE2 PHE A  38      31.670  41.790  54.500  1.00  0.00           H
ATOM    506  C   PHE A  38      36.670  41.050  56.220  1.00  0.00           C
ATOM    507  O   PHE A  38      36.410  41.840  57.120  1.00  0.00           O
ATOM    508  N   ILE A  39      36.410  39.740  56.420  1.00  0.00           N
ATOM    509  HN  ILE A  39      36.780  38.990  55.860  1.00  0.00           H
ATOM    510  CA  ILE A  39      35.740  39.290  57.710  1.00  0.00           C
ATOM    511  HA  ILE A  39      34.830  39.830  57.810  1.00  0.00           H
ATOM    512  CB  ILE A  39      35.350  37.830  57.580  1.00  0.00           C
ATOM    513  HB  ILE A  39      36.260  37.210  57.400  1.00  0.00           H
ATOM    514  CG2 ILE A  39      34.710  37.390  58.910  1.00  0.00           C
ATOM    515 HG21 ILE A  39      35.140  37.620  59.900  1.00  0.00           H
ATOM    516 HG22 ILE A  39      34.580  36.300  58.680  1.00  0.00           H
ATOM    517 HG23 ILE A  39      33.650  37.730  58.970  1.00  0.00           H
ATOM    518  CG1 ILE A  39      34.480  37.570  56.310  1.00  0.00           C
ATOM    519 HG11 ILE A  39      34.060  36.550  56.240  1.00  0.00           H
ATOM    520 HG12 ILE A  39      35.170  37.680  55.440  1.00  0.00           H
ATOM    521  CD  ILE A  39      33.310  38.550  56.050  1.00  0.00           C
ATOM    522  HD1 ILE A  39      33.720  39.580  55.990  1.00  0.00           H
ATOM    523  HD2 ILE A  39      32.450  38.640  56.740  1.00  0.00           H
ATOM    524  HD3 ILE A  39      32.920  38.370  55.030  1.00  0.00           H
ATOM    525  C   ILE A  39      36.580  39.670  58.970  1.00  0.00           C
ATOM    526  O   ILE A  39      36.140  40.150  60.020  1.00  0.00           O
ATOM    527  N   PHE A  40      37.900  39.440  58.900  1.00  0.00           N
ATOM    528  HN  PHE A  40      38.330  39.090  58.070  1.00  0.00           H
ATOM    529  CA  PHE A  40      38.870  39.750  59.880  1.00  0.00           C
ATOM    530  HA  PHE A  40      38.590  39.230  60.790  1.00  0.00           H
ATOM    531  CB  PHE A  40      40.290  39.320  59.440  1.00  0.00           C
ATOM    532  HB1 PHE A  40      41.120  39.800  60.030  1.00  0.00           H
ATOM    533  HB2 PHE A  40      40.350  39.470  58.340  1.00  0.00           H
ATOM    534  CG  PHE A  40      40.640  37.900  59.800  1.00  0.00           C
ATOM    535  CD1 PHE A  40      41.000  36.920  58.900  1.00  0.00           C
ATOM    536  HD1 PHE A  40      41.070  36.980  57.820  1.00  0.00           H
ATOM    537  CE1 PHE A  40      41.250  35.600  59.310  1.00  0.00           C
ATOM    538  HE1 PHE A  40      41.600  34.810  58.650  1.00  0.00           H
ATOM    539  CZ  PHE A  40      41.050  35.160  60.640  1.00  0.00           C
ATOM    540  HZ  PHE A  40      41.090  34.120  60.920  1.00  0.00           H
ATOM    541  CD2 PHE A  40      40.510  37.500  61.180  1.00  0.00           C
ATOM    542  HD2 PHE A  40      40.180  38.120  61.990  1.00  0.00           H
ATOM    543  CE2 PHE A  40      40.670  36.160  61.580  1.00  0.00           C
ATOM    544  HE2 PHE A  40      40.600  35.920  62.630  1.00  0.00           H
ATOM    545  C   PHE A  40      39.010  41.220  60.300  1.00  0.00           C
ATOM    546  O   PHE A  40      39.210  41.610  61.450  1.00  0.00           O
ATOM    547  N   GLY A  41      39.090  42.080  59.240  1.00  0.00           N
ATOM    548  HN  GLY A  41      39.210  41.690  58.340  1.00  0.00           H
ATOM    549  CA  GLY A  41      39.060  43.470  59.310  1.00  0.00           C
ATOM    550  HA1 GLY A  41      39.100  43.910  58.330  1.00  0.00           H
ATOM    551  HA2 GLY A  41      39.920  43.850  59.830  1.00  0.00           H
ATOM    552  C   GLY A  41      37.830  44.000  60.010  1.00  0.00           C
ATOM    553  O   GLY A  41      37.890  44.800  60.940  1.00  0.00           O
ATOM    554  N   LEU A  42      36.650  43.510  59.520  1.00  0.00           N
ATOM    555  HN  LEU A  42      36.810  42.910  58.740  1.00  0.00           H
ATOM    556  CA  LEU A  42      35.340  43.920  60.020  1.00  0.00           C
ATOM    557  HA  LEU A  42      35.250  45.000  59.920  1.00  0.00           H
ATOM    558  CB  LEU A  42      34.210  43.210  59.120  1.00  0.00           C
ATOM    559  HB1 LEU A  42      34.350  42.110  59.200  1.00  0.00           H
ATOM    560  HB2 LEU A  42      34.500  43.530  58.100  1.00  0.00           H
ATOM    561  CG  LEU A  42      32.730  43.640  59.530  1.00  0.00           C
ATOM    562  HG  LEU A  42      32.380  43.220  60.500  1.00  0.00           H
ATOM    563  CD1 LEU A  42      32.490  45.130  59.490  1.00  0.00           C
ATOM    564 HD11 LEU A  42      33.230  45.560  60.200  1.00  0.00           H
ATOM    565 HD12 LEU A  42      31.460  45.410  59.790  1.00  0.00           H
ATOM    566 HD13 LEU A  42      32.760  45.400  58.440  1.00  0.00           H
ATOM    567  CD2 LEU A  42      31.790  42.940  58.540  1.00  0.00           C
ATOM    568 HD21 LEU A  42      31.970  43.160  57.460  1.00  0.00           H
ATOM    569 HD22 LEU A  42      30.740  43.280  58.660  1.00  0.00           H
ATOM    570 HD23 LEU A  42      31.860  41.850  58.750  1.00  0.00           H
ATOM    571  C   LEU A  42      35.090  43.610  61.500  1.00  0.00           C
ATOM    572  O   LEU A  42      34.710  44.490  62.300  1.00  0.00           O
ATOM    573  N   LEU A  43      35.480  42.340  61.910  1.00  0.00           N
ATOM    574  HN  LEU A  43      35.760  41.710  61.190  1.00  0.00           H
ATOM    575  CA  LEU A  43      35.500  42.020  63.320  1.00  0.00           C
ATOM    576  HA  LEU A  43      34.540  42.330  63.700  1.00  0.00           H
ATOM    577  CB  LEU A  43      35.660  40.490  63.600  1.00  0.00           C
ATOM    578  HB1 LEU A  43      35.810  40.450  64.700  1.00  0.00           H
ATOM    579  HB2 LEU A  43      36.550  40.130  63.040  1.00  0.00           H
ATOM    580  CG  LEU A  43      34.320  39.710  63.260  1.00  0.00           C
ATOM    581  HG  LEU A  43      34.020  39.970  62.220  1.00  0.00           H
ATOM    582  CD1 LEU A  43      34.540  38.240  63.400  1.00  0.00           C
ATOM    583 HD11 LEU A  43      34.740  37.990  64.470  1.00  0.00           H
ATOM    584 HD12 LEU A  43      35.350  37.880  62.740  1.00  0.00           H
ATOM    585 HD13 LEU A  43      33.580  37.720  63.210  1.00  0.00           H
ATOM    586  CD2 LEU A  43      33.170  40.200  64.220  1.00  0.00           C
ATOM    587 HD21 LEU A  43      33.600  40.270  65.240  1.00  0.00           H
ATOM    588 HD22 LEU A  43      32.320  39.490  64.150  1.00  0.00           H
ATOM    589 HD23 LEU A  43      32.890  41.230  63.910  1.00  0.00           H
ATOM    590  C   LEU A  43      36.560  42.810  64.180  1.00  0.00           C
ATOM    591  O   LEU A  43      36.240  43.200  65.280  1.00  0.00           O
ATOM    592  N   GLY A  44      37.790  43.040  63.730  1.00  0.00           N
ATOM    593  HN  GLY A  44      38.160  42.660  62.880  1.00  0.00           H
ATOM    594  CA  GLY A  44      38.830  43.750  64.460  1.00  0.00           C
ATOM    595  HA1 GLY A  44      39.700  43.700  63.830  1.00  0.00           H
ATOM    596  HA2 GLY A  44      38.960  43.310  65.440  1.00  0.00           H
ATOM    597  C   GLY A  44      38.470  45.270  64.670  1.00  0.00           C
ATOM    598  O   GLY A  44      38.590  45.800  65.750  1.00  0.00           O
ATOM    599  N   ASN A  45      37.930  45.890  63.610  1.00  0.00           N
ATOM    600  HN  ASN A  45      37.840  45.310  62.810  1.00  0.00           H
ATOM    601  CA  ASN A  45      37.260  47.160  63.600  1.00  0.00           C
ATOM    602  HA  ASN A  45      37.980  47.730  64.160  1.00  0.00           H
ATOM    603  CB  ASN A  45      37.010  47.850  62.180  1.00  0.00           C
ATOM    604  HB1 ASN A  45      36.360  48.740  62.330  1.00  0.00           H
ATOM    605  HB2 ASN A  45      36.470  47.140  61.510  1.00  0.00           H
ATOM    606  CG  ASN A  45      38.410  48.270  61.610  1.00  0.00           C
ATOM    607  OD1 ASN A  45      38.670  49.400  61.650  1.00  0.00           O
ATOM    608  ND2 ASN A  45      39.220  47.330  61.080  1.00  0.00           N
ATOM    609 HD21 ASN A  45      38.950  46.380  61.190  1.00  0.00           H
ATOM    610 HD22 ASN A  45      40.000  47.610  60.520  1.00  0.00           H
ATOM    611  C   ASN A  45      35.940  47.100  64.380  1.00  0.00           C
ATOM    612  O   ASN A  45      35.500  48.060  65.000  1.00  0.00           O
ATOM    613  N   GLY A  46      35.250  46.000  64.480  1.00  0.00           N
ATOM    614  HN  GLY A  46      35.400  45.120  64.030  1.00  0.00           H
ATOM    615  CA  GLY A  46      34.000  45.870  65.280  1.00  0.00           C
ATOM    616  HA1 GLY A  46      33.610  44.900  64.990  1.00  0.00           H
ATOM    617  HA2 GLY A  46      33.480  46.760  64.970  1.00  0.00           H
ATOM    618  C   GLY A  46      34.270  45.900  66.740  1.00  0.00           C
ATOM    619  O   GLY A  46      33.590  46.570  67.470  1.00  0.00           O
ATOM    620  N   LEU A  47      35.260  45.150  67.180  1.00  0.00           N
ATOM    621  HN  LEU A  47      35.680  44.460  66.580  1.00  0.00           H
ATOM    622  CA  LEU A  47      35.840  45.140  68.410  1.00  0.00           C
ATOM    623  HA  LEU A  47      35.090  44.860  69.130  1.00  0.00           H
ATOM    624  CB  LEU A  47      36.880  43.980  68.320  1.00  0.00           C
ATOM    625  HB1 LEU A  47      37.700  44.250  67.610  1.00  0.00           H
ATOM    626  HB2 LEU A  47      36.480  43.090  67.800  1.00  0.00           H
ATOM    627  CG  LEU A  47      37.760  43.540  69.570  1.00  0.00           C
ATOM    628  HG  LEU A  47      38.490  44.310  69.900  1.00  0.00           H
ATOM    629  CD1 LEU A  47      36.940  43.180  70.790  1.00  0.00           C
ATOM    630 HD11 LEU A  47      36.220  44.010  70.980  1.00  0.00           H
ATOM    631 HD12 LEU A  47      37.480  42.940  71.730  1.00  0.00           H
ATOM    632 HD13 LEU A  47      36.200  42.370  70.660  1.00  0.00           H
ATOM    633  CD2 LEU A  47      38.650  42.360  69.100  1.00  0.00           C
ATOM    634 HD21 LEU A  47      39.170  42.790  68.210  1.00  0.00           H
ATOM    635 HD22 LEU A  47      38.150  41.410  68.830  1.00  0.00           H
ATOM    636 HD23 LEU A  47      39.360  42.220  69.950  1.00  0.00           H
ATOM    637  C   LEU A  47      36.490  46.450  68.810  1.00  0.00           C
ATOM    638  O   LEU A  47      36.300  47.010  69.910  1.00  0.00           O
ATOM    639  N   ALA A  48      37.350  47.000  67.950  1.00  0.00           N
ATOM    640  HN  ALA A  48      37.640  46.470  67.160  1.00  0.00           H
ATOM    641  CA  ALA A  48      37.800  48.340  68.200  1.00  0.00           C
ATOM    642  HA  ALA A  48      38.510  48.320  69.020  1.00  0.00           H
ATOM    643  CB  ALA A  48      38.680  48.750  67.010  1.00  0.00           C
ATOM    644  HB1 ALA A  48      39.580  48.140  66.790  1.00  0.00           H
ATOM    645  HB2 ALA A  48      38.980  49.810  67.160  1.00  0.00           H
ATOM    646  HB3 ALA A  48      38.030  48.610  66.110  1.00  0.00           H
ATOM    647  C   ALA A  48      36.660  49.420  68.350  1.00  0.00           C
ATOM    648  O   ALA A  48      36.780  50.180  69.300  1.00  0.00           O
ATOM    649  N   LEU A  49      35.640  49.450  67.520  1.00  0.00           N
ATOM    650  HN  LEU A  49      35.580  48.800  66.760  1.00  0.00           H
ATOM    651  CA  LEU A  49      34.470  50.260  67.700  1.00  0.00           C
ATOM    652  HA  LEU A  49      34.820  51.280  67.800  1.00  0.00           H
ATOM    653  CB  LEU A  49      33.640  50.120  66.420  1.00  0.00           C
ATOM    654  HB1 LEU A  49      33.150  49.120  66.330  1.00  0.00           H
ATOM    655  HB2 LEU A  49      34.340  50.360  65.600  1.00  0.00           H
ATOM    656  CG  LEU A  49      32.450  51.040  66.440  1.00  0.00           C
ATOM    657  HG  LEU A  49      31.610  50.620  67.050  1.00  0.00           H
ATOM    658  CD1 LEU A  49      32.730  52.580  66.700  1.00  0.00           C
ATOM    659 HD11 LEU A  49      31.870  53.280  66.730  1.00  0.00           H
ATOM    660 HD12 LEU A  49      33.500  52.780  65.930  1.00  0.00           H
ATOM    661 HD13 LEU A  49      33.290  52.800  67.630  1.00  0.00           H
ATOM    662  CD2 LEU A  49      31.860  51.010  65.010  1.00  0.00           C
ATOM    663 HD21 LEU A  49      30.950  51.620  64.870  1.00  0.00           H
ATOM    664 HD22 LEU A  49      31.580  49.950  64.810  1.00  0.00           H
ATOM    665 HD23 LEU A  49      32.570  51.240  64.170  1.00  0.00           H
ATOM    666  C   LEU A  49      33.650  50.090  68.980  1.00  0.00           C
ATOM    667  O   LEU A  49      33.240  51.060  69.650  1.00  0.00           O
ATOM    668  N   TRP A  50      33.510  48.850  69.360  1.00  0.00           N
ATOM    669  HN  TRP A  50      33.670  48.110  68.720  1.00  0.00           H
ATOM    670  CA  TRP A  50      33.050  48.560  70.710  1.00  0.00           C
ATOM    671  HA  TRP A  50      32.020  48.850  70.820  1.00  0.00           H
ATOM    672  CB  TRP A  50      33.100  47.020  70.930  1.00  0.00           C
ATOM    673  HB1 TRP A  50      34.130  46.650  70.760  1.00  0.00           H
ATOM    674  HB2 TRP A  50      32.510  46.670  70.050  1.00  0.00           H
ATOM    675  CG  TRP A  50      32.510  46.370  72.180  1.00  0.00           C
ATOM    676  CD1 TRP A  50      33.320  46.270  73.250  1.00  0.00           C
ATOM    677  HD1 TRP A  50      34.360  46.550  73.150  1.00  0.00           H
ATOM    678  NE1 TRP A  50      32.800  45.440  74.200  1.00  0.00           N
ATOM    679  HE1 TRP A  50      33.070  45.240  75.120  1.00  0.00           H
ATOM    680  CE2 TRP A  50      31.570  45.000  73.760  1.00  0.00           C
ATOM    681  CD2 TRP A  50      31.340  45.540  72.430  1.00  0.00           C
ATOM    682  CE3 TRP A  50      30.280  45.140  71.710  1.00  0.00           C
ATOM    683  HE3 TRP A  50      30.130  45.410  70.680  1.00  0.00           H
ATOM    684  CZ3 TRP A  50      29.460  44.130  72.200  1.00  0.00           C
ATOM    685  HZ3 TRP A  50      28.700  43.650  71.610  1.00  0.00           H
ATOM    686  CZ2 TRP A  50      30.710  44.060  74.310  1.00  0.00           C
ATOM    687  HZ2 TRP A  50      31.050  43.500  75.180  1.00  0.00           H
ATOM    688  CH2 TRP A  50      29.780  43.550  73.470  1.00  0.00           C
ATOM    689  HH2 TRP A  50      29.090  42.790  73.820  1.00  0.00           H
ATOM    690  C   TRP A  50      33.820  49.260  71.870  1.00  0.00           C
ATOM    691  O   TRP A  50      33.250  50.060  72.670  1.00  0.00           O
ATOM    692  N   ILE A  51      35.140  49.120  71.870  1.00  0.00           N
ATOM    693  HN  ILE A  51      35.570  48.490  71.220  1.00  0.00           H
ATOM    694  CA  ILE A  51      36.030  49.850  72.770  1.00  0.00           C
ATOM    695  HA  ILE A  51      35.660  49.460  73.710  1.00  0.00           H
ATOM    696  CB  ILE A  51      37.530  49.410  72.650  1.00  0.00           C
ATOM    697  HB  ILE A  51      37.840  49.620  71.600  1.00  0.00           H
ATOM    698  CG2 ILE A  51      38.560  50.290  73.470  1.00  0.00           C
ATOM    699 HG21 ILE A  51      38.430  51.360  73.190  1.00  0.00           H
ATOM    700 HG22 ILE A  51      39.570  49.860  73.290  1.00  0.00           H
ATOM    701 HG23 ILE A  51      38.240  50.120  74.520  1.00  0.00           H
ATOM    702  CG1 ILE A  51      37.710  47.930  72.910  1.00  0.00           C
ATOM    703 HG11 ILE A  51      38.740  47.630  72.610  1.00  0.00           H
ATOM    704 HG12 ILE A  51      37.160  47.500  72.040  1.00  0.00           H
ATOM    705  CD  ILE A  51      37.270  47.330  74.240  1.00  0.00           C
ATOM    706  HD1 ILE A  51      37.200  46.230  74.120  1.00  0.00           H
ATOM    707  HD2 ILE A  51      36.280  47.680  74.590  1.00  0.00           H
ATOM    708  HD3 ILE A  51      38.030  47.630  74.990  1.00  0.00           H
ATOM    709  C   ILE A  51      35.820  51.360  72.900  1.00  0.00           C
ATOM    710  O   ILE A  51      35.670  51.930  74.010  1.00  0.00           O
ATOM    711  N   PHE A  52      35.650  52.000  71.690  1.00  0.00           N
ATOM    712  HN  PHE A  52      35.600  51.390  70.900  1.00  0.00           H
ATOM    713  CA  PHE A  52      35.290  53.400  71.680  1.00  0.00           C
ATOM    714  HA  PHE A  52      36.020  53.940  72.250  1.00  0.00           H
ATOM    715  CB  PHE A  52      35.290  53.980  70.280  1.00  0.00           C
ATOM    716  HB1 PHE A  52      34.830  55.000  70.250  1.00  0.00           H
ATOM    717  HB2 PHE A  52      34.740  53.290  69.600  1.00  0.00           H
ATOM    718  CG  PHE A  52      36.690  54.020  69.770  1.00  0.00           C
ATOM    719  CD1 PHE A  52      37.230  53.060  68.830  1.00  0.00           C
ATOM    720  HD1 PHE A  52      36.450  52.440  68.440  1.00  0.00           H
ATOM    721  CE1 PHE A  52      38.660  52.990  68.660  1.00  0.00           C
ATOM    722  HE1 PHE A  52      39.200  52.360  67.960  1.00  0.00           H
ATOM    723  CZ  PHE A  52      39.450  53.950  69.260  1.00  0.00           C
ATOM    724  HZ  PHE A  52      40.490  53.890  68.990  1.00  0.00           H
ATOM    725  CD2 PHE A  52      37.540  54.890  70.420  1.00  0.00           C
ATOM    726  HD2 PHE A  52      37.170  55.630  71.110  1.00  0.00           H
ATOM    727  CE2 PHE A  52      38.920  54.870  70.200  1.00  0.00           C
ATOM    728  HE2 PHE A  52      39.490  55.700  70.600  1.00  0.00           H
ATOM    729  C   PHE A  52      33.910  53.740  72.310  1.00  0.00           C
ATOM    730  O   PHE A  52      33.840  54.530  73.210  1.00  0.00           O
ATOM    731  N   CYS A  53      32.800  52.970  72.030  1.00  0.00           N
ATOM    732  HN  CYS A  53      32.880  52.310  71.280  1.00  0.00           H
ATOM    733  CA  CYS A  53      31.540  53.190  72.700  1.00  0.00           C
ATOM    734  HA  CYS A  53      31.190  54.190  72.460  1.00  0.00           H
ATOM    735  CB  CYS A  53      30.420  52.280  72.090  1.00  0.00           C
ATOM    736  HB1 CYS A  53      29.520  52.310  72.750  1.00  0.00           H
ATOM    737  HB2 CYS A  53      30.710  51.210  72.120  1.00  0.00           H
ATOM    738  SG  CYS A  53      29.950  52.770  70.380  1.00  0.00           S
ATOM    739  HG1 CYS A  53      31.150  52.460  69.910  1.00  0.00           H
ATOM    740  C   CYS A  53      31.500  52.990  74.190  1.00  0.00           C
ATOM    741  O   CYS A  53      30.950  53.800  74.920  1.00  0.00           O
ATOM    742  N   PHE A  54      32.160  51.850  74.650  1.00  0.00           N
ATOM    743  HN  PHE A  54      32.650  51.330  73.970  1.00  0.00           H
ATOM    744  CA  PHE A  54      31.810  51.100  75.830  1.00  0.00           C
ATOM    745  HA  PHE A  54      30.980  51.600  76.300  1.00  0.00           H
ATOM    746  CB  PHE A  54      31.360  49.630  75.510  1.00  0.00           C
ATOM    747  HB1 PHE A  54      31.180  49.030  76.430  1.00  0.00           H
ATOM    748  HB2 PHE A  54      32.220  49.260  74.910  1.00  0.00           H
ATOM    749  CG  PHE A  54      30.090  49.620  74.690  1.00  0.00           C
ATOM    750  CD1 PHE A  54      29.990  48.890  73.510  1.00  0.00           C
ATOM    751  HD1 PHE A  54      30.770  48.190  73.250  1.00  0.00           H
ATOM    752  CE1 PHE A  54      28.790  49.000  72.740  1.00  0.00           C
ATOM    753  HE1 PHE A  54      28.680  48.390  71.840  1.00  0.00           H
ATOM    754  CZ  PHE A  54      27.760  49.860  73.100  1.00  0.00           C
ATOM    755  HZ  PHE A  54      26.930  49.910  72.420  1.00  0.00           H
ATOM    756  CD2 PHE A  54      28.970  50.380  75.090  1.00  0.00           C
ATOM    757  HD2 PHE A  54      28.890  50.870  76.060  1.00  0.00           H
ATOM    758  CE2 PHE A  54      27.870  50.590  74.230  1.00  0.00           C
ATOM    759  HE2 PHE A  54      27.120  51.330  74.520  1.00  0.00           H
ATOM    760  C   PHE A  54      32.950  50.860  76.830  1.00  0.00           C
ATOM    761  O   PHE A  54      32.780  50.180  77.860  1.00  0.00           O
ATOM    762  N   HSD A  55      34.120  51.440  76.560  1.00  0.00           N
ATOM    763  HN  HSD A  55      34.400  51.840  75.690  1.00  0.00           H
ATOM    764  CA  HSD A  55      35.370  51.500  77.330  1.00  0.00           C
ATOM    765  HA  HSD A  55      35.160  51.310  78.380  1.00  0.00           H
ATOM    766  CB  HSD A  55      36.290  50.360  76.860  1.00  0.00           C
ATOM    767  HB1 HSD A  55      36.510  50.280  75.780  1.00  0.00           H
ATOM    768  HB2 HSD A  55      35.730  49.420  77.040  1.00  0.00           H
ATOM    769  ND1 HSD A  55      37.790  49.150  78.570  1.00  0.00           N
ATOM    770  HD1 HSD A  55      37.210  48.440  78.950  1.00  0.00           H
ATOM    771  CG  HSD A  55      37.580  50.060  77.630  1.00  0.00           C
ATOM    772  CE1 HSD A  55      39.090  49.130  78.970  1.00  0.00           C
ATOM    773  HE1 HSD A  55      39.570  48.370  79.580  1.00  0.00           H
ATOM    774  NE2 HSD A  55      39.750  49.950  78.180  1.00  0.00           N
ATOM    775  CD2 HSD A  55      38.860  50.530  77.350  1.00  0.00           C
ATOM    776  HD2 HSD A  55      39.080  51.230  76.570  1.00  0.00           H
ATOM    777  C   HSD A  55      36.070  52.830  77.300  1.00  0.00           C
ATOM    778  O   HSD A  55      37.160  52.930  77.840  1.00  0.00           O
ATOM    779  N   LEU A  56      35.500  53.910  76.810  1.00  0.00           N
ATOM    780  HN  LEU A  56      34.510  53.910  76.670  1.00  0.00           H
ATOM    781  CA  LEU A  56      36.130  55.190  76.780  1.00  0.00           C
ATOM    782  HA  LEU A  56      37.200  55.060  76.840  1.00  0.00           H
ATOM    783  CB  LEU A  56      35.880  55.980  75.500  1.00  0.00           C
ATOM    784  HB1 LEU A  56      34.810  56.310  75.470  1.00  0.00           H
ATOM    785  HB2 LEU A  56      36.030  55.340  74.600  1.00  0.00           H
ATOM    786  CG  LEU A  56      36.770  57.270  75.410  1.00  0.00           C
ATOM    787  HG  LEU A  56      36.650  57.810  76.380  1.00  0.00           H
ATOM    788  CD1 LEU A  56      38.220  56.940  75.320  1.00  0.00           C
ATOM    789 HD11 LEU A  56      38.580  56.350  76.170  1.00  0.00           H
ATOM    790 HD12 LEU A  56      38.800  57.860  75.070  1.00  0.00           H
ATOM    791 HD13 LEU A  56      38.230  56.270  74.430  1.00  0.00           H
ATOM    792  CD2 LEU A  56      36.210  58.280  74.420  1.00  0.00           C
ATOM    793 HD21 LEU A  56      35.130  58.480  74.600  1.00  0.00           H
ATOM    794 HD22 LEU A  56      36.420  58.010  73.360  1.00  0.00           H
ATOM    795 HD23 LEU A  56      36.680  59.260  74.570  1.00  0.00           H
ATOM    796  C   LEU A  56      35.670  55.960  78.000  1.00  0.00           C
ATOM    797  O   LEU A  56      34.480  56.360  78.110  1.00  0.00           O
ATOM    798  N   LYS A  57      36.610  56.390  78.910  1.00  0.00           N
ATOM    799  HN  LYS A  57      37.550  56.080  78.820  1.00  0.00           H
ATOM    800  CA  LYS A  57      36.290  57.230  80.070  1.00  0.00           C
ATOM    801  HA  LYS A  57      35.310  56.940  80.430  1.00  0.00           H
ATOM    802  CB  LYS A  57      37.270  57.000  81.220  1.00  0.00           C
ATOM    803  HB1 LYS A  57      37.120  57.760  82.010  1.00  0.00           H
ATOM    804  HB2 LYS A  57      38.320  57.070  80.860  1.00  0.00           H
ATOM    805  CG  LYS A  57      37.100  55.580  81.870  1.00  0.00           C
ATOM    806  HG1 LYS A  57      37.820  55.470  82.710  1.00  0.00           H
ATOM    807  HG2 LYS A  57      37.470  54.830  81.140  1.00  0.00           H
ATOM    808  CD  LYS A  57      35.710  55.350  82.350  1.00  0.00           C
ATOM    809  HD1 LYS A  57      35.750  54.360  82.850  1.00  0.00           H
ATOM    810  HD2 LYS A  57      35.030  55.230  81.470  1.00  0.00           H
ATOM    811  CE  LYS A  57      35.190  56.460  83.210  1.00  0.00           C
ATOM    812  HE1 LYS A  57      34.880  57.390  82.680  1.00  0.00           H
ATOM    813  HE2 LYS A  57      35.980  56.790  83.920  1.00  0.00           H
ATOM    814  NZ  LYS A  57      34.040  56.010  84.040  1.00  0.00           N
ATOM    815  HZ1 LYS A  57      34.330  55.090  84.420  1.00  0.00           H
ATOM    816  HZ2 LYS A  57      33.210  55.790  83.440  1.00  0.00           H
ATOM    817  HZ3 LYS A  57      33.810  56.710  84.770  1.00  0.00           H
ATOM    818  C   LYS A  57      36.080  58.690  79.730  1.00  0.00           C
ATOM    819  O   LYS A  57      35.210  59.310  80.270  1.00  0.00           O
ATOM    820  N   SER A  58      36.860  59.250  78.730  1.00  0.00           N
ATOM    821  HN  SER A  58      37.650  58.730  78.390  1.00  0.00           H
ATOM    822  CA  SER A  58      36.840  60.640  78.280  1.00  0.00           C
ATOM    823  HA  SER A  58      35.970  60.640  77.650  1.00  0.00           H
ATOM    824  CB  SER A  58      37.070  61.720  79.390  1.00  0.00           C
ATOM    825  HB1 SER A  58      38.050  61.640  79.900  1.00  0.00           H
ATOM    826  HB2 SER A  58      36.300  61.620  80.180  1.00  0.00           H
ATOM    827  OG  SER A  58      36.960  62.960  78.850  1.00  0.00           O
ATOM    828  HG1 SER A  58      36.010  63.000  78.700  1.00  0.00           H
ATOM    829  C   SER A  58      37.990  60.710  77.380  1.00  0.00           C
ATOM    830  O   SER A  58      38.980  60.030  77.640  1.00  0.00           O
ATOM    831  N   TRP A  59      37.880  61.450  76.250  1.00  0.00           N
ATOM    832  HN  TRP A  59      36.990  61.760  75.900  1.00  0.00           H
ATOM    833  CA  TRP A  59      38.980  61.650  75.300  1.00  0.00           C
ATOM    834  HA  TRP A  59      39.280  60.660  75.010  1.00  0.00           H
ATOM    835  CB  TRP A  59      38.590  62.480  74.120  1.00  0.00           C
ATOM    836  HB1 TRP A  59      39.460  62.510  73.420  1.00  0.00           H
ATOM    837  HB2 TRP A  59      38.280  63.480  74.520  1.00  0.00           H
ATOM    838  CG  TRP A  59      37.510  61.910  73.290  1.00  0.00           C
ATOM    839  CD1 TRP A  59      36.320  62.480  73.160  1.00  0.00           C
ATOM    840  HD1 TRP A  59      35.900  63.390  73.560  1.00  0.00           H
ATOM    841  NE1 TRP A  59      35.580  61.760  72.200  1.00  0.00           N
ATOM    842  HE1 TRP A  59      34.690  61.990  71.890  1.00  0.00           H
ATOM    843  CE2 TRP A  59      36.320  60.760  71.740  1.00  0.00           C
ATOM    844  CD2 TRP A  59      37.580  60.780  72.410  1.00  0.00           C
ATOM    845  CE3 TRP A  59      38.550  59.800  72.130  1.00  0.00           C
ATOM    846  HE3 TRP A  59      39.490  59.820  72.670  1.00  0.00           H
ATOM    847  CZ3 TRP A  59      38.210  58.840  71.150  1.00  0.00           C
ATOM    848  HZ3 TRP A  59      38.960  58.070  71.060  1.00  0.00           H
ATOM    849  CZ2 TRP A  59      35.990  59.760  70.830  1.00  0.00           C
ATOM    850  HZ2 TRP A  59      35.000  59.600  70.410  1.00  0.00           H
ATOM    851  CH2 TRP A  59      36.960  58.820  70.490  1.00  0.00           C
ATOM    852  HH2 TRP A  59      36.780  58.150  69.660  1.00  0.00           H
ATOM    853  C   TRP A  59      40.280  62.240  75.970  1.00  0.00           C
ATOM    854  O   TRP A  59      40.150  63.100  76.830  1.00  0.00           O
ATOM    855  N   LYS A  60      41.440  61.680  75.640  1.00  0.00           N
ATOM    856  HN  LYS A  60      41.460  61.020  74.900  1.00  0.00           H
ATOM    857  CA  LYS A  60      42.700  62.260  75.980  1.00  0.00           C
ATOM    858  HA  LYS A  60      42.630  63.320  76.180  1.00  0.00           H
ATOM    859  CB  LYS A  60      43.400  61.450  77.090  1.00  0.00           C
ATOM    860  HB1 LYS A  60      44.380  61.940  77.230  1.00  0.00           H
ATOM    861  HB2 LYS A  60      43.590  60.380  76.830  1.00  0.00           H
ATOM    862  CG  LYS A  60      42.610  61.420  78.410  1.00  0.00           C
ATOM    863  HG1 LYS A  60      43.200  60.700  79.050  1.00  0.00           H
ATOM    864  HG2 LYS A  60      41.580  61.000  78.390  1.00  0.00           H
ATOM    865  CD  LYS A  60      42.460  62.800  79.040  1.00  0.00           C
ATOM    866  HD1 LYS A  60      42.050  63.500  78.290  1.00  0.00           H
ATOM    867  HD2 LYS A  60      43.540  63.080  79.170  1.00  0.00           H
ATOM    868  CE  LYS A  60      41.850  62.770  80.440  1.00  0.00           C
ATOM    869  HE1 LYS A  60      42.540  62.140  81.050  1.00  0.00           H
ATOM    870  HE2 LYS A  60      40.850  62.300  80.340  1.00  0.00           H
ATOM    871  NZ  LYS A  60      41.660  64.130  81.020  1.00  0.00           N
ATOM    872  HZ1 LYS A  60      42.510  64.720  81.060  1.00  0.00           H
ATOM    873  HZ2 LYS A  60      41.150  63.970  81.910  1.00  0.00           H
ATOM    874  HZ3 LYS A  60      41.000  64.670  80.420  1.00  0.00           H
ATOM    875  C   LYS A  60      43.420  62.200  74.650  1.00  0.00           C
ATOM    876  O   LYS A  60      43.050  61.430  73.770  1.00  0.00           O
ATOM    877  N   SER A  61      44.580  62.960  74.460  1.00  0.00           N
ATOM    878  HN  SER A  61      44.890  63.510  75.230  1.00  0.00           H
ATOM    879  CA  SER A  61      45.270  63.030  73.170  1.00  0.00           C
ATOM    880  HA  SER A  61      44.580  63.530  72.510  1.00  0.00           H
ATOM    881  CB  SER A  61      46.570  63.930  73.400  1.00  0.00           C
ATOM    882  HB1 SER A  61      46.360  65.020  73.460  1.00  0.00           H
ATOM    883  HB2 SER A  61      47.310  63.900  72.580  1.00  0.00           H
ATOM    884  OG  SER A  61      47.290  63.560  74.600  1.00  0.00           O
ATOM    885  HG1 SER A  61      47.980  63.030  74.220  1.00  0.00           H
ATOM    886  C   SER A  61      45.790  61.790  72.470  1.00  0.00           C
ATOM    887  O   SER A  61      45.620  61.610  71.260  1.00  0.00           O
ATOM    888  N   SER A  62      46.280  60.830  73.320  1.00  0.00           N
ATOM    889  HN  SER A  62      46.160  60.920  74.300  1.00  0.00           H
ATOM    890  CA  SER A  62      46.760  59.520  72.890  1.00  0.00           C
ATOM    891  HA  SER A  62      47.510  59.800  72.170  1.00  0.00           H
ATOM    892  CB  SER A  62      47.340  58.700  74.100  1.00  0.00           C
ATOM    893  HB1 SER A  62      47.650  57.730  73.660  1.00  0.00           H
ATOM    894  HB2 SER A  62      46.590  58.590  74.910  1.00  0.00           H
ATOM    895  OG  SER A  62      48.370  59.380  74.790  1.00  0.00           O
ATOM    896  HG1 SER A  62      49.090  59.480  74.160  1.00  0.00           H
ATOM    897  C   SER A  62      45.560  58.800  72.300  1.00  0.00           C
ATOM    898  O   SER A  62      45.560  58.130  71.260  1.00  0.00           O
ATOM    899  N   ARG A  63      44.400  58.880  72.900  1.00  0.00           N
ATOM    900  HN  ARG A  63      44.370  59.420  73.750  1.00  0.00           H
ATOM    901  CA  ARG A  63      43.160  58.280  72.470  1.00  0.00           C
ATOM    902  HA  ARG A  63      43.380  57.250  72.200  1.00  0.00           H
ATOM    903  CB  ARG A  63      41.990  58.390  73.490  1.00  0.00           C
ATOM    904  HB1 ARG A  63      41.160  57.810  73.020  1.00  0.00           H
ATOM    905  HB2 ARG A  63      41.650  59.440  73.640  1.00  0.00           H
ATOM    906  CG  ARG A  63      42.360  57.750  74.800  1.00  0.00           C
ATOM    907  HG1 ARG A  63      41.440  57.840  75.430  1.00  0.00           H
ATOM    908  HG2 ARG A  63      43.160  58.330  75.310  1.00  0.00           H
ATOM    909  CD  ARG A  63      42.830  56.280  74.650  1.00  0.00           C
ATOM    910  HD1 ARG A  63      43.710  56.140  73.980  1.00  0.00           H
ATOM    911  HD2 ARG A  63      41.910  55.790  74.240  1.00  0.00           H
ATOM    912  NE  ARG A  63      43.190  55.730  76.040  1.00  0.00           N
ATOM    913  HE  ARG A  63      43.630  56.300  76.720  1.00  0.00           H
ATOM    914  CZ  ARG A  63      42.960  54.440  76.470  1.00  0.00           C
ATOM    915  NH1 ARG A  63      42.410  53.530  75.770  1.00  0.00           N
ATOM    916 HH11 ARG A  63      41.910  53.760  74.930  1.00  0.00           H
ATOM    917 HH12 ARG A  63      42.270  52.690  76.300  1.00  0.00           H
ATOM    918  NH2 ARG A  63      43.320  54.150  77.680  1.00  0.00           N
ATOM    919 HH21 ARG A  63      43.570  54.890  78.310  1.00  0.00           H
ATOM    920 HH22 ARG A  63      42.990  53.270  78.030  1.00  0.00           H
ATOM    921  C   ARG A  63      42.610  58.800  71.220  1.00  0.00           C
ATOM    922  O   ARG A  63      42.170  58.040  70.340  1.00  0.00           O
ATOM    923  N   ILE A  64      42.570  60.140  70.970  1.00  0.00           N
ATOM    924  HN  ILE A  64      42.950  60.800  71.600  1.00  0.00           H
ATOM    925  CA  ILE A  64      42.310  60.800  69.660  1.00  0.00           C
ATOM    926  HA  ILE A  64      41.400  60.380  69.250  1.00  0.00           H
ATOM    927  CB  ILE A  64      42.140  62.290  69.840  1.00  0.00           C
ATOM    928  HB  ILE A  64      43.000  62.760  70.370  1.00  0.00           H
ATOM    929  CG2 ILE A  64      42.170  63.080  68.470  1.00  0.00           C
ATOM    930 HG21 ILE A  64      41.750  64.110  68.540  1.00  0.00           H
ATOM    931 HG22 ILE A  64      41.590  62.430  67.780  1.00  0.00           H
ATOM    932 HG23 ILE A  64      43.230  63.110  68.140  1.00  0.00           H
ATOM    933  CG1 ILE A  64      40.790  62.580  70.560  1.00  0.00           C
ATOM    934 HG11 ILE A  64      40.710  61.950  71.480  1.00  0.00           H
ATOM    935 HG12 ILE A  64      39.990  62.360  69.840  1.00  0.00           H
ATOM    936  CD  ILE A  64      40.590  64.010  71.010  1.00  0.00           C
ATOM    937  HD1 ILE A  64      40.350  64.660  70.130  1.00  0.00           H
ATOM    938  HD2 ILE A  64      41.550  64.400  71.430  1.00  0.00           H
ATOM    939  HD3 ILE A  64      39.750  64.200  71.710  1.00  0.00           H
ATOM    940  C   ILE A  64      43.360  60.400  68.650  1.00  0.00           C
ATOM    941  O   ILE A  64      42.980  60.180  67.490  1.00  0.00           O
ATOM    942  N   PHE A  65      44.690  60.230  68.970  1.00  0.00           N
ATOM    943  HN  PHE A  65      45.190  60.630  69.740  1.00  0.00           H
ATOM    944  CA  PHE A  65      45.610  59.610  68.000  1.00  0.00           C
ATOM    945  HA  PHE A  65      45.430  60.120  67.070  1.00  0.00           H
ATOM    946  CB  PHE A  65      47.100  59.760  68.440  1.00  0.00           C
ATOM    947  HB1 PHE A  65      47.690  59.270  67.640  1.00  0.00           H
ATOM    948  HB2 PHE A  65      47.110  59.370  69.480  1.00  0.00           H
ATOM    949  CG  PHE A  65      47.660  61.210  68.380  1.00  0.00           C
ATOM    950  CD1 PHE A  65      47.270  62.260  67.540  1.00  0.00           C
ATOM    951  HD1 PHE A  65      46.590  62.000  66.750  1.00  0.00           H
ATOM    952  CE1 PHE A  65      47.640  63.560  67.710  1.00  0.00           C
ATOM    953  HE1 PHE A  65      47.130  64.300  67.120  1.00  0.00           H
ATOM    954  CZ  PHE A  65      48.550  63.850  68.730  1.00  0.00           C
ATOM    955  HZ  PHE A  65      48.880  64.860  68.930  1.00  0.00           H
ATOM    956  CD2 PHE A  65      48.510  61.510  69.430  1.00  0.00           C
ATOM    957  HD2 PHE A  65      48.840  60.860  70.220  1.00  0.00           H
ATOM    958  CE2 PHE A  65      49.080  62.820  69.520  1.00  0.00           C
ATOM    959  HE2 PHE A  65      49.730  63.060  70.350  1.00  0.00           H
ATOM    960  C   PHE A  65      45.380  58.100  67.580  1.00  0.00           C
ATOM    961  O   PHE A  65      45.310  57.750  66.410  1.00  0.00           O
ATOM    962  N   LEU A  66      44.960  57.290  68.560  1.00  0.00           N
ATOM    963  HN  LEU A  66      45.010  57.600  69.500  1.00  0.00           H
ATOM    964  CA  LEU A  66      44.480  55.910  68.290  1.00  0.00           C
ATOM    965  HA  LEU A  66      45.130  55.420  67.580  1.00  0.00           H
ATOM    966  CB  LEU A  66      44.160  55.040  69.560  1.00  0.00           C
ATOM    967  HB1 LEU A  66      43.440  54.270  69.240  1.00  0.00           H
ATOM    968  HB2 LEU A  66      43.700  55.700  70.320  1.00  0.00           H
ATOM    969  CG  LEU A  66      45.350  54.410  70.300  1.00  0.00           C
ATOM    970  HG  LEU A  66      46.070  55.220  70.560  1.00  0.00           H
ATOM    971  CD1 LEU A  66      44.950  53.870  71.690  1.00  0.00           C
ATOM    972 HD11 LEU A  66      45.930  53.640  72.180  1.00  0.00           H
ATOM    973 HD12 LEU A  66      44.370  52.920  71.620  1.00  0.00           H
ATOM    974 HD13 LEU A  66      44.380  54.610  72.290  1.00  0.00           H
ATOM    975  CD2 LEU A  66      46.180  53.360  69.520  1.00  0.00           C
ATOM    976 HD21 LEU A  66      47.150  53.170  70.030  1.00  0.00           H
ATOM    977 HD22 LEU A  66      46.440  53.770  68.530  1.00  0.00           H
ATOM    978 HD23 LEU A  66      45.710  52.350  69.510  1.00  0.00           H
ATOM    979  C   LEU A  66      43.090  55.930  67.610  1.00  0.00           C
ATOM    980  O   LEU A  66      42.740  55.060  66.820  1.00  0.00           O
ATOM    981  N   PHE A  67      42.250  56.910  67.870  1.00  0.00           N
ATOM    982  HN  PHE A  67      42.450  57.570  68.590  1.00  0.00           H
ATOM    983  CA  PHE A  67      40.990  57.020  67.130  1.00  0.00           C
ATOM    984  HA  PHE A  67      40.500  56.060  67.150  1.00  0.00           H
ATOM    985  CB  PHE A  67      40.010  58.160  67.680  1.00  0.00           C
ATOM    986  HB1 PHE A  67      40.640  59.090  67.680  1.00  0.00           H
ATOM    987  HB2 PHE A  67      39.640  58.010  68.720  1.00  0.00           H
ATOM    988  CG  PHE A  67      38.780  58.380  66.770  1.00  0.00           C
ATOM    989  CD1 PHE A  67      37.770  57.500  66.860  1.00  0.00           C
ATOM    990  HD1 PHE A  67      37.940  56.680  67.550  1.00  0.00           H
ATOM    991  CE1 PHE A  67      36.650  57.570  66.010  1.00  0.00           C
ATOM    992  HE1 PHE A  67      35.840  56.850  66.020  1.00  0.00           H
ATOM    993  CZ  PHE A  67      36.500  58.710  65.140  1.00  0.00           C
ATOM    994  HZ  PHE A  67      35.660  58.710  64.460  1.00  0.00           H
ATOM    995  CD2 PHE A  67      38.550  59.630  66.030  1.00  0.00           C
ATOM    996  HD2 PHE A  67      39.290  60.430  66.090  1.00  0.00           H
ATOM    997  CE2 PHE A  67      37.410  59.730  65.180  1.00  0.00           C
ATOM    998  HE2 PHE A  67      37.400  60.630  64.590  1.00  0.00           H
ATOM    999  C   PHE A  67      41.240  57.170  65.630  1.00  0.00           C
ATOM   1000  O   PHE A  67      40.590  56.590  64.810  1.00  0.00           O
ATOM   1001  N   ASN A  68      42.190  58.040  65.200  1.00  0.00           N
ATOM   1002  HN  ASN A  68      42.560  58.640  65.900  1.00  0.00           H
ATOM   1003  CA  ASN A  68      42.600  58.200  63.760  1.00  0.00           C
ATOM   1004  HA  ASN A  68      41.800  58.420  63.070  1.00  0.00           H
ATOM   1005  CB  ASN A  68      43.440  59.450  63.490  1.00  0.00           C
ATOM   1006  HB1 ASN A  68      43.680  59.530  62.400  1.00  0.00           H
ATOM   1007  HB2 ASN A  68      44.360  59.360  64.100  1.00  0.00           H
ATOM   1008  CG  ASN A  68      42.810  60.850  63.870  1.00  0.00           C
ATOM   1009  OD1 ASN A  68      42.230  61.560  63.070  1.00  0.00           O
ATOM   1010  ND2 ASN A  68      43.100  61.220  65.140  1.00  0.00           N
ATOM   1011 HD21 ASN A  68      43.440  60.550  65.800  1.00  0.00           H
ATOM   1012 HD22 ASN A  68      42.930  62.130  65.510  1.00  0.00           H
ATOM   1013  C   ASN A  68      43.320  57.040  63.150  1.00  0.00           C
ATOM   1014  O   ASN A  68      43.160  56.740  61.960  1.00  0.00           O
ATOM   1015  N   LEU A  69      44.060  56.270  63.960  1.00  0.00           N
ATOM   1016  HN  LEU A  69      44.260  56.620  64.870  1.00  0.00           H
ATOM   1017  CA  LEU A  69      44.520  54.940  63.590  1.00  0.00           C
ATOM   1018  HA  LEU A  69      45.070  54.980  62.670  1.00  0.00           H
ATOM   1019  CB  LEU A  69      45.420  54.320  64.830  1.00  0.00           C
ATOM   1020  HB1 LEU A  69      44.740  54.150  65.700  1.00  0.00           H
ATOM   1021  HB2 LEU A  69      46.250  55.030  64.990  1.00  0.00           H
ATOM   1022  CG  LEU A  69      46.000  52.880  64.570  1.00  0.00           C
ATOM   1023  HG  LEU A  69      45.250  52.100  64.320  1.00  0.00           H
ATOM   1024  CD1 LEU A  69      47.000  52.920  63.450  1.00  0.00           C
ATOM   1025 HD11 LEU A  69      47.720  53.760  63.450  1.00  0.00           H
ATOM   1026 HD12 LEU A  69      46.590  53.080  62.440  1.00  0.00           H
ATOM   1027 HD13 LEU A  69      47.530  51.960  63.330  1.00  0.00           H
ATOM   1028  CD2 LEU A  69      46.720  52.390  65.790  1.00  0.00           C
ATOM   1029 HD21 LEU A  69      47.300  51.460  65.660  1.00  0.00           H
ATOM   1030 HD22 LEU A  69      46.000  52.150  66.610  1.00  0.00           H
ATOM   1031 HD23 LEU A  69      47.410  53.230  66.060  1.00  0.00           H
ATOM   1032  C   LEU A  69      43.350  54.010  63.290  1.00  0.00           C
ATOM   1033  O   LEU A  69      43.320  53.290  62.290  1.00  0.00           O
ATOM   1034  N   ALA A  70      42.280  54.180  64.100  1.00  0.00           N
ATOM   1035  HN  ALA A  70      42.430  54.830  64.830  1.00  0.00           H
ATOM   1036  CA  ALA A  70      41.100  53.290  64.020  1.00  0.00           C
ATOM   1037  HA  ALA A  70      41.500  52.300  64.170  1.00  0.00           H
ATOM   1038  CB  ALA A  70      40.100  53.480  65.230  1.00  0.00           C
ATOM   1039  HB1 ALA A  70      40.580  53.090  66.150  1.00  0.00           H
ATOM   1040  HB2 ALA A  70      39.290  52.770  64.960  1.00  0.00           H
ATOM   1041  HB3 ALA A  70      39.650  54.490  65.220  1.00  0.00           H
ATOM   1042  C   ALA A  70      40.320  53.560  62.690  1.00  0.00           C
ATOM   1043  O   ALA A  70      39.840  52.660  62.020  1.00  0.00           O
ATOM   1044  N   VAL A  71      40.150  54.920  62.390  1.00  0.00           N
ATOM   1045  HN  VAL A  71      40.420  55.510  63.150  1.00  0.00           H
ATOM   1046  CA  VAL A  71      39.540  55.500  61.250  1.00  0.00           C
ATOM   1047  HA  VAL A  71      38.550  55.110  61.060  1.00  0.00           H
ATOM   1048  CB  VAL A  71      39.460  57.020  61.460  1.00  0.00           C
ATOM   1049  HB  VAL A  71      40.460  57.330  61.830  1.00  0.00           H
ATOM   1050  CG1 VAL A  71      39.030  57.740  60.080  1.00  0.00           C
ATOM   1051 HG11 VAL A  71      39.780  57.510  59.300  1.00  0.00           H
ATOM   1052 HG12 VAL A  71      39.140  58.840  60.200  1.00  0.00           H
ATOM   1053 HG13 VAL A  71      38.090  57.350  59.640  1.00  0.00           H
ATOM   1054  CG2 VAL A  71      38.330  57.290  62.540  1.00  0.00           C
ATOM   1055 HG21 VAL A  71      37.350  57.010  62.120  1.00  0.00           H
ATOM   1056 HG22 VAL A  71      38.280  58.350  62.890  1.00  0.00           H
ATOM   1057 HG23 VAL A  71      38.500  56.660  63.450  1.00  0.00           H
ATOM   1058  C   VAL A  71      40.270  55.070  59.990  1.00  0.00           C
ATOM   1059  O   VAL A  71      39.650  54.530  59.060  1.00  0.00           O
ATOM   1060  N   ALA A  72      41.610  55.220  59.980  1.00  0.00           N
ATOM   1061  HN  ALA A  72      42.110  55.630  60.740  1.00  0.00           H
ATOM   1062  CA  ALA A  72      42.500  54.740  58.970  1.00  0.00           C
ATOM   1063  HA  ALA A  72      42.090  55.160  58.070  1.00  0.00           H
ATOM   1064  CB  ALA A  72      43.960  55.250  59.220  1.00  0.00           C
ATOM   1065  HB1 ALA A  72      44.640  55.160  58.340  1.00  0.00           H
ATOM   1066  HB2 ALA A  72      44.350  54.700  60.090  1.00  0.00           H
ATOM   1067  HB3 ALA A  72      43.900  56.310  59.550  1.00  0.00           H
ATOM   1068  C   ALA A  72      42.390  53.150  58.830  1.00  0.00           C
ATOM   1069  O   ALA A  72      42.450  52.610  57.710  1.00  0.00           O
ATOM   1070  N   ASP A  73      42.260  52.410  59.930  1.00  0.00           N
ATOM   1071  HN  ASP A  73      42.240  52.820  60.830  1.00  0.00           H
ATOM   1072  CA  ASP A  73      42.110  50.980  59.850  1.00  0.00           C
ATOM   1073  HA  ASP A  73      42.850  50.620  59.150  1.00  0.00           H
ATOM   1074  CB  ASP A  73      42.330  50.270  61.140  1.00  0.00           C
ATOM   1075  HB1 ASP A  73      42.050  49.230  60.840  1.00  0.00           H
ATOM   1076  HB2 ASP A  73      41.720  50.670  61.970  1.00  0.00           H
ATOM   1077  CG  ASP A  73      43.690  50.320  61.640  1.00  0.00           C
ATOM   1078  OD1 ASP A  73      44.040  50.320  62.780  1.00  0.00           O
ATOM   1079  OD2 ASP A  73      44.600  50.510  60.630  1.00  0.00           O
ATOM   1080  HD2 ASP A  73      45.490  50.520  61.020  1.00  0.00           H
ATOM   1081  C   ASP A  73      40.820  50.510  59.250  1.00  0.00           C
ATOM   1082  O   ASP A  73      40.730  49.440  58.680  1.00  0.00           O
ATOM   1083  N   PHE A  74      39.770  51.330  59.380  1.00  0.00           N
ATOM   1084  HN  PHE A  74      39.880  52.150  59.930  1.00  0.00           H
ATOM   1085  CA  PHE A  74      38.390  51.010  59.090  1.00  0.00           C
ATOM   1086  HA  PHE A  74      38.220  49.960  59.310  1.00  0.00           H
ATOM   1087  CB  PHE A  74      37.440  51.850  59.950  1.00  0.00           C
ATOM   1088  HB1 PHE A  74      37.690  52.930  59.980  1.00  0.00           H
ATOM   1089  HB2 PHE A  74      37.560  51.470  60.980  1.00  0.00           H
ATOM   1090  CG  PHE A  74      35.980  51.630  59.560  1.00  0.00           C
ATOM   1091  CD1 PHE A  74      35.320  50.430  59.860  1.00  0.00           C
ATOM   1092  HD1 PHE A  74      35.780  49.570  60.320  1.00  0.00           H
ATOM   1093  CE1 PHE A  74      33.920  50.300  59.510  1.00  0.00           C
ATOM   1094  HE1 PHE A  74      33.420  49.370  59.740  1.00  0.00           H
ATOM   1095  CZ  PHE A  74      33.180  51.400  58.970  1.00  0.00           C
ATOM   1096  HZ  PHE A  74      32.120  51.380  58.740  1.00  0.00           H
ATOM   1097  CD2 PHE A  74      35.240  52.710  59.020  1.00  0.00           C
ATOM   1098  HD2 PHE A  74      35.810  53.570  58.700  1.00  0.00           H
ATOM   1099  CE2 PHE A  74      33.870  52.530  58.660  1.00  0.00           C
ATOM   1100  HE2 PHE A  74      33.340  53.420  58.340  1.00  0.00           H
ATOM   1101  C   PHE A  74      38.190  51.250  57.620  1.00  0.00           C
ATOM   1102  O   PHE A  74      37.450  50.460  56.940  1.00  0.00           O
ATOM   1103  N   LEU A  75      38.710  52.390  57.050  1.00  0.00           N
ATOM   1104  HN  LEU A  75      39.120  53.090  57.620  1.00  0.00           H
ATOM   1105  CA  LEU A  75      38.540  52.750  55.630  1.00  0.00           C
ATOM   1106  HA  LEU A  75      37.570  52.460  55.240  1.00  0.00           H
ATOM   1107  CB  LEU A  75      38.620  54.230  55.410  1.00  0.00           C
ATOM   1108  HB1 LEU A  75      38.310  54.470  54.370  1.00  0.00           H
ATOM   1109  HB2 LEU A  75      39.640  54.640  55.570  1.00  0.00           H
ATOM   1110  CG  LEU A  75      37.660  55.010  56.400  1.00  0.00           C
ATOM   1111  HG  LEU A  75      37.910  54.660  57.420  1.00  0.00           H
ATOM   1112  CD1 LEU A  75      37.990  56.490  56.400  1.00  0.00           C
ATOM   1113 HD11 LEU A  75      39.000  56.640  56.840  1.00  0.00           H
ATOM   1114 HD12 LEU A  75      37.210  57.120  56.870  1.00  0.00           H
ATOM   1115 HD13 LEU A  75      37.960  56.850  55.360  1.00  0.00           H
ATOM   1116  CD2 LEU A  75      36.160  54.690  56.270  1.00  0.00           C
ATOM   1117 HD21 LEU A  75      35.570  55.040  57.150  1.00  0.00           H
ATOM   1118 HD22 LEU A  75      36.030  53.580  56.360  1.00  0.00           H
ATOM   1119 HD23 LEU A  75      35.770  54.980  55.270  1.00  0.00           H
ATOM   1120  C   LEU A  75      39.410  52.000  54.720  1.00  0.00           C
ATOM   1121  O   LEU A  75      39.210  51.970  53.510  1.00  0.00           O
ATOM   1122  N   LEU A  76      40.410  51.290  55.230  1.00  0.00           N
ATOM   1123  HN  LEU A  76      40.620  51.340  56.210  1.00  0.00           H
ATOM   1124  CA  LEU A  76      41.150  50.250  54.570  1.00  0.00           C
ATOM   1125  HA  LEU A  76      41.440  50.560  53.570  1.00  0.00           H
ATOM   1126  CB  LEU A  76      42.410  49.850  55.370  1.00  0.00           C
ATOM   1127  HB1 LEU A  76      42.140  49.110  56.150  1.00  0.00           H
ATOM   1128  HB2 LEU A  76      42.860  50.730  55.870  1.00  0.00           H
ATOM   1129  CG  LEU A  76      43.590  49.120  54.600  1.00  0.00           C
ATOM   1130  HG  LEU A  76      43.110  48.180  54.230  1.00  0.00           H
ATOM   1131  CD1 LEU A  76      44.020  49.920  53.300  1.00  0.00           C
ATOM   1132 HD11 LEU A  76      43.120  50.210  52.730  1.00  0.00           H
ATOM   1133 HD12 LEU A  76      44.660  49.350  52.600  1.00  0.00           H
ATOM   1134 HD13 LEU A  76      44.500  50.900  53.550  1.00  0.00           H
ATOM   1135  CD2 LEU A  76      44.880  48.790  55.510  1.00  0.00           C
ATOM   1136 HD21 LEU A  76      45.610  48.310  54.820  1.00  0.00           H
ATOM   1137 HD22 LEU A  76      44.670  48.240  56.450  1.00  0.00           H
ATOM   1138 HD23 LEU A  76      45.220  49.810  55.750  1.00  0.00           H
ATOM   1139  C   LEU A  76      40.270  49.070  54.300  1.00  0.00           C
ATOM   1140  O   LEU A  76      40.360  48.550  53.220  1.00  0.00           O
ATOM   1141  N   ILE A  77      39.270  48.610  55.180  1.00  0.00           N
ATOM   1142  HN  ILE A  77      39.210  49.020  56.090  1.00  0.00           H
ATOM   1143  CA  ILE A  77      38.380  47.460  54.970  1.00  0.00           C
ATOM   1144  HA  ILE A  77      38.990  46.640  54.620  1.00  0.00           H
ATOM   1145  CB  ILE A  77      37.820  47.060  56.320  1.00  0.00           C
ATOM   1146  HB  ILE A  77      37.080  47.860  56.580  1.00  0.00           H
ATOM   1147  CG2 ILE A  77      37.200  45.670  56.240  1.00  0.00           C
ATOM   1148 HG21 ILE A  77      36.960  45.340  57.270  1.00  0.00           H
ATOM   1149 HG22 ILE A  77      37.860  44.950  55.710  1.00  0.00           H
ATOM   1150 HG23 ILE A  77      36.220  45.720  55.720  1.00  0.00           H
ATOM   1151  CG1 ILE A  77      38.860  46.960  57.490  1.00  0.00           C
ATOM   1152 HG11 ILE A  77      38.280  46.430  58.280  1.00  0.00           H
ATOM   1153 HG12 ILE A  77      39.090  48.030  57.710  1.00  0.00           H
ATOM   1154  CD  ILE A  77      40.010  46.090  57.220  1.00  0.00           C
ATOM   1155  HD1 ILE A  77      40.680  46.630  56.510  1.00  0.00           H
ATOM   1156  HD2 ILE A  77      39.710  45.080  56.860  1.00  0.00           H
ATOM   1157  HD3 ILE A  77      40.580  45.860  58.130  1.00  0.00           H
ATOM   1158  C   ILE A  77      37.240  47.860  53.980  1.00  0.00           C
ATOM   1159  O   ILE A  77      36.710  47.020  53.340  1.00  0.00           O
ATOM   1160  N   ILE A  78      36.940  49.200  53.840  1.00  0.00           N
ATOM   1161  HN  ILE A  78      37.340  49.870  54.470  1.00  0.00           H
ATOM   1162  CA  ILE A  78      35.880  49.680  52.910  1.00  0.00           C
ATOM   1163  HA  ILE A  78      35.100  48.930  52.840  1.00  0.00           H
ATOM   1164  CB  ILE A  78      35.280  51.130  53.270  1.00  0.00           C
ATOM   1165  HB  ILE A  78      36.020  51.940  53.160  1.00  0.00           H
ATOM   1166  CG2 ILE A  78      34.050  51.280  52.340  1.00  0.00           C
ATOM   1167 HG21 ILE A  78      34.300  51.490  51.280  1.00  0.00           H
ATOM   1168 HG22 ILE A  78      33.480  52.160  52.720  1.00  0.00           H
ATOM   1169 HG23 ILE A  78      33.320  50.450  52.350  1.00  0.00           H
ATOM   1170  CG1 ILE A  78      34.830  51.230  54.770  1.00  0.00           C
ATOM   1171 HG11 ILE A  78      34.170  52.140  54.790  1.00  0.00           H
ATOM   1172 HG12 ILE A  78      35.610  51.540  55.480  1.00  0.00           H
ATOM   1173  CD  ILE A  78      34.170  49.980  55.330  1.00  0.00           C
ATOM   1174  HD1 ILE A  78      33.450  49.490  54.640  1.00  0.00           H
ATOM   1175  HD2 ILE A  78      33.680  50.290  56.280  1.00  0.00           H
ATOM   1176  HD3 ILE A  78      34.840  49.220  55.780  1.00  0.00           H
ATOM   1177  C   ILE A  78      36.390  49.700  51.480  1.00  0.00           C
ATOM   1178  O   ILE A  78      35.630  49.530  50.550  1.00  0.00           O
ATOM   1179  N   CYS A  79      37.640  49.710  51.400  1.00  0.00           N
ATOM   1180  HN  CYS A  79      38.260  49.800  52.170  1.00  0.00           H
ATOM   1181  CA  CYS A  79      38.360  49.470  50.120  1.00  0.00           C
ATOM   1182  HA  CYS A  79      38.000  50.090  49.320  1.00  0.00           H
ATOM   1183  CB  CYS A  79      39.900  49.750  50.250  1.00  0.00           C
ATOM   1184  HB1 CYS A  79      40.420  49.540  49.290  1.00  0.00           H
ATOM   1185  HB2 CYS A  79      40.460  49.150  51.000  1.00  0.00           H
ATOM   1186  SG  CYS A  79      40.120  51.570  50.450  1.00  0.00           S
ATOM   1187  HG1 CYS A  79      39.290  51.650  51.490  1.00  0.00           H
ATOM   1188  C   CYS A  79      38.200  48.100  49.450  1.00  0.00           C
ATOM   1189  O   CYS A  79      38.180  47.960  48.250  1.00  0.00           O
ATOM   1190  N   LEU A  80      38.260  47.040  50.290  1.00  0.00           N
ATOM   1191  HN  LEU A  80      38.100  47.160  51.260  1.00  0.00           H
ATOM   1192  CA  LEU A  80      38.290  45.670  49.870  1.00  0.00           C
ATOM   1193  HA  LEU A  80      39.200  45.670  49.300  1.00  0.00           H
ATOM   1194  CB  LEU A  80      38.480  44.640  50.950  1.00  0.00           C
ATOM   1195  HB1 LEU A  80      38.660  43.610  50.560  1.00  0.00           H
ATOM   1196  HB2 LEU A  80      37.640  44.540  51.680  1.00  0.00           H
ATOM   1197  CG  LEU A  80      39.750  44.980  51.850  1.00  0.00           C
ATOM   1198  HG  LEU A  80      39.700  46.030  52.210  1.00  0.00           H
ATOM   1199  CD1 LEU A  80      39.750  44.120  53.150  1.00  0.00           C
ATOM   1200 HD11 LEU A  80      40.220  44.750  53.930  1.00  0.00           H
ATOM   1201 HD12 LEU A  80      40.180  43.100  53.060  1.00  0.00           H
ATOM   1202 HD13 LEU A  80      38.680  44.040  53.430  1.00  0.00           H
ATOM   1203  CD2 LEU A  80      41.100  44.780  51.120  1.00  0.00           C
ATOM   1204 HD21 LEU A  80      42.040  44.910  51.700  1.00  0.00           H
ATOM   1205 HD22 LEU A  80      41.220  45.500  50.290  1.00  0.00           H
ATOM   1206 HD23 LEU A  80      41.060  43.740  50.730  1.00  0.00           H
ATOM   1207  C   LEU A  80      37.190  45.160  48.960  1.00  0.00           C
ATOM   1208  O   LEU A  80      37.550  44.580  47.890  1.00  0.00           O
ATOM   1209  N   PRO A  81      35.830  45.440  49.180  1.00  0.00           N
ATOM   1210  CD  PRO A  81      35.250  45.870  50.440  1.00  0.00           C
ATOM   1211  HD1 PRO A  81      35.820  46.750  50.810  1.00  0.00           H
ATOM   1212  HD2 PRO A  81      35.290  45.030  51.180  1.00  0.00           H
ATOM   1213  CA  PRO A  81      34.820  44.910  48.260  1.00  0.00           C
ATOM   1214  HA  PRO A  81      34.980  43.850  48.100  1.00  0.00           H
ATOM   1215  CB  PRO A  81      33.480  45.090  49.050  1.00  0.00           C
ATOM   1216  HB1 PRO A  81      33.150  44.110  49.440  1.00  0.00           H
ATOM   1217  HB2 PRO A  81      32.680  45.580  48.470  1.00  0.00           H
ATOM   1218  CG  PRO A  81      33.810  46.120  50.120  1.00  0.00           C
ATOM   1219  HG1 PRO A  81      33.650  47.180  49.850  1.00  0.00           H
ATOM   1220  HG2 PRO A  81      33.190  46.120  51.050  1.00  0.00           H
ATOM   1221  C   PRO A  81      34.850  45.610  46.830  1.00  0.00           C
ATOM   1222  O   PRO A  81      34.450  44.920  45.920  1.00  0.00           O
ATOM   1223  N   PHE A  82      35.370  46.850  46.720  1.00  0.00           N
ATOM   1224  HN  PHE A  82      35.820  47.250  47.510  1.00  0.00           H
ATOM   1225  CA  PHE A  82      35.670  47.560  45.430  1.00  0.00           C
ATOM   1226  HA  PHE A  82      34.850  47.600  44.720  1.00  0.00           H
ATOM   1227  CB  PHE A  82      36.070  49.080  45.730  1.00  0.00           C
ATOM   1228  HB1 PHE A  82      36.480  49.630  44.860  1.00  0.00           H
ATOM   1229  HB2 PHE A  82      36.820  49.290  46.510  1.00  0.00           H
ATOM   1230  CG  PHE A  82      34.830  49.810  46.070  1.00  0.00           C
ATOM   1231  CD1 PHE A  82      34.560  50.160  47.380  1.00  0.00           C
ATOM   1232  HD1 PHE A  82      35.180  50.000  48.250  1.00  0.00           H
ATOM   1233  CE1 PHE A  82      33.330  50.840  47.720  1.00  0.00           C
ATOM   1234  HE1 PHE A  82      33.160  51.110  48.760  1.00  0.00           H
ATOM   1235  CZ  PHE A  82      32.430  51.130  46.710  1.00  0.00           C
ATOM   1236  HZ  PHE A  82      31.500  51.600  46.970  1.00  0.00           H
ATOM   1237  CD2 PHE A  82      33.940  50.140  44.960  1.00  0.00           C
ATOM   1238  HD2 PHE A  82      34.250  50.120  43.930  1.00  0.00           H
ATOM   1239  CE2 PHE A  82      32.740  50.750  45.360  1.00  0.00           C
ATOM   1240  HE2 PHE A  82      32.120  51.000  44.510  1.00  0.00           H
ATOM   1241  C   PHE A  82      36.830  46.870  44.680  1.00  0.00           C
ATOM   1242  O   PHE A  82      36.750  46.740  43.490  1.00  0.00           O
ATOM   1243  N   LEU A  83      37.890  46.410  45.410  1.00  0.00           N
ATOM   1244  HN  LEU A  83      38.000  46.650  46.380  1.00  0.00           H
ATOM   1245  CA  LEU A  83      39.010  45.560  44.960  1.00  0.00           C
ATOM   1246  HA  LEU A  83      39.350  46.040  44.060  1.00  0.00           H
ATOM   1247  CB  LEU A  83      40.220  45.490  45.930  1.00  0.00           C
ATOM   1248  HB1 LEU A  83      40.980  44.850  45.450  1.00  0.00           H
ATOM   1249  HB2 LEU A  83      39.880  44.950  46.850  1.00  0.00           H
ATOM   1250  CG  LEU A  83      40.860  46.870  46.290  1.00  0.00           C
ATOM   1251  HG  LEU A  83      40.210  47.500  46.950  1.00  0.00           H
ATOM   1252  CD1 LEU A  83      42.220  46.580  47.040  1.00  0.00           C
ATOM   1253 HD11 LEU A  83      42.790  47.460  47.410  1.00  0.00           H
ATOM   1254 HD12 LEU A  83      42.810  45.900  46.380  1.00  0.00           H
ATOM   1255 HD13 LEU A  83      41.900  46.010  47.930  1.00  0.00           H
ATOM   1256  CD2 LEU A  83      41.190  47.620  44.990  1.00  0.00           C
ATOM   1257 HD21 LEU A  83      41.340  48.670  45.330  1.00  0.00           H
ATOM   1258 HD22 LEU A  83      40.360  47.620  44.240  1.00  0.00           H
ATOM   1259 HD23 LEU A  83      42.080  47.240  44.460  1.00  0.00           H
ATOM   1260  C   LEU A  83      38.510  44.140  44.480  1.00  0.00           C
ATOM   1261  O   LEU A  83      38.810  43.710  43.350  1.00  0.00           O
ATOM   1262  N   MET A  84      37.620  43.490  45.280  1.00  0.00           N
ATOM   1263  HN  MET A  84      37.550  43.870  46.200  1.00  0.00           H
ATOM   1264  CA  MET A  84      36.950  42.270  44.910  1.00  0.00           C
ATOM   1265  HA  MET A  84      37.700  41.530  44.670  1.00  0.00           H
ATOM   1266  CB  MET A  84      36.070  41.590  46.000  1.00  0.00           C
ATOM   1267  HB1 MET A  84      35.440  40.780  45.600  1.00  0.00           H
ATOM   1268  HB2 MET A  84      35.410  42.400  46.360  1.00  0.00           H
ATOM   1269  CG  MET A  84      36.920  41.070  47.190  1.00  0.00           C
ATOM   1270  HG1 MET A  84      37.900  41.590  47.190  1.00  0.00           H
ATOM   1271  HG2 MET A  84      37.020  39.960  47.210  1.00  0.00           H
ATOM   1272  SD  MET A  84      36.210  41.290  48.890  1.00  0.00           S
ATOM   1273  CE  MET A  84      34.470  40.730  48.510  1.00  0.00           C
ATOM   1274  HE1 MET A  84      34.210  39.920  47.800  1.00  0.00           H
ATOM   1275  HE2 MET A  84      34.010  41.480  47.850  1.00  0.00           H
ATOM   1276  HE3 MET A  84      33.700  40.800  49.320  1.00  0.00           H
ATOM   1277  C   MET A  84      36.110  42.250  43.590  1.00  0.00           C
ATOM   1278  O   MET A  84      36.320  41.380  42.660  1.00  0.00           O
ATOM   1279  N   ASP A  85      35.160  43.260  43.460  1.00  0.00           N
ATOM   1280  HN  ASP A  85      35.050  43.980  44.130  1.00  0.00           H
ATOM   1281  CA  ASP A  85      34.330  43.400  42.320  1.00  0.00           C
ATOM   1282  HA  ASP A  85      33.710  42.520  42.210  1.00  0.00           H
ATOM   1283  CB  ASP A  85      33.200  44.510  42.630  1.00  0.00           C
ATOM   1284  HB1 ASP A  85      33.720  45.490  42.620  1.00  0.00           H
ATOM   1285  HB2 ASP A  85      32.710  44.390  43.610  1.00  0.00           H
ATOM   1286  CG  ASP A  85      32.130  44.670  41.510  1.00  0.00           C
ATOM   1287  OD1 ASP A  85      31.040  45.250  41.890  1.00  0.00           O
ATOM   1288  OD2 ASP A  85      32.270  44.310  40.320  1.00  0.00           O
ATOM   1289  C   ASP A  85      35.250  43.790  41.030  1.00  0.00           C
ATOM   1290  O   ASP A  85      35.160  43.250  39.940  1.00  0.00           O
ATOM   1291  N   ASN A  86      36.180  44.730  41.230  1.00  0.00           N
ATOM   1292  HN  ASN A  86      36.330  45.110  42.130  1.00  0.00           H
ATOM   1293  CA  ASN A  86      37.200  45.110  40.220  1.00  0.00           C
ATOM   1294  HA  ASN A  86      36.620  45.490  39.400  1.00  0.00           H
ATOM   1295  CB  ASN A  86      38.060  46.230  40.880  1.00  0.00           C
ATOM   1296  HB1 ASN A  86      38.590  45.850  41.780  1.00  0.00           H
ATOM   1297  HB2 ASN A  86      37.410  47.100  41.090  1.00  0.00           H
ATOM   1298  CG  ASN A  86      39.190  46.770  39.950  1.00  0.00           C
ATOM   1299  OD1 ASN A  86      40.380  46.550  40.240  1.00  0.00           O
ATOM   1300  ND2 ASN A  86      38.770  47.470  38.880  1.00  0.00           N
ATOM   1301 HD21 ASN A  86      39.470  48.080  38.470  1.00  0.00           H
ATOM   1302 HD22 ASN A  86      38.040  47.280  38.230  1.00  0.00           H
ATOM   1303  C   ASN A  86      38.070  43.940  39.760  1.00  0.00           C
ATOM   1304  O   ASN A  86      38.310  43.710  38.540  1.00  0.00           O
ATOM   1305  N   TYR A  87      38.720  43.190  40.640  1.00  0.00           N
ATOM   1306  HN  TYR A  87      38.710  43.360  41.620  1.00  0.00           H
ATOM   1307  CA  TYR A  87      39.490  42.020  40.240  1.00  0.00           C
ATOM   1308  HA  TYR A  87      40.250  42.360  39.540  1.00  0.00           H
ATOM   1309  CB  TYR A  87      40.230  41.470  41.490  1.00  0.00           C
ATOM   1310  HB1 TYR A  87      40.790  40.510  41.450  1.00  0.00           H
ATOM   1311  HB2 TYR A  87      39.450  41.310  42.280  1.00  0.00           H
ATOM   1312  CG  TYR A  87      41.220  42.380  42.150  1.00  0.00           C
ATOM   1313  CD1 TYR A  87      41.500  43.700  41.790  1.00  0.00           C
ATOM   1314  HD1 TYR A  87      41.020  44.170  40.940  1.00  0.00           H
ATOM   1315  CE1 TYR A  87      42.450  44.460  42.490  1.00  0.00           C
ATOM   1316  HE1 TYR A  87      42.710  45.450  42.140  1.00  0.00           H
ATOM   1317  CZ  TYR A  87      43.060  43.910  43.690  1.00  0.00           C
ATOM   1318  OH  TYR A  87      44.060  44.480  44.400  1.00  0.00           O
ATOM   1319  HH  TYR A  87      44.620  43.800  44.810  1.00  0.00           H
ATOM   1320  CD2 TYR A  87      41.730  41.920  43.380  1.00  0.00           C
ATOM   1321  HD2 TYR A  87      41.320  40.970  43.690  1.00  0.00           H
ATOM   1322  CE2 TYR A  87      42.750  42.630  44.000  1.00  0.00           C
ATOM   1323  HE2 TYR A  87      43.180  42.300  44.930  1.00  0.00           H
ATOM   1324  C   TYR A  87      38.780  40.840  39.570  1.00  0.00           C
ATOM   1325  O   TYR A  87      39.310  40.320  38.580  1.00  0.00           O
ATOM   1326  N   VAL A  88      37.590  40.460  40.070  1.00  0.00           N
ATOM   1327  HN  VAL A  88      37.160  40.970  40.810  1.00  0.00           H
ATOM   1328  CA  VAL A  88      36.930  39.330  39.470  1.00  0.00           C
ATOM   1329  HA  VAL A  88      37.660  38.550  39.320  1.00  0.00           H
ATOM   1330  CB  VAL A  88      35.760  38.750  40.350  1.00  0.00           C
ATOM   1331  HB  VAL A  88      36.090  38.970  41.380  1.00  0.00           H
ATOM   1332  CG1 VAL A  88      34.430  39.480  40.050  1.00  0.00           C
ATOM   1333 HG11 VAL A  88      34.010  38.990  39.130  1.00  0.00           H
ATOM   1334 HG12 VAL A  88      34.660  40.530  39.790  1.00  0.00           H
ATOM   1335 HG13 VAL A  88      33.640  39.310  40.820  1.00  0.00           H
ATOM   1336  CG2 VAL A  88      35.550  37.290  40.090  1.00  0.00           C
ATOM   1337 HG21 VAL A  88      35.080  37.100  39.100  1.00  0.00           H
ATOM   1338 HG22 VAL A  88      34.730  36.990  40.770  1.00  0.00           H
ATOM   1339 HG23 VAL A  88      36.540  36.830  40.300  1.00  0.00           H
ATOM   1340  C   VAL A  88      36.360  39.620  38.010  1.00  0.00           C
ATOM   1341  O   VAL A  88      36.050  38.700  37.260  1.00  0.00           O
ATOM   1342  N   ARG A  89      36.350  40.950  37.650  1.00  0.00           N
ATOM   1343  HN  ARG A  89      36.450  41.670  38.310  1.00  0.00           H
ATOM   1344  CA  ARG A  89      35.910  41.460  36.330  1.00  0.00           C
ATOM   1345  HA  ARG A  89      35.480  40.650  35.760  1.00  0.00           H
ATOM   1346  CB  ARG A  89      34.850  42.570  36.400  1.00  0.00           C
ATOM   1347  HB1 ARG A  89      34.390  42.680  35.390  1.00  0.00           H
ATOM   1348  HB2 ARG A  89      35.310  43.510  36.760  1.00  0.00           H
ATOM   1349  CG  ARG A  89      33.640  42.140  37.220  1.00  0.00           C
ATOM   1350  HG1 ARG A  89      32.960  43.010  37.250  1.00  0.00           H
ATOM   1351  HG2 ARG A  89      34.030  42.050  38.260  1.00  0.00           H
ATOM   1352  CD  ARG A  89      33.040  40.800  36.900  1.00  0.00           C
ATOM   1353  HD1 ARG A  89      33.850  40.060  36.840  1.00  0.00           H
ATOM   1354  HD2 ARG A  89      32.520  40.820  35.910  1.00  0.00           H
ATOM   1355  NE  ARG A  89      32.150  40.330  38.000  1.00  0.00           N
ATOM   1356  HE  ARG A  89      32.050  40.790  38.880  1.00  0.00           H
ATOM   1357  CZ  ARG A  89      31.230  39.410  37.780  1.00  0.00           C
ATOM   1358  NH1 ARG A  89      31.100  38.760  36.650  1.00  0.00           N
ATOM   1359 HH11 ARG A  89      31.840  38.830  35.960  1.00  0.00           H
ATOM   1360 HH12 ARG A  89      30.190  38.440  36.400  1.00  0.00           H
ATOM   1361  NH2 ARG A  89      30.450  39.150  38.790  1.00  0.00           N
ATOM   1362 HH21 ARG A  89      29.910  38.310  38.780  1.00  0.00           H
ATOM   1363 HH22 ARG A  89      30.550  39.540  39.700  1.00  0.00           H
ATOM   1364  C   ARG A  89      37.130  41.850  35.490  1.00  0.00           C
ATOM   1365  O   ARG A  89      37.000  42.490  34.440  1.00  0.00           O
ATOM   1366  N   ARG A  90      38.440  41.490  35.830  1.00  0.00           N
ATOM   1367  HN  ARG A  90      38.470  40.920  36.660  1.00  0.00           H
ATOM   1368  CA  ARG A  90      39.650  41.760  35.130  1.00  0.00           C
ATOM   1369  HA  ARG A  90      40.430  41.320  35.740  1.00  0.00           H
ATOM   1370  CB  ARG A  90      39.810  40.990  33.770  1.00  0.00           C
ATOM   1371  HB1 ARG A  90      40.730  41.250  33.210  1.00  0.00           H
ATOM   1372  HB2 ARG A  90      38.980  41.280  33.090  1.00  0.00           H
ATOM   1373  CG  ARG A  90      39.770  39.420  33.890  1.00  0.00           C
ATOM   1374  HG1 ARG A  90      38.880  39.060  34.440  1.00  0.00           H
ATOM   1375  HG2 ARG A  90      40.690  39.050  34.390  1.00  0.00           H
ATOM   1376  CD  ARG A  90      39.670  38.770  32.490  1.00  0.00           C
ATOM   1377  HD1 ARG A  90      38.840  39.200  31.890  1.00  0.00           H
ATOM   1378  HD2 ARG A  90      39.510  37.670  32.610  1.00  0.00           H
ATOM   1379  NE  ARG A  90      40.950  38.950  31.720  1.00  0.00           N
ATOM   1380  HE  ARG A  90      41.860  38.960  32.120  1.00  0.00           H
ATOM   1381  CZ  ARG A  90      41.160  38.960  30.390  1.00  0.00           C
ATOM   1382  NH1 ARG A  90      40.330  38.970  29.410  1.00  0.00           N
ATOM   1383 HH11 ARG A  90      40.590  39.140  28.460  1.00  0.00           H
ATOM   1384 HH12 ARG A  90      39.370  38.980  29.670  1.00  0.00           H
ATOM   1385  NH2 ARG A  90      42.460  38.950  29.960  1.00  0.00           N
ATOM   1386 HH21 ARG A  90      43.070  38.510  30.610  1.00  0.00           H
ATOM   1387 HH22 ARG A  90      42.450  38.730  28.980  1.00  0.00           H
ATOM   1388  C   ARG A  90      40.070  43.270  34.980  1.00  0.00           C
ATOM   1389  O   ARG A  90      40.450  43.810  33.910  1.00  0.00           O
ATOM   1390  N   TRP A  91      39.990  43.970  36.100  1.00  0.00           N
ATOM   1391  HN  TRP A  91      39.650  43.610  36.970  1.00  0.00           H
ATOM   1392  CA  TRP A  91      40.330  45.380  36.390  1.00  0.00           C
ATOM   1393  HA  TRP A  91      40.420  45.530  37.460  1.00  0.00           H
ATOM   1394  CB  TRP A  91      41.720  45.840  35.770  1.00  0.00           C
ATOM   1395  HB1 TRP A  91      41.870  46.900  36.070  1.00  0.00           H
ATOM   1396  HB2 TRP A  91      41.760  45.810  34.660  1.00  0.00           H
ATOM   1397  CG  TRP A  91      42.860  44.970  36.300  1.00  0.00           C
ATOM   1398  CD1 TRP A  91      43.520  44.010  35.630  1.00  0.00           C
ATOM   1399  HD1 TRP A  91      43.100  43.620  34.710  1.00  0.00           H
ATOM   1400  NE1 TRP A  91      44.620  43.540  36.300  1.00  0.00           N
ATOM   1401  HE1 TRP A  91      45.220  42.870  35.930  1.00  0.00           H
ATOM   1402  CE2 TRP A  91      44.580  44.070  37.540  1.00  0.00           C
ATOM   1403  CD2 TRP A  91      43.480  45.030  37.600  1.00  0.00           C
ATOM   1404  CE3 TRP A  91      43.240  45.780  38.750  1.00  0.00           C
ATOM   1405  HE3 TRP A  91      42.450  46.520  38.800  1.00  0.00           H
ATOM   1406  CZ3 TRP A  91      44.120  45.670  39.810  1.00  0.00           C
ATOM   1407  HZ3 TRP A  91      44.010  46.370  40.630  1.00  0.00           H
ATOM   1408  CZ2 TRP A  91      45.430  44.020  38.640  1.00  0.00           C
ATOM   1409  HZ2 TRP A  91      46.320  43.420  38.480  1.00  0.00           H
ATOM   1410  CH2 TRP A  91      45.230  44.880  39.750  1.00  0.00           C
ATOM   1411  HH2 TRP A  91      46.030  44.840  40.480  1.00  0.00           H
ATOM   1412  C   TRP A  91      39.240  46.290  35.730  1.00  0.00           C
ATOM   1413  O   TRP A  91      39.410  47.480  35.630  1.00  0.00           O
ATOM   1414  N   ASP A  92      38.010  45.780  35.330  1.00  0.00           N
ATOM   1415  HN  ASP A  92      37.860  44.800  35.270  1.00  0.00           H
ATOM   1416  CA  ASP A  92      36.920  46.600  34.780  1.00  0.00           C
ATOM   1417  HA  ASP A  92      37.370  47.390  34.200  1.00  0.00           H
ATOM   1418  CB  ASP A  92      36.010  45.600  33.980  1.00  0.00           C
ATOM   1419  HB1 ASP A  92      35.520  44.870  34.670  1.00  0.00           H
ATOM   1420  HB2 ASP A  92      36.640  45.010  33.280  1.00  0.00           H
ATOM   1421  CG  ASP A  92      34.950  46.350  33.100  1.00  0.00           C
ATOM   1422  OD1 ASP A  92      34.190  45.670  32.340  1.00  0.00           O
ATOM   1423  OD2 ASP A  92      34.870  47.600  33.230  1.00  0.00           O
ATOM   1424  C   ASP A  92      36.190  47.340  35.870  1.00  0.00           C
ATOM   1425  O   ASP A  92      36.290  46.800  36.980  1.00  0.00           O
ATOM   1426  N   TRP A  93      35.640  48.520  35.670  1.00  0.00           N
ATOM   1427  HN  TRP A  93      35.330  48.710  34.730  1.00  0.00           H
ATOM   1428  CA  TRP A  93      35.400  49.460  36.780  1.00  0.00           C
ATOM   1429  HA  TRP A  93      35.300  48.990  37.750  1.00  0.00           H
ATOM   1430  CB  TRP A  93      36.530  50.450  36.920  1.00  0.00           C
ATOM   1431  HB1 TRP A  93      36.580  50.990  35.950  1.00  0.00           H
ATOM   1432  HB2 TRP A  93      37.490  49.880  37.020  1.00  0.00           H
ATOM   1433  CG  TRP A  93      36.350  51.480  38.030  1.00  0.00           C
ATOM   1434  CD1 TRP A  93      36.420  52.870  37.930  1.00  0.00           C
ATOM   1435  HD1 TRP A  93      36.620  53.400  37.010  1.00  0.00           H
ATOM   1436  NE1 TRP A  93      36.150  53.450  39.100  1.00  0.00           N
ATOM   1437  HE1 TRP A  93      36.350  54.390  39.280  1.00  0.00           H
ATOM   1438  CE2 TRP A  93      36.040  52.540  40.090  1.00  0.00           C
ATOM   1439  CD2 TRP A  93      36.220  51.270  39.470  1.00  0.00           C
ATOM   1440  CE3 TRP A  93      36.260  50.120  40.240  1.00  0.00           C
ATOM   1441  HE3 TRP A  93      36.280  49.090  39.920  1.00  0.00           H
ATOM   1442  CZ3 TRP A  93      36.100  50.310  41.620  1.00  0.00           C
ATOM   1443  HZ3 TRP A  93      36.150  49.400  42.190  1.00  0.00           H
ATOM   1444  CZ2 TRP A  93      35.840  52.690  41.460  1.00  0.00           C
ATOM   1445  HZ2 TRP A  93      35.620  53.660  41.900  1.00  0.00           H
ATOM   1446  CH2 TRP A  93      35.870  51.490  42.260  1.00  0.00           C
ATOM   1447  HH2 TRP A  93      35.770  51.530  43.340  1.00  0.00           H
ATOM   1448  C   TRP A  93      34.110  50.130  36.380  1.00  0.00           C
ATOM   1449  O   TRP A  93      33.930  50.630  35.270  1.00  0.00           O
ATOM   1450  N   LYS A  94      33.150  50.130  37.300  1.00  0.00           N
ATOM   1451  HN  LYS A  94      33.260  49.710  38.190  1.00  0.00           H
ATOM   1452  CA  LYS A  94      31.790  50.450  36.970  1.00  0.00           C
ATOM   1453  HA  LYS A  94      31.610  50.140  35.950  1.00  0.00           H
ATOM   1454  CB  LYS A  94      30.770  49.740  38.010  1.00  0.00           C
ATOM   1455  HB1 LYS A  94      29.690  50.020  38.020  1.00  0.00           H
ATOM   1456  HB2 LYS A  94      31.140  49.890  39.040  1.00  0.00           H
ATOM   1457  CG  LYS A  94      30.860  48.180  37.970  1.00  0.00           C
ATOM   1458  HG1 LYS A  94      31.900  47.790  37.930  1.00  0.00           H
ATOM   1459  HG2 LYS A  94      30.360  47.810  37.040  1.00  0.00           H
ATOM   1460  CD  LYS A  94      30.190  47.410  39.090  1.00  0.00           C
ATOM   1461  HD1 LYS A  94      29.170  47.790  39.270  1.00  0.00           H
ATOM   1462  HD2 LYS A  94      30.740  47.580  40.030  1.00  0.00           H
ATOM   1463  CE  LYS A  94      29.980  45.870  38.780  1.00  0.00           C
ATOM   1464  HE1 LYS A  94      31.010  45.480  38.650  1.00  0.00           H
ATOM   1465  HE2 LYS A  94      29.350  45.760  37.870  1.00  0.00           H
ATOM   1466  NZ  LYS A  94      29.380  45.110  39.920  1.00  0.00           N
ATOM   1467  HZ1 LYS A  94      29.470  44.090  39.790  1.00  0.00           H
ATOM   1468  HZ2 LYS A  94      28.460  45.460  40.250  1.00  0.00           H
ATOM   1469  HZ3 LYS A  94      30.050  45.240  40.720  1.00  0.00           H
ATOM   1470  C   LYS A  94      31.510  51.950  37.080  1.00  0.00           C
ATOM   1471  O   LYS A  94      30.380  52.380  36.900  1.00  0.00           O
ATOM   1472  N   PHE A  95      32.530  52.720  37.370  1.00  0.00           N
ATOM   1473  HN  PHE A  95      33.510  52.500  37.360  1.00  0.00           H
ATOM   1474  CA  PHE A  95      32.330  54.110  37.630  1.00  0.00           C
ATOM   1475  HA  PHE A  95      31.380  54.490  37.260  1.00  0.00           H
ATOM   1476  CB  PHE A  95      32.380  54.330  39.220  1.00  0.00           C
ATOM   1477  HB1 PHE A  95      32.210  55.360  39.570  1.00  0.00           H
ATOM   1478  HB2 PHE A  95      33.370  53.960  39.550  1.00  0.00           H
ATOM   1479  CG  PHE A  95      31.400  53.420  39.970  1.00  0.00           C
ATOM   1480  CD1 PHE A  95      30.030  53.530  39.640  1.00  0.00           C
ATOM   1481  HD1 PHE A  95      29.650  54.250  38.940  1.00  0.00           H
ATOM   1482  CE1 PHE A  95      29.120  52.650  40.260  1.00  0.00           C
ATOM   1483  HE1 PHE A  95      28.060  52.640  40.030  1.00  0.00           H
ATOM   1484  CZ  PHE A  95      29.530  51.630  41.120  1.00  0.00           C
ATOM   1485  HZ  PHE A  95      28.730  51.020  41.510  1.00  0.00           H
ATOM   1486  CD2 PHE A  95      31.830  52.350  40.770  1.00  0.00           C
ATOM   1487  HD2 PHE A  95      32.880  52.250  41.050  1.00  0.00           H
ATOM   1488  CE2 PHE A  95      30.910  51.400  41.290  1.00  0.00           C
ATOM   1489  HE2 PHE A  95      31.270  50.530  41.820  1.00  0.00           H
ATOM   1490  C   PHE A  95      33.400  54.910  36.910  1.00  0.00           C
ATOM   1491  O   PHE A  95      34.310  54.270  36.310  1.00  0.00           O
ATOM   1492  N   GLY A  96      33.140  56.270  36.810  1.00  0.00           N
ATOM   1493  HN  GLY A  96      32.330  56.620  37.270  1.00  0.00           H
ATOM   1494  CA  GLY A  96      34.090  57.270  36.280  1.00  0.00           C
ATOM   1495  HA1 GLY A  96      33.620  58.180  36.680  1.00  0.00           H
ATOM   1496  HA2 GLY A  96      34.210  57.250  35.220  1.00  0.00           H
ATOM   1497  C   GLY A  96      35.560  57.270  36.630  1.00  0.00           C
ATOM   1498  O   GLY A  96      35.960  56.670  37.560  1.00  0.00           O
ATOM   1499  N   ASP A  97      36.330  58.100  35.860  1.00  0.00           N
ATOM   1500  HN  ASP A  97      35.920  58.430  35.020  1.00  0.00           H
ATOM   1501  CA  ASP A  97      37.650  58.610  36.000  1.00  0.00           C
ATOM   1502  HA  ASP A  97      38.290  57.780  35.760  1.00  0.00           H
ATOM   1503  CB  ASP A  97      38.010  59.690  34.840  1.00  0.00           C
ATOM   1504  HB1 ASP A  97      37.180  60.420  34.770  1.00  0.00           H
ATOM   1505  HB2 ASP A  97      38.070  59.030  33.940  1.00  0.00           H
ATOM   1506  CG  ASP A  97      39.250  60.600  34.980  1.00  0.00           C
ATOM   1507  OD1 ASP A  97      39.240  61.680  34.260  1.00  0.00           O
ATOM   1508  OD2 ASP A  97      40.200  60.170  35.540  1.00  0.00           O
ATOM   1509  C   ASP A  97      37.880  59.090  37.420  1.00  0.00           C
ATOM   1510  O   ASP A  97      38.720  58.460  38.080  1.00  0.00           O
ATOM   1511  N   ILE A  98      37.200  60.070  37.980  1.00  0.00           N
ATOM   1512  HN  ILE A  98      36.570  60.530  37.380  1.00  0.00           H
ATOM   1513  CA  ILE A  98      37.460  60.530  39.330  1.00  0.00           C
ATOM   1514  HA  ILE A  98      38.530  60.650  39.370  1.00  0.00           H
ATOM   1515  CB  ILE A  98      36.650  61.880  39.740  1.00  0.00           C
ATOM   1516  HB  ILE A  98      35.590  61.800  39.410  1.00  0.00           H
ATOM   1517  CG2 ILE A  98      36.580  62.090  41.310  1.00  0.00           C
ATOM   1518 HG21 ILE A  98      35.880  61.420  41.860  1.00  0.00           H
ATOM   1519 HG22 ILE A  98      36.140  63.060  41.640  1.00  0.00           H
ATOM   1520 HG23 ILE A  98      37.570  62.030  41.790  1.00  0.00           H
ATOM   1521  CG1 ILE A  98      37.220  63.110  39.090  1.00  0.00           C
ATOM   1522 HG11 ILE A  98      36.770  64.120  39.200  1.00  0.00           H
ATOM   1523 HG12 ILE A  98      37.110  62.860  38.020  1.00  0.00           H
ATOM   1524  CD  ILE A  98      38.730  63.270  39.380  1.00  0.00           C
ATOM   1525  HD1 ILE A  98      39.250  62.460  38.820  1.00  0.00           H
ATOM   1526  HD2 ILE A  98      38.970  63.190  40.460  1.00  0.00           H
ATOM   1527  HD3 ILE A  98      39.180  64.170  38.910  1.00  0.00           H
ATOM   1528  C   ILE A  98      37.170  59.450  40.350  1.00  0.00           C
ATOM   1529  O   ILE A  98      38.040  59.190  41.160  1.00  0.00           O
ATOM   1530  N   PRO A  99      36.030  58.700  40.270  1.00  0.00           N
ATOM   1531  CD  PRO A  99      34.740  59.130  39.750  1.00  0.00           C
ATOM   1532  HD1 PRO A  99      34.800  59.120  38.630  1.00  0.00           H
ATOM   1533  HD2 PRO A  99      34.400  60.150  40.010  1.00  0.00           H
ATOM   1534  CA  PRO A  99      35.820  57.420  41.090  1.00  0.00           C
ATOM   1535  HA  PRO A  99      35.770  57.770  42.110  1.00  0.00           H
ATOM   1536  CB  PRO A  99      34.490  56.940  40.600  1.00  0.00           C
ATOM   1537  HB1 PRO A  99      34.010  56.290  41.360  1.00  0.00           H
ATOM   1538  HB2 PRO A  99      34.730  56.290  39.730  1.00  0.00           H
ATOM   1539  CG  PRO A  99      33.680  58.140  40.220  1.00  0.00           C
ATOM   1540  HG1 PRO A  99      32.880  58.020  39.470  1.00  0.00           H
ATOM   1541  HG2 PRO A  99      33.280  58.540  41.190  1.00  0.00           H
ATOM   1542  C   PRO A  99      36.980  56.430  41.020  1.00  0.00           C
ATOM   1543  O   PRO A  99      37.440  56.030  42.080  1.00  0.00           O
ATOM   1544  N   CYS A 100      37.600  56.170  39.890  1.00  0.00           N
ATOM   1545  HN  CYS A 100      37.240  56.600  39.070  1.00  0.00           H
ATOM   1546  CA  CYS A 100      38.920  55.450  39.810  1.00  0.00           C
ATOM   1547  HA  CYS A 100      38.870  54.540  40.400  1.00  0.00           H
ATOM   1548  CB  CYS A 100      39.450  55.130  38.390  1.00  0.00           C
ATOM   1549  HB1 CYS A 100      39.640  56.140  37.990  1.00  0.00           H
ATOM   1550  HB2 CYS A 100      38.570  54.730  37.840  1.00  0.00           H
ATOM   1551  SG  CYS A 100      40.810  53.830  38.280  1.00  0.00           S
ATOM   1552  C   CYS A 100      40.130  56.190  40.530  1.00  0.00           C
ATOM   1553  O   CYS A 100      40.810  55.620  41.380  1.00  0.00           O
ATOM   1554  N   ARG A 101      40.300  57.540  40.360  1.00  0.00           N
ATOM   1555  HN  ARG A 101      39.720  58.010  39.700  1.00  0.00           H
ATOM   1556  CA  ARG A 101      41.410  58.300  41.090  1.00  0.00           C
ATOM   1557  HA  ARG A 101      42.380  57.830  40.930  1.00  0.00           H
ATOM   1558  CB  ARG A 101      41.490  59.790  40.640  1.00  0.00           C
ATOM   1559  HB1 ARG A 101      42.370  60.340  41.040  1.00  0.00           H
ATOM   1560  HB2 ARG A 101      40.700  60.460  41.050  1.00  0.00           H
ATOM   1561  CG  ARG A 101      41.580  59.900  39.030  1.00  0.00           C
ATOM   1562  HG1 ARG A 101      40.530  59.940  38.690  1.00  0.00           H
ATOM   1563  HG2 ARG A 101      42.230  59.080  38.650  1.00  0.00           H
ATOM   1564  CD  ARG A 101      42.290  61.220  38.610  1.00  0.00           C
ATOM   1565  HD1 ARG A 101      43.370  61.300  38.840  1.00  0.00           H
ATOM   1566  HD2 ARG A 101      41.900  62.120  39.160  1.00  0.00           H
ATOM   1567  NE  ARG A 101      42.050  61.310  37.200  1.00  0.00           N
ATOM   1568  HE  ARG A 101      41.390  60.690  36.800  1.00  0.00           H
ATOM   1569  CZ  ARG A 101      42.180  62.390  36.500  1.00  0.00           C
ATOM   1570  NH1 ARG A 101      42.870  63.390  37.070  1.00  0.00           N
ATOM   1571 HH11 ARG A 101      43.640  63.100  37.630  1.00  0.00           H
ATOM   1572 HH12 ARG A 101      43.070  64.220  36.550  1.00  0.00           H
ATOM   1573  NH2 ARG A 101      41.730  62.550  35.260  1.00  0.00           N
ATOM   1574 HH21 ARG A 101      41.820  63.440  34.810  1.00  0.00           H
ATOM   1575 HH22 ARG A 101      40.980  61.920  35.040  1.00  0.00           H
ATOM   1576  C   ARG A 101      41.120  58.290  42.630  1.00  0.00           C
ATOM   1577  O   ARG A 101      42.060  58.120  43.430  1.00  0.00           O
ATOM   1578  N   LEU A 102      39.820  58.390  43.090  1.00  0.00           N
ATOM   1579  HN  LEU A 102      39.080  58.420  42.410  1.00  0.00           H
ATOM   1580  CA  LEU A 102      39.420  58.240  44.460  1.00  0.00           C
ATOM   1581  HA  LEU A 102      40.060  58.850  45.070  1.00  0.00           H
ATOM   1582  CB  LEU A 102      37.900  58.350  44.690  1.00  0.00           C
ATOM   1583  HB1 LEU A 102      37.640  58.130  45.750  1.00  0.00           H
ATOM   1584  HB2 LEU A 102      37.290  57.700  44.030  1.00  0.00           H
ATOM   1585  CG  LEU A 102      37.300  59.760  44.540  1.00  0.00           C
ATOM   1586  HG  LEU A 102      37.630  60.300  43.620  1.00  0.00           H
ATOM   1587  CD1 LEU A 102      35.750  59.810  44.580  1.00  0.00           C
ATOM   1588 HD11 LEU A 102      35.360  59.380  45.530  1.00  0.00           H
ATOM   1589 HD12 LEU A 102      35.390  59.360  43.630  1.00  0.00           H
ATOM   1590 HD13 LEU A 102      35.370  60.850  44.530  1.00  0.00           H
ATOM   1591  CD2 LEU A 102      37.570  60.650  45.710  1.00  0.00           C
ATOM   1592 HD21 LEU A 102      37.160  61.650  45.490  1.00  0.00           H
ATOM   1593 HD22 LEU A 102      38.640  60.740  45.970  1.00  0.00           H
ATOM   1594 HD23 LEU A 102      37.140  60.120  46.590  1.00  0.00           H
ATOM   1595  C   LEU A 102      39.720  56.900  45.010  1.00  0.00           C
ATOM   1596  O   LEU A 102      40.180  56.770  46.170  1.00  0.00           O
ATOM   1597  N   MET A 103      39.440  55.790  44.290  1.00  0.00           N
ATOM   1598  HN  MET A 103      39.160  55.870  43.340  1.00  0.00           H
ATOM   1599  CA  MET A 103      39.680  54.410  44.770  1.00  0.00           C
ATOM   1600  HA  MET A 103      39.080  54.240  45.650  1.00  0.00           H
ATOM   1601  CB  MET A 103      39.250  53.590  43.550  1.00  0.00           C
ATOM   1602  HB1 MET A 103      39.970  53.550  42.700  1.00  0.00           H
ATOM   1603  HB2 MET A 103      38.360  54.010  43.040  1.00  0.00           H
ATOM   1604  CG  MET A 103      38.830  52.160  43.960  1.00  0.00           C
ATOM   1605  HG1 MET A 103      38.390  51.680  43.060  1.00  0.00           H
ATOM   1606  HG2 MET A 103      38.010  52.240  44.700  1.00  0.00           H
ATOM   1607  SD  MET A 103      40.000  50.930  44.660  1.00  0.00           S
ATOM   1608  CE  MET A 103      41.320  51.090  43.410  1.00  0.00           C
ATOM   1609  HE1 MET A 103      41.570  52.180  43.300  1.00  0.00           H
ATOM   1610  HE2 MET A 103      41.060  50.640  42.430  1.00  0.00           H
ATOM   1611  HE3 MET A 103      42.270  50.670  43.800  1.00  0.00           H
ATOM   1612  C   MET A 103      41.110  54.200  45.210  1.00  0.00           C
ATOM   1613  O   MET A 103      41.320  53.730  46.300  1.00  0.00           O
ATOM   1614  N   LEU A 104      42.070  54.670  44.360  1.00  0.00           N
ATOM   1615  HN  LEU A 104      41.780  55.020  43.480  1.00  0.00           H
ATOM   1616  CA  LEU A 104      43.450  54.590  44.540  1.00  0.00           C
ATOM   1617  HA  LEU A 104      43.770  53.580  44.730  1.00  0.00           H
ATOM   1618  CB  LEU A 104      44.120  54.760  43.160  1.00  0.00           C
ATOM   1619  HB1 LEU A 104      45.220  54.810  43.260  1.00  0.00           H
ATOM   1620  HB2 LEU A 104      43.820  55.690  42.630  1.00  0.00           H
ATOM   1621  CG  LEU A 104      43.790  53.670  42.110  1.00  0.00           C
ATOM   1622  HG  LEU A 104      42.710  53.410  42.090  1.00  0.00           H
ATOM   1623  CD1 LEU A 104      44.100  54.150  40.730  1.00  0.00           C
ATOM   1624 HD11 LEU A 104      43.620  55.110  40.420  1.00  0.00           H
ATOM   1625 HD12 LEU A 104      43.640  53.420  40.040  1.00  0.00           H
ATOM   1626 HD13 LEU A 104      45.200  54.270  40.580  1.00  0.00           H
ATOM   1627  CD2 LEU A 104      44.420  52.330  42.260  1.00  0.00           C
ATOM   1628 HD21 LEU A 104      44.300  51.930  43.300  1.00  0.00           H
ATOM   1629 HD22 LEU A 104      45.490  52.480  42.020  1.00  0.00           H
ATOM   1630 HD23 LEU A 104      44.150  51.540  41.540  1.00  0.00           H
ATOM   1631  C   LEU A 104      44.010  55.600  45.550  1.00  0.00           C
ATOM   1632  O   LEU A 104      44.870  55.300  46.390  1.00  0.00           O
ATOM   1633  N   PHE A 105      43.420  56.810  45.560  1.00  0.00           N
ATOM   1634  HN  PHE A 105      42.760  57.060  44.850  1.00  0.00           H
ATOM   1635  CA  PHE A 105      43.630  57.770  46.590  1.00  0.00           C
ATOM   1636  HA  PHE A 105      44.700  57.950  46.680  1.00  0.00           H
ATOM   1637  CB  PHE A 105      43.170  59.140  46.080  1.00  0.00           C
ATOM   1638  HB1 PHE A 105      42.220  59.000  45.520  1.00  0.00           H
ATOM   1639  HB2 PHE A 105      43.950  59.450  45.350  1.00  0.00           H
ATOM   1640  CG  PHE A 105      42.890  60.190  47.160  1.00  0.00           C
ATOM   1641  CD1 PHE A 105      44.040  60.900  47.490  1.00  0.00           C
ATOM   1642  HD1 PHE A 105      44.960  60.720  46.970  1.00  0.00           H
ATOM   1643  CE1 PHE A 105      44.050  61.910  48.460  1.00  0.00           C
ATOM   1644  HE1 PHE A 105      44.950  62.460  48.710  1.00  0.00           H
ATOM   1645  CZ  PHE A 105      42.830  62.300  49.020  1.00  0.00           C
ATOM   1646  HZ  PHE A 105      42.870  63.100  49.750  1.00  0.00           H
ATOM   1647  CD2 PHE A 105      41.670  60.580  47.710  1.00  0.00           C
ATOM   1648  HD2 PHE A 105      40.780  60.110  47.310  1.00  0.00           H
ATOM   1649  CE2 PHE A 105      41.620  61.610  48.670  1.00  0.00           C
ATOM   1650  HE2 PHE A 105      40.650  62.070  48.850  1.00  0.00           H
ATOM   1651  C   PHE A 105      43.200  57.320  48.010  1.00  0.00           C
ATOM   1652  O   PHE A 105      44.000  57.550  48.930  1.00  0.00           O
ATOM   1653  N   MET A 106      42.030  56.760  48.220  1.00  0.00           N
ATOM   1654  HN  MET A 106      41.430  56.480  47.480  1.00  0.00           H
ATOM   1655  CA  MET A 106      41.670  56.210  49.490  1.00  0.00           C
ATOM   1656  HA  MET A 106      41.880  57.030  50.160  1.00  0.00           H
ATOM   1657  CB  MET A 106      40.170  55.720  49.510  1.00  0.00           C
ATOM   1658  HB1 MET A 106      39.930  55.040  50.360  1.00  0.00           H
ATOM   1659  HB2 MET A 106      39.990  55.190  48.550  1.00  0.00           H
ATOM   1660  CG  MET A 106      39.200  56.930  49.430  1.00  0.00           C
ATOM   1661  HG1 MET A 106      38.220  56.610  49.020  1.00  0.00           H
ATOM   1662  HG2 MET A 106      39.680  57.690  48.790  1.00  0.00           H
ATOM   1663  SD  MET A 106      38.850  57.750  51.010  1.00  0.00           S
ATOM   1664  CE  MET A 106      37.910  59.180  50.430  1.00  0.00           C
ATOM   1665  HE1 MET A 106      38.460  60.000  49.950  1.00  0.00           H
ATOM   1666  HE2 MET A 106      37.290  59.650  51.220  1.00  0.00           H
ATOM   1667  HE3 MET A 106      37.240  58.760  49.650  1.00  0.00           H
ATOM   1668  C   MET A 106      42.530  55.110  49.980  1.00  0.00           C
ATOM   1669  O   MET A 106      43.020  55.080  51.130  1.00  0.00           O
ATOM   1670  N   LEU A 107      42.800  54.080  49.080  1.00  0.00           N
ATOM   1671  HN  LEU A 107      42.410  54.050  48.170  1.00  0.00           H
ATOM   1672  CA  LEU A 107      43.630  52.930  49.330  1.00  0.00           C
ATOM   1673  HA  LEU A 107      43.280  52.420  50.220  1.00  0.00           H
ATOM   1674  CB  LEU A 107      43.520  52.110  48.060  1.00  0.00           C
ATOM   1675  HB1 LEU A 107      43.670  52.760  47.180  1.00  0.00           H
ATOM   1676  HB2 LEU A 107      42.470  51.780  47.890  1.00  0.00           H
ATOM   1677  CG  LEU A 107      44.420  50.870  48.070  1.00  0.00           C
ATOM   1678  HG  LEU A 107      45.450  50.960  48.480  1.00  0.00           H
ATOM   1679  CD1 LEU A 107      43.760  49.870  49.000  1.00  0.00           C
ATOM   1680 HD11 LEU A 107      44.260  48.880  48.990  1.00  0.00           H
ATOM   1681 HD12 LEU A 107      42.760  49.760  48.530  1.00  0.00           H
ATOM   1682 HD13 LEU A 107      43.750  50.130  50.080  1.00  0.00           H
ATOM   1683  CD2 LEU A 107      44.440  50.280  46.630  1.00  0.00           C
ATOM   1684 HD21 LEU A 107      45.100  49.390  46.590  1.00  0.00           H
ATOM   1685 HD22 LEU A 107      44.830  51.030  45.910  1.00  0.00           H
ATOM   1686 HD23 LEU A 107      43.380  50.040  46.360  1.00  0.00           H
ATOM   1687  C   LEU A 107      45.110  53.360  49.690  1.00  0.00           C
ATOM   1688  O   LEU A 107      45.610  53.050  50.770  1.00  0.00           O
ATOM   1689  N   ALA A 108      45.790  54.300  48.970  1.00  0.00           N
ATOM   1690  HN  ALA A 108      45.490  54.710  48.130  1.00  0.00           H
ATOM   1691  CA  ALA A 108      47.070  54.930  49.410  1.00  0.00           C
ATOM   1692  HA  ALA A 108      47.870  54.230  49.580  1.00  0.00           H
ATOM   1693  CB  ALA A 108      47.440  55.810  48.130  1.00  0.00           C
ATOM   1694  HB1 ALA A 108      47.730  55.080  47.340  1.00  0.00           H
ATOM   1695  HB2 ALA A 108      48.400  56.350  48.300  1.00  0.00           H
ATOM   1696  HB3 ALA A 108      46.640  56.480  47.740  1.00  0.00           H
ATOM   1697  C   ALA A 108      46.920  55.770  50.680  1.00  0.00           C
ATOM   1698  O   ALA A 108      47.800  55.690  51.540  1.00  0.00           O
ATOM   1699  N   MET A 109      45.850  56.620  50.910  1.00  0.00           N
ATOM   1700  HN  MET A 109      45.210  56.860  50.190  1.00  0.00           H
ATOM   1701  CA  MET A 109      45.720  57.460  52.100  1.00  0.00           C
ATOM   1702  HA  MET A 109      46.580  58.070  52.270  1.00  0.00           H
ATOM   1703  CB  MET A 109      44.520  58.440  51.900  1.00  0.00           C
ATOM   1704  HB1 MET A 109      43.620  57.890  51.520  1.00  0.00           H
ATOM   1705  HB2 MET A 109      44.870  59.170  51.140  1.00  0.00           H
ATOM   1706  CG  MET A 109      44.060  59.120  53.270  1.00  0.00           C
ATOM   1707  HG1 MET A 109      44.890  59.170  54.000  1.00  0.00           H
ATOM   1708  HG2 MET A 109      43.410  58.470  53.890  1.00  0.00           H
ATOM   1709  SD  MET A 109      43.180  60.730  52.980  1.00  0.00           S
ATOM   1710  CE  MET A 109      41.760  59.970  52.110  1.00  0.00           C
ATOM   1711  HE1 MET A 109      41.360  58.990  52.450  1.00  0.00           H
ATOM   1712  HE2 MET A 109      42.090  59.920  51.050  1.00  0.00           H
ATOM   1713  HE3 MET A 109      40.880  60.640  52.040  1.00  0.00           H
ATOM   1714  C   MET A 109      45.540  56.690  53.430  1.00  0.00           C
ATOM   1715  O   MET A 109      46.270  56.860  54.380  1.00  0.00           O
ATOM   1716  N   ASN A 110      44.670  55.660  53.460  1.00  0.00           N
ATOM   1717  HN  ASN A 110      44.170  55.550  52.610  1.00  0.00           H
ATOM   1718  CA  ASN A 110      44.570  54.660  54.530  1.00  0.00           C
ATOM   1719  HA  ASN A 110      44.270  55.210  55.410  1.00  0.00           H
ATOM   1720  CB  ASN A 110      43.400  53.710  54.220  1.00  0.00           C
ATOM   1721  HB1 ASN A 110      43.380  52.850  54.920  1.00  0.00           H
ATOM   1722  HB2 ASN A 110      43.470  53.380  53.160  1.00  0.00           H
ATOM   1723  CG  ASN A 110      42.180  54.510  54.610  1.00  0.00           C
ATOM   1724  OD1 ASN A 110      41.930  54.820  55.750  1.00  0.00           O
ATOM   1725  ND2 ASN A 110      41.390  54.890  53.620  1.00  0.00           N
ATOM   1726 HD21 ASN A 110      41.640  54.720  52.670  1.00  0.00           H
ATOM   1727 HD22 ASN A 110      40.540  55.390  53.790  1.00  0.00           H
ATOM   1728  C   ASN A 110      45.940  53.980  54.880  1.00  0.00           C
ATOM   1729  O   ASN A 110      46.290  53.830  56.050  1.00  0.00           O
ATOM   1730  N   ARG A 111      46.660  53.530  53.910  1.00  0.00           N
ATOM   1731  HN  ARG A 111      46.350  53.700  52.980  1.00  0.00           H
ATOM   1732  CA  ARG A 111      47.900  52.850  53.960  1.00  0.00           C
ATOM   1733  HA  ARG A 111      47.800  52.010  54.640  1.00  0.00           H
ATOM   1734  CB  ARG A 111      48.250  52.270  52.550  1.00  0.00           C
ATOM   1735  HB1 ARG A 111      49.350  52.090  52.540  1.00  0.00           H
ATOM   1736  HB2 ARG A 111      48.170  53.080  51.790  1.00  0.00           H
ATOM   1737  CG  ARG A 111      47.530  50.990  52.050  1.00  0.00           C
ATOM   1738  HG1 ARG A 111      46.430  51.160  51.990  1.00  0.00           H
ATOM   1739  HG2 ARG A 111      47.670  50.130  52.750  1.00  0.00           H
ATOM   1740  CD  ARG A 111      47.800  50.700  50.630  1.00  0.00           C
ATOM   1741  HD1 ARG A 111      47.730  51.600  49.970  1.00  0.00           H
ATOM   1742  HD2 ARG A 111      47.240  49.920  50.060  1.00  0.00           H
ATOM   1743  NE  ARG A 111      49.230  50.240  50.570  1.00  0.00           N
ATOM   1744  HE  ARG A 111      49.800  50.230  51.400  1.00  0.00           H
ATOM   1745  CZ  ARG A 111      49.800  49.720  49.500  1.00  0.00           C
ATOM   1746  NH1 ARG A 111      49.330  49.790  48.270  1.00  0.00           N
ATOM   1747 HH11 ARG A 111      48.480  50.290  48.090  1.00  0.00           H
ATOM   1748 HH12 ARG A 111      49.920  49.460  47.530  1.00  0.00           H
ATOM   1749  NH2 ARG A 111      51.000  49.210  49.690  1.00  0.00           N
ATOM   1750 HH21 ARG A 111      51.430  49.320  50.590  1.00  0.00           H
ATOM   1751 HH22 ARG A 111      51.470  48.900  48.850  1.00  0.00           H
ATOM   1752  C   ARG A 111      49.050  53.610  54.620  1.00  0.00           C
ATOM   1753  O   ARG A 111      49.780  53.160  55.440  1.00  0.00           O
ATOM   1754  N   GLN A 112      49.200  54.880  54.240  1.00  0.00           N
ATOM   1755  HN  GLN A 112      48.510  55.190  53.590  1.00  0.00           H
ATOM   1756  CA  GLN A 112      50.280  55.680  54.780  1.00  0.00           C
ATOM   1757  HA  GLN A 112      51.160  55.110  55.000  1.00  0.00           H
ATOM   1758  CB  GLN A 112      50.740  56.770  53.840  1.00  0.00           C
ATOM   1759  HB1 GLN A 112      51.550  57.370  54.320  1.00  0.00           H
ATOM   1760  HB2 GLN A 112      49.910  57.490  53.680  1.00  0.00           H
ATOM   1761  CG  GLN A 112      51.090  56.280  52.420  1.00  0.00           C
ATOM   1762  HG1 GLN A 112      51.730  57.000  51.860  1.00  0.00           H
ATOM   1763  HG2 GLN A 112      50.150  56.110  51.840  1.00  0.00           H
ATOM   1764  CD  GLN A 112      51.810  54.910  52.600  1.00  0.00           C
ATOM   1765  OE1 GLN A 112      52.700  54.750  53.410  1.00  0.00           O
ATOM   1766  NE2 GLN A 112      51.450  53.960  51.700  1.00  0.00           N
ATOM   1767 HE21 GLN A 112      51.980  53.120  51.780  1.00  0.00           H
ATOM   1768 HE22 GLN A 112      50.960  54.170  50.860  1.00  0.00           H
ATOM   1769  C   GLN A 112      49.810  56.240  56.090  1.00  0.00           C
ATOM   1770  O   GLN A 112      50.520  56.150  57.100  1.00  0.00           O
ATOM   1771  N   GLY A 113      48.540  56.740  56.110  1.00  0.00           N
ATOM   1772  HN  GLY A 113      47.920  56.630  55.350  1.00  0.00           H
ATOM   1773  CA  GLY A 113      47.910  57.210  57.450  1.00  0.00           C
ATOM   1774  HA1 GLY A 113      46.850  57.340  57.310  1.00  0.00           H
ATOM   1775  HA2 GLY A 113      48.420  58.100  57.780  1.00  0.00           H
ATOM   1776  C   GLY A 113      48.000  56.320  58.670  1.00  0.00           C
ATOM   1777  O   GLY A 113      48.420  56.900  59.670  1.00  0.00           O
ATOM   1778  N   SER A 114      47.560  55.070  58.530  1.00  0.00           N
ATOM   1779  HN  SER A 114      47.240  54.790  57.630  1.00  0.00           H
ATOM   1780  CA  SER A 114      47.590  54.090  59.660  1.00  0.00           C
ATOM   1781  HA  SER A 114      47.130  54.560  60.520  1.00  0.00           H
ATOM   1782  CB  SER A 114      46.940  52.810  59.390  1.00  0.00           C
ATOM   1783  HB1 SER A 114      45.840  52.980  59.330  1.00  0.00           H
ATOM   1784  HB2 SER A 114      47.110  52.150  60.270  1.00  0.00           H
ATOM   1785  OG  SER A 114      47.430  52.130  58.140  1.00  0.00           O
ATOM   1786  HG1 SER A 114      47.090  52.730  57.470  1.00  0.00           H
ATOM   1787  C   SER A 114      49.030  53.830  60.200  1.00  0.00           C
ATOM   1788  O   SER A 114      49.240  53.830  61.440  1.00  0.00           O
ATOM   1789  N   ILE A 115      50.060  53.730  59.280  1.00  0.00           N
ATOM   1790  HN  ILE A 115      49.920  53.820  58.300  1.00  0.00           H
ATOM   1791  CA  ILE A 115      51.460  53.790  59.680  1.00  0.00           C
ATOM   1792  HA  ILE A 115      51.620  53.110  60.490  1.00  0.00           H
ATOM   1793  CB  ILE A 115      52.470  53.380  58.570  1.00  0.00           C
ATOM   1794  HB  ILE A 115      52.370  53.940  57.620  1.00  0.00           H
ATOM   1795  CG2 ILE A 115      53.870  53.680  59.000  1.00  0.00           C
ATOM   1796 HG21 ILE A 115      54.250  53.350  59.990  1.00  0.00           H
ATOM   1797 HG22 ILE A 115      54.010  54.780  58.860  1.00  0.00           H
ATOM   1798 HG23 ILE A 115      54.560  53.250  58.240  1.00  0.00           H
ATOM   1799  CG1 ILE A 115      52.400  51.880  58.330  1.00  0.00           C
ATOM   1800 HG11 ILE A 115      53.240  51.550  57.670  1.00  0.00           H
ATOM   1801 HG12 ILE A 115      51.480  51.800  57.710  1.00  0.00           H
ATOM   1802  CD  ILE A 115      52.330  50.970  59.550  1.00  0.00           C
ATOM   1803  HD1 ILE A 115      51.260  50.800  59.790  1.00  0.00           H
ATOM   1804  HD2 ILE A 115      52.980  51.240  60.410  1.00  0.00           H
ATOM   1805  HD3 ILE A 115      52.660  49.960  59.260  1.00  0.00           H
ATOM   1806  C   ILE A 115      51.920  55.040  60.370  1.00  0.00           C
ATOM   1807  O   ILE A 115      52.600  55.040  61.380  1.00  0.00           O
ATOM   1808  N   ILE A 116      51.550  56.200  59.900  1.00  0.00           N
ATOM   1809  HN  ILE A 116      51.060  56.250  59.030  1.00  0.00           H
ATOM   1810  CA  ILE A 116      51.760  57.480  60.590  1.00  0.00           C
ATOM   1811  HA  ILE A 116      52.810  57.570  60.790  1.00  0.00           H
ATOM   1812  CB  ILE A 116      51.280  58.580  59.610  1.00  0.00           C
ATOM   1813  HB  ILE A 116      50.270  58.350  59.200  1.00  0.00           H
ATOM   1814  CG2 ILE A 116      51.120  59.900  60.420  1.00  0.00           C
ATOM   1815 HG21 ILE A 116      52.110  60.360  60.550  1.00  0.00           H
ATOM   1816 HG22 ILE A 116      50.480  59.890  61.330  1.00  0.00           H
ATOM   1817 HG23 ILE A 116      50.600  60.570  59.700  1.00  0.00           H
ATOM   1818  CG1 ILE A 116      52.220  58.700  58.380  1.00  0.00           C
ATOM   1819 HG11 ILE A 116      52.560  57.760  57.890  1.00  0.00           H
ATOM   1820 HG12 ILE A 116      53.130  59.250  58.710  1.00  0.00           H
ATOM   1821  CD  ILE A 116      51.490  59.380  57.160  1.00  0.00           C
ATOM   1822  HD1 ILE A 116      51.080  60.380  57.410  1.00  0.00           H
ATOM   1823  HD2 ILE A 116      50.650  58.710  56.880  1.00  0.00           H
ATOM   1824  HD3 ILE A 116      52.280  59.500  56.390  1.00  0.00           H
ATOM   1825  C   ILE A 116      51.100  57.470  62.040  1.00  0.00           C
ATOM   1826  O   ILE A 116      51.800  57.590  63.070  1.00  0.00           O
ATOM   1827  N   PHE A 117      49.780  57.330  62.200  1.00  0.00           N
ATOM   1828  HN  PHE A 117      49.150  57.300  61.430  1.00  0.00           H
ATOM   1829  CA  PHE A 117      49.150  57.370  63.570  1.00  0.00           C
ATOM   1830  HA  PHE A 117      49.440  58.290  64.060  1.00  0.00           H
ATOM   1831  CB  PHE A 117      47.570  57.190  63.360  1.00  0.00           C
ATOM   1832  HB1 PHE A 117      46.980  57.020  64.270  1.00  0.00           H
ATOM   1833  HB2 PHE A 117      47.480  56.380  62.600  1.00  0.00           H
ATOM   1834  CG  PHE A 117      46.980  58.490  62.890  1.00  0.00           C
ATOM   1835  CD1 PHE A 117      46.950  59.610  63.720  1.00  0.00           C
ATOM   1836  HD1 PHE A 117      47.290  59.500  64.740  1.00  0.00           H
ATOM   1837  CE1 PHE A 117      46.510  60.890  63.320  1.00  0.00           C
ATOM   1838  HE1 PHE A 117      46.550  61.660  64.080  1.00  0.00           H
ATOM   1839  CZ  PHE A 117      46.100  61.090  62.020  1.00  0.00           C
ATOM   1840  HZ  PHE A 117      45.830  62.100  61.740  1.00  0.00           H
ATOM   1841  CD2 PHE A 117      46.440  58.690  61.630  1.00  0.00           C
ATOM   1842  HD2 PHE A 117      46.100  57.930  60.930  1.00  0.00           H
ATOM   1843  CE2 PHE A 117      46.000  59.990  61.190  1.00  0.00           C
ATOM   1844  HE2 PHE A 117      45.700  60.100  60.170  1.00  0.00           H
ATOM   1845  C   PHE A 117      49.730  56.330  64.510  1.00  0.00           C
ATOM   1846  O   PHE A 117      49.870  56.680  65.700  1.00  0.00           O
ATOM   1847  N   LEU A 118      50.030  55.080  64.070  1.00  0.00           N
ATOM   1848  HN  LEU A 118      49.810  54.790  63.150  1.00  0.00           H
ATOM   1849  CA  LEU A 118      50.700  54.080  64.920  1.00  0.00           C
ATOM   1850  HA  LEU A 118      50.040  53.800  65.740  1.00  0.00           H
ATOM   1851  CB  LEU A 118      50.820  52.740  64.170  1.00  0.00           C
ATOM   1852  HB1 LEU A 118      51.350  52.850  63.190  1.00  0.00           H
ATOM   1853  HB2 LEU A 118      49.840  52.250  64.000  1.00  0.00           H
ATOM   1854  CG  LEU A 118      51.620  51.670  64.880  1.00  0.00           C
ATOM   1855  HG  LEU A 118      52.710  51.890  64.940  1.00  0.00           H
ATOM   1856  CD1 LEU A 118      51.030  51.190  66.190  1.00  0.00           C
ATOM   1857 HD11 LEU A 118      50.910  52.100  66.820  1.00  0.00           H
ATOM   1858 HD12 LEU A 118      51.740  50.540  66.750  1.00  0.00           H
ATOM   1859 HD13 LEU A 118      50.090  50.620  66.070  1.00  0.00           H
ATOM   1860  CD2 LEU A 118      51.670  50.360  63.990  1.00  0.00           C
ATOM   1861 HD21 LEU A 118      50.610  50.050  63.850  1.00  0.00           H
ATOM   1862 HD22 LEU A 118      52.170  49.600  64.630  1.00  0.00           H
ATOM   1863 HD23 LEU A 118      52.080  50.560  62.980  1.00  0.00           H
ATOM   1864  C   LEU A 118      52.050  54.540  65.390  1.00  0.00           C
ATOM   1865  O   LEU A 118      52.500  54.460  66.580  1.00  0.00           O
ATOM   1866  N   THR A 119      52.820  55.130  64.450  1.00  0.00           N
ATOM   1867  HN  THR A 119      52.460  55.390  63.560  1.00  0.00           H
ATOM   1868  CA  THR A 119      54.150  55.710  64.760  1.00  0.00           C
ATOM   1869  HA  THR A 119      54.830  54.960  65.140  1.00  0.00           H
ATOM   1870  CB  THR A 119      54.800  56.150  63.460  1.00  0.00           C
ATOM   1871  HB  THR A 119      54.180  56.790  62.800  1.00  0.00           H
ATOM   1872  OG1 THR A 119      55.060  55.030  62.620  1.00  0.00           O
ATOM   1873  HG1 THR A 119      54.220  54.860  62.180  1.00  0.00           H
ATOM   1874  CG2 THR A 119      56.110  56.880  63.570  1.00  0.00           C
ATOM   1875 HG21 THR A 119      56.740  56.840  62.660  1.00  0.00           H
ATOM   1876 HG22 THR A 119      56.620  56.330  64.380  1.00  0.00           H
ATOM   1877 HG23 THR A 119      55.970  57.930  63.920  1.00  0.00           H
ATOM   1878  C   THR A 119      54.070  56.830  65.810  1.00  0.00           C
ATOM   1879  O   THR A 119      54.990  56.980  66.600  1.00  0.00           O
ATOM   1880  N   VAL A 120      53.090  57.730  65.630  1.00  0.00           N
ATOM   1881  HN  VAL A 120      52.410  57.710  64.900  1.00  0.00           H
ATOM   1882  CA  VAL A 120      52.820  58.830  66.490  1.00  0.00           C
ATOM   1883  HA  VAL A 120      53.780  59.270  66.730  1.00  0.00           H
ATOM   1884  CB  VAL A 120      51.750  59.690  65.830  1.00  0.00           C
ATOM   1885  HB  VAL A 120      50.850  59.130  65.520  1.00  0.00           H
ATOM   1886  CG1 VAL A 120      51.270  60.800  66.760  1.00  0.00           C
ATOM   1887 HG11 VAL A 120      50.560  60.460  67.520  1.00  0.00           H
ATOM   1888 HG12 VAL A 120      50.750  61.600  66.190  1.00  0.00           H
ATOM   1889 HG13 VAL A 120      52.130  61.320  67.260  1.00  0.00           H
ATOM   1890  CG2 VAL A 120      52.450  60.390  64.650  1.00  0.00           C
ATOM   1891 HG21 VAL A 120      51.920  61.330  64.390  1.00  0.00           H
ATOM   1892 HG22 VAL A 120      52.700  59.770  63.760  1.00  0.00           H
ATOM   1893 HG23 VAL A 120      53.470  60.710  64.970  1.00  0.00           H
ATOM   1894  C   VAL A 120      52.390  58.300  67.920  1.00  0.00           C
ATOM   1895  O   VAL A 120      52.880  58.830  68.890  1.00  0.00           O
ATOM   1896  N   VAL A 121      51.550  57.270  68.020  1.00  0.00           N
ATOM   1897  HN  VAL A 121      50.950  56.890  67.310  1.00  0.00           H
ATOM   1898  CA  VAL A 121      51.320  56.610  69.270  1.00  0.00           C
ATOM   1899  HA  VAL A 121      51.020  57.360  70.000  1.00  0.00           H
ATOM   1900  CB  VAL A 121      50.220  55.500  69.110  1.00  0.00           C
ATOM   1901  HB  VAL A 121      50.420  54.960  68.160  1.00  0.00           H
ATOM   1902  CG1 VAL A 121      50.060  54.500  70.280  1.00  0.00           C
ATOM   1903 HG11 VAL A 121      49.390  53.670  69.940  1.00  0.00           H
ATOM   1904 HG12 VAL A 121      49.660  54.960  71.210  1.00  0.00           H
ATOM   1905 HG13 VAL A 121      51.030  54.030  70.560  1.00  0.00           H
ATOM   1906  CG2 VAL A 121      48.840  56.150  68.890  1.00  0.00           C
ATOM   1907 HG21 VAL A 121      48.370  56.460  69.860  1.00  0.00           H
ATOM   1908 HG22 VAL A 121      48.160  55.530  68.250  1.00  0.00           H
ATOM   1909 HG23 VAL A 121      48.930  57.110  68.330  1.00  0.00           H
ATOM   1910  C   VAL A 121      52.580  55.980  69.870  1.00  0.00           C
ATOM   1911  O   VAL A 121      52.830  56.060  71.100  1.00  0.00           O
ATOM   1912  N   ALA A 122      53.420  55.430  69.020  1.00  0.00           N
ATOM   1913  HN  ALA A 122      53.200  55.460  68.050  1.00  0.00           H
ATOM   1914  CA  ALA A 122      54.770  54.900  69.380  1.00  0.00           C
ATOM   1915  HA  ALA A 122      54.470  54.290  70.220  1.00  0.00           H
ATOM   1916  CB  ALA A 122      55.470  54.020  68.340  1.00  0.00           C
ATOM   1917  HB1 ALA A 122      54.720  53.340  67.870  1.00  0.00           H
ATOM   1918  HB2 ALA A 122      56.310  53.490  68.820  1.00  0.00           H
ATOM   1919  HB3 ALA A 122      55.900  54.690  67.570  1.00  0.00           H
ATOM   1920  C   ALA A 122      55.760  55.930  69.900  1.00  0.00           C
ATOM   1921  O   ALA A 122      56.230  55.750  71.020  1.00  0.00           O
ATOM   1922  N   VAL A 123      55.970  57.070  69.250  1.00  0.00           N
ATOM   1923  HN  VAL A 123      55.710  57.220  68.300  1.00  0.00           H
ATOM   1924  CA  VAL A 123      56.740  58.210  69.760  1.00  0.00           C
ATOM   1925  HA  VAL A 123      57.770  57.930  69.960  1.00  0.00           H
ATOM   1926  CB  VAL A 123      56.810  59.210  68.600  1.00  0.00           C
ATOM   1927  HB  VAL A 123      55.800  59.450  68.200  1.00  0.00           H
ATOM   1928  CG1 VAL A 123      57.410  60.480  69.200  1.00  0.00           C
ATOM   1929 HG11 VAL A 123      56.820  60.840  70.080  1.00  0.00           H
ATOM   1930 HG12 VAL A 123      57.560  61.250  68.420  1.00  0.00           H
ATOM   1931 HG13 VAL A 123      58.380  60.190  69.630  1.00  0.00           H
ATOM   1932  CG2 VAL A 123      57.620  58.740  67.360  1.00  0.00           C
ATOM   1933 HG21 VAL A 123      57.700  59.660  66.760  1.00  0.00           H
ATOM   1934 HG22 VAL A 123      57.120  57.840  66.940  1.00  0.00           H
ATOM   1935 HG23 VAL A 123      58.650  58.560  67.730  1.00  0.00           H
ATOM   1936  C   VAL A 123      56.150  58.740  71.030  1.00  0.00           C
ATOM   1937  O   VAL A 123      56.800  59.060  72.070  1.00  0.00           O
ATOM   1938  N   ASP A 124      54.790  58.910  71.100  1.00  0.00           N
ATOM   1939  HN  ASP A 124      54.140  58.660  70.390  1.00  0.00           H
ATOM   1940  CA  ASP A 124      54.120  59.360  72.330  1.00  0.00           C
ATOM   1941  HA  ASP A 124      54.490  60.350  72.560  1.00  0.00           H
ATOM   1942  CB  ASP A 124      52.580  59.580  72.020  1.00  0.00           C
ATOM   1943  HB1 ASP A 124      52.050  58.660  71.650  1.00  0.00           H
ATOM   1944  HB2 ASP A 124      52.430  60.350  71.240  1.00  0.00           H
ATOM   1945  CG  ASP A 124      51.750  59.970  73.190  1.00  0.00           C
ATOM   1946  OD1 ASP A 124      50.570  59.650  73.250  1.00  0.00           O
ATOM   1947  OD2 ASP A 124      52.250  60.600  74.160  1.00  0.00           O
ATOM   1948  C   ASP A 124      54.380  58.360  73.520  1.00  0.00           C
ATOM   1949  O   ASP A 124      54.740  58.820  74.620  1.00  0.00           O
ATOM   1950  N   ARG A 125      54.320  57.000  73.270  1.00  0.00           N
ATOM   1951  HN  ARG A 125      54.010  56.640  72.400  1.00  0.00           H
ATOM   1952  CA  ARG A 125      54.590  55.960  74.260  1.00  0.00           C
ATOM   1953  HA  ARG A 125      53.910  56.200  75.060  1.00  0.00           H
ATOM   1954  CB  ARG A 125      54.250  54.600  73.590  1.00  0.00           C
ATOM   1955  HB1 ARG A 125      54.850  54.620  72.650  1.00  0.00           H
ATOM   1956  HB2 ARG A 125      53.200  54.640  73.250  1.00  0.00           H
ATOM   1957  CG  ARG A 125      54.360  53.410  74.590  1.00  0.00           C
ATOM   1958  HG1 ARG A 125      55.360  53.380  75.060  1.00  0.00           H
ATOM   1959  HG2 ARG A 125      54.200  52.530  73.930  1.00  0.00           H
ATOM   1960  CD  ARG A 125      53.310  53.420  75.660  1.00  0.00           C
ATOM   1961  HD1 ARG A 125      52.340  53.440  75.120  1.00  0.00           H
ATOM   1962  HD2 ARG A 125      53.560  54.120  76.480  1.00  0.00           H
ATOM   1963  NE  ARG A 125      53.430  52.040  76.250  1.00  0.00           N
ATOM   1964  HE  ARG A 125      53.630  51.250  75.670  1.00  0.00           H
ATOM   1965  CZ  ARG A 125      53.030  51.660  77.480  1.00  0.00           C
ATOM   1966  NH1 ARG A 125      52.350  52.450  78.290  1.00  0.00           N
ATOM   1967 HH11 ARG A 125      52.180  53.380  77.950  1.00  0.00           H
ATOM   1968 HH12 ARG A 125      52.300  52.210  79.260  1.00  0.00           H
ATOM   1969  NH2 ARG A 125      53.390  50.480  77.950  1.00  0.00           N
ATOM   1970 HH21 ARG A 125      54.220  50.120  77.530  1.00  0.00           H
ATOM   1971 HH22 ARG A 125      53.060  50.310  78.880  1.00  0.00           H
ATOM   1972  C   ARG A 125      56.010  55.990  74.800  1.00  0.00           C
ATOM   1973  O   ARG A 125      56.210  56.080  76.020  1.00  0.00           O
ATOM   1974  N   TYR A 126      57.050  56.090  73.930  1.00  0.00           N
ATOM   1975  HN  TYR A 126      56.790  56.170  72.980  1.00  0.00           H
ATOM   1976  CA  TYR A 126      58.380  56.400  74.270  1.00  0.00           C
ATOM   1977  HA  TYR A 126      58.820  55.540  74.750  1.00  0.00           H
ATOM   1978  CB  TYR A 126      59.090  56.530  72.880  1.00  0.00           C
ATOM   1979  HB1 TYR A 126      58.320  56.970  72.220  1.00  0.00           H
ATOM   1980  HB2 TYR A 126      59.210  55.510  72.440  1.00  0.00           H
ATOM   1981  CG  TYR A 126      60.350  57.310  72.890  1.00  0.00           C
ATOM   1982  CD1 TYR A 126      61.540  56.900  73.450  1.00  0.00           C
ATOM   1983  HD1 TYR A 126      61.620  55.920  73.910  1.00  0.00           H
ATOM   1984  CE1 TYR A 126      62.670  57.710  73.390  1.00  0.00           C
ATOM   1985  HE1 TYR A 126      63.630  57.390  73.780  1.00  0.00           H
ATOM   1986  CZ  TYR A 126      62.570  58.940  72.730  1.00  0.00           C
ATOM   1987  OH  TYR A 126      63.790  59.660  72.650  1.00  0.00           O
ATOM   1988  HH  TYR A 126      63.520  60.480  72.230  1.00  0.00           H
ATOM   1989  CD2 TYR A 126      60.300  58.520  72.110  1.00  0.00           C
ATOM   1990  HD2 TYR A 126      59.440  58.810  71.530  1.00  0.00           H
ATOM   1991  CE2 TYR A 126      61.390  59.370  72.130  1.00  0.00           C
ATOM   1992  HE2 TYR A 126      61.400  60.330  71.640  1.00  0.00           H
ATOM   1993  C   TYR A 126      58.560  57.590  75.290  1.00  0.00           C
ATOM   1994  O   TYR A 126      59.310  57.500  76.280  1.00  0.00           O
ATOM   1995  N   PHE A 127      57.870  58.760  75.040  1.00  0.00           N
ATOM   1996  HN  PHE A 127      57.270  58.880  74.260  1.00  0.00           H
ATOM   1997  CA  PHE A 127      57.940  59.960  76.030  1.00  0.00           C
ATOM   1998  HA  PHE A 127      58.980  60.130  76.220  1.00  0.00           H
ATOM   1999  CB  PHE A 127      57.280  61.170  75.390  1.00  0.00           C
ATOM   2000  HB1 PHE A 127      57.050  62.050  76.020  1.00  0.00           H
ATOM   2001  HB2 PHE A 127      56.350  60.820  74.910  1.00  0.00           H
ATOM   2002  CG  PHE A 127      58.130  61.800  74.330  1.00  0.00           C
ATOM   2003  CD1 PHE A 127      57.680  61.910  72.960  1.00  0.00           C
ATOM   2004  HD1 PHE A 127      56.710  61.630  72.580  1.00  0.00           H
ATOM   2005  CE1 PHE A 127      58.540  62.470  71.970  1.00  0.00           C
ATOM   2006  HE1 PHE A 127      58.280  62.640  70.930  1.00  0.00           H
ATOM   2007  CZ  PHE A 127      59.830  62.900  72.390  1.00  0.00           C
ATOM   2008  HZ  PHE A 127      60.460  63.340  71.630  1.00  0.00           H
ATOM   2009  CD2 PHE A 127      59.460  62.150  74.660  1.00  0.00           C
ATOM   2010  HD2 PHE A 127      59.790  62.160  75.680  1.00  0.00           H
ATOM   2011  CE2 PHE A 127      60.270  62.810  73.680  1.00  0.00           C
ATOM   2012  HE2 PHE A 127      61.270  63.080  73.970  1.00  0.00           H
ATOM   2013  C   PHE A 127      57.380  59.680  77.420  1.00  0.00           C
ATOM   2014  O   PHE A 127      57.910  60.130  78.440  1.00  0.00           O
ATOM   2015  N   ARG A 128      56.230  58.960  77.530  1.00  0.00           N
ATOM   2016  HN  ARG A 128      55.800  58.560  76.710  1.00  0.00           H
ATOM   2017  CA  ARG A 128      55.530  58.650  78.740  1.00  0.00           C
ATOM   2018  HA  ARG A 128      55.640  59.540  79.350  1.00  0.00           H
ATOM   2019  CB  ARG A 128      54.140  58.260  78.420  1.00  0.00           C
ATOM   2020  HB1 ARG A 128      53.520  57.830  79.240  1.00  0.00           H
ATOM   2021  HB2 ARG A 128      54.060  57.430  77.680  1.00  0.00           H
ATOM   2022  CG  ARG A 128      53.250  59.430  77.870  1.00  0.00           C
ATOM   2023  HG1 ARG A 128      53.840  59.830  77.020  1.00  0.00           H
ATOM   2024  HG2 ARG A 128      53.040  60.200  78.640  1.00  0.00           H
ATOM   2025  CD  ARG A 128      51.890  59.000  77.400  1.00  0.00           C
ATOM   2026  HD1 ARG A 128      51.200  58.600  78.180  1.00  0.00           H
ATOM   2027  HD2 ARG A 128      51.980  58.220  76.620  1.00  0.00           H
ATOM   2028  NE  ARG A 128      51.300  60.210  76.690  1.00  0.00           N
ATOM   2029  HE  ARG A 128      51.470  60.420  75.720  1.00  0.00           H
ATOM   2030  CZ  ARG A 128      50.630  61.210  77.260  1.00  0.00           C
ATOM   2031  NH1 ARG A 128      50.450  61.310  78.590  1.00  0.00           N
ATOM   2032 HH11 ARG A 128      50.850  60.600  79.180  1.00  0.00           H
ATOM   2033 HH12 ARG A 128      50.440  62.250  78.930  1.00  0.00           H
ATOM   2034  NH2 ARG A 128      50.200  62.240  76.600  1.00  0.00           N
ATOM   2035 HH21 ARG A 128      50.150  62.150  75.600  1.00  0.00           H
ATOM   2036 HH22 ARG A 128      49.610  62.940  77.010  1.00  0.00           H
ATOM   2037  C   ARG A 128      56.110  57.540  79.620  1.00  0.00           C
ATOM   2038  O   ARG A 128      55.790  57.460  80.790  1.00  0.00           O
ATOM   2039  N   VAL A 129      56.920  56.660  78.980  1.00  0.00           N
ATOM   2040  HN  VAL A 129      57.080  56.670  78.010  1.00  0.00           H
ATOM   2041  CA  VAL A 129      57.800  55.690  79.600  1.00  0.00           C
ATOM   2042  HA  VAL A 129      57.220  55.360  80.450  1.00  0.00           H
ATOM   2043  CB  VAL A 129      58.020  54.500  78.600  1.00  0.00           C
ATOM   2044  HB  VAL A 129      58.480  54.820  77.650  1.00  0.00           H
ATOM   2045  CG1 VAL A 129      58.970  53.530  79.320  1.00  0.00           C
ATOM   2046 HG11 VAL A 129      59.950  53.950  79.630  1.00  0.00           H
ATOM   2047 HG12 VAL A 129      59.200  52.660  78.670  1.00  0.00           H
ATOM   2048 HG13 VAL A 129      58.380  53.210  80.210  1.00  0.00           H
ATOM   2049  CG2 VAL A 129      56.730  53.820  78.260  1.00  0.00           C
ATOM   2050 HG21 VAL A 129      57.020  53.130  77.450  1.00  0.00           H
ATOM   2051 HG22 VAL A 129      55.900  54.440  77.850  1.00  0.00           H
ATOM   2052 HG23 VAL A 129      56.320  53.250  79.120  1.00  0.00           H
ATOM   2053  C   VAL A 129      59.100  56.300  80.100  1.00  0.00           C
ATOM   2054  O   VAL A 129      59.410  56.250  81.290  1.00  0.00           O
ATOM   2055  N   VAL A 130      59.850  56.880  79.230  1.00  0.00           N
ATOM   2056  HN  VAL A 130      59.510  56.980  78.300  1.00  0.00           H
ATOM   2057  CA  VAL A 130      61.250  57.250  79.520  1.00  0.00           C
ATOM   2058  HA  VAL A 130      61.720  56.450  80.060  1.00  0.00           H
ATOM   2059  CB  VAL A 130      61.870  57.270  78.090  1.00  0.00           C
ATOM   2060  HB  VAL A 130      61.230  57.900  77.450  1.00  0.00           H
ATOM   2061  CG1 VAL A 130      63.350  57.740  78.070  1.00  0.00           C
ATOM   2062 HG11 VAL A 130      63.550  58.790  78.390  1.00  0.00           H
ATOM   2063 HG12 VAL A 130      63.920  57.480  77.160  1.00  0.00           H
ATOM   2064 HG13 VAL A 130      63.730  57.050  78.860  1.00  0.00           H
ATOM   2065  CG2 VAL A 130      61.910  55.830  77.580  1.00  0.00           C
ATOM   2066 HG21 VAL A 130      62.250  55.830  76.520  1.00  0.00           H
ATOM   2067 HG22 VAL A 130      60.930  55.330  77.620  1.00  0.00           H
ATOM   2068 HG23 VAL A 130      62.630  55.280  78.230  1.00  0.00           H
ATOM   2069  C   VAL A 130      61.500  58.530  80.240  1.00  0.00           C
ATOM   2070  O   VAL A 130      62.440  58.660  81.070  1.00  0.00           O
ATOM   2071  N   HSD A 131      60.650  59.530  79.990  1.00  0.00           N
ATOM   2072  HN  HSD A 131      59.850  59.390  79.410  1.00  0.00           H
ATOM   2073  CA  HSD A 131      60.800  60.910  80.500  1.00  0.00           C
ATOM   2074  HA  HSD A 131      61.440  60.970  81.370  1.00  0.00           H
ATOM   2075  CB  HSD A 131      61.530  61.780  79.490  1.00  0.00           C
ATOM   2076  HB1 HSD A 131      61.380  62.870  79.680  1.00  0.00           H
ATOM   2077  HB2 HSD A 131      60.970  61.550  78.550  1.00  0.00           H
ATOM   2078  ND1 HSD A 131      63.810  61.640  80.500  1.00  0.00           N
ATOM   2079  HD1 HSD A 131      63.540  61.700  81.460  1.00  0.00           H
ATOM   2080  CG  HSD A 131      63.000  61.640  79.370  1.00  0.00           C
ATOM   2081  CE1 HSD A 131      65.100  61.530  80.030  1.00  0.00           C
ATOM   2082  HE1 HSD A 131      65.950  61.330  80.680  1.00  0.00           H
ATOM   2083  NE2 HSD A 131      65.140  61.480  78.720  1.00  0.00           N
ATOM   2084  CD2 HSD A 131      63.810  61.520  78.290  1.00  0.00           C
ATOM   2085  HD2 HSD A 131      63.550  61.430  77.240  1.00  0.00           H
ATOM   2086  C   HSD A 131      59.420  61.560  80.850  1.00  0.00           C
ATOM   2087  O   HSD A 131      58.890  62.440  80.150  1.00  0.00           O
ATOM   2088  N   PRO A 132      58.680  61.070  81.870  1.00  0.00           N
ATOM   2089  CD  PRO A 132      59.040  59.890  82.580  1.00  0.00           C
ATOM   2090  HD1 PRO A 132      59.310  60.310  83.570  1.00  0.00           H
ATOM   2091  HD2 PRO A 132      59.890  59.240  82.280  1.00  0.00           H
ATOM   2092  CA  PRO A 132      57.260  61.250  81.900  1.00  0.00           C
ATOM   2093  HA  PRO A 132      56.850  60.990  80.930  1.00  0.00           H
ATOM   2094  CB  PRO A 132      56.870  60.320  83.050  1.00  0.00           C
ATOM   2095  HB1 PRO A 132      55.790  60.060  83.100  1.00  0.00           H
ATOM   2096  HB2 PRO A 132      57.200  60.690  84.050  1.00  0.00           H
ATOM   2097  CG  PRO A 132      57.730  59.100  82.880  1.00  0.00           C
ATOM   2098  HG1 PRO A 132      57.630  58.440  83.770  1.00  0.00           H
ATOM   2099  HG2 PRO A 132      57.530  58.310  82.110  1.00  0.00           H
ATOM   2100  C   PRO A 132      56.760  62.690  82.170  1.00  0.00           C
ATOM   2101  O   PRO A 132      55.540  62.920  82.150  1.00  0.00           O
ATOM   2102  N   HSD A 133      57.680  63.670  82.410  1.00  0.00           N
ATOM   2103  HN  HSD A 133      58.610  63.400  82.170  1.00  0.00           H
ATOM   2104  CA  HSD A 133      57.380  64.990  82.960  1.00  0.00           C
ATOM   2105  HA  HSD A 133      56.360  65.180  83.230  1.00  0.00           H
ATOM   2106  CB  HSD A 133      58.360  65.190  84.170  1.00  0.00           C
ATOM   2107  HB1 HSD A 133      58.040  66.090  84.740  1.00  0.00           H
ATOM   2108  HB2 HSD A 133      59.360  65.170  83.710  1.00  0.00           H
ATOM   2109  ND1 HSD A 133      57.300  63.860  85.990  1.00  0.00           N
ATOM   2110  HD1 HSD A 133      56.450  64.390  85.960  1.00  0.00           H
ATOM   2111  CG  HSD A 133      58.370  64.100  85.160  1.00  0.00           C
ATOM   2112  CE1 HSD A 133      57.560  62.690  86.680  1.00  0.00           C
ATOM   2113  HE1 HSD A 133      57.030  62.110  87.440  1.00  0.00           H
ATOM   2114  NE2 HSD A 133      58.760  62.200  86.310  1.00  0.00           N
ATOM   2115  CD2 HSD A 133      59.160  63.050  85.300  1.00  0.00           C
ATOM   2116  HD2 HSD A 133      60.140  62.780  84.910  1.00  0.00           H
ATOM   2117  C   HSD A 133      57.590  66.110  81.910  1.00  0.00           C
ATOM   2118  O   HSD A 133      57.600  67.280  82.240  1.00  0.00           O
ATOM   2119  N   HSD A 134      57.730  65.710  80.640  1.00  0.00           N
ATOM   2120  HN  HSD A 134      58.010  64.760  80.510  1.00  0.00           H
ATOM   2121  CA  HSD A 134      57.670  66.500  79.410  1.00  0.00           C
ATOM   2122  HA  HSD A 134      58.390  67.310  79.510  1.00  0.00           H
ATOM   2123  CB  HSD A 134      58.050  65.720  78.190  1.00  0.00           C
ATOM   2124  HB1 HSD A 134      57.690  66.060  77.200  1.00  0.00           H
ATOM   2125  HB2 HSD A 134      57.730  64.670  78.360  1.00  0.00           H
ATOM   2126  ND1 HSD A 134      60.470  66.750  77.980  1.00  0.00           N
ATOM   2127  HD1 HSD A 134      60.140  67.700  77.940  1.00  0.00           H
ATOM   2128  CG  HSD A 134      59.630  65.650  78.000  1.00  0.00           C
ATOM   2129  CE1 HSD A 134      61.700  66.340  77.670  1.00  0.00           C
ATOM   2130  HE1 HSD A 134      62.520  67.050  77.530  1.00  0.00           H
ATOM   2131  NE2 HSD A 134      61.740  65.000  77.500  1.00  0.00           N
ATOM   2132  CD2 HSD A 134      60.440  64.610  77.720  1.00  0.00           C
ATOM   2133  HD2 HSD A 134      60.200  63.570  77.600  1.00  0.00           H
ATOM   2134  C   HSD A 134      56.320  67.150  79.220  1.00  0.00           C
ATOM   2135  O   HSD A 134      55.260  66.650  79.600  1.00  0.00           O
ATOM   2136  N   ALA A 135      56.340  68.350  78.630  1.00  0.00           N
ATOM   2137  HN  ALA A 135      57.150  68.810  78.260  1.00  0.00           H
ATOM   2138  CA  ALA A 135      55.140  69.150  78.410  1.00  0.00           C
ATOM   2139  HA  ALA A 135      54.540  69.190  79.300  1.00  0.00           H
ATOM   2140  CB  ALA A 135      55.570  70.610  78.160  1.00  0.00           C
ATOM   2141  HB1 ALA A 135      54.730  71.280  78.470  1.00  0.00           H
ATOM   2142  HB2 ALA A 135      55.820  70.830  77.100  1.00  0.00           H
ATOM   2143  HB3 ALA A 135      56.480  70.760  78.750  1.00  0.00           H
ATOM   2144  C   ALA A 135      54.300  68.620  77.280  1.00  0.00           C
ATOM   2145  O   ALA A 135      53.050  68.660  77.310  1.00  0.00           O
ATOM   2146  N   LEU A 136      54.950  68.000  76.320  1.00  0.00           N
ATOM   2147  HN  LEU A 136      55.940  68.140  76.350  1.00  0.00           H
ATOM   2148  CA  LEU A 136      54.380  67.310  75.230  1.00  0.00           C
ATOM   2149  HA  LEU A 136      53.680  67.970  74.730  1.00  0.00           H
ATOM   2150  CB  LEU A 136      55.560  66.680  74.420  1.00  0.00           C
ATOM   2151  HB1 LEU A 136      55.860  65.720  74.880  1.00  0.00           H
ATOM   2152  HB2 LEU A 136      56.450  67.320  74.570  1.00  0.00           H
ATOM   2153  CG  LEU A 136      55.250  66.450  72.890  1.00  0.00           C
ATOM   2154  HG  LEU A 136      54.150  66.340  72.790  1.00  0.00           H
ATOM   2155  CD1 LEU A 136      55.690  67.750  72.230  1.00  0.00           C
ATOM   2156 HD11 LEU A 136      56.790  67.880  72.250  1.00  0.00           H
ATOM   2157 HD12 LEU A 136      55.310  68.700  72.670  1.00  0.00           H
ATOM   2158 HD13 LEU A 136      55.400  67.770  71.160  1.00  0.00           H
ATOM   2159  CD2 LEU A 136      55.890  65.130  72.460  1.00  0.00           C
ATOM   2160 HD21 LEU A 136      55.320  64.310  72.950  1.00  0.00           H
ATOM   2161 HD22 LEU A 136      56.940  65.100  72.810  1.00  0.00           H
ATOM   2162 HD23 LEU A 136      55.860  65.040  71.350  1.00  0.00           H
ATOM   2163  C   LEU A 136      53.470  66.180  75.710  1.00  0.00           C
ATOM   2164  O   LEU A 136      52.530  65.790  75.010  1.00  0.00           O
ATOM   2165  N   ASN A 137      53.690  65.690  76.950  1.00  0.00           N
ATOM   2166  HN  ASN A 137      54.480  65.920  77.520  1.00  0.00           H
ATOM   2167  CA  ASN A 137      52.800  64.700  77.570  1.00  0.00           C
ATOM   2168  HA  ASN A 137      52.410  63.950  76.900  1.00  0.00           H
ATOM   2169  CB  ASN A 137      53.560  63.850  78.610  1.00  0.00           C
ATOM   2170  HB1 ASN A 137      52.930  63.070  79.080  1.00  0.00           H
ATOM   2171  HB2 ASN A 137      53.890  64.540  79.410  1.00  0.00           H
ATOM   2172  CG  ASN A 137      54.710  63.080  78.070  1.00  0.00           C
ATOM   2173  OD1 ASN A 137      54.820  62.780  76.900  1.00  0.00           O
ATOM   2174  ND2 ASN A 137      55.690  62.780  79.010  1.00  0.00           N
ATOM   2175 HD21 ASN A 137      56.390  62.120  78.760  1.00  0.00           H
ATOM   2176 HD22 ASN A 137      55.390  63.040  79.930  1.00  0.00           H
ATOM   2177  C   ASN A 137      51.520  65.220  78.220  1.00  0.00           C
ATOM   2178  O   ASN A 137      50.730  64.390  78.670  1.00  0.00           O
ATOM   2179  N   LYS A 138      51.270  66.580  78.180  1.00  0.00           N
ATOM   2180  HN  LYS A 138      52.050  67.080  77.830  1.00  0.00           H
ATOM   2181  CA  LYS A 138      50.200  67.260  78.930  1.00  0.00           C
ATOM   2182  HA  LYS A 138      49.600  66.620  79.550  1.00  0.00           H
ATOM   2183  CB  LYS A 138      50.770  68.380  79.840  1.00  0.00           C
ATOM   2184  HB1 LYS A 138      49.930  68.740  80.490  1.00  0.00           H
ATOM   2185  HB2 LYS A 138      51.190  69.170  79.190  1.00  0.00           H
ATOM   2186  CG  LYS A 138      51.930  67.850  80.860  1.00  0.00           C
ATOM   2187  HG1 LYS A 138      52.760  67.720  80.150  1.00  0.00           H
ATOM   2188  HG2 LYS A 138      51.530  66.910  81.290  1.00  0.00           H
ATOM   2189  CD  LYS A 138      52.130  68.850  81.960  1.00  0.00           C
ATOM   2190  HD1 LYS A 138      51.220  68.780  82.600  1.00  0.00           H
ATOM   2191  HD2 LYS A 138      52.040  69.850  81.490  1.00  0.00           H
ATOM   2192  CE  LYS A 138      53.450  68.610  82.640  1.00  0.00           C
ATOM   2193  HE1 LYS A 138      53.580  69.340  83.460  1.00  0.00           H
ATOM   2194  HE2 LYS A 138      54.250  68.650  81.870  1.00  0.00           H
ATOM   2195  NZ  LYS A 138      53.520  67.330  83.330  1.00  0.00           N
ATOM   2196  HZ1 LYS A 138      53.360  66.560  82.660  1.00  0.00           H
ATOM   2197  HZ2 LYS A 138      52.920  67.270  84.180  1.00  0.00           H
ATOM   2198  HZ3 LYS A 138      54.480  67.240  83.710  1.00  0.00           H
ATOM   2199  C   LYS A 138      49.370  67.950  77.840  1.00  0.00           C
ATOM   2200  O   LYS A 138      48.510  68.770  78.220  1.00  0.00           O
ATOM   2201  N   ILE A 139      49.670  67.710  76.500  1.00  0.00           N
ATOM   2202  HN  ILE A 139      50.470  67.180  76.230  1.00  0.00           H
ATOM   2203  CA  ILE A 139      48.820  68.250  75.460  1.00  0.00           C
ATOM   2204  HA  ILE A 139      48.860  69.320  75.490  1.00  0.00           H
ATOM   2205  CB  ILE A 139      49.390  67.850  74.070  1.00  0.00           C
ATOM   2206  HB  ILE A 139      48.850  68.460  73.320  1.00  0.00           H
ATOM   2207  CG2 ILE A 139      50.820  68.300  73.880  1.00  0.00           C
ATOM   2208 HG21 ILE A 139      51.140  67.950  72.880  1.00  0.00           H
ATOM   2209 HG22 ILE A 139      51.530  67.840  74.610  1.00  0.00           H
ATOM   2210 HG23 ILE A 139      50.920  69.410  73.950  1.00  0.00           H
ATOM   2211  CG1 ILE A 139      49.270  66.310  73.670  1.00  0.00           C
ATOM   2212 HG11 ILE A 139      48.450  65.890  74.270  1.00  0.00           H
ATOM   2213 HG12 ILE A 139      50.150  65.690  73.980  1.00  0.00           H
ATOM   2214  CD  ILE A 139      49.130  66.160  72.120  1.00  0.00           C
ATOM   2215  HD1 ILE A 139      49.440  65.130  71.850  1.00  0.00           H
ATOM   2216  HD2 ILE A 139      49.760  66.810  71.480  1.00  0.00           H
ATOM   2217  HD3 ILE A 139      48.070  66.440  71.950  1.00  0.00           H
ATOM   2218  C   ILE A 139      47.280  67.940  75.480  1.00  0.00           C
ATOM   2219  O   ILE A 139      46.690  66.920  75.880  1.00  0.00           O
ATOM   2220  N   SER A 140      46.510  68.930  75.000  1.00  0.00           N
ATOM   2221  HN  SER A 140      47.010  69.770  74.800  1.00  0.00           H
ATOM   2222  CA  SER A 140      45.060  68.950  75.030  1.00  0.00           C
ATOM   2223  HA  SER A 140      44.690  68.540  75.960  1.00  0.00           H
ATOM   2224  CB  SER A 140      44.460  70.420  74.900  1.00  0.00           C
ATOM   2225  HB1 SER A 140      44.760  70.910  75.860  1.00  0.00           H
ATOM   2226  HB2 SER A 140      43.350  70.400  74.990  1.00  0.00           H
ATOM   2227  OG  SER A 140      44.870  71.220  73.720  1.00  0.00           O
ATOM   2228  HG1 SER A 140      44.810  72.120  74.030  1.00  0.00           H
ATOM   2229  C   SER A 140      44.410  68.120  73.920  1.00  0.00           C
ATOM   2230  O   SER A 140      44.980  67.870  72.850  1.00  0.00           O
ATOM   2231  N   ASN A 141      43.170  67.680  74.020  1.00  0.00           N
ATOM   2232  HN  ASN A 141      42.670  67.820  74.880  1.00  0.00           H
ATOM   2233  CA  ASN A 141      42.200  67.210  73.030  1.00  0.00           C
ATOM   2234  HA  ASN A 141      42.610  66.270  72.690  1.00  0.00           H
ATOM   2235  CB  ASN A 141      40.820  66.870  73.650  1.00  0.00           C
ATOM   2236  HB1 ASN A 141      40.030  66.620  72.910  1.00  0.00           H
ATOM   2237  HB2 ASN A 141      40.490  67.750  74.240  1.00  0.00           H
ATOM   2238  CG  ASN A 141      40.960  65.550  74.410  1.00  0.00           C
ATOM   2239  OD1 ASN A 141      41.410  64.520  73.910  1.00  0.00           O
ATOM   2240  ND2 ASN A 141      40.710  65.690  75.700  1.00  0.00           N
ATOM   2241 HD21 ASN A 141      40.970  64.880  76.220  1.00  0.00           H
ATOM   2242 HD22 ASN A 141      40.510  66.580  76.100  1.00  0.00           H
ATOM   2243  C   ASN A 141      42.080  68.100  71.770  1.00  0.00           C
ATOM   2244  O   ASN A 141      42.150  67.610  70.620  1.00  0.00           O
ATOM   2245  N   ARG A 142      42.030  69.430  71.970  1.00  0.00           N
ATOM   2246  HN  ARG A 142      41.950  69.880  72.860  1.00  0.00           H
ATOM   2247  CA  ARG A 142      42.050  70.370  70.910  1.00  0.00           C
ATOM   2248  HA  ARG A 142      41.360  70.020  70.150  1.00  0.00           H
ATOM   2249  CB  ARG A 142      41.440  71.680  71.360  1.00  0.00           C
ATOM   2250  HB1 ARG A 142      40.500  71.390  71.870  1.00  0.00           H
ATOM   2251  HB2 ARG A 142      41.060  72.170  70.430  1.00  0.00           H
ATOM   2252  CG  ARG A 142      42.260  72.570  72.280  1.00  0.00           C
ATOM   2253  HG1 ARG A 142      43.210  72.850  71.790  1.00  0.00           H
ATOM   2254  HG2 ARG A 142      42.500  71.990  73.200  1.00  0.00           H
ATOM   2255  CD  ARG A 142      41.550  73.900  72.650  1.00  0.00           C
ATOM   2256  HD1 ARG A 142      40.570  73.770  73.150  1.00  0.00           H
ATOM   2257  HD2 ARG A 142      41.330  74.430  71.700  1.00  0.00           H
ATOM   2258  NE  ARG A 142      42.360  74.800  73.480  1.00  0.00           N
ATOM   2259  HE  ARG A 142      43.180  74.430  73.920  1.00  0.00           H
ATOM   2260  CZ  ARG A 142      42.220  76.120  73.690  1.00  0.00           C
ATOM   2261  NH1 ARG A 142      41.300  76.860  73.080  1.00  0.00           N
ATOM   2262 HH11 ARG A 142      40.520  76.450  72.600  1.00  0.00           H
ATOM   2263 HH12 ARG A 142      41.290  77.800  73.430  1.00  0.00           H
ATOM   2264  NH2 ARG A 142      43.080  76.820  74.440  1.00  0.00           N
ATOM   2265 HH21 ARG A 142      43.790  76.370  74.980  1.00  0.00           H
ATOM   2266 HH22 ARG A 142      43.070  77.820  74.470  1.00  0.00           H
ATOM   2267  C   ARG A 142      43.430  70.460  70.160  1.00  0.00           C
ATOM   2268  O   ARG A 142      43.550  70.460  68.910  1.00  0.00           O
ATOM   2269  N   THR A 143      44.520  70.380  70.930  1.00  0.00           N
ATOM   2270  HN  THR A 143      44.500  70.370  71.930  1.00  0.00           H
ATOM   2271  CA  THR A 143      45.780  70.100  70.260  1.00  0.00           C
ATOM   2272  HA  THR A 143      46.040  70.830  69.510  1.00  0.00           H
ATOM   2273  CB  THR A 143      46.880  70.130  71.340  1.00  0.00           C
ATOM   2274  HB  THR A 143      46.690  69.380  72.140  1.00  0.00           H
ATOM   2275  OG1 THR A 143      47.030  71.380  71.950  1.00  0.00           O
ATOM   2276  HG1 THR A 143      46.240  71.540  72.480  1.00  0.00           H
ATOM   2277  CG2 THR A 143      48.260  69.730  70.730  1.00  0.00           C
ATOM   2278 HG21 THR A 143      48.580  70.410  69.920  1.00  0.00           H
ATOM   2279 HG22 THR A 143      48.300  68.740  70.210  1.00  0.00           H
ATOM   2280 HG23 THR A 143      49.000  69.800  71.560  1.00  0.00           H
ATOM   2281  C   THR A 143      45.820  68.710  69.510  1.00  0.00           C
ATOM   2282  O   THR A 143      46.210  68.620  68.360  1.00  0.00           O
ATOM   2283  N   ALA A 144      45.300  67.670  70.150  1.00  0.00           N
ATOM   2284  HN  ALA A 144      44.990  67.780  71.090  1.00  0.00           H
ATOM   2285  CA  ALA A 144      45.410  66.360  69.500  1.00  0.00           C
ATOM   2286  HA  ALA A 144      46.440  66.170  69.190  1.00  0.00           H
ATOM   2287  CB  ALA A 144      45.130  65.230  70.490  1.00  0.00           C
ATOM   2288  HB1 ALA A 144      44.120  65.280  70.930  1.00  0.00           H
ATOM   2289  HB2 ALA A 144      45.920  65.170  71.270  1.00  0.00           H
ATOM   2290  HB3 ALA A 144      45.190  64.210  70.040  1.00  0.00           H
ATOM   2291  C   ALA A 144      44.550  66.200  68.270  1.00  0.00           C
ATOM   2292  O   ALA A 144      44.920  65.600  67.290  1.00  0.00           O
ATOM   2293  N   ALA A 145      43.300  66.740  68.220  1.00  0.00           N
ATOM   2294  HN  ALA A 145      42.980  67.130  69.080  1.00  0.00           H
ATOM   2295  CA  ALA A 145      42.620  67.000  67.060  1.00  0.00           C
ATOM   2296  HA  ALA A 145      42.390  66.040  66.650  1.00  0.00           H
ATOM   2297  CB  ALA A 145      41.260  67.690  67.370  1.00  0.00           C
ATOM   2298  HB1 ALA A 145      40.660  67.720  66.430  1.00  0.00           H
ATOM   2299  HB2 ALA A 145      41.530  68.730  67.640  1.00  0.00           H
ATOM   2300  HB3 ALA A 145      40.730  67.110  68.160  1.00  0.00           H
ATOM   2301  C   ALA A 145      43.280  67.900  66.020  1.00  0.00           C
ATOM   2302  O   ALA A 145      43.150  67.590  64.850  1.00  0.00           O
ATOM   2303  N   ILE A 146      43.950  69.070  66.400  1.00  0.00           N
ATOM   2304  HN  ILE A 146      43.840  69.410  67.330  1.00  0.00           H
ATOM   2305  CA  ILE A 146      44.540  69.980  65.350  1.00  0.00           C
ATOM   2306  HA  ILE A 146      43.810  70.170  64.580  1.00  0.00           H
ATOM   2307  CB  ILE A 146      44.920  71.240  66.020  1.00  0.00           C
ATOM   2308  HB  ILE A 146      45.290  71.000  67.030  1.00  0.00           H
ATOM   2309  CG2 ILE A 146      46.030  71.980  65.240  1.00  0.00           C
ATOM   2310 HG21 ILE A 146      45.820  71.900  64.150  1.00  0.00           H
ATOM   2311 HG22 ILE A 146      46.950  71.380  65.390  1.00  0.00           H
ATOM   2312 HG23 ILE A 146      46.110  73.060  65.500  1.00  0.00           H
ATOM   2313  CG1 ILE A 146      43.680  72.250  66.180  1.00  0.00           C
ATOM   2314 HG11 ILE A 146      44.160  73.110  66.690  1.00  0.00           H
ATOM   2315 HG12 ILE A 146      42.870  71.850  66.820  1.00  0.00           H
ATOM   2316  CD  ILE A 146      43.010  72.660  64.870  1.00  0.00           C
ATOM   2317  HD1 ILE A 146      43.740  73.140  64.190  1.00  0.00           H
ATOM   2318  HD2 ILE A 146      42.230  73.420  65.110  1.00  0.00           H
ATOM   2319  HD3 ILE A 146      42.500  71.800  64.370  1.00  0.00           H
ATOM   2320  C   ILE A 146      45.810  69.360  64.700  1.00  0.00           C
ATOM   2321  O   ILE A 146      45.930  69.320  63.430  1.00  0.00           O
ATOM   2322  N   ILE A 147      46.630  68.610  65.490  1.00  0.00           N
ATOM   2323  HN  ILE A 147      46.440  68.560  66.460  1.00  0.00           H
ATOM   2324  CA  ILE A 147      47.730  67.740  65.030  1.00  0.00           C
ATOM   2325  HA  ILE A 147      48.440  68.350  64.480  1.00  0.00           H
ATOM   2326  CB  ILE A 147      48.460  67.080  66.270  1.00  0.00           C
ATOM   2327  HB  ILE A 147      47.720  66.600  66.950  1.00  0.00           H
ATOM   2328  CG2 ILE A 147      49.390  65.960  65.810  1.00  0.00           C
ATOM   2329 HG21 ILE A 147      50.030  65.530  66.600  1.00  0.00           H
ATOM   2330 HG22 ILE A 147      50.040  66.230  64.950  1.00  0.00           H
ATOM   2331 HG23 ILE A 147      48.740  65.100  65.510  1.00  0.00           H
ATOM   2332  CG1 ILE A 147      49.280  68.030  67.210  1.00  0.00           C
ATOM   2333 HG11 ILE A 147      49.610  67.560  68.170  1.00  0.00           H
ATOM   2334 HG12 ILE A 147      48.560  68.840  67.430  1.00  0.00           H
ATOM   2335  CD  ILE A 147      50.420  68.730  66.510  1.00  0.00           C
ATOM   2336  HD1 ILE A 147      49.970  69.340  65.680  1.00  0.00           H
ATOM   2337  HD2 ILE A 147      51.200  68.060  66.080  1.00  0.00           H
ATOM   2338  HD3 ILE A 147      50.980  69.430  67.170  1.00  0.00           H
ATOM   2339  C   ILE A 147      47.170  66.690  64.080  1.00  0.00           C
ATOM   2340  O   ILE A 147      47.720  66.400  63.030  1.00  0.00           O
ATOM   2341  N   SER A 148      46.110  66.090  64.480  1.00  0.00           N
ATOM   2342  HN  SER A 148      45.640  66.480  65.270  1.00  0.00           H
ATOM   2343  CA  SER A 148      45.440  65.100  63.600  1.00  0.00           C
ATOM   2344  HA  SER A 148      46.190  64.370  63.400  1.00  0.00           H
ATOM   2345  CB  SER A 148      44.290  64.330  64.330  1.00  0.00           C
ATOM   2346  HB1 SER A 148      43.950  63.580  63.590  1.00  0.00           H
ATOM   2347  HB2 SER A 148      43.460  65.010  64.630  1.00  0.00           H
ATOM   2348  OG  SER A 148      44.860  63.610  65.480  1.00  0.00           O
ATOM   2349  HG1 SER A 148      45.180  64.290  66.080  1.00  0.00           H
ATOM   2350  C   SER A 148      44.970  65.530  62.260  1.00  0.00           C
ATOM   2351  O   SER A 148      45.200  64.800  61.310  1.00  0.00           O
ATOM   2352  N   CYS A 149      44.400  66.730  62.210  1.00  0.00           N
ATOM   2353  HN  CYS A 149      44.280  67.220  63.070  1.00  0.00           H
ATOM   2354  CA  CYS A 149      44.110  67.430  60.980  1.00  0.00           C
ATOM   2355  HA  CYS A 149      43.400  66.950  60.310  1.00  0.00           H
ATOM   2356  CB  CYS A 149      43.340  68.770  61.240  1.00  0.00           C
ATOM   2357  HB1 CYS A 149      44.060  69.290  61.920  1.00  0.00           H
ATOM   2358  HB2 CYS A 149      42.410  68.490  61.770  1.00  0.00           H
ATOM   2359  SG  CYS A 149      42.880  69.810  59.810  1.00  0.00           S
ATOM   2360  HG1 CYS A 149      44.180  69.960  59.620  1.00  0.00           H
ATOM   2361  C   CYS A 149      45.420  67.730  60.200  1.00  0.00           C
ATOM   2362  O   CYS A 149      45.510  67.650  58.990  1.00  0.00           O
ATOM   2363  N   LEU A 150      46.510  68.220  60.870  1.00  0.00           N
ATOM   2364  HN  LEU A 150      46.380  68.510  61.820  1.00  0.00           H
ATOM   2365  CA  LEU A 150      47.850  68.360  60.210  1.00  0.00           C
ATOM   2366  HA  LEU A 150      47.710  68.970  59.330  1.00  0.00           H
ATOM   2367  CB  LEU A 150      48.900  69.110  61.070  1.00  0.00           C
ATOM   2368  HB1 LEU A 150      49.140  68.620  62.040  1.00  0.00           H
ATOM   2369  HB2 LEU A 150      48.370  70.080  61.170  1.00  0.00           H
ATOM   2370  CG  LEU A 150      50.240  69.430  60.370  1.00  0.00           C
ATOM   2371  HG  LEU A 150      50.620  68.440  60.020  1.00  0.00           H
ATOM   2372  CD1 LEU A 150      50.230  70.370  59.180  1.00  0.00           C
ATOM   2373 HD11 LEU A 150      51.230  70.550  58.740  1.00  0.00           H
ATOM   2374 HD12 LEU A 150      49.810  71.370  59.410  1.00  0.00           H
ATOM   2375 HD13 LEU A 150      49.610  69.950  58.370  1.00  0.00           H
ATOM   2376  CD2 LEU A 150      51.350  69.890  61.390  1.00  0.00           C
ATOM   2377 HD21 LEU A 150      52.350  70.170  61.010  1.00  0.00           H
ATOM   2378 HD22 LEU A 150      51.440  69.170  62.240  1.00  0.00           H
ATOM   2379 HD23 LEU A 150      51.060  70.790  61.960  1.00  0.00           H
ATOM   2380  C   LEU A 150      48.380  66.980  59.690  1.00  0.00           C
ATOM   2381  O   LEU A 150      48.890  66.980  58.570  1.00  0.00           O
ATOM   2382  N   LEU A 151      48.290  65.880  60.460  1.00  0.00           N
ATOM   2383  HN  LEU A 151      47.900  65.920  61.380  1.00  0.00           H
ATOM   2384  CA  LEU A 151      48.530  64.580  59.960  1.00  0.00           C
ATOM   2385  HA  LEU A 151      49.540  64.560  59.580  1.00  0.00           H
ATOM   2386  CB  LEU A 151      48.530  63.660  61.160  1.00  0.00           C
ATOM   2387  HB1 LEU A 151      48.560  62.640  60.710  1.00  0.00           H
ATOM   2388  HB2 LEU A 151      47.570  63.660  61.720  1.00  0.00           H
ATOM   2389  CG  LEU A 151      49.720  63.890  62.140  1.00  0.00           C
ATOM   2390  HG  LEU A 151      49.690  64.880  62.670  1.00  0.00           H
ATOM   2391  CD1 LEU A 151      49.510  62.810  63.230  1.00  0.00           C
ATOM   2392 HD11 LEU A 151      50.340  62.840  63.960  1.00  0.00           H
ATOM   2393 HD12 LEU A 151      49.640  61.780  62.850  1.00  0.00           H
ATOM   2394 HD13 LEU A 151      48.600  63.030  63.830  1.00  0.00           H
ATOM   2395  CD2 LEU A 151      51.150  63.690  61.610  1.00  0.00           C
ATOM   2396 HD21 LEU A 151      52.020  63.640  62.300  1.00  0.00           H
ATOM   2397 HD22 LEU A 151      51.460  64.500  60.910  1.00  0.00           H
ATOM   2398 HD23 LEU A 151      51.180  62.790  60.970  1.00  0.00           H
ATOM   2399  C   LEU A 151      47.720  64.010  58.830  1.00  0.00           C
ATOM   2400  O   LEU A 151      48.310  63.450  57.930  1.00  0.00           O
ATOM   2401  N   TRP A 152      46.420  64.270  58.790  1.00  0.00           N
ATOM   2402  HN  TRP A 152      45.910  64.760  59.490  1.00  0.00           H
ATOM   2403  CA  TRP A 152      45.650  63.960  57.550  1.00  0.00           C
ATOM   2404  HA  TRP A 152      45.780  62.900  57.330  1.00  0.00           H
ATOM   2405  CB  TRP A 152      44.130  64.120  57.670  1.00  0.00           C
ATOM   2406  HB1 TRP A 152      43.580  64.110  56.690  1.00  0.00           H
ATOM   2407  HB2 TRP A 152      43.920  65.110  58.120  1.00  0.00           H
ATOM   2408  CG  TRP A 152      43.510  63.030  58.570  1.00  0.00           C
ATOM   2409  CD1 TRP A 152      43.020  63.270  59.870  1.00  0.00           C
ATOM   2410  HD1 TRP A 152      43.180  64.180  60.430  1.00  0.00           H
ATOM   2411  NE1 TRP A 152      42.380  62.180  60.320  1.00  0.00           N
ATOM   2412  HE1 TRP A 152      42.220  62.030  61.260  1.00  0.00           H
ATOM   2413  CE2 TRP A 152      42.540  61.100  59.440  1.00  0.00           C
ATOM   2414  CD2 TRP A 152      43.210  61.580  58.370  1.00  0.00           C
ATOM   2415  CE3 TRP A 152      43.510  60.690  57.350  1.00  0.00           C
ATOM   2416  HE3 TRP A 152      44.180  60.990  56.550  1.00  0.00           H
ATOM   2417  CZ3 TRP A 152      43.100  59.380  57.390  1.00  0.00           C
ATOM   2418  HZ3 TRP A 152      43.540  58.730  56.640  1.00  0.00           H
ATOM   2419  CZ2 TRP A 152      42.100  59.790  59.480  1.00  0.00           C
ATOM   2420  HZ2 TRP A 152      41.490  59.470  60.310  1.00  0.00           H
ATOM   2421  CH2 TRP A 152      42.430  58.880  58.450  1.00  0.00           C
ATOM   2422  HH2 TRP A 152      42.180  57.850  58.650  1.00  0.00           H
ATOM   2423  C   TRP A 152      46.110  64.810  56.390  1.00  0.00           C
ATOM   2424  O   TRP A 152      46.220  64.240  55.360  1.00  0.00           O
ATOM   2425  N   GLY A 153      46.450  66.110  56.610  1.00  0.00           N
ATOM   2426  HN  GLY A 153      46.340  66.510  57.520  1.00  0.00           H
ATOM   2427  CA  GLY A 153      47.100  67.010  55.650  1.00  0.00           C
ATOM   2428  HA1 GLY A 153      47.340  67.910  56.190  1.00  0.00           H
ATOM   2429  HA2 GLY A 153      46.460  67.090  54.780  1.00  0.00           H
ATOM   2430  C   GLY A 153      48.390  66.450  55.120  1.00  0.00           C
ATOM   2431  O   GLY A 153      48.640  66.400  53.970  1.00  0.00           O
ATOM   2432  N   ILE A 154      49.210  65.960  55.990  1.00  0.00           N
ATOM   2433  HN  ILE A 154      49.000  66.020  56.960  1.00  0.00           H
ATOM   2434  CA  ILE A 154      50.510  65.310  55.680  1.00  0.00           C
ATOM   2435  HA  ILE A 154      51.100  65.960  55.050  1.00  0.00           H
ATOM   2436  CB  ILE A 154      51.410  65.060  56.830  1.00  0.00           C
ATOM   2437  HB  ILE A 154      50.820  64.370  57.460  1.00  0.00           H
ATOM   2438  CG2 ILE A 154      52.630  64.240  56.420  1.00  0.00           C
ATOM   2439 HG21 ILE A 154      52.320  63.180  56.350  1.00  0.00           H
ATOM   2440 HG22 ILE A 154      53.400  64.250  57.230  1.00  0.00           H
ATOM   2441 HG23 ILE A 154      53.220  64.610  55.540  1.00  0.00           H
ATOM   2442  CG1 ILE A 154      51.780  66.230  57.780  1.00  0.00           C
ATOM   2443 HG11 ILE A 154      52.770  65.960  58.200  1.00  0.00           H
ATOM   2444 HG12 ILE A 154      51.040  66.180  58.590  1.00  0.00           H
ATOM   2445  CD  ILE A 154      51.900  67.600  57.140  1.00  0.00           C
ATOM   2446  HD1 ILE A 154      52.700  67.540  56.360  1.00  0.00           H
ATOM   2447  HD2 ILE A 154      52.160  68.300  57.950  1.00  0.00           H
ATOM   2448  HD3 ILE A 154      51.000  68.040  56.670  1.00  0.00           H
ATOM   2449  C   ILE A 154      50.210  64.170  54.800  1.00  0.00           C
ATOM   2450  O   ILE A 154      50.900  63.950  53.790  1.00  0.00           O
ATOM   2451  N   THR A 155      49.290  63.260  55.110  1.00  0.00           N
ATOM   2452  HN  THR A 155      48.790  63.380  55.970  1.00  0.00           H
ATOM   2453  CA  THR A 155      48.860  62.050  54.320  1.00  0.00           C
ATOM   2454  HA  THR A 155      49.770  61.500  54.150  1.00  0.00           H
ATOM   2455  CB  THR A 155      47.960  61.140  55.120  1.00  0.00           C
ATOM   2456  HB  THR A 155      47.020  61.690  55.330  1.00  0.00           H
ATOM   2457  OG1 THR A 155      48.500  60.890  56.450  1.00  0.00           O
ATOM   2458  HG1 THR A 155      48.180  61.570  57.040  1.00  0.00           H
ATOM   2459  CG2 THR A 155      47.860  59.810  54.380  1.00  0.00           C
ATOM   2460 HG21 THR A 155      47.160  59.100  54.880  1.00  0.00           H
ATOM   2461 HG22 THR A 155      48.890  59.400  54.350  1.00  0.00           H
ATOM   2462 HG23 THR A 155      47.460  59.940  53.350  1.00  0.00           H
ATOM   2463  C   THR A 155      48.330  62.370  52.980  1.00  0.00           C
ATOM   2464  O   THR A 155      48.670  61.750  51.970  1.00  0.00           O
ATOM   2465  N   ILE A 156      47.510  63.420  52.890  1.00  0.00           N
ATOM   2466  HN  ILE A 156      47.230  63.870  53.730  1.00  0.00           H
ATOM   2467  CA  ILE A 156      47.100  64.010  51.570  1.00  0.00           C
ATOM   2468  HA  ILE A 156      46.770  63.180  50.980  1.00  0.00           H
ATOM   2469  CB  ILE A 156      45.980  65.050  51.590  1.00  0.00           C
ATOM   2470  HB  ILE A 156      46.280  65.950  52.160  1.00  0.00           H
ATOM   2471  CG2 ILE A 156      45.680  65.580  50.140  1.00  0.00           C
ATOM   2472 HG21 ILE A 156      45.080  66.500  50.190  1.00  0.00           H
ATOM   2473 HG22 ILE A 156      44.970  64.800  49.760  1.00  0.00           H
ATOM   2474 HG23 ILE A 156      46.480  65.690  49.370  1.00  0.00           H
ATOM   2475  CG1 ILE A 156      44.720  64.720  52.400  1.00  0.00           C
ATOM   2476 HG11 ILE A 156      45.020  64.170  53.310  1.00  0.00           H
ATOM   2477 HG12 ILE A 156      44.150  63.870  51.950  1.00  0.00           H
ATOM   2478  CD  ILE A 156      43.770  65.850  52.760  1.00  0.00           C
ATOM   2479  HD1 ILE A 156      43.850  66.660  52.000  1.00  0.00           H
ATOM   2480  HD2 ILE A 156      44.030  66.320  53.740  1.00  0.00           H
ATOM   2481  HD3 ILE A 156      42.700  65.550  52.800  1.00  0.00           H
ATOM   2482  C   ILE A 156      48.360  64.300  50.710  1.00  0.00           C
ATOM   2483  O   ILE A 156      48.490  63.690  49.660  1.00  0.00           O
ATOM   2484  N   GLY A 157      49.300  65.180  51.190  1.00  0.00           N
ATOM   2485  HN  GLY A 157      49.220  65.620  52.080  1.00  0.00           H
ATOM   2486  CA  GLY A 157      50.620  65.520  50.580  1.00  0.00           C
ATOM   2487  HA1 GLY A 157      51.270  65.960  51.320  1.00  0.00           H
ATOM   2488  HA2 GLY A 157      50.390  66.220  49.780  1.00  0.00           H
ATOM   2489  C   GLY A 157      51.340  64.310  49.950  1.00  0.00           C
ATOM   2490  O   GLY A 157      51.870  64.430  48.820  1.00  0.00           O
ATOM   2491  N   LEU A 158      51.300  63.140  50.650  1.00  0.00           N
ATOM   2492  HN  LEU A 158      50.890  63.140  51.560  1.00  0.00           H
ATOM   2493  CA  LEU A 158      51.990  61.860  50.250  1.00  0.00           C
ATOM   2494  HA  LEU A 158      52.940  62.150  49.820  1.00  0.00           H
ATOM   2495  CB  LEU A 158      52.230  60.860  51.440  1.00  0.00           C
ATOM   2496  HB1 LEU A 158      52.670  59.860  51.240  1.00  0.00           H
ATOM   2497  HB2 LEU A 158      51.220  60.730  51.900  1.00  0.00           H
ATOM   2498  CG  LEU A 158      53.170  61.380  52.590  1.00  0.00           C
ATOM   2499  HG  LEU A 158      53.030  62.460  52.780  1.00  0.00           H
ATOM   2500  CD1 LEU A 158      52.830  60.560  53.860  1.00  0.00           C
ATOM   2501 HD11 LEU A 158      51.760  60.660  54.130  1.00  0.00           H
ATOM   2502 HD12 LEU A 158      53.420  60.780  54.770  1.00  0.00           H
ATOM   2503 HD13 LEU A 158      53.000  59.470  53.710  1.00  0.00           H
ATOM   2504  CD2 LEU A 158      54.650  61.340  52.220  1.00  0.00           C
ATOM   2505 HD21 LEU A 158      55.040  60.300  52.090  1.00  0.00           H
ATOM   2506 HD22 LEU A 158      55.250  61.830  53.010  1.00  0.00           H
ATOM   2507 HD23 LEU A 158      54.870  61.840  51.250  1.00  0.00           H
ATOM   2508  C   LEU A 158      51.200  61.090  49.170  1.00  0.00           C
ATOM   2509  O   LEU A 158      51.700  60.230  48.400  1.00  0.00           O
ATOM   2510  N   THR A 159      49.860  61.300  49.110  1.00  0.00           N
ATOM   2511  HN  THR A 159      49.550  61.940  49.810  1.00  0.00           H
ATOM   2512  CA  THR A 159      48.920  60.650  48.250  1.00  0.00           C
ATOM   2513  HA  THR A 159      49.470  59.820  47.840  1.00  0.00           H
ATOM   2514  CB  THR A 159      47.780  59.900  48.860  1.00  0.00           C
ATOM   2515  HB  THR A 159      47.160  59.290  48.180  1.00  0.00           H
ATOM   2516  OG1 THR A 159      47.100  60.770  49.740  1.00  0.00           O
ATOM   2517  HG1 THR A 159      47.660  61.130  50.430  1.00  0.00           H
ATOM   2518  CG2 THR A 159      48.550  58.860  49.760  1.00  0.00           C
ATOM   2519 HG21 THR A 159      49.340  59.150  50.480  1.00  0.00           H
ATOM   2520 HG22 THR A 159      48.990  58.110  49.080  1.00  0.00           H
ATOM   2521 HG23 THR A 159      47.750  58.410  50.390  1.00  0.00           H
ATOM   2522  C   THR A 159      48.410  61.380  47.000  1.00  0.00           C
ATOM   2523  O   THR A 159      47.810  60.790  46.130  1.00  0.00           O
ATOM   2524  N   VAL A 160      48.690  62.700  46.900  1.00  0.00           N
ATOM   2525  HN  VAL A 160      49.030  63.100  47.750  1.00  0.00           H
ATOM   2526  CA  VAL A 160      47.990  63.550  45.950  1.00  0.00           C
ATOM   2527  HA  VAL A 160      46.950  63.260  46.090  1.00  0.00           H
ATOM   2528  CB  VAL A 160      48.040  65.120  46.290  1.00  0.00           C
ATOM   2529  HB  VAL A 160      47.900  65.260  47.380  1.00  0.00           H
ATOM   2530  CG1 VAL A 160      49.260  65.890  45.730  1.00  0.00           C
ATOM   2531 HG11 VAL A 160      48.980  66.950  45.910  1.00  0.00           H
ATOM   2532 HG12 VAL A 160      49.320  65.820  44.630  1.00  0.00           H
ATOM   2533 HG13 VAL A 160      50.220  65.520  46.170  1.00  0.00           H
ATOM   2534  CG2 VAL A 160      46.810  65.800  45.640  1.00  0.00           C
ATOM   2535 HG21 VAL A 160      45.840  65.320  45.910  1.00  0.00           H
ATOM   2536 HG22 VAL A 160      46.910  65.910  44.540  1.00  0.00           H
ATOM   2537 HG23 VAL A 160      46.840  66.850  46.000  1.00  0.00           H
ATOM   2538  C   VAL A 160      48.290  63.410  44.520  1.00  0.00           C
ATOM   2539  O   VAL A 160      47.500  63.570  43.650  1.00  0.00           O
ATOM   2540  N   HSD A 161      49.500  63.050  44.200  1.00  0.00           N
ATOM   2541  HN  HSD A 161      50.140  62.850  44.940  1.00  0.00           H
ATOM   2542  CA  HSD A 161      49.890  62.650  42.880  1.00  0.00           C
ATOM   2543  HA  HSD A 161      49.960  63.530  42.240  1.00  0.00           H
ATOM   2544  CB  HSD A 161      51.280  62.080  42.860  1.00  0.00           C
ATOM   2545  HB1 HSD A 161      51.960  62.890  43.190  1.00  0.00           H
ATOM   2546  HB2 HSD A 161      51.660  61.740  41.860  1.00  0.00           H
ATOM   2547  ND1 HSD A 161      51.750  60.740  45.010  1.00  0.00           N
ATOM   2548  HD1 HSD A 161      51.820  61.580  45.560  1.00  0.00           H
ATOM   2549  CG  HSD A 161      51.570  60.790  43.650  1.00  0.00           C
ATOM   2550  CE1 HSD A 161      52.040  59.490  45.390  1.00  0.00           C
ATOM   2551  HE1 HSD A 161      52.350  59.150  46.380  1.00  0.00           H
ATOM   2552  NE2 HSD A 161      52.070  58.680  44.360  1.00  0.00           N
ATOM   2553  CD2 HSD A 161      51.730  59.510  43.270  1.00  0.00           C
ATOM   2554  HD2 HSD A 161      51.800  59.040  42.300  1.00  0.00           H
ATOM   2555  C   HSD A 161      48.990  61.630  42.190  1.00  0.00           C
ATOM   2556  O   HSD A 161      48.950  61.510  40.960  1.00  0.00           O
ATOM   2557  N   LEU A 162      48.200  60.780  42.890  1.00  0.00           N
ATOM   2558  HN  LEU A 162      48.340  60.730  43.870  1.00  0.00           H
ATOM   2559  CA  LEU A 162      47.280  59.890  42.250  1.00  0.00           C
ATOM   2560  HA  LEU A 162      47.580  59.550  41.270  1.00  0.00           H
ATOM   2561  CB  LEU A 162      47.190  58.600  43.050  1.00  0.00           C
ATOM   2562  HB1 LEU A 162      46.630  57.820  42.480  1.00  0.00           H
ATOM   2563  HB2 LEU A 162      46.820  58.700  44.090  1.00  0.00           H
ATOM   2564  CG  LEU A 162      48.620  57.920  43.340  1.00  0.00           C
ATOM   2565  HG  LEU A 162      49.350  58.710  43.600  1.00  0.00           H
ATOM   2566  CD1 LEU A 162      48.480  56.910  44.400  1.00  0.00           C
ATOM   2567 HD11 LEU A 162      47.720  56.190  44.030  1.00  0.00           H
ATOM   2568 HD12 LEU A 162      48.090  57.420  45.300  1.00  0.00           H
ATOM   2569 HD13 LEU A 162      49.420  56.360  44.650  1.00  0.00           H
ATOM   2570  CD2 LEU A 162      49.100  57.290  41.990  1.00  0.00           C
ATOM   2571 HD21 LEU A 162      48.210  56.940  41.420  1.00  0.00           H
ATOM   2572 HD22 LEU A 162      49.810  56.450  42.080  1.00  0.00           H
ATOM   2573 HD23 LEU A 162      49.500  58.180  41.450  1.00  0.00           H
ATOM   2574  C   LEU A 162      45.910  60.410  41.930  1.00  0.00           C
ATOM   2575  O   LEU A 162      45.170  59.770  41.200  1.00  0.00           O
ATOM   2576  N   LEU A 163      45.560  61.510  42.590  1.00  0.00           N
ATOM   2577  HN  LEU A 163      46.210  61.930  43.220  1.00  0.00           H
ATOM   2578  CA  LEU A 163      44.420  62.400  42.320  1.00  0.00           C
ATOM   2579  HA  LEU A 163      43.600  61.720  42.100  1.00  0.00           H
ATOM   2580  CB  LEU A 163      44.080  63.440  43.400  1.00  0.00           C
ATOM   2581  HB1 LEU A 163      43.290  64.060  42.930  1.00  0.00           H
ATOM   2582  HB2 LEU A 163      44.920  64.110  43.690  1.00  0.00           H
ATOM   2583  CG  LEU A 163      43.350  62.900  44.680  1.00  0.00           C
ATOM   2584  HG  LEU A 163      44.080  62.250  45.210  1.00  0.00           H
ATOM   2585  CD1 LEU A 163      42.840  63.950  45.590  1.00  0.00           C
ATOM   2586 HD11 LEU A 163      42.440  63.440  46.500  1.00  0.00           H
ATOM   2587 HD12 LEU A 163      42.020  64.570  45.160  1.00  0.00           H
ATOM   2588 HD13 LEU A 163      43.710  64.530  45.960  1.00  0.00           H
ATOM   2589  CD2 LEU A 163      42.160  62.020  44.210  1.00  0.00           C
ATOM   2590 HD21 LEU A 163      41.420  62.570  43.590  1.00  0.00           H
ATOM   2591 HD22 LEU A 163      41.720  61.550  45.120  1.00  0.00           H
ATOM   2592 HD23 LEU A 163      42.600  61.160  43.660  1.00  0.00           H
ATOM   2593  C   LEU A 163      44.740  63.240  41.050  1.00  0.00           C
ATOM   2594  O   LEU A 163      43.870  63.380  40.220  1.00  0.00           O
ATOM   2595  N   LYS A 164      45.970  63.680  41.030  1.00  0.00           N
ATOM   2596  HN  LYS A 164      46.410  63.520  41.910  1.00  0.00           H
ATOM   2597  CA  LYS A 164      46.540  64.580  39.980  1.00  0.00           C
ATOM   2598  HA  LYS A 164      45.900  65.440  39.860  1.00  0.00           H
ATOM   2599  CB  LYS A 164      47.920  64.940  40.510  1.00  0.00           C
ATOM   2600  HB1 LYS A 164      48.600  64.060  40.450  1.00  0.00           H
ATOM   2601  HB2 LYS A 164      47.770  65.170  41.590  1.00  0.00           H
ATOM   2602  CG  LYS A 164      48.700  66.070  39.790  1.00  0.00           C
ATOM   2603  HG1 LYS A 164      48.850  65.830  38.710  1.00  0.00           H
ATOM   2604  HG2 LYS A 164      49.630  66.310  40.350  1.00  0.00           H
ATOM   2605  CD  LYS A 164      47.790  67.330  39.600  1.00  0.00           C
ATOM   2606  HD1 LYS A 164      47.290  67.570  40.550  1.00  0.00           H
ATOM   2607  HD2 LYS A 164      46.980  67.120  38.870  1.00  0.00           H
ATOM   2608  CE  LYS A 164      48.620  68.530  39.150  1.00  0.00           C
ATOM   2609  HE1 LYS A 164      49.090  68.220  38.200  1.00  0.00           H
ATOM   2610  HE2 LYS A 164      49.430  68.870  39.850  1.00  0.00           H
ATOM   2611  NZ  LYS A 164      47.720  69.660  38.880  1.00  0.00           N
ATOM   2612  HZ1 LYS A 164      46.940  69.370  38.260  1.00  0.00           H
ATOM   2613  HZ2 LYS A 164      48.230  70.440  38.420  1.00  0.00           H
ATOM   2614  HZ3 LYS A 164      47.360  70.030  39.790  1.00  0.00           H
ATOM   2615  C   LYS A 164      46.800  63.890  38.580  1.00  0.00           C
ATOM   2616  O   LYS A 164      46.660  64.580  37.580  1.00  0.00           O
ATOM   2617  N   LYS A 165      47.190  62.600  38.560  1.00  0.00           N
ATOM   2618  HN  LYS A 165      47.340  62.050  39.380  1.00  0.00           H
ATOM   2619  CA  LYS A 165      47.430  61.860  37.360  1.00  0.00           C
ATOM   2620  HA  LYS A 165      47.770  62.580  36.630  1.00  0.00           H
ATOM   2621  CB  LYS A 165      48.560  60.900  37.500  1.00  0.00           C
ATOM   2622  HB1 LYS A 165      48.640  60.080  36.750  1.00  0.00           H
ATOM   2623  HB2 LYS A 165      48.400  60.430  38.490  1.00  0.00           H
ATOM   2624  CG  LYS A 165      49.890  61.660  37.550  1.00  0.00           C
ATOM   2625  HG1 LYS A 165      49.960  62.400  38.370  1.00  0.00           H
ATOM   2626  HG2 LYS A 165      49.980  62.280  36.630  1.00  0.00           H
ATOM   2627  CD  LYS A 165      51.160  60.740  37.540  1.00  0.00           C
ATOM   2628  HD1 LYS A 165      50.910  59.840  36.950  1.00  0.00           H
ATOM   2629  HD2 LYS A 165      51.180  60.410  38.610  1.00  0.00           H
ATOM   2630  CE  LYS A 165      52.450  61.330  37.040  1.00  0.00           C
ATOM   2631  HE1 LYS A 165      53.200  60.500  37.020  1.00  0.00           H
ATOM   2632  HE2 LYS A 165      52.730  62.130  37.750  1.00  0.00           H
ATOM   2633  NZ  LYS A 165      52.410  61.950  35.670  1.00  0.00           N
ATOM   2634  HZ1 LYS A 165      52.220  61.180  34.980  1.00  0.00           H
ATOM   2635  HZ2 LYS A 165      53.320  62.360  35.350  1.00  0.00           H
ATOM   2636  HZ3 LYS A 165      51.680  62.690  35.690  1.00  0.00           H
ATOM   2637  C   LYS A 165      46.140  61.140  36.930  1.00  0.00           C
ATOM   2638  O   LYS A 165      45.450  60.620  37.790  1.00  0.00           O
ATOM   2639  N   LYS A 166      45.800  61.060  35.600  1.00  0.00           N
ATOM   2640  HN  LYS A 166      46.410  61.490  34.950  1.00  0.00           H
ATOM   2641  CA  LYS A 166      44.690  60.370  35.040  1.00  0.00           C
ATOM   2642  HA  LYS A 166      43.860  60.550  35.710  1.00  0.00           H
ATOM   2643  CB  LYS A 166      44.250  60.890  33.680  1.00  0.00           C
ATOM   2644  HB1 LYS A 166      45.050  60.610  32.960  1.00  0.00           H
ATOM   2645  HB2 LYS A 166      44.200  62.000  33.620  1.00  0.00           H
ATOM   2646  CG  LYS A 166      42.890  60.240  33.170  1.00  0.00           C
ATOM   2647  HG1 LYS A 166      42.280  60.070  34.080  1.00  0.00           H
ATOM   2648  HG2 LYS A 166      43.060  59.220  32.750  1.00  0.00           H
ATOM   2649  CD  LYS A 166      42.240  61.000  31.980  1.00  0.00           C
ATOM   2650  HD1 LYS A 166      42.920  60.980  31.120  1.00  0.00           H
ATOM   2651  HD2 LYS A 166      42.020  62.060  32.260  1.00  0.00           H
ATOM   2652  CE  LYS A 166      40.950  60.260  31.550  1.00  0.00           C
ATOM   2653  HE1 LYS A 166      40.370  59.910  32.420  1.00  0.00           H
ATOM   2654  HE2 LYS A 166      41.240  59.320  31.050  1.00  0.00           H
ATOM   2655  NZ  LYS A 166      40.240  61.130  30.650  1.00  0.00           N
ATOM   2656  HZ1 LYS A 166      39.890  61.870  31.280  1.00  0.00           H
ATOM   2657  HZ2 LYS A 166      39.460  60.570  30.240  1.00  0.00           H
ATOM   2658  HZ3 LYS A 166      40.710  61.610  29.870  1.00  0.00           H
ATOM   2659  C   LYS A 166      44.870  58.880  35.050  1.00  0.00           C
ATOM   2660  O   LYS A 166      45.150  58.210  34.030  1.00  0.00           O
ATOM   2661  N   MET A 167      44.570  58.260  36.210  1.00  0.00           N
ATOM   2662  HN  MET A 167      44.290  58.770  37.010  1.00  0.00           H
ATOM   2663  CA  MET A 167      44.760  56.840  36.480  1.00  0.00           C
ATOM   2664  HA  MET A 167      45.830  56.730  36.340  1.00  0.00           H
ATOM   2665  CB  MET A 167      44.480  56.530  37.950  1.00  0.00           C
ATOM   2666  HB1 MET A 167      44.590  55.440  38.150  1.00  0.00           H
ATOM   2667  HB2 MET A 167      43.420  56.870  38.090  1.00  0.00           H
ATOM   2668  CG  MET A 167      45.230  57.400  38.960  1.00  0.00           C
ATOM   2669  HG1 MET A 167      45.020  56.950  39.960  1.00  0.00           H
ATOM   2670  HG2 MET A 167      44.760  58.400  39.030  1.00  0.00           H
ATOM   2671  SD  MET A 167      46.980  57.580  38.780  1.00  0.00           S
ATOM   2672  CE  MET A 167      47.470  55.880  39.010  1.00  0.00           C
ATOM   2673  HE1 MET A 167      47.240  55.610  40.060  1.00  0.00           H
ATOM   2674  HE2 MET A 167      48.550  55.700  38.900  1.00  0.00           H
ATOM   2675  HE3 MET A 167      46.940  55.160  38.350  1.00  0.00           H
ATOM   2676  C   MET A 167      44.120  55.750  35.570  1.00  0.00           C
ATOM   2677  O   MET A 167      44.710  54.690  35.370  1.00  0.00           O
ATOM   2678  N   PRO A 168      42.900  55.840  34.970  1.00  0.00           N
ATOM   2679  CD  PRO A 168      41.880  56.780  35.390  1.00  0.00           C
ATOM   2680  HD1 PRO A 168      42.050  57.780  34.940  1.00  0.00           H
ATOM   2681  HD2 PRO A 168      41.810  56.930  36.490  1.00  0.00           H
ATOM   2682  CA  PRO A 168      42.360  54.730  34.200  1.00  0.00           C
ATOM   2683  HA  PRO A 168      42.160  53.900  34.860  1.00  0.00           H
ATOM   2684  CB  PRO A 168      40.980  55.380  33.600  1.00  0.00           C
ATOM   2685  HB1 PRO A 168      40.240  54.630  33.230  1.00  0.00           H
ATOM   2686  HB2 PRO A 168      41.180  56.120  32.810  1.00  0.00           H
ATOM   2687  CG  PRO A 168      40.520  56.150  34.830  1.00  0.00           C
ATOM   2688  HG1 PRO A 168      39.770  56.930  34.560  1.00  0.00           H
ATOM   2689  HG2 PRO A 168      40.030  55.470  35.560  1.00  0.00           H
ATOM   2690  C   PRO A 168      43.190  54.170  33.020  1.00  0.00           C
ATOM   2691  O   PRO A 168      43.540  54.980  32.190  1.00  0.00           O
ATOM   2692  N   ILE A 169      43.330  52.860  32.840  1.00  0.00           N
ATOM   2693  HN  ILE A 169      42.870  52.180  33.410  1.00  0.00           H
ATOM   2694  CA  ILE A 169      44.080  52.300  31.710  1.00  0.00           C
ATOM   2695  HA  ILE A 169      44.930  52.970  31.630  1.00  0.00           H
ATOM   2696  CB  ILE A 169      44.770  50.990  32.060  1.00  0.00           C
ATOM   2697  HB  ILE A 169      44.040  50.180  32.270  1.00  0.00           H
ATOM   2698  CG2 ILE A 169      45.750  50.560  30.950  1.00  0.00           C
ATOM   2699 HG21 ILE A 169      46.320  49.670  31.270  1.00  0.00           H
ATOM   2700 HG22 ILE A 169      46.490  51.360  30.700  1.00  0.00           H
ATOM   2701 HG23 ILE A 169      45.220  50.260  30.020  1.00  0.00           H
ATOM   2702  CG1 ILE A 169      45.550  51.090  33.370  1.00  0.00           C
ATOM   2703 HG11 ILE A 169      44.930  51.480  34.200  1.00  0.00           H
ATOM   2704 HG12 ILE A 169      46.400  51.780  33.190  1.00  0.00           H
ATOM   2705  CD  ILE A 169      46.050  49.700  33.900  1.00  0.00           C
ATOM   2706  HD1 ILE A 169      46.720  49.180  33.180  1.00  0.00           H
ATOM   2707  HD2 ILE A 169      45.200  48.990  33.970  1.00  0.00           H
ATOM   2708  HD3 ILE A 169      46.350  49.870  34.960  1.00  0.00           H
ATOM   2709  C   ILE A 169      43.270  52.160  30.500  1.00  0.00           C
ATOM   2710  O   ILE A 169      42.170  51.520  30.580  1.00  0.00           O
ATOM   2711  N   GLN A 170      43.680  52.680  29.320  1.00  0.00           N
ATOM   2712  HN  GLN A 170      44.450  53.290  29.230  1.00  0.00           H
ATOM   2713  CA  GLN A 170      42.910  52.700  28.100  1.00  0.00           C
ATOM   2714  HA  GLN A 170      41.890  52.580  28.420  1.00  0.00           H
ATOM   2715  CB  GLN A 170      42.940  54.110  27.350  1.00  0.00           C
ATOM   2716  HB1 GLN A 170      43.420  53.890  26.370  1.00  0.00           H
ATOM   2717  HB2 GLN A 170      43.710  54.690  27.890  1.00  0.00           H
ATOM   2718  CG  GLN A 170      41.550  54.730  27.200  1.00  0.00           C
ATOM   2719  HG1 GLN A 170      41.550  55.790  26.890  1.00  0.00           H
ATOM   2720  HG2 GLN A 170      41.030  54.700  28.190  1.00  0.00           H
ATOM   2721  CD  GLN A 170      40.720  54.030  26.130  1.00  0.00           C
ATOM   2722  OE1 GLN A 170      40.930  54.070  24.900  1.00  0.00           O
ATOM   2723  NE2 GLN A 170      39.760  53.160  26.540  1.00  0.00           N
ATOM   2724 HE21 GLN A 170      39.160  52.660  25.900  1.00  0.00           H
ATOM   2725 HE22 GLN A 170      39.730  52.640  27.390  1.00  0.00           H
ATOM   2726  C   GLN A 170      43.330  51.480  27.260  1.00  0.00           C
ATOM   2727  O   GLN A 170      44.290  51.470  26.460  1.00  0.00           O
ATOM   2728  N   ASN A 171      42.470  50.380  27.290  1.00  0.00           N
ATOM   2729  HN  ASN A 171      41.630  50.410  27.840  1.00  0.00           H
ATOM   2730  CA  ASN A 171      42.520  49.200  26.410  1.00  0.00           C
ATOM   2731  HA  ASN A 171      43.310  49.400  25.690  1.00  0.00           H
ATOM   2732  CB  ASN A 171      43.020  48.080  27.310  1.00  0.00           C
ATOM   2733  HB1 ASN A 171      42.350  47.940  28.190  1.00  0.00           H
ATOM   2734  HB2 ASN A 171      43.980  48.380  27.770  1.00  0.00           H
ATOM   2735  CG  ASN A 171      43.160  46.750  26.680  1.00  0.00           C
ATOM   2736  OD1 ASN A 171      43.220  46.620  25.410  1.00  0.00           O
ATOM   2737  ND2 ASN A 171      43.320  45.740  27.520  1.00  0.00           N
ATOM   2738 HD21 ASN A 171      43.660  44.890  27.110  1.00  0.00           H
ATOM   2739 HD22 ASN A 171      43.120  45.940  28.480  1.00  0.00           H
ATOM   2740  C   ASN A 171      41.230  49.030  25.640  1.00  0.00           C
ATOM   2741  O   ASN A 171      40.190  48.670  26.160  1.00  0.00           O
ATOM   2742  N   GLY A 172      41.170  49.400  24.290  1.00  0.00           N
ATOM   2743  HN  GLY A 172      41.930  49.900  23.890  1.00  0.00           H
ATOM   2744  CA  GLY A 172      39.850  49.430  23.630  1.00  0.00           C
ATOM   2745  HA1 GLY A 172      39.270  48.640  24.060  1.00  0.00           H
ATOM   2746  HA2 GLY A 172      40.010  49.330  22.570  1.00  0.00           H
ATOM   2747  C   GLY A 172      39.110  50.760  23.770  1.00  0.00           C
ATOM   2748  O   GLY A 172      39.780  51.740  23.950  1.00  0.00           O
ATOM   2749  N   GLY A 173      37.770  50.780  23.800  1.00  0.00           N
ATOM   2750  HN  GLY A 173      37.210  50.000  23.520  1.00  0.00           H
ATOM   2751  CA  GLY A 173      36.970  51.960  24.350  1.00  0.00           C
ATOM   2752  HA1 GLY A 173      35.940  52.020  24.050  1.00  0.00           H
ATOM   2753  HA2 GLY A 173      37.470  52.870  24.070  1.00  0.00           H
ATOM   2754  C   GLY A 173      36.890  51.870  25.870  1.00  0.00           C
ATOM   2755  O   GLY A 173      36.620  52.850  26.620  1.00  0.00           O
ATOM   2756  N   ALA A 174      37.150  50.630  26.320  1.00  0.00           N
ATOM   2757  HN  ALA A 174      37.620  50.080  25.630  1.00  0.00           H
ATOM   2758  CA  ALA A 174      36.970  50.220  27.720  1.00  0.00           C
ATOM   2759  HA  ALA A 174      35.980  50.540  27.990  1.00  0.00           H
ATOM   2760  CB  ALA A 174      36.960  48.690  27.770  1.00  0.00           C
ATOM   2761  HB1 ALA A 174      36.200  48.200  27.120  1.00  0.00           H
ATOM   2762  HB2 ALA A 174      36.740  48.090  28.680  1.00  0.00           H
ATOM   2763  HB3 ALA A 174      37.920  48.280  27.410  1.00  0.00           H
ATOM   2764  C   ALA A 174      37.990  50.820  28.670  1.00  0.00           C
ATOM   2765  O   ALA A 174      39.170  50.840  28.360  1.00  0.00           O
ATOM   2766  N   ASN A 175      37.550  51.410  29.800  1.00  0.00           N
ATOM   2767  HN  ASN A 175      36.600  51.240  30.030  1.00  0.00           H
ATOM   2768  CA  ASN A 175      38.460  51.960  30.840  1.00  0.00           C
ATOM   2769  HA  ASN A 175      39.420  52.030  30.340  1.00  0.00           H
ATOM   2770  CB  ASN A 175      38.010  53.390  31.270  1.00  0.00           C
ATOM   2771  HB1 ASN A 175      38.470  53.690  32.240  1.00  0.00           H
ATOM   2772  HB2 ASN A 175      36.910  53.480  31.360  1.00  0.00           H
ATOM   2773  CG  ASN A 175      38.460  54.340  30.210  1.00  0.00           C
ATOM   2774  OD1 ASN A 175      39.470  55.040  30.400  1.00  0.00           O
ATOM   2775  ND2 ASN A 175      37.820  54.490  29.010  1.00  0.00           N
ATOM   2776 HD21 ASN A 175      38.330  55.030  28.350  1.00  0.00           H
ATOM   2777 HD22 ASN A 175      37.050  53.900  28.730  1.00  0.00           H
ATOM   2778  C   ASN A 175      38.570  50.950  31.950  1.00  0.00           C
ATOM   2779  O   ASN A 175      37.590  50.590  32.620  1.00  0.00           O
ATOM   2780  N   LEU A 176      39.830  50.600  32.270  1.00  0.00           N
ATOM   2781  HN  LEU A 176      40.540  50.980  31.700  1.00  0.00           H
ATOM   2782  CA  LEU A 176      40.170  49.780  33.410  1.00  0.00           C
ATOM   2783  HA  LEU A 176      39.250  49.370  33.790  1.00  0.00           H
ATOM   2784  CB  LEU A 176      41.200  48.700  33.010  1.00  0.00           C
ATOM   2785  HB1 LEU A 176      41.290  47.980  33.850  1.00  0.00           H
ATOM   2786  HB2 LEU A 176      42.160  49.220  32.820  1.00  0.00           H
ATOM   2787  CG  LEU A 176      40.800  47.850  31.690  1.00  0.00           C
ATOM   2788  HG  LEU A 176      40.740  48.610  30.880  1.00  0.00           H
ATOM   2789  CD1 LEU A 176      41.980  46.860  31.360  1.00  0.00           C
ATOM   2790 HD11 LEU A 176      42.020  46.120  32.180  1.00  0.00           H
ATOM   2791 HD12 LEU A 176      42.920  47.450  31.370  1.00  0.00           H
ATOM   2792 HD13 LEU A 176      41.830  46.440  30.340  1.00  0.00           H
ATOM   2793  CD2 LEU A 176      39.470  47.070  31.860  1.00  0.00           C
ATOM   2794 HD21 LEU A 176      39.100  46.520  30.970  1.00  0.00           H
ATOM   2795 HD22 LEU A 176      38.790  47.900  32.160  1.00  0.00           H
ATOM   2796 HD23 LEU A 176      39.530  46.420  32.750  1.00  0.00           H
ATOM   2797  C   LEU A 176      40.780  50.590  34.550  1.00  0.00           C
ATOM   2798  O   LEU A 176      41.510  51.590  34.320  1.00  0.00           O
ATOM   2799  N   CYS A 177      40.510  50.220  35.830  1.00  0.00           N
ATOM   2800  HN  CYS A 177      39.890  49.450  35.990  1.00  0.00           H
ATOM   2801  CA  CYS A 177      41.000  50.850  36.990  1.00  0.00           C
ATOM   2802  HA  CYS A 177      41.580  51.730  36.780  1.00  0.00           H
ATOM   2803  CB  CYS A 177      39.820  51.040  38.060  1.00  0.00           C
ATOM   2804  HB1 CYS A 177      39.330  50.130  38.460  1.00  0.00           H
ATOM   2805  HB2 CYS A 177      39.040  51.590  37.480  1.00  0.00           H
ATOM   2806  SG  CYS A 177      40.300  52.150  39.430  1.00  0.00           S
ATOM   2807  C   CYS A 177      42.100  49.880  37.550  1.00  0.00           C
ATOM   2808  O   CYS A 177      41.770  48.760  37.870  1.00  0.00           O
ATOM   2809  N   SER A 178      43.370  50.350  37.530  1.00  0.00           N
ATOM   2810  HN  SER A 178      43.560  51.200  37.030  1.00  0.00           H
ATOM   2811  CA  SER A 178      44.430  49.640  38.140  1.00  0.00           C
ATOM   2812  HA  SER A 178      44.120  49.410  39.150  1.00  0.00           H
ATOM   2813  CB  SER A 178      44.980  48.410  37.410  1.00  0.00           C
ATOM   2814  HB1 SER A 178      45.510  48.630  36.460  1.00  0.00           H
ATOM   2815  HB2 SER A 178      44.170  47.790  36.990  1.00  0.00           H
ATOM   2816  OG  SER A 178      45.910  47.640  38.130  1.00  0.00           O
ATOM   2817  HG1 SER A 178      45.480  46.840  38.440  1.00  0.00           H
ATOM   2818  C   SER A 178      45.640  50.600  38.340  1.00  0.00           C
ATOM   2819  O   SER A 178      45.800  51.510  37.510  1.00  0.00           O
ATOM   2820  N   SER A 179      46.410  50.340  39.390  1.00  0.00           N
ATOM   2821  HN  SER A 179      46.090  49.540  39.870  1.00  0.00           H
ATOM   2822  CA  SER A 179      47.740  50.820  39.580  1.00  0.00           C
ATOM   2823  HA  SER A 179      47.980  51.620  38.900  1.00  0.00           H
ATOM   2824  CB  SER A 179      47.940  51.250  41.090  1.00  0.00           C
ATOM   2825  HB1 SER A 179      47.230  52.100  41.220  1.00  0.00           H
ATOM   2826  HB2 SER A 179      48.940  51.700  41.300  1.00  0.00           H
ATOM   2827  OG  SER A 179      47.480  50.270  42.070  1.00  0.00           O
ATOM   2828  HG1 SER A 179      46.660  49.930  41.700  1.00  0.00           H
ATOM   2829  C   SER A 179      48.870  49.800  39.260  1.00  0.00           C
ATOM   2830  O   SER A 179      49.980  49.790  39.810  1.00  0.00           O
ATOM   2831  N   PHE A 180      48.580  48.750  38.500  1.00  0.00           N
ATOM   2832  HN  PHE A 180      47.640  48.590  38.210  1.00  0.00           H
ATOM   2833  CA  PHE A 180      49.490  47.680  38.330  1.00  0.00           C
ATOM   2834  HA  PHE A 180      50.410  47.820  38.880  1.00  0.00           H
ATOM   2835  CB  PHE A 180      48.880  46.360  38.800  1.00  0.00           C
ATOM   2836  HB1 PHE A 180      49.500  45.550  38.380  1.00  0.00           H
ATOM   2837  HB2 PHE A 180      47.860  46.280  38.340  1.00  0.00           H
ATOM   2838  CG  PHE A 180      48.760  46.180  40.300  1.00  0.00           C
ATOM   2839  CD1 PHE A 180      47.860  47.010  41.030  1.00  0.00           C
ATOM   2840  HD1 PHE A 180      47.200  47.750  40.610  1.00  0.00           H
ATOM   2841  CE1 PHE A 180      47.770  46.820  42.400  1.00  0.00           C
ATOM   2842  HE1 PHE A 180      47.030  47.350  42.980  1.00  0.00           H
ATOM   2843  CZ  PHE A 180      48.620  45.930  43.050  1.00  0.00           C
ATOM   2844  HZ  PHE A 180      48.500  45.880  44.130  1.00  0.00           H
ATOM   2845  CD2 PHE A 180      49.630  45.350  41.010  1.00  0.00           C
ATOM   2846  HD2 PHE A 180      50.330  44.790  40.400  1.00  0.00           H
ATOM   2847  CE2 PHE A 180      49.710  45.320  42.350  1.00  0.00           C
ATOM   2848  HE2 PHE A 180      50.450  44.760  42.900  1.00  0.00           H
ATOM   2849  C   PHE A 180      49.850  47.610  36.910  1.00  0.00           C
ATOM   2850  O   PHE A 180      49.080  47.660  35.970  1.00  0.00           O
ATOM   2851  N   SER A 181      51.200  47.530  36.590  1.00  0.00           N
ATOM   2852  HN  SER A 181      51.870  47.260  37.270  1.00  0.00           H
ATOM   2853  CA  SER A 181      51.740  47.300  35.270  1.00  0.00           C
ATOM   2854  HA  SER A 181      51.280  46.430  34.830  1.00  0.00           H
ATOM   2855  CB  SER A 181      51.600  48.530  34.290  1.00  0.00           C
ATOM   2856  HB1 SER A 181      50.500  48.560  34.080  1.00  0.00           H
ATOM   2857  HB2 SER A 181      52.190  48.340  33.370  1.00  0.00           H
ATOM   2858  OG  SER A 181      51.970  49.790  34.970  1.00  0.00           O
ATOM   2859  HG1 SER A 181      51.290  50.000  35.610  1.00  0.00           H
ATOM   2860  C   SER A 181      53.200  46.940  35.380  1.00  0.00           C
ATOM   2861  O   SER A 181      53.830  47.280  36.370  1.00  0.00           O
ATOM   2862  N   ILE A 182      53.850  46.380  34.350  1.00  0.00           N
ATOM   2863  HN  ILE A 182      53.330  46.030  33.570  1.00  0.00           H
ATOM   2864  CA  ILE A 182      55.290  46.180  34.350  1.00  0.00           C
ATOM   2865  HA  ILE A 182      55.680  46.580  35.270  1.00  0.00           H
ATOM   2866  CB  ILE A 182      55.650  44.730  34.220  1.00  0.00           C
ATOM   2867  HB  ILE A 182      55.360  44.370  33.210  1.00  0.00           H
ATOM   2868  CG2 ILE A 182      57.190  44.560  34.290  1.00  0.00           C
ATOM   2869 HG21 ILE A 182      57.580  45.040  35.210  1.00  0.00           H
ATOM   2870 HG22 ILE A 182      57.740  44.950  33.410  1.00  0.00           H
ATOM   2871 HG23 ILE A 182      57.580  43.510  34.320  1.00  0.00           H
ATOM   2872  CG1 ILE A 182      54.970  43.820  35.320  1.00  0.00           C
ATOM   2873 HG11 ILE A 182      53.860  43.900  35.230  1.00  0.00           H
ATOM   2874 HG12 ILE A 182      55.310  44.190  36.310  1.00  0.00           H
ATOM   2875  CD  ILE A 182      55.270  42.310  35.150  1.00  0.00           C
ATOM   2876  HD1 ILE A 182      56.350  42.110  35.300  1.00  0.00           H
ATOM   2877  HD2 ILE A 182      55.090  42.170  34.060  1.00  0.00           H
ATOM   2878  HD3 ILE A 182      54.650  41.600  35.750  1.00  0.00           H
ATOM   2879  C   ILE A 182      55.940  47.060  33.270  1.00  0.00           C
ATOM   2880  O   ILE A 182      55.840  46.850  32.040  1.00  0.00           O
ATOM   2881  N   CYS A 183      56.650  48.120  33.650  1.00  0.00           N
ATOM   2882  HN  CYS A 183      56.790  48.240  34.630  1.00  0.00           H
ATOM   2883  CA  CYS A 183      57.030  49.210  32.800  1.00  0.00           C
ATOM   2884  HA  CYS A 183      56.540  49.140  31.850  1.00  0.00           H
ATOM   2885  CB  CYS A 183      56.730  50.590  33.390  1.00  0.00           C
ATOM   2886  HB1 CYS A 183      57.090  51.400  32.720  1.00  0.00           H
ATOM   2887  HB2 CYS A 183      57.290  50.670  34.340  1.00  0.00           H
ATOM   2888  SG  CYS A 183      54.850  50.790  33.630  1.00  0.00           S
ATOM   2889  C   CYS A 183      58.460  49.190  32.410  1.00  0.00           C
ATOM   2890  O   CYS A 183      59.360  49.020  33.200  1.00  0.00           O
ATOM   2891  N   HSD A 184      58.800  49.420  31.110  1.00  0.00           N
ATOM   2892  HN  HSD A 184      58.080  49.350  30.440  1.00  0.00           H
ATOM   2893  CA  HSD A 184      60.190  49.630  30.650  1.00  0.00           C
ATOM   2894  HA  HSD A 184      60.750  48.730  30.850  1.00  0.00           H
ATOM   2895  CB  HSD A 184      60.190  49.830  29.130  1.00  0.00           C
ATOM   2896  HB1 HSD A 184      59.450  49.080  28.750  1.00  0.00           H
ATOM   2897  HB2 HSD A 184      61.200  49.600  28.720  1.00  0.00           H
ATOM   2898  ND1 HSD A 184      60.310  51.870  27.630  1.00  0.00           N
ATOM   2899  HD1 HSD A 184      60.800  51.520  26.830  1.00  0.00           H
ATOM   2900  CG  HSD A 184      59.800  51.180  28.710  1.00  0.00           C
ATOM   2901  CE1 HSD A 184      59.750  53.130  27.590  1.00  0.00           C
ATOM   2902  HE1 HSD A 184      59.920  53.800  26.750  1.00  0.00           H
ATOM   2903  NE2 HSD A 184      58.920  53.350  28.600  1.00  0.00           N
ATOM   2904  CD2 HSD A 184      58.870  52.090  29.250  1.00  0.00           C
ATOM   2905  HD2 HSD A 184      58.380  52.030  30.230  1.00  0.00           H
ATOM   2906  C   HSD A 184      60.880  50.800  31.330  1.00  0.00           C
ATOM   2907  O   HSD A 184      60.220  51.790  31.660  1.00  0.00           O
ATOM   2908  N   THR A 185      62.170  50.650  31.600  1.00  0.00           N
ATOM   2909  HN  THR A 185      62.630  49.800  31.390  1.00  0.00           H
ATOM   2910  CA  THR A 185      62.880  51.620  32.550  1.00  0.00           C
ATOM   2911  HA  THR A 185      63.870  51.250  32.740  1.00  0.00           H
ATOM   2912  CB  THR A 185      62.970  53.070  32.020  1.00  0.00           C
ATOM   2913  HB  THR A 185      63.790  53.520  32.620  1.00  0.00           H
ATOM   2914  OG1 THR A 185      61.780  53.840  32.150  1.00  0.00           O
ATOM   2915  HG1 THR A 185      61.160  53.170  32.450  1.00  0.00           H
ATOM   2916  CG2 THR A 185      63.310  52.880  30.550  1.00  0.00           C
ATOM   2917 HG21 THR A 185      63.510  53.860  30.060  1.00  0.00           H
ATOM   2918 HG22 THR A 185      62.450  52.520  29.960  1.00  0.00           H
ATOM   2919 HG23 THR A 185      64.150  52.170  30.430  1.00  0.00           H
ATOM   2920  C   THR A 185      62.490  51.720  33.990  1.00  0.00           C
ATOM   2921  O   THR A 185      61.300  51.670  34.320  1.00  0.00           O
ATOM   2922  N   PHE A 186      63.450  51.930  34.940  1.00  0.00           N
ATOM   2923  HN  PHE A 186      64.370  51.870  34.580  1.00  0.00           H
ATOM   2924  CA  PHE A 186      63.140  52.100  36.290  1.00  0.00           C
ATOM   2925  HA  PHE A 186      62.890  51.090  36.580  1.00  0.00           H
ATOM   2926  CB  PHE A 186      64.480  52.510  37.110  1.00  0.00           C
ATOM   2927  HB1 PHE A 186      64.320  52.510  38.200  1.00  0.00           H
ATOM   2928  HB2 PHE A 186      64.680  53.590  36.990  1.00  0.00           H
ATOM   2929  CG  PHE A 186      65.630  51.610  36.840  1.00  0.00           C
ATOM   2930  CD1 PHE A 186      65.450  50.250  37.040  1.00  0.00           C
ATOM   2931  HD1 PHE A 186      64.440  49.940  37.280  1.00  0.00           H
ATOM   2932  CE1 PHE A 186      66.560  49.370  36.950  1.00  0.00           C
ATOM   2933  HE1 PHE A 186      66.390  48.350  37.260  1.00  0.00           H
ATOM   2934  CZ  PHE A 186      67.790  49.880  36.670  1.00  0.00           C
ATOM   2935  HZ  PHE A 186      68.710  49.310  36.730  1.00  0.00           H
ATOM   2936  CD2 PHE A 186      66.840  52.090  36.470  1.00  0.00           C
ATOM   2937  HD2 PHE A 186      67.010  53.140  36.310  1.00  0.00           H
ATOM   2938  CE2 PHE A 186      67.920  51.240  36.450  1.00  0.00           C
ATOM   2939  HE2 PHE A 186      68.930  51.620  36.350  1.00  0.00           H
ATOM   2940  C   PHE A 186      62.010  53.050  36.840  1.00  0.00           C
ATOM   2941  O   PHE A 186      62.000  54.210  36.460  1.00  0.00           O
ATOM   2942  N   GLN A 187      61.200  52.560  37.790  1.00  0.00           N
ATOM   2943  HN  GLN A 187      61.530  51.830  38.380  1.00  0.00           H
ATOM   2944  CA  GLN A 187      60.030  53.250  38.250  1.00  0.00           C
ATOM   2945  HA  GLN A 187      60.000  54.180  37.720  1.00  0.00           H
ATOM   2946  CB  GLN A 187      58.780  52.380  38.060  1.00  0.00           C
ATOM   2947  HB1 GLN A 187      57.920  52.910  38.490  1.00  0.00           H
ATOM   2948  HB2 GLN A 187      58.840  51.470  38.700  1.00  0.00           H
ATOM   2949  CG  GLN A 187      58.670  51.930  36.560  1.00  0.00           C
ATOM   2950  HG1 GLN A 187      57.750  51.320  36.540  1.00  0.00           H
ATOM   2951  HG2 GLN A 187      59.400  51.210  36.150  1.00  0.00           H
ATOM   2952  CD  GLN A 187      58.450  53.190  35.720  1.00  0.00           C
ATOM   2953  OE1 GLN A 187      57.440  53.920  35.930  1.00  0.00           O
ATOM   2954  NE2 GLN A 187      59.370  53.570  34.800  1.00  0.00           N
ATOM   2955 HE21 GLN A 187      59.300  54.560  34.670  1.00  0.00           H
ATOM   2956 HE22 GLN A 187      60.140  52.940  34.760  1.00  0.00           H
ATOM   2957  C   GLN A 187      60.350  53.590  39.710  1.00  0.00           C
ATOM   2958  O   GLN A 187      60.710  52.790  40.560  1.00  0.00           O
ATOM   2959  N   TRP A 188      59.940  54.910  40.120  1.00  0.00           N
ATOM   2960  HN  TRP A 188      59.590  55.520  39.420  1.00  0.00           H
ATOM   2961  CA  TRP A 188      59.970  55.510  41.450  1.00  0.00           C
ATOM   2962  HA  TRP A 188      60.950  55.340  41.870  1.00  0.00           H
ATOM   2963  CB  TRP A 188      59.700  57.060  41.250  1.00  0.00           C
ATOM   2964  HB1 TRP A 188      58.650  57.140  40.910  1.00  0.00           H
ATOM   2965  HB2 TRP A 188      60.320  57.450  40.410  1.00  0.00           H
ATOM   2966  CG  TRP A 188      59.860  57.920  42.450  1.00  0.00           C
ATOM   2967  CD1 TRP A 188      58.850  58.580  43.140  1.00  0.00           C
ATOM   2968  HD1 TRP A 188      57.810  58.570  42.860  1.00  0.00           H
ATOM   2969  NE1 TRP A 188      59.480  59.250  44.250  1.00  0.00           N
ATOM   2970  HE1 TRP A 188      58.940  59.490  45.030  1.00  0.00           H
ATOM   2971  CE2 TRP A 188      60.780  58.890  44.330  1.00  0.00           C
ATOM   2972  CD2 TRP A 188      61.080  58.200  43.130  1.00  0.00           C
ATOM   2973  CE3 TRP A 188      62.380  57.830  42.880  1.00  0.00           C
ATOM   2974  HE3 TRP A 188      62.580  57.390  41.920  1.00  0.00           H
ATOM   2975  CZ3 TRP A 188      63.330  58.140  43.780  1.00  0.00           C
ATOM   2976  HZ3 TRP A 188      64.360  58.050  43.470  1.00  0.00           H
ATOM   2977  CZ2 TRP A 188      61.730  59.170  45.350  1.00  0.00           C
ATOM   2978  HZ2 TRP A 188      61.510  59.620  46.300  1.00  0.00           H
ATOM   2979  CH2 TRP A 188      63.050  58.720  45.010  1.00  0.00           C
ATOM   2980  HH2 TRP A 188      63.790  58.770  45.800  1.00  0.00           H
ATOM   2981  C   TRP A 188      59.050  54.930  42.400  1.00  0.00           C
ATOM   2982  O   TRP A 188      59.360  54.860  43.570  1.00  0.00           O
ATOM   2983  N   HSE A 189      57.820  54.490  41.960  1.00  0.00           N
ATOM   2984  HN  HSE A 189      57.530  54.670  41.030  1.00  0.00           H
ATOM   2985  CA  HSE A 189      56.750  54.000  42.910  1.00  0.00           C
ATOM   2986  HA  HSE A 189      56.520  54.780  43.630  1.00  0.00           H
ATOM   2987  CB  HSE A 189      55.380  53.570  42.190  1.00  0.00           C
ATOM   2988  HB1 HSE A 189      54.940  54.480  41.710  1.00  0.00           H
ATOM   2989  HB2 HSE A 189      54.740  53.160  42.990  1.00  0.00           H
ATOM   2990  ND1 HSE A 189      55.620  53.130  39.750  1.00  0.00           N
ATOM   2991  CG  HSE A 189      55.560  52.660  41.050  1.00  0.00           C
ATOM   2992  CE1 HSE A 189      55.520  52.070  38.980  1.00  0.00           C
ATOM   2993  HE1 HSE A 189      55.600  51.890  37.910  1.00  0.00           H
ATOM   2994  NE2 HSE A 189      55.530  50.930  39.690  1.00  0.00           N
ATOM   2995  HE2 HSE A 189      55.640  50.030  39.260  1.00  0.00           H
ATOM   2996  CD2 HSE A 189      55.540  51.270  41.010  1.00  0.00           C
ATOM   2997  HD2 HSE A 189      55.410  50.630  41.880  1.00  0.00           H
ATOM   2998  C   HSE A 189      57.230  52.830  43.750  1.00  0.00           C
ATOM   2999  O   HSE A 189      56.970  52.730  44.910  1.00  0.00           O
ATOM   3000  N   GLU A 190      57.970  51.920  43.080  1.00  0.00           N
ATOM   3001  HN  GLU A 190      58.310  52.130  42.150  1.00  0.00           H
ATOM   3002  CA  GLU A 190      58.740  50.830  43.600  1.00  0.00           C
ATOM   3003  HA  GLU A 190      58.020  50.170  44.030  1.00  0.00           H
ATOM   3004  CB  GLU A 190      59.610  50.180  42.440  1.00  0.00           C
ATOM   3005  HB1 GLU A 190      60.380  49.500  42.860  1.00  0.00           H
ATOM   3006  HB2 GLU A 190      60.310  50.930  42.010  1.00  0.00           H
ATOM   3007  CG  GLU A 190      58.700  49.460  41.340  1.00  0.00           C
ATOM   3008  HG1 GLU A 190      58.080  50.200  40.790  1.00  0.00           H
ATOM   3009  HG2 GLU A 190      57.990  48.710  41.740  1.00  0.00           H
ATOM   3010  CD  GLU A 190      59.570  48.760  40.280  1.00  0.00           C
ATOM   3011  OE1 GLU A 190      58.970  48.290  39.280  1.00  0.00           O
ATOM   3012  OE2 GLU A 190      60.830  48.700  40.430  1.00  0.00           O
ATOM   3013  C   GLU A 190      59.630  51.200  44.670  1.00  0.00           C
ATOM   3014  O   GLU A 190      59.480  50.620  45.780  1.00  0.00           O
ATOM   3015  N   ALA A 191      60.540  52.180  44.570  1.00  0.00           N
ATOM   3016  HN  ALA A 191      60.640  52.560  43.670  1.00  0.00           H
ATOM   3017  CA  ALA A 191      61.340  52.770  45.630  1.00  0.00           C
ATOM   3018  HA  ALA A 191      61.900  52.010  46.140  1.00  0.00           H
ATOM   3019  CB  ALA A 191      62.330  53.770  45.080  1.00  0.00           C
ATOM   3020  HB1 ALA A 191      62.950  53.270  44.310  1.00  0.00           H
ATOM   3021  HB2 ALA A 191      62.970  54.220  45.870  1.00  0.00           H
ATOM   3022  HB3 ALA A 191      61.740  54.560  44.550  1.00  0.00           H
ATOM   3023  C   ALA A 191      60.460  53.560  46.660  1.00  0.00           C
ATOM   3024  O   ALA A 191      60.810  53.560  47.850  1.00  0.00           O
ATOM   3025  N   MET A 192      59.390  54.210  46.280  1.00  0.00           N
ATOM   3026  HN  MET A 192      59.210  54.190  45.290  1.00  0.00           H
ATOM   3027  CA  MET A 192      58.480  54.960  47.170  1.00  0.00           C
ATOM   3028  HA  MET A 192      59.070  55.670  47.740  1.00  0.00           H
ATOM   3029  CB  MET A 192      57.440  55.760  46.360  1.00  0.00           C
ATOM   3030  HB1 MET A 192      56.770  55.050  45.830  1.00  0.00           H
ATOM   3031  HB2 MET A 192      57.990  56.300  45.560  1.00  0.00           H
ATOM   3032  CG  MET A 192      56.620  56.700  47.250  1.00  0.00           C
ATOM   3033  HG1 MET A 192      56.450  56.200  48.220  1.00  0.00           H
ATOM   3034  HG2 MET A 192      55.640  57.030  46.870  1.00  0.00           H
ATOM   3035  SD  MET A 192      57.550  58.200  47.470  1.00  0.00           S
ATOM   3036  CE  MET A 192      56.250  59.150  48.460  1.00  0.00           C
ATOM   3037  HE1 MET A 192      55.330  59.170  47.840  1.00  0.00           H
ATOM   3038  HE2 MET A 192      56.650  60.180  48.630  1.00  0.00           H
ATOM   3039  HE3 MET A 192      55.970  58.690  49.440  1.00  0.00           H
ATOM   3040  C   MET A 192      57.870  53.980  48.200  1.00  0.00           C
ATOM   3041  O   MET A 192      57.690  54.310  49.340  1.00  0.00           O
ATOM   3042  N   PHE A 193      57.570  52.730  47.810  1.00  0.00           N
ATOM   3043  HN  PHE A 193      57.770  52.530  46.850  1.00  0.00           H
ATOM   3044  CA  PHE A 193      57.090  51.650  48.660  1.00  0.00           C
ATOM   3045  HA  PHE A 193      56.260  52.040  49.230  1.00  0.00           H
ATOM   3046  CB  PHE A 193      56.620  50.470  47.830  1.00  0.00           C
ATOM   3047  HB1 PHE A 193      57.300  50.160  47.010  1.00  0.00           H
ATOM   3048  HB2 PHE A 193      55.620  50.630  47.370  1.00  0.00           H
ATOM   3049  CG  PHE A 193      56.360  49.310  48.710  1.00  0.00           C
ATOM   3050  CD1 PHE A 193      57.170  48.180  48.760  1.00  0.00           C
ATOM   3051  HD1 PHE A 193      58.040  48.220  48.130  1.00  0.00           H
ATOM   3052  CE1 PHE A 193      56.880  47.080  49.590  1.00  0.00           C
ATOM   3053  HE1 PHE A 193      57.430  46.170  49.750  1.00  0.00           H
ATOM   3054  CZ  PHE A 193      55.780  47.160  50.400  1.00  0.00           C
ATOM   3055  HZ  PHE A 193      55.620  46.260  50.970  1.00  0.00           H
ATOM   3056  CD2 PHE A 193      55.160  49.270  49.520  1.00  0.00           C
ATOM   3057  HD2 PHE A 193      54.450  50.070  49.410  1.00  0.00           H
ATOM   3058  CE2 PHE A 193      54.950  48.220  50.430  1.00  0.00           C
ATOM   3059  HE2 PHE A 193      54.040  48.130  51.010  1.00  0.00           H
ATOM   3060  C   PHE A 193      58.140  51.210  49.730  1.00  0.00           C
ATOM   3061  O   PHE A 193      57.890  51.180  50.930  1.00  0.00           O
ATOM   3062  N   LEU A 194      59.400  51.040  49.380  1.00  0.00           N
ATOM   3063  HN  LEU A 194      59.660  51.090  48.420  1.00  0.00           H
ATOM   3064  CA  LEU A 194      60.600  50.890  50.240  1.00  0.00           C
ATOM   3065  HA  LEU A 194      60.400  50.060  50.900  1.00  0.00           H
ATOM   3066  CB  LEU A 194      61.820  50.740  49.280  1.00  0.00           C
ATOM   3067  HB1 LEU A 194      62.790  50.830  49.810  1.00  0.00           H
ATOM   3068  HB2 LEU A 194      61.870  51.600  48.580  1.00  0.00           H
ATOM   3069  CG  LEU A 194      61.890  49.420  48.590  1.00  0.00           C
ATOM   3070  HG  LEU A 194      61.020  49.360  47.900  1.00  0.00           H
ATOM   3071  CD1 LEU A 194      63.210  49.400  47.810  1.00  0.00           C
ATOM   3072 HD11 LEU A 194      64.070  49.610  48.490  1.00  0.00           H
ATOM   3073 HD12 LEU A 194      63.230  50.250  47.080  1.00  0.00           H
ATOM   3074 HD13 LEU A 194      63.530  48.530  47.200  1.00  0.00           H
ATOM   3075  CD2 LEU A 194      61.780  48.190  49.570  1.00  0.00           C
ATOM   3076 HD21 LEU A 194      60.780  48.070  50.070  1.00  0.00           H
ATOM   3077 HD22 LEU A 194      62.530  48.470  50.330  1.00  0.00           H
ATOM   3078 HD23 LEU A 194      62.010  47.250  49.030  1.00  0.00           H
ATOM   3079  C   LEU A 194      60.920  52.000  51.170  1.00  0.00           C
ATOM   3080  O   LEU A 194      61.120  51.780  52.360  1.00  0.00           O
ATOM   3081  N   LEU A 195      60.950  53.240  50.670  1.00  0.00           N
ATOM   3082  HN  LEU A 195      60.760  53.400  49.690  1.00  0.00           H
ATOM   3083  CA  LEU A 195      61.180  54.400  51.480  1.00  0.00           C
ATOM   3084  HA  LEU A 195      62.100  54.270  52.040  1.00  0.00           H
ATOM   3085  CB  LEU A 195      61.310  55.670  50.660  1.00  0.00           C
ATOM   3086  HB1 LEU A 195      61.120  56.590  51.250  1.00  0.00           H
ATOM   3087  HB2 LEU A 195      60.500  55.520  49.900  1.00  0.00           H
ATOM   3088  CG  LEU A 195      62.670  55.800  49.810  1.00  0.00           C
ATOM   3089  HG  LEU A 195      62.780  54.880  49.200  1.00  0.00           H
ATOM   3090  CD1 LEU A 195      62.520  56.920  48.730  1.00  0.00           C
ATOM   3091 HD11 LEU A 195      63.430  56.940  48.110  1.00  0.00           H
ATOM   3092 HD12 LEU A 195      62.390  57.880  49.260  1.00  0.00           H
ATOM   3093 HD13 LEU A 195      61.630  56.720  48.090  1.00  0.00           H
ATOM   3094  CD2 LEU A 195      63.890  56.210  50.530  1.00  0.00           C
ATOM   3095 HD21 LEU A 195      64.760  56.070  49.830  1.00  0.00           H
ATOM   3096 HD22 LEU A 195      63.970  55.560  51.420  1.00  0.00           H
ATOM   3097 HD23 LEU A 195      63.810  57.280  50.820  1.00  0.00           H
ATOM   3098  C   LEU A 195      60.070  54.520  52.550  1.00  0.00           C
ATOM   3099  O   LEU A 195      60.350  54.830  53.710  1.00  0.00           O
ATOM   3100  N   GLU A 196      58.830  54.320  52.200  1.00  0.00           N
ATOM   3101  HN  GLU A 196      58.690  54.290  51.220  1.00  0.00           H
ATOM   3102  CA  GLU A 196      57.660  54.450  53.090  1.00  0.00           C
ATOM   3103  HA  GLU A 196      57.800  55.390  53.620  1.00  0.00           H
ATOM   3104  CB  GLU A 196      56.310  54.530  52.270  1.00  0.00           C
ATOM   3105  HB1 GLU A 196      55.400  54.270  52.860  1.00  0.00           H
ATOM   3106  HB2 GLU A 196      56.330  53.770  51.450  1.00  0.00           H
ATOM   3107  CG  GLU A 196      56.080  55.940  51.590  1.00  0.00           C
ATOM   3108  HG1 GLU A 196      56.960  56.160  50.950  1.00  0.00           H
ATOM   3109  HG2 GLU A 196      56.110  56.650  52.450  1.00  0.00           H
ATOM   3110  CD  GLU A 196      54.790  56.060  50.710  1.00  0.00           C
ATOM   3111  OE1 GLU A 196      54.390  55.170  49.890  1.00  0.00           O
ATOM   3112  OE2 GLU A 196      54.140  57.200  50.910  1.00  0.00           O
ATOM   3113  HE2 GLU A 196      53.490  57.310  50.220  1.00  0.00           H
ATOM   3114  C   GLU A 196      57.600  53.320  54.180  1.00  0.00           C
ATOM   3115  O   GLU A 196      56.870  53.450  55.160  1.00  0.00           O
ATOM   3116  N   PHE A 197      58.350  52.190  54.040  1.00  0.00           N
ATOM   3117  HN  PHE A 197      58.620  52.020  53.100  1.00  0.00           H
ATOM   3118  CA  PHE A 197      58.650  51.200  55.140  1.00  0.00           C
ATOM   3119  HA  PHE A 197      57.790  51.140  55.790  1.00  0.00           H
ATOM   3120  CB  PHE A 197      58.850  49.770  54.470  1.00  0.00           C
ATOM   3121  HB1 PHE A 197      59.510  49.840  53.580  1.00  0.00           H
ATOM   3122  HB2 PHE A 197      57.870  49.510  54.030  1.00  0.00           H
ATOM   3123  CG  PHE A 197      59.380  48.710  55.470  1.00  0.00           C
ATOM   3124  CD1 PHE A 197      58.620  48.550  56.630  1.00  0.00           C
ATOM   3125  HD1 PHE A 197      58.110  49.450  56.970  1.00  0.00           H
ATOM   3126  CE1 PHE A 197      58.770  47.470  57.500  1.00  0.00           C
ATOM   3127  HE1 PHE A 197      58.210  47.220  58.390  1.00  0.00           H
ATOM   3128  CZ  PHE A 197      59.710  46.500  57.160  1.00  0.00           C
ATOM   3129  HZ  PHE A 197      59.770  45.670  57.830  1.00  0.00           H
ATOM   3130  CD2 PHE A 197      60.360  47.760  55.210  1.00  0.00           C
ATOM   3131  HD2 PHE A 197      60.910  47.820  54.280  1.00  0.00           H
ATOM   3132  CE2 PHE A 197      60.540  46.700  56.080  1.00  0.00           C
ATOM   3133  HE2 PHE A 197      61.240  45.910  55.840  1.00  0.00           H
ATOM   3134  C   PHE A 197      59.810  51.510  56.020  1.00  0.00           C
ATOM   3135  O   PHE A 197      59.640  51.540  57.220  1.00  0.00           O
ATOM   3136  N   PHE A 198      61.060  51.700  55.460  1.00  0.00           N
ATOM   3137  HN  PHE A 198      61.090  51.550  54.480  1.00  0.00           H
ATOM   3138  CA  PHE A 198      62.370  51.740  56.100  1.00  0.00           C
ATOM   3139  HA  PHE A 198      62.360  50.830  56.690  1.00  0.00           H
ATOM   3140  CB  PHE A 198      63.520  51.640  55.060  1.00  0.00           C
ATOM   3141  HB1 PHE A 198      64.440  51.910  55.640  1.00  0.00           H
ATOM   3142  HB2 PHE A 198      63.350  52.470  54.350  1.00  0.00           H
ATOM   3143  CG  PHE A 198      63.790  50.320  54.320  1.00  0.00           C
ATOM   3144  CD1 PHE A 198      64.390  50.340  53.100  1.00  0.00           C
ATOM   3145  HD1 PHE A 198      64.570  51.320  52.690  1.00  0.00           H
ATOM   3146  CE1 PHE A 198      64.550  49.200  52.350  1.00  0.00           C
ATOM   3147  HE1 PHE A 198      65.120  49.180  51.420  1.00  0.00           H
ATOM   3148  CZ  PHE A 198      64.290  47.990  52.910  1.00  0.00           C
ATOM   3149  HZ  PHE A 198      64.520  47.030  52.480  1.00  0.00           H
ATOM   3150  CD2 PHE A 198      63.390  49.080  54.890  1.00  0.00           C
ATOM   3151  HD2 PHE A 198      63.060  48.960  55.920  1.00  0.00           H
ATOM   3152  CE2 PHE A 198      63.730  47.910  54.220  1.00  0.00           C
ATOM   3153  HE2 PHE A 198      63.480  46.960  54.680  1.00  0.00           H
ATOM   3154  C   PHE A 198      62.550  52.850  57.170  1.00  0.00           C
ATOM   3155  O   PHE A 198      63.120  52.710  58.290  1.00  0.00           O
ATOM   3156  N   LEU A 199      62.080  54.060  56.870  1.00  0.00           N
ATOM   3157  HN  LEU A 199      61.560  54.250  56.030  1.00  0.00           H
ATOM   3158  CA  LEU A 199      62.150  55.190  57.810  1.00  0.00           C
ATOM   3159  HA  LEU A 199      63.170  55.200  58.120  1.00  0.00           H
ATOM   3160  CB  LEU A 199      61.830  56.420  57.030  1.00  0.00           C
ATOM   3161  HB1 LEU A 199      61.090  56.190  56.250  1.00  0.00           H
ATOM   3162  HB2 LEU A 199      62.790  56.610  56.500  1.00  0.00           H
ATOM   3163  CG  LEU A 199      61.220  57.670  57.760  1.00  0.00           C
ATOM   3164  HG  LEU A 199      60.290  57.460  58.340  1.00  0.00           H
ATOM   3165  CD1 LEU A 199      62.310  58.420  58.610  1.00  0.00           C
ATOM   3166 HD11 LEU A 199      61.970  59.300  59.210  1.00  0.00           H
ATOM   3167 HD12 LEU A 199      63.060  58.860  57.940  1.00  0.00           H
ATOM   3168 HD13 LEU A 199      62.830  57.710  59.290  1.00  0.00           H
ATOM   3169  CD2 LEU A 199      60.640  58.760  56.780  1.00  0.00           C
ATOM   3170 HD21 LEU A 199      60.000  58.300  56.010  1.00  0.00           H
ATOM   3171 HD22 LEU A 199      61.480  59.370  56.370  1.00  0.00           H
ATOM   3172 HD23 LEU A 199      59.990  59.460  57.340  1.00  0.00           H
ATOM   3173  C   LEU A 199      61.320  54.970  59.160  1.00  0.00           C
ATOM   3174  O   LEU A 199      61.850  55.050  60.220  1.00  0.00           O
ATOM   3175  N   PRO A 200      60.020  54.600  59.090  1.00  0.00           N
ATOM   3176  CD  PRO A 200      59.140  54.950  57.960  1.00  0.00           C
ATOM   3177  HD1 PRO A 200      59.550  54.360  57.120  1.00  0.00           H
ATOM   3178  HD2 PRO A 200      59.040  56.020  57.680  1.00  0.00           H
ATOM   3179  CA  PRO A 200      59.230  53.930  60.150  1.00  0.00           C
ATOM   3180  HA  PRO A 200      59.120  54.680  60.910  1.00  0.00           H
ATOM   3181  CB  PRO A 200      57.910  53.580  59.510  1.00  0.00           C
ATOM   3182  HB1 PRO A 200      57.010  53.500  60.140  1.00  0.00           H
ATOM   3183  HB2 PRO A 200      58.050  52.550  59.100  1.00  0.00           H
ATOM   3184  CG  PRO A 200      57.700  54.590  58.450  1.00  0.00           C
ATOM   3185  HG1 PRO A 200      57.120  54.340  57.530  1.00  0.00           H
ATOM   3186  HG2 PRO A 200      57.320  55.560  58.850  1.00  0.00           H
ATOM   3187  C   PRO A 200      59.910  52.740  60.830  1.00  0.00           C
ATOM   3188  O   PRO A 200      59.700  52.640  62.050  1.00  0.00           O
ATOM   3189  N   LEU A 201      60.600  51.830  60.150  1.00  0.00           N
ATOM   3190  HN  LEU A 201      60.550  51.920  59.150  1.00  0.00           H
ATOM   3191  CA  LEU A 201      61.390  50.760  60.810  1.00  0.00           C
ATOM   3192  HA  LEU A 201      60.710  50.090  61.320  1.00  0.00           H
ATOM   3193  CB  LEU A 201      62.060  49.980  59.630  1.00  0.00           C
ATOM   3194  HB1 LEU A 201      62.840  50.640  59.200  1.00  0.00           H
ATOM   3195  HB2 LEU A 201      61.340  49.850  58.790  1.00  0.00           H
ATOM   3196  CG  LEU A 201      62.700  48.610  60.040  1.00  0.00           C
ATOM   3197  HG  LEU A 201      63.600  48.930  60.610  1.00  0.00           H
ATOM   3198  CD1 LEU A 201      61.760  47.700  60.920  1.00  0.00           C
ATOM   3199 HD11 LEU A 201      61.470  48.270  61.830  1.00  0.00           H
ATOM   3200 HD12 LEU A 201      62.370  46.820  61.220  1.00  0.00           H
ATOM   3201 HD13 LEU A 201      60.810  47.430  60.390  1.00  0.00           H
ATOM   3202  CD2 LEU A 201      63.120  47.820  58.760  1.00  0.00           C
ATOM   3203 HD21 LEU A 201      63.770  48.430  58.100  1.00  0.00           H
ATOM   3204 HD22 LEU A 201      62.260  47.620  58.100  1.00  0.00           H
ATOM   3205 HD23 LEU A 201      63.640  46.870  59.020  1.00  0.00           H
ATOM   3206  C   LEU A 201      62.470  51.240  61.750  1.00  0.00           C
ATOM   3207  O   LEU A 201      62.600  50.730  62.840  1.00  0.00           O
ATOM   3208  N   GLY A 202      63.230  52.340  61.350  1.00  0.00           N
ATOM   3209  HN  GLY A 202      63.110  52.760  60.450  1.00  0.00           H
ATOM   3210  CA  GLY A 202      63.990  53.030  62.320  1.00  0.00           C
ATOM   3211  HA1 GLY A 202      64.580  53.780  61.820  1.00  0.00           H
ATOM   3212  HA2 GLY A 202      64.590  52.240  62.730  1.00  0.00           H
ATOM   3213  C   GLY A 202      63.350  53.770  63.440  1.00  0.00           C
ATOM   3214  O   GLY A 202      63.760  53.540  64.590  1.00  0.00           O
ATOM   3215  N   ILE A 203      62.240  54.500  63.200  1.00  0.00           N
ATOM   3216  HN  ILE A 203      61.850  54.510  62.280  1.00  0.00           H
ATOM   3217  CA  ILE A 203      61.480  55.180  64.280  1.00  0.00           C
ATOM   3218  HA  ILE A 203      62.290  55.740  64.710  1.00  0.00           H
ATOM   3219  CB  ILE A 203      60.400  56.120  63.760  1.00  0.00           C
ATOM   3220  HB  ILE A 203      59.730  55.600  63.040  1.00  0.00           H
ATOM   3221  CG2 ILE A 203      59.480  56.530  64.880  1.00  0.00           C
ATOM   3222 HG21 ILE A 203      58.950  55.680  65.380  1.00  0.00           H
ATOM   3223 HG22 ILE A 203      58.740  57.200  64.400  1.00  0.00           H
ATOM   3224 HG23 ILE A 203      60.080  57.180  65.550  1.00  0.00           H
ATOM   3225  CG1 ILE A 203      61.030  57.300  63.060  1.00  0.00           C
ATOM   3226 HG11 ILE A 203      61.910  56.990  62.450  1.00  0.00           H
ATOM   3227 HG12 ILE A 203      61.320  57.920  63.930  1.00  0.00           H
ATOM   3228  CD  ILE A 203      60.110  58.080  62.050  1.00  0.00           C
ATOM   3229  HD1 ILE A 203      59.930  57.380  61.200  1.00  0.00           H
ATOM   3230  HD2 ILE A 203      60.460  59.060  61.620  1.00  0.00           H
ATOM   3231  HD3 ILE A 203      59.140  58.310  62.530  1.00  0.00           H
ATOM   3232  C   ILE A 203      60.950  54.140  65.250  1.00  0.00           C
ATOM   3233  O   ILE A 203      61.120  54.280  66.460  1.00  0.00           O
ATOM   3234  N   ILE A 204      60.280  53.080  64.790  1.00  0.00           N
ATOM   3235  HN  ILE A 204      60.150  52.970  63.800  1.00  0.00           H
ATOM   3236  CA  ILE A 204      59.830  52.070  65.690  1.00  0.00           C
ATOM   3237  HA  ILE A 204      59.190  52.610  66.370  1.00  0.00           H
ATOM   3238  CB  ILE A 204      58.800  51.040  65.060  1.00  0.00           C
ATOM   3239  HB  ILE A 204      59.340  50.540  64.240  1.00  0.00           H
ATOM   3240  CG2 ILE A 204      58.540  49.870  66.060  1.00  0.00           C
ATOM   3241 HG21 ILE A 204      58.240  50.200  67.070  1.00  0.00           H
ATOM   3242 HG22 ILE A 204      59.450  49.250  66.210  1.00  0.00           H
ATOM   3243 HG23 ILE A 204      57.710  49.310  65.580  1.00  0.00           H
ATOM   3244  CG1 ILE A 204      57.510  51.750  64.600  1.00  0.00           C
ATOM   3245 HG11 ILE A 204      57.180  50.950  63.910  1.00  0.00           H
ATOM   3246 HG12 ILE A 204      57.660  52.690  64.040  1.00  0.00           H
ATOM   3247  CD  ILE A 204      56.440  51.930  65.670  1.00  0.00           C
ATOM   3248  HD1 ILE A 204      55.590  52.510  65.240  1.00  0.00           H
ATOM   3249  HD2 ILE A 204      56.770  52.340  66.640  1.00  0.00           H
ATOM   3250  HD3 ILE A 204      56.020  50.920  65.910  1.00  0.00           H
ATOM   3251  C   ILE A 204      60.860  51.320  66.480  1.00  0.00           C
ATOM   3252  O   ILE A 204      60.840  51.090  67.670  1.00  0.00           O
ATOM   3253  N   LEU A 205      61.990  50.930  65.790  1.00  0.00           N
ATOM   3254  HN  LEU A 205      62.060  51.080  64.800  1.00  0.00           H
ATOM   3255  CA  LEU A 205      63.120  50.400  66.500  1.00  0.00           C
ATOM   3256  HA  LEU A 205      62.790  49.570  67.100  1.00  0.00           H
ATOM   3257  CB  LEU A 205      64.150  49.860  65.520  1.00  0.00           C
ATOM   3258  HB1 LEU A 205      64.360  50.700  64.820  1.00  0.00           H
ATOM   3259  HB2 LEU A 205      63.760  49.080  64.850  1.00  0.00           H
ATOM   3260  CG  LEU A 205      65.490  49.430  66.090  1.00  0.00           C
ATOM   3261  HG  LEU A 205      65.940  50.140  66.800  1.00  0.00           H
ATOM   3262  CD1 LEU A 205      65.240  48.030  66.710  1.00  0.00           C
ATOM   3263 HD11 LEU A 205      64.430  47.480  66.190  1.00  0.00           H
ATOM   3264 HD12 LEU A 205      64.810  48.060  67.740  1.00  0.00           H
ATOM   3265 HD13 LEU A 205      66.200  47.480  66.830  1.00  0.00           H
ATOM   3266  CD2 LEU A 205      66.520  49.230  64.970  1.00  0.00           C
ATOM   3267 HD21 LEU A 205      67.490  48.950  65.410  1.00  0.00           H
ATOM   3268 HD22 LEU A 205      66.680  50.110  64.320  1.00  0.00           H
ATOM   3269 HD23 LEU A 205      66.260  48.390  64.290  1.00  0.00           H
ATOM   3270  C   LEU A 205      63.810  51.360  67.480  1.00  0.00           C
ATOM   3271  O   LEU A 205      64.090  51.100  68.670  1.00  0.00           O
ATOM   3272  N   PHE A 206      63.960  52.640  67.040  1.00  0.00           N
ATOM   3273  HN  PHE A 206      63.670  52.860  66.110  1.00  0.00           H
ATOM   3274  CA  PHE A 206      64.470  53.740  68.020  1.00  0.00           C
ATOM   3275  HA  PHE A 206      65.430  53.300  68.270  1.00  0.00           H
ATOM   3276  CB  PHE A 206      64.690  55.100  67.270  1.00  0.00           C
ATOM   3277  HB1 PHE A 206      63.800  55.220  66.600  1.00  0.00           H
ATOM   3278  HB2 PHE A 206      65.530  54.910  66.570  1.00  0.00           H
ATOM   3279  CG  PHE A 206      64.890  56.380  67.970  1.00  0.00           C
ATOM   3280  CD1 PHE A 206      63.760  57.150  68.240  1.00  0.00           C
ATOM   3281  HD1 PHE A 206      62.760  56.830  67.970  1.00  0.00           H
ATOM   3282  CE1 PHE A 206      63.880  58.240  69.090  1.00  0.00           C
ATOM   3283  HE1 PHE A 206      62.980  58.630  69.560  1.00  0.00           H
ATOM   3284  CZ  PHE A 206      65.180  58.700  69.480  1.00  0.00           C
ATOM   3285  HZ  PHE A 206      65.370  59.550  70.110  1.00  0.00           H
ATOM   3286  CD2 PHE A 206      66.180  56.800  68.370  1.00  0.00           C
ATOM   3287  HD2 PHE A 206      67.060  56.250  68.070  1.00  0.00           H
ATOM   3288  CE2 PHE A 206      66.350  58.000  69.020  1.00  0.00           C
ATOM   3289  HE2 PHE A 206      67.350  58.380  69.180  1.00  0.00           H
ATOM   3290  C   PHE A 206      63.590  53.900  69.310  1.00  0.00           C
ATOM   3291  O   PHE A 206      64.110  53.860  70.400  1.00  0.00           O
ATOM   3292  N   CYS A 207      62.250  54.020  69.230  1.00  0.00           N
ATOM   3293  HN  CYS A 207      61.960  54.100  68.280  1.00  0.00           H
ATOM   3294  CA  CYS A 207      61.400  53.970  70.370  1.00  0.00           C
ATOM   3295  HA  CYS A 207      61.620  54.780  71.060  1.00  0.00           H
ATOM   3296  CB  CYS A 207      59.940  54.110  69.850  1.00  0.00           C
ATOM   3297  HB1 CYS A 207      59.190  53.780  70.590  1.00  0.00           H
ATOM   3298  HB2 CYS A 207      59.840  53.430  68.980  1.00  0.00           H
ATOM   3299  SG  CYS A 207      59.560  55.850  69.330  1.00  0.00           S
ATOM   3300  HG1 CYS A 207      59.850  56.400  70.500  1.00  0.00           H
ATOM   3301  C   CYS A 207      61.470  52.670  71.230  1.00  0.00           C
ATOM   3302  O   CYS A 207      61.510  52.690  72.430  1.00  0.00           O
ATOM   3303  N   SER A 208      61.510  51.510  70.550  1.00  0.00           N
ATOM   3304  HN  SER A 208      61.350  51.510  69.560  1.00  0.00           H
ATOM   3305  CA  SER A 208      61.590  50.120  71.220  1.00  0.00           C
ATOM   3306  HA  SER A 208      60.760  50.040  71.910  1.00  0.00           H
ATOM   3307  CB  SER A 208      61.520  48.820  70.380  1.00  0.00           C
ATOM   3308  HB1 SER A 208      61.410  47.900  70.990  1.00  0.00           H
ATOM   3309  HB2 SER A 208      62.350  48.800  69.650  1.00  0.00           H
ATOM   3310  OG  SER A 208      60.380  48.780  69.530  1.00  0.00           O
ATOM   3311  HG1 SER A 208      60.420  49.540  68.950  1.00  0.00           H
ATOM   3312  C   SER A 208      62.880  49.890  72.000  1.00  0.00           C
ATOM   3313  O   SER A 208      62.840  49.590  73.210  1.00  0.00           O
ATOM   3314  N   ALA A 209      64.010  50.300  71.430  1.00  0.00           N
ATOM   3315  HN  ALA A 209      63.900  50.530  70.470  1.00  0.00           H
ATOM   3316  CA  ALA A 209      65.340  50.200  72.100  1.00  0.00           C
ATOM   3317  HA  ALA A 209      65.530  49.160  72.320  1.00  0.00           H
ATOM   3318  CB  ALA A 209      66.390  50.580  71.030  1.00  0.00           C
ATOM   3319  HB1 ALA A 209      66.120  51.520  70.480  1.00  0.00           H
ATOM   3320  HB2 ALA A 209      66.550  49.850  70.210  1.00  0.00           H
ATOM   3321  HB3 ALA A 209      67.330  50.810  71.570  1.00  0.00           H
ATOM   3322  C   ALA A 209      65.490  51.020  73.370  1.00  0.00           C
ATOM   3323  O   ALA A 209      65.970  50.650  74.480  1.00  0.00           O
ATOM   3324  N   ARG A 210      65.020  52.330  73.250  1.00  0.00           N
ATOM   3325  HN  ARG A 210      64.670  52.620  72.360  1.00  0.00           H
ATOM   3326  CA  ARG A 210      64.820  53.200  74.340  1.00  0.00           C
ATOM   3327  HA  ARG A 210      65.770  53.300  74.850  1.00  0.00           H
ATOM   3328  CB  ARG A 210      64.510  54.560  73.860  1.00  0.00           C
ATOM   3329  HB1 ARG A 210      64.220  55.140  74.770  1.00  0.00           H
ATOM   3330  HB2 ARG A 210      63.570  54.590  73.270  1.00  0.00           H
ATOM   3331  CG  ARG A 210      65.620  55.230  72.980  1.00  0.00           C
ATOM   3332  HG1 ARG A 210      65.300  56.220  72.610  1.00  0.00           H
ATOM   3333  HG2 ARG A 210      65.720  54.650  72.040  1.00  0.00           H
ATOM   3334  CD  ARG A 210      66.990  55.410  73.640  1.00  0.00           C
ATOM   3335  HD1 ARG A 210      67.340  54.500  74.150  1.00  0.00           H
ATOM   3336  HD2 ARG A 210      67.010  56.170  74.450  1.00  0.00           H
ATOM   3337  NE  ARG A 210      68.080  55.680  72.630  1.00  0.00           N
ATOM   3338  HE  ARG A 210      68.570  54.880  72.250  1.00  0.00           H
ATOM   3339  CZ  ARG A 210      68.430  56.830  71.990  1.00  0.00           C
ATOM   3340  NH1 ARG A 210      67.740  57.920  72.160  1.00  0.00           N
ATOM   3341 HH11 ARG A 210      67.280  57.980  73.050  1.00  0.00           H
ATOM   3342 HH12 ARG A 210      67.960  58.810  71.750  1.00  0.00           H
ATOM   3343  NH2 ARG A 210      69.450  56.660  71.210  1.00  0.00           N
ATOM   3344 HH21 ARG A 210      69.980  55.810  71.150  1.00  0.00           H
ATOM   3345 HH22 ARG A 210      69.910  57.480  70.870  1.00  0.00           H
ATOM   3346  C   ARG A 210      63.790  52.780  75.400  1.00  0.00           C
ATOM   3347  O   ARG A 210      64.050  52.970  76.580  1.00  0.00           O
ATOM   3348  N   ILE A 211      62.570  52.270  75.050  1.00  0.00           N
ATOM   3349  HN  ILE A 211      62.280  52.210  74.100  1.00  0.00           H
ATOM   3350  CA  ILE A 211      61.620  51.750  76.060  1.00  0.00           C
ATOM   3351  HA  ILE A 211      61.360  52.550  76.740  1.00  0.00           H
ATOM   3352  CB  ILE A 211      60.260  51.340  75.470  1.00  0.00           C
ATOM   3353  HB  ILE A 211      60.450  50.710  74.580  1.00  0.00           H
ATOM   3354  CG2 ILE A 211      59.430  50.420  76.510  1.00  0.00           C
ATOM   3355 HG21 ILE A 211      58.970  50.970  77.360  1.00  0.00           H
ATOM   3356 HG22 ILE A 211      60.050  49.580  76.900  1.00  0.00           H
ATOM   3357 HG23 ILE A 211      58.600  50.010  75.900  1.00  0.00           H
ATOM   3358  CG1 ILE A 211      59.430  52.530  75.000  1.00  0.00           C
ATOM   3359 HG11 ILE A 211      60.040  53.370  74.630  1.00  0.00           H
ATOM   3360 HG12 ILE A 211      58.980  52.860  75.960  1.00  0.00           H
ATOM   3361  CD  ILE A 211      58.380  52.210  73.850  1.00  0.00           C
ATOM   3362  HD1 ILE A 211      57.650  51.420  74.150  1.00  0.00           H
ATOM   3363  HD2 ILE A 211      58.950  51.840  72.970  1.00  0.00           H
ATOM   3364  HD3 ILE A 211      57.890  53.170  73.560  1.00  0.00           H
ATOM   3365  C   ILE A 211      62.310  50.630  76.800  1.00  0.00           C
ATOM   3366  O   ILE A 211      62.360  50.570  78.030  1.00  0.00           O
ATOM   3367  N   ILE A 212      62.900  49.720  76.070  1.00  0.00           N
ATOM   3368  HN  ILE A 212      62.910  49.710  75.070  1.00  0.00           H
ATOM   3369  CA  ILE A 212      63.420  48.520  76.600  1.00  0.00           C
ATOM   3370  HA  ILE A 212      62.590  48.140  77.190  1.00  0.00           H
ATOM   3371  CB  ILE A 212      63.550  47.430  75.580  1.00  0.00           C
ATOM   3372  HB  ILE A 212      64.150  47.700  74.690  1.00  0.00           H
ATOM   3373  CG2 ILE A 212      64.290  46.220  76.130  1.00  0.00           C
ATOM   3374 HG21 ILE A 212      65.290  46.400  76.580  1.00  0.00           H
ATOM   3375 HG22 ILE A 212      64.480  45.430  75.370  1.00  0.00           H
ATOM   3376 HG23 ILE A 212      63.690  45.800  76.970  1.00  0.00           H
ATOM   3377  CG1 ILE A 212      62.210  47.000  75.000  1.00  0.00           C
ATOM   3378 HG11 ILE A 212      61.580  47.870  74.750  1.00  0.00           H
ATOM   3379 HG12 ILE A 212      61.640  46.440  75.780  1.00  0.00           H
ATOM   3380  CD  ILE A 212      62.320  46.230  73.760  1.00  0.00           C
ATOM   3381  HD1 ILE A 212      62.640  45.180  73.950  1.00  0.00           H
ATOM   3382  HD2 ILE A 212      63.130  46.680  73.140  1.00  0.00           H
ATOM   3383  HD3 ILE A 212      61.440  46.240  73.090  1.00  0.00           H
ATOM   3384  C   ILE A 212      64.670  48.750  77.470  1.00  0.00           C
ATOM   3385  O   ILE A 212      64.810  48.120  78.540  1.00  0.00           O
ATOM   3386  N   TRP A 213      65.680  49.650  77.060  1.00  0.00           N
ATOM   3387  HN  TRP A 213      65.640  50.140  76.190  1.00  0.00           H
ATOM   3388  CA  TRP A 213      66.780  50.040  78.000  1.00  0.00           C
ATOM   3389  HA  TRP A 213      67.290  49.110  78.230  1.00  0.00           H
ATOM   3390  CB  TRP A 213      67.690  50.970  77.180  1.00  0.00           C
ATOM   3391  HB1 TRP A 213      66.930  51.410  76.500  1.00  0.00           H
ATOM   3392  HB2 TRP A 213      68.410  50.350  76.610  1.00  0.00           H
ATOM   3393  CG  TRP A 213      68.530  52.210  77.700  1.00  0.00           C
ATOM   3394  CD1 TRP A 213      69.870  52.080  77.970  1.00  0.00           C
ATOM   3395  HD1 TRP A 213      70.390  51.140  78.060  1.00  0.00           H
ATOM   3396  NE1 TRP A 213      70.450  53.360  78.140  1.00  0.00           N
ATOM   3397  HE1 TRP A 213      71.400  53.540  78.300  1.00  0.00           H
ATOM   3398  CE2 TRP A 213      69.480  54.340  77.880  1.00  0.00           C
ATOM   3399  CD2 TRP A 213      68.220  53.640  77.630  1.00  0.00           C
ATOM   3400  CE3 TRP A 213      67.100  54.370  77.350  1.00  0.00           C
ATOM   3401  HE3 TRP A 213      66.170  53.940  77.030  1.00  0.00           H
ATOM   3402  CZ3 TRP A 213      67.280  55.740  77.190  1.00  0.00           C
ATOM   3403  HZ3 TRP A 213      66.530  56.350  76.700  1.00  0.00           H
ATOM   3404  CZ2 TRP A 213      69.580  55.690  77.890  1.00  0.00           C
ATOM   3405  HZ2 TRP A 213      70.520  56.150  78.170  1.00  0.00           H
ATOM   3406  CH2 TRP A 213      68.410  56.400  77.600  1.00  0.00           C
ATOM   3407  HH2 TRP A 213      68.580  57.460  77.540  1.00  0.00           H
ATOM   3408  C   TRP A 213      66.260  50.690  79.260  1.00  0.00           C
ATOM   3409  O   TRP A 213      66.760  50.440  80.360  1.00  0.00           O
ATOM   3410  N   SER A 214      65.260  51.580  79.200  1.00  0.00           N
ATOM   3411  HN  SER A 214      64.930  51.870  78.300  1.00  0.00           H
ATOM   3412  CA  SER A 214      64.670  52.240  80.320  1.00  0.00           C
ATOM   3413  HA  SER A 214      65.490  52.750  80.780  1.00  0.00           H
ATOM   3414  CB  SER A 214      63.630  53.230  79.750  1.00  0.00           C
ATOM   3415  HB1 SER A 214      62.770  52.710  79.290  1.00  0.00           H
ATOM   3416  HB2 SER A 214      64.030  53.960  79.010  1.00  0.00           H
ATOM   3417  OG  SER A 214      62.960  54.000  80.780  1.00  0.00           O
ATOM   3418  HG1 SER A 214      63.630  54.540  81.210  1.00  0.00           H
ATOM   3419  C   SER A 214      64.120  51.200  81.280  1.00  0.00           C
ATOM   3420  O   SER A 214      64.470  51.240  82.450  1.00  0.00           O
ATOM   3421  N   LEU A 215      63.400  50.170  80.810  1.00  0.00           N
ATOM   3422  HN  LEU A 215      63.140  50.050  79.850  1.00  0.00           H
ATOM   3423  CA  LEU A 215      62.870  48.950  81.510  1.00  0.00           C
ATOM   3424  HA  LEU A 215      62.340  49.260  82.400  1.00  0.00           H
ATOM   3425  CB  LEU A 215      61.980  48.140  80.500  1.00  0.00           C
ATOM   3426  HB1 LEU A 215      61.790  47.130  80.930  1.00  0.00           H
ATOM   3427  HB2 LEU A 215      62.590  48.040  79.580  1.00  0.00           H
ATOM   3428  CG  LEU A 215      60.660  48.820  80.160  1.00  0.00           C
ATOM   3429  HG  LEU A 215      60.900  49.820  79.760  1.00  0.00           H
ATOM   3430  CD1 LEU A 215      59.830  48.000  79.100  1.00  0.00           C
ATOM   3431 HD11 LEU A 215      60.510  47.730  78.250  1.00  0.00           H
ATOM   3432 HD12 LEU A 215      58.980  48.550  78.650  1.00  0.00           H
ATOM   3433 HD13 LEU A 215      59.560  47.050  79.580  1.00  0.00           H
ATOM   3434  CD2 LEU A 215      59.630  49.030  81.350  1.00  0.00           C
ATOM   3435 HD21 LEU A 215      59.540  48.070  81.890  1.00  0.00           H
ATOM   3436 HD22 LEU A 215      58.640  49.250  80.900  1.00  0.00           H
ATOM   3437 HD23 LEU A 215      59.800  49.880  82.040  1.00  0.00           H
ATOM   3438  C   LEU A 215      63.960  48.020  82.060  1.00  0.00           C
ATOM   3439  O   LEU A 215      63.770  47.240  83.030  1.00  0.00           O
ATOM   3440  N   ARG A 216      65.160  48.130  81.540  1.00  0.00           N
ATOM   3441  HN  ARG A 216      65.300  48.650  80.700  1.00  0.00           H
ATOM   3442  CA  ARG A 216      66.370  47.380  82.000  1.00  0.00           C
ATOM   3443  HA  ARG A 216      66.070  46.410  82.370  1.00  0.00           H
ATOM   3444  CB  ARG A 216      67.350  47.170  80.840  1.00  0.00           C
ATOM   3445  HB1 ARG A 216      68.420  47.260  81.160  1.00  0.00           H
ATOM   3446  HB2 ARG A 216      67.360  48.040  80.170  1.00  0.00           H
ATOM   3447  CG  ARG A 216      67.080  45.840  80.180  1.00  0.00           C
ATOM   3448  HG1 ARG A 216      65.990  45.670  80.250  1.00  0.00           H
ATOM   3449  HG2 ARG A 216      67.580  45.030  80.760  1.00  0.00           H
ATOM   3450  CD  ARG A 216      67.680  45.550  78.740  1.00  0.00           C
ATOM   3451  HD1 ARG A 216      68.790  45.510  78.830  1.00  0.00           H
ATOM   3452  HD2 ARG A 216      67.230  46.280  78.040  1.00  0.00           H
ATOM   3453  NE  ARG A 216      67.130  44.260  78.210  1.00  0.00           N
ATOM   3454  HE  ARG A 216      66.720  43.570  78.780  1.00  0.00           H
ATOM   3455  CZ  ARG A 216      67.190  43.890  76.910  1.00  0.00           C
ATOM   3456  NH1 ARG A 216      68.070  44.410  76.090  1.00  0.00           N
ATOM   3457 HH11 ARG A 216      68.440  45.300  76.380  1.00  0.00           H
ATOM   3458 HH12 ARG A 216      68.370  43.890  75.290  1.00  0.00           H
ATOM   3459  NH2 ARG A 216      66.400  42.870  76.580  1.00  0.00           N
ATOM   3460 HH21 ARG A 216      65.620  42.680  77.170  1.00  0.00           H
ATOM   3461 HH22 ARG A 216      66.430  42.640  75.610  1.00  0.00           H
ATOM   3462  C   ARG A 216      67.100  48.010  83.170  1.00  0.00           C
ATOM   3463  O   ARG A 216      67.830  47.370  83.880  1.00  0.00           O
ATOM   3464  N   GLN A 217      66.730  49.300  83.550  1.00  0.00           N
ATOM   3465  HN  GLN A 217      66.040  49.800  83.040  1.00  0.00           H
ATOM   3466  CA  GLN A 217      67.150  49.980  84.720  1.00  0.00           C
ATOM   3467  HA  GLN A 217      68.180  49.790  84.940  1.00  0.00           H
ATOM   3468  CB  GLN A 217      66.900  51.480  84.530  1.00  0.00           C
ATOM   3469  HB1 GLN A 217      67.100  52.110  85.420  1.00  0.00           H
ATOM   3470  HB2 GLN A 217      65.880  51.640  84.130  1.00  0.00           H
ATOM   3471  CG  GLN A 217      67.810  52.170  83.480  1.00  0.00           C
ATOM   3472  HG1 GLN A 217      67.670  53.270  83.580  1.00  0.00           H
ATOM   3473  HG2 GLN A 217      67.460  52.010  82.440  1.00  0.00           H
ATOM   3474  CD  GLN A 217      69.280  51.840  83.650  1.00  0.00           C
ATOM   3475  OE1 GLN A 217      69.690  50.770  83.260  1.00  0.00           O
ATOM   3476  NE2 GLN A 217      70.080  52.760  84.260  1.00  0.00           N
ATOM   3477 HE21 GLN A 217      71.060  52.610  84.300  1.00  0.00           H
ATOM   3478 HE22 GLN A 217      69.680  53.680  84.270  1.00  0.00           H
ATOM   3479  C   GLN A 217      66.300  49.780  85.970  1.00  0.00           C
ATOM   3480  O   GLN A 217      66.530  50.270  87.050  1.00  0.00           O
ATOM   3481  N   ARG A 218      65.330  48.880  85.800  1.00  0.00           N
ATOM   3482  HN  ARG A 218      65.320  48.280  85.000  1.00  0.00           H
ATOM   3483  CA  ARG A 218      64.490  48.390  86.900  1.00  0.00           C
ATOM   3484  HA  ARG A 218      64.370  49.160  87.640  1.00  0.00           H
ATOM   3485  CB  ARG A 218      63.040  48.020  86.380  1.00  0.00           C
ATOM   3486  HB1 ARG A 218      62.620  47.240  87.050  1.00  0.00           H
ATOM   3487  HB2 ARG A 218      63.150  47.560  85.370  1.00  0.00           H
ATOM   3488  CG  ARG A 218      62.120  49.240  86.340  1.00  0.00           C
ATOM   3489  HG1 ARG A 218      62.040  49.670  87.360  1.00  0.00           H
ATOM   3490  HG2 ARG A 218      61.110  48.890  86.030  1.00  0.00           H
ATOM   3491  CD  ARG A 218      62.490  50.440  85.570  1.00  0.00           C
ATOM   3492  HD1 ARG A 218      62.710  50.070  84.550  1.00  0.00           H
ATOM   3493  HD2 ARG A 218      63.320  51.040  85.980  1.00  0.00           H
ATOM   3494  NE  ARG A 218      61.350  51.310  85.480  1.00  0.00           N
ATOM   3495  HE  ARG A 218      60.740  51.360  86.280  1.00  0.00           H
ATOM   3496  CZ  ARG A 218      61.220  52.300  84.660  1.00  0.00           C
ATOM   3497  NH1 ARG A 218      61.830  52.510  83.510  1.00  0.00           N
ATOM   3498 HH11 ARG A 218      62.660  52.000  83.290  1.00  0.00           H
ATOM   3499 HH12 ARG A 218      61.570  53.360  83.050  1.00  0.00           H
ATOM   3500  NH2 ARG A 218      60.340  53.250  84.980  1.00  0.00           N
ATOM   3501 HH21 ARG A 218      59.820  53.190  85.840  1.00  0.00           H
ATOM   3502 HH22 ARG A 218      60.200  53.980  84.320  1.00  0.00           H
ATOM   3503  C   ARG A 218      65.050  47.110  87.340  1.00  0.00           C
ATOM   3504  O   ARG A 218      65.740  46.490  86.580  1.00  0.00           O
ATOM   3505  N   GLN A 219      64.850  46.780  88.660  1.00  0.00           N
ATOM   3506  HN  GLN A 219      64.360  47.420  89.260  1.00  0.00           H
ATOM   3507  CA  GLN A 219      65.290  45.590  89.270  1.00  0.00           C
ATOM   3508  HA  GLN A 219      66.310  45.510  88.930  1.00  0.00           H
ATOM   3509  CB  GLN A 219      65.140  45.610  90.790  1.00  0.00           C
ATOM   3510  HB1 GLN A 219      65.610  44.680  91.190  1.00  0.00           H
ATOM   3511  HB2 GLN A 219      64.070  45.610  91.070  1.00  0.00           H
ATOM   3512  CG  GLN A 219      65.920  46.810  91.460  1.00  0.00           C
ATOM   3513  HG1 GLN A 219      65.820  46.770  92.570  1.00  0.00           H
ATOM   3514  HG2 GLN A 219      65.400  47.740  91.150  1.00  0.00           H
ATOM   3515  CD  GLN A 219      67.350  47.030  91.130  1.00  0.00           C
ATOM   3516  OE1 GLN A 219      67.980  46.510  90.230  1.00  0.00           O
ATOM   3517  NE2 GLN A 219      68.030  47.960  91.880  1.00  0.00           N
ATOM   3518 HE21 GLN A 219      69.030  47.890  91.810  1.00  0.00           H
ATOM   3519 HE22 GLN A 219      67.440  48.610  92.350  1.00  0.00           H
ATOM   3520  C   GLN A 219      64.600  44.360  88.750  1.00  0.00           C
ATOM   3521  O   GLN A 219      63.400  44.340  88.480  1.00  0.00           O
ATOM   3522  N   MET A 220      65.330  43.270  88.610  1.00  0.00           N
ATOM   3523  HN  MET A 220      66.240  43.260  89.020  1.00  0.00           H
ATOM   3524  CA  MET A 220      64.780  42.000  88.150  1.00  0.00           C
ATOM   3525  HA  MET A 220      65.580  41.310  87.900  1.00  0.00           H
ATOM   3526  CB  MET A 220      63.960  41.410  89.220  1.00  0.00           C
ATOM   3527  HB1 MET A 220      63.500  40.450  88.870  1.00  0.00           H
ATOM   3528  HB2 MET A 220      63.180  42.100  89.610  1.00  0.00           H
ATOM   3529  CG  MET A 220      64.750  41.050  90.440  1.00  0.00           C
ATOM   3530  HG1 MET A 220      64.100  40.840  91.310  1.00  0.00           H
ATOM   3531  HG2 MET A 220      65.420  41.890  90.720  1.00  0.00           H
ATOM   3532  SD  MET A 220      65.780  39.590  90.220  1.00  0.00           S
ATOM   3533  CE  MET A 220      64.560  38.150  90.170  1.00  0.00           C
ATOM   3534  HE1 MET A 220      63.660  38.400  89.550  1.00  0.00           H
ATOM   3535  HE2 MET A 220      64.100  37.890  91.140  1.00  0.00           H
ATOM   3536  HE3 MET A 220      65.000  37.260  89.690  1.00  0.00           H
ATOM   3537  C   MET A 220      64.010  42.070  86.800  1.00  0.00           C
ATOM   3538  O   MET A 220      62.840  41.680  86.640  1.00  0.00           O
ATOM   3539  N   ASP A 221      64.700  42.610  85.790  1.00  0.00           N
ATOM   3540  HN  ASP A 221      65.690  42.680  85.660  1.00  0.00           H
ATOM   3541  CA  ASP A 221      64.140  43.020  84.560  1.00  0.00           C
ATOM   3542  HA  ASP A 221      63.220  43.530  84.840  1.00  0.00           H
ATOM   3543  CB  ASP A 221      65.240  43.930  84.040  1.00  0.00           C
ATOM   3544  HB1 ASP A 221      65.240  44.900  84.600  1.00  0.00           H
ATOM   3545  HB2 ASP A 221      64.830  44.230  83.050  1.00  0.00           H
ATOM   3546  CG  ASP A 221      66.620  43.370  83.880  1.00  0.00           C
ATOM   3547  OD1 ASP A 221      67.270  43.040  84.890  1.00  0.00           O
ATOM   3548  OD2 ASP A 221      67.120  43.210  82.790  1.00  0.00           O
ATOM   3549  C   ASP A 221      63.800  41.890  83.610  1.00  0.00           C
ATOM   3550  O   ASP A 221      63.020  42.030  82.600  1.00  0.00           O
ATOM   3551  N   ARG A 222      64.340  40.680  83.880  1.00  0.00           N
ATOM   3552  HN  ARG A 222      64.920  40.650  84.680  1.00  0.00           H
ATOM   3553  CA  ARG A 222      64.050  39.420  83.140  1.00  0.00           C
ATOM   3554  HA  ARG A 222      63.600  39.690  82.190  1.00  0.00           H
ATOM   3555  CB  ARG A 222      65.290  38.690  82.560  1.00  0.00           C
ATOM   3556  HB1 ARG A 222      64.940  37.740  82.090  1.00  0.00           H
ATOM   3557  HB2 ARG A 222      66.010  38.410  83.360  1.00  0.00           H
ATOM   3558  CG  ARG A 222      65.990  39.460  81.410  1.00  0.00           C
ATOM   3559  HG1 ARG A 222      66.150  40.530  81.680  1.00  0.00           H
ATOM   3560  HG2 ARG A 222      65.250  39.350  80.590  1.00  0.00           H
ATOM   3561  CD  ARG A 222      67.330  38.910  81.010  1.00  0.00           C
ATOM   3562  HD1 ARG A 222      67.290  37.880  80.590  1.00  0.00           H
ATOM   3563  HD2 ARG A 222      68.170  39.040  81.730  1.00  0.00           H
ATOM   3564  NE  ARG A 222      67.840  39.790  79.870  1.00  0.00           N
ATOM   3565  HE  ARG A 222      68.170  40.690  80.160  1.00  0.00           H
ATOM   3566  CZ  ARG A 222      67.690  39.600  78.560  1.00  0.00           C
ATOM   3567  NH1 ARG A 222      66.850  38.730  78.070  1.00  0.00           N
ATOM   3568 HH11 ARG A 222      66.240  38.250  78.710  1.00  0.00           H
ATOM   3569 HH12 ARG A 222      66.720  38.710  77.080  1.00  0.00           H
ATOM   3570  NH2 ARG A 222      68.370  40.320  77.670  1.00  0.00           N
ATOM   3571 HH21 ARG A 222      69.200  40.730  78.030  1.00  0.00           H
ATOM   3572 HH22 ARG A 222      68.450  40.100  76.700  1.00  0.00           H
ATOM   3573  C   ARG A 222      63.070  38.580  83.920  1.00  0.00           C
ATOM   3574  O   ARG A 222      63.040  37.370  83.720  1.00  0.00           O
ATOM   3575  N   HSD A 223      62.330  39.180  84.860  1.00  0.00           N
ATOM   3576  HN  HSD A 223      62.580  40.110  85.090  1.00  0.00           H
ATOM   3577  CA  HSD A 223      61.360  38.500  85.700  1.00  0.00           C
ATOM   3578  HA  HSD A 223      60.930  37.590  85.310  1.00  0.00           H
ATOM   3579  CB  HSD A 223      61.920  38.290  87.080  1.00  0.00           C
ATOM   3580  HB1 HSD A 223      61.090  37.920  87.720  1.00  0.00           H
ATOM   3581  HB2 HSD A 223      62.500  39.100  87.570  1.00  0.00           H
ATOM   3582  ND1 HSD A 223      64.320  37.330  86.900  1.00  0.00           N
ATOM   3583  HD1 HSD A 223      64.750  38.000  86.320  1.00  0.00           H
ATOM   3584  CG  HSD A 223      62.990  37.220  87.210  1.00  0.00           C
ATOM   3585  CE1 HSD A 223      64.920  36.190  87.220  1.00  0.00           C
ATOM   3586  HE1 HSD A 223      65.920  35.940  86.830  1.00  0.00           H
ATOM   3587  NE2 HSD A 223      64.130  35.310  87.840  1.00  0.00           N
ATOM   3588  CD2 HSD A 223      62.950  36.030  87.930  1.00  0.00           C
ATOM   3589  HD2 HSD A 223      62.090  35.860  88.560  1.00  0.00           H
ATOM   3590  C   HSD A 223      60.100  39.360  85.880  1.00  0.00           C
ATOM   3591  O   HSD A 223      60.060  40.570  85.650  1.00  0.00           O
ATOM   3592  N   ALA A 224      58.940  38.750  86.110  1.00  0.00           N
ATOM   3593  HN  ALA A 224      58.910  37.750  86.030  1.00  0.00           H
ATOM   3594  CA  ALA A 224      57.720  39.350  86.470  1.00  0.00           C
ATOM   3595  HA  ALA A 224      57.000  38.560  86.320  1.00  0.00           H
ATOM   3596  CB  ALA A 224      57.670  39.830  88.000  1.00  0.00           C
ATOM   3597  HB1 ALA A 224      58.140  40.830  88.180  1.00  0.00           H
ATOM   3598  HB2 ALA A 224      58.140  39.100  88.680  1.00  0.00           H
ATOM   3599  HB3 ALA A 224      56.620  39.950  88.320  1.00  0.00           H
ATOM   3600  C   ALA A 224      57.120  40.340  85.510  1.00  0.00           C
ATOM   3601  O   ALA A 224      57.110  40.180  84.270  1.00  0.00           O
ATOM   3602  N   LYS A 225      56.660  41.500  86.030  1.00  0.00           N
ATOM   3603  HN  LYS A 225      56.770  41.620  87.020  1.00  0.00           H
ATOM   3604  CA  LYS A 225      56.010  42.570  85.350  1.00  0.00           C
ATOM   3605  HA  LYS A 225      55.060  42.210  84.980  1.00  0.00           H
ATOM   3606  CB  LYS A 225      55.570  43.680  86.330  1.00  0.00           C
ATOM   3607  HB1 LYS A 225      54.970  44.370  85.690  1.00  0.00           H
ATOM   3608  HB2 LYS A 225      56.420  44.170  86.840  1.00  0.00           H
ATOM   3609  CG  LYS A 225      54.660  43.350  87.520  1.00  0.00           C
ATOM   3610  HG1 LYS A 225      54.410  44.290  88.050  1.00  0.00           H
ATOM   3611  HG2 LYS A 225      55.100  42.740  88.350  1.00  0.00           H
ATOM   3612  CD  LYS A 225      53.380  42.700  87.210  1.00  0.00           C
ATOM   3613  HD1 LYS A 225      53.470  41.780  86.580  1.00  0.00           H
ATOM   3614  HD2 LYS A 225      52.710  43.380  86.640  1.00  0.00           H
ATOM   3615  CE  LYS A 225      52.730  42.200  88.490  1.00  0.00           C
ATOM   3616  HE1 LYS A 225      52.630  42.960  89.290  1.00  0.00           H
ATOM   3617  HE2 LYS A 225      53.450  41.430  88.840  1.00  0.00           H
ATOM   3618  NZ  LYS A 225      51.440  41.510  88.160  1.00  0.00           N
ATOM   3619  HZ1 LYS A 225      50.720  42.250  88.090  1.00  0.00           H
ATOM   3620  HZ2 LYS A 225      51.190  40.800  88.880  1.00  0.00           H
ATOM   3621  HZ3 LYS A 225      51.380  41.010  87.250  1.00  0.00           H
ATOM   3622  C   LYS A 225      56.820  43.200  84.210  1.00  0.00           C
ATOM   3623  O   LYS A 225      56.290  43.600  83.240  1.00  0.00           O
ATOM   3624  N   ILE A 226      58.130  43.360  84.520  1.00  0.00           N
ATOM   3625  HN  ILE A 226      58.480  43.020  85.390  1.00  0.00           H
ATOM   3626  CA  ILE A 226      59.090  43.960  83.630  1.00  0.00           C
ATOM   3627  HA  ILE A 226      58.660  44.900  83.320  1.00  0.00           H
ATOM   3628  CB  ILE A 226      60.330  44.220  84.360  1.00  0.00           C
ATOM   3629  HB  ILE A 226      60.940  43.300  84.490  1.00  0.00           H
ATOM   3630  CG2 ILE A 226      61.250  45.170  83.500  1.00  0.00           C
ATOM   3631 HG21 ILE A 226      62.160  45.230  84.130  1.00  0.00           H
ATOM   3632 HG22 ILE A 226      60.750  46.140  83.320  1.00  0.00           H
ATOM   3633 HG23 ILE A 226      61.530  44.710  82.530  1.00  0.00           H
ATOM   3634  CG1 ILE A 226      60.150  44.840  85.780  1.00  0.00           C
ATOM   3635 HG11 ILE A 226      61.140  45.100  86.190  1.00  0.00           H
ATOM   3636 HG12 ILE A 226      59.770  44.080  86.500  1.00  0.00           H
ATOM   3637  CD  ILE A 226      59.210  46.100  85.890  1.00  0.00           C
ATOM   3638  HD1 ILE A 226      58.120  45.850  85.900  1.00  0.00           H
ATOM   3639  HD2 ILE A 226      59.400  46.800  85.050  1.00  0.00           H
ATOM   3640  HD3 ILE A 226      59.480  46.560  86.870  1.00  0.00           H
ATOM   3641  C   ILE A 226      59.230  43.180  82.340  1.00  0.00           C
ATOM   3642  O   ILE A 226      59.360  43.680  81.210  1.00  0.00           O
ATOM   3643  N   LYS A 227      59.340  41.850  82.430  1.00  0.00           N
ATOM   3644  HN  LYS A 227      59.340  41.390  83.310  1.00  0.00           H
ATOM   3645  CA  LYS A 227      59.390  40.830  81.330  1.00  0.00           C
ATOM   3646  HA  LYS A 227      60.160  41.210  80.670  1.00  0.00           H
ATOM   3647  CB  LYS A 227      59.600  39.390  81.870  1.00  0.00           C
ATOM   3648  HB1 LYS A 227      59.100  39.260  82.860  1.00  0.00           H
ATOM   3649  HB2 LYS A 227      60.660  39.370  82.180  1.00  0.00           H
ATOM   3650  CG  LYS A 227      59.240  38.290  80.900  1.00  0.00           C
ATOM   3651  HG1 LYS A 227      59.860  38.310  79.980  1.00  0.00           H
ATOM   3652  HG2 LYS A 227      58.190  38.390  80.540  1.00  0.00           H
ATOM   3653  CD  LYS A 227      59.440  36.930  81.440  1.00  0.00           C
ATOM   3654  HD1 LYS A 227      58.790  36.800  82.340  1.00  0.00           H
ATOM   3655  HD2 LYS A 227      60.490  36.820  81.780  1.00  0.00           H
ATOM   3656  CE  LYS A 227      59.140  35.720  80.510  1.00  0.00           C
ATOM   3657  HE1 LYS A 227      59.210  34.730  81.010  1.00  0.00           H
ATOM   3658  HE2 LYS A 227      59.820  35.730  79.630  1.00  0.00           H
ATOM   3659  NZ  LYS A 227      57.730  35.770  79.970  1.00  0.00           N
ATOM   3660  HZ1 LYS A 227      57.720  35.090  79.190  1.00  0.00           H
ATOM   3661  HZ2 LYS A 227      57.360  36.730  79.770  1.00  0.00           H
ATOM   3662  HZ3 LYS A 227      57.080  35.460  80.720  1.00  0.00           H
ATOM   3663  C   LYS A 227      58.110  41.010  80.570  1.00  0.00           C
ATOM   3664  O   LYS A 227      58.190  40.820  79.360  1.00  0.00           O
ATOM   3665  N   ARG A 228      56.930  41.230  81.190  1.00  0.00           N
ATOM   3666  HN  ARG A 228      56.790  41.270  82.180  1.00  0.00           H
ATOM   3667  CA  ARG A 228      55.730  41.570  80.400  1.00  0.00           C
ATOM   3668  HA  ARG A 228      55.680  40.800  79.640  1.00  0.00           H
ATOM   3669  CB  ARG A 228      54.360  41.420  81.180  1.00  0.00           C
ATOM   3670  HB1 ARG A 228      53.500  41.650  80.520  1.00  0.00           H
ATOM   3671  HB2 ARG A 228      54.280  42.190  81.990  1.00  0.00           H
ATOM   3672  CG  ARG A 228      54.200  39.970  81.790  1.00  0.00           C
ATOM   3673  HG1 ARG A 228      55.000  39.660  82.510  1.00  0.00           H
ATOM   3674  HG2 ARG A 228      54.180  39.330  80.890  1.00  0.00           H
ATOM   3675  CD  ARG A 228      52.840  39.730  82.480  1.00  0.00           C
ATOM   3676  HD1 ARG A 228      52.100  40.190  81.790  1.00  0.00           H
ATOM   3677  HD2 ARG A 228      52.850  40.250  83.460  1.00  0.00           H
ATOM   3678  NE  ARG A 228      52.580  38.230  82.590  1.00  0.00           N
ATOM   3679  HE  ARG A 228      53.290  37.520  82.630  1.00  0.00           H
ATOM   3680  CZ  ARG A 228      51.350  37.670  82.510  1.00  0.00           C
ATOM   3681  NH1 ARG A 228      50.260  38.240  82.890  1.00  0.00           N
ATOM   3682 HH11 ARG A 228      50.370  39.110  83.370  1.00  0.00           H
ATOM   3683 HH12 ARG A 228      49.380  37.760  82.740  1.00  0.00           H
ATOM   3684  NH2 ARG A 228      51.360  36.380  82.210  1.00  0.00           N
ATOM   3685 HH21 ARG A 228      52.140  36.000  81.720  1.00  0.00           H
ATOM   3686 HH22 ARG A 228      50.490  35.960  81.940  1.00  0.00           H
ATOM   3687  C   ARG A 228      55.710  42.830  79.650  1.00  0.00           C
ATOM   3688  O   ARG A 228      55.200  43.050  78.540  1.00  0.00           O
ATOM   3689  N   ALA A 229      56.220  43.920  80.330  1.00  0.00           N
ATOM   3690  HN  ALA A 229      56.500  43.770  81.270  1.00  0.00           H
ATOM   3691  CA  ALA A 229      56.420  45.290  79.770  1.00  0.00           C
ATOM   3692  HA  ALA A 229      55.470  45.740  79.510  1.00  0.00           H
ATOM   3693  CB  ALA A 229      56.910  46.260  80.830  1.00  0.00           C
ATOM   3694  HB1 ALA A 229      57.130  47.280  80.430  1.00  0.00           H
ATOM   3695  HB2 ALA A 229      57.850  45.880  81.280  1.00  0.00           H
ATOM   3696  HB3 ALA A 229      56.130  46.460  81.600  1.00  0.00           H
ATOM   3697  C   ALA A 229      57.330  45.290  78.510  1.00  0.00           C
ATOM   3698  O   ALA A 229      57.000  45.930  77.490  1.00  0.00           O
ATOM   3699  N   ILE A 230      58.470  44.590  78.530  1.00  0.00           N
ATOM   3700  HN  ILE A 230      58.750  44.300  79.440  1.00  0.00           H
ATOM   3701  CA  ILE A 230      59.320  44.290  77.350  1.00  0.00           C
ATOM   3702  HA  ILE A 230      59.610  45.240  76.910  1.00  0.00           H
ATOM   3703  CB  ILE A 230      60.680  43.690  77.700  1.00  0.00           C
ATOM   3704  HB  ILE A 230      60.490  42.760  78.280  1.00  0.00           H
ATOM   3705  CG2 ILE A 230      61.540  43.390  76.420  1.00  0.00           C
ATOM   3706 HG21 ILE A 230      62.550  43.310  76.890  1.00  0.00           H
ATOM   3707 HG22 ILE A 230      61.540  44.330  75.830  1.00  0.00           H
ATOM   3708 HG23 ILE A 230      61.220  42.510  75.820  1.00  0.00           H
ATOM   3709  CG1 ILE A 230      61.380  44.660  78.720  1.00  0.00           C
ATOM   3710 HG11 ILE A 230      60.670  44.940  79.530  1.00  0.00           H
ATOM   3711 HG12 ILE A 230      61.680  45.640  78.290  1.00  0.00           H
ATOM   3712  CD  ILE A 230      62.600  44.010  79.410  1.00  0.00           C
ATOM   3713  HD1 ILE A 230      62.630  42.940  79.100  1.00  0.00           H
ATOM   3714  HD2 ILE A 230      62.560  44.070  80.510  1.00  0.00           H
ATOM   3715  HD3 ILE A 230      63.540  44.500  79.110  1.00  0.00           H
ATOM   3716  C   ILE A 230      58.640  43.530  76.240  1.00  0.00           C
ATOM   3717  O   ILE A 230      58.850  43.890  75.080  1.00  0.00           O
ATOM   3718  N   THR A 231      57.770  42.570  76.660  1.00  0.00           N
ATOM   3719  HN  THR A 231      57.390  42.560  77.580  1.00  0.00           H
ATOM   3720  CA  THR A 231      57.030  41.760  75.620  1.00  0.00           C
ATOM   3721  HA  THR A 231      57.660  41.390  74.840  1.00  0.00           H
ATOM   3722  CB  THR A 231      56.350  40.490  76.180  1.00  0.00           C
ATOM   3723  HB  THR A 231      56.150  40.570  77.270  1.00  0.00           H
ATOM   3724  OG1 THR A 231      57.350  39.500  75.900  1.00  0.00           O
ATOM   3725  HG1 THR A 231      58.170  39.800  76.270  1.00  0.00           H
ATOM   3726  CG2 THR A 231      55.090  40.030  75.540  1.00  0.00           C
ATOM   3727 HG21 THR A 231      54.280  40.780  75.660  1.00  0.00           H
ATOM   3728 HG22 THR A 231      54.800  39.070  76.030  1.00  0.00           H
ATOM   3729 HG23 THR A 231      55.400  39.850  74.490  1.00  0.00           H
ATOM   3730  C   THR A 231      55.940  42.640  75.040  1.00  0.00           C
ATOM   3731  O   THR A 231      55.580  42.480  73.900  1.00  0.00           O
ATOM   3732  N   PHE A 232      55.210  43.510  75.760  1.00  0.00           N
ATOM   3733  HN  PHE A 232      55.330  43.600  76.760  1.00  0.00           H
ATOM   3734  CA  PHE A 232      54.210  44.330  75.100  1.00  0.00           C
ATOM   3735  HA  PHE A 232      53.470  43.650  74.700  1.00  0.00           H
ATOM   3736  CB  PHE A 232      53.530  45.160  76.240  1.00  0.00           C
ATOM   3737  HB1 PHE A 232      54.340  45.780  76.680  1.00  0.00           H
ATOM   3738  HB2 PHE A 232      53.210  44.430  77.020  1.00  0.00           H
ATOM   3739  CG  PHE A 232      52.410  46.060  75.850  1.00  0.00           C
ATOM   3740  CD1 PHE A 232      52.210  47.150  76.650  1.00  0.00           C
ATOM   3741  HD1 PHE A 232      52.790  47.350  77.540  1.00  0.00           H
ATOM   3742  CE1 PHE A 232      51.190  48.080  76.330  1.00  0.00           C
ATOM   3743  HE1 PHE A 232      50.950  48.890  77.000  1.00  0.00           H
ATOM   3744  CZ  PHE A 232      50.310  47.770  75.320  1.00  0.00           C
ATOM   3745  HZ  PHE A 232      49.480  48.400  75.030  1.00  0.00           H
ATOM   3746  CD2 PHE A 232      51.570  45.720  74.820  1.00  0.00           C
ATOM   3747  HD2 PHE A 232      51.800  44.890  74.180  1.00  0.00           H
ATOM   3748  CE2 PHE A 232      50.490  46.500  74.590  1.00  0.00           C
ATOM   3749  HE2 PHE A 232      49.860  46.200  73.770  1.00  0.00           H
ATOM   3750  C   PHE A 232      54.680  45.360  74.040  1.00  0.00           C
ATOM   3751  O   PHE A 232      54.020  45.560  73.030  1.00  0.00           O
ATOM   3752  N   ILE A 233      55.820  46.000  74.200  1.00  0.00           N
ATOM   3753  HN  ILE A 233      56.330  45.970  75.070  1.00  0.00           H
ATOM   3754  CA  ILE A 233      56.390  46.780  73.150  1.00  0.00           C
ATOM   3755  HA  ILE A 233      55.590  47.280  72.620  1.00  0.00           H
ATOM   3756  CB  ILE A 233      57.270  47.990  73.510  1.00  0.00           C
ATOM   3757  HB  ILE A 233      56.730  48.550  74.310  1.00  0.00           H
ATOM   3758  CG2 ILE A 233      58.550  47.460  74.170  1.00  0.00           C
ATOM   3759 HG21 ILE A 233      58.310  46.800  75.030  1.00  0.00           H
ATOM   3760 HG22 ILE A 233      59.100  48.390  74.420  1.00  0.00           H
ATOM   3761 HG23 ILE A 233      59.100  46.860  73.420  1.00  0.00           H
ATOM   3762  CG1 ILE A 233      57.530  48.910  72.280  1.00  0.00           C
ATOM   3763 HG11 ILE A 233      57.910  48.330  71.420  1.00  0.00           H
ATOM   3764 HG12 ILE A 233      58.290  49.630  72.670  1.00  0.00           H
ATOM   3765  CD  ILE A 233      56.310  49.670  71.770  1.00  0.00           C
ATOM   3766  HD1 ILE A 233      55.660  50.230  72.470  1.00  0.00           H
ATOM   3767  HD2 ILE A 233      55.550  49.060  71.240  1.00  0.00           H
ATOM   3768  HD3 ILE A 233      56.580  50.320  70.910  1.00  0.00           H
ATOM   3769  C   ILE A 233      57.080  45.860  72.070  1.00  0.00           C
ATOM   3770  O   ILE A 233      57.030  46.150  70.860  1.00  0.00           O
ATOM   3771  N   MET A 234      57.660  44.750  72.450  1.00  0.00           N
ATOM   3772  HN  MET A 234      57.700  44.400  73.390  1.00  0.00           H
ATOM   3773  CA  MET A 234      58.100  43.770  71.470  1.00  0.00           C
ATOM   3774  HA  MET A 234      58.810  44.280  70.830  1.00  0.00           H
ATOM   3775  CB  MET A 234      58.860  42.600  72.100  1.00  0.00           C
ATOM   3776  HB1 MET A 234      59.040  41.790  71.370  1.00  0.00           H
ATOM   3777  HB2 MET A 234      58.170  42.200  72.860  1.00  0.00           H
ATOM   3778  CG  MET A 234      60.270  43.040  72.670  1.00  0.00           C
ATOM   3779  HG1 MET A 234      60.550  42.240  73.390  1.00  0.00           H
ATOM   3780  HG2 MET A 234      60.040  44.000  73.170  1.00  0.00           H
ATOM   3781  SD  MET A 234      61.640  43.280  71.540  1.00  0.00           S
ATOM   3782  CE  MET A 234      62.080  41.510  71.290  1.00  0.00           C
ATOM   3783  HE1 MET A 234      62.920  41.270  70.600  1.00  0.00           H
ATOM   3784  HE2 MET A 234      61.290  40.980  70.710  1.00  0.00           H
ATOM   3785  HE3 MET A 234      62.070  40.910  72.230  1.00  0.00           H
ATOM   3786  C   MET A 234      57.050  43.190  70.460  1.00  0.00           C
ATOM   3787  O   MET A 234      57.190  43.240  69.260  1.00  0.00           O
ATOM   3788  N   VAL A 235      55.900  42.700  70.880  1.00  0.00           N
ATOM   3789  HN  VAL A 235      55.720  42.710  71.860  1.00  0.00           H
ATOM   3790  CA  VAL A 235      54.880  42.270  69.940  1.00  0.00           C
ATOM   3791  HA  VAL A 235      55.190  41.530  69.220  1.00  0.00           H
ATOM   3792  CB  VAL A 235      53.690  41.560  70.690  1.00  0.00           C
ATOM   3793  HB  VAL A 235      52.980  41.230  69.910  1.00  0.00           H
ATOM   3794  CG1 VAL A 235      54.190  40.310  71.390  1.00  0.00           C
ATOM   3795 HG11 VAL A 235      53.340  39.780  71.870  1.00  0.00           H
ATOM   3796 HG12 VAL A 235      54.970  40.600  72.120  1.00  0.00           H
ATOM   3797 HG13 VAL A 235      54.690  39.630  70.680  1.00  0.00           H
ATOM   3798  CG2 VAL A 235      52.980  42.460  71.630  1.00  0.00           C
ATOM   3799 HG21 VAL A 235      52.420  43.170  70.980  1.00  0.00           H
ATOM   3800 HG22 VAL A 235      53.650  43.100  72.240  1.00  0.00           H
ATOM   3801 HG23 VAL A 235      52.140  41.950  72.160  1.00  0.00           H
ATOM   3802  C   VAL A 235      54.240  43.360  68.950  1.00  0.00           C
ATOM   3803  O   VAL A 235      53.900  42.990  67.830  1.00  0.00           O
ATOM   3804  N   VAL A 236      54.090  44.610  69.380  1.00  0.00           N
ATOM   3805  HN  VAL A 236      54.350  44.820  70.320  1.00  0.00           H
ATOM   3806  CA  VAL A 236      53.640  45.620  68.450  1.00  0.00           C
ATOM   3807  HA  VAL A 236      52.680  45.380  68.040  1.00  0.00           H
ATOM   3808  CB  VAL A 236      53.360  46.950  69.240  1.00  0.00           C
ATOM   3809  HB  VAL A 236      54.230  47.250  69.860  1.00  0.00           H
ATOM   3810  CG1 VAL A 236      52.920  48.090  68.230  1.00  0.00           C
ATOM   3811 HG11 VAL A 236      53.760  48.580  67.690  1.00  0.00           H
ATOM   3812 HG12 VAL A 236      52.320  48.840  68.790  1.00  0.00           H
ATOM   3813 HG13 VAL A 236      52.180  47.610  67.560  1.00  0.00           H
ATOM   3814  CG2 VAL A 236      52.170  46.640  70.150  1.00  0.00           C
ATOM   3815 HG21 VAL A 236      52.210  47.450  70.910  1.00  0.00           H
ATOM   3816 HG22 VAL A 236      52.360  45.760  70.800  1.00  0.00           H
ATOM   3817 HG23 VAL A 236      51.180  46.440  69.700  1.00  0.00           H
ATOM   3818  C   VAL A 236      54.680  45.900  67.360  1.00  0.00           C
ATOM   3819  O   VAL A 236      54.300  45.930  66.240  1.00  0.00           O
ATOM   3820  N   ALA A 237      56.000  46.010  67.620  1.00  0.00           N
ATOM   3821  HN  ALA A 237      56.320  45.990  68.560  1.00  0.00           H
ATOM   3822  CA  ALA A 237      57.130  46.080  66.750  1.00  0.00           C
ATOM   3823  HA  ALA A 237      56.990  46.950  66.130  1.00  0.00           H
ATOM   3824  CB  ALA A 237      58.430  46.160  67.580  1.00  0.00           C
ATOM   3825  HB1 ALA A 237      58.520  45.310  68.290  1.00  0.00           H
ATOM   3826  HB2 ALA A 237      58.180  46.990  68.280  1.00  0.00           H
ATOM   3827  HB3 ALA A 237      59.300  46.400  66.940  1.00  0.00           H
ATOM   3828  C   ALA A 237      57.180  44.890  65.840  1.00  0.00           C
ATOM   3829  O   ALA A 237      57.240  45.110  64.630  1.00  0.00           O
ATOM   3830  N   ILE A 238      57.090  43.610  66.380  1.00  0.00           N
ATOM   3831  HN  ILE A 238      57.210  43.590  67.370  1.00  0.00           H
ATOM   3832  CA  ILE A 238      57.210  42.400  65.580  1.00  0.00           C
ATOM   3833  HA  ILE A 238      58.170  42.550  65.110  1.00  0.00           H
ATOM   3834  CB  ILE A 238      57.140  41.060  66.410  1.00  0.00           C
ATOM   3835  HB  ILE A 238      56.270  41.210  67.060  1.00  0.00           H
ATOM   3836  CG2 ILE A 238      56.800  39.850  65.550  1.00  0.00           C
ATOM   3837 HG21 ILE A 238      55.740  39.990  65.260  1.00  0.00           H
ATOM   3838 HG22 ILE A 238      56.860  38.890  66.090  1.00  0.00           H
ATOM   3839 HG23 ILE A 238      57.430  39.820  64.630  1.00  0.00           H
ATOM   3840  CG1 ILE A 238      58.440  40.790  67.160  1.00  0.00           C
ATOM   3841 HG11 ILE A 238      59.020  41.730  67.270  1.00  0.00           H
ATOM   3842 HG12 ILE A 238      59.180  40.220  66.550  1.00  0.00           H
ATOM   3843  CD  ILE A 238      58.250  40.120  68.570  1.00  0.00           C
ATOM   3844  HD1 ILE A 238      59.190  39.910  69.130  1.00  0.00           H
ATOM   3845  HD2 ILE A 238      57.570  39.250  68.530  1.00  0.00           H
ATOM   3846  HD3 ILE A 238      57.680  41.000  68.950  1.00  0.00           H
ATOM   3847  C   ILE A 238      56.160  42.300  64.480  1.00  0.00           C
ATOM   3848  O   ILE A 238      56.420  41.950  63.310  1.00  0.00           O
ATOM   3849  N   VAL A 239      54.870  42.670  64.880  1.00  0.00           N
ATOM   3850  HN  VAL A 239      54.870  42.850  65.870  1.00  0.00           H
ATOM   3851  CA  VAL A 239      53.650  42.650  64.030  1.00  0.00           C
ATOM   3852  HA  VAL A 239      53.540  41.640  63.670  1.00  0.00           H
ATOM   3853  CB  VAL A 239      52.400  43.020  64.880  1.00  0.00           C
ATOM   3854  HB  VAL A 239      52.690  43.750  65.650  1.00  0.00           H
ATOM   3855  CG1 VAL A 239      51.200  43.690  64.130  1.00  0.00           C
ATOM   3856 HG11 VAL A 239      50.870  43.060  63.280  1.00  0.00           H
ATOM   3857 HG12 VAL A 239      51.650  44.620  63.740  1.00  0.00           H
ATOM   3858 HG13 VAL A 239      50.320  44.090  64.680  1.00  0.00           H
ATOM   3859  CG2 VAL A 239      51.920  41.810  65.620  1.00  0.00           C
ATOM   3860 HG21 VAL A 239      51.140  42.100  66.360  1.00  0.00           H
ATOM   3861 HG22 VAL A 239      52.730  41.340  66.210  1.00  0.00           H
ATOM   3862 HG23 VAL A 239      51.480  41.060  64.930  1.00  0.00           H
ATOM   3863  C   VAL A 239      53.800  43.430  62.770  1.00  0.00           C
ATOM   3864  O   VAL A 239      53.710  42.930  61.660  1.00  0.00           O
ATOM   3865  N   PHE A 240      54.240  44.660  62.960  1.00  0.00           N
ATOM   3866  HN  PHE A 240      54.240  45.010  63.900  1.00  0.00           H
ATOM   3867  CA  PHE A 240      54.610  45.520  61.870  1.00  0.00           C
ATOM   3868  HA  PHE A 240      53.740  45.740  61.270  1.00  0.00           H
ATOM   3869  CB  PHE A 240      55.060  46.890  62.550  1.00  0.00           C
ATOM   3870  HB1 PHE A 240      55.760  46.680  63.380  1.00  0.00           H
ATOM   3871  HB2 PHE A 240      54.140  47.360  62.980  1.00  0.00           H
ATOM   3872  CG  PHE A 240      55.770  47.840  61.600  1.00  0.00           C
ATOM   3873  CD1 PHE A 240      55.090  48.470  60.480  1.00  0.00           C
ATOM   3874  HD1 PHE A 240      54.030  48.320  60.310  1.00  0.00           H
ATOM   3875  CE1 PHE A 240      55.700  49.420  59.670  1.00  0.00           C
ATOM   3876  HE1 PHE A 240      55.050  50.050  59.080  1.00  0.00           H
ATOM   3877  CZ  PHE A 240      57.020  49.770  60.010  1.00  0.00           C
ATOM   3878  HZ  PHE A 240      57.520  50.490  59.380  1.00  0.00           H
ATOM   3879  CD2 PHE A 240      57.140  48.170  61.810  1.00  0.00           C
ATOM   3880  HD2 PHE A 240      57.730  47.530  62.450  1.00  0.00           H
ATOM   3881  CE2 PHE A 240      57.750  49.100  60.980  1.00  0.00           C
ATOM   3882  HE2 PHE A 240      58.820  49.280  60.960  1.00  0.00           H
ATOM   3883  C   PHE A 240      55.680  45.010  60.900  1.00  0.00           C
ATOM   3884  O   PHE A 240      55.480  44.980  59.650  1.00  0.00           O
ATOM   3885  N   VAL A 241      56.800  44.460  61.400  1.00  0.00           N
ATOM   3886  HN  VAL A 241      56.930  44.420  62.390  1.00  0.00           H
ATOM   3887  CA  VAL A 241      57.790  43.910  60.530  1.00  0.00           C
ATOM   3888  HA  VAL A 241      57.920  44.610  59.720  1.00  0.00           H
ATOM   3889  CB  VAL A 241      59.060  43.720  61.340  1.00  0.00           C
ATOM   3890  HB  VAL A 241      58.970  42.880  62.050  1.00  0.00           H
ATOM   3891  CG1 VAL A 241      60.240  43.530  60.460  1.00  0.00           C
ATOM   3892 HG11 VAL A 241      60.400  44.410  59.820  1.00  0.00           H
ATOM   3893 HG12 VAL A 241      60.210  42.670  59.750  1.00  0.00           H
ATOM   3894 HG13 VAL A 241      61.120  43.430  61.140  1.00  0.00           H
ATOM   3895  CG2 VAL A 241      59.350  44.940  62.280  1.00  0.00           C
ATOM   3896 HG21 VAL A 241      60.370  44.950  62.730  1.00  0.00           H
ATOM   3897 HG22 VAL A 241      58.710  44.730  63.160  1.00  0.00           H
ATOM   3898 HG23 VAL A 241      59.100  45.930  61.850  1.00  0.00           H
ATOM   3899  C   VAL A 241      57.420  42.620  59.830  1.00  0.00           C
ATOM   3900  O   VAL A 241      57.730  42.480  58.650  1.00  0.00           O
ATOM   3901  N   ILE A 242      56.810  41.600  60.520  1.00  0.00           N
ATOM   3902  HN  ILE A 242      56.610  41.730  61.490  1.00  0.00           H
ATOM   3903  CA  ILE A 242      56.260  40.460  59.770  1.00  0.00           C
ATOM   3904  HA  ILE A 242      57.150  40.170  59.230  1.00  0.00           H
ATOM   3905  CB  ILE A 242      55.770  39.300  60.590  1.00  0.00           C
ATOM   3906  HB  ILE A 242      55.480  38.500  59.890  1.00  0.00           H
ATOM   3907  CG2 ILE A 242      56.980  38.720  61.420  1.00  0.00           C
ATOM   3908 HG21 ILE A 242      56.540  37.830  61.940  1.00  0.00           H
ATOM   3909 HG22 ILE A 242      57.400  39.440  62.150  1.00  0.00           H
ATOM   3910 HG23 ILE A 242      57.840  38.440  60.780  1.00  0.00           H
ATOM   3911  CG1 ILE A 242      54.620  39.610  61.520  1.00  0.00           C
ATOM   3912 HG11 ILE A 242      53.800  40.120  60.960  1.00  0.00           H
ATOM   3913 HG12 ILE A 242      55.010  40.240  62.350  1.00  0.00           H
ATOM   3914  CD  ILE A 242      53.930  38.390  62.110  1.00  0.00           C
ATOM   3915  HD1 ILE A 242      53.650  37.650  61.340  1.00  0.00           H
ATOM   3916  HD2 ILE A 242      52.950  38.680  62.550  1.00  0.00           H
ATOM   3917  HD3 ILE A 242      54.520  37.920  62.930  1.00  0.00           H
ATOM   3918  C   ILE A 242      55.190  40.940  58.720  1.00  0.00           C
ATOM   3919  O   ILE A 242      55.250  40.390  57.610  1.00  0.00           O
ATOM   3920  N   CYS A 243      54.280  41.950  59.000  1.00  0.00           N
ATOM   3921  HN  CYS A 243      54.270  42.380  59.910  1.00  0.00           H
ATOM   3922  CA  CYS A 243      53.450  42.420  57.920  1.00  0.00           C
ATOM   3923  HA  CYS A 243      52.910  41.600  57.460  1.00  0.00           H
ATOM   3924  CB  CYS A 243      52.360  43.380  58.520  1.00  0.00           C
ATOM   3925  HB1 CYS A 243      51.700  43.680  57.680  1.00  0.00           H
ATOM   3926  HB2 CYS A 243      52.820  44.320  58.890  1.00  0.00           H
ATOM   3927  SG  CYS A 243      51.210  42.660  59.770  1.00  0.00           S
ATOM   3928  HG1 CYS A 243      52.120  42.160  60.580  1.00  0.00           H
ATOM   3929  C   CYS A 243      54.120  43.010  56.640  1.00  0.00           C
ATOM   3930  O   CYS A 243      53.660  42.910  55.500  1.00  0.00           O
ATOM   3931  N   PHE A 244      55.370  43.560  56.820  1.00  0.00           N
ATOM   3932  HN  PHE A 244      55.670  43.860  57.710  1.00  0.00           H
ATOM   3933  CA  PHE A 244      56.100  44.030  55.710  1.00  0.00           C
ATOM   3934  HA  PHE A 244      55.500  44.200  54.830  1.00  0.00           H
ATOM   3935  CB  PHE A 244      56.790  45.380  55.920  1.00  0.00           C
ATOM   3936  HB1 PHE A 244      57.490  45.600  55.090  1.00  0.00           H
ATOM   3937  HB2 PHE A 244      57.290  45.390  56.910  1.00  0.00           H
ATOM   3938  CG  PHE A 244      55.800  46.480  55.840  1.00  0.00           C
ATOM   3939  CD1 PHE A 244      55.440  46.830  54.590  1.00  0.00           C
ATOM   3940  HD1 PHE A 244      55.950  46.390  53.740  1.00  0.00           H
ATOM   3941  CE1 PHE A 244      54.670  47.930  54.290  1.00  0.00           C
ATOM   3942  HE1 PHE A 244      54.510  48.340  53.310  1.00  0.00           H
ATOM   3943  CZ  PHE A 244      54.020  48.550  55.320  1.00  0.00           C
ATOM   3944  HZ  PHE A 244      53.550  49.510  55.130  1.00  0.00           H
ATOM   3945  CD2 PHE A 244      55.220  47.230  56.890  1.00  0.00           C
ATOM   3946  HD2 PHE A 244      55.480  47.030  57.930  1.00  0.00           H
ATOM   3947  CE2 PHE A 244      54.370  48.280  56.690  1.00  0.00           C
ATOM   3948  HE2 PHE A 244      53.970  48.840  57.510  1.00  0.00           H
ATOM   3949  C   PHE A 244      57.200  43.160  55.110  1.00  0.00           C
ATOM   3950  O   PHE A 244      57.740  43.420  54.020  1.00  0.00           O
ATOM   3951  N   LEU A 245      57.540  42.090  55.880  1.00  0.00           N
ATOM   3952  HN  LEU A 245      57.060  42.010  56.750  1.00  0.00           H
ATOM   3953  CA  LEU A 245      58.600  41.130  55.600  1.00  0.00           C
ATOM   3954  HA  LEU A 245      59.440  41.790  55.430  1.00  0.00           H
ATOM   3955  CB  LEU A 245      58.750  40.160  56.860  1.00  0.00           C
ATOM   3956  HB1 LEU A 245      57.760  39.790  57.210  1.00  0.00           H
ATOM   3957  HB2 LEU A 245      59.220  40.770  57.660  1.00  0.00           H
ATOM   3958  CG  LEU A 245      59.780  39.000  56.660  1.00  0.00           C
ATOM   3959  HG  LEU A 245      59.410  38.400  55.800  1.00  0.00           H
ATOM   3960  CD1 LEU A 245      61.110  39.600  56.280  1.00  0.00           C
ATOM   3961 HD11 LEU A 245      60.970  40.110  55.300  1.00  0.00           H
ATOM   3962 HD12 LEU A 245      61.740  38.740  55.990  1.00  0.00           H
ATOM   3963 HD13 LEU A 245      61.500  40.240  57.100  1.00  0.00           H
ATOM   3964  CD2 LEU A 245      59.830  38.070  57.830  1.00  0.00           C
ATOM   3965 HD21 LEU A 245      59.950  38.740  58.700  1.00  0.00           H
ATOM   3966 HD22 LEU A 245      60.650  37.310  57.850  1.00  0.00           H
ATOM   3967 HD23 LEU A 245      58.820  37.600  57.950  1.00  0.00           H
ATOM   3968  C   LEU A 245      58.440  40.360  54.280  1.00  0.00           C
ATOM   3969  O   LEU A 245      59.450  40.430  53.540  1.00  0.00           O
ATOM   3970  N   PRO A 246      57.370  39.790  53.820  1.00  0.00           N
ATOM   3971  CD  PRO A 246      56.160  39.580  54.550  1.00  0.00           C
ATOM   3972  HD1 PRO A 246      55.780  40.520  55.000  1.00  0.00           H
ATOM   3973  HD2 PRO A 246      56.400  38.880  55.380  1.00  0.00           H
ATOM   3974  CA  PRO A 246      57.390  39.010  52.510  1.00  0.00           C
ATOM   3975  HA  PRO A 246      58.310  38.480  52.320  1.00  0.00           H
ATOM   3976  CB  PRO A 246      56.100  38.140  52.610  1.00  0.00           C
ATOM   3977  HB1 PRO A 246      56.310  37.130  53.030  1.00  0.00           H
ATOM   3978  HB2 PRO A 246      55.590  38.020  51.640  1.00  0.00           H
ATOM   3979  CG  PRO A 246      55.160  39.010  53.500  1.00  0.00           C
ATOM   3980  HG1 PRO A 246      54.620  39.800  52.930  1.00  0.00           H
ATOM   3981  HG2 PRO A 246      54.370  38.350  53.930  1.00  0.00           H
ATOM   3982  C   PRO A 246      57.360  40.010  51.350  1.00  0.00           C
ATOM   3983  O   PRO A 246      57.890  39.690  50.310  1.00  0.00           O
ATOM   3984  N   SER A 247      56.820  41.250  51.470  1.00  0.00           N
ATOM   3985  HN  SER A 247      56.530  41.540  52.380  1.00  0.00           H
ATOM   3986  CA  SER A 247      56.580  42.160  50.290  1.00  0.00           C
ATOM   3987  HA  SER A 247      56.380  41.600  49.380  1.00  0.00           H
ATOM   3988  CB  SER A 247      55.320  43.120  50.450  1.00  0.00           C
ATOM   3989  HB1 SER A 247      54.480  42.460  50.150  1.00  0.00           H
ATOM   3990  HB2 SER A 247      55.420  43.900  49.660  1.00  0.00           H
ATOM   3991  OG  SER A 247      55.140  43.650  51.710  1.00  0.00           O
ATOM   3992  HG1 SER A 247      54.210  43.510  51.850  1.00  0.00           H
ATOM   3993  C   SER A 247      57.840  42.890  50.010  1.00  0.00           C
ATOM   3994  O   SER A 247      58.210  43.010  48.860  1.00  0.00           O
ATOM   3995  N   VAL A 248      58.550  43.470  51.050  1.00  0.00           N
ATOM   3996  HN  VAL A 248      58.150  43.450  51.970  1.00  0.00           H
ATOM   3997  CA  VAL A 248      59.880  44.110  50.870  1.00  0.00           C
ATOM   3998  HA  VAL A 248      59.740  44.840  50.090  1.00  0.00           H
ATOM   3999  CB  VAL A 248      60.250  44.810  52.120  1.00  0.00           C
ATOM   4000  HB  VAL A 248      60.200  44.170  53.020  1.00  0.00           H
ATOM   4001  CG1 VAL A 248      61.730  45.330  52.060  1.00  0.00           C
ATOM   4002 HG11 VAL A 248      61.900  46.180  52.770  1.00  0.00           H
ATOM   4003 HG12 VAL A 248      61.910  45.700  51.030  1.00  0.00           H
ATOM   4004 HG13 VAL A 248      62.410  44.480  52.280  1.00  0.00           H
ATOM   4005  CG2 VAL A 248      59.190  46.000  52.390  1.00  0.00           C
ATOM   4006 HG21 VAL A 248      58.130  45.820  52.150  1.00  0.00           H
ATOM   4007 HG22 VAL A 248      59.360  46.770  51.610  1.00  0.00           H
ATOM   4008 HG23 VAL A 248      59.250  46.420  53.410  1.00  0.00           H
ATOM   4009  C   VAL A 248      60.880  43.020  50.340  1.00  0.00           C
ATOM   4010  O   VAL A 248      61.640  43.240  49.430  1.00  0.00           O
ATOM   4011  N   VAL A 249      60.920  41.740  50.880  1.00  0.00           N
ATOM   4012  HN  VAL A 249      60.390  41.570  51.710  1.00  0.00           H
ATOM   4013  CA  VAL A 249      61.810  40.630  50.440  1.00  0.00           C
ATOM   4014  HA  VAL A 249      62.840  40.940  50.610  1.00  0.00           H
ATOM   4015  CB  VAL A 249      61.650  39.460  51.380  1.00  0.00           C
ATOM   4016  HB  VAL A 249      60.550  39.430  51.540  1.00  0.00           H
ATOM   4017  CG1 VAL A 249      62.030  38.160  50.830  1.00  0.00           C
ATOM   4018 HG11 VAL A 249      61.670  37.920  49.810  1.00  0.00           H
ATOM   4019 HG12 VAL A 249      61.770  37.340  51.550  1.00  0.00           H
ATOM   4020 HG13 VAL A 249      63.140  38.130  50.790  1.00  0.00           H
ATOM   4021  CG2 VAL A 249      62.360  39.750  52.700  1.00  0.00           C
ATOM   4022 HG21 VAL A 249      62.420  38.820  53.310  1.00  0.00           H
ATOM   4023 HG22 VAL A 249      61.900  40.570  53.300  1.00  0.00           H
ATOM   4024 HG23 VAL A 249      63.420  40.030  52.590  1.00  0.00           H
ATOM   4025  C   VAL A 249      61.750  40.290  48.970  1.00  0.00           C
ATOM   4026  O   VAL A 249      62.740  40.190  48.300  1.00  0.00           O
ATOM   4027  N   VAL A 250      60.540  40.180  48.440  1.00  0.00           N
ATOM   4028  HN  VAL A 250      59.700  40.100  48.970  1.00  0.00           H
ATOM   4029  CA  VAL A 250      60.380  40.190  47.010  1.00  0.00           C
ATOM   4030  HA  VAL A 250      61.060  39.490  46.560  1.00  0.00           H
ATOM   4031  CB  VAL A 250      58.950  39.710  46.580  1.00  0.00           C
ATOM   4032  HB  VAL A 250      58.200  40.240  47.210  1.00  0.00           H
ATOM   4033  CG1 VAL A 250      58.670  40.040  45.140  1.00  0.00           C
ATOM   4034 HG11 VAL A 250      58.500  41.140  45.100  1.00  0.00           H
ATOM   4035 HG12 VAL A 250      57.720  39.550  44.850  1.00  0.00           H
ATOM   4036 HG13 VAL A 250      59.440  39.740  44.410  1.00  0.00           H
ATOM   4037  CG2 VAL A 250      58.850  38.180  46.740  1.00  0.00           C
ATOM   4038 HG21 VAL A 250      59.770  37.740  46.300  1.00  0.00           H
ATOM   4039 HG22 VAL A 250      58.000  37.800  46.140  1.00  0.00           H
ATOM   4040 HG23 VAL A 250      58.970  37.900  47.810  1.00  0.00           H
ATOM   4041  C   VAL A 250      60.790  41.490  46.330  1.00  0.00           C
ATOM   4042  O   VAL A 250      61.460  41.470  45.260  1.00  0.00           O
ATOM   4043  N   ARG A 251      60.400  42.670  46.890  1.00  0.00           N
ATOM   4044  HN  ARG A 251      59.910  42.610  47.750  1.00  0.00           H
ATOM   4045  CA  ARG A 251      60.710  43.940  46.270  1.00  0.00           C
ATOM   4046  HA  ARG A 251      60.320  43.870  45.270  1.00  0.00           H
ATOM   4047  CB  ARG A 251      59.980  45.100  46.970  1.00  0.00           C
ATOM   4048  HB1 ARG A 251      60.300  45.160  48.040  1.00  0.00           H
ATOM   4049  HB2 ARG A 251      58.900  44.980  47.170  1.00  0.00           H
ATOM   4050  CG  ARG A 251      60.360  46.470  46.360  1.00  0.00           C
ATOM   4051  HG1 ARG A 251      61.400  46.650  46.700  1.00  0.00           H
ATOM   4052  HG2 ARG A 251      59.670  47.170  46.860  1.00  0.00           H
ATOM   4053  CD  ARG A 251      60.230  46.630  44.850  1.00  0.00           C
ATOM   4054  HD1 ARG A 251      60.830  45.890  44.260  1.00  0.00           H
ATOM   4055  HD2 ARG A 251      60.650  47.640  44.680  1.00  0.00           H
ATOM   4056  NE  ARG A 251      58.760  46.610  44.410  1.00  0.00           N
ATOM   4057  HE  ARG A 251      58.080  47.140  44.910  1.00  0.00           H
ATOM   4058  CZ  ARG A 251      58.380  46.030  43.290  1.00  0.00           C
ATOM   4059  NH1 ARG A 251      59.160  45.650  42.360  1.00  0.00           N
ATOM   4060 HH11 ARG A 251      60.110  45.950  42.230  1.00  0.00           H
ATOM   4061 HH12 ARG A 251      58.810  45.300  41.490  1.00  0.00           H
ATOM   4062  NH2 ARG A 251      57.150  45.810  43.100  1.00  0.00           N
ATOM   4063 HH21 ARG A 251      56.420  46.200  43.670  1.00  0.00           H
ATOM   4064 HH22 ARG A 251      56.990  45.560  42.150  1.00  0.00           H
ATOM   4065  C   ARG A 251      62.220  44.160  46.050  1.00  0.00           C
ATOM   4066  O   ARG A 251      62.640  44.540  44.960  1.00  0.00           O
ATOM   4067  N   ILE A 252      63.060  43.860  47.070  1.00  0.00           N
ATOM   4068  HN  ILE A 252      62.730  43.700  47.990  1.00  0.00           H
ATOM   4069  CA  ILE A 252      64.520  43.790  46.990  1.00  0.00           C
ATOM   4070  HA  ILE A 252      64.890  44.690  46.540  1.00  0.00           H
ATOM   4071  CB  ILE A 252      65.150  43.490  48.290  1.00  0.00           C
ATOM   4072  HB  ILE A 252      64.590  42.640  48.720  1.00  0.00           H
ATOM   4073  CG2 ILE A 252      66.630  43.040  48.250  1.00  0.00           C
ATOM   4074 HG21 ILE A 252      66.810  42.060  47.740  1.00  0.00           H
ATOM   4075 HG22 ILE A 252      67.110  43.110  49.240  1.00  0.00           H
ATOM   4076 HG23 ILE A 252      67.200  43.750  47.610  1.00  0.00           H
ATOM   4077  CG1 ILE A 252      64.870  44.620  49.290  1.00  0.00           C
ATOM   4078 HG11 ILE A 252      65.280  44.190  50.230  1.00  0.00           H
ATOM   4079 HG12 ILE A 252      63.770  44.730  49.370  1.00  0.00           H
ATOM   4080  CD  ILE A 252      65.370  46.030  49.000  1.00  0.00           C
ATOM   4081  HD1 ILE A 252      64.870  46.430  48.090  1.00  0.00           H
ATOM   4082  HD2 ILE A 252      66.450  46.050  48.780  1.00  0.00           H
ATOM   4083  HD3 ILE A 252      65.140  46.700  49.860  1.00  0.00           H
ATOM   4084  C   ILE A 252      64.980  42.680  45.980  1.00  0.00           C
ATOM   4085  O   ILE A 252      65.860  42.950  45.190  1.00  0.00           O
ATOM   4086  N   ARG A 253      64.290  41.510  45.990  1.00  0.00           N
ATOM   4087  HN  ARG A 253      63.510  41.260  46.560  1.00  0.00           H
ATOM   4088  CA  ARG A 253      64.590  40.480  45.030  1.00  0.00           C
ATOM   4089  HA  ARG A 253      65.570  40.110  45.270  1.00  0.00           H
ATOM   4090  CB  ARG A 253      63.830  39.190  45.340  1.00  0.00           C
ATOM   4091  HB1 ARG A 253      62.730  39.290  45.370  1.00  0.00           H
ATOM   4092  HB2 ARG A 253      64.150  38.880  46.360  1.00  0.00           H
ATOM   4093  CG  ARG A 253      64.160  38.000  44.400  1.00  0.00           C
ATOM   4094  HG1 ARG A 253      63.720  38.120  43.390  1.00  0.00           H
ATOM   4095  HG2 ARG A 253      63.530  37.230  44.900  1.00  0.00           H
ATOM   4096  CD  ARG A 253      65.600  37.740  44.150  1.00  0.00           C
ATOM   4097  HD1 ARG A 253      66.280  37.610  45.020  1.00  0.00           H
ATOM   4098  HD2 ARG A 253      66.030  38.550  43.520  1.00  0.00           H
ATOM   4099  NE  ARG A 253      65.730  36.440  43.430  1.00  0.00           N
ATOM   4100  HE  ARG A 253      64.900  36.000  43.100  1.00  0.00           H
ATOM   4101  CZ  ARG A 253      66.820  35.990  42.930  1.00  0.00           C
ATOM   4102  NH1 ARG A 253      68.040  36.370  43.240  1.00  0.00           N
ATOM   4103 HH11 ARG A 253      68.170  36.710  44.170  1.00  0.00           H
ATOM   4104 HH12 ARG A 253      68.840  36.050  42.730  1.00  0.00           H
ATOM   4105  NH2 ARG A 253      66.670  35.030  42.010  1.00  0.00           N
ATOM   4106 HH21 ARG A 253      65.720  34.790  41.850  1.00  0.00           H
ATOM   4107 HH22 ARG A 253      67.450  34.640  41.520  1.00  0.00           H
ATOM   4108  C   ARG A 253      64.490  40.930  43.570  1.00  0.00           C
ATOM   4109  O   ARG A 253      65.390  40.760  42.760  1.00  0.00           O
ATOM   4110  N   ILE A 254      63.430  41.660  43.210  1.00  0.00           N
ATOM   4111  HN  ILE A 254      62.660  41.780  43.850  1.00  0.00           H
ATOM   4112  CA  ILE A 254      63.190  42.240  41.870  1.00  0.00           C
ATOM   4113  HA  ILE A 254      63.240  41.440  41.140  1.00  0.00           H
ATOM   4114  CB  ILE A 254      61.800  42.800  41.710  1.00  0.00           C
ATOM   4115  HB  ILE A 254      61.590  43.430  42.600  1.00  0.00           H
ATOM   4116  CG2 ILE A 254      61.580  43.590  40.330  1.00  0.00           C
ATOM   4117 HG21 ILE A 254      62.010  44.600  40.210  1.00  0.00           H
ATOM   4118 HG22 ILE A 254      60.510  43.740  40.070  1.00  0.00           H
ATOM   4119 HG23 ILE A 254      62.080  43.000  39.530  1.00  0.00           H
ATOM   4120  CG1 ILE A 254      60.800  41.600  41.760  1.00  0.00           C
ATOM   4121 HG11 ILE A 254      61.160  40.910  42.560  1.00  0.00           H
ATOM   4122 HG12 ILE A 254      60.830  41.090  40.780  1.00  0.00           H
ATOM   4123  CD  ILE A 254      59.360  41.950  41.920  1.00  0.00           C
ATOM   4124  HD1 ILE A 254      58.990  42.780  41.280  1.00  0.00           H
ATOM   4125  HD2 ILE A 254      59.280  42.560  42.850  1.00  0.00           H
ATOM   4126  HD3 ILE A 254      58.690  41.060  41.950  1.00  0.00           H
ATOM   4127  C   ILE A 254      64.180  43.320  41.500  1.00  0.00           C
ATOM   4128  O   ILE A 254      64.770  43.350  40.390  1.00  0.00           O
ATOM   4129  N   PHE A 255      64.540  44.130  42.550  1.00  0.00           N
ATOM   4130  HN  PHE A 255      64.110  44.040  43.440  1.00  0.00           H
ATOM   4131  CA  PHE A 255      65.560  45.060  42.330  1.00  0.00           C
ATOM   4132  HA  PHE A 255      65.300  45.490  41.370  1.00  0.00           H
ATOM   4133  CB  PHE A 255      65.690  46.070  43.460  1.00  0.00           C
ATOM   4134  HB1 PHE A 255      66.670  46.470  43.760  1.00  0.00           H
ATOM   4135  HB2 PHE A 255      65.380  45.540  44.390  1.00  0.00           H
ATOM   4136  CG  PHE A 255      64.930  47.280  43.300  1.00  0.00           C
ATOM   4137  CD1 PHE A 255      63.920  47.660  44.180  1.00  0.00           C
ATOM   4138  HD1 PHE A 255      63.750  47.060  45.060  1.00  0.00           H
ATOM   4139  CE1 PHE A 255      63.180  48.850  43.900  1.00  0.00           C
ATOM   4140  HE1 PHE A 255      62.370  49.120  44.570  1.00  0.00           H
ATOM   4141  CZ  PHE A 255      63.550  49.670  42.880  1.00  0.00           C
ATOM   4142  HZ  PHE A 255      62.920  50.520  42.670  1.00  0.00           H
ATOM   4143  CD2 PHE A 255      65.260  48.080  42.160  1.00  0.00           C
ATOM   4144  HD2 PHE A 255      65.960  47.680  41.450  1.00  0.00           H
ATOM   4145  CE2 PHE A 255      64.550  49.290  41.950  1.00  0.00           C
ATOM   4146  HE2 PHE A 255      65.000  49.940  41.210  1.00  0.00           H
ATOM   4147  C   PHE A 255      66.920  44.390  42.020  1.00  0.00           C
ATOM   4148  O   PHE A 255      67.560  44.750  41.010  1.00  0.00           O
ATOM   4149  N   TRP A 256      67.300  43.370  42.770  1.00  0.00           N
ATOM   4150  HN  TRP A 256      66.720  43.000  43.500  1.00  0.00           H
ATOM   4151  CA  TRP A 256      68.500  42.550  42.650  1.00  0.00           C
ATOM   4152  HA  TRP A 256      69.330  43.240  42.610  1.00  0.00           H
ATOM   4153  CB  TRP A 256      68.670  41.570  43.870  1.00  0.00           C
ATOM   4154  HB1 TRP A 256      67.840  40.830  43.960  1.00  0.00           H
ATOM   4155  HB2 TRP A 256      68.510  42.130  44.810  1.00  0.00           H
ATOM   4156  CG  TRP A 256      69.980  40.780  44.000  1.00  0.00           C
ATOM   4157  CD1 TRP A 256      70.020  39.470  43.710  1.00  0.00           C
ATOM   4158  HD1 TRP A 256      69.310  38.950  43.080  1.00  0.00           H
ATOM   4159  NE1 TRP A 256      71.270  38.980  44.130  1.00  0.00           N
ATOM   4160  HE1 TRP A 256      71.540  38.060  43.970  1.00  0.00           H
ATOM   4161  CE2 TRP A 256      71.960  39.950  44.750  1.00  0.00           C
ATOM   4162  CD2 TRP A 256      71.160  41.080  44.790  1.00  0.00           C
ATOM   4163  CE3 TRP A 256      71.640  42.230  45.490  1.00  0.00           C
ATOM   4164  HE3 TRP A 256      71.000  43.090  45.530  1.00  0.00           H
ATOM   4165  CZ3 TRP A 256      72.920  42.200  46.050  1.00  0.00           C
ATOM   4166  HZ3 TRP A 256      73.270  43.120  46.480  1.00  0.00           H
ATOM   4167  CZ2 TRP A 256      73.190  39.920  45.310  1.00  0.00           C
ATOM   4168  HZ2 TRP A 256      73.760  39.010  45.170  1.00  0.00           H
ATOM   4169  CH2 TRP A 256      73.730  41.100  45.810  1.00  0.00           C
ATOM   4170  HH2 TRP A 256      74.760  41.110  46.130  1.00  0.00           H
ATOM   4171  C   TRP A 256      68.500  41.820  41.280  1.00  0.00           C
ATOM   4172  O   TRP A 256      69.530  41.760  40.560  1.00  0.00           O
ATOM   4173  N   LEU A 257      67.390  41.240  40.840  1.00  0.00           N
ATOM   4174  HN  LEU A 257      66.620  41.170  41.460  1.00  0.00           H
ATOM   4175  CA  LEU A 257      67.270  40.680  39.500  1.00  0.00           C
ATOM   4176  HA  LEU A 257      67.940  39.870  39.260  1.00  0.00           H
ATOM   4177  CB  LEU A 257      65.810  40.030  39.470  1.00  0.00           C
ATOM   4178  HB1 LEU A 257      65.100  40.730  39.970  1.00  0.00           H
ATOM   4179  HB2 LEU A 257      65.850  39.050  40.010  1.00  0.00           H
ATOM   4180  CG  LEU A 257      65.070  39.710  38.120  1.00  0.00           C
ATOM   4181  HG  LEU A 257      65.200  40.630  37.510  1.00  0.00           H
ATOM   4182  CD1 LEU A 257      65.880  38.540  37.430  1.00  0.00           C
ATOM   4183 HD11 LEU A 257      66.900  38.820  37.080  1.00  0.00           H
ATOM   4184 HD12 LEU A 257      65.280  38.140  36.580  1.00  0.00           H
ATOM   4185 HD13 LEU A 257      66.000  37.680  38.110  1.00  0.00           H
ATOM   4186  CD2 LEU A 257      63.560  39.440  38.390  1.00  0.00           C
ATOM   4187 HD21 LEU A 257      63.140  40.330  38.910  1.00  0.00           H
ATOM   4188 HD22 LEU A 257      63.430  38.590  39.100  1.00  0.00           H
ATOM   4189 HD23 LEU A 257      63.160  39.200  37.390  1.00  0.00           H
ATOM   4190  C   LEU A 257      67.440  41.700  38.410  1.00  0.00           C
ATOM   4191  O   LEU A 257      68.060  41.450  37.360  1.00  0.00           O
ATOM   4192  N   LEU A 258      66.920  42.980  38.490  1.00  0.00           N
ATOM   4193  HN  LEU A 258      66.310  43.220  39.240  1.00  0.00           H
ATOM   4194  CA  LEU A 258      67.240  44.100  37.610  1.00  0.00           C
ATOM   4195  HA  LEU A 258      67.000  43.910  36.580  1.00  0.00           H
ATOM   4196  CB  LEU A 258      66.360  45.400  37.880  1.00  0.00           C
ATOM   4197  HB1 LEU A 258      66.730  46.160  37.150  1.00  0.00           H
ATOM   4198  HB2 LEU A 258      66.460  45.770  38.920  1.00  0.00           H
ATOM   4199  CG  LEU A 258      64.850  45.230  37.750  1.00  0.00           C
ATOM   4200  HG  LEU A 258      64.580  44.190  38.020  1.00  0.00           H
ATOM   4201  CD1 LEU A 258      64.030  46.190  38.640  1.00  0.00           C
ATOM   4202 HD11 LEU A 258      64.380  47.230  38.480  1.00  0.00           H
ATOM   4203 HD12 LEU A 258      64.160  45.900  39.690  1.00  0.00           H
ATOM   4204 HD13 LEU A 258      62.980  46.070  38.270  1.00  0.00           H
ATOM   4205  CD2 LEU A 258      64.460  45.180  36.240  1.00  0.00           C
ATOM   4206 HD21 LEU A 258      64.510  46.190  35.760  1.00  0.00           H
ATOM   4207 HD22 LEU A 258      63.450  44.710  36.170  1.00  0.00           H
ATOM   4208 HD23 LEU A 258      65.250  44.550  35.800  1.00  0.00           H
ATOM   4209  C   LEU A 258      68.700  44.470  37.530  1.00  0.00           C
ATOM   4210  O   LEU A 258      69.250  44.620  36.410  1.00  0.00           O
ATOM   4211  N   HSD A 259      69.400  44.550  38.610  1.00  0.00           N
ATOM   4212  HN  HSD A 259      69.120  44.430  39.550  1.00  0.00           H
ATOM   4213  CA  HSD A 259      70.810  44.970  38.660  1.00  0.00           C
ATOM   4214  HA  HSD A 259      71.060  45.640  37.850  1.00  0.00           H
ATOM   4215  CB  HSD A 259      70.940  45.890  39.980  1.00  0.00           C
ATOM   4216  HB1 HSD A 259      71.970  46.320  40.100  1.00  0.00           H
ATOM   4217  HB2 HSD A 259      70.820  45.330  40.930  1.00  0.00           H
ATOM   4218  ND1 HSD A 259      70.030  48.120  39.110  1.00  0.00           N
ATOM   4219  HD1 HSD A 259      70.750  48.220  38.440  1.00  0.00           H
ATOM   4220  CG  HSD A 259      69.980  47.100  40.010  1.00  0.00           C
ATOM   4221  CE1 HSD A 259      69.050  48.980  39.450  1.00  0.00           C
ATOM   4222  HE1 HSD A 259      68.890  49.870  38.850  1.00  0.00           H
ATOM   4223  NE2 HSD A 259      68.350  48.540  40.480  1.00  0.00           N
ATOM   4224  CD2 HSD A 259      68.940  47.350  40.860  1.00  0.00           C
ATOM   4225  HD2 HSD A 259      68.660  46.900  41.800  1.00  0.00           H
ATOM   4226  C   HSD A 259      71.850  43.840  38.670  1.00  0.00           C
ATOM   4227  O   HSD A 259      72.960  44.210  38.890  1.00  0.00           O
ATOM   4228  N   THR A 260      71.400  42.540  38.540  1.00  0.00           N
ATOM   4229  HN  THR A 260      70.490  42.290  38.210  1.00  0.00           H
ATOM   4230  CA  THR A 260      72.380  41.480  38.640  1.00  0.00           C
ATOM   4231  HA  THR A 260      73.420  41.800  38.600  1.00  0.00           H
ATOM   4232  CB  THR A 260      72.340  40.600  39.870  1.00  0.00           C
ATOM   4233  HB  THR A 260      73.230  39.920  39.910  1.00  0.00           H
ATOM   4234  OG1 THR A 260      71.130  39.860  39.970  1.00  0.00           O
ATOM   4235  HG1 THR A 260      70.490  40.470  40.350  1.00  0.00           H
ATOM   4236  CG2 THR A 260      72.450  41.480  41.110  1.00  0.00           C
ATOM   4237 HG21 THR A 260      73.370  42.120  41.040  1.00  0.00           H
ATOM   4238 HG22 THR A 260      72.580  40.970  42.090  1.00  0.00           H
ATOM   4239 HG23 THR A 260      71.550  42.110  41.130  1.00  0.00           H
ATOM   4240  C   THR A 260      72.300  40.580  37.380  1.00  0.00           C
ATOM   4241  O   THR A 260      73.180  39.760  37.250  1.00  0.00           O
ATOM   4242  N   SER A 261      71.320  40.890  36.450  1.00  0.00           N
ATOM   4243  HN  SER A 261      70.610  41.530  36.710  1.00  0.00           H
ATOM   4244  CA  SER A 261      71.360  40.140  35.210  1.00  0.00           C
ATOM   4245  HA  SER A 261      72.350  39.820  34.950  1.00  0.00           H
ATOM   4246  CB  SER A 261      70.470  38.880  35.250  1.00  0.00           C
ATOM   4247  HB1 SER A 261      70.520  38.380  34.260  1.00  0.00           H
ATOM   4248  HB2 SER A 261      69.450  39.210  35.560  1.00  0.00           H
ATOM   4249  OG  SER A 261      70.970  37.870  36.170  1.00  0.00           O
ATOM   4250  HG1 SER A 261      71.740  37.350  35.930  1.00  0.00           H
ATOM   4251  C   SER A 261      71.030  40.940  33.990  1.00  0.00           C
ATOM   4252  O   SER A 261      70.920  40.370  32.870  1.00  0.00           O
ATOM   4253  N   GLY A 262      70.910  42.260  34.080  1.00  0.00           N
ATOM   4254  HN  GLY A 262      71.160  42.590  34.990  1.00  0.00           H
ATOM   4255  CA  GLY A 262      70.440  43.050  32.920  1.00  0.00           C
ATOM   4256  HA1 GLY A 262      71.120  42.700  32.150  1.00  0.00           H
ATOM   4257  HA2 GLY A 262      70.560  44.080  33.210  1.00  0.00           H
ATOM   4258  C   GLY A 262      68.990  42.870  32.570  1.00  0.00           C
ATOM   4259  O   GLY A 262      68.270  42.040  33.070  1.00  0.00           O
ATOM   4260  N   THR A 263      68.470  43.830  31.800  1.00  0.00           N
ATOM   4261  HN  THR A 263      69.010  44.650  31.570  1.00  0.00           H
ATOM   4262  CA  THR A 263      67.120  43.920  31.300  1.00  0.00           C
ATOM   4263  HA  THR A 263      66.480  44.050  32.170  1.00  0.00           H
ATOM   4264  CB  THR A 263      66.750  45.140  30.500  1.00  0.00           C
ATOM   4265  HB  THR A 263      67.370  45.260  29.590  1.00  0.00           H
ATOM   4266  OG1 THR A 263      67.140  46.350  31.160  1.00  0.00           O
ATOM   4267  HG1 THR A 263      68.080  46.490  31.120  1.00  0.00           H
ATOM   4268  CG2 THR A 263      65.270  45.140  30.180  1.00  0.00           C
ATOM   4269 HG21 THR A 263      64.980  46.080  29.660  1.00  0.00           H
ATOM   4270 HG22 THR A 263      64.640  45.090  31.090  1.00  0.00           H
ATOM   4271 HG23 THR A 263      64.950  44.400  29.430  1.00  0.00           H
ATOM   4272  C   THR A 263      66.640  42.710  30.480  1.00  0.00           C
ATOM   4273  O   THR A 263      67.340  42.420  29.480  1.00  0.00           O
ATOM   4274  N   GLN A 264      65.550  42.050  31.010  1.00  0.00           N
ATOM   4275  HN  GLN A 264      65.250  42.440  31.870  1.00  0.00           H
ATOM   4276  CA  GLN A 264      64.760  41.090  30.290  1.00  0.00           C
ATOM   4277  HA  GLN A 264      65.370  40.670  29.520  1.00  0.00           H
ATOM   4278  CB  GLN A 264      64.480  39.760  31.120  1.00  0.00           C
ATOM   4279  HB1 GLN A 264      64.070  39.150  30.290  1.00  0.00           H
ATOM   4280  HB2 GLN A 264      63.720  39.950  31.900  1.00  0.00           H
ATOM   4281  CG  GLN A 264      65.670  38.980  31.720  1.00  0.00           C
ATOM   4282  HG1 GLN A 264      65.370  37.920  31.890  1.00  0.00           H
ATOM   4283  HG2 GLN A 264      65.920  39.510  32.670  1.00  0.00           H
ATOM   4284  CD  GLN A 264      66.940  38.900  30.850  1.00  0.00           C
ATOM   4285  OE1 GLN A 264      66.990  38.280  29.750  1.00  0.00           O
ATOM   4286  NE2 GLN A 264      67.940  39.540  31.370  1.00  0.00           N
ATOM   4287 HE21 GLN A 264      68.820  39.620  30.900  1.00  0.00           H
ATOM   4288 HE22 GLN A 264      67.780  39.950  32.270  1.00  0.00           H
ATOM   4289  C   GLN A 264      63.540  41.790  29.840  1.00  0.00           C
ATOM   4290  O   GLN A 264      63.080  42.820  30.340  1.00  0.00           O
ATOM   4291  N   ASN A 265      62.800  41.190  28.880  1.00  0.00           N
ATOM   4292  HN  ASN A 265      63.090  40.340  28.440  1.00  0.00           H
ATOM   4293  CA  ASN A 265      61.530  41.640  28.470  1.00  0.00           C
ATOM   4294  HA  ASN A 265      61.520  42.670  28.170  1.00  0.00           H
ATOM   4295  CB  ASN A 265      61.030  40.900  27.250  1.00  0.00           C
ATOM   4296  HB1 ASN A 265      59.970  41.130  27.020  1.00  0.00           H
ATOM   4297  HB2 ASN A 265      61.110  39.810  27.400  1.00  0.00           H
ATOM   4298  CG  ASN A 265      61.850  41.330  26.040  1.00  0.00           C
ATOM   4299  OD1 ASN A 265      62.550  42.340  26.030  1.00  0.00           O
ATOM   4300  ND2 ASN A 265      61.630  40.720  24.850  1.00  0.00           N
ATOM   4301 HD21 ASN A 265      62.120  40.980  24.020  1.00  0.00           H
ATOM   4302 HD22 ASN A 265      60.950  39.980  24.780  1.00  0.00           H
ATOM   4303  C   ASN A 265      60.440  41.480  29.640  1.00  0.00           C
ATOM   4304  O   ASN A 265      60.500  40.560  30.460  1.00  0.00           O
ATOM   4305  N   CYS A 266      59.360  42.260  29.630  1.00  0.00           N
ATOM   4306  HN  CYS A 266      59.210  42.950  28.920  1.00  0.00           H
ATOM   4307  CA  CYS A 266      58.440  42.460  30.770  1.00  0.00           C
ATOM   4308  HA  CYS A 266      59.110  42.730  31.580  1.00  0.00           H
ATOM   4309  CB  CYS A 266      57.350  43.510  30.470  1.00  0.00           C
ATOM   4310  HB1 CYS A 266      57.900  44.450  30.220  1.00  0.00           H
ATOM   4311  HB2 CYS A 266      56.720  43.770  31.350  1.00  0.00           H
ATOM   4312  SG  CYS A 266      56.230  43.050  29.100  1.00  0.00           S
ATOM   4313  C   CYS A 266      57.760  41.180  31.290  1.00  0.00           C
ATOM   4314  O   CYS A 266      57.620  41.180  32.460  1.00  0.00           O
ATOM   4315  N   GLU A 267      57.400  40.180  30.450  1.00  0.00           N
ATOM   4316  HN  GLU A 267      57.490  40.310  29.470  1.00  0.00           H
ATOM   4317  CA  GLU A 267      56.800  38.940  30.820  1.00  0.00           C
ATOM   4318  HA  GLU A 267      56.040  39.230  31.530  1.00  0.00           H
ATOM   4319  CB  GLU A 267      56.250  38.310  29.390  1.00  0.00           C
ATOM   4320  HB1 GLU A 267      56.120  37.210  29.480  1.00  0.00           H
ATOM   4321  HB2 GLU A 267      57.070  38.400  28.640  1.00  0.00           H
ATOM   4322  CG  GLU A 267      54.980  38.960  28.890  1.00  0.00           C
ATOM   4323  HG1 GLU A 267      55.110  40.040  28.690  1.00  0.00           H
ATOM   4324  HG2 GLU A 267      54.210  38.780  29.670  1.00  0.00           H
ATOM   4325  CD  GLU A 267      54.490  38.470  27.470  1.00  0.00           C
ATOM   4326  OE1 GLU A 267      54.140  39.330  26.660  1.00  0.00           O
ATOM   4327  OE2 GLU A 267      54.250  37.260  27.280  1.00  0.00           O
ATOM   4328  C   GLU A 267      57.680  37.930  31.590  1.00  0.00           C
ATOM   4329  O   GLU A 267      57.200  36.870  32.080  1.00  0.00           O
ATOM   4330  N   VAL A 268      58.970  38.250  31.690  1.00  0.00           N
ATOM   4331  HN  VAL A 268      59.340  39.070  31.270  1.00  0.00           H
ATOM   4332  CA  VAL A 268      59.950  37.510  32.510  1.00  0.00           C
ATOM   4333  HA  VAL A 268      59.680  36.460  32.400  1.00  0.00           H
ATOM   4334  CB  VAL A 268      61.410  37.570  31.970  1.00  0.00           C
ATOM   4335  HB  VAL A 268      61.670  38.600  31.640  1.00  0.00           H
ATOM   4336  CG1 VAL A 268      62.550  37.250  32.940  1.00  0.00           C
ATOM   4337 HG11 VAL A 268      62.480  36.240  33.430  1.00  0.00           H
ATOM   4338 HG12 VAL A 268      62.690  37.950  33.780  1.00  0.00           H
ATOM   4339 HG13 VAL A 268      63.500  37.280  32.380  1.00  0.00           H
ATOM   4340  CG2 VAL A 268      61.450  36.650  30.660  1.00  0.00           C
ATOM   4341 HG21 VAL A 268      60.640  36.860  29.930  1.00  0.00           H
ATOM   4342 HG22 VAL A 268      61.480  35.580  30.960  1.00  0.00           H
ATOM   4343 HG23 VAL A 268      62.410  36.930  30.180  1.00  0.00           H
ATOM   4344  C   VAL A 268      59.870  37.960  33.980  1.00  0.00           C
ATOM   4345  O   VAL A 268      60.290  37.260  34.910  1.00  0.00           O
ATOM   4346  N   TYR A 269      59.140  39.120  34.230  1.00  0.00           N
ATOM   4347  HN  TYR A 269      58.910  39.760  33.500  1.00  0.00           H
ATOM   4348  CA  TYR A 269      59.040  39.680  35.550  1.00  0.00           C
ATOM   4349  HA  TYR A 269      59.640  39.070  36.200  1.00  0.00           H
ATOM   4350  CB  TYR A 269      59.380  41.190  35.730  1.00  0.00           C
ATOM   4351  HB1 TYR A 269      59.350  41.650  36.740  1.00  0.00           H
ATOM   4352  HB2 TYR A 269      58.600  41.830  35.260  1.00  0.00           H
ATOM   4353  CG  TYR A 269      60.760  41.540  35.120  1.00  0.00           C
ATOM   4354  CD1 TYR A 269      61.000  42.660  34.380  1.00  0.00           C
ATOM   4355  HD1 TYR A 269      60.170  43.310  34.170  1.00  0.00           H
ATOM   4356  CE1 TYR A 269      62.270  43.030  33.900  1.00  0.00           C
ATOM   4357  HE1 TYR A 269      62.440  43.940  33.340  1.00  0.00           H
ATOM   4358  CZ  TYR A 269      63.290  42.160  34.160  1.00  0.00           C
ATOM   4359  OH  TYR A 269      64.610  42.480  33.830  1.00  0.00           O
ATOM   4360  HH  TYR A 269      65.150  41.790  34.210  1.00  0.00           H
ATOM   4361  CD2 TYR A 269      61.860  40.670  35.400  1.00  0.00           C
ATOM   4362  HD2 TYR A 269      61.640  39.770  35.960  1.00  0.00           H
ATOM   4363  CE2 TYR A 269      63.090  40.930  34.830  1.00  0.00           C
ATOM   4364  HE2 TYR A 269      63.900  40.260  35.100  1.00  0.00           H
ATOM   4365  C   TYR A 269      57.620  39.510  36.010  1.00  0.00           C
ATOM   4366  O   TYR A 269      57.230  39.860  37.080  1.00  0.00           O
ATOM   4367  N   ARG A 270      56.790  38.870  35.210  1.00  0.00           N
ATOM   4368  HN  ARG A 270      57.140  38.620  34.310  1.00  0.00           H
ATOM   4369  CA  ARG A 270      55.330  38.560  35.440  1.00  0.00           C
ATOM   4370  HA  ARG A 270      54.850  39.530  35.520  1.00  0.00           H
ATOM   4371  CB  ARG A 270      54.680  37.980  34.180  1.00  0.00           C
ATOM   4372  HB1 ARG A 270      55.320  37.130  33.850  1.00  0.00           H
ATOM   4373  HB2 ARG A 270      54.740  38.820  33.460  1.00  0.00           H
ATOM   4374  CG  ARG A 270      53.210  37.480  34.370  1.00  0.00           C
ATOM   4375  HG1 ARG A 270      52.710  38.420  34.690  1.00  0.00           H
ATOM   4376  HG2 ARG A 270      53.190  36.650  35.100  1.00  0.00           H
ATOM   4377  CD  ARG A 270      52.510  36.960  33.120  1.00  0.00           C
ATOM   4378  HD1 ARG A 270      52.560  37.740  32.320  1.00  0.00           H
ATOM   4379  HD2 ARG A 270      51.440  36.790  33.400  1.00  0.00           H
ATOM   4380  NE  ARG A 270      53.190  35.700  32.770  1.00  0.00           N
ATOM   4381  HE  ARG A 270      53.400  35.150  33.570  1.00  0.00           H
ATOM   4382  CZ  ARG A 270      53.640  35.280  31.630  1.00  0.00           C
ATOM   4383  NH1 ARG A 270      53.470  36.010  30.550  1.00  0.00           N
ATOM   4384 HH11 ARG A 270      52.730  36.680  30.550  1.00  0.00           H
ATOM   4385 HH12 ARG A 270      53.640  35.540  29.680  1.00  0.00           H
ATOM   4386  NH2 ARG A 270      54.440  34.260  31.580  1.00  0.00           N
ATOM   4387 HH21 ARG A 270      54.670  33.880  30.690  1.00  0.00           H
ATOM   4388 HH22 ARG A 270      54.250  33.590  32.300  1.00  0.00           H
ATOM   4389  C   ARG A 270      55.110  37.840  36.690  1.00  0.00           C
ATOM   4390  O   ARG A 270      54.470  38.250  37.640  1.00  0.00           O
ATOM   4391  N   SER A 271      55.660  36.590  36.750  1.00  0.00           N
ATOM   4392  HN  SER A 271      56.070  36.290  35.900  1.00  0.00           H
ATOM   4393  CA  SER A 271      55.600  35.700  37.850  1.00  0.00           C
ATOM   4394  HA  SER A 271      54.570  35.370  37.870  1.00  0.00           H
ATOM   4395  CB  SER A 271      56.330  34.270  37.660  1.00  0.00           C
ATOM   4396  HB1 SER A 271      57.400  34.480  37.440  1.00  0.00           H
ATOM   4397  HB2 SER A 271      55.800  33.670  36.890  1.00  0.00           H
ATOM   4398  OG  SER A 271      56.330  33.360  38.750  1.00  0.00           O
ATOM   4399  HG1 SER A 271      56.660  32.510  38.450  1.00  0.00           H
ATOM   4400  C   SER A 271      56.060  36.240  39.210  1.00  0.00           C
ATOM   4401  O   SER A 271      55.350  36.170  40.180  1.00  0.00           O
ATOM   4402  N   VAL A 272      57.260  36.840  39.270  1.00  0.00           N
ATOM   4403  HN  VAL A 272      57.750  36.880  38.400  1.00  0.00           H
ATOM   4404  CA  VAL A 272      57.780  37.580  40.490  1.00  0.00           C
ATOM   4405  HA  VAL A 272      57.470  36.940  41.290  1.00  0.00           H
ATOM   4406  CB  VAL A 272      59.220  37.940  40.470  1.00  0.00           C
ATOM   4407  HB  VAL A 272      59.520  38.370  41.450  1.00  0.00           H
ATOM   4408  CG1 VAL A 272      60.050  36.620  40.240  1.00  0.00           C
ATOM   4409 HG11 VAL A 272      59.840  36.240  39.230  1.00  0.00           H
ATOM   4410 HG12 VAL A 272      59.880  35.780  40.950  1.00  0.00           H
ATOM   4411 HG13 VAL A 272      61.150  36.800  40.360  1.00  0.00           H
ATOM   4412  CG2 VAL A 272      59.590  39.000  39.310  1.00  0.00           C
ATOM   4413 HG21 VAL A 272      59.090  38.690  38.370  1.00  0.00           H
ATOM   4414 HG22 VAL A 272      60.670  38.920  39.100  1.00  0.00           H
ATOM   4415 HG23 VAL A 272      59.390  40.070  39.500  1.00  0.00           H
ATOM   4416  C   VAL A 272      56.870  38.750  40.860  1.00  0.00           C
ATOM   4417  O   VAL A 272      56.700  38.970  42.000  1.00  0.00           O
ATOM   4418  N   ASP A 273      56.210  39.540  39.930  1.00  0.00           N
ATOM   4419  HN  ASP A 273      56.210  39.350  38.950  1.00  0.00           H
ATOM   4420  CA  ASP A 273      55.270  40.580  40.090  1.00  0.00           C
ATOM   4421  HA  ASP A 273      55.770  41.270  40.750  1.00  0.00           H
ATOM   4422  CB  ASP A 273      55.040  41.390  38.850  1.00  0.00           C
ATOM   4423  HB1 ASP A 273      54.510  40.870  38.020  1.00  0.00           H
ATOM   4424  HB2 ASP A 273      56.000  41.740  38.400  1.00  0.00           H
ATOM   4425  CG  ASP A 273      54.220  42.660  39.110  1.00  0.00           C
ATOM   4426  OD1 ASP A 273      54.720  43.620  39.740  1.00  0.00           O
ATOM   4427  OD2 ASP A 273      53.030  42.790  38.680  1.00  0.00           O
ATOM   4428  C   ASP A 273      53.950  40.200  40.770  1.00  0.00           C
ATOM   4429  O   ASP A 273      53.260  40.970  41.460  1.00  0.00           O
ATOM   4430  N   LEU A 274      53.460  39.030  40.450  1.00  0.00           N
ATOM   4431  HN  LEU A 274      53.860  38.540  39.680  1.00  0.00           H
ATOM   4432  CA  LEU A 274      52.420  38.330  41.050  1.00  0.00           C
ATOM   4433  HA  LEU A 274      51.700  39.130  41.140  1.00  0.00           H
ATOM   4434  CB  LEU A 274      51.900  37.130  40.200  1.00  0.00           C
ATOM   4435  HB1 LEU A 274      51.180  36.580  40.840  1.00  0.00           H
ATOM   4436  HB2 LEU A 274      52.810  36.510  40.060  1.00  0.00           H
ATOM   4437  CG  LEU A 274      51.210  37.630  38.940  1.00  0.00           C
ATOM   4438  HG  LEU A 274      51.850  38.330  38.370  1.00  0.00           H
ATOM   4439  CD1 LEU A 274      50.870  36.420  38.030  1.00  0.00           C
ATOM   4440 HD11 LEU A 274      50.270  35.650  38.550  1.00  0.00           H
ATOM   4441 HD12 LEU A 274      51.830  35.850  37.990  1.00  0.00           H
ATOM   4442 HD13 LEU A 274      50.470  36.700  37.030  1.00  0.00           H
ATOM   4443  CD2 LEU A 274      49.960  38.440  39.310  1.00  0.00           C
ATOM   4444 HD21 LEU A 274      49.550  38.700  38.310  1.00  0.00           H
ATOM   4445 HD22 LEU A 274      50.300  39.410  39.720  1.00  0.00           H
ATOM   4446 HD23 LEU A 274      49.250  37.930  40.010  1.00  0.00           H
ATOM   4447  C   LEU A 274      52.710  37.950  42.510  1.00  0.00           C
ATOM   4448  O   LEU A 274      51.900  38.220  43.400  1.00  0.00           O
ATOM   4449  N   ALA A 275      53.930  37.410  42.800  1.00  0.00           N
ATOM   4450  HN  ALA A 275      54.460  37.050  42.030  1.00  0.00           H
ATOM   4451  CA  ALA A 275      54.380  37.200  44.150  1.00  0.00           C
ATOM   4452  HA  ALA A 275      53.760  36.470  44.660  1.00  0.00           H
ATOM   4453  CB  ALA A 275      55.730  36.530  44.170  1.00  0.00           C
ATOM   4454  HB1 ALA A 275      55.950  36.330  45.250  1.00  0.00           H
ATOM   4455  HB2 ALA A 275      56.560  37.230  43.950  1.00  0.00           H
ATOM   4456  HB3 ALA A 275      55.770  35.670  43.480  1.00  0.00           H
ATOM   4457  C   ALA A 275      54.370  38.400  45.080  1.00  0.00           C
ATOM   4458  O   ALA A 275      53.970  38.460  46.250  1.00  0.00           O
ATOM   4459  N   PHE A 276      54.780  39.490  44.400  1.00  0.00           N
ATOM   4460  HN  PHE A 276      55.070  39.470  43.450  1.00  0.00           H
ATOM   4461  CA  PHE A 276      54.630  40.840  44.990  1.00  0.00           C
ATOM   4462  HA  PHE A 276      55.150  40.810  45.940  1.00  0.00           H
ATOM   4463  CB  PHE A 276      55.390  41.900  44.140  1.00  0.00           C
ATOM   4464  HB1 PHE A 276      54.920  42.150  43.160  1.00  0.00           H
ATOM   4465  HB2 PHE A 276      56.470  41.700  43.980  1.00  0.00           H
ATOM   4466  CG  PHE A 276      55.240  43.220  44.910  1.00  0.00           C
ATOM   4467  CD1 PHE A 276      56.220  43.490  45.940  1.00  0.00           C
ATOM   4468  HD1 PHE A 276      56.980  42.760  46.170  1.00  0.00           H
ATOM   4469  CE1 PHE A 276      56.140  44.630  46.710  1.00  0.00           C
ATOM   4470  HE1 PHE A 276      56.940  44.960  47.360  1.00  0.00           H
ATOM   4471  CZ  PHE A 276      55.050  45.520  46.580  1.00  0.00           C
ATOM   4472  HZ  PHE A 276      54.990  46.430  47.160  1.00  0.00           H
ATOM   4473  CD2 PHE A 276      54.160  44.140  44.750  1.00  0.00           C
ATOM   4474  HD2 PHE A 276      53.290  43.940  44.150  1.00  0.00           H
ATOM   4475  CE2 PHE A 276      54.060  45.290  45.640  1.00  0.00           C
ATOM   4476  HE2 PHE A 276      53.310  46.050  45.450  1.00  0.00           H
ATOM   4477  C   PHE A 276      53.180  41.130  45.290  1.00  0.00           C
ATOM   4478  O   PHE A 276      52.880  41.460  46.450  1.00  0.00           O
ATOM   4479  N   PHE A 277      52.300  40.900  44.330  1.00  0.00           N
ATOM   4480  HN  PHE A 277      52.600  40.610  43.430  1.00  0.00           H
ATOM   4481  CA  PHE A 277      50.870  41.200  44.510  1.00  0.00           C
ATOM   4482  HA  PHE A 277      50.910  42.240  44.780  1.00  0.00           H
ATOM   4483  CB  PHE A 277      50.200  41.020  43.140  1.00  0.00           C
ATOM   4484  HB1 PHE A 277      50.300  39.980  42.780  1.00  0.00           H
ATOM   4485  HB2 PHE A 277      50.740  41.690  42.440  1.00  0.00           H
ATOM   4486  CG  PHE A 277      48.750  41.530  43.030  1.00  0.00           C
ATOM   4487  CD1 PHE A 277      47.960  41.030  41.950  1.00  0.00           C
ATOM   4488  HD1 PHE A 277      48.340  40.190  41.400  1.00  0.00           H
ATOM   4489  CE1 PHE A 277      46.600  41.520  41.790  1.00  0.00           C
ATOM   4490  HE1 PHE A 277      45.950  41.030  41.070  1.00  0.00           H
ATOM   4491  CZ  PHE A 277      46.210  42.510  42.590  1.00  0.00           C
ATOM   4492  HZ  PHE A 277      45.270  42.900  42.240  1.00  0.00           H
ATOM   4493  CD2 PHE A 277      48.210  42.500  43.900  1.00  0.00           C
ATOM   4494  HD2 PHE A 277      48.900  43.010  44.570  1.00  0.00           H
ATOM   4495  CE2 PHE A 277      46.990  43.090  43.590  1.00  0.00           C
ATOM   4496  HE2 PHE A 277      46.550  43.910  44.140  1.00  0.00           H
ATOM   4497  C   PHE A 277      50.210  40.470  45.660  1.00  0.00           C
ATOM   4498  O   PHE A 277      49.470  41.020  46.430  1.00  0.00           O
ATOM   4499  N   ILE A 278      50.390  39.090  45.720  1.00  0.00           N
ATOM   4500  HN  ILE A 278      50.950  38.750  44.970  1.00  0.00           H
ATOM   4501  CA  ILE A 278      49.980  38.210  46.780  1.00  0.00           C
ATOM   4502  HA  ILE A 278      48.940  38.450  46.980  1.00  0.00           H
ATOM   4503  CB  ILE A 278      50.050  36.760  46.370  1.00  0.00           C
ATOM   4504  HB  ILE A 278      49.510  36.760  45.400  1.00  0.00           H
ATOM   4505  CG2 ILE A 278      51.350  36.070  46.190  1.00  0.00           C
ATOM   4506 HG21 ILE A 278      51.930  36.050  47.140  1.00  0.00           H
ATOM   4507 HG22 ILE A 278      52.010  36.530  45.420  1.00  0.00           H
ATOM   4508 HG23 ILE A 278      51.240  35.080  45.710  1.00  0.00           H
ATOM   4509  CG1 ILE A 278      49.120  35.860  47.280  1.00  0.00           C
ATOM   4510 HG11 ILE A 278      49.440  35.920  48.350  1.00  0.00           H
ATOM   4511 HG12 ILE A 278      49.330  34.810  46.970  1.00  0.00           H
ATOM   4512  CD  ILE A 278      47.630  36.020  47.020  1.00  0.00           C
ATOM   4513  HD1 ILE A 278      47.260  37.050  47.240  1.00  0.00           H
ATOM   4514  HD2 ILE A 278      47.060  35.330  47.680  1.00  0.00           H
ATOM   4515  HD3 ILE A 278      47.380  35.660  46.000  1.00  0.00           H
ATOM   4516  C   ILE A 278      50.620  38.460  48.090  1.00  0.00           C
ATOM   4517  O   ILE A 278      49.900  38.500  49.140  1.00  0.00           O
ATOM   4518  N   THR A 279      51.930  38.680  48.270  1.00  0.00           N
ATOM   4519  HN  THR A 279      52.450  38.650  47.420  1.00  0.00           H
ATOM   4520  CA  THR A 279      52.690  38.990  49.550  1.00  0.00           C
ATOM   4521  HA  THR A 279      52.480  38.130  50.170  1.00  0.00           H
ATOM   4522  CB  THR A 279      54.260  39.040  49.370  1.00  0.00           C
ATOM   4523  HB  THR A 279      54.660  39.410  50.340  1.00  0.00           H
ATOM   4524  OG1 THR A 279      54.660  39.890  48.290  1.00  0.00           O
ATOM   4525  HG1 THR A 279      54.210  39.460  47.550  1.00  0.00           H
ATOM   4526  CG2 THR A 279      54.880  37.690  49.170  1.00  0.00           C
ATOM   4527 HG21 THR A 279      54.550  36.810  49.760  1.00  0.00           H
ATOM   4528 HG22 THR A 279      55.980  37.840  49.150  1.00  0.00           H
ATOM   4529 HG23 THR A 279      54.770  37.370  48.100  1.00  0.00           H
ATOM   4530  C   THR A 279      52.170  40.260  50.210  1.00  0.00           C
ATOM   4531  O   THR A 279      51.980  40.280  51.380  1.00  0.00           O
ATOM   4532  N   LEU A 280      51.990  41.340  49.390  1.00  0.00           N
ATOM   4533  HN  LEU A 280      52.310  41.330  48.450  1.00  0.00           H
ATOM   4534  CA  LEU A 280      51.360  42.490  49.810  1.00  0.00           C
ATOM   4535  HA  LEU A 280      51.910  42.940  50.620  1.00  0.00           H
ATOM   4536  CB  LEU A 280      50.940  43.420  48.590  1.00  0.00           C
ATOM   4537  HB1 LEU A 280      50.000  43.090  48.080  1.00  0.00           H
ATOM   4538  HB2 LEU A 280      51.790  43.420  47.880  1.00  0.00           H
ATOM   4539  CG  LEU A 280      50.680  44.880  48.990  1.00  0.00           C
ATOM   4540  HG  LEU A 280      49.840  45.010  49.690  1.00  0.00           H
ATOM   4541  CD1 LEU A 280      52.060  45.460  49.430  1.00  0.00           C
ATOM   4542 HD11 LEU A 280      51.950  46.540  49.660  1.00  0.00           H
ATOM   4543 HD12 LEU A 280      52.850  45.520  48.650  1.00  0.00           H
ATOM   4544 HD13 LEU A 280      52.500  44.900  50.290  1.00  0.00           H
ATOM   4545  CD2 LEU A 280      50.320  45.580  47.670  1.00  0.00           C
ATOM   4546 HD21 LEU A 280      51.200  45.740  47.000  1.00  0.00           H
ATOM   4547 HD22 LEU A 280      49.770  46.510  47.940  1.00  0.00           H
ATOM   4548 HD23 LEU A 280      49.520  45.000  47.170  1.00  0.00           H
ATOM   4549  C   LEU A 280      49.950  42.350  50.510  1.00  0.00           C
ATOM   4550  O   LEU A 280      49.530  43.160  51.330  1.00  0.00           O
ATOM   4551  N   SER A 281      49.210  41.220  50.200  1.00  0.00           N
ATOM   4552  HN  SER A 281      49.560  40.480  49.630  1.00  0.00           H
ATOM   4553  CA  SER A 281      47.870  41.000  50.780  1.00  0.00           C
ATOM   4554  HA  SER A 281      47.210  41.850  50.690  1.00  0.00           H
ATOM   4555  CB  SER A 281      47.030  39.800  50.270  1.00  0.00           C
ATOM   4556  HB1 SER A 281      45.990  39.920  50.660  1.00  0.00           H
ATOM   4557  HB2 SER A 281      47.430  38.820  50.600  1.00  0.00           H
ATOM   4558  OG  SER A 281      46.820  39.960  48.830  1.00  0.00           O
ATOM   4559  HG1 SER A 281      47.670  39.880  48.400  1.00  0.00           H
ATOM   4560  C   SER A 281      48.000  40.810  52.380  1.00  0.00           C
ATOM   4561  O   SER A 281      47.190  41.210  53.190  1.00  0.00           O
ATOM   4562  N   PHE A 282      49.080  40.160  52.830  1.00  0.00           N
ATOM   4563  HN  PHE A 282      49.750  39.870  52.140  1.00  0.00           H
ATOM   4564  CA  PHE A 282      49.420  40.000  54.230  1.00  0.00           C
ATOM   4565  HA  PHE A 282      48.600  39.520  54.730  1.00  0.00           H
ATOM   4566  CB  PHE A 282      50.660  39.100  54.260  1.00  0.00           C
ATOM   4567  HB1 PHE A 282      51.530  39.670  53.870  1.00  0.00           H
ATOM   4568  HB2 PHE A 282      50.550  38.240  53.560  1.00  0.00           H
ATOM   4569  CG  PHE A 282      50.970  38.700  55.680  1.00  0.00           C
ATOM   4570  CD1 PHE A 282      52.240  38.950  56.420  1.00  0.00           C
ATOM   4571  HD1 PHE A 282      52.870  39.760  56.120  1.00  0.00           H
ATOM   4572  CE1 PHE A 282      52.320  38.360  57.690  1.00  0.00           C
ATOM   4573  HE1 PHE A 282      53.250  38.490  58.220  1.00  0.00           H
ATOM   4574  CZ  PHE A 282      51.300  37.580  58.270  1.00  0.00           C
ATOM   4575  HZ  PHE A 282      51.530  37.210  59.250  1.00  0.00           H
ATOM   4576  CD2 PHE A 282      49.980  37.910  56.280  1.00  0.00           C
ATOM   4577  HD2 PHE A 282      49.070  37.700  55.740  1.00  0.00           H
ATOM   4578  CE2 PHE A 282      50.160  37.310  57.520  1.00  0.00           C
ATOM   4579  HE2 PHE A 282      49.360  36.630  57.800  1.00  0.00           H
ATOM   4580  C   PHE A 282      49.690  41.270  54.960  1.00  0.00           C
ATOM   4581  O   PHE A 282      49.360  41.480  56.070  1.00  0.00           O
ATOM   4582  N   THR A 283      50.270  42.220  54.250  1.00  0.00           N
ATOM   4583  HN  THR A 283      50.530  41.990  53.310  1.00  0.00           H
ATOM   4584  CA  THR A 283      50.620  43.590  54.690  1.00  0.00           C
ATOM   4585  HA  THR A 283      51.170  43.390  55.610  1.00  0.00           H
ATOM   4586  CB  THR A 283      51.430  44.310  53.620  1.00  0.00           C
ATOM   4587  HB  THR A 283      50.820  44.600  52.730  1.00  0.00           H
ATOM   4588  OG1 THR A 283      52.550  43.540  53.180  1.00  0.00           O
ATOM   4589  HG1 THR A 283      52.900  43.250  54.030  1.00  0.00           H
ATOM   4590  CG2 THR A 283      52.020  45.620  54.170  1.00  0.00           C
ATOM   4591 HG21 THR A 283      52.700  45.320  55.010  1.00  0.00           H
ATOM   4592 HG22 THR A 283      51.230  46.280  54.560  1.00  0.00           H
ATOM   4593 HG23 THR A 283      52.530  46.240  53.410  1.00  0.00           H
ATOM   4594  C   THR A 283      49.340  44.330  55.110  1.00  0.00           C
ATOM   4595  O   THR A 283      49.390  45.010  56.110  1.00  0.00           O
ATOM   4596  N   TYR A 284      48.200  44.090  54.510  1.00  0.00           N
ATOM   4597  HN  TYR A 284      48.230  43.480  53.730  1.00  0.00           H
ATOM   4598  CA  TYR A 284      46.900  44.560  54.950  1.00  0.00           C
ATOM   4599  HA  TYR A 284      46.970  45.640  54.950  1.00  0.00           H
ATOM   4600  CB  TYR A 284      45.860  44.110  53.920  1.00  0.00           C
ATOM   4601  HB1 TYR A 284      44.830  44.390  54.240  1.00  0.00           H
ATOM   4602  HB2 TYR A 284      46.010  43.010  53.900  1.00  0.00           H
ATOM   4603  CG  TYR A 284      46.030  44.820  52.570  1.00  0.00           C
ATOM   4604  CD1 TYR A 284      45.510  44.080  51.440  1.00  0.00           C
ATOM   4605  HD1 TYR A 284      45.060  43.110  51.590  1.00  0.00           H
ATOM   4606  CE1 TYR A 284      45.670  44.610  50.150  1.00  0.00           C
ATOM   4607  HE1 TYR A 284      45.320  44.050  49.290  1.00  0.00           H
ATOM   4608  CZ  TYR A 284      46.390  45.780  49.980  1.00  0.00           C
ATOM   4609  OH  TYR A 284      46.520  46.390  48.750  1.00  0.00           O
ATOM   4610  HH  TYR A 284      45.990  45.800  48.210  1.00  0.00           H
ATOM   4611  CD2 TYR A 284      46.790  45.990  52.320  1.00  0.00           C
ATOM   4612  HD2 TYR A 284      47.170  46.610  53.120  1.00  0.00           H
ATOM   4613  CE2 TYR A 284      46.950  46.490  51.070  1.00  0.00           C
ATOM   4614  HE2 TYR A 284      47.590  47.350  50.930  1.00  0.00           H
ATOM   4615  C   TYR A 284      46.470  44.250  56.390  1.00  0.00           C
ATOM   4616  O   TYR A 284      45.780  44.980  57.090  1.00  0.00           O
ATOM   4617  N   MET A 285      46.880  43.050  56.950  1.00  0.00           N
ATOM   4618  HN  MET A 285      47.420  42.420  56.410  1.00  0.00           H
ATOM   4619  CA  MET A 285      46.570  42.540  58.240  1.00  0.00           C
ATOM   4620  HA  MET A 285      45.490  42.390  58.170  1.00  0.00           H
ATOM   4621  CB  MET A 285      47.260  41.180  58.470  1.00  0.00           C
ATOM   4622  HB1 MET A 285      47.220  40.860  59.530  1.00  0.00           H
ATOM   4623  HB2 MET A 285      48.360  41.330  58.440  1.00  0.00           H
ATOM   4624  CG  MET A 285      46.780  40.070  57.540  1.00  0.00           C
ATOM   4625  HG1 MET A 285      47.350  39.120  57.690  1.00  0.00           H
ATOM   4626  HG2 MET A 285      47.010  40.370  56.500  1.00  0.00           H
ATOM   4627  SD  MET A 285      44.960  39.530  57.640  1.00  0.00           S
ATOM   4628  CE  MET A 285      44.930  39.380  59.450  1.00  0.00           C
ATOM   4629  HE1 MET A 285      44.270  38.550  59.820  1.00  0.00           H
ATOM   4630  HE2 MET A 285      44.750  40.360  59.930  1.00  0.00           H
ATOM   4631  HE3 MET A 285      45.940  38.980  59.660  1.00  0.00           H
ATOM   4632  C   MET A 285      46.920  43.400  59.410  1.00  0.00           C
ATOM   4633  O   MET A 285      46.230  43.340  60.410  1.00  0.00           O
ATOM   4634  N   ASN A 286      47.910  44.250  59.220  1.00  0.00           N
ATOM   4635  HN  ASN A 286      48.590  44.140  58.480  1.00  0.00           H
ATOM   4636  CA  ASN A 286      48.170  45.290  60.190  1.00  0.00           C
ATOM   4637  HA  ASN A 286      48.610  44.740  61.000  1.00  0.00           H
ATOM   4638  CB  ASN A 286      49.290  46.190  59.680  1.00  0.00           C
ATOM   4639  HB1 ASN A 286      48.980  46.960  58.930  1.00  0.00           H
ATOM   4640  HB2 ASN A 286      50.170  45.570  59.420  1.00  0.00           H
ATOM   4641  CG  ASN A 286      49.990  47.070  60.840  1.00  0.00           C
ATOM   4642  OD1 ASN A 286      50.220  46.530  61.930  1.00  0.00           O
ATOM   4643  ND2 ASN A 286      50.110  48.410  60.710  1.00  0.00           N
ATOM   4644 HD21 ASN A 286      50.390  49.000  61.460  1.00  0.00           H
ATOM   4645 HD22 ASN A 286      49.760  48.890  59.910  1.00  0.00           H
ATOM   4646  C   ASN A 286      46.960  46.000  60.740  1.00  0.00           C
ATOM   4647  O   ASN A 286      46.790  46.360  61.930  1.00  0.00           O
ATOM   4648  N   SER A 287      45.880  46.250  59.870  1.00  0.00           N
ATOM   4649  HN  SER A 287      45.910  45.810  58.970  1.00  0.00           H
ATOM   4650  CA  SER A 287      44.660  46.940  60.270  1.00  0.00           C
ATOM   4651  HA  SER A 287      44.990  47.900  60.600  1.00  0.00           H
ATOM   4652  CB  SER A 287      43.740  47.250  59.090  1.00  0.00           C
ATOM   4653  HB1 SER A 287      44.200  48.140  58.600  1.00  0.00           H
ATOM   4654  HB2 SER A 287      42.680  47.470  59.330  1.00  0.00           H
ATOM   4655  OG  SER A 287      43.640  46.070  58.230  1.00  0.00           O
ATOM   4656  HG1 SER A 287      44.420  45.970  57.700  1.00  0.00           H
ATOM   4657  C   SER A 287      43.830  46.260  61.290  1.00  0.00           C
ATOM   4658  O   SER A 287      43.080  46.940  62.010  1.00  0.00           O
ATOM   4659  N   MET A 288      43.870  44.880  61.300  1.00  0.00           N
ATOM   4660  HN  MET A 288      44.520  44.330  60.790  1.00  0.00           H
ATOM   4661  CA  MET A 288      42.960  44.080  62.020  1.00  0.00           C
ATOM   4662  HA  MET A 288      42.040  44.630  62.200  1.00  0.00           H
ATOM   4663  CB  MET A 288      42.700  42.830  61.150  1.00  0.00           C
ATOM   4664  HB1 MET A 288      41.740  42.330  61.430  1.00  0.00           H
ATOM   4665  HB2 MET A 288      43.590  42.170  61.160  1.00  0.00           H
ATOM   4666  CG  MET A 288      42.620  43.190  59.550  1.00  0.00           C
ATOM   4667  HG1 MET A 288      43.520  43.710  59.190  1.00  0.00           H
ATOM   4668  HG2 MET A 288      41.850  43.980  59.410  1.00  0.00           H
ATOM   4669  SD  MET A 288      42.280  41.820  58.440  1.00  0.00           S
ATOM   4670  CE  MET A 288      42.510  42.780  56.950  1.00  0.00           C
ATOM   4671  HE1 MET A 288      41.660  43.490  56.830  1.00  0.00           H
ATOM   4672  HE2 MET A 288      42.590  42.090  56.090  1.00  0.00           H
ATOM   4673  HE3 MET A 288      43.430  43.420  56.940  1.00  0.00           H
ATOM   4674  C   MET A 288      43.610  43.580  63.330  1.00  0.00           C
ATOM   4675  O   MET A 288      42.950  43.430  64.350  1.00  0.00           O
ATOM   4676  N   LEU A 289      44.980  43.400  63.260  1.00  0.00           N
ATOM   4677  HN  LEU A 289      45.390  43.540  62.360  1.00  0.00           H
ATOM   4678  CA  LEU A 289      45.860  43.070  64.300  1.00  0.00           C
ATOM   4679  HA  LEU A 289      45.480  42.150  64.720  1.00  0.00           H
ATOM   4680  CB  LEU A 289      47.330  42.680  63.690  1.00  0.00           C
ATOM   4681  HB1 LEU A 289      48.020  42.720  64.560  1.00  0.00           H
ATOM   4682  HB2 LEU A 289      47.530  43.470  62.940  1.00  0.00           H
ATOM   4683  CG  LEU A 289      47.400  41.410  62.900  1.00  0.00           C
ATOM   4684  HG  LEU A 289      46.520  41.410  62.220  1.00  0.00           H
ATOM   4685  CD1 LEU A 289      48.620  41.210  62.060  1.00  0.00           C
ATOM   4686 HD11 LEU A 289      48.800  42.150  61.520  1.00  0.00           H
ATOM   4687 HD12 LEU A 289      48.580  40.390  61.310  1.00  0.00           H
ATOM   4688 HD13 LEU A 289      49.520  41.100  62.690  1.00  0.00           H
ATOM   4689  CD2 LEU A 289      47.270  40.240  63.890  1.00  0.00           C
ATOM   4690 HD21 LEU A 289      46.280  40.030  64.360  1.00  0.00           H
ATOM   4691 HD22 LEU A 289      47.960  40.420  64.740  1.00  0.00           H
ATOM   4692 HD23 LEU A 289      47.550  39.280  63.400  1.00  0.00           H
ATOM   4693  C   LEU A 289      46.060  44.200  65.350  1.00  0.00           C
ATOM   4694  O   LEU A 289      46.180  43.900  66.530  1.00  0.00           O
ATOM   4695  N   ASP A 290      46.200  45.480  64.960  1.00  0.00           N
ATOM   4696  HN  ASP A 290      45.940  45.610  64.000  1.00  0.00           H
ATOM   4697  CA  ASP A 290      46.630  46.530  65.900  1.00  0.00           C
ATOM   4698  HA  ASP A 290      47.520  46.210  66.410  1.00  0.00           H
ATOM   4699  CB  ASP A 290      46.890  47.950  65.200  1.00  0.00           C
ATOM   4700  HB1 ASP A 290      47.030  48.800  65.890  1.00  0.00           H
ATOM   4701  HB2 ASP A 290      46.030  48.060  64.500  1.00  0.00           H
ATOM   4702  CG  ASP A 290      48.030  47.850  64.220  1.00  0.00           C
ATOM   4703  OD1 ASP A 290      48.260  48.730  63.420  1.00  0.00           O
ATOM   4704  OD2 ASP A 290      48.880  46.730  64.290  1.00  0.00           O
ATOM   4705  HD2 ASP A 290      49.490  46.780  63.550  1.00  0.00           H
ATOM   4706  C   ASP A 290      45.700  46.760  67.150  1.00  0.00           C
ATOM   4707  O   ASP A 290      46.250  46.810  68.200  1.00  0.00           O
ATOM   4708  N   PRO A 291      44.390  46.770  67.200  1.00  0.00           N
ATOM   4709  CD  PRO A 291      43.530  46.910  66.010  1.00  0.00           C
ATOM   4710  HD1 PRO A 291      43.660  46.080  65.280  1.00  0.00           H
ATOM   4711  HD2 PRO A 291      43.720  47.880  65.500  1.00  0.00           H
ATOM   4712  CA  PRO A 291      43.700  46.960  68.470  1.00  0.00           C
ATOM   4713  HA  PRO A 291      44.230  47.650  69.120  1.00  0.00           H
ATOM   4714  CB  PRO A 291      42.310  47.350  68.000  1.00  0.00           C
ATOM   4715  HB1 PRO A 291      42.340  48.460  67.870  1.00  0.00           H
ATOM   4716  HB2 PRO A 291      41.400  47.040  68.580  1.00  0.00           H
ATOM   4717  CG  PRO A 291      42.150  46.960  66.500  1.00  0.00           C
ATOM   4718  HG1 PRO A 291      41.720  45.930  66.530  1.00  0.00           H
ATOM   4719  HG2 PRO A 291      41.490  47.610  65.890  1.00  0.00           H
ATOM   4720  C   PRO A 291      43.690  45.700  69.310  1.00  0.00           C
ATOM   4721  O   PRO A 291      43.830  45.800  70.480  1.00  0.00           O
ATOM   4722  N   VAL A 292      43.480  44.510  68.650  1.00  0.00           N
ATOM   4723  HN  VAL A 292      43.460  44.500  67.660  1.00  0.00           H
ATOM   4724  CA  VAL A 292      43.340  43.250  69.290  1.00  0.00           C
ATOM   4725  HA  VAL A 292      42.550  43.350  70.020  1.00  0.00           H
ATOM   4726  CB  VAL A 292      42.900  42.140  68.280  1.00  0.00           C
ATOM   4727  HB  VAL A 292      41.900  42.460  67.910  1.00  0.00           H
ATOM   4728  CG1 VAL A 292      43.780  41.830  67.040  1.00  0.00           C
ATOM   4729 HG11 VAL A 292      44.020  42.740  66.460  1.00  0.00           H
ATOM   4730 HG12 VAL A 292      43.500  41.030  66.330  1.00  0.00           H
ATOM   4731 HG13 VAL A 292      44.770  41.550  67.480  1.00  0.00           H
ATOM   4732  CG2 VAL A 292      42.630  40.830  69.090  1.00  0.00           C
ATOM   4733 HG21 VAL A 292      43.540  40.220  69.300  1.00  0.00           H
ATOM   4734 HG22 VAL A 292      42.100  40.120  68.430  1.00  0.00           H
ATOM   4735 HG23 VAL A 292      42.060  40.960  70.040  1.00  0.00           H
ATOM   4736  C   VAL A 292      44.610  42.860  70.060  1.00  0.00           C
ATOM   4737  O   VAL A 292      44.610  42.320  71.170  1.00  0.00           O
ATOM   4738  N   VAL A 293      45.810  43.230  69.460  1.00  0.00           N
ATOM   4739  HN  VAL A 293      45.780  43.640  68.540  1.00  0.00           H
ATOM   4740  CA  VAL A 293      47.120  43.280  70.080  1.00  0.00           C
ATOM   4741  HA  VAL A 293      47.300  42.420  70.720  1.00  0.00           H
ATOM   4742  CB  VAL A 293      48.270  43.400  69.070  1.00  0.00           C
ATOM   4743  HB  VAL A 293      48.020  44.070  68.210  1.00  0.00           H
ATOM   4744  CG1 VAL A 293      49.570  43.720  69.790  1.00  0.00           C
ATOM   4745 HG11 VAL A 293      49.520  44.820  70.020  1.00  0.00           H
ATOM   4746 HG12 VAL A 293      50.440  43.590  69.100  1.00  0.00           H
ATOM   4747 HG13 VAL A 293      49.710  43.130  70.710  1.00  0.00           H
ATOM   4748  CG2 VAL A 293      48.320  41.970  68.450  1.00  0.00           C
ATOM   4749 HG21 VAL A 293      47.300  41.550  68.410  1.00  0.00           H
ATOM   4750 HG22 VAL A 293      48.860  41.280  69.120  1.00  0.00           H
ATOM   4751 HG23 VAL A 293      48.810  41.960  67.460  1.00  0.00           H
ATOM   4752  C   VAL A 293      47.330  44.470  71.170  1.00  0.00           C
ATOM   4753  O   VAL A 293      47.650  44.250  72.360  1.00  0.00           O
ATOM   4754  N   TYR A 294      47.070  45.700  70.770  1.00  0.00           N
ATOM   4755  HN  TYR A 294      46.720  45.890  69.860  1.00  0.00           H
ATOM   4756  CA  TYR A 294      47.440  46.830  71.600  1.00  0.00           C
ATOM   4757  HA  TYR A 294      48.440  46.540  71.910  1.00  0.00           H
ATOM   4758  CB  TYR A 294      47.660  48.090  70.720  1.00  0.00           C
ATOM   4759  HB1 TYR A 294      46.640  48.340  70.350  1.00  0.00           H
ATOM   4760  HB2 TYR A 294      48.350  47.910  69.860  1.00  0.00           H
ATOM   4761  CG  TYR A 294      48.250  49.250  71.540  1.00  0.00           C
ATOM   4762  CD1 TYR A 294      49.540  49.040  72.110  1.00  0.00           C
ATOM   4763  HD1 TYR A 294      49.970  48.050  72.040  1.00  0.00           H
ATOM   4764  CE1 TYR A 294      50.220  50.080  72.730  1.00  0.00           C
ATOM   4765  HE1 TYR A 294      51.140  49.920  73.270  1.00  0.00           H
ATOM   4766  CZ  TYR A 294      49.580  51.300  72.930  1.00  0.00           C
ATOM   4767  OH  TYR A 294      50.180  52.240  73.760  1.00  0.00           O
ATOM   4768  HH  TYR A 294      49.500  52.870  74.010  1.00  0.00           H
ATOM   4769  CD2 TYR A 294      47.640  50.500  71.620  1.00  0.00           C
ATOM   4770  HD2 TYR A 294      46.640  50.620  71.230  1.00  0.00           H
ATOM   4771  CE2 TYR A 294      48.310  51.510  72.360  1.00  0.00           C
ATOM   4772  HE2 TYR A 294      47.780  52.420  72.590  1.00  0.00           H
ATOM   4773  C   TYR A 294      46.600  47.080  72.880  1.00  0.00           C
ATOM   4774  O   TYR A 294      47.170  47.440  73.920  1.00  0.00           O
ATOM   4775  N   TYR A 295      45.330  46.740  72.860  1.00  0.00           N
ATOM   4776  HN  TYR A 295      44.900  46.380  72.040  1.00  0.00           H
ATOM   4777  CA  TYR A 295      44.410  46.780  74.010  1.00  0.00           C
ATOM   4778  HA  TYR A 295      44.650  47.690  74.520  1.00  0.00           H
ATOM   4779  CB  TYR A 295      42.910  46.980  73.510  1.00  0.00           C
ATOM   4780  HB1 TYR A 295      42.260  47.050  74.410  1.00  0.00           H
ATOM   4781  HB2 TYR A 295      42.440  46.190  72.890  1.00  0.00           H
ATOM   4782  CG  TYR A 295      42.810  48.280  72.760  1.00  0.00           C
ATOM   4783  CD1 TYR A 295      42.370  48.320  71.390  1.00  0.00           C
ATOM   4784  HD1 TYR A 295      42.060  47.400  70.930  1.00  0.00           H
ATOM   4785  CE1 TYR A 295      42.010  49.580  70.810  1.00  0.00           C
ATOM   4786  HE1 TYR A 295      41.580  49.610  69.820  1.00  0.00           H
ATOM   4787  CZ  TYR A 295      42.200  50.790  71.500  1.00  0.00           C
ATOM   4788  OH  TYR A 295      41.890  52.050  70.910  1.00  0.00           O
ATOM   4789  HH  TYR A 295      42.010  51.880  69.970  1.00  0.00           H
ATOM   4790  CD2 TYR A 295      43.020  49.500  73.400  1.00  0.00           C
ATOM   4791  HD2 TYR A 295      43.280  49.510  74.450  1.00  0.00           H
ATOM   4792  CE2 TYR A 295      42.740  50.720  72.770  1.00  0.00           C
ATOM   4793  HE2 TYR A 295      42.780  51.650  73.300  1.00  0.00           H
ATOM   4794  C   TYR A 295      44.400  45.570  74.940  1.00  0.00           C
ATOM   4795  O   TYR A 295      43.910  45.630  76.070  1.00  0.00           O
ATOM   4796  N   PHE A 296      44.970  44.400  74.580  1.00  0.00           N
ATOM   4797  HN  PHE A 296      45.360  44.360  73.660  1.00  0.00           H
ATOM   4798  CA  PHE A 296      44.900  43.190  75.390  1.00  0.00           C
ATOM   4799  HA  PHE A 296      44.590  43.490  76.380  1.00  0.00           H
ATOM   4800  CB  PHE A 296      43.910  42.090  74.850  1.00  0.00           C
ATOM   4801  HB1 PHE A 296      43.640  41.560  75.800  1.00  0.00           H
ATOM   4802  HB2 PHE A 296      44.370  41.450  74.080  1.00  0.00           H
ATOM   4803  CG  PHE A 296      42.570  42.680  74.340  1.00  0.00           C
ATOM   4804  CD1 PHE A 296      41.980  42.330  73.050  1.00  0.00           C
ATOM   4805  HD1 PHE A 296      42.520  41.600  72.460  1.00  0.00           H
ATOM   4806  CE1 PHE A 296      40.830  42.950  72.640  1.00  0.00           C
ATOM   4807  HE1 PHE A 296      40.460  42.740  71.640  1.00  0.00           H
ATOM   4808  CZ  PHE A 296      40.270  44.000  73.430  1.00  0.00           C
ATOM   4809  HZ  PHE A 296      39.330  44.440  73.160  1.00  0.00           H
ATOM   4810  CD2 PHE A 296      41.930  43.610  75.230  1.00  0.00           C
ATOM   4811  HD2 PHE A 296      42.360  43.890  76.180  1.00  0.00           H
ATOM   4812  CE2 PHE A 296      40.850  44.340  74.670  1.00  0.00           C
ATOM   4813  HE2 PHE A 296      40.470  45.140  75.270  1.00  0.00           H
ATOM   4814  C   PHE A 296      46.330  42.590  75.670  1.00  0.00           C
ATOM   4815  O   PHE A 296      46.410  41.660  76.460  1.00  0.00           O
ATOM   4816  N   SER A 297      47.480  43.090  75.080  1.00  0.00           N
ATOM   4817  HN  SER A 297      47.500  43.810  74.380  1.00  0.00           H
ATOM   4818  CA  SER A 297      48.710  42.440  75.290  1.00  0.00           C
ATOM   4819  HA  SER A 297      48.550  41.360  75.300  1.00  0.00           H
ATOM   4820  CB  SER A 297      49.850  42.400  74.170  1.00  0.00           C
ATOM   4821  HB1 SER A 297      50.790  41.870  74.450  1.00  0.00           H
ATOM   4822  HB2 SER A 297      50.070  43.460  73.970  1.00  0.00           H
ATOM   4823  OG  SER A 297      49.220  41.890  73.020  1.00  0.00           O
ATOM   4824  HG1 SER A 297      48.530  42.540  72.850  1.00  0.00           H
ATOM   4825  C   SER A 297      49.420  42.800  76.660  1.00  0.00           C
ATOM   4826  O   SER A 297      50.320  42.110  77.100  1.00  0.00           O
ATOM   4827  N   SER A 298      49.030  43.930  77.240  1.00  0.00           N
ATOM   4828  HN  SER A 298      48.370  44.450  76.700  1.00  0.00           H
ATOM   4829  CA  SER A 298      49.260  44.310  78.590  1.00  0.00           C
ATOM   4830  HA  SER A 298      49.480  43.360  79.060  1.00  0.00           H
ATOM   4831  CB  SER A 298      50.510  45.210  78.770  1.00  0.00           C
ATOM   4832  HB1 SER A 298      50.160  46.160  78.310  1.00  0.00           H
ATOM   4833  HB2 SER A 298      51.460  44.850  78.320  1.00  0.00           H
ATOM   4834  OG  SER A 298      50.760  45.520  80.130  1.00  0.00           O
ATOM   4835  HG1 SER A 298      50.310  46.310  80.430  1.00  0.00           H
ATOM   4836  C   SER A 298      48.020  44.930  79.130  1.00  0.00           C
ATOM   4837  O   SER A 298      47.590  45.810  78.340  1.00  0.00           O
ATOM   4838  N   PRO A 299      47.360  44.630  80.240  1.00  0.00           N
ATOM   4839  CD  PRO A 299      47.640  43.430  81.030  1.00  0.00           C
ATOM   4840  HD1 PRO A 299      48.470  43.590  81.760  1.00  0.00           H
ATOM   4841  HD2 PRO A 299      47.860  42.560  80.380  1.00  0.00           H
ATOM   4842  CA  PRO A 299      46.120  45.250  80.670  1.00  0.00           C
ATOM   4843  HA  PRO A 299      45.420  44.980  79.880  1.00  0.00           H
ATOM   4844  CB  PRO A 299      45.670  44.600  81.960  1.00  0.00           C
ATOM   4845  HB1 PRO A 299      44.590  44.370  82.040  1.00  0.00           H
ATOM   4846  HB2 PRO A 299      45.900  45.240  82.830  1.00  0.00           H
ATOM   4847  CG  PRO A 299      46.470  43.220  81.950  1.00  0.00           C
ATOM   4848  HG1 PRO A 299      46.780  42.950  82.980  1.00  0.00           H
ATOM   4849  HG2 PRO A 299      45.840  42.410  81.540  1.00  0.00           H
ATOM   4850  C   PRO A 299      45.960  46.760  80.440  1.00  0.00           C
ATOM   4851  O   PRO A 299      46.830  47.510  80.780  1.00  0.00           O
ATOM   4852  N   SER A 300      44.850  47.200  79.840  1.00  0.00           N
ATOM   4853  HN  SER A 300      44.120  46.570  79.570  1.00  0.00           H
ATOM   4854  CA  SER A 300      44.640  48.590  79.430  1.00  0.00           C
ATOM   4855  HA  SER A 300      45.590  49.080  79.580  1.00  0.00           H
ATOM   4856  CB  SER A 300      44.170  48.770  77.960  1.00  0.00           C
ATOM   4857  HB1 SER A 300      43.160  48.400  77.720  1.00  0.00           H
ATOM   4858  HB2 SER A 300      44.920  48.120  77.460  1.00  0.00           H
ATOM   4859  OG  SER A 300      44.380  50.130  77.590  1.00  0.00           O
ATOM   4860  HG1 SER A 300      45.090  49.990  76.980  1.00  0.00           H
ATOM   4861  C   SER A 300      43.560  49.200  80.390  1.00  0.00           C
ATOM   4862  O   SER A 300      43.470  50.450  80.660  1.00  0.00           O
ATOM   4863  NT  SER A 300      42.740  48.370  81.020  1.00  0.00           N
ATOM   4864  HNT SER A 300      42.750  47.420  80.710  1.00  0.00           H
ATOM   4865  CAT SER A 300      41.770  48.760  82.080  1.00  0.00           C
ATOM   4866  HT1 SER A 300      41.570  49.850  82.150  1.00  0.00           H
ATOM   4867  HT2 SER A 300      42.130  48.460  83.090  1.00  0.00           H
ATOM   4868  HT3 SER A 300      40.840  48.180  81.990  1.00  0.00           H
TER
ENDMDL
