# Supplementary material for: Structural basis of hydroxycarboxylic acid receptor signaling mechanisms through ligand binding
Source: Nat Commun. 2023 Sep 22;14:5899. doi: 10.1038/s41467-023-41650-7 (PMC10516952; doi:10.1038/s41467-023-41650-7)
Supplement: Supplementary file 4 — Source Data [file 41467_2023_41650_MOESM4_ESM.zip › source file/molecular dynamics simulations trajectories/without_gsk_run2/without_gsk_run2_200ns.pdb]

REMARK    GENERATED BY TRJCONV
TITLE     Title t= 200000.00000 step= 100000000
REMARK    THIS IS A SIMULATION BOX
CRYST1   95.621   95.621  112.048  90.00  90.00  90.00 P 1           1
MODEL        1
ATOM      1  CAY HSD A   9      50.920  40.770  28.020  1.00  0.00           C
ATOM      2  HY1 HSD A   9      51.320  41.180  28.980  1.00  0.00           H
ATOM      3  HY2 HSD A   9      51.690  40.080  27.610  1.00  0.00           H
ATOM      4  HY3 HSD A   9      50.020  40.180  28.270  1.00  0.00           H
ATOM      5  CY  HSD A   9      50.530  41.750  27.060  1.00  0.00           C
ATOM      6  OY  HSD A   9      51.320  41.950  26.100  1.00  0.00           O
ATOM      7  N   HSD A   9      49.370  42.500  27.230  1.00  0.00           N
ATOM      8  HN  HSD A   9      48.830  42.420  28.060  1.00  0.00           H
ATOM      9  CA  HSD A   9      48.860  43.280  26.170  1.00  0.00           C
ATOM     10  HA  HSD A   9      49.180  42.820  25.240  1.00  0.00           H
ATOM     11  CB  HSD A   9      47.340  43.290  26.160  1.00  0.00           C
ATOM     12  HB1 HSD A   9      46.860  43.850  26.980  1.00  0.00           H
ATOM     13  HB2 HSD A   9      46.920  42.260  26.200  1.00  0.00           H
ATOM     14  ND1 HSD A   9      47.070  43.320  23.690  1.00  0.00           N
ATOM     15  HD1 HSD A   9      47.800  42.640  23.610  1.00  0.00           H
ATOM     16  CG  HSD A   9      46.840  43.880  24.920  1.00  0.00           C
ATOM     17  CE1 HSD A   9      46.390  44.060  22.740  1.00  0.00           C
ATOM     18  HE1 HSD A   9      46.720  43.950  21.700  1.00  0.00           H
ATOM     19  NE2 HSD A   9      45.780  45.080  23.300  1.00  0.00           N
ATOM     20  CD2 HSD A   9      46.050  44.980  24.690  1.00  0.00           C
ATOM     21  HD2 HSD A   9      45.470  45.530  25.420  1.00  0.00           H
ATOM     22  C   HSD A   9      49.440  44.690  26.250  1.00  0.00           C
ATOM     23  O   HSD A   9      49.400  45.290  27.360  1.00  0.00           O
ATOM     24  N   PHE A  10      49.990  45.240  25.160  1.00  0.00           N
ATOM     25  HN  PHE A  10      50.000  44.820  24.260  1.00  0.00           H
ATOM     26  CA  PHE A  10      50.690  46.560  25.290  1.00  0.00           C
ATOM     27  HA  PHE A  10      51.210  46.460  26.240  1.00  0.00           H
ATOM     28  CB  PHE A  10      51.760  46.850  24.090  1.00  0.00           C
ATOM     29  HB1 PHE A  10      52.030  47.910  24.020  1.00  0.00           H
ATOM     30  HB2 PHE A  10      51.380  46.470  23.110  1.00  0.00           H
ATOM     31  CG  PHE A  10      53.120  46.150  24.260  1.00  0.00           C
ATOM     32  CD1 PHE A  10      53.220  44.770  24.660  1.00  0.00           C
ATOM     33  HD1 PHE A  10      52.350  44.130  24.770  1.00  0.00           H
ATOM     34  CE1 PHE A  10      54.500  44.230  24.780  1.00  0.00           C
ATOM     35  HE1 PHE A  10      54.480  43.200  25.120  1.00  0.00           H
ATOM     36  CZ  PHE A  10      55.670  44.940  24.620  1.00  0.00           C
ATOM     37  HZ  PHE A  10      56.670  44.530  24.730  1.00  0.00           H
ATOM     38  CD2 PHE A  10      54.300  46.830  24.110  1.00  0.00           C
ATOM     39  HD2 PHE A  10      54.130  47.890  23.990  1.00  0.00           H
ATOM     40  CE2 PHE A  10      55.570  46.310  24.220  1.00  0.00           C
ATOM     41  HE2 PHE A  10      56.510  46.840  24.130  1.00  0.00           H
ATOM     42  C   PHE A  10      49.710  47.720  25.310  1.00  0.00           C
ATOM     43  O   PHE A  10      48.960  47.830  24.390  1.00  0.00           O
ATOM     44  N   LEU A  11      49.610  48.430  26.440  1.00  0.00           N
ATOM     45  HN  LEU A  11      50.290  48.290  27.160  1.00  0.00           H
ATOM     46  CA  LEU A  11      48.710  49.520  26.720  1.00  0.00           C
ATOM     47  HA  LEU A  11      48.150  49.710  25.820  1.00  0.00           H
ATOM     48  CB  LEU A  11      47.680  49.130  27.830  1.00  0.00           C
ATOM     49  HB1 LEU A  11      47.200  50.040  28.270  1.00  0.00           H
ATOM     50  HB2 LEU A  11      48.170  48.730  28.740  1.00  0.00           H
ATOM     51  CG  LEU A  11      46.690  48.070  27.530  1.00  0.00           C
ATOM     52  HG  LEU A  11      47.120  47.060  27.390  1.00  0.00           H
ATOM     53  CD1 LEU A  11      45.650  47.910  28.630  1.00  0.00           C
ATOM     54 HD11 LEU A  11      44.900  48.700  28.820  1.00  0.00           H
ATOM     55 HD12 LEU A  11      46.230  47.850  29.570  1.00  0.00           H
ATOM     56 HD13 LEU A  11      45.130  46.940  28.450  1.00  0.00           H
ATOM     57  CD2 LEU A  11      45.870  48.430  26.240  1.00  0.00           C
ATOM     58 HD21 LEU A  11      45.770  49.530  26.210  1.00  0.00           H
ATOM     59 HD22 LEU A  11      44.840  48.040  26.360  1.00  0.00           H
ATOM     60 HD23 LEU A  11      46.330  48.120  25.270  1.00  0.00           H
ATOM     61  C   LEU A  11      49.500  50.740  27.150  1.00  0.00           C
ATOM     62  O   LEU A  11      50.600  50.630  27.630  1.00  0.00           O
ATOM     63  N   GLU A  12      48.960  51.930  27.090  1.00  0.00           N
ATOM     64  HN  GLU A  12      47.990  52.080  26.930  1.00  0.00           H
ATOM     65  CA  GLU A  12      49.570  53.230  27.560  1.00  0.00           C
ATOM     66  HA  GLU A  12      50.590  53.210  27.190  1.00  0.00           H
ATOM     67  CB  GLU A  12      49.000  54.360  26.610  1.00  0.00           C
ATOM     68  HB1 GLU A  12      47.900  54.290  26.460  1.00  0.00           H
ATOM     69  HB2 GLU A  12      49.450  54.060  25.640  1.00  0.00           H
ATOM     70  CG  GLU A  12      49.600  55.700  26.810  1.00  0.00           C
ATOM     71  HG1 GLU A  12      50.700  55.530  26.770  1.00  0.00           H
ATOM     72  HG2 GLU A  12      49.310  56.210  27.760  1.00  0.00           H
ATOM     73  CD  GLU A  12      49.290  56.550  25.600  1.00  0.00           C
ATOM     74  OE1 GLU A  12      50.230  56.990  24.870  1.00  0.00           O
ATOM     75  OE2 GLU A  12      48.170  57.010  25.490  1.00  0.00           O
ATOM     76  C   GLU A  12      49.470  53.640  29.060  1.00  0.00           C
ATOM     77  O   GLU A  12      48.430  54.090  29.550  1.00  0.00           O
ATOM     78  N   ILE A  13      50.550  53.590  29.800  1.00  0.00           N
ATOM     79  HN  ILE A  13      51.430  53.490  29.340  1.00  0.00           H
ATOM     80  CA  ILE A  13      50.520  54.030  31.170  1.00  0.00           C
ATOM     81  HA  ILE A  13      49.550  54.180  31.640  1.00  0.00           H
ATOM     82  CB  ILE A  13      51.160  52.960  32.050  1.00  0.00           C
ATOM     83  HB  ILE A  13      52.260  52.880  31.890  1.00  0.00           H
ATOM     84  CG2 ILE A  13      50.880  53.340  33.530  1.00  0.00           C
ATOM     85 HG21 ILE A  13      49.840  53.680  33.740  1.00  0.00           H
ATOM     86 HG22 ILE A  13      51.660  54.090  33.790  1.00  0.00           H
ATOM     87 HG23 ILE A  13      51.120  52.480  34.200  1.00  0.00           H
ATOM     88  CG1 ILE A  13      50.640  51.510  31.700  1.00  0.00           C
ATOM     89 HG11 ILE A  13      51.210  50.840  32.380  1.00  0.00           H
ATOM     90 HG12 ILE A  13      50.740  51.320  30.610  1.00  0.00           H
ATOM     91  CD  ILE A  13      49.090  51.280  31.900  1.00  0.00           C
ATOM     92  HD1 ILE A  13      48.680  50.350  31.450  1.00  0.00           H
ATOM     93  HD2 ILE A  13      48.530  52.140  31.460  1.00  0.00           H
ATOM     94  HD3 ILE A  13      48.820  51.160  32.970  1.00  0.00           H
ATOM     95  C   ILE A  13      51.330  55.320  31.310  1.00  0.00           C
ATOM     96  O   ILE A  13      52.530  55.430  31.110  1.00  0.00           O
ATOM     97  N   ASP A  14      50.670  56.500  31.680  1.00  0.00           N
ATOM     98  HN  ASP A  14      49.800  56.350  32.140  1.00  0.00           H
ATOM     99  CA  ASP A  14      51.270  57.810  31.740  1.00  0.00           C
ATOM    100  HA  ASP A  14      50.430  58.490  31.780  1.00  0.00           H
ATOM    101  CB  ASP A  14      52.070  58.110  32.990  1.00  0.00           C
ATOM    102  HB1 ASP A  14      52.410  59.170  32.890  1.00  0.00           H
ATOM    103  HB2 ASP A  14      52.940  57.420  32.980  1.00  0.00           H
ATOM    104  CG  ASP A  14      51.270  57.960  34.290  1.00  0.00           C
ATOM    105  OD1 ASP A  14      51.910  57.910  35.360  1.00  0.00           O
ATOM    106  OD2 ASP A  14      50.010  57.900  34.250  1.00  0.00           O
ATOM    107  C   ASP A  14      51.910  58.240  30.490  1.00  0.00           C
ATOM    108  O   ASP A  14      53.040  58.720  30.460  1.00  0.00           O
ATOM    109  N   LYS A  15      51.280  58.030  29.330  1.00  0.00           N
ATOM    110  HN  LYS A  15      50.440  57.500  29.430  1.00  0.00           H
ATOM    111  CA  LYS A  15      51.630  58.270  27.960  1.00  0.00           C
ATOM    112  HA  LYS A  15      50.740  58.030  27.390  1.00  0.00           H
ATOM    113  CB  LYS A  15      51.750  59.820  27.550  1.00  0.00           C
ATOM    114  HB1 LYS A  15      51.910  59.890  26.450  1.00  0.00           H
ATOM    115  HB2 LYS A  15      52.650  60.160  28.130  1.00  0.00           H
ATOM    116  CG  LYS A  15      50.490  60.680  27.980  1.00  0.00           C
ATOM    117  HG1 LYS A  15      50.650  61.760  27.810  1.00  0.00           H
ATOM    118  HG2 LYS A  15      50.240  60.550  29.050  1.00  0.00           H
ATOM    119  CD  LYS A  15      49.260  60.250  27.230  1.00  0.00           C
ATOM    120  HD1 LYS A  15      48.450  60.940  27.540  1.00  0.00           H
ATOM    121  HD2 LYS A  15      48.890  59.300  27.660  1.00  0.00           H
ATOM    122  CE  LYS A  15      49.210  60.330  25.750  1.00  0.00           C
ATOM    123  HE1 LYS A  15      50.050  59.750  25.300  1.00  0.00           H
ATOM    124  HE2 LYS A  15      49.310  61.370  25.390  1.00  0.00           H
ATOM    125  NZ  LYS A  15      48.000  59.720  25.240  1.00  0.00           N
ATOM    126  HZ1 LYS A  15      47.200  60.030  25.830  1.00  0.00           H
ATOM    127  HZ2 LYS A  15      48.160  58.700  25.350  1.00  0.00           H
ATOM    128  HZ3 LYS A  15      47.800  59.840  24.230  1.00  0.00           H
ATOM    129  C   LYS A  15      52.830  57.460  27.400  1.00  0.00           C
ATOM    130  O   LYS A  15      53.530  57.940  26.490  1.00  0.00           O
ATOM    131  N   LYS A  16      53.180  56.240  27.970  1.00  0.00           N
ATOM    132  HN  LYS A  16      52.800  55.910  28.830  1.00  0.00           H
ATOM    133  CA  LYS A  16      54.030  55.330  27.200  1.00  0.00           C
ATOM    134  HA  LYS A  16      53.980  55.590  26.150  1.00  0.00           H
ATOM    135  CB  LYS A  16      55.570  55.440  27.530  1.00  0.00           C
ATOM    136  HB1 LYS A  16      55.980  56.230  26.870  1.00  0.00           H
ATOM    137  HB2 LYS A  16      56.100  54.500  27.230  1.00  0.00           H
ATOM    138  CG  LYS A  16      55.930  55.740  29.000  1.00  0.00           C
ATOM    139  HG1 LYS A  16      55.420  56.690  29.280  1.00  0.00           H
ATOM    140  HG2 LYS A  16      57.020  55.940  29.110  1.00  0.00           H
ATOM    141  CD  LYS A  16      55.610  54.540  29.940  1.00  0.00           C
ATOM    142  HD1 LYS A  16      56.220  53.710  29.540  1.00  0.00           H
ATOM    143  HD2 LYS A  16      54.530  54.290  29.910  1.00  0.00           H
ATOM    144  CE  LYS A  16      55.980  54.740  31.400  1.00  0.00           C
ATOM    145  HE1 LYS A  16      57.070  54.950  31.360  1.00  0.00           H
ATOM    146  HE2 LYS A  16      55.690  53.790  31.890  1.00  0.00           H
ATOM    147  NZ  LYS A  16      55.250  55.840  32.080  1.00  0.00           N
ATOM    148  HZ1 LYS A  16      55.490  55.760  33.080  1.00  0.00           H
ATOM    149  HZ2 LYS A  16      54.230  55.740  31.870  1.00  0.00           H
ATOM    150  HZ3 LYS A  16      55.620  56.750  31.750  1.00  0.00           H
ATOM    151  C   LYS A  16      53.590  53.870  27.330  1.00  0.00           C
ATOM    152  O   LYS A  16      52.940  53.450  28.280  1.00  0.00           O
ATOM    153  N   ASN A  17      53.790  53.130  26.270  1.00  0.00           N
ATOM    154  HN  ASN A  17      54.520  53.490  25.690  1.00  0.00           H
ATOM    155  CA  ASN A  17      53.360  51.770  26.170  1.00  0.00           C
ATOM    156  HA  ASN A  17      52.290  51.720  26.350  1.00  0.00           H
ATOM    157  CB  ASN A  17      53.650  51.180  24.720  1.00  0.00           C
ATOM    158  HB1 ASN A  17      53.580  50.080  24.640  1.00  0.00           H
ATOM    159  HB2 ASN A  17      54.540  51.530  24.150  1.00  0.00           H
ATOM    160  CG  ASN A  17      52.410  51.700  23.870  1.00  0.00           C
ATOM    161  OD1 ASN A  17      51.610  52.530  24.330  1.00  0.00           O
ATOM    162  ND2 ASN A  17      52.160  51.070  22.740  1.00  0.00           N
ATOM    163 HD21 ASN A  17      51.330  51.230  22.220  1.00  0.00           H
ATOM    164 HD22 ASN A  17      52.690  50.280  22.410  1.00  0.00           H
ATOM    165  C   ASN A  17      53.950  50.810  27.240  1.00  0.00           C
ATOM    166  O   ASN A  17      55.200  50.760  27.430  1.00  0.00           O
ATOM    167  N   CYS A  18      53.070  50.000  27.870  1.00  0.00           N
ATOM    168  HN  CYS A  18      52.080  50.060  27.800  1.00  0.00           H
ATOM    169  CA  CYS A  18      53.530  49.080  28.850  1.00  0.00           C
ATOM    170  HA  CYS A  18      54.560  48.790  28.720  1.00  0.00           H
ATOM    171  CB  CYS A  18      53.500  49.690  30.290  1.00  0.00           C
ATOM    172  HB1 CYS A  18      53.960  49.020  31.060  1.00  0.00           H
ATOM    173  HB2 CYS A  18      52.410  49.840  30.460  1.00  0.00           H
ATOM    174  SG  CYS A  18      54.310  51.280  30.600  1.00  0.00           S
ATOM    175  C   CYS A  18      52.680  47.830  28.680  1.00  0.00           C
ATOM    176  O   CYS A  18      51.540  47.940  28.330  1.00  0.00           O
ATOM    177  N   CYS A  19      53.140  46.640  29.180  1.00  0.00           N
ATOM    178  HN  CYS A  19      54.080  46.660  29.500  1.00  0.00           H
ATOM    179  CA  CYS A  19      52.330  45.420  29.300  1.00  0.00           C
ATOM    180  HA  CYS A  19      51.760  45.280  28.400  1.00  0.00           H
ATOM    181  CB  CYS A  19      53.330  44.180  29.640  1.00  0.00           C
ATOM    182  HB1 CYS A  19      52.770  43.270  29.950  1.00  0.00           H
ATOM    183  HB2 CYS A  19      54.030  44.410  30.480  1.00  0.00           H
ATOM    184  SG  CYS A  19      54.450  43.730  28.300  1.00  0.00           S
ATOM    185  C   CYS A  19      51.330  45.480  30.440  1.00  0.00           C
ATOM    186  O   CYS A  19      51.710  45.800  31.600  1.00  0.00           O
ATOM    187  N   VAL A  20      50.080  45.210  30.150  1.00  0.00           N
ATOM    188  HN  VAL A  20      49.850  45.010  29.200  1.00  0.00           H
ATOM    189  CA  VAL A  20      48.980  45.030  31.170  1.00  0.00           C
ATOM    190  HA  VAL A  20      49.330  45.090  32.180  1.00  0.00           H
ATOM    191  CB  VAL A  20      47.860  45.980  30.940  1.00  0.00           C
ATOM    192  HB  VAL A  20      47.560  45.990  29.870  1.00  0.00           H
ATOM    193  CG1 VAL A  20      46.530  45.740  31.770  1.00  0.00           C
ATOM    194 HG11 VAL A  20      46.780  45.760  32.860  1.00  0.00           H
ATOM    195 HG12 VAL A  20      46.200  44.690  31.580  1.00  0.00           H
ATOM    196 HG13 VAL A  20      45.790  46.530  31.560  1.00  0.00           H
ATOM    197  CG2 VAL A  20      48.320  47.390  31.250  1.00  0.00           C
ATOM    198 HG21 VAL A  20      49.130  47.340  32.010  1.00  0.00           H
ATOM    199 HG22 VAL A  20      47.590  48.180  31.550  1.00  0.00           H
ATOM    200 HG23 VAL A  20      48.810  47.860  30.380  1.00  0.00           H
ATOM    201  C   VAL A  20      48.490  43.610  31.100  1.00  0.00           C
ATOM    202  O   VAL A  20      48.000  43.100  30.090  1.00  0.00           O
ATOM    203  N   PHE A  21      48.660  42.920  32.270  1.00  0.00           N
ATOM    204  HN  PHE A  21      49.050  43.310  33.110  1.00  0.00           H
ATOM    205  CA  PHE A  21      48.230  41.520  32.420  1.00  0.00           C
ATOM    206  HA  PHE A  21      48.260  40.940  31.520  1.00  0.00           H
ATOM    207  CB  PHE A  21      49.300  40.740  33.290  1.00  0.00           C
ATOM    208  HB1 PHE A  21      49.010  39.700  33.510  1.00  0.00           H
ATOM    209  HB2 PHE A  21      49.340  41.290  34.270  1.00  0.00           H
ATOM    210  CG  PHE A  21      50.570  40.630  32.600  1.00  0.00           C
ATOM    211  CD1 PHE A  21      51.500  41.720  32.720  1.00  0.00           C
ATOM    212  HD1 PHE A  21      51.290  42.600  33.320  1.00  0.00           H
ATOM    213  CE1 PHE A  21      52.780  41.690  32.090  1.00  0.00           C
ATOM    214  HE1 PHE A  21      53.510  42.500  32.150  1.00  0.00           H
ATOM    215  CZ  PHE A  21      53.180  40.480  31.410  1.00  0.00           C
ATOM    216  HZ  PHE A  21      54.140  40.440  30.900  1.00  0.00           H
ATOM    217  CD2 PHE A  21      51.030  39.490  31.880  1.00  0.00           C
ATOM    218  HD2 PHE A  21      50.390  38.640  32.070  1.00  0.00           H
ATOM    219  CE2 PHE A  21      52.220  39.450  31.220  1.00  0.00           C
ATOM    220  HE2 PHE A  21      52.530  38.510  30.790  1.00  0.00           H
ATOM    221  C   PHE A  21      46.900  41.370  33.190  1.00  0.00           C
ATOM    222  O   PHE A  21      46.510  42.130  34.100  1.00  0.00           O
ATOM    223  N   ARG A  22      46.060  40.410  32.810  1.00  0.00           N
ATOM    224  HN  ARG A  22      46.280  39.730  32.110  1.00  0.00           H
ATOM    225  CA  ARG A  22      44.720  40.140  33.360  1.00  0.00           C
ATOM    226  HA  ARG A  22      44.550  40.650  34.300  1.00  0.00           H
ATOM    227  CB  ARG A  22      43.610  40.640  32.350  1.00  0.00           C
ATOM    228  HB1 ARG A  22      42.600  40.560  32.810  1.00  0.00           H
ATOM    229  HB2 ARG A  22      43.630  40.050  31.410  1.00  0.00           H
ATOM    230  CG  ARG A  22      43.780  42.090  31.890  1.00  0.00           C
ATOM    231  HG1 ARG A  22      44.680  42.130  31.240  1.00  0.00           H
ATOM    232  HG2 ARG A  22      43.850  42.850  32.700  1.00  0.00           H
ATOM    233  CD  ARG A  22      42.690  42.510  30.880  1.00  0.00           C
ATOM    234  HD1 ARG A  22      42.420  41.730  30.140  1.00  0.00           H
ATOM    235  HD2 ARG A  22      42.870  43.460  30.340  1.00  0.00           H
ATOM    236  NE  ARG A  22      41.480  42.680  31.700  1.00  0.00           N
ATOM    237  HE  ARG A  22      41.450  42.450  32.670  1.00  0.00           H
ATOM    238  CZ  ARG A  22      40.340  42.970  31.150  1.00  0.00           C
ATOM    239  NH1 ARG A  22      40.010  43.080  29.900  1.00  0.00           N
ATOM    240 HH11 ARG A  22      39.050  43.080  29.640  1.00  0.00           H
ATOM    241 HH12 ARG A  22      40.640  42.760  29.190  1.00  0.00           H
ATOM    242  NH2 ARG A  22      39.370  43.190  32.020  1.00  0.00           N
ATOM    243 HH21 ARG A  22      39.600  43.260  32.990  1.00  0.00           H
ATOM    244 HH22 ARG A  22      38.450  43.490  31.740  1.00  0.00           H
ATOM    245  C   ARG A  22      44.570  38.710  33.690  1.00  0.00           C
ATOM    246  O   ARG A  22      43.480  38.150  33.630  1.00  0.00           O
ATOM    247  N   ASP A  23      45.720  38.100  33.960  1.00  0.00           N
ATOM    248  HN  ASP A  23      46.570  38.610  33.900  1.00  0.00           H
ATOM    249  CA  ASP A  23      45.800  36.730  34.510  1.00  0.00           C
ATOM    250  HA  ASP A  23      45.780  36.000  33.710  1.00  0.00           H
ATOM    251  CB  ASP A  23      47.230  36.670  35.160  1.00  0.00           C
ATOM    252  HB1 ASP A  23      47.370  35.710  35.710  1.00  0.00           H
ATOM    253  HB2 ASP A  23      47.350  37.390  36.000  1.00  0.00           H
ATOM    254  CG  ASP A  23      48.390  36.860  34.170  1.00  0.00           C
ATOM    255  OD1 ASP A  23      49.520  36.900  34.730  1.00  0.00           O
ATOM    256  OD2 ASP A  23      48.150  36.840  32.940  1.00  0.00           O
ATOM    257  C   ASP A  23      44.800  36.160  35.460  1.00  0.00           C
ATOM    258  O   ASP A  23      43.990  36.880  36.030  1.00  0.00           O
ATOM    259  N   ASP A  24      44.760  34.840  35.630  1.00  0.00           N
ATOM    260  HN  ASP A  24      45.350  34.230  35.100  1.00  0.00           H
ATOM    261  CA  ASP A  24      43.780  34.330  36.550  1.00  0.00           C
ATOM    262  HA  ASP A  24      42.820  34.800  36.420  1.00  0.00           H
ATOM    263  CB  ASP A  24      43.660  32.770  36.320  1.00  0.00           C
ATOM    264  HB1 ASP A  24      43.030  32.390  37.140  1.00  0.00           H
ATOM    265  HB2 ASP A  24      44.650  32.340  36.620  1.00  0.00           H
ATOM    266  CG  ASP A  24      43.190  32.250  34.980  1.00  0.00           C
ATOM    267  OD1 ASP A  24      43.190  30.970  34.740  1.00  0.00           O
ATOM    268  OD2 ASP A  24      42.840  33.080  34.130  1.00  0.00           O
ATOM    269  C   ASP A  24      44.170  34.500  38.080  1.00  0.00           C
ATOM    270  O   ASP A  24      43.310  34.390  38.940  1.00  0.00           O
ATOM    271  N   PHE A  25      45.470  34.810  38.300  1.00  0.00           N
ATOM    272  HN  PHE A  25      45.980  34.610  37.470  1.00  0.00           H
ATOM    273  CA  PHE A  25      46.050  35.020  39.700  1.00  0.00           C
ATOM    274  HA  PHE A  25      45.890  34.120  40.290  1.00  0.00           H
ATOM    275  CB  PHE A  25      47.450  35.410  39.580  1.00  0.00           C
ATOM    276  HB1 PHE A  25      47.640  36.440  39.200  1.00  0.00           H
ATOM    277  HB2 PHE A  25      47.860  34.660  38.870  1.00  0.00           H
ATOM    278  CG  PHE A  25      48.210  35.390  40.920  1.00  0.00           C
ATOM    279  CD1 PHE A  25      48.500  36.570  41.560  1.00  0.00           C
ATOM    280  HD1 PHE A  25      48.130  37.510  41.180  1.00  0.00           H
ATOM    281  CE1 PHE A  25      49.330  36.650  42.680  1.00  0.00           C
ATOM    282  HE1 PHE A  25      49.600  37.570  43.160  1.00  0.00           H
ATOM    283  CZ  PHE A  25      49.990  35.510  43.140  1.00  0.00           C
ATOM    284  HZ  PHE A  25      50.730  35.680  43.910  1.00  0.00           H
ATOM    285  CD2 PHE A  25      48.720  34.240  41.540  1.00  0.00           C
ATOM    286  HD2 PHE A  25      48.630  33.320  40.980  1.00  0.00           H
ATOM    287  CE2 PHE A  25      49.640  34.310  42.550  1.00  0.00           C
ATOM    288  HE2 PHE A  25      49.960  33.340  42.900  1.00  0.00           H
ATOM    289  C   PHE A  25      45.280  36.070  40.400  1.00  0.00           C
ATOM    290  O   PHE A  25      44.950  36.000  41.640  1.00  0.00           O
ATOM    291  N   ILE A  26      44.810  37.150  39.680  1.00  0.00           N
ATOM    292  HN  ILE A  26      44.950  37.060  38.700  1.00  0.00           H
ATOM    293  CA  ILE A  26      44.100  38.290  40.260  1.00  0.00           C
ATOM    294  HA  ILE A  26      44.780  38.630  41.030  1.00  0.00           H
ATOM    295  CB  ILE A  26      43.930  39.310  39.040  1.00  0.00           C
ATOM    296  HB  ILE A  26      43.300  38.770  38.300  1.00  0.00           H
ATOM    297  CG2 ILE A  26      43.220  40.530  39.620  1.00  0.00           C
ATOM    298 HG21 ILE A  26      43.180  41.360  38.880  1.00  0.00           H
ATOM    299 HG22 ILE A  26      43.730  40.920  40.530  1.00  0.00           H
ATOM    300 HG23 ILE A  26      42.140  40.430  39.870  1.00  0.00           H
ATOM    301  CG1 ILE A  26      45.260  39.700  38.450  1.00  0.00           C
ATOM    302 HG11 ILE A  26      46.110  38.990  38.580  1.00  0.00           H
ATOM    303 HG12 ILE A  26      45.660  40.600  38.960  1.00  0.00           H
ATOM    304  CD  ILE A  26      45.330  40.200  37.020  1.00  0.00           C
ATOM    305  HD1 ILE A  26      46.320  39.830  36.650  1.00  0.00           H
ATOM    306  HD2 ILE A  26      45.130  41.280  36.870  1.00  0.00           H
ATOM    307  HD3 ILE A  26      44.560  39.570  36.530  1.00  0.00           H
ATOM    308  C   ILE A  26      42.760  37.910  40.880  1.00  0.00           C
ATOM    309  O   ILE A  26      42.270  38.390  41.910  1.00  0.00           O
ATOM    310  N   VAL A  27      41.960  37.090  40.150  1.00  0.00           N
ATOM    311  HN  VAL A  27      42.280  36.740  39.270  1.00  0.00           H
ATOM    312  CA  VAL A  27      40.680  36.700  40.520  1.00  0.00           C
ATOM    313  HA  VAL A  27      40.160  37.570  40.850  1.00  0.00           H
ATOM    314  CB  VAL A  27      40.020  36.130  39.280  1.00  0.00           C
ATOM    315  HB  VAL A  27      40.580  35.220  39.000  1.00  0.00           H
ATOM    316  CG1 VAL A  27      38.580  35.670  39.510  1.00  0.00           C
ATOM    317 HG11 VAL A  27      38.660  34.950  40.350  1.00  0.00           H
ATOM    318 HG12 VAL A  27      38.110  35.280  38.580  1.00  0.00           H
ATOM    319 HG13 VAL A  27      37.940  36.480  39.930  1.00  0.00           H
ATOM    320  CG2 VAL A  27      40.190  37.140  38.150  1.00  0.00           C
ATOM    321 HG21 VAL A  27      41.200  37.450  37.780  1.00  0.00           H
ATOM    322 HG22 VAL A  27      39.580  38.050  38.300  1.00  0.00           H
ATOM    323 HG23 VAL A  27      39.580  36.780  37.300  1.00  0.00           H
ATOM    324  C   VAL A  27      40.600  35.730  41.700  1.00  0.00           C
ATOM    325  O   VAL A  27      39.840  35.940  42.650  1.00  0.00           O
ATOM    326  N   LYS A  28      41.320  34.580  41.610  1.00  0.00           N
ATOM    327  HN  LYS A  28      41.740  34.520  40.710  1.00  0.00           H
ATOM    328  CA  LYS A  28      41.220  33.550  42.480  1.00  0.00           C
ATOM    329  HA  LYS A  28      40.260  33.590  42.970  1.00  0.00           H
ATOM    330  CB  LYS A  28      41.420  32.140  41.830  1.00  0.00           C
ATOM    331  HB1 LYS A  28      41.220  31.280  42.520  1.00  0.00           H
ATOM    332  HB2 LYS A  28      42.450  31.990  41.430  1.00  0.00           H
ATOM    333  CG  LYS A  28      40.480  31.900  40.600  1.00  0.00           C
ATOM    334  HG1 LYS A  28      40.790  30.930  40.160  1.00  0.00           H
ATOM    335  HG2 LYS A  28      40.650  32.590  39.740  1.00  0.00           H
ATOM    336  CD  LYS A  28      38.950  31.820  40.830  1.00  0.00           C
ATOM    337  HD1 LYS A  28      38.660  32.890  41.010  1.00  0.00           H
ATOM    338  HD2 LYS A  28      38.870  31.310  41.820  1.00  0.00           H
ATOM    339  CE  LYS A  28      38.270  31.110  39.710  1.00  0.00           C
ATOM    340  HE1 LYS A  28      38.620  30.070  39.540  1.00  0.00           H
ATOM    341  HE2 LYS A  28      38.410  31.760  38.840  1.00  0.00           H
ATOM    342  NZ  LYS A  28      36.820  30.980  39.970  1.00  0.00           N
ATOM    343  HZ1 LYS A  28      36.680  30.540  40.900  1.00  0.00           H
ATOM    344  HZ2 LYS A  28      36.420  30.310  39.280  1.00  0.00           H
ATOM    345  HZ3 LYS A  28      36.210  31.820  39.820  1.00  0.00           H
ATOM    346  C   LYS A  28      41.970  33.630  43.760  1.00  0.00           C
ATOM    347  O   LYS A  28      41.560  33.090  44.740  1.00  0.00           O
ATOM    348  N   VAL A  29      43.180  34.340  43.740  1.00  0.00           N
ATOM    349  HN  VAL A  29      43.590  34.630  42.890  1.00  0.00           H
ATOM    350  CA  VAL A  29      44.080  34.240  44.860  1.00  0.00           C
ATOM    351  HA  VAL A  29      43.870  33.470  45.590  1.00  0.00           H
ATOM    352  CB  VAL A  29      45.480  33.880  44.370  1.00  0.00           C
ATOM    353  HB  VAL A  29      45.860  34.490  43.520  1.00  0.00           H
ATOM    354  CG1 VAL A  29      46.480  33.840  45.580  1.00  0.00           C
ATOM    355 HG11 VAL A  29      46.750  34.870  45.880  1.00  0.00           H
ATOM    356 HG12 VAL A  29      47.360  33.190  45.360  1.00  0.00           H
ATOM    357 HG13 VAL A  29      45.930  33.480  46.470  1.00  0.00           H
ATOM    358  CG2 VAL A  29      45.290  32.380  43.870  1.00  0.00           C
ATOM    359 HG21 VAL A  29      44.710  32.210  42.940  1.00  0.00           H
ATOM    360 HG22 VAL A  29      44.970  31.770  44.740  1.00  0.00           H
ATOM    361 HG23 VAL A  29      46.330  32.010  43.700  1.00  0.00           H
ATOM    362  C   VAL A  29      44.130  35.550  45.570  1.00  0.00           C
ATOM    363  O   VAL A  29      44.220  35.480  46.790  1.00  0.00           O
ATOM    364  N   LEU A  30      44.090  36.710  44.920  1.00  0.00           N
ATOM    365  HN  LEU A  30      43.980  36.680  43.940  1.00  0.00           H
ATOM    366  CA  LEU A  30      44.040  37.910  45.700  1.00  0.00           C
ATOM    367  HA  LEU A  30      44.710  37.710  46.510  1.00  0.00           H
ATOM    368  CB  LEU A  30      44.510  39.210  44.970  1.00  0.00           C
ATOM    369  HB1 LEU A  30      44.040  40.020  45.560  1.00  0.00           H
ATOM    370  HB2 LEU A  30      44.040  39.220  43.960  1.00  0.00           H
ATOM    371  CG  LEU A  30      46.010  39.420  44.820  1.00  0.00           C
ATOM    372  HG  LEU A  30      46.110  40.530  44.740  1.00  0.00           H
ATOM    373  CD1 LEU A  30      46.870  39.240  46.090  1.00  0.00           C
ATOM    374 HD11 LEU A  30      46.300  39.700  46.930  1.00  0.00           H
ATOM    375 HD12 LEU A  30      47.900  39.650  46.010  1.00  0.00           H
ATOM    376 HD13 LEU A  30      47.050  38.150  46.280  1.00  0.00           H
ATOM    377  CD2 LEU A  30      46.680  38.610  43.630  1.00  0.00           C
ATOM    378 HD21 LEU A  30      47.710  39.010  43.520  1.00  0.00           H
ATOM    379 HD22 LEU A  30      46.150  38.850  42.680  1.00  0.00           H
ATOM    380 HD23 LEU A  30      46.670  37.510  43.780  1.00  0.00           H
ATOM    381  C   LEU A  30      42.740  38.260  46.520  1.00  0.00           C
ATOM    382  O   LEU A  30      42.960  38.610  47.680  1.00  0.00           O
ATOM    383  N   PRO A  31      41.460  38.260  46.010  1.00  0.00           N
ATOM    384  CD  PRO A  31      41.090  38.390  44.580  1.00  0.00           C
ATOM    385  HD1 PRO A  31      41.440  37.440  44.120  1.00  0.00           H
ATOM    386  HD2 PRO A  31      41.670  39.240  44.140  1.00  0.00           H
ATOM    387  CA  PRO A  31      40.240  38.310  46.770  1.00  0.00           C
ATOM    388  HA  PRO A  31      40.190  39.330  47.120  1.00  0.00           H
ATOM    389  CB  PRO A  31      39.160  37.990  45.770  1.00  0.00           C
ATOM    390  HB1 PRO A  31      38.230  38.450  46.180  1.00  0.00           H
ATOM    391  HB2 PRO A  31      38.950  36.940  45.510  1.00  0.00           H
ATOM    392  CG  PRO A  31      39.630  38.760  44.580  1.00  0.00           C
ATOM    393  HG1 PRO A  31      39.180  38.410  43.630  1.00  0.00           H
ATOM    394  HG2 PRO A  31      39.410  39.850  44.640  1.00  0.00           H
ATOM    395  C   PRO A  31      40.230  37.450  48.060  1.00  0.00           C
ATOM    396  O   PRO A  31      39.900  38.070  49.040  1.00  0.00           O
ATOM    397  N   PRO A  32      40.630  36.170  48.240  1.00  0.00           N
ATOM    398  CD  PRO A  32      40.700  35.220  47.100  1.00  0.00           C
ATOM    399  HD1 PRO A  32      41.360  35.590  46.290  1.00  0.00           H
ATOM    400  HD2 PRO A  32      39.710  34.980  46.640  1.00  0.00           H
ATOM    401  CA  PRO A  32      40.950  35.530  49.510  1.00  0.00           C
ATOM    402  HA  PRO A  32      40.020  35.420  50.030  1.00  0.00           H
ATOM    403  CB  PRO A  32      41.720  34.290  49.130  1.00  0.00           C
ATOM    404  HB1 PRO A  32      41.550  33.490  49.880  1.00  0.00           H
ATOM    405  HB2 PRO A  32      42.820  34.510  49.190  1.00  0.00           H
ATOM    406  CG  PRO A  32      41.270  33.960  47.720  1.00  0.00           C
ATOM    407  HG1 PRO A  32      42.060  33.560  47.060  1.00  0.00           H
ATOM    408  HG2 PRO A  32      40.540  33.130  47.750  1.00  0.00           H
ATOM    409  C   PRO A  32      41.780  36.440  50.460  1.00  0.00           C
ATOM    410  O   PRO A  32      41.390  36.540  51.670  1.00  0.00           O
ATOM    411  N   VAL A  33      42.840  37.050  50.060  1.00  0.00           N
ATOM    412  HN  VAL A  33      43.130  36.970  49.110  1.00  0.00           H
ATOM    413  CA  VAL A  33      43.710  37.870  50.960  1.00  0.00           C
ATOM    414  HA  VAL A  33      43.950  37.300  51.840  1.00  0.00           H
ATOM    415  CB  VAL A  33      45.120  38.230  50.410  1.00  0.00           C
ATOM    416  HB  VAL A  33      44.940  38.760  49.450  1.00  0.00           H
ATOM    417  CG1 VAL A  33      45.930  39.090  51.430  1.00  0.00           C
ATOM    418 HG11 VAL A  33      45.690  40.170  51.510  1.00  0.00           H
ATOM    419 HG12 VAL A  33      46.970  39.120  51.060  1.00  0.00           H
ATOM    420 HG13 VAL A  33      45.990  38.510  52.380  1.00  0.00           H
ATOM    421  CG2 VAL A  33      45.820  36.960  50.000  1.00  0.00           C
ATOM    422 HG21 VAL A  33      46.170  36.250  50.780  1.00  0.00           H
ATOM    423 HG22 VAL A  33      46.690  37.210  49.370  1.00  0.00           H
ATOM    424 HG23 VAL A  33      45.150  36.450  49.270  1.00  0.00           H
ATOM    425  C   VAL A  33      43.050  39.180  51.370  1.00  0.00           C
ATOM    426  O   VAL A  33      42.990  39.490  52.530  1.00  0.00           O
ATOM    427  N   LEU A  34      42.300  39.810  50.490  1.00  0.00           N
ATOM    428  HN  LEU A  34      42.410  39.540  49.530  1.00  0.00           H
ATOM    429  CA  LEU A  34      41.410  40.940  50.750  1.00  0.00           C
ATOM    430  HA  LEU A  34      41.990  41.650  51.320  1.00  0.00           H
ATOM    431  CB  LEU A  34      40.970  41.710  49.490  1.00  0.00           C
ATOM    432  HB1 LEU A  34      40.400  42.610  49.820  1.00  0.00           H
ATOM    433  HB2 LEU A  34      40.200  41.100  48.970  1.00  0.00           H
ATOM    434  CG  LEU A  34      42.110  42.240  48.580  1.00  0.00           C
ATOM    435  HG  LEU A  34      42.840  41.410  48.490  1.00  0.00           H
ATOM    436  CD1 LEU A  34      41.600  42.460  47.180  1.00  0.00           C
ATOM    437 HD11 LEU A  34      40.810  43.240  47.090  1.00  0.00           H
ATOM    438 HD12 LEU A  34      41.050  41.540  46.870  1.00  0.00           H
ATOM    439 HD13 LEU A  34      42.370  42.610  46.400  1.00  0.00           H
ATOM    440  CD2 LEU A  34      43.000  43.360  49.140  1.00  0.00           C
ATOM    441 HD21 LEU A  34      42.500  44.340  49.270  1.00  0.00           H
ATOM    442 HD22 LEU A  34      43.890  43.340  48.480  1.00  0.00           H
ATOM    443 HD23 LEU A  34      43.370  43.020  50.120  1.00  0.00           H
ATOM    444  C   LEU A  34      40.300  40.620  51.700  1.00  0.00           C
ATOM    445  O   LEU A  34      39.820  41.410  52.460  1.00  0.00           O
ATOM    446  N   GLY A  35      39.700  39.440  51.450  1.00  0.00           N
ATOM    447  HN  GLY A  35      39.910  38.830  50.700  1.00  0.00           H
ATOM    448  CA  GLY A  35      38.450  39.030  52.120  1.00  0.00           C
ATOM    449  HA1 GLY A  35      38.060  38.170  51.610  1.00  0.00           H
ATOM    450  HA2 GLY A  35      37.800  39.870  52.260  1.00  0.00           H
ATOM    451  C   GLY A  35      38.670  38.620  53.580  1.00  0.00           C
ATOM    452  O   GLY A  35      37.780  38.670  54.380  1.00  0.00           O
ATOM    453  N   LEU A  36      39.970  38.250  53.920  1.00  0.00           N
ATOM    454  HN  LEU A  36      40.620  37.950  53.220  1.00  0.00           H
ATOM    455  CA  LEU A  36      40.460  37.930  55.230  1.00  0.00           C
ATOM    456  HA  LEU A  36      39.780  37.270  55.720  1.00  0.00           H
ATOM    457  CB  LEU A  36      41.850  37.180  55.180  1.00  0.00           C
ATOM    458  HB1 LEU A  36      42.450  37.710  54.400  1.00  0.00           H
ATOM    459  HB2 LEU A  36      41.670  36.100  54.990  1.00  0.00           H
ATOM    460  CG  LEU A  36      42.740  37.270  56.490  1.00  0.00           C
ATOM    461  HG  LEU A  36      42.930  38.310  56.840  1.00  0.00           H
ATOM    462  CD1 LEU A  36      42.160  36.390  57.680  1.00  0.00           C
ATOM    463 HD11 LEU A  36      41.930  35.420  57.200  1.00  0.00           H
ATOM    464 HD12 LEU A  36      41.280  36.910  58.100  1.00  0.00           H
ATOM    465 HD13 LEU A  36      42.990  36.300  58.410  1.00  0.00           H
ATOM    466  CD2 LEU A  36      44.160  36.780  56.150  1.00  0.00           C
ATOM    467 HD21 LEU A  36      44.010  35.700  55.910  1.00  0.00           H
ATOM    468 HD22 LEU A  36      44.920  36.800  56.960  1.00  0.00           H
ATOM    469 HD23 LEU A  36      44.570  37.240  55.220  1.00  0.00           H
ATOM    470  C   LEU A  36      40.440  39.250  56.050  1.00  0.00           C
ATOM    471  O   LEU A  36      39.750  39.280  57.080  1.00  0.00           O
ATOM    472  N   GLU A  37      41.020  40.350  55.470  1.00  0.00           N
ATOM    473  HN  GLU A  37      41.460  40.200  54.600  1.00  0.00           H
ATOM    474  CA  GLU A  37      41.070  41.730  55.940  1.00  0.00           C
ATOM    475  HA  GLU A  37      41.500  41.720  56.920  1.00  0.00           H
ATOM    476  CB  GLU A  37      41.930  42.610  54.990  1.00  0.00           C
ATOM    477  HB1 GLU A  37      41.980  43.690  55.220  1.00  0.00           H
ATOM    478  HB2 GLU A  37      41.450  42.580  53.980  1.00  0.00           H
ATOM    479  CG  GLU A  37      43.410  42.050  54.830  1.00  0.00           C
ATOM    480  HG1 GLU A  37      43.270  40.960  54.640  1.00  0.00           H
ATOM    481  HG2 GLU A  37      43.960  42.330  55.750  1.00  0.00           H
ATOM    482  CD  GLU A  37      44.120  42.550  53.630  1.00  0.00           C
ATOM    483  OE1 GLU A  37      43.730  43.040  52.620  1.00  0.00           O
ATOM    484  OE2 GLU A  37      45.520  42.250  53.780  1.00  0.00           O
ATOM    485  HE2 GLU A  37      45.990  42.200  52.950  1.00  0.00           H
ATOM    486  C   GLU A  37      39.690  42.350  56.070  1.00  0.00           C
ATOM    487  O   GLU A  37      39.230  42.950  57.050  1.00  0.00           O
ATOM    488  N   PHE A  38      38.820  42.040  55.090  1.00  0.00           N
ATOM    489  HN  PHE A  38      39.060  41.590  54.230  1.00  0.00           H
ATOM    490  CA  PHE A  38      37.410  42.320  55.200  1.00  0.00           C
ATOM    491  HA  PHE A  38      37.340  43.390  55.380  1.00  0.00           H
ATOM    492  CB  PHE A  38      36.690  41.970  53.940  1.00  0.00           C
ATOM    493  HB1 PHE A  38      36.490  40.880  53.830  1.00  0.00           H
ATOM    494  HB2 PHE A  38      37.290  42.420  53.120  1.00  0.00           H
ATOM    495  CG  PHE A  38      35.410  42.580  53.870  1.00  0.00           C
ATOM    496  CD1 PHE A  38      35.260  43.910  53.530  1.00  0.00           C
ATOM    497  HD1 PHE A  38      36.150  44.520  53.460  1.00  0.00           H
ATOM    498  CE1 PHE A  38      34.010  44.520  53.480  1.00  0.00           C
ATOM    499  HE1 PHE A  38      33.900  45.580  53.380  1.00  0.00           H
ATOM    500  CZ  PHE A  38      32.890  43.750  53.760  1.00  0.00           C
ATOM    501  HZ  PHE A  38      31.970  44.300  53.680  1.00  0.00           H
ATOM    502  CD2 PHE A  38      34.210  41.770  54.050  1.00  0.00           C
ATOM    503  HD2 PHE A  38      34.350  40.720  54.240  1.00  0.00           H
ATOM    504  CE2 PHE A  38      32.950  42.430  54.100  1.00  0.00           C
ATOM    505  HE2 PHE A  38      32.000  41.920  54.230  1.00  0.00           H
ATOM    506  C   PHE A  38      36.680  41.710  56.450  1.00  0.00           C
ATOM    507  O   PHE A  38      36.080  42.470  57.130  1.00  0.00           O
ATOM    508  N   ILE A  39      36.690  40.380  56.750  1.00  0.00           N
ATOM    509  HN  ILE A  39      37.210  39.700  56.260  1.00  0.00           H
ATOM    510  CA  ILE A  39      35.920  39.840  57.820  1.00  0.00           C
ATOM    511  HA  ILE A  39      35.070  40.500  57.870  1.00  0.00           H
ATOM    512  CB  ILE A  39      35.630  38.370  57.610  1.00  0.00           C
ATOM    513  HB  ILE A  39      36.580  37.960  57.220  1.00  0.00           H
ATOM    514  CG2 ILE A  39      35.060  37.700  58.860  1.00  0.00           C
ATOM    515 HG21 ILE A  39      34.040  38.100  59.040  1.00  0.00           H
ATOM    516 HG22 ILE A  39      35.660  37.890  59.760  1.00  0.00           H
ATOM    517 HG23 ILE A  39      34.920  36.610  58.640  1.00  0.00           H
ATOM    518  CG1 ILE A  39      34.590  38.160  56.440  1.00  0.00           C
ATOM    519 HG11 ILE A  39      34.400  37.100  56.190  1.00  0.00           H
ATOM    520 HG12 ILE A  39      35.110  38.520  55.510  1.00  0.00           H
ATOM    521  CD  ILE A  39      33.250  38.920  56.630  1.00  0.00           C
ATOM    522  HD1 ILE A  39      32.750  38.740  57.610  1.00  0.00           H
ATOM    523  HD2 ILE A  39      32.570  38.710  55.780  1.00  0.00           H
ATOM    524  HD3 ILE A  39      33.330  40.020  56.710  1.00  0.00           H
ATOM    525  C   ILE A  39      36.600  40.090  59.180  1.00  0.00           C
ATOM    526  O   ILE A  39      35.930  40.540  60.170  1.00  0.00           O
ATOM    527  N   PHE A  40      37.900  39.950  59.330  1.00  0.00           N
ATOM    528  HN  PHE A  40      38.340  39.570  58.520  1.00  0.00           H
ATOM    529  CA  PHE A  40      38.680  40.340  60.510  1.00  0.00           C
ATOM    530  HA  PHE A  40      38.340  39.870  61.410  1.00  0.00           H
ATOM    531  CB  PHE A  40      40.230  39.950  60.570  1.00  0.00           C
ATOM    532  HB1 PHE A  40      40.770  40.370  59.680  1.00  0.00           H
ATOM    533  HB2 PHE A  40      40.350  38.850  60.530  1.00  0.00           H
ATOM    534  CG  PHE A  40      41.030  40.310  61.680  1.00  0.00           C
ATOM    535  CD1 PHE A  40      42.250  41.010  61.470  1.00  0.00           C
ATOM    536  HD1 PHE A  40      42.520  41.330  60.470  1.00  0.00           H
ATOM    537  CE1 PHE A  40      42.950  41.470  62.590  1.00  0.00           C
ATOM    538  HE1 PHE A  40      43.840  42.060  62.430  1.00  0.00           H
ATOM    539  CZ  PHE A  40      42.610  41.130  63.920  1.00  0.00           C
ATOM    540  HZ  PHE A  40      43.130  41.580  64.750  1.00  0.00           H
ATOM    541  CD2 PHE A  40      40.630  39.970  62.960  1.00  0.00           C
ATOM    542  HD2 PHE A  40      39.650  39.510  63.090  1.00  0.00           H
ATOM    543  CE2 PHE A  40      41.360  40.360  64.130  1.00  0.00           C
ATOM    544  HE2 PHE A  40      41.050  40.190  65.150  1.00  0.00           H
ATOM    545  C   PHE A  40      38.480  41.790  60.760  1.00  0.00           C
ATOM    546  O   PHE A  40      38.370  42.230  61.890  1.00  0.00           O
ATOM    547  N   GLY A  41      38.370  42.660  59.770  1.00  0.00           N
ATOM    548  HN  GLY A  41      38.620  42.480  58.830  1.00  0.00           H
ATOM    549  CA  GLY A  41      38.050  44.080  60.040  1.00  0.00           C
ATOM    550  HA1 GLY A  41      38.150  44.660  59.130  1.00  0.00           H
ATOM    551  HA2 GLY A  41      38.750  44.440  60.780  1.00  0.00           H
ATOM    552  C   GLY A  41      36.710  44.390  60.580  1.00  0.00           C
ATOM    553  O   GLY A  41      36.550  45.280  61.400  1.00  0.00           O
ATOM    554  N   LEU A  42      35.690  43.600  60.170  1.00  0.00           N
ATOM    555  HN  LEU A  42      35.920  42.890  59.520  1.00  0.00           H
ATOM    556  CA  LEU A  42      34.330  43.730  60.660  1.00  0.00           C
ATOM    557  HA  LEU A  42      34.030  44.750  60.570  1.00  0.00           H
ATOM    558  CB  LEU A  42      33.380  42.870  59.820  1.00  0.00           C
ATOM    559  HB1 LEU A  42      33.400  41.800  60.090  1.00  0.00           H
ATOM    560  HB2 LEU A  42      33.790  43.010  58.800  1.00  0.00           H
ATOM    561  CG  LEU A  42      31.910  43.370  59.690  1.00  0.00           C
ATOM    562  HG  LEU A  42      31.490  43.650  60.680  1.00  0.00           H
ATOM    563  CD1 LEU A  42      31.800  44.570  58.760  1.00  0.00           C
ATOM    564 HD11 LEU A  42      32.540  45.380  58.980  1.00  0.00           H
ATOM    565 HD12 LEU A  42      30.800  45.030  58.700  1.00  0.00           H
ATOM    566 HD13 LEU A  42      32.010  44.280  57.710  1.00  0.00           H
ATOM    567  CD2 LEU A  42      31.090  42.210  59.100  1.00  0.00           C
ATOM    568 HD21 LEU A  42      30.010  42.430  58.980  1.00  0.00           H
ATOM    569 HD22 LEU A  42      31.160  41.350  59.800  1.00  0.00           H
ATOM    570 HD23 LEU A  42      31.510  41.890  58.120  1.00  0.00           H
ATOM    571  C   LEU A  42      34.280  43.480  62.170  1.00  0.00           C
ATOM    572  O   LEU A  42      33.600  44.180  62.910  1.00  0.00           O
ATOM    573  N   LEU A  43      35.030  42.440  62.580  1.00  0.00           N
ATOM    574  HN  LEU A  43      35.540  41.920  61.900  1.00  0.00           H
ATOM    575  CA  LEU A  43      35.370  42.230  63.970  1.00  0.00           C
ATOM    576  HA  LEU A  43      34.430  42.210  64.530  1.00  0.00           H
ATOM    577  CB  LEU A  43      36.020  40.880  64.160  1.00  0.00           C
ATOM    578  HB1 LEU A  43      36.890  40.790  63.460  1.00  0.00           H
ATOM    579  HB2 LEU A  43      35.240  40.170  63.820  1.00  0.00           H
ATOM    580  CG  LEU A  43      36.420  40.530  65.660  1.00  0.00           C
ATOM    581  HG  LEU A  43      37.070  41.310  66.120  1.00  0.00           H
ATOM    582  CD1 LEU A  43      35.170  40.480  66.580  1.00  0.00           C
ATOM    583 HD11 LEU A  43      34.400  39.760  66.200  1.00  0.00           H
ATOM    584 HD12 LEU A  43      34.760  41.490  66.800  1.00  0.00           H
ATOM    585 HD13 LEU A  43      35.590  40.070  67.520  1.00  0.00           H
ATOM    586  CD2 LEU A  43      37.250  39.220  65.650  1.00  0.00           C
ATOM    587 HD21 LEU A  43      36.630  38.350  65.340  1.00  0.00           H
ATOM    588 HD22 LEU A  43      37.580  38.960  66.680  1.00  0.00           H
ATOM    589 HD23 LEU A  43      38.190  39.400  65.100  1.00  0.00           H
ATOM    590  C   LEU A  43      36.100  43.350  64.690  1.00  0.00           C
ATOM    591  O   LEU A  43      35.720  43.750  65.820  1.00  0.00           O
ATOM    592  N   GLY A  44      37.200  43.980  64.100  1.00  0.00           N
ATOM    593  HN  GLY A  44      37.500  43.710  63.180  1.00  0.00           H
ATOM    594  CA  GLY A  44      37.880  45.100  64.730  1.00  0.00           C
ATOM    595  HA1 GLY A  44      38.670  45.330  64.040  1.00  0.00           H
ATOM    596  HA2 GLY A  44      38.280  44.820  65.700  1.00  0.00           H
ATOM    597  C   GLY A  44      36.990  46.290  64.850  1.00  0.00           C
ATOM    598  O   GLY A  44      36.950  46.890  65.940  1.00  0.00           O
ATOM    599  N   ASN A  45      36.190  46.620  63.850  1.00  0.00           N
ATOM    600  HN  ASN A  45      36.350  46.300  62.920  1.00  0.00           H
ATOM    601  CA  ASN A  45      35.160  47.640  64.010  1.00  0.00           C
ATOM    602  HA  ASN A  45      35.650  48.580  64.210  1.00  0.00           H
ATOM    603  CB  ASN A  45      34.470  47.810  62.670  1.00  0.00           C
ATOM    604  HB1 ASN A  45      33.700  48.560  62.940  1.00  0.00           H
ATOM    605  HB2 ASN A  45      33.910  46.870  62.470  1.00  0.00           H
ATOM    606  CG  ASN A  45      35.300  48.140  61.480  1.00  0.00           C
ATOM    607  OD1 ASN A  45      36.490  48.430  61.560  1.00  0.00           O
ATOM    608  ND2 ASN A  45      34.640  48.120  60.320  1.00  0.00           N
ATOM    609 HD21 ASN A  45      33.640  47.970  60.290  1.00  0.00           H
ATOM    610 HD22 ASN A  45      35.200  48.200  59.500  1.00  0.00           H
ATOM    611  C   ASN A  45      34.000  47.300  64.970  1.00  0.00           C
ATOM    612  O   ASN A  45      33.510  48.130  65.730  1.00  0.00           O
ATOM    613  N   GLY A  46      33.740  46.030  65.140  1.00  0.00           N
ATOM    614  HN  GLY A  46      33.990  45.300  64.510  1.00  0.00           H
ATOM    615  CA  GLY A  46      32.930  45.670  66.300  1.00  0.00           C
ATOM    616  HA1 GLY A  46      32.860  44.590  66.290  1.00  0.00           H
ATOM    617  HA2 GLY A  46      31.990  46.190  66.250  1.00  0.00           H
ATOM    618  C   GLY A  46      33.500  45.990  67.650  1.00  0.00           C
ATOM    619  O   GLY A  46      32.830  46.570  68.520  1.00  0.00           O
ATOM    620  N   LEU A  47      34.770  45.680  67.820  1.00  0.00           N
ATOM    621  HN  LEU A  47      35.260  45.050  67.220  1.00  0.00           H
ATOM    622  CA  LEU A  47      35.450  46.110  69.060  1.00  0.00           C
ATOM    623  HA  LEU A  47      34.750  45.890  69.850  1.00  0.00           H
ATOM    624  CB  LEU A  47      36.760  45.300  69.310  1.00  0.00           C
ATOM    625  HB1 LEU A  47      37.390  45.590  70.190  1.00  0.00           H
ATOM    626  HB2 LEU A  47      37.410  45.500  68.430  1.00  0.00           H
ATOM    627  CG  LEU A  47      36.670  43.730  69.290  1.00  0.00           C
ATOM    628  HG  LEU A  47      36.830  43.460  68.220  1.00  0.00           H
ATOM    629  CD1 LEU A  47      37.880  43.130  70.000  1.00  0.00           C
ATOM    630 HD11 LEU A  47      37.820  42.020  70.040  1.00  0.00           H
ATOM    631 HD12 LEU A  47      38.110  43.490  71.030  1.00  0.00           H
ATOM    632 HD13 LEU A  47      38.800  43.390  69.440  1.00  0.00           H
ATOM    633  CD2 LEU A  47      35.530  43.110  69.960  1.00  0.00           C
ATOM    634 HD21 LEU A  47      35.220  43.590  70.920  1.00  0.00           H
ATOM    635 HD22 LEU A  47      35.620  42.020  70.170  1.00  0.00           H
ATOM    636 HD23 LEU A  47      34.680  43.220  69.250  1.00  0.00           H
ATOM    637  C   LEU A  47      35.710  47.570  69.130  1.00  0.00           C
ATOM    638  O   LEU A  47      35.590  48.160  70.210  1.00  0.00           O
ATOM    639  N   ALA A  48      35.990  48.340  68.010  1.00  0.00           N
ATOM    640  HN  ALA A  48      36.300  47.880  67.180  1.00  0.00           H
ATOM    641  CA  ALA A  48      36.210  49.820  68.040  1.00  0.00           C
ATOM    642  HA  ALA A  48      36.820  50.060  68.890  1.00  0.00           H
ATOM    643  CB  ALA A  48      36.620  50.310  66.680  1.00  0.00           C
ATOM    644  HB1 ALA A  48      36.920  51.360  66.830  1.00  0.00           H
ATOM    645  HB2 ALA A  48      35.750  50.070  66.030  1.00  0.00           H
ATOM    646  HB3 ALA A  48      37.440  49.700  66.250  1.00  0.00           H
ATOM    647  C   ALA A  48      34.990  50.540  68.490  1.00  0.00           C
ATOM    648  O   ALA A  48      35.070  51.530  69.170  1.00  0.00           O
ATOM    649  N   LEU A  49      33.780  50.080  68.080  1.00  0.00           N
ATOM    650  HN  LEU A  49      33.740  49.270  67.500  1.00  0.00           H
ATOM    651  CA  LEU A  49      32.530  50.690  68.480  1.00  0.00           C
ATOM    652  HA  LEU A  49      32.640  51.750  68.320  1.00  0.00           H
ATOM    653  CB  LEU A  49      31.470  50.160  67.540  1.00  0.00           C
ATOM    654  HB1 LEU A  49      31.510  49.060  67.680  1.00  0.00           H
ATOM    655  HB2 LEU A  49      31.870  50.540  66.580  1.00  0.00           H
ATOM    656  CG  LEU A  49      30.040  50.650  67.890  1.00  0.00           C
ATOM    657  HG  LEU A  49      29.870  50.120  68.860  1.00  0.00           H
ATOM    658  CD1 LEU A  49      29.930  52.170  67.950  1.00  0.00           C
ATOM    659 HD11 LEU A  49      29.000  52.490  68.460  1.00  0.00           H
ATOM    660 HD12 LEU A  49      29.950  52.550  66.900  1.00  0.00           H
ATOM    661 HD13 LEU A  49      30.770  52.630  68.510  1.00  0.00           H
ATOM    662  CD2 LEU A  49      29.020  50.120  66.940  1.00  0.00           C
ATOM    663 HD21 LEU A  49      29.210  50.610  65.960  1.00  0.00           H
ATOM    664 HD22 LEU A  49      27.950  50.240  67.190  1.00  0.00           H
ATOM    665 HD23 LEU A  49      29.250  49.060  66.670  1.00  0.00           H
ATOM    666  C   LEU A  49      32.220  50.340  70.020  1.00  0.00           C
ATOM    667  O   LEU A  49      31.820  51.190  70.780  1.00  0.00           O
ATOM    668  N   TRP A  50      32.520  49.140  70.520  1.00  0.00           N
ATOM    669  HN  TRP A  50      32.960  48.450  69.930  1.00  0.00           H
ATOM    670  CA  TRP A  50      32.500  48.820  71.900  1.00  0.00           C
ATOM    671  HA  TRP A  50      31.550  49.050  72.360  1.00  0.00           H
ATOM    672  CB  TRP A  50      32.670  47.270  71.960  1.00  0.00           C
ATOM    673  HB1 TRP A  50      33.590  46.980  71.400  1.00  0.00           H
ATOM    674  HB2 TRP A  50      31.780  46.810  71.480  1.00  0.00           H
ATOM    675  CG  TRP A  50      32.850  46.740  73.360  1.00  0.00           C
ATOM    676  CD1 TRP A  50      34.010  46.140  73.780  1.00  0.00           C
ATOM    677  HD1 TRP A  50      34.880  45.980  73.170  1.00  0.00           H
ATOM    678  NE1 TRP A  50      33.860  45.860  75.120  1.00  0.00           N
ATOM    679  HE1 TRP A  50      34.580  45.660  75.750  1.00  0.00           H
ATOM    680  CE2 TRP A  50      32.640  46.230  75.560  1.00  0.00           C
ATOM    681  CD2 TRP A  50      31.980  46.880  74.530  1.00  0.00           C
ATOM    682  CE3 TRP A  50      30.700  47.400  74.730  1.00  0.00           C
ATOM    683  HE3 TRP A  50      30.130  47.840  73.940  1.00  0.00           H
ATOM    684  CZ3 TRP A  50      30.100  47.250  76.030  1.00  0.00           C
ATOM    685  HZ3 TRP A  50      29.190  47.730  76.390  1.00  0.00           H
ATOM    686  CZ2 TRP A  50      32.070  46.010  76.790  1.00  0.00           C
ATOM    687  HZ2 TRP A  50      32.500  45.460  77.610  1.00  0.00           H
ATOM    688  CH2 TRP A  50      30.800  46.540  77.000  1.00  0.00           C
ATOM    689  HH2 TRP A  50      30.320  46.570  77.970  1.00  0.00           H
ATOM    690  C   TRP A  50      33.500  49.570  72.730  1.00  0.00           C
ATOM    691  O   TRP A  50      33.090  50.200  73.660  1.00  0.00           O
ATOM    692  N   ILE A  51      34.790  49.490  72.380  1.00  0.00           N
ATOM    693  HN  ILE A  51      35.120  49.030  71.570  1.00  0.00           H
ATOM    694  CA  ILE A  51      35.870  50.160  73.180  1.00  0.00           C
ATOM    695  HA  ILE A  51      35.840  49.920  74.230  1.00  0.00           H
ATOM    696  CB  ILE A  51      37.200  49.790  72.620  1.00  0.00           C
ATOM    697  HB  ILE A  51      37.200  49.910  71.520  1.00  0.00           H
ATOM    698  CG2 ILE A  51      38.380  50.680  73.180  1.00  0.00           C
ATOM    699 HG21 ILE A  51      38.260  50.790  74.280  1.00  0.00           H
ATOM    700 HG22 ILE A  51      38.450  51.630  72.610  1.00  0.00           H
ATOM    701 HG23 ILE A  51      39.310  50.080  73.050  1.00  0.00           H
ATOM    702  CG1 ILE A  51      37.520  48.320  72.790  1.00  0.00           C
ATOM    703 HG11 ILE A  51      38.510  48.130  72.300  1.00  0.00           H
ATOM    704 HG12 ILE A  51      36.840  47.630  72.240  1.00  0.00           H
ATOM    705  CD  ILE A  51      37.590  47.920  74.240  1.00  0.00           C
ATOM    706  HD1 ILE A  51      36.650  47.670  74.760  1.00  0.00           H
ATOM    707  HD2 ILE A  51      38.230  48.610  74.850  1.00  0.00           H
ATOM    708  HD3 ILE A  51      38.140  46.970  74.390  1.00  0.00           H
ATOM    709  C   ILE A  51      35.730  51.700  73.180  1.00  0.00           C
ATOM    710  O   ILE A  51      35.750  52.330  74.230  1.00  0.00           O
ATOM    711  N   PHE A  52      35.600  52.410  71.980  1.00  0.00           N
ATOM    712  HN  PHE A  52      35.390  51.930  71.130  1.00  0.00           H
ATOM    713  CA  PHE A  52      35.830  53.830  71.850  1.00  0.00           C
ATOM    714  HA  PHE A  52      36.470  54.280  72.590  1.00  0.00           H
ATOM    715  CB  PHE A  52      36.480  54.190  70.560  1.00  0.00           C
ATOM    716  HB1 PHE A  52      36.500  55.300  70.410  1.00  0.00           H
ATOM    717  HB2 PHE A  52      35.900  53.680  69.770  1.00  0.00           H
ATOM    718  CG  PHE A  52      37.930  53.690  70.590  1.00  0.00           C
ATOM    719  CD1 PHE A  52      38.460  52.860  69.570  1.00  0.00           C
ATOM    720  HD1 PHE A  52      37.870  52.370  68.820  1.00  0.00           H
ATOM    721  CE1 PHE A  52      39.840  52.660  69.570  1.00  0.00           C
ATOM    722  HE1 PHE A  52      40.240  51.960  68.830  1.00  0.00           H
ATOM    723  CZ  PHE A  52      40.710  53.200  70.540  1.00  0.00           C
ATOM    724  HZ  PHE A  52      41.760  52.940  70.440  1.00  0.00           H
ATOM    725  CD2 PHE A  52      38.870  54.280  71.500  1.00  0.00           C
ATOM    726  HD2 PHE A  52      38.500  54.970  72.260  1.00  0.00           H
ATOM    727  CE2 PHE A  52      40.220  54.060  71.520  1.00  0.00           C
ATOM    728  HE2 PHE A  52      40.840  54.530  72.290  1.00  0.00           H
ATOM    729  C   PHE A  52      34.540  54.640  71.980  1.00  0.00           C
ATOM    730  O   PHE A  52      34.600  55.820  72.090  1.00  0.00           O
ATOM    731  N   CYS A  53      33.430  53.940  72.100  1.00  0.00           N
ATOM    732  HN  CYS A  53      33.590  52.970  71.900  1.00  0.00           H
ATOM    733  CA  CYS A  53      32.080  54.460  72.470  1.00  0.00           C
ATOM    734  HA  CYS A  53      32.290  55.420  72.920  1.00  0.00           H
ATOM    735  CB  CYS A  53      31.160  54.750  71.230  1.00  0.00           C
ATOM    736  HB1 CYS A  53      30.990  53.810  70.660  1.00  0.00           H
ATOM    737  HB2 CYS A  53      31.970  55.360  70.770  1.00  0.00           H
ATOM    738  SG  CYS A  53      29.620  55.640  71.510  1.00  0.00           S
ATOM    739  HG1 CYS A  53      30.110  56.560  72.340  1.00  0.00           H
ATOM    740  C   CYS A  53      31.360  53.790  73.620  1.00  0.00           C
ATOM    741  O   CYS A  53      31.330  54.290  74.720  1.00  0.00           O
ATOM    742  N   PHE A  54      30.710  52.610  73.350  1.00  0.00           N
ATOM    743  HN  PHE A  54      30.780  52.080  72.500  1.00  0.00           H
ATOM    744  CA  PHE A  54      29.800  52.050  74.380  1.00  0.00           C
ATOM    745  HA  PHE A  54      29.090  52.790  74.700  1.00  0.00           H
ATOM    746  CB  PHE A  54      29.030  50.800  73.800  1.00  0.00           C
ATOM    747  HB1 PHE A  54      28.250  50.440  74.520  1.00  0.00           H
ATOM    748  HB2 PHE A  54      29.730  49.990  73.520  1.00  0.00           H
ATOM    749  CG  PHE A  54      28.210  51.200  72.570  1.00  0.00           C
ATOM    750  CD1 PHE A  54      27.280  52.320  72.640  1.00  0.00           C
ATOM    751  HD1 PHE A  54      27.120  52.910  73.530  1.00  0.00           H
ATOM    752  CE1 PHE A  54      26.630  52.790  71.520  1.00  0.00           C
ATOM    753  HE1 PHE A  54      25.940  53.620  71.570  1.00  0.00           H
ATOM    754  CZ  PHE A  54      26.630  51.970  70.360  1.00  0.00           C
ATOM    755  HZ  PHE A  54      26.100  52.270  69.460  1.00  0.00           H
ATOM    756  CD2 PHE A  54      28.170  50.480  71.370  1.00  0.00           C
ATOM    757  HD2 PHE A  54      28.830  49.630  71.320  1.00  0.00           H
ATOM    758  CE2 PHE A  54      27.460  50.840  70.290  1.00  0.00           C
ATOM    759  HE2 PHE A  54      27.670  50.290  69.390  1.00  0.00           H
ATOM    760  C   PHE A  54      30.450  51.640  75.780  1.00  0.00           C
ATOM    761  O   PHE A  54      29.800  51.620  76.850  1.00  0.00           O
ATOM    762  N   HSD A  55      31.780  51.260  75.790  1.00  0.00           N
ATOM    763  HN  HSD A  55      32.280  51.340  74.920  1.00  0.00           H
ATOM    764  CA  HSD A  55      32.510  50.810  76.910  1.00  0.00           C
ATOM    765  HA  HSD A  55      31.830  50.730  77.760  1.00  0.00           H
ATOM    766  CB  HSD A  55      33.250  49.380  76.730  1.00  0.00           C
ATOM    767  HB1 HSD A  55      33.860  49.460  75.800  1.00  0.00           H
ATOM    768  HB2 HSD A  55      32.370  48.710  76.670  1.00  0.00           H
ATOM    769  ND1 HSD A  55      33.740  48.530  79.030  1.00  0.00           N
ATOM    770  HD1 HSD A  55      32.870  48.860  79.420  1.00  0.00           H
ATOM    771  CG  HSD A  55      34.220  48.960  77.820  1.00  0.00           C
ATOM    772  CE1 HSD A  55      34.730  48.090  79.780  1.00  0.00           C
ATOM    773  HE1 HSD A  55      34.570  47.750  80.810  1.00  0.00           H
ATOM    774  NE2 HSD A  55      35.820  48.130  79.110  1.00  0.00           N
ATOM    775  CD2 HSD A  55      35.510  48.630  77.870  1.00  0.00           C
ATOM    776  HD2 HSD A  55      36.290  48.640  77.120  1.00  0.00           H
ATOM    777  C   HSD A  55      33.600  51.820  77.370  1.00  0.00           C
ATOM    778  O   HSD A  55      34.440  51.560  78.170  1.00  0.00           O
ATOM    779  N   LEU A  56      33.630  53.010  76.700  1.00  0.00           N
ATOM    780  HN  LEU A  56      33.040  53.120  75.900  1.00  0.00           H
ATOM    781  CA  LEU A  56      34.580  54.120  76.740  1.00  0.00           C
ATOM    782  HA  LEU A  56      35.410  53.710  76.180  1.00  0.00           H
ATOM    783  CB  LEU A  56      34.040  55.410  76.100  1.00  0.00           C
ATOM    784  HB1 LEU A  56      33.220  55.690  76.790  1.00  0.00           H
ATOM    785  HB2 LEU A  56      33.610  55.140  75.120  1.00  0.00           H
ATOM    786  CG  LEU A  56      34.970  56.660  75.920  1.00  0.00           C
ATOM    787  HG  LEU A  56      35.260  57.070  76.910  1.00  0.00           H
ATOM    788  CD1 LEU A  56      36.250  56.400  75.090  1.00  0.00           C
ATOM    789 HD11 LEU A  56      35.950  56.020  74.100  1.00  0.00           H
ATOM    790 HD12 LEU A  56      36.800  55.560  75.540  1.00  0.00           H
ATOM    791 HD13 LEU A  56      37.000  57.220  75.010  1.00  0.00           H
ATOM    792  CD2 LEU A  56      34.250  57.720  75.120  1.00  0.00           C
ATOM    793 HD21 LEU A  56      33.880  57.400  74.110  1.00  0.00           H
ATOM    794 HD22 LEU A  56      34.810  58.680  75.070  1.00  0.00           H
ATOM    795 HD23 LEU A  56      33.360  58.020  75.720  1.00  0.00           H
ATOM    796  C   LEU A  56      35.180  54.440  78.150  1.00  0.00           C
ATOM    797  O   LEU A  56      34.430  54.800  79.040  1.00  0.00           O
ATOM    798  N   LYS A  57      36.510  54.340  78.210  1.00  0.00           N
ATOM    799  HN  LYS A  57      37.010  54.090  77.390  1.00  0.00           H
ATOM    800  CA  LYS A  57      37.180  54.510  79.490  1.00  0.00           C
ATOM    801  HA  LYS A  57      36.520  54.210  80.280  1.00  0.00           H
ATOM    802  CB  LYS A  57      38.430  53.520  79.630  1.00  0.00           C
ATOM    803  HB1 LYS A  57      38.800  53.680  80.670  1.00  0.00           H
ATOM    804  HB2 LYS A  57      39.290  53.820  78.980  1.00  0.00           H
ATOM    805  CG  LYS A  57      38.120  52.000  79.240  1.00  0.00           C
ATOM    806  HG1 LYS A  57      39.130  51.550  79.260  1.00  0.00           H
ATOM    807  HG2 LYS A  57      37.820  51.980  78.170  1.00  0.00           H
ATOM    808  CD  LYS A  57      37.120  51.310  80.120  1.00  0.00           C
ATOM    809  HD1 LYS A  57      36.680  50.420  79.630  1.00  0.00           H
ATOM    810  HD2 LYS A  57      36.290  52.040  80.100  1.00  0.00           H
ATOM    811  CE  LYS A  57      37.630  51.010  81.490  1.00  0.00           C
ATOM    812  HE1 LYS A  57      37.900  52.010  81.910  1.00  0.00           H
ATOM    813  HE2 LYS A  57      38.500  50.330  81.580  1.00  0.00           H
ATOM    814  NZ  LYS A  57      36.600  50.480  82.390  1.00  0.00           N
ATOM    815  HZ1 LYS A  57      36.810  50.670  83.400  1.00  0.00           H
ATOM    816  HZ2 LYS A  57      36.420  49.470  82.260  1.00  0.00           H
ATOM    817  HZ3 LYS A  57      35.730  50.970  82.090  1.00  0.00           H
ATOM    818  C   LYS A  57      37.610  55.950  79.670  1.00  0.00           C
ATOM    819  O   LYS A  57      38.530  56.200  80.410  1.00  0.00           O
ATOM    820  N   SER A  58      36.960  56.850  78.920  1.00  0.00           N
ATOM    821  HN  SER A  58      36.280  56.570  78.250  1.00  0.00           H
ATOM    822  CA  SER A  58      37.300  58.310  78.790  1.00  0.00           C
ATOM    823  HA  SER A  58      36.430  58.720  78.320  1.00  0.00           H
ATOM    824  CB  SER A  58      37.460  59.240  80.010  1.00  0.00           C
ATOM    825  HB1 SER A  58      36.680  59.100  80.780  1.00  0.00           H
ATOM    826  HB2 SER A  58      37.380  60.280  79.630  1.00  0.00           H
ATOM    827  OG  SER A  58      38.680  59.080  80.760  1.00  0.00           O
ATOM    828  HG1 SER A  58      38.770  58.180  81.090  1.00  0.00           H
ATOM    829  C   SER A  58      38.450  58.470  77.750  1.00  0.00           C
ATOM    830  O   SER A  58      39.220  57.530  77.450  1.00  0.00           O
ATOM    831  N   TRP A  59      38.580  59.690  77.200  1.00  0.00           N
ATOM    832  HN  TRP A  59      37.890  60.390  77.290  1.00  0.00           H
ATOM    833  CA  TRP A  59      39.610  59.900  76.190  1.00  0.00           C
ATOM    834  HA  TRP A  59      39.890  59.010  75.660  1.00  0.00           H
ATOM    835  CB  TRP A  59      39.200  60.930  75.100  1.00  0.00           C
ATOM    836  HB1 TRP A  59      40.090  61.160  74.470  1.00  0.00           H
ATOM    837  HB2 TRP A  59      38.790  61.830  75.590  1.00  0.00           H
ATOM    838  CG  TRP A  59      38.050  60.500  74.210  1.00  0.00           C
ATOM    839  CD1 TRP A  59      36.900  61.170  74.050  1.00  0.00           C
ATOM    840  HD1 TRP A  59      36.700  62.080  74.590  1.00  0.00           H
ATOM    841  NE1 TRP A  59      36.170  60.590  73.010  1.00  0.00           N
ATOM    842  HE1 TRP A  59      35.540  61.060  72.430  1.00  0.00           H
ATOM    843  CE2 TRP A  59      36.920  59.600  72.440  1.00  0.00           C
ATOM    844  CD2 TRP A  59      38.130  59.530  73.140  1.00  0.00           C
ATOM    845  CE3 TRP A  59      39.110  58.660  72.720  1.00  0.00           C
ATOM    846  HE3 TRP A  59      40.030  58.650  73.280  1.00  0.00           H
ATOM    847  CZ3 TRP A  59      38.850  57.800  71.550  1.00  0.00           C
ATOM    848  HZ3 TRP A  59      39.580  57.060  71.240  1.00  0.00           H
ATOM    849  CZ2 TRP A  59      36.680  58.780  71.350  1.00  0.00           C
ATOM    850  HZ2 TRP A  59      35.740  58.730  70.810  1.00  0.00           H
ATOM    851  CH2 TRP A  59      37.590  57.840  70.880  1.00  0.00           C
ATOM    852  HH2 TRP A  59      37.470  57.180  70.030  1.00  0.00           H
ATOM    853  C   TRP A  59      40.930  60.480  76.840  1.00  0.00           C
ATOM    854  O   TRP A  59      40.990  61.330  77.740  1.00  0.00           O
ATOM    855  N   LYS A  60      42.010  60.080  76.200  1.00  0.00           N
ATOM    856  HN  LYS A  60      41.950  59.410  75.470  1.00  0.00           H
ATOM    857  CA  LYS A  60      43.300  60.480  76.540  1.00  0.00           C
ATOM    858  HA  LYS A  60      43.260  61.500  76.900  1.00  0.00           H
ATOM    859  CB  LYS A  60      44.030  59.610  77.480  1.00  0.00           C
ATOM    860  HB1 LYS A  60      45.030  59.990  77.770  1.00  0.00           H
ATOM    861  HB2 LYS A  60      44.140  58.630  76.970  1.00  0.00           H
ATOM    862  CG  LYS A  60      43.350  59.270  78.820  1.00  0.00           C
ATOM    863  HG1 LYS A  60      42.280  59.000  78.670  1.00  0.00           H
ATOM    864  HG2 LYS A  60      43.410  60.150  79.480  1.00  0.00           H
ATOM    865  CD  LYS A  60      44.000  58.170  79.620  1.00  0.00           C
ATOM    866  HD1 LYS A  60      44.050  57.270  78.960  1.00  0.00           H
ATOM    867  HD2 LYS A  60      43.270  57.860  80.390  1.00  0.00           H
ATOM    868  CE  LYS A  60      45.340  58.400  80.240  1.00  0.00           C
ATOM    869  HE1 LYS A  60      45.290  59.100  81.110  1.00  0.00           H
ATOM    870  HE2 LYS A  60      46.030  58.950  79.550  1.00  0.00           H
ATOM    871  NZ  LYS A  60      45.990  57.190  80.630  1.00  0.00           N
ATOM    872  HZ1 LYS A  60      45.370  56.470  81.030  1.00  0.00           H
ATOM    873  HZ2 LYS A  60      46.710  57.410  81.350  1.00  0.00           H
ATOM    874  HZ3 LYS A  60      46.470  56.680  79.860  1.00  0.00           H
ATOM    875  C   LYS A  60      43.970  60.570  75.190  1.00  0.00           C
ATOM    876  O   LYS A  60      43.430  59.900  74.300  1.00  0.00           O
ATOM    877  N   SER A  61      45.060  61.310  75.020  1.00  0.00           N
ATOM    878  HN  SER A  61      45.270  62.020  75.700  1.00  0.00           H
ATOM    879  CA  SER A  61      45.790  61.530  73.770  1.00  0.00           C
ATOM    880  HA  SER A  61      45.160  62.040  73.050  1.00  0.00           H
ATOM    881  CB  SER A  61      47.040  62.460  74.020  1.00  0.00           C
ATOM    882  HB1 SER A  61      46.680  63.470  74.320  1.00  0.00           H
ATOM    883  HB2 SER A  61      47.560  62.650  73.050  1.00  0.00           H
ATOM    884  OG  SER A  61      48.000  61.900  74.940  1.00  0.00           O
ATOM    885  HG1 SER A  61      48.810  61.800  74.430  1.00  0.00           H
ATOM    886  C   SER A  61      46.300  60.220  73.070  1.00  0.00           C
ATOM    887  O   SER A  61      46.060  60.120  71.900  1.00  0.00           O
ATOM    888  N   SER A  62      46.830  59.200  73.780  1.00  0.00           N
ATOM    889  HN  SER A  62      47.000  59.220  74.760  1.00  0.00           H
ATOM    890  CA  SER A  62      47.140  57.920  73.180  1.00  0.00           C
ATOM    891  HA  SER A  62      47.840  58.090  72.390  1.00  0.00           H
ATOM    892  CB  SER A  62      47.910  56.920  74.170  1.00  0.00           C
ATOM    893  HB1 SER A  62      48.910  57.320  74.450  1.00  0.00           H
ATOM    894  HB2 SER A  62      48.070  55.970  73.620  1.00  0.00           H
ATOM    895  OG  SER A  62      47.210  56.600  75.430  1.00  0.00           O
ATOM    896  HG1 SER A  62      46.800  57.410  75.740  1.00  0.00           H
ATOM    897  C   SER A  62      45.900  57.210  72.650  1.00  0.00           C
ATOM    898  O   SER A  62      45.950  56.510  71.630  1.00  0.00           O
ATOM    899  N   ARG A  63      44.720  57.330  73.350  1.00  0.00           N
ATOM    900  HN  ARG A  63      44.610  57.970  74.090  1.00  0.00           H
ATOM    901  CA  ARG A  63      43.520  56.680  72.920  1.00  0.00           C
ATOM    902  HA  ARG A  63      43.780  55.640  72.800  1.00  0.00           H
ATOM    903  CB  ARG A  63      42.430  56.840  73.940  1.00  0.00           C
ATOM    904  HB1 ARG A  63      41.400  56.680  73.570  1.00  0.00           H
ATOM    905  HB2 ARG A  63      42.310  57.910  74.220  1.00  0.00           H
ATOM    906  CG  ARG A  63      42.740  55.880  75.110  1.00  0.00           C
ATOM    907  HG1 ARG A  63      43.810  55.910  75.420  1.00  0.00           H
ATOM    908  HG2 ARG A  63      42.540  54.860  74.740  1.00  0.00           H
ATOM    909  CD  ARG A  63      41.850  55.960  76.350  1.00  0.00           C
ATOM    910  HD1 ARG A  63      40.810  55.690  76.030  1.00  0.00           H
ATOM    911  HD2 ARG A  63      41.980  56.970  76.770  1.00  0.00           H
ATOM    912  NE  ARG A  63      42.400  54.850  77.300  1.00  0.00           N
ATOM    913  HE  ARG A  63      42.810  54.000  76.950  1.00  0.00           H
ATOM    914  CZ  ARG A  63      42.240  54.810  78.580  1.00  0.00           C
ATOM    915  NH1 ARG A  63      41.420  55.560  79.240  1.00  0.00           N
ATOM    916 HH11 ARG A  63      40.800  56.150  78.740  1.00  0.00           H
ATOM    917 HH12 ARG A  63      41.500  55.560  80.230  1.00  0.00           H
ATOM    918  NH2 ARG A  63      42.850  53.950  79.300  1.00  0.00           N
ATOM    919 HH21 ARG A  63      43.670  53.470  79.000  1.00  0.00           H
ATOM    920 HH22 ARG A  63      42.670  54.180  80.250  1.00  0.00           H
ATOM    921  C   ARG A  63      43.140  57.240  71.540  1.00  0.00           C
ATOM    922  O   ARG A  63      42.760  56.500  70.640  1.00  0.00           O
ATOM    923  N   ILE A  64      43.190  58.560  71.360  1.00  0.00           N
ATOM    924  HN  ILE A  64      43.430  59.060  72.200  1.00  0.00           H
ATOM    925  CA  ILE A  64      42.930  59.300  70.130  1.00  0.00           C
ATOM    926  HA  ILE A  64      41.930  59.030  69.840  1.00  0.00           H
ATOM    927  CB  ILE A  64      43.020  60.790  70.500  1.00  0.00           C
ATOM    928  HB  ILE A  64      44.040  61.000  70.890  1.00  0.00           H
ATOM    929  CG2 ILE A  64      42.750  61.620  69.220  1.00  0.00           C
ATOM    930 HG21 ILE A  64      43.400  61.340  68.370  1.00  0.00           H
ATOM    931 HG22 ILE A  64      43.040  62.680  69.400  1.00  0.00           H
ATOM    932 HG23 ILE A  64      41.690  61.680  68.890  1.00  0.00           H
ATOM    933  CG1 ILE A  64      41.930  61.260  71.520  1.00  0.00           C
ATOM    934 HG11 ILE A  64      41.810  60.530  72.340  1.00  0.00           H
ATOM    935 HG12 ILE A  64      40.950  61.200  70.990  1.00  0.00           H
ATOM    936  CD  ILE A  64      42.120  62.640  72.060  1.00  0.00           C
ATOM    937  HD1 ILE A  64      41.910  63.440  71.320  1.00  0.00           H
ATOM    938  HD2 ILE A  64      43.090  62.930  72.520  1.00  0.00           H
ATOM    939  HD3 ILE A  64      41.370  62.700  72.880  1.00  0.00           H
ATOM    940  C   ILE A  64      43.860  58.860  69.000  1.00  0.00           C
ATOM    941  O   ILE A  64      43.430  58.570  67.890  1.00  0.00           O
ATOM    942  N   PHE A  65      45.240  58.810  69.220  1.00  0.00           N
ATOM    943  HN  PHE A  65      45.550  59.110  70.110  1.00  0.00           H
ATOM    944  CA  PHE A  65      46.240  58.320  68.180  1.00  0.00           C
ATOM    945  HA  PHE A  65      46.070  58.910  67.290  1.00  0.00           H
ATOM    946  CB  PHE A  65      47.750  58.570  68.470  1.00  0.00           C
ATOM    947  HB1 PHE A  65      48.390  58.240  67.630  1.00  0.00           H
ATOM    948  HB2 PHE A  65      48.070  58.140  69.440  1.00  0.00           H
ATOM    949  CG  PHE A  65      48.080  60.090  68.500  1.00  0.00           C
ATOM    950  CD1 PHE A  65      47.360  61.040  67.800  1.00  0.00           C
ATOM    951  HD1 PHE A  65      46.630  60.830  67.030  1.00  0.00           H
ATOM    952  CE1 PHE A  65      47.540  62.380  67.980  1.00  0.00           C
ATOM    953  HE1 PHE A  65      47.070  63.160  67.380  1.00  0.00           H
ATOM    954  CZ  PHE A  65      48.530  62.920  68.840  1.00  0.00           C
ATOM    955  HZ  PHE A  65      48.700  63.970  68.890  1.00  0.00           H
ATOM    956  CD2 PHE A  65      49.070  60.600  69.370  1.00  0.00           C
ATOM    957  HD2 PHE A  65      49.710  59.870  69.850  1.00  0.00           H
ATOM    958  CE2 PHE A  65      49.370  61.950  69.470  1.00  0.00           C
ATOM    959  HE2 PHE A  65      50.160  62.250  70.140  1.00  0.00           H
ATOM    960  C   PHE A  65      45.980  56.850  67.750  1.00  0.00           C
ATOM    961  O   PHE A  65      45.960  56.440  66.560  1.00  0.00           O
ATOM    962  N   LEU A  66      45.670  55.940  68.720  1.00  0.00           N
ATOM    963  HN  LEU A  66      45.930  56.280  69.620  1.00  0.00           H
ATOM    964  CA  LEU A  66      45.220  54.550  68.510  1.00  0.00           C
ATOM    965  HA  LEU A  66      46.000  54.150  67.890  1.00  0.00           H
ATOM    966  CB  LEU A  66      45.280  53.900  69.960  1.00  0.00           C
ATOM    967  HB1 LEU A  66      44.630  53.000  70.040  1.00  0.00           H
ATOM    968  HB2 LEU A  66      44.740  54.520  70.690  1.00  0.00           H
ATOM    969  CG  LEU A  66      46.730  53.590  70.450  1.00  0.00           C
ATOM    970  HG  LEU A  66      47.450  54.410  70.250  1.00  0.00           H
ATOM    971  CD1 LEU A  66      46.700  53.300  71.950  1.00  0.00           C
ATOM    972 HD11 LEU A  66      46.120  54.070  72.510  1.00  0.00           H
ATOM    973 HD12 LEU A  66      47.760  53.230  72.300  1.00  0.00           H
ATOM    974 HD13 LEU A  66      46.310  52.290  72.210  1.00  0.00           H
ATOM    975  CD2 LEU A  66      47.220  52.370  69.680  1.00  0.00           C
ATOM    976 HD21 LEU A  66      46.650  51.490  70.050  1.00  0.00           H
ATOM    977 HD22 LEU A  66      48.280  52.150  69.960  1.00  0.00           H
ATOM    978 HD23 LEU A  66      47.090  52.390  68.580  1.00  0.00           H
ATOM    979  C   LEU A  66      43.940  54.440  67.810  1.00  0.00           C
ATOM    980  O   LEU A  66      43.660  53.570  67.010  1.00  0.00           O
ATOM    981  N   PHE A  67      42.980  55.410  68.060  1.00  0.00           N
ATOM    982  HN  PHE A  67      43.000  56.040  68.820  1.00  0.00           H
ATOM    983  CA  PHE A  67      41.660  55.470  67.370  1.00  0.00           C
ATOM    984  HA  PHE A  67      41.200  54.520  67.560  1.00  0.00           H
ATOM    985  CB  PHE A  67      40.750  56.440  68.180  1.00  0.00           C
ATOM    986  HB1 PHE A  67      41.360  57.310  68.490  1.00  0.00           H
ATOM    987  HB2 PHE A  67      40.400  55.920  69.100  1.00  0.00           H
ATOM    988  CG  PHE A  67      39.560  57.030  67.520  1.00  0.00           C
ATOM    989  CD1 PHE A  67      39.600  58.350  67.040  1.00  0.00           C
ATOM    990  HD1 PHE A  67      40.490  58.940  67.180  1.00  0.00           H
ATOM    991  CE1 PHE A  67      38.400  58.900  66.390  1.00  0.00           C
ATOM    992  HE1 PHE A  67      38.420  59.870  65.900  1.00  0.00           H
ATOM    993  CZ  PHE A  67      37.270  58.100  66.290  1.00  0.00           C
ATOM    994  HZ  PHE A  67      36.320  58.480  65.950  1.00  0.00           H
ATOM    995  CD2 PHE A  67      38.400  56.340  67.490  1.00  0.00           C
ATOM    996  HD2 PHE A  67      38.340  55.330  67.890  1.00  0.00           H
ATOM    997  CE2 PHE A  67      37.240  56.850  66.840  1.00  0.00           C
ATOM    998  HE2 PHE A  67      36.400  56.190  66.660  1.00  0.00           H
ATOM    999  C   PHE A  67      41.830  55.670  65.920  1.00  0.00           C
ATOM   1000  O   PHE A  67      41.080  55.090  65.110  1.00  0.00           O
ATOM   1001  N   ASN A  68      42.790  56.500  65.450  1.00  0.00           N
ATOM   1002  HN  ASN A  68      43.510  56.830  66.060  1.00  0.00           H
ATOM   1003  CA  ASN A  68      43.020  56.900  64.050  1.00  0.00           C
ATOM   1004  HA  ASN A  68      42.050  57.030  63.580  1.00  0.00           H
ATOM   1005  CB  ASN A  68      43.960  58.160  63.930  1.00  0.00           C
ATOM   1006  HB1 ASN A  68      44.340  58.100  62.890  1.00  0.00           H
ATOM   1007  HB2 ASN A  68      44.760  57.980  64.670  1.00  0.00           H
ATOM   1008  CG  ASN A  68      43.260  59.510  64.200  1.00  0.00           C
ATOM   1009  OD1 ASN A  68      42.750  60.060  63.210  1.00  0.00           O
ATOM   1010  ND2 ASN A  68      43.320  59.880  65.480  1.00  0.00           N
ATOM   1011 HD21 ASN A  68      43.370  59.170  66.180  1.00  0.00           H
ATOM   1012 HD22 ASN A  68      43.170  60.850  65.660  1.00  0.00           H
ATOM   1013  C   ASN A  68      43.480  55.690  63.290  1.00  0.00           C
ATOM   1014  O   ASN A  68      43.360  55.680  62.080  1.00  0.00           O
ATOM   1015  N   LEU A  69      44.090  54.700  63.960  1.00  0.00           N
ATOM   1016  HN  LEU A  69      44.390  54.800  64.900  1.00  0.00           H
ATOM   1017  CA  LEU A  69      44.230  53.360  63.350  1.00  0.00           C
ATOM   1018  HA  LEU A  69      44.720  53.510  62.400  1.00  0.00           H
ATOM   1019  CB  LEU A  69      45.110  52.460  64.270  1.00  0.00           C
ATOM   1020  HB1 LEU A  69      45.460  51.600  63.660  1.00  0.00           H
ATOM   1021  HB2 LEU A  69      44.650  51.970  65.150  1.00  0.00           H
ATOM   1022  CG  LEU A  69      46.420  53.130  64.790  1.00  0.00           C
ATOM   1023  HG  LEU A  69      46.220  53.920  65.550  1.00  0.00           H
ATOM   1024  CD1 LEU A  69      47.340  52.180  65.560  1.00  0.00           C
ATOM   1025 HD11 LEU A  69      47.600  51.370  64.850  1.00  0.00           H
ATOM   1026 HD12 LEU A  69      46.940  51.920  66.570  1.00  0.00           H
ATOM   1027 HD13 LEU A  69      48.260  52.740  65.790  1.00  0.00           H
ATOM   1028  CD2 LEU A  69      47.230  53.760  63.640  1.00  0.00           C
ATOM   1029 HD21 LEU A  69      48.190  54.080  64.100  1.00  0.00           H
ATOM   1030 HD22 LEU A  69      46.830  54.740  63.280  1.00  0.00           H
ATOM   1031 HD23 LEU A  69      47.410  53.060  62.790  1.00  0.00           H
ATOM   1032  C   LEU A  69      42.950  52.730  63.100  1.00  0.00           C
ATOM   1033  O   LEU A  69      42.700  52.220  61.970  1.00  0.00           O
ATOM   1034  N   ALA A  70      42.010  52.610  64.050  1.00  0.00           N
ATOM   1035  HN  ALA A  70      42.150  52.870  65.000  1.00  0.00           H
ATOM   1036  CA  ALA A  70      40.720  51.980  63.810  1.00  0.00           C
ATOM   1037  HA  ALA A  70      40.990  51.020  63.370  1.00  0.00           H
ATOM   1038  CB  ALA A  70      40.050  51.840  65.160  1.00  0.00           C
ATOM   1039  HB1 ALA A  70      39.710  52.880  65.380  1.00  0.00           H
ATOM   1040  HB2 ALA A  70      40.810  51.720  65.970  1.00  0.00           H
ATOM   1041  HB3 ALA A  70      39.210  51.110  65.230  1.00  0.00           H
ATOM   1042  C   ALA A  70      39.810  52.710  62.820  1.00  0.00           C
ATOM   1043  O   ALA A  70      39.130  52.100  61.990  1.00  0.00           O
ATOM   1044  N   VAL A  71      39.860  54.060  62.880  1.00  0.00           N
ATOM   1045  HN  VAL A  71      40.180  54.600  63.670  1.00  0.00           H
ATOM   1046  CA  VAL A  71      39.280  54.860  61.780  1.00  0.00           C
ATOM   1047  HA  VAL A  71      38.230  54.620  61.670  1.00  0.00           H
ATOM   1048  CB  VAL A  71      39.370  56.300  62.170  1.00  0.00           C
ATOM   1049  HB  VAL A  71      40.370  56.580  62.550  1.00  0.00           H
ATOM   1050  CG1 VAL A  71      38.960  57.250  61.020  1.00  0.00           C
ATOM   1051 HG11 VAL A  71      39.740  57.440  60.260  1.00  0.00           H
ATOM   1052 HG12 VAL A  71      38.730  58.280  61.380  1.00  0.00           H
ATOM   1053 HG13 VAL A  71      38.160  56.890  60.350  1.00  0.00           H
ATOM   1054  CG2 VAL A  71      38.330  56.490  63.290  1.00  0.00           C
ATOM   1055 HG21 VAL A  71      37.260  56.290  63.040  1.00  0.00           H
ATOM   1056 HG22 VAL A  71      38.380  57.540  63.690  1.00  0.00           H
ATOM   1057 HG23 VAL A  71      38.590  55.830  64.140  1.00  0.00           H
ATOM   1058  C   VAL A  71      39.840  54.670  60.370  1.00  0.00           C
ATOM   1059  O   VAL A  71      39.160  54.630  59.370  1.00  0.00           O
ATOM   1060  N   ALA A  72      41.180  54.540  60.220  1.00  0.00           N
ATOM   1061  HN  ALA A  72      41.850  54.800  60.910  1.00  0.00           H
ATOM   1062  CA  ALA A  72      41.820  54.220  58.930  1.00  0.00           C
ATOM   1063  HA  ALA A  72      41.410  54.840  58.140  1.00  0.00           H
ATOM   1064  CB  ALA A  72      43.320  54.370  59.150  1.00  0.00           C
ATOM   1065  HB1 ALA A  72      43.610  53.510  59.800  1.00  0.00           H
ATOM   1066  HB2 ALA A  72      43.600  55.360  59.570  1.00  0.00           H
ATOM   1067  HB3 ALA A  72      43.950  54.390  58.240  1.00  0.00           H
ATOM   1068  C   ALA A  72      41.460  52.840  58.430  1.00  0.00           C
ATOM   1069  O   ALA A  72      41.210  52.630  57.220  1.00  0.00           O
ATOM   1070  N   ASP A  73      41.280  51.890  59.390  1.00  0.00           N
ATOM   1071  HN  ASP A  73      41.430  52.140  60.340  1.00  0.00           H
ATOM   1072  CA  ASP A  73      40.620  50.630  59.130  1.00  0.00           C
ATOM   1073  HA  ASP A  73      41.120  50.210  58.270  1.00  0.00           H
ATOM   1074  CB  ASP A  73      40.820  49.710  60.360  1.00  0.00           C
ATOM   1075  HB1 ASP A  73      40.240  48.770  60.270  1.00  0.00           H
ATOM   1076  HB2 ASP A  73      40.350  50.270  61.190  1.00  0.00           H
ATOM   1077  CG  ASP A  73      42.350  49.410  60.590  1.00  0.00           C
ATOM   1078  OD1 ASP A  73      43.260  49.600  59.800  1.00  0.00           O
ATOM   1079  OD2 ASP A  73      42.650  48.840  61.830  1.00  0.00           O
ATOM   1080  HD2 ASP A  73      43.580  48.640  61.940  1.00  0.00           H
ATOM   1081  C   ASP A  73      39.160  50.620  58.660  1.00  0.00           C
ATOM   1082  O   ASP A  73      38.830  49.860  57.740  1.00  0.00           O
ATOM   1083  N   PHE A  74      38.310  51.530  59.220  1.00  0.00           N
ATOM   1084  HN  PHE A  74      38.720  51.940  60.030  1.00  0.00           H
ATOM   1085  CA  PHE A  74      36.930  51.780  58.880  1.00  0.00           C
ATOM   1086  HA  PHE A  74      36.400  50.850  59.000  1.00  0.00           H
ATOM   1087  CB  PHE A  74      36.450  52.940  59.780  1.00  0.00           C
ATOM   1088  HB1 PHE A  74      36.920  53.920  59.560  1.00  0.00           H
ATOM   1089  HB2 PHE A  74      36.830  52.810  60.810  1.00  0.00           H
ATOM   1090  CG  PHE A  74      34.960  52.930  59.870  1.00  0.00           C
ATOM   1091  CD1 PHE A  74      34.410  52.260  60.930  1.00  0.00           C
ATOM   1092  HD1 PHE A  74      34.990  51.910  61.770  1.00  0.00           H
ATOM   1093  CE1 PHE A  74      33.000  52.130  61.030  1.00  0.00           C
ATOM   1094  HE1 PHE A  74      32.650  51.450  61.800  1.00  0.00           H
ATOM   1095  CZ  PHE A  74      32.160  52.740  60.120  1.00  0.00           C
ATOM   1096  HZ  PHE A  74      31.090  52.780  60.310  1.00  0.00           H
ATOM   1097  CD2 PHE A  74      34.120  53.590  58.990  1.00  0.00           C
ATOM   1098  HD2 PHE A  74      34.440  54.120  58.100  1.00  0.00           H
ATOM   1099  CE2 PHE A  74      32.720  53.520  59.120  1.00  0.00           C
ATOM   1100  HE2 PHE A  74      32.170  54.090  58.390  1.00  0.00           H
ATOM   1101  C   PHE A  74      36.800  52.230  57.400  1.00  0.00           C
ATOM   1102  O   PHE A  74      35.830  51.790  56.730  1.00  0.00           O
ATOM   1103  N   LEU A  75      37.750  53.040  56.980  1.00  0.00           N
ATOM   1104  HN  LEU A  75      38.510  53.250  57.580  1.00  0.00           H
ATOM   1105  CA  LEU A  75      37.930  53.550  55.650  1.00  0.00           C
ATOM   1106  HA  LEU A  75      36.930  53.850  55.380  1.00  0.00           H
ATOM   1107  CB  LEU A  75      38.750  54.830  55.600  1.00  0.00           C
ATOM   1108  HB1 LEU A  75      38.730  55.210  54.550  1.00  0.00           H
ATOM   1109  HB2 LEU A  75      39.760  54.600  56.010  1.00  0.00           H
ATOM   1110  CG  LEU A  75      38.300  56.050  56.500  1.00  0.00           C
ATOM   1111  HG  LEU A  75      38.170  55.630  57.520  1.00  0.00           H
ATOM   1112  CD1 LEU A  75      39.400  57.150  56.690  1.00  0.00           C
ATOM   1113 HD11 LEU A  75      40.150  56.740  57.400  1.00  0.00           H
ATOM   1114 HD12 LEU A  75      39.000  58.130  57.000  1.00  0.00           H
ATOM   1115 HD13 LEU A  75      40.010  57.240  55.760  1.00  0.00           H
ATOM   1116  CD2 LEU A  75      36.970  56.700  56.130  1.00  0.00           C
ATOM   1117 HD21 LEU A  75      36.130  55.980  56.140  1.00  0.00           H
ATOM   1118 HD22 LEU A  75      37.130  57.270  55.180  1.00  0.00           H
ATOM   1119 HD23 LEU A  75      36.720  57.420  56.930  1.00  0.00           H
ATOM   1120  C   LEU A  75      38.280  52.490  54.730  1.00  0.00           C
ATOM   1121  O   LEU A  75      37.720  52.360  53.630  1.00  0.00           O
ATOM   1122  N   LEU A  76      39.210  51.530  55.150  1.00  0.00           N
ATOM   1123  HN  LEU A  76      39.810  51.770  55.910  1.00  0.00           H
ATOM   1124  CA  LEU A  76      39.520  50.370  54.400  1.00  0.00           C
ATOM   1125  HA  LEU A  76      39.850  50.800  53.470  1.00  0.00           H
ATOM   1126  CB  LEU A  76      40.760  49.610  54.930  1.00  0.00           C
ATOM   1127  HB1 LEU A  76      40.770  48.660  54.370  1.00  0.00           H
ATOM   1128  HB2 LEU A  76      40.610  49.310  55.990  1.00  0.00           H
ATOM   1129  CG  LEU A  76      42.130  50.300  54.860  1.00  0.00           C
ATOM   1130  HG  LEU A  76      42.080  51.330  55.280  1.00  0.00           H
ATOM   1131  CD1 LEU A  76      43.290  49.500  55.400  1.00  0.00           C
ATOM   1132 HD11 LEU A  76      43.000  49.200  56.440  1.00  0.00           H
ATOM   1133 HD12 LEU A  76      44.190  50.150  55.460  1.00  0.00           H
ATOM   1134 HD13 LEU A  76      43.500  48.490  54.990  1.00  0.00           H
ATOM   1135  CD2 LEU A  76      42.410  50.450  53.330  1.00  0.00           C
ATOM   1136 HD21 LEU A  76      43.460  50.680  53.060  1.00  0.00           H
ATOM   1137 HD22 LEU A  76      41.830  51.350  53.020  1.00  0.00           H
ATOM   1138 HD23 LEU A  76      42.140  49.500  52.830  1.00  0.00           H
ATOM   1139  C   LEU A  76      38.360  49.480  54.100  1.00  0.00           C
ATOM   1140  O   LEU A  76      38.170  49.090  52.970  1.00  0.00           O
ATOM   1141  N   ILE A  77      37.550  49.270  55.150  1.00  0.00           N
ATOM   1142  HN  ILE A  77      37.990  49.490  56.030  1.00  0.00           H
ATOM   1143  CA  ILE A  77      36.290  48.470  55.180  1.00  0.00           C
ATOM   1144  HA  ILE A  77      36.560  47.460  54.870  1.00  0.00           H
ATOM   1145  CB  ILE A  77      35.600  48.240  56.570  1.00  0.00           C
ATOM   1146  HB  ILE A  77      35.580  49.190  57.150  1.00  0.00           H
ATOM   1147  CG2 ILE A  77      34.020  47.990  56.330  1.00  0.00           C
ATOM   1148 HG21 ILE A  77      33.520  47.630  57.260  1.00  0.00           H
ATOM   1149 HG22 ILE A  77      33.930  47.330  55.430  1.00  0.00           H
ATOM   1150 HG23 ILE A  77      33.470  48.900  56.020  1.00  0.00           H
ATOM   1151  CG1 ILE A  77      36.260  47.140  57.400  1.00  0.00           C
ATOM   1152 HG11 ILE A  77      35.410  46.800  58.030  1.00  0.00           H
ATOM   1153 HG12 ILE A  77      37.090  47.600  57.980  1.00  0.00           H
ATOM   1154  CD  ILE A  77      36.610  45.790  56.620  1.00  0.00           C
ATOM   1155  HD1 ILE A  77      37.520  45.920  56.010  1.00  0.00           H
ATOM   1156  HD2 ILE A  77      35.770  45.430  55.990  1.00  0.00           H
ATOM   1157  HD3 ILE A  77      36.940  45.030  57.340  1.00  0.00           H
ATOM   1158  C   ILE A  77      35.360  48.870  54.030  1.00  0.00           C
ATOM   1159  O   ILE A  77      34.990  47.950  53.230  1.00  0.00           O
ATOM   1160  N   ILE A  78      35.010  50.150  53.790  1.00  0.00           N
ATOM   1161  HN  ILE A  78      35.170  50.820  54.510  1.00  0.00           H
ATOM   1162  CA  ILE A  78      34.450  50.710  52.570  1.00  0.00           C
ATOM   1163  HA  ILE A  78      33.530  50.190  52.340  1.00  0.00           H
ATOM   1164  CB  ILE A  78      34.000  52.180  52.830  1.00  0.00           C
ATOM   1165  HB  ILE A  78      34.940  52.750  53.030  1.00  0.00           H
ATOM   1166  CG2 ILE A  78      33.250  52.740  51.600  1.00  0.00           C
ATOM   1167 HG21 ILE A  78      32.320  52.210  51.330  1.00  0.00           H
ATOM   1168 HG22 ILE A  78      33.800  52.760  50.640  1.00  0.00           H
ATOM   1169 HG23 ILE A  78      32.920  53.770  51.860  1.00  0.00           H
ATOM   1170  CG1 ILE A  78      33.200  52.280  54.150  1.00  0.00           C
ATOM   1171 HG11 ILE A  78      32.770  53.300  54.070  1.00  0.00           H
ATOM   1172 HG12 ILE A  78      33.710  52.250  55.140  1.00  0.00           H
ATOM   1173  CD  ILE A  78      32.030  51.340  54.250  1.00  0.00           C
ATOM   1174  HD1 ILE A  78      31.250  51.650  54.980  1.00  0.00           H
ATOM   1175  HD2 ILE A  78      32.360  50.330  54.580  1.00  0.00           H
ATOM   1176  HD3 ILE A  78      31.490  51.250  53.280  1.00  0.00           H
ATOM   1177  C   ILE A  78      35.280  50.470  51.230  1.00  0.00           C
ATOM   1178  O   ILE A  78      34.640  50.190  50.190  1.00  0.00           O
ATOM   1179  N   CYS A  79      36.640  50.670  51.140  1.00  0.00           N
ATOM   1180  HN  CYS A  79      36.940  50.920  52.060  1.00  0.00           H
ATOM   1181  CA  CYS A  79      37.400  50.290  49.950  1.00  0.00           C
ATOM   1182  HA  CYS A  79      37.110  50.950  49.150  1.00  0.00           H
ATOM   1183  CB  CYS A  79      38.950  50.600  50.170  1.00  0.00           C
ATOM   1184  HB1 CYS A  79      39.400  50.560  49.160  1.00  0.00           H
ATOM   1185  HB2 CYS A  79      39.380  49.830  50.860  1.00  0.00           H
ATOM   1186  SG  CYS A  79      39.310  52.230  50.900  1.00  0.00           S
ATOM   1187  HG1 CYS A  79      38.290  52.420  51.720  1.00  0.00           H
ATOM   1188  C   CYS A  79      37.210  48.900  49.420  1.00  0.00           C
ATOM   1189  O   CYS A  79      36.990  48.660  48.230  1.00  0.00           O
ATOM   1190  N   LEU A  80      37.390  47.950  50.290  1.00  0.00           N
ATOM   1191  HN  LEU A  80      37.520  48.170  51.260  1.00  0.00           H
ATOM   1192  CA  LEU A  80      37.540  46.540  50.010  1.00  0.00           C
ATOM   1193  HA  LEU A  80      38.380  46.400  49.340  1.00  0.00           H
ATOM   1194  CB  LEU A  80      37.740  45.800  51.360  1.00  0.00           C
ATOM   1195  HB1 LEU A  80      37.550  44.710  51.280  1.00  0.00           H
ATOM   1196  HB2 LEU A  80      36.990  46.080  52.120  1.00  0.00           H
ATOM   1197  CG  LEU A  80      39.160  45.960  52.060  1.00  0.00           C
ATOM   1198  HG  LEU A  80      39.500  47.020  52.170  1.00  0.00           H
ATOM   1199  CD1 LEU A  80      39.060  45.320  53.480  1.00  0.00           C
ATOM   1200 HD11 LEU A  80      39.930  45.560  54.130  1.00  0.00           H
ATOM   1201 HD12 LEU A  80      38.790  44.250  53.420  1.00  0.00           H
ATOM   1202 HD13 LEU A  80      38.220  45.780  54.050  1.00  0.00           H
ATOM   1203  CD2 LEU A  80      40.380  45.430  51.220  1.00  0.00           C
ATOM   1204 HD21 LEU A  80      41.190  45.090  51.890  1.00  0.00           H
ATOM   1205 HD22 LEU A  80      40.810  46.230  50.580  1.00  0.00           H
ATOM   1206 HD23 LEU A  80      40.120  44.550  50.590  1.00  0.00           H
ATOM   1207  C   LEU A  80      36.340  45.900  49.220  1.00  0.00           C
ATOM   1208  O   LEU A  80      36.620  44.980  48.380  1.00  0.00           O
ATOM   1209  N   PRO A  81      35.010  46.270  49.280  1.00  0.00           N
ATOM   1210  CD  PRO A  81      34.350  46.830  50.460  1.00  0.00           C
ATOM   1211  HD1 PRO A  81      34.840  47.800  50.690  1.00  0.00           H
ATOM   1212  HD2 PRO A  81      34.640  46.140  51.290  1.00  0.00           H
ATOM   1213  CA  PRO A  81      33.960  45.550  48.510  1.00  0.00           C
ATOM   1214  HA  PRO A  81      34.210  44.500  48.570  1.00  0.00           H
ATOM   1215  CB  PRO A  81      32.660  45.740  49.270  1.00  0.00           C
ATOM   1216  HB1 PRO A  81      32.490  44.780  49.800  1.00  0.00           H
ATOM   1217  HB2 PRO A  81      31.840  45.930  48.550  1.00  0.00           H
ATOM   1218  CG  PRO A  81      32.880  46.940  50.240  1.00  0.00           C
ATOM   1219  HG1 PRO A  81      32.650  47.930  49.770  1.00  0.00           H
ATOM   1220  HG2 PRO A  81      32.230  46.820  51.130  1.00  0.00           H
ATOM   1221  C   PRO A  81      34.050  45.870  47.030  1.00  0.00           C
ATOM   1222  O   PRO A  81      34.140  44.950  46.160  1.00  0.00           O
ATOM   1223  N   PHE A  82      33.960  47.170  46.700  1.00  0.00           N
ATOM   1224  HN  PHE A  82      33.740  47.820  47.430  1.00  0.00           H
ATOM   1225  CA  PHE A  82      34.230  47.680  45.380  1.00  0.00           C
ATOM   1226  HA  PHE A  82      33.460  47.250  44.740  1.00  0.00           H
ATOM   1227  CB  PHE A  82      34.280  49.230  45.410  1.00  0.00           C
ATOM   1228  HB1 PHE A  82      34.360  49.680  44.400  1.00  0.00           H
ATOM   1229  HB2 PHE A  82      35.130  49.530  46.060  1.00  0.00           H
ATOM   1230  CG  PHE A  82      33.080  49.830  45.990  1.00  0.00           C
ATOM   1231  CD1 PHE A  82      33.210  50.420  47.280  1.00  0.00           C
ATOM   1232  HD1 PHE A  82      34.150  50.470  47.810  1.00  0.00           H
ATOM   1233  CE1 PHE A  82      32.140  51.110  47.840  1.00  0.00           C
ATOM   1234  HE1 PHE A  82      32.180  51.670  48.770  1.00  0.00           H
ATOM   1235  CZ  PHE A  82      30.910  51.110  47.190  1.00  0.00           C
ATOM   1236  HZ  PHE A  82      30.150  51.770  47.600  1.00  0.00           H
ATOM   1237  CD2 PHE A  82      31.840  49.860  45.380  1.00  0.00           C
ATOM   1238  HD2 PHE A  82      31.820  49.360  44.430  1.00  0.00           H
ATOM   1239  CE2 PHE A  82      30.740  50.540  45.960  1.00  0.00           C
ATOM   1240  HE2 PHE A  82      29.770  50.610  45.490  1.00  0.00           H
ATOM   1241  C   PHE A  82      35.580  47.110  44.820  1.00  0.00           C
ATOM   1242  O   PHE A  82      35.720  46.810  43.680  1.00  0.00           O
ATOM   1243  N   LEU A  83      36.580  47.090  45.670  1.00  0.00           N
ATOM   1244  HN  LEU A  83      36.550  47.390  46.620  1.00  0.00           H
ATOM   1245  CA  LEU A  83      37.880  46.600  45.210  1.00  0.00           C
ATOM   1246  HA  LEU A  83      38.210  47.170  44.360  1.00  0.00           H
ATOM   1247  CB  LEU A  83      38.890  46.780  46.350  1.00  0.00           C
ATOM   1248  HB1 LEU A  83      38.590  46.210  47.250  1.00  0.00           H
ATOM   1249  HB2 LEU A  83      38.690  47.830  46.680  1.00  0.00           H
ATOM   1250  CG  LEU A  83      40.330  46.620  45.950  1.00  0.00           C
ATOM   1251  HG  LEU A  83      40.480  45.570  45.630  1.00  0.00           H
ATOM   1252  CD1 LEU A  83      40.830  47.520  44.790  1.00  0.00           C
ATOM   1253 HD11 LEU A  83      40.230  47.380  43.870  1.00  0.00           H
ATOM   1254 HD12 LEU A  83      41.900  47.270  44.570  1.00  0.00           H
ATOM   1255 HD13 LEU A  83      40.750  48.550  45.210  1.00  0.00           H
ATOM   1256  CD2 LEU A  83      41.310  46.670  47.180  1.00  0.00           C
ATOM   1257 HD21 LEU A  83      41.130  47.410  47.990  1.00  0.00           H
ATOM   1258 HD22 LEU A  83      42.350  46.910  46.870  1.00  0.00           H
ATOM   1259 HD23 LEU A  83      41.420  45.700  47.720  1.00  0.00           H
ATOM   1260  C   LEU A  83      37.900  45.100  44.940  1.00  0.00           C
ATOM   1261  O   LEU A  83      38.430  44.800  43.860  1.00  0.00           O
ATOM   1262  N   MET A  84      37.290  44.210  45.750  1.00  0.00           N
ATOM   1263  HN  MET A  84      37.000  44.320  46.700  1.00  0.00           H
ATOM   1264  CA  MET A  84      37.100  42.810  45.300  1.00  0.00           C
ATOM   1265  HA  MET A  84      38.080  42.420  45.040  1.00  0.00           H
ATOM   1266  CB  MET A  84      36.520  41.940  46.450  1.00  0.00           C
ATOM   1267  HB1 MET A  84      36.240  40.930  46.100  1.00  0.00           H
ATOM   1268  HB2 MET A  84      35.670  42.450  46.960  1.00  0.00           H
ATOM   1269  CG  MET A  84      37.640  41.740  47.540  1.00  0.00           C
ATOM   1270  HG1 MET A  84      37.990  42.690  47.990  1.00  0.00           H
ATOM   1271  HG2 MET A  84      38.510  41.220  47.060  1.00  0.00           H
ATOM   1272  SD  MET A  84      37.130  40.630  48.890  1.00  0.00           S
ATOM   1273  CE  MET A  84      36.260  41.840  49.900  1.00  0.00           C
ATOM   1274  HE1 MET A  84      35.950  41.290  50.810  1.00  0.00           H
ATOM   1275  HE2 MET A  84      35.360  42.210  49.380  1.00  0.00           H
ATOM   1276  HE3 MET A  84      36.750  42.780  50.220  1.00  0.00           H
ATOM   1277  C   MET A  84      36.310  42.620  44.020  1.00  0.00           C
ATOM   1278  O   MET A  84      36.800  41.960  43.140  1.00  0.00           O
ATOM   1279  N   ASP A  85      35.090  43.240  43.820  1.00  0.00           N
ATOM   1280  HN  ASP A  85      34.720  43.820  44.540  1.00  0.00           H
ATOM   1281  CA  ASP A  85      34.420  43.310  42.520  1.00  0.00           C
ATOM   1282  HA  ASP A  85      34.020  42.350  42.220  1.00  0.00           H
ATOM   1283  CB  ASP A  85      33.350  44.360  42.780  1.00  0.00           C
ATOM   1284  HB1 ASP A  85      33.740  45.380  42.960  1.00  0.00           H
ATOM   1285  HB2 ASP A  85      32.780  44.070  43.700  1.00  0.00           H
ATOM   1286  CG  ASP A  85      32.370  44.620  41.590  1.00  0.00           C
ATOM   1287  OD1 ASP A  85      31.940  45.850  41.410  1.00  0.00           O
ATOM   1288  OD2 ASP A  85      32.160  43.760  40.750  1.00  0.00           O
ATOM   1289  C   ASP A  85      35.450  43.760  41.370  1.00  0.00           C
ATOM   1290  O   ASP A  85      35.570  43.200  40.280  1.00  0.00           O
ATOM   1291  N   ASN A  86      36.290  44.820  41.580  1.00  0.00           N
ATOM   1292  HN  ASN A  86      36.350  45.160  42.510  1.00  0.00           H
ATOM   1293  CA  ASN A  86      37.300  45.180  40.570  1.00  0.00           C
ATOM   1294  HA  ASN A  86      36.710  45.180  39.660  1.00  0.00           H
ATOM   1295  CB  ASN A  86      37.730  46.570  41.120  1.00  0.00           C
ATOM   1296  HB1 ASN A  86      38.190  46.470  42.130  1.00  0.00           H
ATOM   1297  HB2 ASN A  86      36.900  47.300  41.070  1.00  0.00           H
ATOM   1298  CG  ASN A  86      39.020  47.010  40.440  1.00  0.00           C
ATOM   1299  OD1 ASN A  86      40.000  46.990  41.140  1.00  0.00           O
ATOM   1300  ND2 ASN A  86      39.010  47.380  39.120  1.00  0.00           N
ATOM   1301 HD21 ASN A  86      39.940  47.570  38.830  1.00  0.00           H
ATOM   1302 HD22 ASN A  86      38.240  47.320  38.480  1.00  0.00           H
ATOM   1303  C   ASN A  86      38.450  44.160  40.280  1.00  0.00           C
ATOM   1304  O   ASN A  86      38.640  43.740  39.120  1.00  0.00           O
ATOM   1305  N   TYR A  87      39.140  43.620  41.280  1.00  0.00           N
ATOM   1306  HN  TYR A  87      39.050  44.010  42.200  1.00  0.00           H
ATOM   1307  CA  TYR A  87      39.930  42.420  41.100  1.00  0.00           C
ATOM   1308  HA  TYR A  87      40.780  42.710  40.510  1.00  0.00           H
ATOM   1309  CB  TYR A  87      40.400  41.940  42.490  1.00  0.00           C
ATOM   1310  HB1 TYR A  87      40.660  40.860  42.530  1.00  0.00           H
ATOM   1311  HB2 TYR A  87      39.600  42.220  43.200  1.00  0.00           H
ATOM   1312  CG  TYR A  87      41.610  42.650  42.960  1.00  0.00           C
ATOM   1313  CD1 TYR A  87      41.630  44.050  43.190  1.00  0.00           C
ATOM   1314  HD1 TYR A  87      40.640  44.490  43.190  1.00  0.00           H
ATOM   1315  CE1 TYR A  87      42.760  44.720  43.670  1.00  0.00           C
ATOM   1316  HE1 TYR A  87      42.780  45.800  43.630  1.00  0.00           H
ATOM   1317  CZ  TYR A  87      43.940  44.020  43.850  1.00  0.00           C
ATOM   1318  OH  TYR A  87      45.040  44.600  44.380  1.00  0.00           O
ATOM   1319  HH  TYR A  87      45.040  45.550  44.340  1.00  0.00           H
ATOM   1320  CD2 TYR A  87      42.840  41.970  43.100  1.00  0.00           C
ATOM   1321  HD2 TYR A  87      42.990  40.980  42.690  1.00  0.00           H
ATOM   1322  CE2 TYR A  87      43.980  42.670  43.640  1.00  0.00           C
ATOM   1323  HE2 TYR A  87      44.940  42.190  43.750  1.00  0.00           H
ATOM   1324  C   TYR A  87      39.280  41.120  40.550  1.00  0.00           C
ATOM   1325  O   TYR A  87      39.850  40.460  39.640  1.00  0.00           O
ATOM   1326  N   VAL A  88      38.070  40.750  41.020  1.00  0.00           N
ATOM   1327  HN  VAL A  88      37.590  41.360  41.640  1.00  0.00           H
ATOM   1328  CA  VAL A  88      37.330  39.670  40.440  1.00  0.00           C
ATOM   1329  HA  VAL A  88      38.010  38.840  40.380  1.00  0.00           H
ATOM   1330  CB  VAL A  88      36.100  39.250  41.320  1.00  0.00           C
ATOM   1331  HB  VAL A  88      35.580  40.190  41.570  1.00  0.00           H
ATOM   1332  CG1 VAL A  88      35.120  38.340  40.590  1.00  0.00           C
ATOM   1333 HG11 VAL A  88      34.270  38.000  41.230  1.00  0.00           H
ATOM   1334 HG12 VAL A  88      35.610  37.380  40.340  1.00  0.00           H
ATOM   1335 HG13 VAL A  88      34.610  38.850  39.740  1.00  0.00           H
ATOM   1336  CG2 VAL A  88      36.590  38.540  42.560  1.00  0.00           C
ATOM   1337 HG21 VAL A  88      35.720  38.260  43.180  1.00  0.00           H
ATOM   1338 HG22 VAL A  88      37.260  39.300  43.030  1.00  0.00           H
ATOM   1339 HG23 VAL A  88      37.160  37.630  42.270  1.00  0.00           H
ATOM   1340  C   VAL A  88      36.990  39.760  38.970  1.00  0.00           C
ATOM   1341  O   VAL A  88      36.920  38.780  38.280  1.00  0.00           O
ATOM   1342  N   ARG A  89      36.780  40.940  38.480  1.00  0.00           N
ATOM   1343  HN  ARG A  89      36.730  41.760  39.060  1.00  0.00           H
ATOM   1344  CA  ARG A  89      36.500  41.190  37.100  1.00  0.00           C
ATOM   1345  HA  ARG A  89      36.240  40.250  36.640  1.00  0.00           H
ATOM   1346  CB  ARG A  89      35.380  42.320  37.010  1.00  0.00           C
ATOM   1347  HB1 ARG A  89      35.070  42.480  35.940  1.00  0.00           H
ATOM   1348  HB2 ARG A  89      35.640  43.320  37.400  1.00  0.00           H
ATOM   1349  CG  ARG A  89      34.010  41.830  37.570  1.00  0.00           C
ATOM   1350  HG1 ARG A  89      33.220  42.630  37.610  1.00  0.00           H
ATOM   1351  HG2 ARG A  89      34.260  41.610  38.630  1.00  0.00           H
ATOM   1352  CD  ARG A  89      33.360  40.510  36.940  1.00  0.00           C
ATOM   1353  HD1 ARG A  89      34.070  39.670  36.720  1.00  0.00           H
ATOM   1354  HD2 ARG A  89      32.790  40.880  36.070  1.00  0.00           H
ATOM   1355  NE  ARG A  89      32.360  39.930  37.890  1.00  0.00           N
ATOM   1356  HE  ARG A  89      32.500  40.170  38.850  1.00  0.00           H
ATOM   1357  CZ  ARG A  89      31.650  38.820  37.520  1.00  0.00           C
ATOM   1358  NH1 ARG A  89      31.270  38.610  36.260  1.00  0.00           N
ATOM   1359 HH11 ARG A  89      31.530  39.200  35.500  1.00  0.00           H
ATOM   1360 HH12 ARG A  89      30.680  37.800  36.160  1.00  0.00           H
ATOM   1361  NH2 ARG A  89      31.280  38.010  38.430  1.00  0.00           N
ATOM   1362 HH21 ARG A  89      30.670  37.290  38.100  1.00  0.00           H
ATOM   1363 HH22 ARG A  89      31.060  38.340  39.350  1.00  0.00           H
ATOM   1364  C   ARG A  89      37.740  41.630  36.340  1.00  0.00           C
ATOM   1365  O   ARG A  89      37.580  42.170  35.260  1.00  0.00           O
ATOM   1366  N   ARG A  90      38.970  41.260  36.790  1.00  0.00           N
ATOM   1367  HN  ARG A  90      39.040  40.720  37.630  1.00  0.00           H
ATOM   1368  CA  ARG A  90      40.260  41.530  36.160  1.00  0.00           C
ATOM   1369  HA  ARG A  90      41.010  41.350  36.910  1.00  0.00           H
ATOM   1370  CB  ARG A  90      40.640  40.500  35.050  1.00  0.00           C
ATOM   1371  HB1 ARG A  90      41.710  40.470  34.740  1.00  0.00           H
ATOM   1372  HB2 ARG A  90      40.070  40.850  34.170  1.00  0.00           H
ATOM   1373  CG  ARG A  90      40.410  39.020  35.390  1.00  0.00           C
ATOM   1374  HG1 ARG A  90      39.590  38.910  36.130  1.00  0.00           H
ATOM   1375  HG2 ARG A  90      41.320  38.610  35.890  1.00  0.00           H
ATOM   1376  CD  ARG A  90      40.200  38.150  34.180  1.00  0.00           C
ATOM   1377  HD1 ARG A  90      41.020  38.170  33.440  1.00  0.00           H
ATOM   1378  HD2 ARG A  90      39.320  38.530  33.620  1.00  0.00           H
ATOM   1379  NE  ARG A  90      39.690  36.870  34.640  1.00  0.00           N
ATOM   1380  HE  ARG A  90      38.770  36.900  35.030  1.00  0.00           H
ATOM   1381  CZ  ARG A  90      40.300  35.700  34.550  1.00  0.00           C
ATOM   1382  NH1 ARG A  90      41.580  35.640  34.330  1.00  0.00           N
ATOM   1383 HH11 ARG A  90      42.030  34.750  34.460  1.00  0.00           H
ATOM   1384 HH12 ARG A  90      42.200  36.420  34.430  1.00  0.00           H
ATOM   1385  NH2 ARG A  90      39.670  34.590  34.870  1.00  0.00           N
ATOM   1386 HH21 ARG A  90      38.680  34.740  34.790  1.00  0.00           H
ATOM   1387 HH22 ARG A  90      40.260  33.830  34.580  1.00  0.00           H
ATOM   1388  C   ARG A  90      40.490  42.900  35.620  1.00  0.00           C
ATOM   1389  O   ARG A  90      40.950  43.160  34.490  1.00  0.00           O
ATOM   1390  N   TRP A  91      40.220  43.910  36.510  1.00  0.00           N
ATOM   1391  HN  TRP A  91      39.950  43.540  37.390  1.00  0.00           H
ATOM   1392  CA  TRP A  91      40.240  45.320  36.350  1.00  0.00           C
ATOM   1393  HA  TRP A  91      40.060  45.550  37.390  1.00  0.00           H
ATOM   1394  CB  TRP A  91      41.680  45.800  35.880  1.00  0.00           C
ATOM   1395  HB1 TRP A  91      41.800  46.860  36.130  1.00  0.00           H
ATOM   1396  HB2 TRP A  91      41.690  45.700  34.770  1.00  0.00           H
ATOM   1397  CG  TRP A  91      42.890  45.050  36.400  1.00  0.00           C
ATOM   1398  CD1 TRP A  91      43.890  44.450  35.640  1.00  0.00           C
ATOM   1399  HD1 TRP A  91      43.820  44.470  34.560  1.00  0.00           H
ATOM   1400  NE1 TRP A  91      44.840  44.000  36.490  1.00  0.00           N
ATOM   1401  HE1 TRP A  91      45.690  43.610  36.240  1.00  0.00           H
ATOM   1402  CE2 TRP A  91      44.510  44.250  37.810  1.00  0.00           C
ATOM   1403  CD2 TRP A  91      43.220  44.860  37.780  1.00  0.00           C
ATOM   1404  CE3 TRP A  91      42.620  45.250  39.000  1.00  0.00           C
ATOM   1405  HE3 TRP A  91      41.800  45.950  38.990  1.00  0.00           H
ATOM   1406  CZ3 TRP A  91      43.350  44.980  40.170  1.00  0.00           C
ATOM   1407  HZ3 TRP A  91      42.850  45.310  41.070  1.00  0.00           H
ATOM   1408  CZ2 TRP A  91      45.170  43.910  38.990  1.00  0.00           C
ATOM   1409  HZ2 TRP A  91      46.100  43.350  39.010  1.00  0.00           H
ATOM   1410  CH2 TRP A  91      44.610  44.420  40.150  1.00  0.00           C
ATOM   1411  HH2 TRP A  91      45.010  44.150  41.120  1.00  0.00           H
ATOM   1412  C   TRP A  91      39.150  46.040  35.590  1.00  0.00           C
ATOM   1413  O   TRP A  91      39.370  47.220  35.340  1.00  0.00           O
ATOM   1414  N   ASP A  92      38.010  45.430  35.250  1.00  0.00           N
ATOM   1415  HN  ASP A  92      37.850  44.470  35.480  1.00  0.00           H
ATOM   1416  CA  ASP A  92      36.830  46.160  34.780  1.00  0.00           C
ATOM   1417  HA  ASP A  92      37.100  46.680  33.870  1.00  0.00           H
ATOM   1418  CB  ASP A  92      35.600  45.310  34.450  1.00  0.00           C
ATOM   1419  HB1 ASP A  92      34.780  45.930  34.060  1.00  0.00           H
ATOM   1420  HB2 ASP A  92      35.390  44.720  35.360  1.00  0.00           H
ATOM   1421  CG  ASP A  92      35.880  44.360  33.240  1.00  0.00           C
ATOM   1422  OD1 ASP A  92      36.710  44.680  32.320  1.00  0.00           O
ATOM   1423  OD2 ASP A  92      35.080  43.430  33.110  1.00  0.00           O
ATOM   1424  C   ASP A  92      36.450  47.270  35.810  1.00  0.00           C
ATOM   1425  O   ASP A  92      36.830  47.140  37.020  1.00  0.00           O
ATOM   1426  N   TRP A  93      35.870  48.430  35.390  1.00  0.00           N
ATOM   1427  HN  TRP A  93      35.710  48.700  34.440  1.00  0.00           H
ATOM   1428  CA  TRP A  93      35.510  49.450  36.380  1.00  0.00           C
ATOM   1429  HA  TRP A  93      35.340  48.940  37.330  1.00  0.00           H
ATOM   1430  CB  TRP A  93      36.700  50.450  36.600  1.00  0.00           C
ATOM   1431  HB1 TRP A  93      36.910  50.890  35.600  1.00  0.00           H
ATOM   1432  HB2 TRP A  93      37.550  49.780  36.820  1.00  0.00           H
ATOM   1433  CG  TRP A  93      36.410  51.450  37.690  1.00  0.00           C
ATOM   1434  CD1 TRP A  93      36.340  52.790  37.400  1.00  0.00           C
ATOM   1435  HD1 TRP A  93      36.310  53.100  36.370  1.00  0.00           H
ATOM   1436  NE1 TRP A  93      36.080  53.540  38.570  1.00  0.00           N
ATOM   1437  HE1 TRP A  93      35.910  54.500  38.590  1.00  0.00           H
ATOM   1438  CE2 TRP A  93      36.190  52.640  39.610  1.00  0.00           C
ATOM   1439  CD2 TRP A  93      36.360  51.360  39.050  1.00  0.00           C
ATOM   1440  CE3 TRP A  93      36.410  50.210  39.980  1.00  0.00           C
ATOM   1441  HE3 TRP A  93      36.670  49.210  39.690  1.00  0.00           H
ATOM   1442  CZ3 TRP A  93      36.300  50.430  41.380  1.00  0.00           C
ATOM   1443  HZ3 TRP A  93      36.070  49.580  42.010  1.00  0.00           H
ATOM   1444  CZ2 TRP A  93      35.990  52.810  40.980  1.00  0.00           C
ATOM   1445  HZ2 TRP A  93      35.920  53.780  41.460  1.00  0.00           H
ATOM   1446  CH2 TRP A  93      36.110  51.680  41.820  1.00  0.00           C
ATOM   1447  HH2 TRP A  93      35.870  51.900  42.850  1.00  0.00           H
ATOM   1448  C   TRP A  93      34.250  50.070  35.900  1.00  0.00           C
ATOM   1449  O   TRP A  93      34.250  50.500  34.740  1.00  0.00           O
ATOM   1450  N   LYS A  94      33.250  50.080  36.800  1.00  0.00           N
ATOM   1451  HN  LYS A  94      33.290  49.470  37.590  1.00  0.00           H
ATOM   1452  CA  LYS A  94      31.850  50.450  36.450  1.00  0.00           C
ATOM   1453  HA  LYS A  94      31.740  50.400  35.380  1.00  0.00           H
ATOM   1454  CB  LYS A  94      30.790  49.500  37.180  1.00  0.00           C
ATOM   1455  HB1 LYS A  94      30.820  48.470  36.770  1.00  0.00           H
ATOM   1456  HB2 LYS A  94      29.760  49.820  36.930  1.00  0.00           H
ATOM   1457  CG  LYS A  94      30.970  49.560  38.720  1.00  0.00           C
ATOM   1458  HG1 LYS A  94      30.610  50.530  39.130  1.00  0.00           H
ATOM   1459  HG2 LYS A  94      32.010  49.470  39.100  1.00  0.00           H
ATOM   1460  CD  LYS A  94      30.350  48.370  39.500  1.00  0.00           C
ATOM   1461  HD1 LYS A  94      31.000  47.470  39.410  1.00  0.00           H
ATOM   1462  HD2 LYS A  94      29.380  48.120  39.030  1.00  0.00           H
ATOM   1463  CE  LYS A  94      30.110  48.630  40.890  1.00  0.00           C
ATOM   1464  HE1 LYS A  94      29.320  49.380  41.100  1.00  0.00           H
ATOM   1465  HE2 LYS A  94      31.070  48.920  41.350  1.00  0.00           H
ATOM   1466  NZ  LYS A  94      29.690  47.400  41.600  1.00  0.00           N
ATOM   1467  HZ1 LYS A  94      28.850  46.870  41.320  1.00  0.00           H
ATOM   1468  HZ2 LYS A  94      29.640  47.540  42.630  1.00  0.00           H
ATOM   1469  HZ3 LYS A  94      30.480  46.780  41.350  1.00  0.00           H
ATOM   1470  C   LYS A  94      31.480  51.950  36.810  1.00  0.00           C
ATOM   1471  O   LYS A  94      30.340  52.370  36.670  1.00  0.00           O
ATOM   1472  N   PHE A  95      32.450  52.680  37.370  1.00  0.00           N
ATOM   1473  HN  PHE A  95      33.370  52.360  37.550  1.00  0.00           H
ATOM   1474  CA  PHE A  95      32.230  54.060  37.840  1.00  0.00           C
ATOM   1475  HA  PHE A  95      31.220  54.380  37.690  1.00  0.00           H
ATOM   1476  CB  PHE A  95      32.580  54.200  39.360  1.00  0.00           C
ATOM   1477  HB1 PHE A  95      32.530  55.190  39.880  1.00  0.00           H
ATOM   1478  HB2 PHE A  95      33.630  53.920  39.590  1.00  0.00           H
ATOM   1479  CG  PHE A  95      31.730  53.320  40.240  1.00  0.00           C
ATOM   1480  CD1 PHE A  95      32.190  52.200  41.020  1.00  0.00           C
ATOM   1481  HD1 PHE A  95      33.190  51.840  40.870  1.00  0.00           H
ATOM   1482  CE1 PHE A  95      31.300  51.480  41.890  1.00  0.00           C
ATOM   1483  HE1 PHE A  95      31.590  50.630  42.480  1.00  0.00           H
ATOM   1484  CZ  PHE A  95      29.990  51.910  41.990  1.00  0.00           C
ATOM   1485  HZ  PHE A  95      29.280  51.440  42.660  1.00  0.00           H
ATOM   1486  CD2 PHE A  95      30.400  53.740  40.340  1.00  0.00           C
ATOM   1487  HD2 PHE A  95      30.110  54.580  39.730  1.00  0.00           H
ATOM   1488  CE2 PHE A  95      29.610  53.070  41.280  1.00  0.00           C
ATOM   1489  HE2 PHE A  95      28.600  53.430  41.390  1.00  0.00           H
ATOM   1490  C   PHE A  95      33.130  55.050  37.060  1.00  0.00           C
ATOM   1491  O   PHE A  95      33.910  54.660  36.260  1.00  0.00           O
ATOM   1492  N   GLY A  96      32.930  56.340  37.380  1.00  0.00           N
ATOM   1493  HN  GLY A  96      32.210  56.640  38.000  1.00  0.00           H
ATOM   1494  CA  GLY A  96      33.830  57.420  36.830  1.00  0.00           C
ATOM   1495  HA1 GLY A  96      33.440  58.330  37.250  1.00  0.00           H
ATOM   1496  HA2 GLY A  96      33.760  57.300  35.750  1.00  0.00           H
ATOM   1497  C   GLY A  96      35.330  57.360  37.110  1.00  0.00           C
ATOM   1498  O   GLY A  96      35.810  56.480  37.840  1.00  0.00           O
ATOM   1499  N   ASP A  97      36.120  58.250  36.480  1.00  0.00           N
ATOM   1500  HN  ASP A  97      35.800  59.010  35.920  1.00  0.00           H
ATOM   1501  CA  ASP A  97      37.590  58.290  36.810  1.00  0.00           C
ATOM   1502  HA  ASP A  97      37.870  57.250  36.780  1.00  0.00           H
ATOM   1503  CB  ASP A  97      38.100  59.270  35.700  1.00  0.00           C
ATOM   1504  HB1 ASP A  97      37.510  60.190  35.880  1.00  0.00           H
ATOM   1505  HB2 ASP A  97      37.810  58.910  34.680  1.00  0.00           H
ATOM   1506  CG  ASP A  97      39.620  59.690  35.650  1.00  0.00           C
ATOM   1507  OD1 ASP A  97      39.830  60.640  34.810  1.00  0.00           O
ATOM   1508  OD2 ASP A  97      40.470  59.110  36.350  1.00  0.00           O
ATOM   1509  C   ASP A  97      38.050  58.740  38.170  1.00  0.00           C
ATOM   1510  O   ASP A  97      39.010  58.190  38.750  1.00  0.00           O
ATOM   1511  N   ILE A  98      37.380  59.710  38.840  1.00  0.00           N
ATOM   1512  HN  ILE A  98      36.540  60.020  38.380  1.00  0.00           H
ATOM   1513  CA  ILE A  98      37.770  60.060  40.260  1.00  0.00           C
ATOM   1514  HA  ILE A  98      38.840  60.160  40.200  1.00  0.00           H
ATOM   1515  CB  ILE A  98      37.190  61.460  40.700  1.00  0.00           C
ATOM   1516  HB  ILE A  98      36.100  61.440  40.510  1.00  0.00           H
ATOM   1517  CG2 ILE A  98      37.460  61.650  42.200  1.00  0.00           C
ATOM   1518 HG21 ILE A  98      37.230  62.690  42.500  1.00  0.00           H
ATOM   1519 HG22 ILE A  98      38.510  61.440  42.500  1.00  0.00           H
ATOM   1520 HG23 ILE A  98      36.690  61.070  42.770  1.00  0.00           H
ATOM   1521  CG1 ILE A  98      37.620  62.590  39.770  1.00  0.00           C
ATOM   1522 HG11 ILE A  98      36.990  63.480  39.990  1.00  0.00           H
ATOM   1523 HG12 ILE A  98      37.530  62.300  38.710  1.00  0.00           H
ATOM   1524  CD  ILE A  98      39.110  63.110  39.940  1.00  0.00           C
ATOM   1525  HD1 ILE A  98      39.260  63.750  39.060  1.00  0.00           H
ATOM   1526  HD2 ILE A  98      39.830  62.270  39.920  1.00  0.00           H
ATOM   1527  HD3 ILE A  98      39.120  63.660  40.910  1.00  0.00           H
ATOM   1528  C   ILE A  98      37.540  58.950  41.280  1.00  0.00           C
ATOM   1529  O   ILE A  98      38.460  58.660  41.990  1.00  0.00           O
ATOM   1530  N   PRO A  99      36.370  58.220  41.240  1.00  0.00           N
ATOM   1531  CD  PRO A  99      35.060  58.690  40.790  1.00  0.00           C
ATOM   1532  HD1 PRO A  99      35.070  58.830  39.680  1.00  0.00           H
ATOM   1533  HD2 PRO A  99      34.740  59.680  41.180  1.00  0.00           H
ATOM   1534  CA  PRO A  99      36.260  56.870  41.920  1.00  0.00           C
ATOM   1535  HA  PRO A  99      36.270  57.130  42.960  1.00  0.00           H
ATOM   1536  CB  PRO A  99      34.920  56.430  41.460  1.00  0.00           C
ATOM   1537  HB1 PRO A  99      34.350  55.910  42.270  1.00  0.00           H
ATOM   1538  HB2 PRO A  99      34.980  55.740  40.580  1.00  0.00           H
ATOM   1539  CG  PRO A  99      34.060  57.640  41.090  1.00  0.00           C
ATOM   1540  HG1 PRO A  99      33.430  57.490  40.180  1.00  0.00           H
ATOM   1541  HG2 PRO A  99      33.460  58.020  41.950  1.00  0.00           H
ATOM   1542  C   PRO A  99      37.360  55.940  41.740  1.00  0.00           C
ATOM   1543  O   PRO A  99      37.780  55.320  42.710  1.00  0.00           O
ATOM   1544  N   CYS A 100      37.910  55.780  40.510  1.00  0.00           N
ATOM   1545  HN  CYS A 100      37.610  56.320  39.720  1.00  0.00           H
ATOM   1546  CA  CYS A 100      39.120  55.010  40.360  1.00  0.00           C
ATOM   1547  HA  CYS A 100      39.000  53.990  40.710  1.00  0.00           H
ATOM   1548  CB  CYS A 100      39.550  54.840  38.770  1.00  0.00           C
ATOM   1549  HB1 CYS A 100      39.770  55.840  38.360  1.00  0.00           H
ATOM   1550  HB2 CYS A 100      38.590  54.570  38.280  1.00  0.00           H
ATOM   1551  SG  CYS A 100      40.900  53.660  38.400  1.00  0.00           S
ATOM   1552  C   CYS A 100      40.340  55.480  41.020  1.00  0.00           C
ATOM   1553  O   CYS A 100      41.050  54.710  41.620  1.00  0.00           O
ATOM   1554  N   ARG A 101      40.630  56.820  40.920  1.00  0.00           N
ATOM   1555  HN  ARG A 101      39.940  57.380  40.470  1.00  0.00           H
ATOM   1556  CA  ARG A 101      41.770  57.460  41.540  1.00  0.00           C
ATOM   1557  HA  ARG A 101      42.620  56.810  41.390  1.00  0.00           H
ATOM   1558  CB  ARG A 101      42.050  58.890  40.990  1.00  0.00           C
ATOM   1559  HB1 ARG A 101      42.880  59.350  41.570  1.00  0.00           H
ATOM   1560  HB2 ARG A 101      41.110  59.400  41.290  1.00  0.00           H
ATOM   1561  CG  ARG A 101      42.270  58.940  39.470  1.00  0.00           C
ATOM   1562  HG1 ARG A 101      41.270  58.790  39.000  1.00  0.00           H
ATOM   1563  HG2 ARG A 101      42.970  58.200  39.020  1.00  0.00           H
ATOM   1564  CD  ARG A 101      42.880  60.330  39.030  1.00  0.00           C
ATOM   1565  HD1 ARG A 101      43.970  60.430  39.200  1.00  0.00           H
ATOM   1566  HD2 ARG A 101      42.440  61.080  39.740  1.00  0.00           H
ATOM   1567  NE  ARG A 101      42.440  60.560  37.670  1.00  0.00           N
ATOM   1568  HE  ARG A 101      41.680  60.020  37.290  1.00  0.00           H
ATOM   1569  CZ  ARG A 101      42.560  61.640  36.930  1.00  0.00           C
ATOM   1570  NH1 ARG A 101      43.190  62.710  37.410  1.00  0.00           N
ATOM   1571 HH11 ARG A 101      43.520  62.750  38.350  1.00  0.00           H
ATOM   1572 HH12 ARG A 101      43.230  63.510  36.800  1.00  0.00           H
ATOM   1573  NH2 ARG A 101      42.140  61.740  35.770  1.00  0.00           N
ATOM   1574 HH21 ARG A 101      42.300  62.560  35.210  1.00  0.00           H
ATOM   1575 HH22 ARG A 101      41.430  61.070  35.580  1.00  0.00           H
ATOM   1576  C   ARG A 101      41.560  57.500  43.060  1.00  0.00           C
ATOM   1577  O   ARG A 101      42.520  57.180  43.840  1.00  0.00           O
ATOM   1578  N   LEU A 102      40.360  57.800  43.630  1.00  0.00           N
ATOM   1579  HN  LEU A 102      39.640  58.120  43.010  1.00  0.00           H
ATOM   1580  CA  LEU A 102      40.040  57.820  44.980  1.00  0.00           C
ATOM   1581  HA  LEU A 102      40.710  58.560  45.430  1.00  0.00           H
ATOM   1582  CB  LEU A 102      38.540  58.330  45.110  1.00  0.00           C
ATOM   1583  HB1 LEU A 102      37.820  57.780  44.470  1.00  0.00           H
ATOM   1584  HB2 LEU A 102      38.480  59.410  44.840  1.00  0.00           H
ATOM   1585  CG  LEU A 102      37.900  58.510  46.540  1.00  0.00           C
ATOM   1586  HG  LEU A 102      37.890  57.490  46.990  1.00  0.00           H
ATOM   1587  CD1 LEU A 102      38.730  59.440  47.500  1.00  0.00           C
ATOM   1588 HD11 LEU A 102      39.830  59.210  47.490  1.00  0.00           H
ATOM   1589 HD12 LEU A 102      38.430  59.250  48.550  1.00  0.00           H
ATOM   1590 HD13 LEU A 102      38.640  60.530  47.360  1.00  0.00           H
ATOM   1591  CD2 LEU A 102      36.460  59.020  46.390  1.00  0.00           C
ATOM   1592 HD21 LEU A 102      36.440  60.020  45.930  1.00  0.00           H
ATOM   1593 HD22 LEU A 102      35.950  59.030  47.370  1.00  0.00           H
ATOM   1594 HD23 LEU A 102      35.960  58.400  45.620  1.00  0.00           H
ATOM   1595  C   LEU A 102      40.280  56.490  45.680  1.00  0.00           C
ATOM   1596  O   LEU A 102      40.920  56.590  46.730  1.00  0.00           O
ATOM   1597  N   MET A 103      39.830  55.350  45.130  1.00  0.00           N
ATOM   1598  HN  MET A 103      39.280  55.360  44.300  1.00  0.00           H
ATOM   1599  CA  MET A 103      40.100  54.070  45.690  1.00  0.00           C
ATOM   1600  HA  MET A 103      39.760  54.150  46.720  1.00  0.00           H
ATOM   1601  CB  MET A 103      39.230  52.930  45.080  1.00  0.00           C
ATOM   1602  HB1 MET A 103      39.160  52.970  43.970  1.00  0.00           H
ATOM   1603  HB2 MET A 103      38.180  53.020  45.420  1.00  0.00           H
ATOM   1604  CG  MET A 103      39.730  51.420  45.310  1.00  0.00           C
ATOM   1605  HG1 MET A 103      39.670  51.160  46.400  1.00  0.00           H
ATOM   1606  HG2 MET A 103      40.820  51.270  45.200  1.00  0.00           H
ATOM   1607  SD  MET A 103      38.820  50.240  44.260  1.00  0.00           S
ATOM   1608  CE  MET A 103      39.700  50.380  42.630  1.00  0.00           C
ATOM   1609  HE1 MET A 103      39.960  51.460  42.500  1.00  0.00           H
ATOM   1610  HE2 MET A 103      39.010  50.100  41.810  1.00  0.00           H
ATOM   1611  HE3 MET A 103      40.630  49.790  42.550  1.00  0.00           H
ATOM   1612  C   MET A 103      41.570  53.740  45.880  1.00  0.00           C
ATOM   1613  O   MET A 103      42.090  53.350  46.930  1.00  0.00           O
ATOM   1614  N   LEU A 104      42.360  53.910  44.780  1.00  0.00           N
ATOM   1615  HN  LEU A 104      41.900  54.290  43.980  1.00  0.00           H
ATOM   1616  CA  LEU A 104      43.750  53.670  44.730  1.00  0.00           C
ATOM   1617  HA  LEU A 104      43.860  52.650  45.050  1.00  0.00           H
ATOM   1618  CB  LEU A 104      44.250  53.660  43.280  1.00  0.00           C
ATOM   1619  HB1 LEU A 104      45.350  53.510  43.370  1.00  0.00           H
ATOM   1620  HB2 LEU A 104      44.090  54.670  42.840  1.00  0.00           H
ATOM   1621  CG  LEU A 104      43.820  52.500  42.370  1.00  0.00           C
ATOM   1622  HG  LEU A 104      42.770  52.280  42.660  1.00  0.00           H
ATOM   1623  CD1 LEU A 104      43.850  52.830  40.850  1.00  0.00           C
ATOM   1624 HD11 LEU A 104      44.890  52.680  40.500  1.00  0.00           H
ATOM   1625 HD12 LEU A 104      43.490  53.860  40.670  1.00  0.00           H
ATOM   1626 HD13 LEU A 104      43.240  52.100  40.290  1.00  0.00           H
ATOM   1627  CD2 LEU A 104      44.640  51.210  42.630  1.00  0.00           C
ATOM   1628 HD21 LEU A 104      44.130  50.490  41.970  1.00  0.00           H
ATOM   1629 HD22 LEU A 104      44.450  50.870  43.680  1.00  0.00           H
ATOM   1630 HD23 LEU A 104      45.740  51.170  42.430  1.00  0.00           H
ATOM   1631  C   LEU A 104      44.610  54.480  45.630  1.00  0.00           C
ATOM   1632  O   LEU A 104      45.540  53.980  46.280  1.00  0.00           O
ATOM   1633  N   PHE A 105      44.230  55.810  45.760  1.00  0.00           N
ATOM   1634  HN  PHE A 105      43.550  56.210  45.140  1.00  0.00           H
ATOM   1635  CA  PHE A 105      44.620  56.640  46.890  1.00  0.00           C
ATOM   1636  HA  PHE A 105      45.700  56.720  46.910  1.00  0.00           H
ATOM   1637  CB  PHE A 105      44.050  58.070  46.620  1.00  0.00           C
ATOM   1638  HB1 PHE A 105      43.010  58.150  46.230  1.00  0.00           H
ATOM   1639  HB2 PHE A 105      44.660  58.540  45.830  1.00  0.00           H
ATOM   1640  CG  PHE A 105      44.160  59.120  47.710  1.00  0.00           C
ATOM   1641  CD1 PHE A 105      45.310  59.840  47.940  1.00  0.00           C
ATOM   1642  HD1 PHE A 105      46.160  59.760  47.280  1.00  0.00           H
ATOM   1643  CE1 PHE A 105      45.340  60.790  49.060  1.00  0.00           C
ATOM   1644  HE1 PHE A 105      46.220  61.400  49.200  1.00  0.00           H
ATOM   1645  CZ  PHE A 105      44.210  60.980  49.800  1.00  0.00           C
ATOM   1646  HZ  PHE A 105      44.230  61.820  50.470  1.00  0.00           H
ATOM   1647  CD2 PHE A 105      42.970  59.290  48.560  1.00  0.00           C
ATOM   1648  HD2 PHE A 105      42.080  58.800  48.200  1.00  0.00           H
ATOM   1649  CE2 PHE A 105      43.030  60.170  49.600  1.00  0.00           C
ATOM   1650  HE2 PHE A 105      42.140  60.270  50.190  1.00  0.00           H
ATOM   1651  C   PHE A 105      44.230  56.130  48.270  1.00  0.00           C
ATOM   1652  O   PHE A 105      45.080  56.070  49.100  1.00  0.00           O
ATOM   1653  N   MET A 106      42.980  55.770  48.440  1.00  0.00           N
ATOM   1654  HN  MET A 106      42.220  55.950  47.810  1.00  0.00           H
ATOM   1655  CA  MET A 106      42.560  55.260  49.730  1.00  0.00           C
ATOM   1656  HA  MET A 106      42.860  55.990  50.460  1.00  0.00           H
ATOM   1657  CB  MET A 106      41.030  55.140  49.830  1.00  0.00           C
ATOM   1658  HB1 MET A 106      40.760  54.470  50.670  1.00  0.00           H
ATOM   1659  HB2 MET A 106      40.510  54.640  48.980  1.00  0.00           H
ATOM   1660  CG  MET A 106      40.310  56.460  50.140  1.00  0.00           C
ATOM   1661  HG1 MET A 106      39.220  56.290  49.990  1.00  0.00           H
ATOM   1662  HG2 MET A 106      40.670  57.240  49.440  1.00  0.00           H
ATOM   1663  SD  MET A 106      40.530  57.080  51.830  1.00  0.00           S
ATOM   1664  CE  MET A 106      39.670  58.630  51.460  1.00  0.00           C
ATOM   1665  HE1 MET A 106      39.960  59.070  50.480  1.00  0.00           H
ATOM   1666  HE2 MET A 106      39.920  59.310  52.290  1.00  0.00           H
ATOM   1667  HE3 MET A 106      38.590  58.390  51.500  1.00  0.00           H
ATOM   1668  C   MET A 106      43.200  53.960  50.350  1.00  0.00           C
ATOM   1669  O   MET A 106      43.240  53.750  51.580  1.00  0.00           O
ATOM   1670  N   LEU A 107      43.790  53.060  49.450  1.00  0.00           N
ATOM   1671  HN  LEU A 107      43.590  53.050  48.470  1.00  0.00           H
ATOM   1672  CA  LEU A 107      44.610  51.920  49.880  1.00  0.00           C
ATOM   1673  HA  LEU A 107      44.110  51.390  50.670  1.00  0.00           H
ATOM   1674  CB  LEU A 107      44.750  50.950  48.670  1.00  0.00           C
ATOM   1675  HB1 LEU A 107      45.390  50.120  49.040  1.00  0.00           H
ATOM   1676  HB2 LEU A 107      45.210  51.490  47.830  1.00  0.00           H
ATOM   1677  CG  LEU A 107      43.420  50.390  48.160  1.00  0.00           C
ATOM   1678  HG  LEU A 107      42.660  51.190  48.150  1.00  0.00           H
ATOM   1679  CD1 LEU A 107      43.620  49.780  46.840  1.00  0.00           C
ATOM   1680 HD11 LEU A 107      42.800  49.120  46.500  1.00  0.00           H
ATOM   1681 HD12 LEU A 107      44.550  49.180  46.770  1.00  0.00           H
ATOM   1682 HD13 LEU A 107      43.650  50.610  46.090  1.00  0.00           H
ATOM   1683  CD2 LEU A 107      42.930  49.330  49.130  1.00  0.00           C
ATOM   1684 HD21 LEU A 107      43.630  48.480  48.950  1.00  0.00           H
ATOM   1685 HD22 LEU A 107      41.870  49.100  48.850  1.00  0.00           H
ATOM   1686 HD23 LEU A 107      42.890  49.480  50.230  1.00  0.00           H
ATOM   1687  C   LEU A 107      45.930  52.420  50.460  1.00  0.00           C
ATOM   1688  O   LEU A 107      46.300  52.040  51.580  1.00  0.00           O
ATOM   1689  N   ALA A 108      46.620  53.390  49.750  1.00  0.00           N
ATOM   1690  HN  ALA A 108      46.430  53.580  48.790  1.00  0.00           H
ATOM   1691  CA  ALA A 108      47.780  54.030  50.180  1.00  0.00           C
ATOM   1692  HA  ALA A 108      48.560  53.300  50.300  1.00  0.00           H
ATOM   1693  CB  ALA A 108      48.210  54.900  48.960  1.00  0.00           C
ATOM   1694  HB1 ALA A 108      49.160  55.440  49.120  1.00  0.00           H
ATOM   1695  HB2 ALA A 108      47.400  55.590  48.650  1.00  0.00           H
ATOM   1696  HB3 ALA A 108      48.450  54.250  48.090  1.00  0.00           H
ATOM   1697  C   ALA A 108      47.680  54.900  51.420  1.00  0.00           C
ATOM   1698  O   ALA A 108      48.470  54.700  52.380  1.00  0.00           O
ATOM   1699  N   MET A 109      46.750  55.830  51.430  1.00  0.00           N
ATOM   1700  HN  MET A 109      46.250  55.970  50.580  1.00  0.00           H
ATOM   1701  CA  MET A 109      46.400  56.810  52.450  1.00  0.00           C
ATOM   1702  HA  MET A 109      47.260  57.460  52.580  1.00  0.00           H
ATOM   1703  CB  MET A 109      45.200  57.690  52.030  1.00  0.00           C
ATOM   1704  HB1 MET A 109      44.470  57.120  51.420  1.00  0.00           H
ATOM   1705  HB2 MET A 109      45.530  58.390  51.230  1.00  0.00           H
ATOM   1706  CG  MET A 109      44.450  58.420  53.270  1.00  0.00           C
ATOM   1707  HG1 MET A 109      44.180  57.870  54.200  1.00  0.00           H
ATOM   1708  HG2 MET A 109      43.450  58.630  52.830  1.00  0.00           H
ATOM   1709  SD  MET A 109      45.060  60.070  53.630  1.00  0.00           S
ATOM   1710  CE  MET A 109      43.450  60.820  54.060  1.00  0.00           C
ATOM   1711  HE1 MET A 109      43.580  61.860  54.420  1.00  0.00           H
ATOM   1712  HE2 MET A 109      42.900  60.280  54.870  1.00  0.00           H
ATOM   1713  HE3 MET A 109      42.730  60.680  53.230  1.00  0.00           H
ATOM   1714  C   MET A 109      46.320  56.210  53.890  1.00  0.00           C
ATOM   1715  O   MET A 109      47.140  56.380  54.790  1.00  0.00           O
ATOM   1716  N   ASN A 110      45.370  55.300  53.960  1.00  0.00           N
ATOM   1717  HN  ASN A 110      44.990  55.120  53.050  1.00  0.00           H
ATOM   1718  CA  ASN A 110      44.980  54.760  55.210  1.00  0.00           C
ATOM   1719  HA  ASN A 110      44.850  55.560  55.920  1.00  0.00           H
ATOM   1720  CB  ASN A 110      43.760  53.850  55.110  1.00  0.00           C
ATOM   1721  HB1 ASN A 110      43.550  53.310  56.070  1.00  0.00           H
ATOM   1722  HB2 ASN A 110      43.850  53.080  54.330  1.00  0.00           H
ATOM   1723  CG  ASN A 110      42.590  54.780  54.810  1.00  0.00           C
ATOM   1724  OD1 ASN A 110      42.330  55.780  55.480  1.00  0.00           O
ATOM   1725  ND2 ASN A 110      41.660  54.340  53.900  1.00  0.00           N
ATOM   1726 HD21 ASN A 110      41.960  53.720  53.180  1.00  0.00           H
ATOM   1727 HD22 ASN A 110      40.840  54.920  53.900  1.00  0.00           H
ATOM   1728  C   ASN A 110      45.960  53.870  55.880  1.00  0.00           C
ATOM   1729  O   ASN A 110      46.220  53.890  57.060  1.00  0.00           O
ATOM   1730  N   ARG A 111      46.600  53.020  55.140  1.00  0.00           N
ATOM   1731  HN  ARG A 111      46.520  53.140  54.160  1.00  0.00           H
ATOM   1732  CA  ARG A 111      47.800  52.320  55.530  1.00  0.00           C
ATOM   1733  HA  ARG A 111      47.640  51.610  56.330  1.00  0.00           H
ATOM   1734  CB  ARG A 111      48.220  51.400  54.330  1.00  0.00           C
ATOM   1735  HB1 ARG A 111      48.360  52.100  53.480  1.00  0.00           H
ATOM   1736  HB2 ARG A 111      47.310  50.840  54.040  1.00  0.00           H
ATOM   1737  CG  ARG A 111      49.520  50.660  54.390  1.00  0.00           C
ATOM   1738  HG1 ARG A 111      49.320  49.570  54.350  1.00  0.00           H
ATOM   1739  HG2 ARG A 111      49.870  50.860  55.430  1.00  0.00           H
ATOM   1740  CD  ARG A 111      50.620  51.190  53.430  1.00  0.00           C
ATOM   1741  HD1 ARG A 111      51.540  50.590  53.600  1.00  0.00           H
ATOM   1742  HD2 ARG A 111      50.880  52.250  53.640  1.00  0.00           H
ATOM   1743  NE  ARG A 111      50.100  51.020  52.030  1.00  0.00           N
ATOM   1744  HE  ARG A 111      49.480  50.240  51.920  1.00  0.00           H
ATOM   1745  CZ  ARG A 111      50.710  51.450  50.950  1.00  0.00           C
ATOM   1746  NH1 ARG A 111      51.860  52.100  50.990  1.00  0.00           N
ATOM   1747 HH11 ARG A 111      52.130  52.390  51.920  1.00  0.00           H
ATOM   1748 HH12 ARG A 111      52.160  52.590  50.180  1.00  0.00           H
ATOM   1749  NH2 ARG A 111      50.350  51.060  49.710  1.00  0.00           N
ATOM   1750 HH21 ARG A 111      49.640  50.360  49.620  1.00  0.00           H
ATOM   1751 HH22 ARG A 111      50.930  51.340  48.940  1.00  0.00           H
ATOM   1752  C   ARG A 111      49.010  53.250  55.890  1.00  0.00           C
ATOM   1753  O   ARG A 111      49.540  53.060  56.970  1.00  0.00           O
ATOM   1754  N   GLN A 112      49.410  54.270  55.100  1.00  0.00           N
ATOM   1755  HN  GLN A 112      48.850  54.590  54.320  1.00  0.00           H
ATOM   1756  CA  GLN A 112      50.470  55.140  55.530  1.00  0.00           C
ATOM   1757  HA  GLN A 112      51.320  54.470  55.460  1.00  0.00           H
ATOM   1758  CB  GLN A 112      50.630  56.010  54.310  1.00  0.00           C
ATOM   1759  HB1 GLN A 112      49.700  56.610  54.150  1.00  0.00           H
ATOM   1760  HB2 GLN A 112      50.780  55.410  53.400  1.00  0.00           H
ATOM   1761  CG  GLN A 112      51.790  56.960  54.170  1.00  0.00           C
ATOM   1762  HG1 GLN A 112      51.590  57.810  54.870  1.00  0.00           H
ATOM   1763  HG2 GLN A 112      51.710  57.460  53.180  1.00  0.00           H
ATOM   1764  CD  GLN A 112      53.110  56.360  54.500  1.00  0.00           C
ATOM   1765  OE1 GLN A 112      53.600  55.660  53.620  1.00  0.00           O
ATOM   1766  NE2 GLN A 112      53.600  56.420  55.790  1.00  0.00           N
ATOM   1767 HE21 GLN A 112      54.450  55.900  55.920  1.00  0.00           H
ATOM   1768 HE22 GLN A 112      53.120  56.780  56.590  1.00  0.00           H
ATOM   1769  C   GLN A 112      50.250  55.990  56.770  1.00  0.00           C
ATOM   1770  O   GLN A 112      51.170  56.260  57.510  1.00  0.00           O
ATOM   1771  N   GLY A 113      48.970  56.580  56.940  1.00  0.00           N
ATOM   1772  HN  GLY A 113      48.350  56.470  56.160  1.00  0.00           H
ATOM   1773  CA  GLY A 113      48.480  57.220  58.120  1.00  0.00           C
ATOM   1774  HA1 GLY A 113      47.450  57.390  57.860  1.00  0.00           H
ATOM   1775  HA2 GLY A 113      49.070  58.120  58.190  1.00  0.00           H
ATOM   1776  C   GLY A 113      48.590  56.240  59.250  1.00  0.00           C
ATOM   1777  O   GLY A 113      48.960  56.640  60.380  1.00  0.00           O
ATOM   1778  N   SER A 114      48.080  55.020  59.090  1.00  0.00           N
ATOM   1779  HN  SER A 114      47.740  54.790  58.180  1.00  0.00           H
ATOM   1780  CA  SER A 114      48.150  53.900  60.090  1.00  0.00           C
ATOM   1781  HA  SER A 114      47.480  54.170  60.900  1.00  0.00           H
ATOM   1782  CB  SER A 114      47.590  52.590  59.540  1.00  0.00           C
ATOM   1783  HB1 SER A 114      48.060  52.400  58.550  1.00  0.00           H
ATOM   1784  HB2 SER A 114      46.520  52.850  59.430  1.00  0.00           H
ATOM   1785  OG  SER A 114      47.760  51.480  60.400  1.00  0.00           O
ATOM   1786  HG1 SER A 114      46.890  51.390  60.790  1.00  0.00           H
ATOM   1787  C   SER A 114      49.540  53.710  60.590  1.00  0.00           C
ATOM   1788  O   SER A 114      49.780  53.590  61.790  1.00  0.00           O
ATOM   1789  N   ILE A 115      50.560  53.630  59.680  1.00  0.00           N
ATOM   1790  HN  ILE A 115      50.260  53.580  58.740  1.00  0.00           H
ATOM   1791  CA  ILE A 115      52.000  53.730  60.030  1.00  0.00           C
ATOM   1792  HA  ILE A 115      52.210  52.910  60.720  1.00  0.00           H
ATOM   1793  CB  ILE A 115      52.890  53.670  58.760  1.00  0.00           C
ATOM   1794  HB  ILE A 115      52.560  54.410  58.000  1.00  0.00           H
ATOM   1795  CG2 ILE A 115      54.410  54.080  58.950  1.00  0.00           C
ATOM   1796 HG21 ILE A 115      54.690  55.070  58.540  1.00  0.00           H
ATOM   1797 HG22 ILE A 115      54.940  53.240  58.440  1.00  0.00           H
ATOM   1798 HG23 ILE A 115      54.710  54.180  60.020  1.00  0.00           H
ATOM   1799  CG1 ILE A 115      52.820  52.300  58.080  1.00  0.00           C
ATOM   1800 HG11 ILE A 115      51.780  51.900  58.070  1.00  0.00           H
ATOM   1801 HG12 ILE A 115      53.500  51.640  58.680  1.00  0.00           H
ATOM   1802  CD  ILE A 115      53.210  52.240  56.590  1.00  0.00           C
ATOM   1803  HD1 ILE A 115      53.330  51.170  56.320  1.00  0.00           H
ATOM   1804  HD2 ILE A 115      54.230  52.670  56.440  1.00  0.00           H
ATOM   1805  HD3 ILE A 115      52.420  52.640  55.940  1.00  0.00           H
ATOM   1806  C   ILE A 115      52.340  54.930  60.890  1.00  0.00           C
ATOM   1807  O   ILE A 115      52.940  54.780  61.980  1.00  0.00           O
ATOM   1808  N   ILE A 116      51.980  56.120  60.400  1.00  0.00           N
ATOM   1809  HN  ILE A 116      51.630  56.310  59.490  1.00  0.00           H
ATOM   1810  CA  ILE A 116      52.310  57.360  61.120  1.00  0.00           C
ATOM   1811  HA  ILE A 116      53.370  57.370  61.260  1.00  0.00           H
ATOM   1812  CB  ILE A 116      51.920  58.580  60.280  1.00  0.00           C
ATOM   1813  HB  ILE A 116      50.910  58.350  59.880  1.00  0.00           H
ATOM   1814  CG2 ILE A 116      51.900  59.900  61.080  1.00  0.00           C
ATOM   1815 HG21 ILE A 116      51.100  59.900  61.860  1.00  0.00           H
ATOM   1816 HG22 ILE A 116      51.750  60.730  60.360  1.00  0.00           H
ATOM   1817 HG23 ILE A 116      52.880  60.060  61.570  1.00  0.00           H
ATOM   1818  CG1 ILE A 116      52.870  58.640  59.030  1.00  0.00           C
ATOM   1819 HG11 ILE A 116      53.080  57.620  58.660  1.00  0.00           H
ATOM   1820 HG12 ILE A 116      53.730  59.150  59.510  1.00  0.00           H
ATOM   1821  CD  ILE A 116      52.320  59.520  57.870  1.00  0.00           C
ATOM   1822  HD1 ILE A 116      51.890  60.460  58.270  1.00  0.00           H
ATOM   1823  HD2 ILE A 116      51.520  58.960  57.340  1.00  0.00           H
ATOM   1824  HD3 ILE A 116      53.130  59.680  57.120  1.00  0.00           H
ATOM   1825  C   ILE A 116      51.710  57.400  62.510  1.00  0.00           C
ATOM   1826  O   ILE A 116      52.430  57.750  63.450  1.00  0.00           O
ATOM   1827  N   PHE A 117      50.470  57.000  62.780  1.00  0.00           N
ATOM   1828  HN  PHE A 117      49.840  56.830  62.020  1.00  0.00           H
ATOM   1829  CA  PHE A 117      49.840  56.910  64.060  1.00  0.00           C
ATOM   1830  HA  PHE A 117      50.050  57.800  64.630  1.00  0.00           H
ATOM   1831  CB  PHE A 117      48.330  56.930  63.800  1.00  0.00           C
ATOM   1832  HB1 PHE A 117      47.730  56.600  64.680  1.00  0.00           H
ATOM   1833  HB2 PHE A 117      48.020  56.340  62.910  1.00  0.00           H
ATOM   1834  CG  PHE A 117      47.790  58.300  63.520  1.00  0.00           C
ATOM   1835  CD1 PHE A 117      48.030  59.390  64.410  1.00  0.00           C
ATOM   1836  HD1 PHE A 117      48.480  59.240  65.380  1.00  0.00           H
ATOM   1837  CE1 PHE A 117      47.430  60.620  64.140  1.00  0.00           C
ATOM   1838  HE1 PHE A 117      47.570  61.490  64.770  1.00  0.00           H
ATOM   1839  CZ  PHE A 117      46.910  60.860  62.860  1.00  0.00           C
ATOM   1840  HZ  PHE A 117      46.700  61.870  62.550  1.00  0.00           H
ATOM   1841  CD2 PHE A 117      47.220  58.560  62.310  1.00  0.00           C
ATOM   1842  HD2 PHE A 117      47.060  57.730  61.640  1.00  0.00           H
ATOM   1843  CE2 PHE A 117      46.730  59.810  61.920  1.00  0.00           C
ATOM   1844  HE2 PHE A 117      46.140  59.890  61.020  1.00  0.00           H
ATOM   1845  C   PHE A 117      50.410  55.850  65.000  1.00  0.00           C
ATOM   1846  O   PHE A 117      50.450  55.990  66.190  1.00  0.00           O
ATOM   1847  N   LEU A 118      50.860  54.690  64.510  1.00  0.00           N
ATOM   1848  HN  LEU A 118      50.840  54.530  63.530  1.00  0.00           H
ATOM   1849  CA  LEU A 118      51.640  53.650  65.190  1.00  0.00           C
ATOM   1850  HA  LEU A 118      51.020  53.580  66.080  1.00  0.00           H
ATOM   1851  CB  LEU A 118      51.870  52.400  64.370  1.00  0.00           C
ATOM   1852  HB1 LEU A 118      52.400  52.480  63.410  1.00  0.00           H
ATOM   1853  HB2 LEU A 118      50.850  52.080  64.070  1.00  0.00           H
ATOM   1854  CG  LEU A 118      52.580  51.240  65.160  1.00  0.00           C
ATOM   1855  HG  LEU A 118      53.620  51.530  65.410  1.00  0.00           H
ATOM   1856  CD1 LEU A 118      51.830  50.750  66.450  1.00  0.00           C
ATOM   1857 HD11 LEU A 118      52.140  51.450  67.260  1.00  0.00           H
ATOM   1858 HD12 LEU A 118      52.140  49.780  66.860  1.00  0.00           H
ATOM   1859 HD13 LEU A 118      50.730  50.770  66.370  1.00  0.00           H
ATOM   1860  CD2 LEU A 118      52.710  50.030  64.260  1.00  0.00           C
ATOM   1861 HD21 LEU A 118      53.290  50.210  63.330  1.00  0.00           H
ATOM   1862 HD22 LEU A 118      51.680  49.680  64.050  1.00  0.00           H
ATOM   1863 HD23 LEU A 118      53.180  49.150  64.750  1.00  0.00           H
ATOM   1864  C   LEU A 118      52.970  54.300  65.590  1.00  0.00           C
ATOM   1865  O   LEU A 118      53.400  54.190  66.730  1.00  0.00           O
ATOM   1866  N   THR A 119      53.570  55.110  64.630  1.00  0.00           N
ATOM   1867  HN  THR A 119      53.110  55.250  63.760  1.00  0.00           H
ATOM   1868  CA  THR A 119      54.880  55.690  64.870  1.00  0.00           C
ATOM   1869  HA  THR A 119      55.560  54.890  65.160  1.00  0.00           H
ATOM   1870  CB  THR A 119      55.530  56.220  63.550  1.00  0.00           C
ATOM   1871  HB  THR A 119      54.950  57.090  63.170  1.00  0.00           H
ATOM   1872  OG1 THR A 119      55.540  55.240  62.510  1.00  0.00           O
ATOM   1873  HG1 THR A 119      54.620  55.130  62.270  1.00  0.00           H
ATOM   1874  CG2 THR A 119      56.920  56.750  63.950  1.00  0.00           C
ATOM   1875 HG21 THR A 119      57.570  56.600  63.070  1.00  0.00           H
ATOM   1876 HG22 THR A 119      57.360  56.110  64.740  1.00  0.00           H
ATOM   1877 HG23 THR A 119      56.970  57.810  64.280  1.00  0.00           H
ATOM   1878  C   THR A 119      54.930  56.720  65.990  1.00  0.00           C
ATOM   1879  O   THR A 119      55.830  56.670  66.840  1.00  0.00           O
ATOM   1880  N   VAL A 120      53.970  57.640  66.080  1.00  0.00           N
ATOM   1881  HN  VAL A 120      53.300  57.790  65.350  1.00  0.00           H
ATOM   1882  CA  VAL A 120      53.950  58.620  67.140  1.00  0.00           C
ATOM   1883  HA  VAL A 120      54.960  58.970  67.320  1.00  0.00           H
ATOM   1884  CB  VAL A 120      53.060  59.810  66.780  1.00  0.00           C
ATOM   1885  HB  VAL A 120      53.570  60.130  65.850  1.00  0.00           H
ATOM   1886  CG1 VAL A 120      51.610  59.330  66.370  1.00  0.00           C
ATOM   1887 HG11 VAL A 120      51.100  60.260  66.050  1.00  0.00           H
ATOM   1888 HG12 VAL A 120      51.050  58.850  67.200  1.00  0.00           H
ATOM   1889 HG13 VAL A 120      51.660  58.580  65.550  1.00  0.00           H
ATOM   1890  CG2 VAL A 120      53.050  60.940  67.870  1.00  0.00           C
ATOM   1891 HG21 VAL A 120      54.100  61.310  67.900  1.00  0.00           H
ATOM   1892 HG22 VAL A 120      52.680  60.560  68.840  1.00  0.00           H
ATOM   1893 HG23 VAL A 120      52.390  61.800  67.640  1.00  0.00           H
ATOM   1894  C   VAL A 120      53.540  58.000  68.430  1.00  0.00           C
ATOM   1895  O   VAL A 120      53.980  58.450  69.490  1.00  0.00           O
ATOM   1896  N   VAL A 121      52.790  56.920  68.360  1.00  0.00           N
ATOM   1897  HN  VAL A 121      52.330  56.680  67.510  1.00  0.00           H
ATOM   1898  CA  VAL A 121      52.440  56.130  69.590  1.00  0.00           C
ATOM   1899  HA  VAL A 121      52.250  56.790  70.420  1.00  0.00           H
ATOM   1900  CB  VAL A 121      51.170  55.350  69.360  1.00  0.00           C
ATOM   1901  HB  VAL A 121      51.150  54.930  68.320  1.00  0.00           H
ATOM   1902  CG1 VAL A 121      50.820  54.270  70.420  1.00  0.00           C
ATOM   1903 HG11 VAL A 121      50.680  54.700  71.430  1.00  0.00           H
ATOM   1904 HG12 VAL A 121      51.740  53.640  70.400  1.00  0.00           H
ATOM   1905 HG13 VAL A 121      49.940  53.620  70.220  1.00  0.00           H
ATOM   1906  CG2 VAL A 121      49.980  56.400  69.350  1.00  0.00           C
ATOM   1907 HG21 VAL A 121      49.810  56.880  70.340  1.00  0.00           H
ATOM   1908 HG22 VAL A 121      49.020  55.940  69.070  1.00  0.00           H
ATOM   1909 HG23 VAL A 121      50.260  57.230  68.690  1.00  0.00           H
ATOM   1910  C   VAL A 121      53.660  55.330  70.100  1.00  0.00           C
ATOM   1911  O   VAL A 121      53.760  55.080  71.310  1.00  0.00           O
ATOM   1912  N   ALA A 122      54.600  54.870  69.250  1.00  0.00           N
ATOM   1913  HN  ALA A 122      54.330  54.860  68.290  1.00  0.00           H
ATOM   1914  CA  ALA A 122      55.900  54.450  69.640  1.00  0.00           C
ATOM   1915  HA  ALA A 122      55.790  53.690  70.400  1.00  0.00           H
ATOM   1916  CB  ALA A 122      56.710  53.910  68.490  1.00  0.00           C
ATOM   1917  HB1 ALA A 122      57.590  53.340  68.880  1.00  0.00           H
ATOM   1918  HB2 ALA A 122      57.050  54.730  67.820  1.00  0.00           H
ATOM   1919  HB3 ALA A 122      56.080  53.110  68.040  1.00  0.00           H
ATOM   1920  C   ALA A 122      56.770  55.470  70.340  1.00  0.00           C
ATOM   1921  O   ALA A 122      57.310  55.140  71.360  1.00  0.00           O
ATOM   1922  N   VAL A 123      56.890  56.690  69.800  1.00  0.00           N
ATOM   1923  HN  VAL A 123      56.600  56.880  68.870  1.00  0.00           H
ATOM   1924  CA  VAL A 123      57.530  57.830  70.440  1.00  0.00           C
ATOM   1925  HA  VAL A 123      58.550  57.620  70.740  1.00  0.00           H
ATOM   1926  CB  VAL A 123      57.530  59.040  69.530  1.00  0.00           C
ATOM   1927  HB  VAL A 123      56.470  59.270  69.280  1.00  0.00           H
ATOM   1928  CG1 VAL A 123      58.200  60.220  70.110  1.00  0.00           C
ATOM   1929 HG11 VAL A 123      59.190  59.890  70.490  1.00  0.00           H
ATOM   1930 HG12 VAL A 123      57.610  60.610  70.970  1.00  0.00           H
ATOM   1931 HG13 VAL A 123      58.370  61.080  69.440  1.00  0.00           H
ATOM   1932  CG2 VAL A 123      58.340  58.600  68.300  1.00  0.00           C
ATOM   1933 HG21 VAL A 123      59.410  58.470  68.560  1.00  0.00           H
ATOM   1934 HG22 VAL A 123      58.180  59.410  67.540  1.00  0.00           H
ATOM   1935 HG23 VAL A 123      57.950  57.640  67.880  1.00  0.00           H
ATOM   1936  C   VAL A 123      56.840  58.250  71.750  1.00  0.00           C
ATOM   1937  O   VAL A 123      57.510  58.270  72.790  1.00  0.00           O
ATOM   1938  N   ASP A 124      55.490  58.310  71.770  1.00  0.00           N
ATOM   1939  HN  ASP A 124      55.070  58.150  70.870  1.00  0.00           H
ATOM   1940  CA  ASP A 124      54.730  58.620  73.010  1.00  0.00           C
ATOM   1941  HA  ASP A 124      55.040  59.610  73.320  1.00  0.00           H
ATOM   1942  CB  ASP A 124      53.240  58.810  72.600  1.00  0.00           C
ATOM   1943  HB1 ASP A 124      52.830  57.930  72.070  1.00  0.00           H
ATOM   1944  HB2 ASP A 124      53.080  59.560  71.800  1.00  0.00           H
ATOM   1945  CG  ASP A 124      52.350  59.130  73.770  1.00  0.00           C
ATOM   1946  OD1 ASP A 124      51.540  58.310  74.270  1.00  0.00           O
ATOM   1947  OD2 ASP A 124      52.550  60.270  74.340  1.00  0.00           O
ATOM   1948  C   ASP A 124      54.920  57.540  74.040  1.00  0.00           C
ATOM   1949  O   ASP A 124      55.230  57.800  75.230  1.00  0.00           O
ATOM   1950  N   ARG A 125      54.910  56.140  73.680  1.00  0.00           N
ATOM   1951  HN  ARG A 125      54.620  55.810  72.780  1.00  0.00           H
ATOM   1952  CA  ARG A 125      55.340  55.060  74.530  1.00  0.00           C
ATOM   1953  HA  ARG A 125      54.640  55.110  75.360  1.00  0.00           H
ATOM   1954  CB  ARG A 125      55.240  53.640  73.910  1.00  0.00           C
ATOM   1955  HB1 ARG A 125      55.800  52.920  74.530  1.00  0.00           H
ATOM   1956  HB2 ARG A 125      55.600  53.600  72.850  1.00  0.00           H
ATOM   1957  CG  ARG A 125      53.750  53.010  73.820  1.00  0.00           C
ATOM   1958  HG1 ARG A 125      53.800  51.970  73.440  1.00  0.00           H
ATOM   1959  HG2 ARG A 125      53.180  53.510  73.010  1.00  0.00           H
ATOM   1960  CD  ARG A 125      53.030  53.030  75.190  1.00  0.00           C
ATOM   1961  HD1 ARG A 125      52.130  52.390  75.060  1.00  0.00           H
ATOM   1962  HD2 ARG A 125      52.770  54.070  75.460  1.00  0.00           H
ATOM   1963  NE  ARG A 125      54.010  52.440  76.230  1.00  0.00           N
ATOM   1964  HE  ARG A 125      54.470  51.560  76.140  1.00  0.00           H
ATOM   1965  CZ  ARG A 125      54.000  52.770  77.500  1.00  0.00           C
ATOM   1966  NH1 ARG A 125      53.090  53.460  78.110  1.00  0.00           N
ATOM   1967 HH11 ARG A 125      52.210  53.770  77.730  1.00  0.00           H
ATOM   1968 HH12 ARG A 125      53.090  53.270  79.090  1.00  0.00           H
ATOM   1969  NH2 ARG A 125      54.830  52.160  78.270  1.00  0.00           N
ATOM   1970 HH21 ARG A 125      55.640  51.700  77.920  1.00  0.00           H
ATOM   1971 HH22 ARG A 125      54.700  52.160  79.260  1.00  0.00           H
ATOM   1972  C   ARG A 125      56.740  55.150  75.100  1.00  0.00           C
ATOM   1973  O   ARG A 125      56.910  54.920  76.260  1.00  0.00           O
ATOM   1974  N   TYR A 126      57.760  55.520  74.290  1.00  0.00           N
ATOM   1975  HN  TYR A 126      57.530  55.780  73.350  1.00  0.00           H
ATOM   1976  CA  TYR A 126      59.140  55.620  74.710  1.00  0.00           C
ATOM   1977  HA  TYR A 126      59.490  54.670  75.100  1.00  0.00           H
ATOM   1978  CB  TYR A 126      59.970  55.870  73.440  1.00  0.00           C
ATOM   1979  HB1 TYR A 126      59.400  56.620  72.850  1.00  0.00           H
ATOM   1980  HB2 TYR A 126      60.100  54.900  72.910  1.00  0.00           H
ATOM   1981  CG  TYR A 126      61.360  56.580  73.680  1.00  0.00           C
ATOM   1982  CD1 TYR A 126      62.330  55.890  74.400  1.00  0.00           C
ATOM   1983  HD1 TYR A 126      62.070  54.910  74.770  1.00  0.00           H
ATOM   1984  CE1 TYR A 126      63.610  56.550  74.630  1.00  0.00           C
ATOM   1985  HE1 TYR A 126      64.370  56.180  75.300  1.00  0.00           H
ATOM   1986  CZ  TYR A 126      63.890  57.760  74.040  1.00  0.00           C
ATOM   1987  OH  TYR A 126      65.210  58.320  74.140  1.00  0.00           O
ATOM   1988  HH  TYR A 126      65.150  59.280  74.210  1.00  0.00           H
ATOM   1989  CD2 TYR A 126      61.620  57.880  73.160  1.00  0.00           C
ATOM   1990  HD2 TYR A 126      60.830  58.430  72.680  1.00  0.00           H
ATOM   1991  CE2 TYR A 126      62.860  58.440  73.340  1.00  0.00           C
ATOM   1992  HE2 TYR A 126      63.280  59.370  73.000  1.00  0.00           H
ATOM   1993  C   TYR A 126      59.250  56.710  75.780  1.00  0.00           C
ATOM   1994  O   TYR A 126      59.870  56.590  76.850  1.00  0.00           O
ATOM   1995  N   PHE A 127      58.540  57.840  75.550  1.00  0.00           N
ATOM   1996  HN  PHE A 127      58.010  57.940  74.720  1.00  0.00           H
ATOM   1997  CA  PHE A 127      58.520  58.980  76.490  1.00  0.00           C
ATOM   1998  HA  PHE A 127      59.540  59.280  76.700  1.00  0.00           H
ATOM   1999  CB  PHE A 127      57.790  60.200  75.860  1.00  0.00           C
ATOM   2000  HB1 PHE A 127      57.550  60.850  76.730  1.00  0.00           H
ATOM   2001  HB2 PHE A 127      56.850  59.920  75.340  1.00  0.00           H
ATOM   2002  CG  PHE A 127      58.690  60.950  74.880  1.00  0.00           C
ATOM   2003  CD1 PHE A 127      60.100  61.090  74.990  1.00  0.00           C
ATOM   2004  HD1 PHE A 127      60.640  60.730  75.860  1.00  0.00           H
ATOM   2005  CE1 PHE A 127      60.830  61.880  74.160  1.00  0.00           C
ATOM   2006  HE1 PHE A 127      61.880  62.020  74.350  1.00  0.00           H
ATOM   2007  CZ  PHE A 127      60.280  62.370  73.000  1.00  0.00           C
ATOM   2008  HZ  PHE A 127      60.880  62.910  72.270  1.00  0.00           H
ATOM   2009  CD2 PHE A 127      58.090  61.610  73.730  1.00  0.00           C
ATOM   2010  HD2 PHE A 127      57.040  61.540  73.500  1.00  0.00           H
ATOM   2011  CE2 PHE A 127      58.900  62.220  72.700  1.00  0.00           C
ATOM   2012  HE2 PHE A 127      58.310  62.590  71.870  1.00  0.00           H
ATOM   2013  C   PHE A 127      57.860  58.630  77.840  1.00  0.00           C
ATOM   2014  O   PHE A 127      58.440  59.020  78.860  1.00  0.00           O
ATOM   2015  N   ARG A 128      56.810  57.840  77.940  1.00  0.00           N
ATOM   2016  HN  ARG A 128      56.430  57.610  77.040  1.00  0.00           H
ATOM   2017  CA  ARG A 128      56.220  57.380  79.140  1.00  0.00           C
ATOM   2018  HA  ARG A 128      56.050  58.190  79.850  1.00  0.00           H
ATOM   2019  CB  ARG A 128      54.880  56.650  78.870  1.00  0.00           C
ATOM   2020  HB1 ARG A 128      54.470  56.270  79.840  1.00  0.00           H
ATOM   2021  HB2 ARG A 128      55.060  55.780  78.200  1.00  0.00           H
ATOM   2022  CG  ARG A 128      53.820  57.600  78.300  1.00  0.00           C
ATOM   2023  HG1 ARG A 128      54.230  58.160  77.440  1.00  0.00           H
ATOM   2024  HG2 ARG A 128      53.540  58.410  79.020  1.00  0.00           H
ATOM   2025  CD  ARG A 128      52.500  56.990  77.840  1.00  0.00           C
ATOM   2026  HD1 ARG A 128      51.960  56.600  78.720  1.00  0.00           H
ATOM   2027  HD2 ARG A 128      52.750  56.210  77.100  1.00  0.00           H
ATOM   2028  NE  ARG A 128      51.770  58.090  77.050  1.00  0.00           N
ATOM   2029  HE  ARG A 128      51.700  58.050  76.060  1.00  0.00           H
ATOM   2030  CZ  ARG A 128      51.190  59.220  77.410  1.00  0.00           C
ATOM   2031  NH1 ARG A 128      51.020  59.580  78.690  1.00  0.00           N
ATOM   2032 HH11 ARG A 128      51.520  59.040  79.370  1.00  0.00           H
ATOM   2033 HH12 ARG A 128      50.620  60.390  79.100  1.00  0.00           H
ATOM   2034  NH2 ARG A 128      50.650  59.990  76.500  1.00  0.00           N
ATOM   2035 HH21 ARG A 128      50.780  59.700  75.550  1.00  0.00           H
ATOM   2036 HH22 ARG A 128      49.860  60.460  76.920  1.00  0.00           H
ATOM   2037  C   ARG A 128      57.150  56.470  80.000  1.00  0.00           C
ATOM   2038  O   ARG A 128      57.330  56.600  81.220  1.00  0.00           O
ATOM   2039  N   VAL A 129      57.840  55.580  79.280  1.00  0.00           N
ATOM   2040  HN  VAL A 129      57.650  55.410  78.320  1.00  0.00           H
ATOM   2041  CA  VAL A 129      58.830  54.640  79.900  1.00  0.00           C
ATOM   2042  HA  VAL A 129      58.270  54.140  80.680  1.00  0.00           H
ATOM   2043  CB  VAL A 129      59.120  53.610  78.850  1.00  0.00           C
ATOM   2044  HB  VAL A 129      59.220  54.220  77.920  1.00  0.00           H
ATOM   2045  CG1 VAL A 129      60.530  52.960  79.050  1.00  0.00           C
ATOM   2046 HG11 VAL A 129      60.700  52.290  78.180  1.00  0.00           H
ATOM   2047 HG12 VAL A 129      60.640  52.340  79.970  1.00  0.00           H
ATOM   2048 HG13 VAL A 129      61.370  53.690  79.030  1.00  0.00           H
ATOM   2049  CG2 VAL A 129      57.940  52.690  78.590  1.00  0.00           C
ATOM   2050 HG21 VAL A 129      57.680  52.140  79.520  1.00  0.00           H
ATOM   2051 HG22 VAL A 129      58.100  51.950  77.780  1.00  0.00           H
ATOM   2052 HG23 VAL A 129      57.140  53.410  78.290  1.00  0.00           H
ATOM   2053  C   VAL A 129      60.000  55.230  80.580  1.00  0.00           C
ATOM   2054  O   VAL A 129      60.320  55.060  81.770  1.00  0.00           O
ATOM   2055  N   VAL A 130      60.710  56.160  79.860  1.00  0.00           N
ATOM   2056  HN  VAL A 130      60.420  56.430  78.940  1.00  0.00           H
ATOM   2057  CA  VAL A 130      61.750  57.040  80.410  1.00  0.00           C
ATOM   2058  HA  VAL A 130      62.400  56.350  80.940  1.00  0.00           H
ATOM   2059  CB  VAL A 130      62.440  57.710  79.190  1.00  0.00           C
ATOM   2060  HB  VAL A 130      61.630  58.150  78.580  1.00  0.00           H
ATOM   2061  CG1 VAL A 130      63.430  58.810  79.630  1.00  0.00           C
ATOM   2062 HG11 VAL A 130      63.000  59.660  80.210  1.00  0.00           H
ATOM   2063 HG12 VAL A 130      64.030  59.080  78.730  1.00  0.00           H
ATOM   2064 HG13 VAL A 130      64.190  58.340  80.280  1.00  0.00           H
ATOM   2065  CG2 VAL A 130      63.140  56.630  78.350  1.00  0.00           C
ATOM   2066 HG21 VAL A 130      62.450  55.990  77.740  1.00  0.00           H
ATOM   2067 HG22 VAL A 130      63.830  55.970  78.910  1.00  0.00           H
ATOM   2068 HG23 VAL A 130      63.900  57.190  77.770  1.00  0.00           H
ATOM   2069  C   VAL A 130      61.290  58.020  81.500  1.00  0.00           C
ATOM   2070  O   VAL A 130      61.800  58.150  82.570  1.00  0.00           O
ATOM   2071  N   HSD A 131      60.150  58.730  81.270  1.00  0.00           N
ATOM   2072  HN  HSD A 131      59.640  58.700  80.420  1.00  0.00           H
ATOM   2073  CA  HSD A 131      59.650  59.790  82.180  1.00  0.00           C
ATOM   2074  HA  HSD A 131      59.440  59.340  83.140  1.00  0.00           H
ATOM   2075  CB  HSD A 131      60.720  60.840  82.520  1.00  0.00           C
ATOM   2076  HB1 HSD A 131      61.170  61.310  81.610  1.00  0.00           H
ATOM   2077  HB2 HSD A 131      61.610  60.430  83.060  1.00  0.00           H
ATOM   2078  ND1 HSD A 131      59.720  63.150  83.400  1.00  0.00           N
ATOM   2079  HD1 HSD A 131      59.570  63.530  82.500  1.00  0.00           H
ATOM   2080  CG  HSD A 131      60.310  61.920  83.600  1.00  0.00           C
ATOM   2081  CE1 HSD A 131      59.370  63.680  84.650  1.00  0.00           C
ATOM   2082  HE1 HSD A 131      59.190  64.740  84.870  1.00  0.00           H
ATOM   2083  NE2 HSD A 131      59.720  62.880  85.590  1.00  0.00           N
ATOM   2084  CD2 HSD A 131      60.310  61.740  84.940  1.00  0.00           C
ATOM   2085  HD2 HSD A 131      60.770  61.000  85.570  1.00  0.00           H
ATOM   2086  C   HSD A 131      58.370  60.510  81.800  1.00  0.00           C
ATOM   2087  O   HSD A 131      58.430  61.430  80.940  1.00  0.00           O
ATOM   2088  N   PRO A 132      57.180  60.220  82.330  1.00  0.00           N
ATOM   2089  CD  PRO A 132      56.990  59.320  83.420  1.00  0.00           C
ATOM   2090  HD1 PRO A 132      57.590  59.610  84.300  1.00  0.00           H
ATOM   2091  HD2 PRO A 132      57.340  58.300  83.150  1.00  0.00           H
ATOM   2092  CA  PRO A 132      55.870  60.490  81.580  1.00  0.00           C
ATOM   2093  HA  PRO A 132      56.140  60.300  80.550  1.00  0.00           H
ATOM   2094  CB  PRO A 132      54.880  59.490  82.200  1.00  0.00           C
ATOM   2095  HB1 PRO A 132      54.970  58.500  81.700  1.00  0.00           H
ATOM   2096  HB2 PRO A 132      53.830  59.800  82.050  1.00  0.00           H
ATOM   2097  CG  PRO A 132      55.420  59.270  83.650  1.00  0.00           C
ATOM   2098  HG1 PRO A 132      55.190  60.150  84.290  1.00  0.00           H
ATOM   2099  HG2 PRO A 132      54.970  58.380  84.100  1.00  0.00           H
ATOM   2100  C   PRO A 132      55.390  61.920  81.640  1.00  0.00           C
ATOM   2101  O   PRO A 132      54.160  62.110  81.610  1.00  0.00           O
ATOM   2102  N   HSD A 133      56.220  62.980  81.650  1.00  0.00           N
ATOM   2103  HN  HSD A 133      57.180  62.730  81.540  1.00  0.00           H
ATOM   2104  CA  HSD A 133      55.870  64.350  81.780  1.00  0.00           C
ATOM   2105  HA  HSD A 133      54.800  64.440  81.920  1.00  0.00           H
ATOM   2106  CB  HSD A 133      56.480  64.940  83.030  1.00  0.00           C
ATOM   2107  HB1 HSD A 133      56.230  66.010  83.170  1.00  0.00           H
ATOM   2108  HB2 HSD A 133      57.580  64.790  83.000  1.00  0.00           H
ATOM   2109  ND1 HSD A 133      56.600  63.380  85.090  1.00  0.00           N
ATOM   2110  HD1 HSD A 133      57.570  63.170  85.140  1.00  0.00           H
ATOM   2111  CG  HSD A 133      55.900  64.180  84.200  1.00  0.00           C
ATOM   2112  CE1 HSD A 133      55.750  63.020  86.100  1.00  0.00           C
ATOM   2113  HE1 HSD A 133      55.990  62.420  86.980  1.00  0.00           H
ATOM   2114  NE2 HSD A 133      54.530  63.500  85.920  1.00  0.00           N
ATOM   2115  CD2 HSD A 133      54.640  64.310  84.740  1.00  0.00           C
ATOM   2116  HD2 HSD A 133      53.760  64.860  84.440  1.00  0.00           H
ATOM   2117  C   HSD A 133      56.480  65.020  80.510  1.00  0.00           C
ATOM   2118  O   HSD A 133      56.510  66.250  80.390  1.00  0.00           O
ATOM   2119  N   HSD A 134      56.940  64.220  79.500  1.00  0.00           N
ATOM   2120  HN  HSD A 134      56.870  63.220  79.450  1.00  0.00           H
ATOM   2121  CA  HSD A 134      57.420  64.880  78.300  1.00  0.00           C
ATOM   2122  HA  HSD A 134      58.160  65.590  78.620  1.00  0.00           H
ATOM   2123  CB  HSD A 134      57.960  63.710  77.390  1.00  0.00           C
ATOM   2124  HB1 HSD A 134      58.100  63.930  76.310  1.00  0.00           H
ATOM   2125  HB2 HSD A 134      57.200  62.900  77.480  1.00  0.00           H
ATOM   2126  ND1 HSD A 134      59.500  61.870  78.340  1.00  0.00           N
ATOM   2127  HD1 HSD A 134      58.800  61.270  78.730  1.00  0.00           H
ATOM   2128  CG  HSD A 134      59.330  63.120  77.790  1.00  0.00           C
ATOM   2129  CE1 HSD A 134      60.810  61.630  78.440  1.00  0.00           C
ATOM   2130  HE1 HSD A 134      61.220  60.690  78.790  1.00  0.00           H
ATOM   2131  NE2 HSD A 134      61.570  62.640  77.940  1.00  0.00           N
ATOM   2132  CD2 HSD A 134      60.610  63.570  77.520  1.00  0.00           C
ATOM   2133  HD2 HSD A 134      60.940  64.390  76.890  1.00  0.00           H
ATOM   2134  C   HSD A 134      56.380  65.530  77.410  1.00  0.00           C
ATOM   2135  O   HSD A 134      55.260  65.100  77.440  1.00  0.00           O
ATOM   2136  N   ALA A 135      56.630  66.540  76.540  1.00  0.00           N
ATOM   2137  HN  ALA A 135      57.570  66.690  76.250  1.00  0.00           H
ATOM   2138  CA  ALA A 135      55.670  67.400  75.930  1.00  0.00           C
ATOM   2139  HA  ALA A 135      55.110  67.860  76.740  1.00  0.00           H
ATOM   2140  CB  ALA A 135      56.420  68.430  75.190  1.00  0.00           C
ATOM   2141  HB1 ALA A 135      56.490  68.140  74.130  1.00  0.00           H
ATOM   2142  HB2 ALA A 135      57.420  68.680  75.590  1.00  0.00           H
ATOM   2143  HB3 ALA A 135      55.910  69.420  75.240  1.00  0.00           H
ATOM   2144  C   ALA A 135      54.570  66.780  75.080  1.00  0.00           C
ATOM   2145  O   ALA A 135      53.500  67.290  75.080  1.00  0.00           O
ATOM   2146  N   LEU A 136      54.910  65.730  74.290  1.00  0.00           N
ATOM   2147  HN  LEU A 136      55.860  65.450  74.280  1.00  0.00           H
ATOM   2148  CA  LEU A 136      54.020  64.930  73.480  1.00  0.00           C
ATOM   2149  HA  LEU A 136      53.580  65.610  72.760  1.00  0.00           H
ATOM   2150  CB  LEU A 136      54.830  63.900  72.650  1.00  0.00           C
ATOM   2151  HB1 LEU A 136      55.270  63.220  73.410  1.00  0.00           H
ATOM   2152  HB2 LEU A 136      55.670  64.380  72.090  1.00  0.00           H
ATOM   2153  CG  LEU A 136      54.010  62.900  71.760  1.00  0.00           C
ATOM   2154  HG  LEU A 136      53.210  62.360  72.300  1.00  0.00           H
ATOM   2155  CD1 LEU A 136      53.530  63.680  70.480  1.00  0.00           C
ATOM   2156 HD11 LEU A 136      54.380  64.270  70.090  1.00  0.00           H
ATOM   2157 HD12 LEU A 136      52.720  64.290  70.920  1.00  0.00           H
ATOM   2158 HD13 LEU A 136      53.120  62.980  69.730  1.00  0.00           H
ATOM   2159  CD2 LEU A 136      54.920  61.780  71.310  1.00  0.00           C
ATOM   2160 HD21 LEU A 136      55.730  62.140  70.650  1.00  0.00           H
ATOM   2161 HD22 LEU A 136      54.340  60.980  70.790  1.00  0.00           H
ATOM   2162 HD23 LEU A 136      55.340  61.260  72.190  1.00  0.00           H
ATOM   2163  C   LEU A 136      52.930  64.260  74.330  1.00  0.00           C
ATOM   2164  O   LEU A 136      51.830  63.960  73.860  1.00  0.00           O
ATOM   2165  N   ASN A 137      53.320  63.810  75.560  1.00  0.00           N
ATOM   2166  HN  ASN A 137      54.230  63.990  75.900  1.00  0.00           H
ATOM   2167  CA  ASN A 137      52.450  63.300  76.600  1.00  0.00           C
ATOM   2168  HA  ASN A 137      51.900  62.460  76.200  1.00  0.00           H
ATOM   2169  CB  ASN A 137      53.190  62.620  77.850  1.00  0.00           C
ATOM   2170  HB1 ASN A 137      52.450  62.180  78.560  1.00  0.00           H
ATOM   2171  HB2 ASN A 137      53.550  63.430  78.530  1.00  0.00           H
ATOM   2172  CG  ASN A 137      54.340  61.690  77.520  1.00  0.00           C
ATOM   2173  OD1 ASN A 137      55.310  61.640  78.250  1.00  0.00           O
ATOM   2174  ND2 ASN A 137      54.300  60.930  76.400  1.00  0.00           N
ATOM   2175 HD21 ASN A 137      55.120  60.390  76.200  1.00  0.00           H
ATOM   2176 HD22 ASN A 137      53.540  60.900  75.770  1.00  0.00           H
ATOM   2177  C   ASN A 137      51.430  64.320  77.120  1.00  0.00           C
ATOM   2178  O   ASN A 137      50.330  63.930  77.380  1.00  0.00           O
ATOM   2179  N   LYS A 138      51.830  65.600  77.280  1.00  0.00           N
ATOM   2180  HN  LYS A 138      52.620  65.890  76.730  1.00  0.00           H
ATOM   2181  CA  LYS A 138      51.120  66.600  78.010  1.00  0.00           C
ATOM   2182  HA  LYS A 138      50.580  66.180  78.840  1.00  0.00           H
ATOM   2183  CB  LYS A 138      52.160  67.630  78.570  1.00  0.00           C
ATOM   2184  HB1 LYS A 138      51.730  68.580  78.930  1.00  0.00           H
ATOM   2185  HB2 LYS A 138      52.850  67.810  77.710  1.00  0.00           H
ATOM   2186  CG  LYS A 138      52.960  67.080  79.820  1.00  0.00           C
ATOM   2187  HG1 LYS A 138      53.620  66.240  79.490  1.00  0.00           H
ATOM   2188  HG2 LYS A 138      52.170  66.710  80.510  1.00  0.00           H
ATOM   2189  CD  LYS A 138      53.850  68.070  80.550  1.00  0.00           C
ATOM   2190  HD1 LYS A 138      54.460  67.370  81.160  1.00  0.00           H
ATOM   2191  HD2 LYS A 138      53.280  68.590  81.350  1.00  0.00           H
ATOM   2192  CE  LYS A 138      54.720  68.880  79.570  1.00  0.00           C
ATOM   2193  HE1 LYS A 138      54.130  69.410  78.800  1.00  0.00           H
ATOM   2194  HE2 LYS A 138      55.390  68.110  79.120  1.00  0.00           H
ATOM   2195  NZ  LYS A 138      55.570  69.870  80.300  1.00  0.00           N
ATOM   2196  HZ1 LYS A 138      56.330  70.330  79.780  1.00  0.00           H
ATOM   2197  HZ2 LYS A 138      55.990  69.340  81.100  1.00  0.00           H
ATOM   2198  HZ3 LYS A 138      55.000  70.580  80.800  1.00  0.00           H
ATOM   2199  C   LYS A 138      50.080  67.370  77.190  1.00  0.00           C
ATOM   2200  O   LYS A 138      49.360  68.110  77.820  1.00  0.00           O
ATOM   2201  N   ILE A 139      49.990  67.100  75.870  1.00  0.00           N
ATOM   2202  HN  ILE A 139      50.610  66.430  75.490  1.00  0.00           H
ATOM   2203  CA  ILE A 139      48.860  67.720  75.090  1.00  0.00           C
ATOM   2204  HA  ILE A 139      48.980  68.770  75.330  1.00  0.00           H
ATOM   2205  CB  ILE A 139      49.000  67.610  73.540  1.00  0.00           C
ATOM   2206  HB  ILE A 139      48.080  67.910  73.000  1.00  0.00           H
ATOM   2207  CG2 ILE A 139      50.250  68.350  73.020  1.00  0.00           C
ATOM   2208 HG21 ILE A 139      51.220  67.900  73.310  1.00  0.00           H
ATOM   2209 HG22 ILE A 139      50.070  69.280  73.600  1.00  0.00           H
ATOM   2210 HG23 ILE A 139      50.260  68.610  71.940  1.00  0.00           H
ATOM   2211  CG1 ILE A 139      49.230  66.130  73.230  1.00  0.00           C
ATOM   2212 HG11 ILE A 139      48.380  65.550  73.660  1.00  0.00           H
ATOM   2213 HG12 ILE A 139      50.220  65.770  73.570  1.00  0.00           H
ATOM   2214  CD  ILE A 139      49.150  65.870  71.670  1.00  0.00           C
ATOM   2215  HD1 ILE A 139      49.900  66.490  71.160  1.00  0.00           H
ATOM   2216  HD2 ILE A 139      48.160  66.170  71.250  1.00  0.00           H
ATOM   2217  HD3 ILE A 139      49.360  64.800  71.460  1.00  0.00           H
ATOM   2218  C   ILE A 139      47.430  67.300  75.600  1.00  0.00           C
ATOM   2219  O   ILE A 139      47.200  66.290  76.320  1.00  0.00           O
ATOM   2220  N   SER A 140      46.450  68.110  75.390  1.00  0.00           N
ATOM   2221  HN  SER A 140      46.550  69.060  75.100  1.00  0.00           H
ATOM   2222  CA  SER A 140      45.020  67.800  75.750  1.00  0.00           C
ATOM   2223  HA  SER A 140      45.040  67.300  76.700  1.00  0.00           H
ATOM   2224  CB  SER A 140      44.120  69.070  76.010  1.00  0.00           C
ATOM   2225  HB1 SER A 140      44.660  69.730  76.710  1.00  0.00           H
ATOM   2226  HB2 SER A 140      43.090  68.840  76.380  1.00  0.00           H
ATOM   2227  OG  SER A 140      44.060  69.910  74.870  1.00  0.00           O
ATOM   2228  HG1 SER A 140      44.950  70.270  74.890  1.00  0.00           H
ATOM   2229  C   SER A 140      44.280  66.970  74.680  1.00  0.00           C
ATOM   2230  O   SER A 140      44.860  66.650  73.650  1.00  0.00           O
ATOM   2231  N   ASN A 141      43.050  66.490  74.890  1.00  0.00           N
ATOM   2232  HN  ASN A 141      42.640  66.700  75.770  1.00  0.00           H
ATOM   2233  CA  ASN A 141      42.350  65.690  73.940  1.00  0.00           C
ATOM   2234  HA  ASN A 141      43.080  64.950  73.660  1.00  0.00           H
ATOM   2235  CB  ASN A 141      41.080  65.010  74.580  1.00  0.00           C
ATOM   2236  HB1 ASN A 141      40.540  64.480  73.760  1.00  0.00           H
ATOM   2237  HB2 ASN A 141      40.540  65.870  75.060  1.00  0.00           H
ATOM   2238  CG  ASN A 141      41.430  64.020  75.640  1.00  0.00           C
ATOM   2239  OD1 ASN A 141      42.590  63.620  75.820  1.00  0.00           O
ATOM   2240  ND2 ASN A 141      40.460  63.840  76.510  1.00  0.00           N
ATOM   2241 HD21 ASN A 141      40.620  63.200  77.260  1.00  0.00           H
ATOM   2242 HD22 ASN A 141      39.560  64.220  76.280  1.00  0.00           H
ATOM   2243  C   ASN A 141      41.950  66.450  72.660  1.00  0.00           C
ATOM   2244  O   ASN A 141      42.140  65.980  71.500  1.00  0.00           O
ATOM   2245  N   ARG A 142      41.520  67.730  72.910  1.00  0.00           N
ATOM   2246  HN  ARG A 142      41.430  68.040  73.850  1.00  0.00           H
ATOM   2247  CA  ARG A 142      41.260  68.760  71.880  1.00  0.00           C
ATOM   2248  HA  ARG A 142      40.490  68.390  71.230  1.00  0.00           H
ATOM   2249  CB  ARG A 142      40.820  70.030  72.590  1.00  0.00           C
ATOM   2250  HB1 ARG A 142      41.510  70.200  73.440  1.00  0.00           H
ATOM   2251  HB2 ARG A 142      39.860  69.820  73.120  1.00  0.00           H
ATOM   2252  CG  ARG A 142      40.550  71.220  71.680  1.00  0.00           C
ATOM   2253  HG1 ARG A 142      41.570  71.520  71.350  1.00  0.00           H
ATOM   2254  HG2 ARG A 142      40.040  72.010  72.290  1.00  0.00           H
ATOM   2255  CD  ARG A 142      39.720  70.970  70.470  1.00  0.00           C
ATOM   2256  HD1 ARG A 142      38.750  70.520  70.770  1.00  0.00           H
ATOM   2257  HD2 ARG A 142      40.060  70.190  69.760  1.00  0.00           H
ATOM   2258  NE  ARG A 142      39.520  72.290  69.810  1.00  0.00           N
ATOM   2259  HE  ARG A 142      40.300  72.840  69.520  1.00  0.00           H
ATOM   2260  CZ  ARG A 142      38.380  72.880  69.620  1.00  0.00           C
ATOM   2261  NH1 ARG A 142      37.210  72.290  69.830  1.00  0.00           N
ATOM   2262 HH11 ARG A 142      37.220  71.490  70.430  1.00  0.00           H
ATOM   2263 HH12 ARG A 142      36.480  72.970  69.830  1.00  0.00           H
ATOM   2264  NH2 ARG A 142      38.300  74.100  69.100  1.00  0.00           N
ATOM   2265 HH21 ARG A 142      39.110  74.650  68.840  1.00  0.00           H
ATOM   2266 HH22 ARG A 142      37.380  74.480  69.220  1.00  0.00           H
ATOM   2267  C   ARG A 142      42.530  69.020  70.990  1.00  0.00           C
ATOM   2268  O   ARG A 142      42.440  69.110  69.790  1.00  0.00           O
ATOM   2269  N   THR A 143      43.720  69.140  71.600  1.00  0.00           N
ATOM   2270  HN  THR A 143      43.760  69.060  72.600  1.00  0.00           H
ATOM   2271  CA  THR A 143      45.060  69.290  70.980  1.00  0.00           C
ATOM   2272  HA  THR A 143      44.960  70.050  70.220  1.00  0.00           H
ATOM   2273  CB  THR A 143      46.200  69.740  71.830  1.00  0.00           C
ATOM   2274  HB  THR A 143      46.430  69.010  72.620  1.00  0.00           H
ATOM   2275  OG1 THR A 143      45.770  70.920  72.530  1.00  0.00           O
ATOM   2276  HG1 THR A 143      46.430  71.080  73.190  1.00  0.00           H
ATOM   2277  CG2 THR A 143      47.420  70.260  71.000  1.00  0.00           C
ATOM   2278 HG21 THR A 143      47.820  69.560  70.220  1.00  0.00           H
ATOM   2279 HG22 THR A 143      48.100  70.780  71.700  1.00  0.00           H
ATOM   2280 HG23 THR A 143      46.950  71.040  70.360  1.00  0.00           H
ATOM   2281  C   THR A 143      45.480  68.080  70.180  1.00  0.00           C
ATOM   2282  O   THR A 143      46.030  68.130  69.100  1.00  0.00           O
ATOM   2283  N   ALA A 144      45.100  66.920  70.680  1.00  0.00           N
ATOM   2284  HN  ALA A 144      44.570  66.910  71.520  1.00  0.00           H
ATOM   2285  CA  ALA A 144      45.380  65.610  70.090  1.00  0.00           C
ATOM   2286  HA  ALA A 144      46.440  65.580  69.890  1.00  0.00           H
ATOM   2287  CB  ALA A 144      45.110  64.510  71.180  1.00  0.00           C
ATOM   2288  HB1 ALA A 144      45.480  63.550  70.740  1.00  0.00           H
ATOM   2289  HB2 ALA A 144      44.050  64.350  71.470  1.00  0.00           H
ATOM   2290  HB3 ALA A 144      45.730  64.750  72.070  1.00  0.00           H
ATOM   2291  C   ALA A 144      44.520  65.370  68.840  1.00  0.00           C
ATOM   2292  O   ALA A 144      44.900  64.920  67.780  1.00  0.00           O
ATOM   2293  N   ALA A 145      43.240  65.830  68.940  1.00  0.00           N
ATOM   2294  HN  ALA A 145      42.850  65.990  69.840  1.00  0.00           H
ATOM   2295  CA  ALA A 145      42.430  66.030  67.760  1.00  0.00           C
ATOM   2296  HA  ALA A 145      42.390  65.040  67.320  1.00  0.00           H
ATOM   2297  CB  ALA A 145      41.030  66.460  68.130  1.00  0.00           C
ATOM   2298  HB1 ALA A 145      41.000  67.470  68.580  1.00  0.00           H
ATOM   2299  HB2 ALA A 145      40.560  65.780  68.880  1.00  0.00           H
ATOM   2300  HB3 ALA A 145      40.300  66.440  67.290  1.00  0.00           H
ATOM   2301  C   ALA A 145      43.090  66.870  66.650  1.00  0.00           C
ATOM   2302  O   ALA A 145      42.970  66.500  65.520  1.00  0.00           O
ATOM   2303  N   ILE A 146      43.750  67.990  66.940  1.00  0.00           N
ATOM   2304  HN  ILE A 146      43.800  68.210  67.920  1.00  0.00           H
ATOM   2305  CA  ILE A 146      44.360  68.860  66.000  1.00  0.00           C
ATOM   2306  HA  ILE A 146      43.710  69.040  65.160  1.00  0.00           H
ATOM   2307  CB  ILE A 146      44.880  70.210  66.560  1.00  0.00           C
ATOM   2308  HB  ILE A 146      45.500  69.960  67.440  1.00  0.00           H
ATOM   2309  CG2 ILE A 146      45.660  71.210  65.750  1.00  0.00           C
ATOM   2310 HG21 ILE A 146      45.970  72.080  66.350  1.00  0.00           H
ATOM   2311 HG22 ILE A 146      45.080  71.560  64.880  1.00  0.00           H
ATOM   2312 HG23 ILE A 146      46.550  70.700  65.330  1.00  0.00           H
ATOM   2313  CG1 ILE A 146      43.660  71.000  67.160  1.00  0.00           C
ATOM   2314 HG11 ILE A 146      44.010  71.970  67.550  1.00  0.00           H
ATOM   2315 HG12 ILE A 146      43.340  70.390  68.030  1.00  0.00           H
ATOM   2316  CD  ILE A 146      42.360  71.110  66.370  1.00  0.00           C
ATOM   2317  HD1 ILE A 146      42.470  71.660  65.420  1.00  0.00           H
ATOM   2318  HD2 ILE A 146      41.610  71.650  66.970  1.00  0.00           H
ATOM   2319  HD3 ILE A 146      41.790  70.190  66.060  1.00  0.00           H
ATOM   2320  C   ILE A 146      45.690  68.270  65.420  1.00  0.00           C
ATOM   2321  O   ILE A 146      45.880  68.160  64.240  1.00  0.00           O
ATOM   2322  N   ILE A 147      46.480  67.680  66.320  1.00  0.00           N
ATOM   2323  HN  ILE A 147      46.330  67.600  67.310  1.00  0.00           H
ATOM   2324  CA  ILE A 147      47.660  66.950  65.840  1.00  0.00           C
ATOM   2325  HA  ILE A 147      48.210  67.670  65.260  1.00  0.00           H
ATOM   2326  CB  ILE A 147      48.560  66.430  67.010  1.00  0.00           C
ATOM   2327  HB  ILE A 147      47.910  65.880  67.710  1.00  0.00           H
ATOM   2328  CG2 ILE A 147      49.660  65.490  66.650  1.00  0.00           C
ATOM   2329 HG21 ILE A 147      49.360  64.410  66.710  1.00  0.00           H
ATOM   2330 HG22 ILE A 147      50.630  65.620  67.180  1.00  0.00           H
ATOM   2331 HG23 ILE A 147      49.960  65.580  65.590  1.00  0.00           H
ATOM   2332  CG1 ILE A 147      49.130  67.730  67.740  1.00  0.00           C
ATOM   2333 HG11 ILE A 147      49.500  67.280  68.690  1.00  0.00           H
ATOM   2334 HG12 ILE A 147      48.360  68.490  68.030  1.00  0.00           H
ATOM   2335  CD  ILE A 147      50.220  68.460  66.960  1.00  0.00           C
ATOM   2336  HD1 ILE A 147      51.120  67.860  66.680  1.00  0.00           H
ATOM   2337  HD2 ILE A 147      50.620  69.330  67.540  1.00  0.00           H
ATOM   2338  HD3 ILE A 147      49.890  68.830  65.970  1.00  0.00           H
ATOM   2339  C   ILE A 147      47.380  65.820  64.890  1.00  0.00           C
ATOM   2340  O   ILE A 147      48.100  65.520  63.930  1.00  0.00           O
ATOM   2341  N   SER A 148      46.200  65.150  65.140  1.00  0.00           N
ATOM   2342  HN  SER A 148      45.680  65.360  65.960  1.00  0.00           H
ATOM   2343  CA  SER A 148      45.580  64.120  64.300  1.00  0.00           C
ATOM   2344  HA  SER A 148      46.360  63.380  64.240  1.00  0.00           H
ATOM   2345  CB  SER A 148      44.280  63.540  64.840  1.00  0.00           C
ATOM   2346  HB1 SER A 148      43.990  62.690  64.180  1.00  0.00           H
ATOM   2347  HB2 SER A 148      43.480  64.280  65.030  1.00  0.00           H
ATOM   2348  OG  SER A 148      44.430  62.800  66.110  1.00  0.00           O
ATOM   2349  HG1 SER A 148      44.790  63.460  66.700  1.00  0.00           H
ATOM   2350  C   SER A 148      45.320  64.560  62.880  1.00  0.00           C
ATOM   2351  O   SER A 148      45.640  63.860  61.950  1.00  0.00           O
ATOM   2352  N   CYS A 149      44.710  65.780  62.700  1.00  0.00           N
ATOM   2353  HN  CYS A 149      44.540  66.310  63.520  1.00  0.00           H
ATOM   2354  CA  CYS A 149      44.540  66.500  61.410  1.00  0.00           C
ATOM   2355  HA  CYS A 149      43.920  65.910  60.750  1.00  0.00           H
ATOM   2356  CB  CYS A 149      43.850  67.860  61.720  1.00  0.00           C
ATOM   2357  HB1 CYS A 149      43.630  68.310  60.730  1.00  0.00           H
ATOM   2358  HB2 CYS A 149      44.490  68.640  62.190  1.00  0.00           H
ATOM   2359  SG  CYS A 149      42.290  67.850  62.670  1.00  0.00           S
ATOM   2360  HG1 CYS A 149      42.770  67.370  63.800  1.00  0.00           H
ATOM   2361  C   CYS A 149      45.840  66.700  60.660  1.00  0.00           C
ATOM   2362  O   CYS A 149      45.970  66.400  59.440  1.00  0.00           O
ATOM   2363  N   LEU A 150      46.830  67.270  61.350  1.00  0.00           N
ATOM   2364  HN  LEU A 150      46.650  67.310  62.340  1.00  0.00           H
ATOM   2365  CA  LEU A 150      48.040  67.630  60.780  1.00  0.00           C
ATOM   2366  HA  LEU A 150      48.010  68.230  59.880  1.00  0.00           H
ATOM   2367  CB  LEU A 150      48.950  68.300  61.910  1.00  0.00           C
ATOM   2368  HB1 LEU A 150      49.200  67.570  62.710  1.00  0.00           H
ATOM   2369  HB2 LEU A 150      48.360  69.140  62.330  1.00  0.00           H
ATOM   2370  CG  LEU A 150      50.360  68.790  61.380  1.00  0.00           C
ATOM   2371  HG  LEU A 150      50.770  67.850  60.970  1.00  0.00           H
ATOM   2372  CD1 LEU A 150      50.140  69.870  60.320  1.00  0.00           C
ATOM   2373 HD11 LEU A 150      49.410  69.590  59.540  1.00  0.00           H
ATOM   2374 HD12 LEU A 150      51.110  70.190  59.900  1.00  0.00           H
ATOM   2375 HD13 LEU A 150      49.870  70.830  60.810  1.00  0.00           H
ATOM   2376  CD2 LEU A 150      51.240  69.310  62.480  1.00  0.00           C
ATOM   2377 HD21 LEU A 150      50.810  69.910  63.300  1.00  0.00           H
ATOM   2378 HD22 LEU A 150      52.070  69.880  62.020  1.00  0.00           H
ATOM   2379 HD23 LEU A 150      51.460  68.370  63.030  1.00  0.00           H
ATOM   2380  C   LEU A 150      48.820  66.470  60.220  1.00  0.00           C
ATOM   2381  O   LEU A 150      49.380  66.560  59.130  1.00  0.00           O
ATOM   2382  N   LEU A 151      48.850  65.330  60.910  1.00  0.00           N
ATOM   2383  HN  LEU A 151      48.310  65.230  61.740  1.00  0.00           H
ATOM   2384  CA  LEU A 151      49.430  64.130  60.410  1.00  0.00           C
ATOM   2385  HA  LEU A 151      50.430  64.350  60.030  1.00  0.00           H
ATOM   2386  CB  LEU A 151      49.580  63.070  61.520  1.00  0.00           C
ATOM   2387  HB1 LEU A 151      50.110  62.210  61.060  1.00  0.00           H
ATOM   2388  HB2 LEU A 151      48.580  62.860  61.960  1.00  0.00           H
ATOM   2389  CG  LEU A 151      50.580  63.580  62.630  1.00  0.00           C
ATOM   2390  HG  LEU A 151      50.290  64.510  63.150  1.00  0.00           H
ATOM   2391  CD1 LEU A 151      50.820  62.530  63.770  1.00  0.00           C
ATOM   2392 HD11 LEU A 151      51.620  61.850  63.430  1.00  0.00           H
ATOM   2393 HD12 LEU A 151      49.890  61.940  63.970  1.00  0.00           H
ATOM   2394 HD13 LEU A 151      51.160  63.090  64.670  1.00  0.00           H
ATOM   2395  CD2 LEU A 151      52.020  63.950  62.090  1.00  0.00           C
ATOM   2396 HD21 LEU A 151      52.300  63.170  61.360  1.00  0.00           H
ATOM   2397 HD22 LEU A 151      52.760  64.010  62.910  1.00  0.00           H
ATOM   2398 HD23 LEU A 151      52.020  64.900  61.530  1.00  0.00           H
ATOM   2399  C   LEU A 151      48.650  63.540  59.200  1.00  0.00           C
ATOM   2400  O   LEU A 151      49.300  63.010  58.310  1.00  0.00           O
ATOM   2401  N   TRP A 152      47.320  63.500  59.130  1.00  0.00           N
ATOM   2402  HN  TRP A 152      46.780  63.800  59.920  1.00  0.00           H
ATOM   2403  CA  TRP A 152      46.540  63.260  57.970  1.00  0.00           C
ATOM   2404  HA  TRP A 152      46.660  62.310  57.470  1.00  0.00           H
ATOM   2405  CB  TRP A 152      45.020  63.120  58.340  1.00  0.00           C
ATOM   2406  HB1 TRP A 152      44.520  63.030  57.350  1.00  0.00           H
ATOM   2407  HB2 TRP A 152      44.480  63.980  58.780  1.00  0.00           H
ATOM   2408  CG  TRP A 152      44.610  61.830  59.070  1.00  0.00           C
ATOM   2409  CD1 TRP A 152      44.010  61.740  60.290  1.00  0.00           C
ATOM   2410  HD1 TRP A 152      43.660  62.490  60.990  1.00  0.00           H
ATOM   2411  NE1 TRP A 152      43.570  60.460  60.470  1.00  0.00           N
ATOM   2412  HE1 TRP A 152      43.120  60.080  61.250  1.00  0.00           H
ATOM   2413  CE2 TRP A 152      43.960  59.710  59.400  1.00  0.00           C
ATOM   2414  CD2 TRP A 152      44.600  60.560  58.530  1.00  0.00           C
ATOM   2415  CE3 TRP A 152      44.920  60.030  57.190  1.00  0.00           C
ATOM   2416  HE3 TRP A 152      45.350  60.740  56.500  1.00  0.00           H
ATOM   2417  CZ3 TRP A 152      44.870  58.660  56.990  1.00  0.00           C
ATOM   2418  HZ3 TRP A 152      45.260  58.300  56.050  1.00  0.00           H
ATOM   2419  CZ2 TRP A 152      43.800  58.370  59.120  1.00  0.00           C
ATOM   2420  HZ2 TRP A 152      43.230  57.770  59.820  1.00  0.00           H
ATOM   2421  CH2 TRP A 152      44.350  57.850  57.910  1.00  0.00           C
ATOM   2422  HH2 TRP A 152      44.290  56.770  57.820  1.00  0.00           H
ATOM   2423  C   TRP A 152      46.800  64.160  56.800  1.00  0.00           C
ATOM   2424  O   TRP A 152      46.870  63.680  55.640  1.00  0.00           O
ATOM   2425  N   GLY A 153      46.960  65.520  56.950  1.00  0.00           N
ATOM   2426  HN  GLY A 153      46.900  65.990  57.830  1.00  0.00           H
ATOM   2427  CA  GLY A 153      47.480  66.440  55.950  1.00  0.00           C
ATOM   2428  HA1 GLY A 153      47.570  67.380  56.470  1.00  0.00           H
ATOM   2429  HA2 GLY A 153      46.730  66.610  55.200  1.00  0.00           H
ATOM   2430  C   GLY A 153      48.810  66.010  55.340  1.00  0.00           C
ATOM   2431  O   GLY A 153      49.010  66.140  54.130  1.00  0.00           O
ATOM   2432  N   ILE A 154      49.790  65.680  56.240  1.00  0.00           N
ATOM   2433  HN  ILE A 154      49.650  65.800  57.220  1.00  0.00           H
ATOM   2434  CA  ILE A 154      51.040  65.120  55.830  1.00  0.00           C
ATOM   2435  HA  ILE A 154      51.530  65.750  55.100  1.00  0.00           H
ATOM   2436  CB  ILE A 154      52.020  65.090  57.040  1.00  0.00           C
ATOM   2437  HB  ILE A 154      51.570  64.520  57.870  1.00  0.00           H
ATOM   2438  CG2 ILE A 154      53.290  64.310  56.720  1.00  0.00           C
ATOM   2439 HG21 ILE A 154      53.900  64.870  55.990  1.00  0.00           H
ATOM   2440 HG22 ILE A 154      53.010  63.330  56.300  1.00  0.00           H
ATOM   2441 HG23 ILE A 154      53.840  64.000  57.640  1.00  0.00           H
ATOM   2442  CG1 ILE A 154      52.340  66.550  57.620  1.00  0.00           C
ATOM   2443 HG11 ILE A 154      52.980  66.450  58.520  1.00  0.00           H
ATOM   2444 HG12 ILE A 154      51.380  67.050  57.890  1.00  0.00           H
ATOM   2445  CD  ILE A 154      53.170  67.470  56.700  1.00  0.00           C
ATOM   2446  HD1 ILE A 154      54.140  67.000  56.410  1.00  0.00           H
ATOM   2447  HD2 ILE A 154      53.460  68.430  57.200  1.00  0.00           H
ATOM   2448  HD3 ILE A 154      52.620  67.760  55.790  1.00  0.00           H
ATOM   2449  C   ILE A 154      50.870  63.790  55.120  1.00  0.00           C
ATOM   2450  O   ILE A 154      51.570  63.540  54.100  1.00  0.00           O
ATOM   2451  N   THR A 155      49.940  62.870  55.550  1.00  0.00           N
ATOM   2452  HN  THR A 155      49.410  63.130  56.350  1.00  0.00           H
ATOM   2453  CA  THR A 155      49.680  61.630  54.850  1.00  0.00           C
ATOM   2454  HA  THR A 155      50.620  61.090  54.750  1.00  0.00           H
ATOM   2455  CB  THR A 155      48.800  60.670  55.640  1.00  0.00           C
ATOM   2456  HB  THR A 155      47.770  61.070  55.730  1.00  0.00           H
ATOM   2457  OG1 THR A 155      49.280  60.400  56.960  1.00  0.00           O
ATOM   2458  HG1 THR A 155      49.120  61.180  57.490  1.00  0.00           H
ATOM   2459  CG2 THR A 155      48.600  59.310  54.920  1.00  0.00           C
ATOM   2460 HG21 THR A 155      49.510  58.710  54.730  1.00  0.00           H
ATOM   2461 HG22 THR A 155      48.050  59.480  53.980  1.00  0.00           H
ATOM   2462 HG23 THR A 155      47.960  58.650  55.550  1.00  0.00           H
ATOM   2463  C   THR A 155      49.170  61.820  53.420  1.00  0.00           C
ATOM   2464  O   THR A 155      49.640  61.260  52.440  1.00  0.00           O
ATOM   2465  N   ILE A 156      48.200  62.800  53.270  1.00  0.00           N
ATOM   2466  HN  ILE A 156      47.720  63.140  54.060  1.00  0.00           H
ATOM   2467  CA  ILE A 156      47.670  63.270  52.010  1.00  0.00           C
ATOM   2468  HA  ILE A 156      47.270  62.400  51.510  1.00  0.00           H
ATOM   2469  CB  ILE A 156      46.540  64.340  52.110  1.00  0.00           C
ATOM   2470  HB  ILE A 156      46.940  65.200  52.700  1.00  0.00           H
ATOM   2471  CG2 ILE A 156      46.180  64.850  50.740  1.00  0.00           C
ATOM   2472 HG21 ILE A 156      45.300  65.500  50.880  1.00  0.00           H
ATOM   2473 HG22 ILE A 156      45.860  64.020  50.080  1.00  0.00           H
ATOM   2474 HG23 ILE A 156      46.940  65.530  50.300  1.00  0.00           H
ATOM   2475  CG1 ILE A 156      45.260  63.780  52.730  1.00  0.00           C
ATOM   2476 HG11 ILE A 156      45.650  62.950  53.340  1.00  0.00           H
ATOM   2477 HG12 ILE A 156      44.550  63.250  52.070  1.00  0.00           H
ATOM   2478  CD  ILE A 156      44.510  64.680  53.560  1.00  0.00           C
ATOM   2479  HD1 ILE A 156      43.530  64.300  53.950  1.00  0.00           H
ATOM   2480  HD2 ILE A 156      44.250  65.650  53.070  1.00  0.00           H
ATOM   2481  HD3 ILE A 156      45.110  64.910  54.470  1.00  0.00           H
ATOM   2482  C   ILE A 156      48.790  63.850  51.140  1.00  0.00           C
ATOM   2483  O   ILE A 156      48.790  63.630  49.940  1.00  0.00           O
ATOM   2484  N   GLY A 157      49.800  64.550  51.730  1.00  0.00           N
ATOM   2485  HN  GLY A 157      49.630  64.800  52.690  1.00  0.00           H
ATOM   2486  CA  GLY A 157      50.910  65.210  51.050  1.00  0.00           C
ATOM   2487  HA1 GLY A 157      51.530  65.760  51.740  1.00  0.00           H
ATOM   2488  HA2 GLY A 157      50.430  65.860  50.330  1.00  0.00           H
ATOM   2489  C   GLY A 157      51.720  64.210  50.320  1.00  0.00           C
ATOM   2490  O   GLY A 157      52.130  64.350  49.180  1.00  0.00           O
ATOM   2491  N   LEU A 158      51.890  63.000  50.900  1.00  0.00           N
ATOM   2492  HN  LEU A 158      51.600  62.810  51.830  1.00  0.00           H
ATOM   2493  CA  LEU A 158      52.600  61.810  50.450  1.00  0.00           C
ATOM   2494  HA  LEU A 158      53.440  62.110  49.840  1.00  0.00           H
ATOM   2495  CB  LEU A 158      52.880  60.860  51.600  1.00  0.00           C
ATOM   2496  HB1 LEU A 158      53.140  59.820  51.280  1.00  0.00           H
ATOM   2497  HB2 LEU A 158      51.960  60.710  52.200  1.00  0.00           H
ATOM   2498  CG  LEU A 158      54.060  61.290  52.500  1.00  0.00           C
ATOM   2499  HG  LEU A 158      53.940  62.390  52.650  1.00  0.00           H
ATOM   2500  CD1 LEU A 158      53.940  60.490  53.790  1.00  0.00           C
ATOM   2501 HD11 LEU A 158      54.190  59.430  53.590  1.00  0.00           H
ATOM   2502 HD12 LEU A 158      52.930  60.630  54.230  1.00  0.00           H
ATOM   2503 HD13 LEU A 158      54.710  60.820  54.520  1.00  0.00           H
ATOM   2504  CD2 LEU A 158      55.410  61.030  51.900  1.00  0.00           C
ATOM   2505 HD21 LEU A 158      56.170  61.490  52.570  1.00  0.00           H
ATOM   2506 HD22 LEU A 158      55.570  61.430  50.880  1.00  0.00           H
ATOM   2507 HD23 LEU A 158      55.670  59.950  51.940  1.00  0.00           H
ATOM   2508  C   LEU A 158      51.790  61.050  49.390  1.00  0.00           C
ATOM   2509  O   LEU A 158      52.360  60.250  48.640  1.00  0.00           O
ATOM   2510  N   THR A 159      50.450  61.180  49.340  1.00  0.00           N
ATOM   2511  HN  THR A 159      50.010  61.860  49.930  1.00  0.00           H
ATOM   2512  CA  THR A 159      49.650  60.330  48.400  1.00  0.00           C
ATOM   2513  HA  THR A 159      50.240  59.560  47.940  1.00  0.00           H
ATOM   2514  CB  THR A 159      48.640  59.610  49.230  1.00  0.00           C
ATOM   2515  HB  THR A 159      47.850  59.240  48.540  1.00  0.00           H
ATOM   2516  OG1 THR A 159      48.180  60.360  50.270  1.00  0.00           O
ATOM   2517  HG1 THR A 159      48.860  60.450  50.960  1.00  0.00           H
ATOM   2518  CG2 THR A 159      49.260  58.370  49.950  1.00  0.00           C
ATOM   2519 HG21 THR A 159      49.790  57.710  49.230  1.00  0.00           H
ATOM   2520 HG22 THR A 159      48.550  57.740  50.510  1.00  0.00           H
ATOM   2521 HG23 THR A 159      50.050  58.820  50.600  1.00  0.00           H
ATOM   2522  C   THR A 159      48.920  61.020  47.300  1.00  0.00           C
ATOM   2523  O   THR A 159      48.340  60.430  46.390  1.00  0.00           O
ATOM   2524  N   VAL A 160      48.910  62.360  47.270  1.00  0.00           N
ATOM   2525  HN  VAL A 160      49.420  62.870  47.970  1.00  0.00           H
ATOM   2526  CA  VAL A 160      48.260  63.190  46.300  1.00  0.00           C
ATOM   2527  HA  VAL A 160      47.240  62.810  46.300  1.00  0.00           H
ATOM   2528  CB  VAL A 160      48.270  64.700  46.740  1.00  0.00           C
ATOM   2529  HB  VAL A 160      47.870  64.690  47.790  1.00  0.00           H
ATOM   2530  CG1 VAL A 160      49.730  65.270  46.780  1.00  0.00           C
ATOM   2531 HG11 VAL A 160      50.220  64.670  47.580  1.00  0.00           H
ATOM   2532 HG12 VAL A 160      49.810  66.330  47.120  1.00  0.00           H
ATOM   2533 HG13 VAL A 160      50.370  65.170  45.890  1.00  0.00           H
ATOM   2534  CG2 VAL A 160      47.370  65.480  45.860  1.00  0.00           C
ATOM   2535 HG21 VAL A 160      46.700  64.870  45.220  1.00  0.00           H
ATOM   2536 HG22 VAL A 160      47.950  66.140  45.190  1.00  0.00           H
ATOM   2537 HG23 VAL A 160      46.720  66.120  46.500  1.00  0.00           H
ATOM   2538  C   VAL A 160      48.700  63.100  44.800  1.00  0.00           C
ATOM   2539  O   VAL A 160      47.940  63.340  43.880  1.00  0.00           O
ATOM   2540  N   HSD A 161      49.900  62.580  44.590  1.00  0.00           N
ATOM   2541  HN  HSD A 161      50.530  62.410  45.360  1.00  0.00           H
ATOM   2542  CA  HSD A 161      50.400  62.330  43.250  1.00  0.00           C
ATOM   2543  HA  HSD A 161      50.350  63.270  42.720  1.00  0.00           H
ATOM   2544  CB  HSD A 161      51.900  61.920  43.110  1.00  0.00           C
ATOM   2545  HB1 HSD A 161      52.470  62.830  43.390  1.00  0.00           H
ATOM   2546  HB2 HSD A 161      52.270  61.650  42.100  1.00  0.00           H
ATOM   2547  ND1 HSD A 161      52.880  60.910  45.310  1.00  0.00           N
ATOM   2548  HD1 HSD A 161      52.990  61.740  45.850  1.00  0.00           H
ATOM   2549  CG  HSD A 161      52.370  60.800  44.050  1.00  0.00           C
ATOM   2550  CE1 HSD A 161      53.370  59.720  45.680  1.00  0.00           C
ATOM   2551  HE1 HSD A 161      53.690  59.530  46.700  1.00  0.00           H
ATOM   2552  NE2 HSD A 161      53.180  58.790  44.700  1.00  0.00           N
ATOM   2553  CD2 HSD A 161      52.580  59.520  43.710  1.00  0.00           C
ATOM   2554  HD2 HSD A 161      52.370  59.060  42.750  1.00  0.00           H
ATOM   2555  C   HSD A 161      49.490  61.390  42.420  1.00  0.00           C
ATOM   2556  O   HSD A 161      49.170  61.600  41.270  1.00  0.00           O
ATOM   2557  N   LEU A 162      48.900  60.350  43.150  1.00  0.00           N
ATOM   2558  HN  LEU A 162      49.240  60.240  44.070  1.00  0.00           H
ATOM   2559  CA  LEU A 162      47.940  59.300  42.680  1.00  0.00           C
ATOM   2560  HA  LEU A 162      48.460  58.890  41.820  1.00  0.00           H
ATOM   2561  CB  LEU A 162      47.680  58.190  43.740  1.00  0.00           C
ATOM   2562  HB1 LEU A 162      47.190  57.320  43.250  1.00  0.00           H
ATOM   2563  HB2 LEU A 162      47.050  58.590  44.550  1.00  0.00           H
ATOM   2564  CG  LEU A 162      49.000  57.610  44.330  1.00  0.00           C
ATOM   2565  HG  LEU A 162      49.630  58.270  44.970  1.00  0.00           H
ATOM   2566  CD1 LEU A 162      48.670  56.390  45.300  1.00  0.00           C
ATOM   2567 HD11 LEU A 162      47.730  56.570  45.860  1.00  0.00           H
ATOM   2568 HD12 LEU A 162      49.400  56.260  46.130  1.00  0.00           H
ATOM   2569 HD13 LEU A 162      48.480  55.430  44.770  1.00  0.00           H
ATOM   2570  CD2 LEU A 162      49.990  57.140  43.290  1.00  0.00           C
ATOM   2571 HD21 LEU A 162      50.790  56.460  43.670  1.00  0.00           H
ATOM   2572 HD22 LEU A 162      50.330  57.990  42.650  1.00  0.00           H
ATOM   2573 HD23 LEU A 162      49.370  56.490  42.630  1.00  0.00           H
ATOM   2574  C   LEU A 162      46.590  59.890  42.250  1.00  0.00           C
ATOM   2575  O   LEU A 162      45.910  59.410  41.310  1.00  0.00           O
ATOM   2576  N   LEU A 163      46.210  61.080  42.720  1.00  0.00           N
ATOM   2577  HN  LEU A 163      46.850  61.560  43.320  1.00  0.00           H
ATOM   2578  CA  LEU A 163      45.030  61.840  42.300  1.00  0.00           C
ATOM   2579  HA  LEU A 163      44.240  61.140  42.120  1.00  0.00           H
ATOM   2580  CB  LEU A 163      44.750  62.940  43.400  1.00  0.00           C
ATOM   2581  HB1 LEU A 163      43.950  63.620  43.040  1.00  0.00           H
ATOM   2582  HB2 LEU A 163      45.640  63.600  43.330  1.00  0.00           H
ATOM   2583  CG  LEU A 163      44.310  62.330  44.710  1.00  0.00           C
ATOM   2584  HG  LEU A 163      45.230  61.970  45.210  1.00  0.00           H
ATOM   2585  CD1 LEU A 163      43.730  63.370  45.720  1.00  0.00           C
ATOM   2586 HD11 LEU A 163      43.480  62.870  46.680  1.00  0.00           H
ATOM   2587 HD12 LEU A 163      42.790  63.790  45.290  1.00  0.00           H
ATOM   2588 HD13 LEU A 163      44.480  64.150  45.980  1.00  0.00           H
ATOM   2589  CD2 LEU A 163      43.320  61.170  44.510  1.00  0.00           C
ATOM   2590 HD21 LEU A 163      42.910  60.710  45.430  1.00  0.00           H
ATOM   2591 HD22 LEU A 163      43.770  60.400  43.840  1.00  0.00           H
ATOM   2592 HD23 LEU A 163      42.430  61.610  44.020  1.00  0.00           H
ATOM   2593  C   LEU A 163      45.270  62.530  41.010  1.00  0.00           C
ATOM   2594  O   LEU A 163      44.380  62.740  40.220  1.00  0.00           O
ATOM   2595  N   LYS A 164      46.560  62.900  40.770  1.00  0.00           N
ATOM   2596  HN  LYS A 164      47.160  62.900  41.550  1.00  0.00           H
ATOM   2597  CA  LYS A 164      46.870  63.820  39.650  1.00  0.00           C
ATOM   2598  HA  LYS A 164      46.030  64.460  39.510  1.00  0.00           H
ATOM   2599  CB  LYS A 164      48.090  64.810  39.910  1.00  0.00           C
ATOM   2600  HB1 LYS A 164      49.020  64.270  40.180  1.00  0.00           H
ATOM   2601  HB2 LYS A 164      47.900  65.260  40.900  1.00  0.00           H
ATOM   2602  CG  LYS A 164      48.320  65.880  38.830  1.00  0.00           C
ATOM   2603  HG1 LYS A 164      48.520  65.440  37.830  1.00  0.00           H
ATOM   2604  HG2 LYS A 164      49.100  66.600  39.170  1.00  0.00           H
ATOM   2605  CD  LYS A 164      47.070  66.770  38.600  1.00  0.00           C
ATOM   2606  HD1 LYS A 164      46.900  67.220  39.610  1.00  0.00           H
ATOM   2607  HD2 LYS A 164      46.180  66.160  38.380  1.00  0.00           H
ATOM   2608  CE  LYS A 164      47.220  67.980  37.610  1.00  0.00           C
ATOM   2609  HE1 LYS A 164      47.980  68.730  37.920  1.00  0.00           H
ATOM   2610  HE2 LYS A 164      46.210  68.440  37.550  1.00  0.00           H
ATOM   2611  NZ  LYS A 164      47.570  67.380  36.320  1.00  0.00           N
ATOM   2612  HZ1 LYS A 164      47.490  68.110  35.580  1.00  0.00           H
ATOM   2613  HZ2 LYS A 164      46.880  66.630  36.090  1.00  0.00           H
ATOM   2614  HZ3 LYS A 164      48.560  67.050  36.180  1.00  0.00           H
ATOM   2615  C   LYS A 164      47.160  63.050  38.390  1.00  0.00           C
ATOM   2616  O   LYS A 164      46.830  63.440  37.320  1.00  0.00           O
ATOM   2617  N   LYS A 165      47.650  61.830  38.470  1.00  0.00           N
ATOM   2618  HN  LYS A 165      48.060  61.480  39.300  1.00  0.00           H
ATOM   2619  CA  LYS A 165      47.890  60.970  37.300  1.00  0.00           C
ATOM   2620  HA  LYS A 165      47.950  61.610  36.430  1.00  0.00           H
ATOM   2621  CB  LYS A 165      49.130  60.190  37.280  1.00  0.00           C
ATOM   2622  HB1 LYS A 165      49.940  60.940  37.450  1.00  0.00           H
ATOM   2623  HB2 LYS A 165      49.260  59.630  36.330  1.00  0.00           H
ATOM   2624  CG  LYS A 165      49.330  59.270  38.490  1.00  0.00           C
ATOM   2625  HG1 LYS A 165      49.260  59.790  39.480  1.00  0.00           H
ATOM   2626  HG2 LYS A 165      50.410  58.990  38.480  1.00  0.00           H
ATOM   2627  CD  LYS A 165      48.540  57.910  38.510  1.00  0.00           C
ATOM   2628  HD1 LYS A 165      47.510  58.190  38.830  1.00  0.00           H
ATOM   2629  HD2 LYS A 165      48.900  57.290  39.350  1.00  0.00           H
ATOM   2630  CE  LYS A 165      48.610  57.090  37.270  1.00  0.00           C
ATOM   2631  HE1 LYS A 165      48.300  57.810  36.480  1.00  0.00           H
ATOM   2632  HE2 LYS A 165      47.930  56.220  37.340  1.00  0.00           H
ATOM   2633  NZ  LYS A 165      49.970  56.690  37.040  1.00  0.00           N
ATOM   2634  HZ1 LYS A 165      50.460  56.820  37.960  1.00  0.00           H
ATOM   2635  HZ2 LYS A 165      50.270  57.320  36.270  1.00  0.00           H
ATOM   2636  HZ3 LYS A 165      50.120  55.720  36.700  1.00  0.00           H
ATOM   2637  C   LYS A 165      46.620  60.170  37.040  1.00  0.00           C
ATOM   2638  O   LYS A 165      45.840  59.810  37.970  1.00  0.00           O
ATOM   2639  N   LYS A 166      46.460  59.890  35.730  1.00  0.00           N
ATOM   2640  HN  LYS A 166      47.140  60.210  35.070  1.00  0.00           H
ATOM   2641  CA  LYS A 166      45.330  59.150  35.230  1.00  0.00           C
ATOM   2642  HA  LYS A 166      44.450  59.520  35.760  1.00  0.00           H
ATOM   2643  CB  LYS A 166      45.240  59.420  33.730  1.00  0.00           C
ATOM   2644  HB1 LYS A 166      46.210  59.120  33.280  1.00  0.00           H
ATOM   2645  HB2 LYS A 166      45.230  60.520  33.570  1.00  0.00           H
ATOM   2646  CG  LYS A 166      44.070  58.760  32.900  1.00  0.00           C
ATOM   2647  HG1 LYS A 166      44.100  57.680  33.180  1.00  0.00           H
ATOM   2648  HG2 LYS A 166      44.230  58.890  31.810  1.00  0.00           H
ATOM   2649  CD  LYS A 166      42.700  59.370  33.260  1.00  0.00           C
ATOM   2650  HD1 LYS A 166      42.970  60.450  33.270  1.00  0.00           H
ATOM   2651  HD2 LYS A 166      42.440  59.230  34.340  1.00  0.00           H
ATOM   2652  CE  LYS A 166      41.610  58.970  32.280  1.00  0.00           C
ATOM   2653  HE1 LYS A 166      41.380  57.900  32.470  1.00  0.00           H
ATOM   2654  HE2 LYS A 166      42.080  59.180  31.290  1.00  0.00           H
ATOM   2655  NZ  LYS A 166      40.390  59.830  32.430  1.00  0.00           N
ATOM   2656  HZ1 LYS A 166      39.550  59.310  32.110  1.00  0.00           H
ATOM   2657  HZ2 LYS A 166      40.430  60.660  31.810  1.00  0.00           H
ATOM   2658  HZ3 LYS A 166      40.360  60.150  33.420  1.00  0.00           H
ATOM   2659  C   LYS A 166      45.370  57.680  35.500  1.00  0.00           C
ATOM   2660  O   LYS A 166      45.910  56.860  34.760  1.00  0.00           O
ATOM   2661  N   MET A 167      44.770  57.290  36.660  1.00  0.00           N
ATOM   2662  HN  MET A 167      44.490  57.980  37.330  1.00  0.00           H
ATOM   2663  CA  MET A 167      44.730  55.820  36.990  1.00  0.00           C
ATOM   2664  HA  MET A 167      45.780  55.610  37.000  1.00  0.00           H
ATOM   2665  CB  MET A 167      44.160  55.480  38.360  1.00  0.00           C
ATOM   2666  HB1 MET A 167      43.950  54.410  38.550  1.00  0.00           H
ATOM   2667  HB2 MET A 167      43.200  55.990  38.640  1.00  0.00           H
ATOM   2668  CG  MET A 167      45.190  55.790  39.460  1.00  0.00           C
ATOM   2669  HG1 MET A 167      44.660  55.760  40.430  1.00  0.00           H
ATOM   2670  HG2 MET A 167      45.540  56.840  39.420  1.00  0.00           H
ATOM   2671  SD  MET A 167      46.620  54.670  39.420  1.00  0.00           S
ATOM   2672  CE  MET A 167      47.540  55.260  40.910  1.00  0.00           C
ATOM   2673  HE1 MET A 167      47.110  54.920  41.870  1.00  0.00           H
ATOM   2674  HE2 MET A 167      47.460  56.370  40.870  1.00  0.00           H
ATOM   2675  HE3 MET A 167      48.580  54.880  40.940  1.00  0.00           H
ATOM   2676  C   MET A 167      44.050  54.870  36.040  1.00  0.00           C
ATOM   2677  O   MET A 167      44.630  53.870  35.600  1.00  0.00           O
ATOM   2678  N   PRO A 168      42.850  55.190  35.480  1.00  0.00           N
ATOM   2679  CD  PRO A 168      41.970  56.310  35.820  1.00  0.00           C
ATOM   2680  HD1 PRO A 168      42.500  57.180  35.370  1.00  0.00           H
ATOM   2681  HD2 PRO A 168      41.900  56.560  36.900  1.00  0.00           H
ATOM   2682  CA  PRO A 168      42.240  54.400  34.390  1.00  0.00           C
ATOM   2683  HA  PRO A 168      41.960  53.420  34.730  1.00  0.00           H
ATOM   2684  CB  PRO A 168      40.970  55.020  33.980  1.00  0.00           C
ATOM   2685  HB1 PRO A 168      40.170  54.270  33.850  1.00  0.00           H
ATOM   2686  HB2 PRO A 168      41.040  55.600  33.030  1.00  0.00           H
ATOM   2687  CG  PRO A 168      40.620  56.020  35.060  1.00  0.00           C
ATOM   2688  HG1 PRO A 168      40.260  56.960  34.580  1.00  0.00           H
ATOM   2689  HG2 PRO A 168      39.830  55.610  35.730  1.00  0.00           H
ATOM   2690  C   PRO A 168      43.130  54.160  33.120  1.00  0.00           C
ATOM   2691  O   PRO A 168      43.740  55.130  32.660  1.00  0.00           O
ATOM   2692  N   ILE A 169      43.150  52.890  32.540  1.00  0.00           N
ATOM   2693  HN  ILE A 169      42.760  52.180  33.130  1.00  0.00           H
ATOM   2694  CA  ILE A 169      43.890  52.480  31.340  1.00  0.00           C
ATOM   2695  HA  ILE A 169      44.370  53.390  31.020  1.00  0.00           H
ATOM   2696  CB  ILE A 169      44.780  51.250  31.520  1.00  0.00           C
ATOM   2697  HB  ILE A 169      44.150  50.340  31.550  1.00  0.00           H
ATOM   2698  CG2 ILE A 169      45.670  51.240  30.330  1.00  0.00           C
ATOM   2699 HG21 ILE A 169      46.530  50.570  30.540  1.00  0.00           H
ATOM   2700 HG22 ILE A 169      45.890  52.280  30.010  1.00  0.00           H
ATOM   2701 HG23 ILE A 169      45.140  50.710  29.510  1.00  0.00           H
ATOM   2702  CG1 ILE A 169      45.570  51.240  32.810  1.00  0.00           C
ATOM   2703 HG11 ILE A 169      46.020  52.230  33.030  1.00  0.00           H
ATOM   2704 HG12 ILE A 169      46.440  50.560  32.690  1.00  0.00           H
ATOM   2705  CD  ILE A 169      44.850  50.720  34.070  1.00  0.00           C
ATOM   2706  HD1 ILE A 169      45.500  50.660  34.970  1.00  0.00           H
ATOM   2707  HD2 ILE A 169      44.340  49.750  33.940  1.00  0.00           H
ATOM   2708  HD3 ILE A 169      44.040  51.450  34.310  1.00  0.00           H
ATOM   2709  C   ILE A 169      42.810  52.330  30.210  1.00  0.00           C
ATOM   2710  O   ILE A 169      41.880  51.570  30.430  1.00  0.00           O
ATOM   2711  N   GLN A 170      42.940  52.960  29.070  1.00  0.00           N
ATOM   2712  HN  GLN A 170      43.720  53.560  28.920  1.00  0.00           H
ATOM   2713  CA  GLN A 170      42.110  52.760  27.890  1.00  0.00           C
ATOM   2714  HA  GLN A 170      41.080  52.580  28.180  1.00  0.00           H
ATOM   2715  CB  GLN A 170      42.120  54.090  27.080  1.00  0.00           C
ATOM   2716  HB1 GLN A 170      43.150  54.410  26.790  1.00  0.00           H
ATOM   2717  HB2 GLN A 170      41.640  54.840  27.730  1.00  0.00           H
ATOM   2718  CG  GLN A 170      41.370  54.090  25.760  1.00  0.00           C
ATOM   2719  HG1 GLN A 170      41.930  53.480  25.010  1.00  0.00           H
ATOM   2720  HG2 GLN A 170      41.250  55.100  25.300  1.00  0.00           H
ATOM   2721  CD  GLN A 170      39.940  53.560  25.900  1.00  0.00           C
ATOM   2722  OE1 GLN A 170      39.610  52.500  25.470  1.00  0.00           O
ATOM   2723  NE2 GLN A 170      39.010  54.260  26.590  1.00  0.00           N
ATOM   2724 HE21 GLN A 170      39.180  55.190  26.910  1.00  0.00           H
ATOM   2725 HE22 GLN A 170      38.090  53.860  26.640  1.00  0.00           H
ATOM   2726  C   GLN A 170      42.540  51.600  26.990  1.00  0.00           C
ATOM   2727  O   GLN A 170      43.550  51.670  26.330  1.00  0.00           O
ATOM   2728  N   ASN A 171      41.630  50.580  26.880  1.00  0.00           N
ATOM   2729  HN  ASN A 171      40.790  50.660  27.400  1.00  0.00           H
ATOM   2730  CA  ASN A 171      41.880  49.390  26.140  1.00  0.00           C
ATOM   2731  HA  ASN A 171      42.790  49.470  25.570  1.00  0.00           H
ATOM   2732  CB  ASN A 171      42.040  48.130  27.040  1.00  0.00           C
ATOM   2733  HB1 ASN A 171      41.110  47.990  27.630  1.00  0.00           H
ATOM   2734  HB2 ASN A 171      42.870  48.430  27.710  1.00  0.00           H
ATOM   2735  CG  ASN A 171      42.350  46.840  26.220  1.00  0.00           C
ATOM   2736  OD1 ASN A 171      42.830  46.930  25.100  1.00  0.00           O
ATOM   2737  ND2 ASN A 171      41.950  45.680  26.720  1.00  0.00           N
ATOM   2738 HD21 ASN A 171      42.330  44.860  26.310  1.00  0.00           H
ATOM   2739 HD22 ASN A 171      41.360  45.560  27.520  1.00  0.00           H
ATOM   2740  C   ASN A 171      40.780  49.230  25.080  1.00  0.00           C
ATOM   2741  O   ASN A 171      39.920  48.390  25.230  1.00  0.00           O
ATOM   2742  N   GLY A 172      40.780  50.040  24.030  1.00  0.00           N
ATOM   2743  HN  GLY A 172      41.530  50.690  23.860  1.00  0.00           H
ATOM   2744  CA  GLY A 172      39.990  49.780  22.800  1.00  0.00           C
ATOM   2745  HA1 GLY A 172      40.180  48.760  22.520  1.00  0.00           H
ATOM   2746  HA2 GLY A 172      40.250  50.400  21.960  1.00  0.00           H
ATOM   2747  C   GLY A 172      38.520  49.910  22.950  1.00  0.00           C
ATOM   2748  O   GLY A 172      37.790  49.040  22.480  1.00  0.00           O
ATOM   2749  N   GLY A 173      38.110  50.910  23.690  1.00  0.00           N
ATOM   2750  HN  GLY A 173      38.800  51.470  24.120  1.00  0.00           H
ATOM   2751  CA  GLY A 173      36.770  51.380  23.990  1.00  0.00           C
ATOM   2752  HA1 GLY A 173      36.080  50.830  23.380  1.00  0.00           H
ATOM   2753  HA2 GLY A 173      36.710  52.450  23.840  1.00  0.00           H
ATOM   2754  C   GLY A 173      36.290  51.100  25.390  1.00  0.00           C
ATOM   2755  O   GLY A 173      35.090  51.050  25.670  1.00  0.00           O
ATOM   2756  N   ALA A 174      37.240  50.900  26.310  1.00  0.00           N
ATOM   2757  HN  ALA A 174      38.190  50.800  26.040  1.00  0.00           H
ATOM   2758  CA  ALA A 174      36.840  50.640  27.680  1.00  0.00           C
ATOM   2759  HA  ALA A 174      35.890  51.110  27.910  1.00  0.00           H
ATOM   2760  CB  ALA A 174      36.470  49.110  27.840  1.00  0.00           C
ATOM   2761  HB1 ALA A 174      37.290  48.500  28.260  1.00  0.00           H
ATOM   2762  HB2 ALA A 174      36.000  48.720  26.910  1.00  0.00           H
ATOM   2763  HB3 ALA A 174      35.700  49.050  28.640  1.00  0.00           H
ATOM   2764  C   ALA A 174      37.810  51.050  28.730  1.00  0.00           C
ATOM   2765  O   ALA A 174      39.010  50.900  28.460  1.00  0.00           O
ATOM   2766  N   ASN A 175      37.370  51.420  29.920  1.00  0.00           N
ATOM   2767  HN  ASN A 175      36.400  51.620  30.100  1.00  0.00           H
ATOM   2768  CA  ASN A 175      38.240  51.850  31.000  1.00  0.00           C
ATOM   2769  HA  ASN A 175      39.200  52.120  30.590  1.00  0.00           H
ATOM   2770  CB  ASN A 175      37.650  53.070  31.890  1.00  0.00           C
ATOM   2771  HB1 ASN A 175      38.390  53.460  32.610  1.00  0.00           H
ATOM   2772  HB2 ASN A 175      36.730  52.770  32.450  1.00  0.00           H
ATOM   2773  CG  ASN A 175      37.140  54.120  30.980  1.00  0.00           C
ATOM   2774  OD1 ASN A 175      35.920  54.330  30.810  1.00  0.00           O
ATOM   2775  ND2 ASN A 175      38.080  54.710  30.180  1.00  0.00           N
ATOM   2776 HD21 ASN A 175      37.710  55.200  29.390  1.00  0.00           H
ATOM   2777 HD22 ASN A 175      39.050  54.460  30.210  1.00  0.00           H
ATOM   2778  C   ASN A 175      38.600  50.710  31.970  1.00  0.00           C
ATOM   2779  O   ASN A 175      37.710  50.250  32.680  1.00  0.00           O
ATOM   2780  N   LEU A 176      39.890  50.300  32.140  1.00  0.00           N
ATOM   2781  HN  LEU A 176      40.650  50.680  31.610  1.00  0.00           H
ATOM   2782  CA  LEU A 176      40.410  49.330  33.080  1.00  0.00           C
ATOM   2783  HA  LEU A 176      39.630  48.680  33.460  1.00  0.00           H
ATOM   2784  CB  LEU A 176      41.620  48.450  32.500  1.00  0.00           C
ATOM   2785  HB1 LEU A 176      41.870  47.680  33.270  1.00  0.00           H
ATOM   2786  HB2 LEU A 176      42.530  49.070  32.350  1.00  0.00           H
ATOM   2787  CG  LEU A 176      41.470  47.600  31.240  1.00  0.00           C
ATOM   2788  HG  LEU A 176      41.230  48.320  30.420  1.00  0.00           H
ATOM   2789  CD1 LEU A 176      42.710  46.780  30.800  1.00  0.00           C
ATOM   2790 HD11 LEU A 176      43.550  47.460  30.560  1.00  0.00           H
ATOM   2791 HD12 LEU A 176      42.460  46.250  29.860  1.00  0.00           H
ATOM   2792 HD13 LEU A 176      43.070  46.020  31.540  1.00  0.00           H
ATOM   2793  CD2 LEU A 176      40.240  46.690  31.380  1.00  0.00           C
ATOM   2794 HD21 LEU A 176      40.440  46.110  32.310  1.00  0.00           H
ATOM   2795 HD22 LEU A 176      40.150  45.950  30.560  1.00  0.00           H
ATOM   2796 HD23 LEU A 176      39.260  47.220  31.360  1.00  0.00           H
ATOM   2797  C   LEU A 176      40.980  50.160  34.190  1.00  0.00           C
ATOM   2798  O   LEU A 176      41.720  51.120  34.050  1.00  0.00           O
ATOM   2799  N   CYS A 177      40.540  49.900  35.470  1.00  0.00           N
ATOM   2800  HN  CYS A 177      40.000  49.070  35.560  1.00  0.00           H
ATOM   2801  CA  CYS A 177      41.000  50.700  36.570  1.00  0.00           C
ATOM   2802  HA  CYS A 177      41.470  51.610  36.220  1.00  0.00           H
ATOM   2803  CB  CYS A 177      39.830  51.140  37.530  1.00  0.00           C
ATOM   2804  HB1 CYS A 177      39.370  50.190  37.880  1.00  0.00           H
ATOM   2805  HB2 CYS A 177      39.230  51.840  36.910  1.00  0.00           H
ATOM   2806  SG  CYS A 177      40.360  51.900  39.040  1.00  0.00           S
ATOM   2807  C   CYS A 177      41.990  49.900  37.390  1.00  0.00           C
ATOM   2808  O   CYS A 177      41.610  48.850  37.960  1.00  0.00           O
ATOM   2809  N   SER A 178      43.360  50.200  37.360  1.00  0.00           N
ATOM   2810  HN  SER A 178      43.660  51.110  37.100  1.00  0.00           H
ATOM   2811  CA  SER A 178      44.420  49.360  37.970  1.00  0.00           C
ATOM   2812  HA  SER A 178      43.840  48.960  38.780  1.00  0.00           H
ATOM   2813  CB  SER A 178      44.910  48.320  36.870  1.00  0.00           C
ATOM   2814  HB1 SER A 178      45.440  48.930  36.110  1.00  0.00           H
ATOM   2815  HB2 SER A 178      43.970  47.900  36.440  1.00  0.00           H
ATOM   2816  OG  SER A 178      45.750  47.210  37.350  1.00  0.00           O
ATOM   2817  HG1 SER A 178      45.990  46.800  36.520  1.00  0.00           H
ATOM   2818  C   SER A 178      45.580  50.140  38.410  1.00  0.00           C
ATOM   2819  O   SER A 178      45.790  51.310  37.960  1.00  0.00           O
ATOM   2820  N   SER A 179      46.490  49.520  39.160  1.00  0.00           N
ATOM   2821  HN  SER A 179      46.210  48.600  39.400  1.00  0.00           H
ATOM   2822  CA  SER A 179      47.810  49.990  39.530  1.00  0.00           C
ATOM   2823  HA  SER A 179      47.870  51.020  39.230  1.00  0.00           H
ATOM   2824  CB  SER A 179      48.150  49.860  41.010  1.00  0.00           C
ATOM   2825  HB1 SER A 179      48.240  48.770  41.200  1.00  0.00           H
ATOM   2826  HB2 SER A 179      47.280  50.230  41.620  1.00  0.00           H
ATOM   2827  OG  SER A 179      49.390  50.410  41.440  1.00  0.00           O
ATOM   2828  HG1 SER A 179      50.090  49.940  40.980  1.00  0.00           H
ATOM   2829  C   SER A 179      48.820  49.260  38.640  1.00  0.00           C
ATOM   2830  O   SER A 179      49.950  49.660  38.570  1.00  0.00           O
ATOM   2831  N   PHE A 180      48.440  48.170  37.960  1.00  0.00           N
ATOM   2832  HN  PHE A 180      47.460  47.970  37.920  1.00  0.00           H
ATOM   2833  CA  PHE A 180      49.320  47.070  37.510  1.00  0.00           C
ATOM   2834  HA  PHE A 180      50.260  47.230  38.010  1.00  0.00           H
ATOM   2835  CB  PHE A 180      48.830  45.690  38.130  1.00  0.00           C
ATOM   2836  HB1 PHE A 180      49.530  44.870  37.810  1.00  0.00           H
ATOM   2837  HB2 PHE A 180      47.880  45.300  37.740  1.00  0.00           H
ATOM   2838  CG  PHE A 180      48.910  45.740  39.630  1.00  0.00           C
ATOM   2839  CD1 PHE A 180      50.070  45.530  40.330  1.00  0.00           C
ATOM   2840  HD1 PHE A 180      51.000  45.410  39.790  1.00  0.00           H
ATOM   2841  CE1 PHE A 180      50.000  45.480  41.800  1.00  0.00           C
ATOM   2842  HE1 PHE A 180      50.890  45.270  42.370  1.00  0.00           H
ATOM   2843  CZ  PHE A 180      48.740  45.630  42.490  1.00  0.00           C
ATOM   2844  HZ  PHE A 180      48.580  45.560  43.540  1.00  0.00           H
ATOM   2845  CD2 PHE A 180      47.680  45.950  40.290  1.00  0.00           C
ATOM   2846  HD2 PHE A 180      46.840  46.030  39.620  1.00  0.00           H
ATOM   2847  CE2 PHE A 180      47.560  45.860  41.680  1.00  0.00           C
ATOM   2848  HE2 PHE A 180      46.580  45.850  42.170  1.00  0.00           H
ATOM   2849  C   PHE A 180      49.740  46.990  36.070  1.00  0.00           C
ATOM   2850  O   PHE A 180      48.970  46.740  35.150  1.00  0.00           O
ATOM   2851  N   SER A 181      51.070  47.240  35.840  1.00  0.00           N
ATOM   2852  HN  SER A 181      51.750  47.590  36.470  1.00  0.00           H
ATOM   2853  CA  SER A 181      51.620  47.250  34.490  1.00  0.00           C
ATOM   2854  HA  SER A 181      51.140  46.450  33.960  1.00  0.00           H
ATOM   2855  CB  SER A 181      51.560  48.670  33.860  1.00  0.00           C
ATOM   2856  HB1 SER A 181      50.490  48.950  33.800  1.00  0.00           H
ATOM   2857  HB2 SER A 181      52.010  48.690  32.850  1.00  0.00           H
ATOM   2858  OG  SER A 181      52.140  49.740  34.590  1.00  0.00           O
ATOM   2859  HG1 SER A 181      51.520  50.210  35.160  1.00  0.00           H
ATOM   2860  C   SER A 181      53.090  46.860  34.600  1.00  0.00           C
ATOM   2861  O   SER A 181      53.770  47.110  35.590  1.00  0.00           O
ATOM   2862  N   ILE A 182      53.690  46.310  33.540  1.00  0.00           N
ATOM   2863  HN  ILE A 182      53.210  46.150  32.680  1.00  0.00           H
ATOM   2864  CA  ILE A 182      55.130  46.120  33.530  1.00  0.00           C
ATOM   2865  HA  ILE A 182      55.600  46.490  34.430  1.00  0.00           H
ATOM   2866  CB  ILE A 182      55.560  44.620  33.430  1.00  0.00           C
ATOM   2867  HB  ILE A 182      54.990  44.030  32.680  1.00  0.00           H
ATOM   2868  CG2 ILE A 182      57.040  44.580  33.000  1.00  0.00           C
ATOM   2869 HG21 ILE A 182      57.670  45.000  33.820  1.00  0.00           H
ATOM   2870 HG22 ILE A 182      57.190  45.180  32.070  1.00  0.00           H
ATOM   2871 HG23 ILE A 182      57.400  43.530  32.890  1.00  0.00           H
ATOM   2872  CG1 ILE A 182      55.260  43.970  34.870  1.00  0.00           C
ATOM   2873 HG11 ILE A 182      54.160  43.890  35.030  1.00  0.00           H
ATOM   2874 HG12 ILE A 182      55.680  44.640  35.660  1.00  0.00           H
ATOM   2875  CD  ILE A 182      55.940  42.650  35.000  1.00  0.00           C
ATOM   2876  HD1 ILE A 182      55.530  42.210  35.930  1.00  0.00           H
ATOM   2877  HD2 ILE A 182      57.010  42.860  35.220  1.00  0.00           H
ATOM   2878  HD3 ILE A 182      55.890  42.030  34.070  1.00  0.00           H
ATOM   2879  C   ILE A 182      55.650  47.020  32.390  1.00  0.00           C
ATOM   2880  O   ILE A 182      55.250  46.850  31.260  1.00  0.00           O
ATOM   2881  N   CYS A 183      56.380  48.130  32.640  1.00  0.00           N
ATOM   2882  HN  CYS A 183      56.570  48.410  33.590  1.00  0.00           H
ATOM   2883  CA  CYS A 183      56.930  49.020  31.640  1.00  0.00           C
ATOM   2884  HA  CYS A 183      56.380  48.800  30.730  1.00  0.00           H
ATOM   2885  CB  CYS A 183      56.770  50.550  31.970  1.00  0.00           C
ATOM   2886  HB1 CYS A 183      57.060  51.230  31.140  1.00  0.00           H
ATOM   2887  HB2 CYS A 183      57.460  50.720  32.830  1.00  0.00           H
ATOM   2888  SG  CYS A 183      55.150  51.000  32.490  1.00  0.00           S
ATOM   2889  C   CYS A 183      58.450  48.720  31.500  1.00  0.00           C
ATOM   2890  O   CYS A 183      59.110  48.090  32.280  1.00  0.00           O
ATOM   2891  N   HSD A 184      59.080  49.150  30.330  1.00  0.00           N
ATOM   2892  HN  HSD A 184      58.620  49.710  29.650  1.00  0.00           H
ATOM   2893  CA  HSD A 184      60.470  49.010  30.040  1.00  0.00           C
ATOM   2894  HA  HSD A 184      60.740  47.990  30.260  1.00  0.00           H
ATOM   2895  CB  HSD A 184      60.750  49.210  28.520  1.00  0.00           C
ATOM   2896  HB1 HSD A 184      61.800  49.000  28.240  1.00  0.00           H
ATOM   2897  HB2 HSD A 184      60.580  50.290  28.300  1.00  0.00           H
ATOM   2898  ND1 HSD A 184      58.640  48.780  27.200  1.00  0.00           N
ATOM   2899  HD1 HSD A 184      58.190  49.620  27.540  1.00  0.00           H
ATOM   2900  CG  HSD A 184      59.830  48.360  27.690  1.00  0.00           C
ATOM   2901  CE1 HSD A 184      58.230  47.890  26.270  1.00  0.00           C
ATOM   2902  HE1 HSD A 184      57.450  47.980  25.520  1.00  0.00           H
ATOM   2903  NE2 HSD A 184      59.110  46.850  26.210  1.00  0.00           N
ATOM   2904  CD2 HSD A 184      60.140  47.200  27.030  1.00  0.00           C
ATOM   2905  HD2 HSD A 184      61.050  46.610  27.000  1.00  0.00           H
ATOM   2906  C   HSD A 184      61.530  49.820  30.720  1.00  0.00           C
ATOM   2907  O   HSD A 184      62.670  49.670  30.420  1.00  0.00           O
ATOM   2908  N   THR A 185      61.170  50.750  31.600  1.00  0.00           N
ATOM   2909  HN  THR A 185      60.220  50.740  31.900  1.00  0.00           H
ATOM   2910  CA  THR A 185      62.120  51.650  32.310  1.00  0.00           C
ATOM   2911  HA  THR A 185      63.000  51.040  32.460  1.00  0.00           H
ATOM   2912  CB  THR A 185      62.520  52.970  31.610  1.00  0.00           C
ATOM   2913  HB  THR A 185      62.580  52.540  30.590  1.00  0.00           H
ATOM   2914  OG1 THR A 185      63.730  53.690  31.950  1.00  0.00           O
ATOM   2915  HG1 THR A 185      64.350  52.980  32.130  1.00  0.00           H
ATOM   2916  CG2 THR A 185      61.340  53.980  31.400  1.00  0.00           C
ATOM   2917 HG21 THR A 185      61.070  54.520  32.330  1.00  0.00           H
ATOM   2918 HG22 THR A 185      60.420  53.440  31.080  1.00  0.00           H
ATOM   2919 HG23 THR A 185      61.570  54.700  30.600  1.00  0.00           H
ATOM   2920  C   THR A 185      61.720  51.900  33.730  1.00  0.00           C
ATOM   2921  O   THR A 185      60.540  51.810  34.030  1.00  0.00           O
ATOM   2922  N   PHE A 186      62.670  52.280  34.540  1.00  0.00           N
ATOM   2923  HN  PHE A 186      63.570  52.380  34.140  1.00  0.00           H
ATOM   2924  CA  PHE A 186      62.610  52.520  35.950  1.00  0.00           C
ATOM   2925  HA  PHE A 186      62.490  51.520  36.340  1.00  0.00           H
ATOM   2926  CB  PHE A 186      63.980  53.170  36.450  1.00  0.00           C
ATOM   2927  HB1 PHE A 186      64.340  54.090  35.950  1.00  0.00           H
ATOM   2928  HB2 PHE A 186      64.800  52.430  36.360  1.00  0.00           H
ATOM   2929  CG  PHE A 186      64.020  53.580  37.970  1.00  0.00           C
ATOM   2930  CD1 PHE A 186      63.720  54.910  38.310  1.00  0.00           C
ATOM   2931  HD1 PHE A 186      63.390  55.590  37.540  1.00  0.00           H
ATOM   2932  CE1 PHE A 186      63.990  55.320  39.580  1.00  0.00           C
ATOM   2933  HE1 PHE A 186      63.660  56.310  39.860  1.00  0.00           H
ATOM   2934  CZ  PHE A 186      64.470  54.440  40.600  1.00  0.00           C
ATOM   2935  HZ  PHE A 186      64.470  54.800  41.620  1.00  0.00           H
ATOM   2936  CD2 PHE A 186      64.470  52.660  39.030  1.00  0.00           C
ATOM   2937  HD2 PHE A 186      64.850  51.740  38.620  1.00  0.00           H
ATOM   2938  CE2 PHE A 186      64.720  53.110  40.330  1.00  0.00           C
ATOM   2939  HE2 PHE A 186      65.110  52.330  40.970  1.00  0.00           H
ATOM   2940  C   PHE A 186      61.400  53.180  36.540  1.00  0.00           C
ATOM   2941  O   PHE A 186      60.970  54.150  35.900  1.00  0.00           O
ATOM   2942  N   GLN A 187      60.730  52.660  37.560  1.00  0.00           N
ATOM   2943  HN  GLN A 187      60.990  51.810  38.000  1.00  0.00           H
ATOM   2944  CA  GLN A 187      59.460  53.340  38.060  1.00  0.00           C
ATOM   2945  HA  GLN A 187      59.330  54.250  37.500  1.00  0.00           H
ATOM   2946  CB  GLN A 187      58.200  52.510  37.940  1.00  0.00           C
ATOM   2947  HB1 GLN A 187      57.340  53.030  38.440  1.00  0.00           H
ATOM   2948  HB2 GLN A 187      58.360  51.500  38.360  1.00  0.00           H
ATOM   2949  CG  GLN A 187      57.770  52.220  36.430  1.00  0.00           C
ATOM   2950  HG1 GLN A 187      56.880  51.540  36.460  1.00  0.00           H
ATOM   2951  HG2 GLN A 187      58.610  51.660  35.980  1.00  0.00           H
ATOM   2952  CD  GLN A 187      57.470  53.390  35.590  1.00  0.00           C
ATOM   2953  OE1 GLN A 187      56.640  54.230  35.960  1.00  0.00           O
ATOM   2954  NE2 GLN A 187      58.110  53.610  34.460  1.00  0.00           N
ATOM   2955 HE21 GLN A 187      58.190  54.570  34.200  1.00  0.00           H
ATOM   2956 HE22 GLN A 187      58.790  52.970  34.090  1.00  0.00           H
ATOM   2957  C   GLN A 187      59.690  53.800  39.510  1.00  0.00           C
ATOM   2958  O   GLN A 187      60.070  53.040  40.420  1.00  0.00           O
ATOM   2959  N   TRP A 188      59.610  55.180  39.800  1.00  0.00           N
ATOM   2960  HN  TRP A 188      59.220  55.730  39.070  1.00  0.00           H
ATOM   2961  CA  TRP A 188      60.020  55.710  41.050  1.00  0.00           C
ATOM   2962  HA  TRP A 188      61.020  55.380  41.260  1.00  0.00           H
ATOM   2963  CB  TRP A 188      60.060  57.280  40.910  1.00  0.00           C
ATOM   2964  HB1 TRP A 188      59.070  57.510  40.450  1.00  0.00           H
ATOM   2965  HB2 TRP A 188      60.910  57.610  40.270  1.00  0.00           H
ATOM   2966  CG  TRP A 188      60.050  58.020  42.210  1.00  0.00           C
ATOM   2967  CD1 TRP A 188      59.190  58.940  42.650  1.00  0.00           C
ATOM   2968  HD1 TRP A 188      58.220  59.050  42.180  1.00  0.00           H
ATOM   2969  NE1 TRP A 188      59.630  59.540  43.760  1.00  0.00           N
ATOM   2970  HE1 TRP A 188      59.270  60.270  44.290  1.00  0.00           H
ATOM   2971  CE2 TRP A 188      60.840  59.040  44.090  1.00  0.00           C
ATOM   2972  CD2 TRP A 188      61.140  58.040  43.130  1.00  0.00           C
ATOM   2973  CE3 TRP A 188      62.440  57.400  43.210  1.00  0.00           C
ATOM   2974  HE3 TRP A 188      62.740  56.720  42.420  1.00  0.00           H
ATOM   2975  CZ3 TRP A 188      63.230  57.760  44.290  1.00  0.00           C
ATOM   2976  HZ3 TRP A 188      64.230  57.370  44.330  1.00  0.00           H
ATOM   2977  CZ2 TRP A 188      61.600  59.240  45.270  1.00  0.00           C
ATOM   2978  HZ2 TRP A 188      61.140  59.820  46.060  1.00  0.00           H
ATOM   2979  CH2 TRP A 188      62.870  58.700  45.240  1.00  0.00           C
ATOM   2980  HH2 TRP A 188      63.530  58.820  46.090  1.00  0.00           H
ATOM   2981  C   TRP A 188      59.250  55.160  42.250  1.00  0.00           C
ATOM   2982  O   TRP A 188      59.840  54.960  43.370  1.00  0.00           O
ATOM   2983  N   HSE A 189      57.930  54.860  42.160  1.00  0.00           N
ATOM   2984  HN  HSE A 189      57.510  55.000  41.270  1.00  0.00           H
ATOM   2985  CA  HSE A 189      57.070  54.270  43.210  1.00  0.00           C
ATOM   2986  HA  HSE A 189      57.060  55.070  43.940  1.00  0.00           H
ATOM   2987  CB  HSE A 189      55.590  53.940  42.700  1.00  0.00           C
ATOM   2988  HB1 HSE A 189      55.090  54.890  42.400  1.00  0.00           H
ATOM   2989  HB2 HSE A 189      55.090  53.560  43.610  1.00  0.00           H
ATOM   2990  ND1 HSE A 189      55.580  53.490  40.300  1.00  0.00           N
ATOM   2991  CG  HSE A 189      55.450  52.970  41.590  1.00  0.00           C
ATOM   2992  CE1 HSE A 189      55.280  52.490  39.560  1.00  0.00           C
ATOM   2993  HE1 HSE A 189      55.430  52.520  38.480  1.00  0.00           H
ATOM   2994  NE2 HSE A 189      54.850  51.440  40.230  1.00  0.00           N
ATOM   2995  HE2 HSE A 189      54.840  50.480  39.920  1.00  0.00           H
ATOM   2996  CD2 HSE A 189      54.930  51.740  41.560  1.00  0.00           C
ATOM   2997  HD2 HSE A 189      54.610  51.050  42.340  1.00  0.00           H
ATOM   2998  C   HSE A 189      57.550  53.040  43.870  1.00  0.00           C
ATOM   2999  O   HSE A 189      57.320  52.870  45.040  1.00  0.00           O
ATOM   3000  N   GLU A 190      58.220  52.160  43.100  1.00  0.00           N
ATOM   3001  HN  GLU A 190      58.260  52.280  42.120  1.00  0.00           H
ATOM   3002  CA  GLU A 190      58.750  50.910  43.600  1.00  0.00           C
ATOM   3003  HA  GLU A 190      57.940  50.280  43.950  1.00  0.00           H
ATOM   3004  CB  GLU A 190      59.290  50.090  42.410  1.00  0.00           C
ATOM   3005  HB1 GLU A 190      59.610  49.110  42.860  1.00  0.00           H
ATOM   3006  HB2 GLU A 190      60.130  50.700  42.030  1.00  0.00           H
ATOM   3007  CG  GLU A 190      58.300  49.760  41.270  1.00  0.00           C
ATOM   3008  HG1 GLU A 190      58.140  50.740  40.770  1.00  0.00           H
ATOM   3009  HG2 GLU A 190      57.330  49.300  41.570  1.00  0.00           H
ATOM   3010  CD  GLU A 190      58.970  48.770  40.270  1.00  0.00           C
ATOM   3011  OE1 GLU A 190      58.130  48.120  39.450  1.00  0.00           O
ATOM   3012  OE2 GLU A 190      60.200  48.660  40.220  1.00  0.00           O
ATOM   3013  C   GLU A 190      59.770  51.050  44.690  1.00  0.00           C
ATOM   3014  O   GLU A 190      59.760  50.340  45.660  1.00  0.00           O
ATOM   3015  N   ALA A 191      60.610  52.060  44.540  1.00  0.00           N
ATOM   3016  HN  ALA A 191      60.640  52.670  43.750  1.00  0.00           H
ATOM   3017  CA  ALA A 191      61.610  52.510  45.390  1.00  0.00           C
ATOM   3018  HA  ALA A 191      61.930  51.600  45.880  1.00  0.00           H
ATOM   3019  CB  ALA A 191      62.740  53.080  44.580  1.00  0.00           C
ATOM   3020  HB1 ALA A 191      63.180  52.390  43.830  1.00  0.00           H
ATOM   3021  HB2 ALA A 191      63.560  53.250  45.310  1.00  0.00           H
ATOM   3022  HB3 ALA A 191      62.550  54.080  44.150  1.00  0.00           H
ATOM   3023  C   ALA A 191      61.190  53.550  46.430  1.00  0.00           C
ATOM   3024  O   ALA A 191      61.670  53.560  47.550  1.00  0.00           O
ATOM   3025  N   MET A 192      60.180  54.390  46.160  1.00  0.00           N
ATOM   3026  HN  MET A 192      59.860  54.450  45.220  1.00  0.00           H
ATOM   3027  CA  MET A 192      59.580  55.320  47.120  1.00  0.00           C
ATOM   3028  HA  MET A 192      60.330  55.970  47.550  1.00  0.00           H
ATOM   3029  CB  MET A 192      58.550  56.320  46.400  1.00  0.00           C
ATOM   3030  HB1 MET A 192      57.880  55.620  45.850  1.00  0.00           H
ATOM   3031  HB2 MET A 192      59.150  56.910  45.670  1.00  0.00           H
ATOM   3032  CG  MET A 192      57.700  57.260  47.200  1.00  0.00           C
ATOM   3033  HG1 MET A 192      56.970  56.680  47.800  1.00  0.00           H
ATOM   3034  HG2 MET A 192      57.090  57.920  46.540  1.00  0.00           H
ATOM   3035  SD  MET A 192      58.730  58.370  48.290  1.00  0.00           S
ATOM   3036  CE  MET A 192      57.480  59.520  48.870  1.00  0.00           C
ATOM   3037  HE1 MET A 192      57.690  59.760  49.930  1.00  0.00           H
ATOM   3038  HE2 MET A 192      56.440  59.140  48.880  1.00  0.00           H
ATOM   3039  HE3 MET A 192      57.570  60.430  48.230  1.00  0.00           H
ATOM   3040  C   MET A 192      58.930  54.560  48.300  1.00  0.00           C
ATOM   3041  O   MET A 192      58.890  54.950  49.460  1.00  0.00           O
ATOM   3042  N   PHE A 193      58.330  53.340  48.060  1.00  0.00           N
ATOM   3043  HN  PHE A 193      58.240  53.040  47.110  1.00  0.00           H
ATOM   3044  CA  PHE A 193      57.780  52.410  49.060  1.00  0.00           C
ATOM   3045  HA  PHE A 193      57.000  52.870  49.650  1.00  0.00           H
ATOM   3046  CB  PHE A 193      57.240  51.080  48.400  1.00  0.00           C
ATOM   3047  HB1 PHE A 193      58.210  50.590  48.210  1.00  0.00           H
ATOM   3048  HB2 PHE A 193      56.530  51.220  47.560  1.00  0.00           H
ATOM   3049  CG  PHE A 193      56.610  50.080  49.300  1.00  0.00           C
ATOM   3050  CD1 PHE A 193      57.020  48.740  49.490  1.00  0.00           C
ATOM   3051  HD1 PHE A 193      57.690  48.310  48.750  1.00  0.00           H
ATOM   3052  CE1 PHE A 193      56.300  47.790  50.280  1.00  0.00           C
ATOM   3053  HE1 PHE A 193      56.560  46.740  50.220  1.00  0.00           H
ATOM   3054  CZ  PHE A 193      55.080  48.220  50.910  1.00  0.00           C
ATOM   3055  HZ  PHE A 193      54.470  47.510  51.450  1.00  0.00           H
ATOM   3056  CD2 PHE A 193      55.560  50.500  50.190  1.00  0.00           C
ATOM   3057  HD2 PHE A 193      55.200  51.520  50.130  1.00  0.00           H
ATOM   3058  CE2 PHE A 193      54.790  49.580  50.990  1.00  0.00           C
ATOM   3059  HE2 PHE A 193      53.960  50.030  51.490  1.00  0.00           H
ATOM   3060  C   PHE A 193      58.790  52.080  50.220  1.00  0.00           C
ATOM   3061  O   PHE A 193      58.450  52.110  51.400  1.00  0.00           O
ATOM   3062  N   LEU A 194      60.080  51.820  49.890  1.00  0.00           N
ATOM   3063  HN  LEU A 194      60.310  51.860  48.920  1.00  0.00           H
ATOM   3064  CA  LEU A 194      61.170  51.520  50.710  1.00  0.00           C
ATOM   3065  HA  LEU A 194      60.880  50.720  51.370  1.00  0.00           H
ATOM   3066  CB  LEU A 194      62.270  51.020  49.810  1.00  0.00           C
ATOM   3067  HB1 LEU A 194      62.960  50.520  50.510  1.00  0.00           H
ATOM   3068  HB2 LEU A 194      62.810  51.880  49.380  1.00  0.00           H
ATOM   3069  CG  LEU A 194      61.950  50.010  48.650  1.00  0.00           C
ATOM   3070  HG  LEU A 194      61.350  50.460  47.830  1.00  0.00           H
ATOM   3071  CD1 LEU A 194      63.250  49.560  47.990  1.00  0.00           C
ATOM   3072 HD11 LEU A 194      63.980  49.380  48.820  1.00  0.00           H
ATOM   3073 HD12 LEU A 194      63.610  50.420  47.390  1.00  0.00           H
ATOM   3074 HD13 LEU A 194      63.140  48.690  47.320  1.00  0.00           H
ATOM   3075  CD2 LEU A 194      61.280  48.730  49.190  1.00  0.00           C
ATOM   3076 HD21 LEU A 194      60.170  48.810  49.250  1.00  0.00           H
ATOM   3077 HD22 LEU A 194      61.680  48.590  50.210  1.00  0.00           H
ATOM   3078 HD23 LEU A 194      61.520  47.830  48.580  1.00  0.00           H
ATOM   3079  C   LEU A 194      61.610  52.660  51.610  1.00  0.00           C
ATOM   3080  O   LEU A 194      62.000  52.350  52.720  1.00  0.00           O
ATOM   3081  N   LEU A 195      61.530  53.960  51.120  1.00  0.00           N
ATOM   3082  HN  LEU A 195      61.240  54.200  50.190  1.00  0.00           H
ATOM   3083  CA  LEU A 195      61.770  55.060  51.950  1.00  0.00           C
ATOM   3084  HA  LEU A 195      62.670  54.910  52.530  1.00  0.00           H
ATOM   3085  CB  LEU A 195      61.820  56.360  51.000  1.00  0.00           C
ATOM   3086  HB1 LEU A 195      61.850  57.230  51.690  1.00  0.00           H
ATOM   3087  HB2 LEU A 195      60.900  56.390  50.380  1.00  0.00           H
ATOM   3088  CG  LEU A 195      62.940  56.490  50.020  1.00  0.00           C
ATOM   3089  HG  LEU A 195      63.000  55.500  49.520  1.00  0.00           H
ATOM   3090  CD1 LEU A 195      62.480  57.510  48.920  1.00  0.00           C
ATOM   3091 HD11 LEU A 195      63.220  57.510  48.090  1.00  0.00           H
ATOM   3092 HD12 LEU A 195      62.290  58.520  49.340  1.00  0.00           H
ATOM   3093 HD13 LEU A 195      61.540  57.170  48.430  1.00  0.00           H
ATOM   3094  CD2 LEU A 195      64.310  56.810  50.700  1.00  0.00           C
ATOM   3095 HD21 LEU A 195      64.240  57.740  51.310  1.00  0.00           H
ATOM   3096 HD22 LEU A 195      65.010  56.940  49.850  1.00  0.00           H
ATOM   3097 HD23 LEU A 195      64.680  55.980  51.330  1.00  0.00           H
ATOM   3098  C   LEU A 195      60.630  55.260  52.970  1.00  0.00           C
ATOM   3099  O   LEU A 195      60.900  55.520  54.160  1.00  0.00           O
ATOM   3100  N   GLU A 196      59.350  55.030  52.610  1.00  0.00           N
ATOM   3101  HN  GLU A 196      59.090  54.800  51.680  1.00  0.00           H
ATOM   3102  CA  GLU A 196      58.210  55.220  53.470  1.00  0.00           C
ATOM   3103  HA  GLU A 196      58.340  56.140  54.010  1.00  0.00           H
ATOM   3104  CB  GLU A 196      56.930  55.470  52.610  1.00  0.00           C
ATOM   3105  HB1 GLU A 196      56.000  55.480  53.220  1.00  0.00           H
ATOM   3106  HB2 GLU A 196      56.830  54.650  51.860  1.00  0.00           H
ATOM   3107  CG  GLU A 196      56.870  56.790  51.870  1.00  0.00           C
ATOM   3108  HG1 GLU A 196      57.760  57.050  51.250  1.00  0.00           H
ATOM   3109  HG2 GLU A 196      56.670  57.550  52.650  1.00  0.00           H
ATOM   3110  CD  GLU A 196      55.710  56.780  50.840  1.00  0.00           C
ATOM   3111  OE1 GLU A 196      55.250  55.800  50.250  1.00  0.00           O
ATOM   3112  OE2 GLU A 196      55.160  57.980  50.600  1.00  0.00           O
ATOM   3113  HE2 GLU A 196      54.440  57.740  50.000  1.00  0.00           H
ATOM   3114  C   GLU A 196      57.900  54.040  54.410  1.00  0.00           C
ATOM   3115  O   GLU A 196      56.960  54.010  55.150  1.00  0.00           O
ATOM   3116  N   PHE A 197      58.730  52.940  54.210  1.00  0.00           N
ATOM   3117  HN  PHE A 197      59.430  53.000  53.500  1.00  0.00           H
ATOM   3118  CA  PHE A 197      58.830  51.790  55.140  1.00  0.00           C
ATOM   3119  HA  PHE A 197      57.970  51.840  55.780  1.00  0.00           H
ATOM   3120  CB  PHE A 197      59.060  50.390  54.410  1.00  0.00           C
ATOM   3121  HB1 PHE A 197      59.840  50.440  53.620  1.00  0.00           H
ATOM   3122  HB2 PHE A 197      58.170  50.140  53.790  1.00  0.00           H
ATOM   3123  CG  PHE A 197      59.260  49.220  55.380  1.00  0.00           C
ATOM   3124  CD1 PHE A 197      58.540  49.030  56.530  1.00  0.00           C
ATOM   3125  HD1 PHE A 197      57.770  49.730  56.820  1.00  0.00           H
ATOM   3126  CE1 PHE A 197      58.730  47.900  57.390  1.00  0.00           C
ATOM   3127  HE1 PHE A 197      58.060  47.650  58.190  1.00  0.00           H
ATOM   3128  CZ  PHE A 197      59.650  46.840  57.040  1.00  0.00           C
ATOM   3129  HZ  PHE A 197      59.700  45.930  57.620  1.00  0.00           H
ATOM   3130  CD2 PHE A 197      60.150  48.210  55.030  1.00  0.00           C
ATOM   3131  HD2 PHE A 197      60.680  48.270  54.100  1.00  0.00           H
ATOM   3132  CE2 PHE A 197      60.360  47.070  55.850  1.00  0.00           C
ATOM   3133  HE2 PHE A 197      61.010  46.250  55.570  1.00  0.00           H
ATOM   3134  C   PHE A 197      60.000  52.020  56.080  1.00  0.00           C
ATOM   3135  O   PHE A 197      59.720  52.090  57.300  1.00  0.00           O
ATOM   3136  N   PHE A 198      61.250  52.120  55.550  1.00  0.00           N
ATOM   3137  HN  PHE A 198      61.430  52.020  54.580  1.00  0.00           H
ATOM   3138  CA  PHE A 198      62.500  52.220  56.290  1.00  0.00           C
ATOM   3139  HA  PHE A 198      62.520  51.500  57.100  1.00  0.00           H
ATOM   3140  CB  PHE A 198      63.750  52.160  55.460  1.00  0.00           C
ATOM   3141  HB1 PHE A 198      64.670  52.280  56.060  1.00  0.00           H
ATOM   3142  HB2 PHE A 198      63.700  52.940  54.670  1.00  0.00           H
ATOM   3143  CG  PHE A 198      63.880  50.820  54.730  1.00  0.00           C
ATOM   3144  CD1 PHE A 198      64.700  50.710  53.580  1.00  0.00           C
ATOM   3145  HD1 PHE A 198      65.000  51.670  53.200  1.00  0.00           H
ATOM   3146  CE1 PHE A 198      64.950  49.500  52.960  1.00  0.00           C
ATOM   3147  HE1 PHE A 198      65.440  49.540  51.990  1.00  0.00           H
ATOM   3148  CZ  PHE A 198      64.330  48.360  53.460  1.00  0.00           C
ATOM   3149  HZ  PHE A 198      64.490  47.420  52.970  1.00  0.00           H
ATOM   3150  CD2 PHE A 198      63.480  49.620  55.320  1.00  0.00           C
ATOM   3151  HD2 PHE A 198      63.070  49.630  56.310  1.00  0.00           H
ATOM   3152  CE2 PHE A 198      63.630  48.380  54.720  1.00  0.00           C
ATOM   3153  HE2 PHE A 198      63.180  47.570  55.280  1.00  0.00           H
ATOM   3154  C   PHE A 198      62.600  53.470  57.210  1.00  0.00           C
ATOM   3155  O   PHE A 198      62.970  53.370  58.350  1.00  0.00           O
ATOM   3156  N   LEU A 199      62.230  54.670  56.750  1.00  0.00           N
ATOM   3157  HN  LEU A 199      61.970  54.720  55.780  1.00  0.00           H
ATOM   3158  CA  LEU A 199      62.170  55.860  57.550  1.00  0.00           C
ATOM   3159  HA  LEU A 199      63.120  55.810  58.080  1.00  0.00           H
ATOM   3160  CB  LEU A 199      62.100  57.180  56.710  1.00  0.00           C
ATOM   3161  HB1 LEU A 199      61.920  57.990  57.460  1.00  0.00           H
ATOM   3162  HB2 LEU A 199      61.250  57.080  56.000  1.00  0.00           H
ATOM   3163  CG  LEU A 199      63.290  57.660  55.910  1.00  0.00           C
ATOM   3164  HG  LEU A 199      64.140  57.740  56.610  1.00  0.00           H
ATOM   3165  CD1 LEU A 199      63.770  56.830  54.730  1.00  0.00           C
ATOM   3166 HD11 LEU A 199      64.560  57.380  54.170  1.00  0.00           H
ATOM   3167 HD12 LEU A 199      63.000  56.660  53.950  1.00  0.00           H
ATOM   3168 HD13 LEU A 199      64.070  55.780  54.900  1.00  0.00           H
ATOM   3169  CD2 LEU A 199      63.030  59.100  55.460  1.00  0.00           C
ATOM   3170 HD21 LEU A 199      62.830  59.760  56.330  1.00  0.00           H
ATOM   3171 HD22 LEU A 199      62.160  59.250  54.770  1.00  0.00           H
ATOM   3172 HD23 LEU A 199      63.890  59.500  54.880  1.00  0.00           H
ATOM   3173  C   LEU A 199      61.310  55.860  58.740  1.00  0.00           C
ATOM   3174  O   LEU A 199      61.790  56.240  59.800  1.00  0.00           O
ATOM   3175  N   PRO A 200      60.010  55.460  58.750  1.00  0.00           N
ATOM   3176  CD  PRO A 200      59.120  55.370  57.660  1.00  0.00           C
ATOM   3177  HD1 PRO A 200      59.560  54.720  56.870  1.00  0.00           H
ATOM   3178  HD2 PRO A 200      59.040  56.430  57.360  1.00  0.00           H
ATOM   3179  CA  PRO A 200      59.310  55.350  60.040  1.00  0.00           C
ATOM   3180  HA  PRO A 200      59.610  56.210  60.620  1.00  0.00           H
ATOM   3181  CB  PRO A 200      57.850  55.460  59.760  1.00  0.00           C
ATOM   3182  HB1 PRO A 200      57.490  56.510  59.730  1.00  0.00           H
ATOM   3183  HB2 PRO A 200      57.130  55.030  60.490  1.00  0.00           H
ATOM   3184  CG  PRO A 200      57.730  54.930  58.300  1.00  0.00           C
ATOM   3185  HG1 PRO A 200      57.670  53.830  58.430  1.00  0.00           H
ATOM   3186  HG2 PRO A 200      56.840  55.360  57.800  1.00  0.00           H
ATOM   3187  C   PRO A 200      59.600  54.210  60.830  1.00  0.00           C
ATOM   3188  O   PRO A 200      59.580  54.390  62.030  1.00  0.00           O
ATOM   3189  N   LEU A 201      59.860  53.050  60.220  1.00  0.00           N
ATOM   3190  HN  LEU A 201      59.790  52.940  59.230  1.00  0.00           H
ATOM   3191  CA  LEU A 201      60.250  51.860  61.000  1.00  0.00           C
ATOM   3192  HA  LEU A 201      59.410  51.620  61.620  1.00  0.00           H
ATOM   3193  CB  LEU A 201      60.660  50.690  60.040  1.00  0.00           C
ATOM   3194  HB1 LEU A 201      61.180  51.150  59.180  1.00  0.00           H
ATOM   3195  HB2 LEU A 201      59.810  50.290  59.460  1.00  0.00           H
ATOM   3196  CG  LEU A 201      61.430  49.470  60.510  1.00  0.00           C
ATOM   3197  HG  LEU A 201      62.400  49.690  60.980  1.00  0.00           H
ATOM   3198  CD1 LEU A 201      60.430  48.780  61.510  1.00  0.00           C
ATOM   3199 HD11 LEU A 201      60.070  49.470  62.300  1.00  0.00           H
ATOM   3200 HD12 LEU A 201      60.930  47.940  62.050  1.00  0.00           H
ATOM   3201 HD13 LEU A 201      59.520  48.440  60.980  1.00  0.00           H
ATOM   3202  CD2 LEU A 201      61.880  48.450  59.350  1.00  0.00           C
ATOM   3203 HD21 LEU A 201      62.530  47.650  59.750  1.00  0.00           H
ATOM   3204 HD22 LEU A 201      62.480  49.080  58.670  1.00  0.00           H
ATOM   3205 HD23 LEU A 201      60.950  48.100  58.850  1.00  0.00           H
ATOM   3206  C   LEU A 201      61.410  52.080  61.810  1.00  0.00           C
ATOM   3207  O   LEU A 201      61.500  51.660  62.910  1.00  0.00           O
ATOM   3208  N   GLY A 202      62.390  52.810  61.310  1.00  0.00           N
ATOM   3209  HN  GLY A 202      62.310  53.120  60.360  1.00  0.00           H
ATOM   3210  CA  GLY A 202      63.510  53.450  62.040  1.00  0.00           C
ATOM   3211  HA1 GLY A 202      63.850  54.270  61.420  1.00  0.00           H
ATOM   3212  HA2 GLY A 202      64.290  52.750  62.270  1.00  0.00           H
ATOM   3213  C   GLY A 202      63.150  54.090  63.400  1.00  0.00           C
ATOM   3214  O   GLY A 202      63.730  53.840  64.500  1.00  0.00           O
ATOM   3215  N   ILE A 203      62.200  54.990  63.380  1.00  0.00           N
ATOM   3216  HN  ILE A 203      61.690  55.230  62.550  1.00  0.00           H
ATOM   3217  CA  ILE A 203      61.720  55.610  64.580  1.00  0.00           C
ATOM   3218  HA  ILE A 203      62.590  55.960  65.120  1.00  0.00           H
ATOM   3219  CB  ILE A 203      60.650  56.690  64.220  1.00  0.00           C
ATOM   3220  HB  ILE A 203      59.870  56.180  63.600  1.00  0.00           H
ATOM   3221  CG2 ILE A 203      60.080  57.250  65.540  1.00  0.00           C
ATOM   3222 HG21 ILE A 203      60.900  57.510  66.250  1.00  0.00           H
ATOM   3223 HG22 ILE A 203      59.410  56.470  65.960  1.00  0.00           H
ATOM   3224 HG23 ILE A 203      59.440  58.150  65.480  1.00  0.00           H
ATOM   3225  CG1 ILE A 203      61.400  57.790  63.410  1.00  0.00           C
ATOM   3226 HG11 ILE A 203      60.620  58.570  63.270  1.00  0.00           H
ATOM   3227 HG12 ILE A 203      61.830  57.380  62.460  1.00  0.00           H
ATOM   3228  CD  ILE A 203      62.530  58.460  64.160  1.00  0.00           C
ATOM   3229  HD1 ILE A 203      62.770  59.390  63.610  1.00  0.00           H
ATOM   3230  HD2 ILE A 203      63.420  57.810  64.220  1.00  0.00           H
ATOM   3231  HD3 ILE A 203      62.270  58.770  65.210  1.00  0.00           H
ATOM   3232  C   ILE A 203      60.990  54.570  65.550  1.00  0.00           C
ATOM   3233  O   ILE A 203      61.180  54.570  66.750  1.00  0.00           O
ATOM   3234  N   ILE A 204      60.190  53.630  64.960  1.00  0.00           N
ATOM   3235  HN  ILE A 204      60.070  53.700  63.970  1.00  0.00           H
ATOM   3236  CA  ILE A 204      59.680  52.530  65.720  1.00  0.00           C
ATOM   3237  HA  ILE A 204      59.170  52.840  66.630  1.00  0.00           H
ATOM   3238  CB  ILE A 204      58.680  51.760  64.890  1.00  0.00           C
ATOM   3239  HB  ILE A 204      59.130  51.360  63.960  1.00  0.00           H
ATOM   3240  CG2 ILE A 204      58.150  50.520  65.690  1.00  0.00           C
ATOM   3241 HG21 ILE A 204      58.020  50.800  66.760  1.00  0.00           H
ATOM   3242 HG22 ILE A 204      58.870  49.690  65.550  1.00  0.00           H
ATOM   3243 HG23 ILE A 204      57.190  50.120  65.300  1.00  0.00           H
ATOM   3244  CG1 ILE A 204      57.370  52.650  64.680  1.00  0.00           C
ATOM   3245 HG11 ILE A 204      57.760  53.570  64.180  1.00  0.00           H
ATOM   3246 HG12 ILE A 204      57.040  53.060  65.660  1.00  0.00           H
ATOM   3247  CD  ILE A 204      56.100  51.990  63.970  1.00  0.00           C
ATOM   3248  HD1 ILE A 204      55.350  52.770  63.710  1.00  0.00           H
ATOM   3249  HD2 ILE A 204      55.570  51.320  64.680  1.00  0.00           H
ATOM   3250  HD3 ILE A 204      56.440  51.300  63.170  1.00  0.00           H
ATOM   3251  C   ILE A 204      60.700  51.530  66.310  1.00  0.00           C
ATOM   3252  O   ILE A 204      60.610  51.170  67.480  1.00  0.00           O
ATOM   3253  N   LEU A 205      61.740  51.100  65.550  1.00  0.00           N
ATOM   3254  HN  LEU A 205      61.740  51.390  64.580  1.00  0.00           H
ATOM   3255  CA  LEU A 205      62.850  50.320  66.120  1.00  0.00           C
ATOM   3256  HA  LEU A 205      62.420  49.440  66.590  1.00  0.00           H
ATOM   3257  CB  LEU A 205      63.790  50.070  65.010  1.00  0.00           C
ATOM   3258  HB1 LEU A 205      64.760  49.680  65.400  1.00  0.00           H
ATOM   3259  HB2 LEU A 205      64.120  51.000  64.480  1.00  0.00           H
ATOM   3260  CG  LEU A 205      63.400  49.010  63.950  1.00  0.00           C
ATOM   3261  HG  LEU A 205      62.440  49.310  63.470  1.00  0.00           H
ATOM   3262  CD1 LEU A 205      64.520  48.900  62.920  1.00  0.00           C
ATOM   3263 HD11 LEU A 205      64.640  49.820  62.310  1.00  0.00           H
ATOM   3264 HD12 LEU A 205      64.270  48.020  62.280  1.00  0.00           H
ATOM   3265 HD13 LEU A 205      65.450  48.760  63.500  1.00  0.00           H
ATOM   3266  CD2 LEU A 205      63.070  47.550  64.440  1.00  0.00           C
ATOM   3267 HD21 LEU A 205      62.430  47.540  65.340  1.00  0.00           H
ATOM   3268 HD22 LEU A 205      64.020  47.010  64.620  1.00  0.00           H
ATOM   3269 HD23 LEU A 205      62.630  46.980  63.600  1.00  0.00           H
ATOM   3270  C   LEU A 205      63.680  51.020  67.210  1.00  0.00           C
ATOM   3271  O   LEU A 205      63.980  50.340  68.200  1.00  0.00           O
ATOM   3272  N   PHE A 206      63.980  52.390  67.100  1.00  0.00           N
ATOM   3273  HN  PHE A 206      63.820  52.910  66.260  1.00  0.00           H
ATOM   3274  CA  PHE A 206      64.680  53.130  68.180  1.00  0.00           C
ATOM   3275  HA  PHE A 206      65.570  52.600  68.470  1.00  0.00           H
ATOM   3276  CB  PHE A 206      64.960  54.510  67.610  1.00  0.00           C
ATOM   3277  HB1 PHE A 206      64.090  55.050  67.170  1.00  0.00           H
ATOM   3278  HB2 PHE A 206      65.620  54.520  66.720  1.00  0.00           H
ATOM   3279  CG  PHE A 206      65.600  55.450  68.640  1.00  0.00           C
ATOM   3280  CD1 PHE A 206      66.980  55.460  68.840  1.00  0.00           C
ATOM   3281  HD1 PHE A 206      67.670  54.890  68.250  1.00  0.00           H
ATOM   3282  CE1 PHE A 206      67.510  56.330  69.820  1.00  0.00           C
ATOM   3283  HE1 PHE A 206      68.590  56.440  69.950  1.00  0.00           H
ATOM   3284  CZ  PHE A 206      66.650  57.140  70.600  1.00  0.00           C
ATOM   3285  HZ  PHE A 206      66.950  57.950  71.260  1.00  0.00           H
ATOM   3286  CD2 PHE A 206      64.760  56.360  69.310  1.00  0.00           C
ATOM   3287  HD2 PHE A 206      63.690  56.370  69.150  1.00  0.00           H
ATOM   3288  CE2 PHE A 206      65.310  57.170  70.330  1.00  0.00           C
ATOM   3289  HE2 PHE A 206      64.650  57.840  70.870  1.00  0.00           H
ATOM   3290  C   PHE A 206      63.920  53.200  69.530  1.00  0.00           C
ATOM   3291  O   PHE A 206      64.480  52.890  70.590  1.00  0.00           O
ATOM   3292  N   CYS A 207      62.620  53.530  69.400  1.00  0.00           N
ATOM   3293  HN  CYS A 207      62.190  53.710  68.520  1.00  0.00           H
ATOM   3294  CA  CYS A 207      61.720  53.460  70.560  1.00  0.00           C
ATOM   3295  HA  CYS A 207      62.030  54.090  71.390  1.00  0.00           H
ATOM   3296  CB  CYS A 207      60.280  54.030  70.230  1.00  0.00           C
ATOM   3297  HB1 CYS A 207      59.420  53.920  70.920  1.00  0.00           H
ATOM   3298  HB2 CYS A 207      60.030  53.600  69.220  1.00  0.00           H
ATOM   3299  SG  CYS A 207      60.240  55.760  69.900  1.00  0.00           S
ATOM   3300  HG1 CYS A 207      58.960  55.820  69.580  1.00  0.00           H
ATOM   3301  C   CYS A 207      61.540  52.080  71.110  1.00  0.00           C
ATOM   3302  O   CYS A 207      61.660  51.830  72.340  1.00  0.00           O
ATOM   3303  N   SER A 208      61.340  51.010  70.200  1.00  0.00           N
ATOM   3304  HN  SER A 208      61.270  51.250  69.240  1.00  0.00           H
ATOM   3305  CA  SER A 208      61.230  49.680  70.660  1.00  0.00           C
ATOM   3306  HA  SER A 208      60.400  49.670  71.350  1.00  0.00           H
ATOM   3307  CB  SER A 208      60.970  48.660  69.580  1.00  0.00           C
ATOM   3308  HB1 SER A 208      60.760  47.650  69.990  1.00  0.00           H
ATOM   3309  HB2 SER A 208      61.900  48.550  68.970  1.00  0.00           H
ATOM   3310  OG  SER A 208      59.800  48.890  68.780  1.00  0.00           O
ATOM   3311  HG1 SER A 208      60.010  49.640  68.210  1.00  0.00           H
ATOM   3312  C   SER A 208      62.510  49.140  71.400  1.00  0.00           C
ATOM   3313  O   SER A 208      62.460  48.460  72.440  1.00  0.00           O
ATOM   3314  N   ALA A 209      63.760  49.450  70.870  1.00  0.00           N
ATOM   3315  HN  ALA A 209      63.850  49.860  69.970  1.00  0.00           H
ATOM   3316  CA  ALA A 209      65.090  49.150  71.480  1.00  0.00           C
ATOM   3317  HA  ALA A 209      65.200  48.090  71.660  1.00  0.00           H
ATOM   3318  CB  ALA A 209      66.270  49.530  70.490  1.00  0.00           C
ATOM   3319  HB1 ALA A 209      66.150  50.590  70.180  1.00  0.00           H
ATOM   3320  HB2 ALA A 209      66.220  49.020  69.510  1.00  0.00           H
ATOM   3321  HB3 ALA A 209      67.260  49.460  70.960  1.00  0.00           H
ATOM   3322  C   ALA A 209      65.330  49.940  72.780  1.00  0.00           C
ATOM   3323  O   ALA A 209      65.800  49.440  73.820  1.00  0.00           O
ATOM   3324  N   ARG A 210      64.910  51.200  72.870  1.00  0.00           N
ATOM   3325  HN  ARG A 210      64.630  51.680  72.040  1.00  0.00           H
ATOM   3326  CA  ARG A 210      65.110  51.920  74.100  1.00  0.00           C
ATOM   3327  HA  ARG A 210      66.140  51.700  74.380  1.00  0.00           H
ATOM   3328  CB  ARG A 210      65.130  53.520  73.880  1.00  0.00           C
ATOM   3329  HB1 ARG A 210      65.200  54.090  74.840  1.00  0.00           H
ATOM   3330  HB2 ARG A 210      64.210  53.860  73.350  1.00  0.00           H
ATOM   3331  CG  ARG A 210      66.290  54.190  73.140  1.00  0.00           C
ATOM   3332  HG1 ARG A 210      66.040  55.260  72.980  1.00  0.00           H
ATOM   3333  HG2 ARG A 210      66.350  53.720  72.140  1.00  0.00           H
ATOM   3334  CD  ARG A 210      67.620  54.110  73.900  1.00  0.00           C
ATOM   3335  HD1 ARG A 210      67.770  53.030  74.070  1.00  0.00           H
ATOM   3336  HD2 ARG A 210      67.500  54.550  74.920  1.00  0.00           H
ATOM   3337  NE  ARG A 210      68.780  54.790  73.180  1.00  0.00           N
ATOM   3338  HE  ARG A 210      69.520  54.170  72.930  1.00  0.00           H
ATOM   3339  CZ  ARG A 210      69.000  56.080  73.190  1.00  0.00           C
ATOM   3340  NH1 ARG A 210      68.210  56.960  73.740  1.00  0.00           N
ATOM   3341 HH11 ARG A 210      67.530  56.760  74.430  1.00  0.00           H
ATOM   3342 HH12 ARG A 210      68.610  57.850  73.950  1.00  0.00           H
ATOM   3343  NH2 ARG A 210      70.170  56.430  72.690  1.00  0.00           N
ATOM   3344 HH21 ARG A 210      70.990  55.860  72.670  1.00  0.00           H
ATOM   3345 HH22 ARG A 210      70.240  57.410  72.530  1.00  0.00           H
ATOM   3346  C   ARG A 210      64.150  51.550  75.210  1.00  0.00           C
ATOM   3347  O   ARG A 210      64.540  51.770  76.370  1.00  0.00           O
ATOM   3348  N   ILE A 211      62.910  51.160  74.980  1.00  0.00           N
ATOM   3349  HN  ILE A 211      62.580  51.060  74.030  1.00  0.00           H
ATOM   3350  CA  ILE A 211      62.000  50.690  76.030  1.00  0.00           C
ATOM   3351  HA  ILE A 211      61.980  51.420  76.820  1.00  0.00           H
ATOM   3352  CB  ILE A 211      60.580  50.540  75.550  1.00  0.00           C
ATOM   3353  HB  ILE A 211      60.770  49.960  74.620  1.00  0.00           H
ATOM   3354  CG2 ILE A 211      59.740  49.890  76.650  1.00  0.00           C
ATOM   3355 HG21 ILE A 211      58.670  49.900  76.350  1.00  0.00           H
ATOM   3356 HG22 ILE A 211      59.930  50.360  77.650  1.00  0.00           H
ATOM   3357 HG23 ILE A 211      59.960  48.810  76.620  1.00  0.00           H
ATOM   3358  CG1 ILE A 211      60.000  51.910  75.120  1.00  0.00           C
ATOM   3359 HG11 ILE A 211      60.840  52.380  74.570  1.00  0.00           H
ATOM   3360 HG12 ILE A 211      59.790  52.630  75.940  1.00  0.00           H
ATOM   3361  CD  ILE A 211      58.760  51.720  74.210  1.00  0.00           C
ATOM   3362  HD1 ILE A 211      58.310  52.680  73.860  1.00  0.00           H
ATOM   3363  HD2 ILE A 211      57.900  51.200  74.670  1.00  0.00           H
ATOM   3364  HD3 ILE A 211      59.120  51.120  73.350  1.00  0.00           H
ATOM   3365  C   ILE A 211      62.440  49.420  76.710  1.00  0.00           C
ATOM   3366  O   ILE A 211      62.380  49.220  77.940  1.00  0.00           O
ATOM   3367  N   ILE A 212      62.900  48.460  75.930  1.00  0.00           N
ATOM   3368  HN  ILE A 212      62.870  48.570  74.940  1.00  0.00           H
ATOM   3369  CA  ILE A 212      63.440  47.250  76.580  1.00  0.00           C
ATOM   3370  HA  ILE A 212      62.750  46.960  77.360  1.00  0.00           H
ATOM   3371  CB  ILE A 212      63.560  46.000  75.690  1.00  0.00           C
ATOM   3372  HB  ILE A 212      62.600  45.810  75.170  1.00  0.00           H
ATOM   3373  CG2 ILE A 212      64.610  46.230  74.540  1.00  0.00           C
ATOM   3374 HG21 ILE A 212      65.640  46.280  74.950  1.00  0.00           H
ATOM   3375 HG22 ILE A 212      64.350  47.250  74.210  1.00  0.00           H
ATOM   3376 HG23 ILE A 212      64.540  45.520  73.690  1.00  0.00           H
ATOM   3377  CG1 ILE A 212      63.880  44.710  76.500  1.00  0.00           C
ATOM   3378 HG11 ILE A 212      63.170  44.850  77.350  1.00  0.00           H
ATOM   3379 HG12 ILE A 212      64.920  44.640  76.850  1.00  0.00           H
ATOM   3380  CD  ILE A 212      63.530  43.440  75.810  1.00  0.00           C
ATOM   3381  HD1 ILE A 212      64.070  43.220  74.870  1.00  0.00           H
ATOM   3382  HD2 ILE A 212      62.470  43.520  75.470  1.00  0.00           H
ATOM   3383  HD3 ILE A 212      63.670  42.620  76.540  1.00  0.00           H
ATOM   3384  C   ILE A 212      64.610  47.540  77.500  1.00  0.00           C
ATOM   3385  O   ILE A 212      64.640  47.040  78.610  1.00  0.00           O
ATOM   3386  N   TRP A 213      65.530  48.360  77.060  1.00  0.00           N
ATOM   3387  HN  TRP A 213      65.420  48.560  76.100  1.00  0.00           H
ATOM   3388  CA  TRP A 213      66.750  48.730  77.720  1.00  0.00           C
ATOM   3389  HA  TRP A 213      67.310  47.850  78.010  1.00  0.00           H
ATOM   3390  CB  TRP A 213      67.670  49.410  76.660  1.00  0.00           C
ATOM   3391  HB1 TRP A 213      67.010  50.170  76.160  1.00  0.00           H
ATOM   3392  HB2 TRP A 213      67.900  48.660  75.890  1.00  0.00           H
ATOM   3393  CG  TRP A 213      68.900  50.140  77.180  1.00  0.00           C
ATOM   3394  CD1 TRP A 213      70.160  49.720  77.550  1.00  0.00           C
ATOM   3395  HD1 TRP A 213      70.490  48.690  77.470  1.00  0.00           H
ATOM   3396  NE1 TRP A 213      70.770  50.780  78.210  1.00  0.00           N
ATOM   3397  HE1 TRP A 213      71.570  50.700  78.770  1.00  0.00           H
ATOM   3398  CE2 TRP A 213      69.940  51.860  78.280  1.00  0.00           C
ATOM   3399  CD2 TRP A 213      68.720  51.510  77.610  1.00  0.00           C
ATOM   3400  CE3 TRP A 213      67.700  52.440  77.510  1.00  0.00           C
ATOM   3401  HE3 TRP A 213      66.740  52.180  77.080  1.00  0.00           H
ATOM   3402  CZ3 TRP A 213      67.950  53.690  78.010  1.00  0.00           C
ATOM   3403  HZ3 TRP A 213      67.060  54.300  77.930  1.00  0.00           H
ATOM   3404  CZ2 TRP A 213      70.140  53.200  78.790  1.00  0.00           C
ATOM   3405  HZ2 TRP A 213      71.040  53.430  79.360  1.00  0.00           H
ATOM   3406  CH2 TRP A 213      69.150  54.110  78.630  1.00  0.00           C
ATOM   3407  HH2 TRP A 213      69.110  55.130  79.000  1.00  0.00           H
ATOM   3408  C   TRP A 213      66.450  49.550  79.020  1.00  0.00           C
ATOM   3409  O   TRP A 213      67.000  49.300  80.090  1.00  0.00           O
ATOM   3410  N   SER A 214      65.540  50.520  78.870  1.00  0.00           N
ATOM   3411  HN  SER A 214      65.160  50.720  77.960  1.00  0.00           H
ATOM   3412  CA  SER A 214      65.230  51.480  79.930  1.00  0.00           C
ATOM   3413  HA  SER A 214      66.100  52.040  80.220  1.00  0.00           H
ATOM   3414  CB  SER A 214      64.150  52.510  79.490  1.00  0.00           C
ATOM   3415  HB1 SER A 214      63.270  51.940  79.130  1.00  0.00           H
ATOM   3416  HB2 SER A 214      64.570  53.130  78.680  1.00  0.00           H
ATOM   3417  OG  SER A 214      63.770  53.380  80.600  1.00  0.00           O
ATOM   3418  HG1 SER A 214      63.290  52.910  81.280  1.00  0.00           H
ATOM   3419  C   SER A 214      64.810  50.840  81.170  1.00  0.00           C
ATOM   3420  O   SER A 214      65.100  51.230  82.290  1.00  0.00           O
ATOM   3421  N   LEU A 215      63.950  49.760  80.960  1.00  0.00           N
ATOM   3422  HN  LEU A 215      63.620  49.440  80.080  1.00  0.00           H
ATOM   3423  CA  LEU A 215      63.300  49.110  82.000  1.00  0.00           C
ATOM   3424  HA  LEU A 215      63.010  49.810  82.780  1.00  0.00           H
ATOM   3425  CB  LEU A 215      61.980  48.380  81.460  1.00  0.00           C
ATOM   3426  HB1 LEU A 215      61.370  47.960  82.290  1.00  0.00           H
ATOM   3427  HB2 LEU A 215      62.230  47.710  80.620  1.00  0.00           H
ATOM   3428  CG  LEU A 215      60.900  49.400  80.820  1.00  0.00           C
ATOM   3429  HG  LEU A 215      61.450  49.730  79.920  1.00  0.00           H
ATOM   3430  CD1 LEU A 215      59.670  48.730  80.430  1.00  0.00           C
ATOM   3431 HD11 LEU A 215      59.420  48.130  81.320  1.00  0.00           H
ATOM   3432 HD12 LEU A 215      59.840  48.030  79.580  1.00  0.00           H
ATOM   3433 HD13 LEU A 215      58.880  49.420  80.060  1.00  0.00           H
ATOM   3434  CD2 LEU A 215      60.560  50.610  81.800  1.00  0.00           C
ATOM   3435 HD21 LEU A 215      59.650  51.170  81.490  1.00  0.00           H
ATOM   3436 HD22 LEU A 215      61.500  51.200  81.870  1.00  0.00           H
ATOM   3437 HD23 LEU A 215      60.430  50.140  82.800  1.00  0.00           H
ATOM   3438  C   LEU A 215      64.030  47.940  82.620  1.00  0.00           C
ATOM   3439  O   LEU A 215      63.670  47.390  83.660  1.00  0.00           O
ATOM   3440  N   ARG A 216      65.230  47.600  81.950  1.00  0.00           N
ATOM   3441  HN  ARG A 216      65.500  48.020  81.080  1.00  0.00           H
ATOM   3442  CA  ARG A 216      66.150  46.720  82.510  1.00  0.00           C
ATOM   3443  HA  ARG A 216      65.690  46.030  83.190  1.00  0.00           H
ATOM   3444  CB  ARG A 216      66.900  45.920  81.360  1.00  0.00           C
ATOM   3445  HB1 ARG A 216      67.850  45.400  81.590  1.00  0.00           H
ATOM   3446  HB2 ARG A 216      67.170  46.660  80.570  1.00  0.00           H
ATOM   3447  CG  ARG A 216      65.890  44.940  80.760  1.00  0.00           C
ATOM   3448  HG1 ARG A 216      64.920  45.430  80.530  1.00  0.00           H
ATOM   3449  HG2 ARG A 216      65.690  44.190  81.560  1.00  0.00           H
ATOM   3450  CD  ARG A 216      66.330  44.280  79.440  1.00  0.00           C
ATOM   3451  HD1 ARG A 216      67.240  43.670  79.580  1.00  0.00           H
ATOM   3452  HD2 ARG A 216      66.580  45.040  78.660  1.00  0.00           H
ATOM   3453  NE  ARG A 216      65.170  43.390  79.120  1.00  0.00           N
ATOM   3454  HE  ARG A 216      64.410  43.410  79.780  1.00  0.00           H
ATOM   3455  CZ  ARG A 216      65.280  42.210  78.640  1.00  0.00           C
ATOM   3456  NH1 ARG A 216      66.310  41.900  77.890  1.00  0.00           N
ATOM   3457 HH11 ARG A 216      66.970  42.620  77.650  1.00  0.00           H
ATOM   3458 HH12 ARG A 216      66.160  41.000  77.500  1.00  0.00           H
ATOM   3459  NH2 ARG A 216      64.270  41.380  78.770  1.00  0.00           N
ATOM   3460 HH21 ARG A 216      63.820  41.640  79.630  1.00  0.00           H
ATOM   3461 HH22 ARG A 216      64.390  40.400  78.570  1.00  0.00           H
ATOM   3462  C   ARG A 216      67.370  47.510  83.180  1.00  0.00           C
ATOM   3463  O   ARG A 216      68.370  46.900  83.610  1.00  0.00           O
ATOM   3464  N   GLN A 217      67.330  48.850  83.230  1.00  0.00           N
ATOM   3465  HN  GLN A 217      66.600  49.460  82.880  1.00  0.00           H
ATOM   3466  CA  GLN A 217      68.380  49.610  83.860  1.00  0.00           C
ATOM   3467  HA  GLN A 217      69.320  49.110  83.700  1.00  0.00           H
ATOM   3468  CB  GLN A 217      68.660  51.050  83.190  1.00  0.00           C
ATOM   3469  HB1 GLN A 217      69.380  51.620  83.830  1.00  0.00           H
ATOM   3470  HB2 GLN A 217      67.780  51.700  83.320  1.00  0.00           H
ATOM   3471  CG  GLN A 217      69.260  51.080  81.830  1.00  0.00           C
ATOM   3472  HG1 GLN A 217      69.700  52.000  81.390  1.00  0.00           H
ATOM   3473  HG2 GLN A 217      68.390  50.860  81.160  1.00  0.00           H
ATOM   3474  CD  GLN A 217      70.210  49.980  81.470  1.00  0.00           C
ATOM   3475  OE1 GLN A 217      71.400  49.960  81.840  1.00  0.00           O
ATOM   3476  NE2 GLN A 217      69.670  48.930  80.800  1.00  0.00           N
ATOM   3477 HE21 GLN A 217      70.250  48.240  80.350  1.00  0.00           H
ATOM   3478 HE22 GLN A 217      68.680  48.760  80.690  1.00  0.00           H
ATOM   3479  C   GLN A 217      68.310  49.670  85.350  1.00  0.00           C
ATOM   3480  O   GLN A 217      69.220  50.070  86.050  1.00  0.00           O
ATOM   3481  N   ARG A 218      67.200  49.270  85.960  1.00  0.00           N
ATOM   3482  HN  ARG A 218      66.420  49.070  85.370  1.00  0.00           H
ATOM   3483  CA  ARG A 218      66.940  49.290  87.400  1.00  0.00           C
ATOM   3484  HA  ARG A 218      67.810  49.330  88.010  1.00  0.00           H
ATOM   3485  CB  ARG A 218      65.890  50.380  87.750  1.00  0.00           C
ATOM   3486  HB1 ARG A 218      65.680  50.300  88.830  1.00  0.00           H
ATOM   3487  HB2 ARG A 218      64.990  50.160  87.130  1.00  0.00           H
ATOM   3488  CG  ARG A 218      66.320  51.840  87.400  1.00  0.00           C
ATOM   3489  HG1 ARG A 218      65.600  52.530  87.910  1.00  0.00           H
ATOM   3490  HG2 ARG A 218      66.240  51.970  86.310  1.00  0.00           H
ATOM   3491  CD  ARG A 218      67.770  52.240  87.860  1.00  0.00           C
ATOM   3492  HD1 ARG A 218      68.110  53.180  87.370  1.00  0.00           H
ATOM   3493  HD2 ARG A 218      68.540  51.460  87.650  1.00  0.00           H
ATOM   3494  NE  ARG A 218      67.680  52.390  89.360  1.00  0.00           N
ATOM   3495  HE  ARG A 218      66.760  52.550  89.700  1.00  0.00           H
ATOM   3496  CZ  ARG A 218      68.550  51.970  90.220  1.00  0.00           C
ATOM   3497  NH1 ARG A 218      69.830  51.850  89.940  1.00  0.00           N
ATOM   3498 HH11 ARG A 218      70.090  52.440  89.180  1.00  0.00           H
ATOM   3499 HH12 ARG A 218      70.430  51.600  90.700  1.00  0.00           H
ATOM   3500  NH2 ARG A 218      68.080  51.550  91.360  1.00  0.00           N
ATOM   3501 HH21 ARG A 218      67.110  51.710  91.480  1.00  0.00           H
ATOM   3502 HH22 ARG A 218      68.650  51.350  92.170  1.00  0.00           H
ATOM   3503  C   ARG A 218      66.190  48.030  87.760  1.00  0.00           C
ATOM   3504  O   ARG A 218      65.660  47.260  86.950  1.00  0.00           O
ATOM   3505  N   GLN A 219      66.340  47.720  89.030  1.00  0.00           N
ATOM   3506  HN  GLN A 219      66.820  48.450  89.520  1.00  0.00           H
ATOM   3507  CA  GLN A 219      65.820  46.560  89.720  1.00  0.00           C
ATOM   3508  HA  GLN A 219      66.210  45.670  89.240  1.00  0.00           H
ATOM   3509  CB  GLN A 219      66.230  46.580  91.260  1.00  0.00           C
ATOM   3510  HB1 GLN A 219      65.750  45.720  91.750  1.00  0.00           H
ATOM   3511  HB2 GLN A 219      65.880  47.520  91.750  1.00  0.00           H
ATOM   3512  CG  GLN A 219      67.710  46.250  91.470  1.00  0.00           C
ATOM   3513  HG1 GLN A 219      67.880  46.360  92.560  1.00  0.00           H
ATOM   3514  HG2 GLN A 219      68.310  46.960  90.870  1.00  0.00           H
ATOM   3515  CD  GLN A 219      68.160  44.870  91.030  1.00  0.00           C
ATOM   3516  OE1 GLN A 219      67.440  44.220  90.300  1.00  0.00           O
ATOM   3517  NE2 GLN A 219      69.380  44.500  91.300  1.00  0.00           N
ATOM   3518 HE21 GLN A 219      69.730  43.710  90.790  1.00  0.00           H
ATOM   3519 HE22 GLN A 219      69.870  44.880  92.090  1.00  0.00           H
ATOM   3520  C   GLN A 219      64.330  46.280  89.450  1.00  0.00           C
ATOM   3521  O   GLN A 219      63.530  47.150  89.140  1.00  0.00           O
ATOM   3522  N   MET A 220      63.930  44.990  89.580  1.00  0.00           N
ATOM   3523  HN  MET A 220      64.610  44.280  89.740  1.00  0.00           H
ATOM   3524  CA  MET A 220      62.620  44.330  89.470  1.00  0.00           C
ATOM   3525  HA  MET A 220      62.820  43.290  89.660  1.00  0.00           H
ATOM   3526  CB  MET A 220      61.500  44.700  90.540  1.00  0.00           C
ATOM   3527  HB1 MET A 220      60.590  44.180  90.190  1.00  0.00           H
ATOM   3528  HB2 MET A 220      61.250  45.790  90.550  1.00  0.00           H
ATOM   3529  CG  MET A 220      61.590  44.190  92.020  1.00  0.00           C
ATOM   3530  HG1 MET A 220      61.830  43.110  92.020  1.00  0.00           H
ATOM   3531  HG2 MET A 220      60.540  44.210  92.370  1.00  0.00           H
ATOM   3532  SD  MET A 220      62.790  44.890  93.150  1.00  0.00           S
ATOM   3533  CE  MET A 220      62.630  46.770  93.100  1.00  0.00           C
ATOM   3534  HE1 MET A 220      63.220  47.100  92.220  1.00  0.00           H
ATOM   3535  HE2 MET A 220      63.080  47.300  93.960  1.00  0.00           H
ATOM   3536  HE3 MET A 220      61.600  47.190  93.060  1.00  0.00           H
ATOM   3537  C   MET A 220      62.110  44.080  88.070  1.00  0.00           C
ATOM   3538  O   MET A 220      60.890  44.100  87.760  1.00  0.00           O
ATOM   3539  N   ASP A 221      63.060  43.890  87.140  1.00  0.00           N
ATOM   3540  HN  ASP A 221      64.040  43.840  87.240  1.00  0.00           H
ATOM   3541  CA  ASP A 221      62.790  43.890  85.660  1.00  0.00           C
ATOM   3542  HA  ASP A 221      62.120  44.700  85.460  1.00  0.00           H
ATOM   3543  CB  ASP A 221      64.130  44.050  84.870  1.00  0.00           C
ATOM   3544  HB1 ASP A 221      64.500  45.080  85.000  1.00  0.00           H
ATOM   3545  HB2 ASP A 221      64.030  43.870  83.780  1.00  0.00           H
ATOM   3546  CG  ASP A 221      65.300  43.190  85.400  1.00  0.00           C
ATOM   3547  OD1 ASP A 221      65.680  43.360  86.520  1.00  0.00           O
ATOM   3548  OD2 ASP A 221      65.920  42.440  84.570  1.00  0.00           O
ATOM   3549  C   ASP A 221      62.020  42.720  85.090  1.00  0.00           C
ATOM   3550  O   ASP A 221      61.610  42.770  83.940  1.00  0.00           O
ATOM   3551  N   ARG A 222      61.690  41.620  85.780  1.00  0.00           N
ATOM   3552  HN  ARG A 222      61.990  41.680  86.740  1.00  0.00           H
ATOM   3553  CA  ARG A 222      60.980  40.480  85.230  1.00  0.00           C
ATOM   3554  HA  ARG A 222      60.980  40.420  84.150  1.00  0.00           H
ATOM   3555  CB  ARG A 222      61.530  39.140  85.840  1.00  0.00           C
ATOM   3556  HB1 ARG A 222      60.830  38.380  85.430  1.00  0.00           H
ATOM   3557  HB2 ARG A 222      61.400  39.120  86.940  1.00  0.00           H
ATOM   3558  CG  ARG A 222      63.050  38.850  85.420  1.00  0.00           C
ATOM   3559  HG1 ARG A 222      63.200  37.780  85.690  1.00  0.00           H
ATOM   3560  HG2 ARG A 222      63.720  39.490  86.020  1.00  0.00           H
ATOM   3561  CD  ARG A 222      63.480  38.870  83.930  1.00  0.00           C
ATOM   3562  HD1 ARG A 222      64.490  38.460  83.760  1.00  0.00           H
ATOM   3563  HD2 ARG A 222      63.410  39.920  83.600  1.00  0.00           H
ATOM   3564  NE  ARG A 222      62.690  37.970  83.010  1.00  0.00           N
ATOM   3565  HE  ARG A 222      62.090  37.290  83.410  1.00  0.00           H
ATOM   3566  CZ  ARG A 222      62.940  37.870  81.700  1.00  0.00           C
ATOM   3567  NH1 ARG A 222      63.870  38.550  81.160  1.00  0.00           N
ATOM   3568 HH11 ARG A 222      64.480  39.130  81.710  1.00  0.00           H
ATOM   3569 HH12 ARG A 222      64.060  38.460  80.180  1.00  0.00           H
ATOM   3570  NH2 ARG A 222      62.200  37.010  81.030  1.00  0.00           N
ATOM   3571 HH21 ARG A 222      61.460  36.500  81.480  1.00  0.00           H
ATOM   3572 HH22 ARG A 222      62.250  36.960  80.040  1.00  0.00           H
ATOM   3573  C   ARG A 222      59.480  40.540  85.680  1.00  0.00           C
ATOM   3574  O   ARG A 222      58.760  39.560  85.410  1.00  0.00           O
ATOM   3575  N   HSD A 223      59.080  41.620  86.420  1.00  0.00           N
ATOM   3576  HN  HSD A 223      59.770  42.320  86.600  1.00  0.00           H
ATOM   3577  CA  HSD A 223      57.770  41.850  86.930  1.00  0.00           C
ATOM   3578  HA  HSD A 223      57.490  41.010  87.550  1.00  0.00           H
ATOM   3579  CB  HSD A 223      57.680  43.070  87.860  1.00  0.00           C
ATOM   3580  HB1 HSD A 223      58.080  43.880  87.200  1.00  0.00           H
ATOM   3581  HB2 HSD A 223      58.430  43.050  88.680  1.00  0.00           H
ATOM   3582  ND1 HSD A 223      55.620  42.660  89.390  1.00  0.00           N
ATOM   3583  HD1 HSD A 223      56.040  41.920  89.940  1.00  0.00           H
ATOM   3584  CG  HSD A 223      56.320  43.370  88.430  1.00  0.00           C
ATOM   3585  CE1 HSD A 223      54.510  43.340  89.620  1.00  0.00           C
ATOM   3586  HE1 HSD A 223      53.840  42.890  90.360  1.00  0.00           H
ATOM   3587  NE2 HSD A 223      54.460  44.470  88.990  1.00  0.00           N
ATOM   3588  CD2 HSD A 223      55.630  44.500  88.260  1.00  0.00           C
ATOM   3589  HD2 HSD A 223      55.790  45.370  87.640  1.00  0.00           H
ATOM   3590  C   HSD A 223      56.710  42.080  85.810  1.00  0.00           C
ATOM   3591  O   HSD A 223      56.980  42.560  84.740  1.00  0.00           O
ATOM   3592  N   ALA A 224      55.460  41.620  86.020  1.00  0.00           N
ATOM   3593  HN  ALA A 224      55.220  41.150  86.860  1.00  0.00           H
ATOM   3594  CA  ALA A 224      54.400  41.690  84.970  1.00  0.00           C
ATOM   3595  HA  ALA A 224      54.580  40.970  84.190  1.00  0.00           H
ATOM   3596  CB  ALA A 224      53.120  41.210  85.600  1.00  0.00           C
ATOM   3597  HB1 ALA A 224      53.170  40.100  85.560  1.00  0.00           H
ATOM   3598  HB2 ALA A 224      52.200  41.570  85.110  1.00  0.00           H
ATOM   3599  HB3 ALA A 224      52.950  41.590  86.630  1.00  0.00           H
ATOM   3600  C   ALA A 224      54.210  42.970  84.250  1.00  0.00           C
ATOM   3601  O   ALA A 224      54.370  43.050  83.070  1.00  0.00           O
ATOM   3602  N   LYS A 225      54.070  44.100  85.020  1.00  0.00           N
ATOM   3603  HN  LYS A 225      54.130  44.080  86.020  1.00  0.00           H
ATOM   3604  CA  LYS A 225      53.950  45.420  84.390  1.00  0.00           C
ATOM   3605  HA  LYS A 225      53.090  45.380  83.740  1.00  0.00           H
ATOM   3606  CB  LYS A 225      53.820  46.400  85.550  1.00  0.00           C
ATOM   3607  HB1 LYS A 225      53.540  47.410  85.190  1.00  0.00           H
ATOM   3608  HB2 LYS A 225      54.730  46.360  86.190  1.00  0.00           H
ATOM   3609  CG  LYS A 225      52.660  46.060  86.480  1.00  0.00           C
ATOM   3610  HG1 LYS A 225      52.670  46.740  87.370  1.00  0.00           H
ATOM   3611  HG2 LYS A 225      52.750  45.010  86.870  1.00  0.00           H
ATOM   3612  CD  LYS A 225      51.290  46.350  85.810  1.00  0.00           C
ATOM   3613  HD1 LYS A 225      51.210  45.760  84.870  1.00  0.00           H
ATOM   3614  HD2 LYS A 225      51.390  47.430  85.560  1.00  0.00           H
ATOM   3615  CE  LYS A 225      49.990  46.050  86.600  1.00  0.00           C
ATOM   3616  HE1 LYS A 225      49.920  44.940  86.710  1.00  0.00           H
ATOM   3617  HE2 LYS A 225      49.050  46.320  86.070  1.00  0.00           H
ATOM   3618  NZ  LYS A 225      49.920  46.610  87.950  1.00  0.00           N
ATOM   3619  HZ1 LYS A 225      48.960  46.630  88.360  1.00  0.00           H
ATOM   3620  HZ2 LYS A 225      50.210  47.620  87.960  1.00  0.00           H
ATOM   3621  HZ3 LYS A 225      50.530  46.090  88.610  1.00  0.00           H
ATOM   3622  C   LYS A 225      55.100  45.840  83.520  1.00  0.00           C
ATOM   3623  O   LYS A 225      54.930  46.440  82.470  1.00  0.00           O
ATOM   3624  N   ILE A 226      56.320  45.440  83.960  1.00  0.00           N
ATOM   3625  HN  ILE A 226      56.480  44.900  84.790  1.00  0.00           H
ATOM   3626  CA  ILE A 226      57.470  45.550  83.120  1.00  0.00           C
ATOM   3627  HA  ILE A 226      57.510  46.600  82.900  1.00  0.00           H
ATOM   3628  CB  ILE A 226      58.760  45.150  83.820  1.00  0.00           C
ATOM   3629  HB  ILE A 226      58.750  44.100  84.190  1.00  0.00           H
ATOM   3630  CG2 ILE A 226      60.060  45.190  83.010  1.00  0.00           C
ATOM   3631 HG21 ILE A 226      60.110  46.040  82.300  1.00  0.00           H
ATOM   3632 HG22 ILE A 226      60.160  44.320  82.320  1.00  0.00           H
ATOM   3633 HG23 ILE A 226      60.940  45.240  83.680  1.00  0.00           H
ATOM   3634  CG1 ILE A 226      58.930  46.010  85.150  1.00  0.00           C
ATOM   3635 HG11 ILE A 226      59.940  45.770  85.560  1.00  0.00           H
ATOM   3636 HG12 ILE A 226      58.210  45.690  85.940  1.00  0.00           H
ATOM   3637  CD  ILE A 226      58.830  47.550  84.950  1.00  0.00           C
ATOM   3638  HD1 ILE A 226      59.220  48.180  85.780  1.00  0.00           H
ATOM   3639  HD2 ILE A 226      57.790  47.820  84.680  1.00  0.00           H
ATOM   3640  HD3 ILE A 226      59.530  47.690  84.090  1.00  0.00           H
ATOM   3641  C   ILE A 226      57.450  44.710  81.870  1.00  0.00           C
ATOM   3642  O   ILE A 226      57.600  45.250  80.770  1.00  0.00           O
ATOM   3643  N   LYS A 227      57.190  43.380  81.930  1.00  0.00           N
ATOM   3644  HN  LYS A 227      57.140  42.960  82.840  1.00  0.00           H
ATOM   3645  CA  LYS A 227      57.020  42.520  80.790  1.00  0.00           C
ATOM   3646  HA  LYS A 227      57.950  42.500  80.240  1.00  0.00           H
ATOM   3647  CB  LYS A 227      56.840  41.060  81.290  1.00  0.00           C
ATOM   3648  HB1 LYS A 227      56.510  40.450  80.420  1.00  0.00           H
ATOM   3649  HB2 LYS A 227      55.980  41.310  81.940  1.00  0.00           H
ATOM   3650  CG  LYS A 227      58.090  40.550  82.010  1.00  0.00           C
ATOM   3651  HG1 LYS A 227      58.270  41.160  82.920  1.00  0.00           H
ATOM   3652  HG2 LYS A 227      58.950  40.680  81.330  1.00  0.00           H
ATOM   3653  CD  LYS A 227      57.900  39.070  82.420  1.00  0.00           C
ATOM   3654  HD1 LYS A 227      58.670  38.800  83.180  1.00  0.00           H
ATOM   3655  HD2 LYS A 227      57.980  38.400  81.540  1.00  0.00           H
ATOM   3656  CE  LYS A 227      56.540  38.900  83.050  1.00  0.00           C
ATOM   3657  HE1 LYS A 227      55.820  39.070  82.220  1.00  0.00           H
ATOM   3658  HE2 LYS A 227      56.390  39.720  83.790  1.00  0.00           H
ATOM   3659  NZ  LYS A 227      56.260  37.680  83.760  1.00  0.00           N
ATOM   3660  HZ1 LYS A 227      57.110  37.190  84.100  1.00  0.00           H
ATOM   3661  HZ2 LYS A 227      55.840  36.950  83.150  1.00  0.00           H
ATOM   3662  HZ3 LYS A 227      55.610  37.850  84.560  1.00  0.00           H
ATOM   3663  C   LYS A 227      55.970  42.880  79.780  1.00  0.00           C
ATOM   3664  O   LYS A 227      56.130  42.570  78.620  1.00  0.00           O
ATOM   3665  N   ARG A 228      54.800  43.350  80.340  1.00  0.00           N
ATOM   3666  HN  ARG A 228      54.730  43.470  81.330  1.00  0.00           H
ATOM   3667  CA  ARG A 228      53.660  43.920  79.630  1.00  0.00           C
ATOM   3668  HA  ARG A 228      53.340  43.160  78.960  1.00  0.00           H
ATOM   3669  CB  ARG A 228      52.580  44.340  80.750  1.00  0.00           C
ATOM   3670  HB1 ARG A 228      53.010  44.950  81.570  1.00  0.00           H
ATOM   3671  HB2 ARG A 228      52.410  43.380  81.310  1.00  0.00           H
ATOM   3672  CG  ARG A 228      51.180  44.800  80.290  1.00  0.00           C
ATOM   3673  HG1 ARG A 228      50.620  43.980  79.790  1.00  0.00           H
ATOM   3674  HG2 ARG A 228      51.250  45.580  79.520  1.00  0.00           H
ATOM   3675  CD  ARG A 228      50.300  45.470  81.290  1.00  0.00           C
ATOM   3676  HD1 ARG A 228      49.400  45.720  80.680  1.00  0.00           H
ATOM   3677  HD2 ARG A 228      50.790  46.390  81.670  1.00  0.00           H
ATOM   3678  NE  ARG A 228      50.090  44.350  82.370  1.00  0.00           N
ATOM   3679  HE  ARG A 228      50.540  43.460  82.300  1.00  0.00           H
ATOM   3680  CZ  ARG A 228      49.020  44.370  83.200  1.00  0.00           C
ATOM   3681  NH1 ARG A 228      48.220  45.430  83.390  1.00  0.00           N
ATOM   3682 HH11 ARG A 228      48.590  46.350  83.240  1.00  0.00           H
ATOM   3683 HH12 ARG A 228      47.420  45.310  83.970  1.00  0.00           H
ATOM   3684  NH2 ARG A 228      48.660  43.190  83.790  1.00  0.00           N
ATOM   3685 HH21 ARG A 228      49.160  42.390  83.450  1.00  0.00           H
ATOM   3686 HH22 ARG A 228      47.730  43.070  84.150  1.00  0.00           H
ATOM   3687  C   ARG A 228      54.070  45.180  78.880  1.00  0.00           C
ATOM   3688  O   ARG A 228      53.700  45.380  77.700  1.00  0.00           O
ATOM   3689  N   ALA A 229      54.850  46.090  79.520  1.00  0.00           N
ATOM   3690  HN  ALA A 229      55.000  46.010  80.510  1.00  0.00           H
ATOM   3691  CA  ALA A 229      55.380  47.240  78.780  1.00  0.00           C
ATOM   3692  HA  ALA A 229      54.580  47.830  78.340  1.00  0.00           H
ATOM   3693  CB  ALA A 229      56.150  48.160  79.740  1.00  0.00           C
ATOM   3694  HB1 ALA A 229      55.560  48.350  80.660  1.00  0.00           H
ATOM   3695  HB2 ALA A 229      56.540  49.080  79.250  1.00  0.00           H
ATOM   3696  HB3 ALA A 229      57.070  47.660  80.130  1.00  0.00           H
ATOM   3697  C   ALA A 229      56.260  46.890  77.540  1.00  0.00           C
ATOM   3698  O   ALA A 229      56.100  47.430  76.440  1.00  0.00           O
ATOM   3699  N   ILE A 230      57.170  45.950  77.720  1.00  0.00           N
ATOM   3700  HN  ILE A 230      57.210  45.700  78.680  1.00  0.00           H
ATOM   3701  CA  ILE A 230      58.070  45.310  76.740  1.00  0.00           C
ATOM   3702  HA  ILE A 230      58.620  46.060  76.190  1.00  0.00           H
ATOM   3703  CB  ILE A 230      59.000  44.340  77.430  1.00  0.00           C
ATOM   3704  HB  ILE A 230      58.440  43.540  77.970  1.00  0.00           H
ATOM   3705  CG2 ILE A 230      59.940  43.610  76.340  1.00  0.00           C
ATOM   3706 HG21 ILE A 230      60.720  42.950  76.780  1.00  0.00           H
ATOM   3707 HG22 ILE A 230      60.400  44.410  75.710  1.00  0.00           H
ATOM   3708 HG23 ILE A 230      59.320  42.990  75.670  1.00  0.00           H
ATOM   3709  CG1 ILE A 230      59.900  45.120  78.470  1.00  0.00           C
ATOM   3710 HG11 ILE A 230      59.310  45.890  79.040  1.00  0.00           H
ATOM   3711 HG12 ILE A 230      60.600  45.650  77.800  1.00  0.00           H
ATOM   3712  CD  ILE A 230      60.620  44.240  79.440  1.00  0.00           C
ATOM   3713  HD1 ILE A 230      61.180  43.500  78.830  1.00  0.00           H
ATOM   3714  HD2 ILE A 230      59.890  43.710  80.100  1.00  0.00           H
ATOM   3715  HD3 ILE A 230      61.330  44.820  80.060  1.00  0.00           H
ATOM   3716  C   ILE A 230      57.320  44.540  75.640  1.00  0.00           C
ATOM   3717  O   ILE A 230      57.610  44.600  74.460  1.00  0.00           O
ATOM   3718  N   THR A 231      56.250  43.660  76.030  1.00  0.00           N
ATOM   3719  HN  THR A 231      56.040  43.780  77.010  1.00  0.00           H
ATOM   3720  CA  THR A 231      55.380  42.810  75.120  1.00  0.00           C
ATOM   3721  HA  THR A 231      56.040  42.190  74.520  1.00  0.00           H
ATOM   3722  CB  THR A 231      54.440  41.790  75.850  1.00  0.00           C
ATOM   3723  HB  THR A 231      53.720  42.340  76.490  1.00  0.00           H
ATOM   3724  OG1 THR A 231      55.170  40.830  76.590  1.00  0.00           O
ATOM   3725  HG1 THR A 231      55.630  41.400  77.200  1.00  0.00           H
ATOM   3726  CG2 THR A 231      53.620  40.970  74.890  1.00  0.00           C
ATOM   3727 HG21 THR A 231      52.810  41.570  74.420  1.00  0.00           H
ATOM   3728 HG22 THR A 231      53.170  40.130  75.450  1.00  0.00           H
ATOM   3729 HG23 THR A 231      54.260  40.640  74.050  1.00  0.00           H
ATOM   3730  C   THR A 231      54.610  43.670  74.210  1.00  0.00           C
ATOM   3731  O   THR A 231      54.510  43.420  73.000  1.00  0.00           O
ATOM   3732  N   PHE A 232      54.000  44.760  74.780  1.00  0.00           N
ATOM   3733  HN  PHE A 232      54.030  44.940  75.750  1.00  0.00           H
ATOM   3734  CA  PHE A 232      53.100  45.520  73.830  1.00  0.00           C
ATOM   3735  HA  PHE A 232      52.380  44.910  73.280  1.00  0.00           H
ATOM   3736  CB  PHE A 232      52.240  46.470  74.680  1.00  0.00           C
ATOM   3737  HB1 PHE A 232      52.880  47.000  75.420  1.00  0.00           H
ATOM   3738  HB2 PHE A 232      51.490  45.820  75.180  1.00  0.00           H
ATOM   3739  CG  PHE A 232      51.340  47.540  74.100  1.00  0.00           C
ATOM   3740  CD1 PHE A 232      51.570  48.950  74.200  1.00  0.00           C
ATOM   3741  HD1 PHE A 232      52.480  49.240  74.700  1.00  0.00           H
ATOM   3742  CE1 PHE A 232      50.620  49.880  73.770  1.00  0.00           C
ATOM   3743  HE1 PHE A 232      50.910  50.910  73.900  1.00  0.00           H
ATOM   3744  CZ  PHE A 232      49.460  49.480  73.140  1.00  0.00           C
ATOM   3745  HZ  PHE A 232      48.670  50.190  72.930  1.00  0.00           H
ATOM   3746  CD2 PHE A 232      50.240  47.090  73.300  1.00  0.00           C
ATOM   3747  HD2 PHE A 232      50.020  46.040  73.140  1.00  0.00           H
ATOM   3748  CE2 PHE A 232      49.350  48.120  72.890  1.00  0.00           C
ATOM   3749  HE2 PHE A 232      48.460  47.840  72.350  1.00  0.00           H
ATOM   3750  C   PHE A 232      53.810  46.270  72.700  1.00  0.00           C
ATOM   3751  O   PHE A 232      53.310  46.300  71.560  1.00  0.00           O
ATOM   3752  N   ILE A 233      54.930  46.890  73.000  1.00  0.00           N
ATOM   3753  HN  ILE A 233      55.260  47.010  73.950  1.00  0.00           H
ATOM   3754  CA  ILE A 233      55.620  47.650  71.970  1.00  0.00           C
ATOM   3755  HA  ILE A 233      54.830  48.070  71.370  1.00  0.00           H
ATOM   3756  CB  ILE A 233      56.460  48.830  72.510  1.00  0.00           C
ATOM   3757  HB  ILE A 233      55.810  49.420  73.190  1.00  0.00           H
ATOM   3758  CG2 ILE A 233      57.610  48.280  73.320  1.00  0.00           C
ATOM   3759 HG21 ILE A 233      58.360  47.860  72.610  1.00  0.00           H
ATOM   3760 HG22 ILE A 233      57.250  47.630  74.150  1.00  0.00           H
ATOM   3761 HG23 ILE A 233      58.120  49.030  73.960  1.00  0.00           H
ATOM   3762  CG1 ILE A 233      57.070  49.690  71.360  1.00  0.00           C
ATOM   3763 HG11 ILE A 233      57.390  49.070  70.500  1.00  0.00           H
ATOM   3764 HG12 ILE A 233      58.060  49.920  71.800  1.00  0.00           H
ATOM   3765  CD  ILE A 233      56.300  51.020  71.010  1.00  0.00           C
ATOM   3766  HD1 ILE A 233      56.000  51.590  71.910  1.00  0.00           H
ATOM   3767  HD2 ILE A 233      55.340  50.700  70.530  1.00  0.00           H
ATOM   3768  HD3 ILE A 233      56.870  51.660  70.300  1.00  0.00           H
ATOM   3769  C   ILE A 233      56.340  46.750  71.060  1.00  0.00           C
ATOM   3770  O   ILE A 233      56.370  46.990  69.830  1.00  0.00           O
ATOM   3771  N   MET A 234      56.860  45.580  71.560  1.00  0.00           N
ATOM   3772  HN  MET A 234      56.750  45.480  72.540  1.00  0.00           H
ATOM   3773  CA  MET A 234      57.370  44.520  70.760  1.00  0.00           C
ATOM   3774  HA  MET A 234      58.050  45.040  70.100  1.00  0.00           H
ATOM   3775  CB  MET A 234      58.080  43.410  71.640  1.00  0.00           C
ATOM   3776  HB1 MET A 234      58.430  42.540  71.060  1.00  0.00           H
ATOM   3777  HB2 MET A 234      57.490  43.090  72.530  1.00  0.00           H
ATOM   3778  CG  MET A 234      59.490  43.880  72.140  1.00  0.00           C
ATOM   3779  HG1 MET A 234      59.900  42.990  72.660  1.00  0.00           H
ATOM   3780  HG2 MET A 234      59.470  44.690  72.900  1.00  0.00           H
ATOM   3781  SD  MET A 234      60.700  44.190  70.780  1.00  0.00           S
ATOM   3782  CE  MET A 234      62.100  44.590  71.900  1.00  0.00           C
ATOM   3783  HE1 MET A 234      62.230  43.690  72.550  1.00  0.00           H
ATOM   3784  HE2 MET A 234      61.800  45.410  72.590  1.00  0.00           H
ATOM   3785  HE3 MET A 234      63.040  44.840  71.360  1.00  0.00           H
ATOM   3786  C   MET A 234      56.430  43.700  69.800  1.00  0.00           C
ATOM   3787  O   MET A 234      56.790  43.480  68.630  1.00  0.00           O
ATOM   3788  N   VAL A 235      55.140  43.390  70.280  1.00  0.00           N
ATOM   3789  HN  VAL A 235      54.820  43.770  71.140  1.00  0.00           H
ATOM   3790  CA  VAL A 235      54.320  42.690  69.370  1.00  0.00           C
ATOM   3791  HA  VAL A 235      54.830  41.890  68.850  1.00  0.00           H
ATOM   3792  CB  VAL A 235      53.120  41.990  70.080  1.00  0.00           C
ATOM   3793  HB  VAL A 235      52.680  42.850  70.650  1.00  0.00           H
ATOM   3794  CG1 VAL A 235      52.020  41.510  69.170  1.00  0.00           C
ATOM   3795 HG11 VAL A 235      52.480  40.910  68.350  1.00  0.00           H
ATOM   3796 HG12 VAL A 235      51.530  42.340  68.610  1.00  0.00           H
ATOM   3797 HG13 VAL A 235      51.280  40.860  69.640  1.00  0.00           H
ATOM   3798  CG2 VAL A 235      53.660  40.860  70.850  1.00  0.00           C
ATOM   3799 HG21 VAL A 235      54.110  40.120  70.150  1.00  0.00           H
ATOM   3800 HG22 VAL A 235      52.880  40.240  71.350  1.00  0.00           H
ATOM   3801 HG23 VAL A 235      54.470  41.120  71.580  1.00  0.00           H
ATOM   3802  C   VAL A 235      53.880  43.440  68.120  1.00  0.00           C
ATOM   3803  O   VAL A 235      53.910  42.900  66.970  1.00  0.00           O
ATOM   3804  N   VAL A 236      53.610  44.710  68.240  1.00  0.00           N
ATOM   3805  HN  VAL A 236      53.620  45.150  69.140  1.00  0.00           H
ATOM   3806  CA  VAL A 236      53.320  45.630  67.120  1.00  0.00           C
ATOM   3807  HA  VAL A 236      52.630  44.960  66.620  1.00  0.00           H
ATOM   3808  CB  VAL A 236      52.500  46.930  67.490  1.00  0.00           C
ATOM   3809  HB  VAL A 236      52.390  47.520  66.570  1.00  0.00           H
ATOM   3810  CG1 VAL A 236      51.050  46.450  67.840  1.00  0.00           C
ATOM   3811 HG11 VAL A 236      51.060  46.190  68.930  1.00  0.00           H
ATOM   3812 HG12 VAL A 236      50.680  45.580  67.270  1.00  0.00           H
ATOM   3813 HG13 VAL A 236      50.330  47.300  67.770  1.00  0.00           H
ATOM   3814  CG2 VAL A 236      53.200  47.800  68.570  1.00  0.00           C
ATOM   3815 HG21 VAL A 236      53.400  47.170  69.470  1.00  0.00           H
ATOM   3816 HG22 VAL A 236      52.530  48.630  68.900  1.00  0.00           H
ATOM   3817 HG23 VAL A 236      54.170  48.240  68.270  1.00  0.00           H
ATOM   3818  C   VAL A 236      54.490  45.790  66.080  1.00  0.00           C
ATOM   3819  O   VAL A 236      54.280  45.870  64.880  1.00  0.00           O
ATOM   3820  N   ALA A 237      55.710  45.830  66.650  1.00  0.00           N
ATOM   3821  HN  ALA A 237      55.830  45.980  67.620  1.00  0.00           H
ATOM   3822  CA  ALA A 237      56.930  45.910  65.840  1.00  0.00           C
ATOM   3823  HA  ALA A 237      56.770  46.700  65.120  1.00  0.00           H
ATOM   3824  CB  ALA A 237      58.170  46.240  66.740  1.00  0.00           C
ATOM   3825  HB1 ALA A 237      58.000  47.300  66.990  1.00  0.00           H
ATOM   3826  HB2 ALA A 237      59.130  46.080  66.210  1.00  0.00           H
ATOM   3827  HB3 ALA A 237      58.130  45.540  67.590  1.00  0.00           H
ATOM   3828  C   ALA A 237      57.330  44.720  65.050  1.00  0.00           C
ATOM   3829  O   ALA A 237      57.800  44.840  63.890  1.00  0.00           O
ATOM   3830  N   ILE A 238      57.120  43.550  65.590  1.00  0.00           N
ATOM   3831  HN  ILE A 238      57.130  43.580  66.600  1.00  0.00           H
ATOM   3832  CA  ILE A 238      57.180  42.310  64.980  1.00  0.00           C
ATOM   3833  HA  ILE A 238      58.130  42.300  64.480  1.00  0.00           H
ATOM   3834  CB  ILE A 238      56.980  41.120  65.940  1.00  0.00           C
ATOM   3835  HB  ILE A 238      56.100  41.420  66.550  1.00  0.00           H
ATOM   3836  CG2 ILE A 238      56.730  39.710  65.270  1.00  0.00           C
ATOM   3837 HG21 ILE A 238      56.640  38.870  66.010  1.00  0.00           H
ATOM   3838 HG22 ILE A 238      57.600  39.420  64.640  1.00  0.00           H
ATOM   3839 HG23 ILE A 238      55.770  39.730  64.720  1.00  0.00           H
ATOM   3840  CG1 ILE A 238      58.310  41.040  66.820  1.00  0.00           C
ATOM   3841 HG11 ILE A 238      58.600  42.070  67.110  1.00  0.00           H
ATOM   3842 HG12 ILE A 238      59.190  40.730  66.210  1.00  0.00           H
ATOM   3843  CD  ILE A 238      58.200  40.100  68.060  1.00  0.00           C
ATOM   3844  HD1 ILE A 238      57.960  39.060  67.740  1.00  0.00           H
ATOM   3845  HD2 ILE A 238      57.340  40.340  68.720  1.00  0.00           H
ATOM   3846  HD3 ILE A 238      59.080  40.150  68.740  1.00  0.00           H
ATOM   3847  C   ILE A 238      56.210  42.130  63.800  1.00  0.00           C
ATOM   3848  O   ILE A 238      56.560  41.820  62.700  1.00  0.00           O
ATOM   3849  N   VAL A 239      54.950  42.410  64.110  1.00  0.00           N
ATOM   3850  HN  VAL A 239      54.610  42.620  65.020  1.00  0.00           H
ATOM   3851  CA  VAL A 239      53.890  42.280  63.140  1.00  0.00           C
ATOM   3852  HA  VAL A 239      53.960  41.290  62.710  1.00  0.00           H
ATOM   3853  CB  VAL A 239      52.550  42.320  63.800  1.00  0.00           C
ATOM   3854  HB  VAL A 239      52.500  43.110  64.580  1.00  0.00           H
ATOM   3855  CG1 VAL A 239      51.430  42.640  62.780  1.00  0.00           C
ATOM   3856 HG11 VAL A 239      50.430  42.680  63.280  1.00  0.00           H
ATOM   3857 HG12 VAL A 239      51.490  41.810  62.030  1.00  0.00           H
ATOM   3858 HG13 VAL A 239      51.610  43.570  62.220  1.00  0.00           H
ATOM   3859  CG2 VAL A 239      52.260  40.960  64.540  1.00  0.00           C
ATOM   3860 HG21 VAL A 239      51.220  40.970  64.920  1.00  0.00           H
ATOM   3861 HG22 VAL A 239      52.860  40.950  65.470  1.00  0.00           H
ATOM   3862 HG23 VAL A 239      52.340  40.040  63.930  1.00  0.00           H
ATOM   3863  C   VAL A 239      54.060  43.190  61.970  1.00  0.00           C
ATOM   3864  O   VAL A 239      54.080  42.720  60.840  1.00  0.00           O
ATOM   3865  N   PHE A 240      54.410  44.520  62.070  1.00  0.00           N
ATOM   3866  HN  PHE A 240      54.500  44.930  62.980  1.00  0.00           H
ATOM   3867  CA  PHE A 240      54.820  45.430  60.990  1.00  0.00           C
ATOM   3868  HA  PHE A 240      53.980  45.500  60.310  1.00  0.00           H
ATOM   3869  CB  PHE A 240      55.030  46.780  61.610  1.00  0.00           C
ATOM   3870  HB1 PHE A 240      55.830  46.750  62.390  1.00  0.00           H
ATOM   3871  HB2 PHE A 240      54.040  47.210  61.910  1.00  0.00           H
ATOM   3872  CG  PHE A 240      55.550  48.020  60.750  1.00  0.00           C
ATOM   3873  CD1 PHE A 240      56.360  49.040  61.360  1.00  0.00           C
ATOM   3874  HD1 PHE A 240      56.650  49.000  62.390  1.00  0.00           H
ATOM   3875  CE1 PHE A 240      56.600  50.200  60.550  1.00  0.00           C
ATOM   3876  HE1 PHE A 240      57.150  51.050  60.910  1.00  0.00           H
ATOM   3877  CZ  PHE A 240      56.060  50.350  59.310  1.00  0.00           C
ATOM   3878  HZ  PHE A 240      56.130  51.230  58.680  1.00  0.00           H
ATOM   3879  CD2 PHE A 240      55.260  48.020  59.370  1.00  0.00           C
ATOM   3880  HD2 PHE A 240      54.770  47.210  58.860  1.00  0.00           H
ATOM   3881  CE2 PHE A 240      55.460  49.220  58.670  1.00  0.00           C
ATOM   3882  HE2 PHE A 240      55.140  49.330  57.640  1.00  0.00           H
ATOM   3883  C   PHE A 240      55.940  44.940  60.030  1.00  0.00           C
ATOM   3884  O   PHE A 240      55.850  44.980  58.820  1.00  0.00           O
ATOM   3885  N   VAL A 241      57.060  44.460  60.730  1.00  0.00           N
ATOM   3886  HN  VAL A 241      57.190  44.550  61.710  1.00  0.00           H
ATOM   3887  CA  VAL A 241      58.060  43.760  60.000  1.00  0.00           C
ATOM   3888  HA  VAL A 241      58.360  44.340  59.140  1.00  0.00           H
ATOM   3889  CB  VAL A 241      59.280  43.490  60.940  1.00  0.00           C
ATOM   3890  HB  VAL A 241      58.930  43.070  61.910  1.00  0.00           H
ATOM   3891  CG1 VAL A 241      60.300  42.510  60.440  1.00  0.00           C
ATOM   3892 HG11 VAL A 241      60.990  42.830  59.640  1.00  0.00           H
ATOM   3893 HG12 VAL A 241      59.870  41.540  60.120  1.00  0.00           H
ATOM   3894 HG13 VAL A 241      60.990  42.140  61.230  1.00  0.00           H
ATOM   3895  CG2 VAL A 241      59.930  44.770  61.350  1.00  0.00           C
ATOM   3896 HG21 VAL A 241      60.480  45.170  60.470  1.00  0.00           H
ATOM   3897 HG22 VAL A 241      60.760  44.620  62.080  1.00  0.00           H
ATOM   3898 HG23 VAL A 241      59.150  45.400  61.820  1.00  0.00           H
ATOM   3899  C   VAL A 241      57.660  42.550  59.270  1.00  0.00           C
ATOM   3900  O   VAL A 241      57.980  42.320  58.140  1.00  0.00           O
ATOM   3901  N   ILE A 242      56.830  41.650  59.890  1.00  0.00           N
ATOM   3902  HN  ILE A 242      56.600  41.840  60.830  1.00  0.00           H
ATOM   3903  CA  ILE A 242      56.650  40.280  59.240  1.00  0.00           C
ATOM   3904  HA  ILE A 242      57.590  40.050  58.740  1.00  0.00           H
ATOM   3905  CB  ILE A 242      56.400  39.090  60.120  1.00  0.00           C
ATOM   3906  HB  ILE A 242      56.180  38.190  59.500  1.00  0.00           H
ATOM   3907  CG2 ILE A 242      57.670  38.840  60.980  1.00  0.00           C
ATOM   3908 HG21 ILE A 242      57.900  39.550  61.810  1.00  0.00           H
ATOM   3909 HG22 ILE A 242      58.580  38.810  60.350  1.00  0.00           H
ATOM   3910 HG23 ILE A 242      57.650  37.830  61.450  1.00  0.00           H
ATOM   3911  CG1 ILE A 242      55.240  39.150  61.170  1.00  0.00           C
ATOM   3912 HG11 ILE A 242      55.360  39.950  61.930  1.00  0.00           H
ATOM   3913 HG12 ILE A 242      55.310  38.150  61.670  1.00  0.00           H
ATOM   3914  CD  ILE A 242      53.820  39.300  60.610  1.00  0.00           C
ATOM   3915  HD1 ILE A 242      52.980  39.000  61.260  1.00  0.00           H
ATOM   3916  HD2 ILE A 242      53.710  38.750  59.660  1.00  0.00           H
ATOM   3917  HD3 ILE A 242      53.660  40.380  60.380  1.00  0.00           H
ATOM   3918  C   ILE A 242      55.680  40.430  58.060  1.00  0.00           C
ATOM   3919  O   ILE A 242      55.580  39.680  57.070  1.00  0.00           O
ATOM   3920  N   CYS A 243      54.860  41.480  58.150  1.00  0.00           N
ATOM   3921  HN  CYS A 243      54.890  42.000  59.000  1.00  0.00           H
ATOM   3922  CA  CYS A 243      53.950  41.800  57.070  1.00  0.00           C
ATOM   3923  HA  CYS A 243      53.520  40.930  56.600  1.00  0.00           H
ATOM   3924  CB  CYS A 243      52.730  42.750  57.450  1.00  0.00           C
ATOM   3925  HB1 CYS A 243      52.080  43.010  56.610  1.00  0.00           H
ATOM   3926  HB2 CYS A 243      53.160  43.660  57.920  1.00  0.00           H
ATOM   3927  SG  CYS A 243      51.710  41.860  58.630  1.00  0.00           S
ATOM   3928  HG1 CYS A 243      52.550  41.900  59.650  1.00  0.00           H
ATOM   3929  C   CYS A 243      54.550  42.570  55.900  1.00  0.00           C
ATOM   3930  O   CYS A 243      53.970  42.390  54.840  1.00  0.00           O
ATOM   3931  N   PHE A 244      55.600  43.410  56.020  1.00  0.00           N
ATOM   3932  HN  PHE A 244      55.970  43.640  56.920  1.00  0.00           H
ATOM   3933  CA  PHE A 244      56.320  44.150  55.030  1.00  0.00           C
ATOM   3934  HA  PHE A 244      55.700  44.380  54.180  1.00  0.00           H
ATOM   3935  CB  PHE A 244      56.670  45.530  55.630  1.00  0.00           C
ATOM   3936  HB1 PHE A 244      57.370  46.070  54.960  1.00  0.00           H
ATOM   3937  HB2 PHE A 244      57.040  45.520  56.670  1.00  0.00           H
ATOM   3938  CG  PHE A 244      55.450  46.590  55.510  1.00  0.00           C
ATOM   3939  CD1 PHE A 244      55.580  47.770  54.680  1.00  0.00           C
ATOM   3940  HD1 PHE A 244      56.510  47.930  54.140  1.00  0.00           H
ATOM   3941  CE1 PHE A 244      54.550  48.690  54.540  1.00  0.00           C
ATOM   3942  HE1 PHE A 244      54.660  49.560  53.910  1.00  0.00           H
ATOM   3943  CZ  PHE A 244      53.280  48.490  55.180  1.00  0.00           C
ATOM   3944  HZ  PHE A 244      52.490  49.220  55.140  1.00  0.00           H
ATOM   3945  CD2 PHE A 244      54.200  46.480  56.210  1.00  0.00           C
ATOM   3946  HD2 PHE A 244      54.070  45.700  56.950  1.00  0.00           H
ATOM   3947  CE2 PHE A 244      53.120  47.340  56.000  1.00  0.00           C
ATOM   3948  HE2 PHE A 244      52.190  47.130  56.510  1.00  0.00           H
ATOM   3949  C   PHE A 244      57.610  43.570  54.560  1.00  0.00           C
ATOM   3950  O   PHE A 244      58.150  44.050  53.540  1.00  0.00           O
ATOM   3951  N   LEU A 245      58.250  42.640  55.280  1.00  0.00           N
ATOM   3952  HN  LEU A 245      57.880  42.400  56.180  1.00  0.00           H
ATOM   3953  CA  LEU A 245      59.520  42.040  54.900  1.00  0.00           C
ATOM   3954  HA  LEU A 245      60.130  42.930  54.830  1.00  0.00           H
ATOM   3955  CB  LEU A 245      60.100  41.250  56.120  1.00  0.00           C
ATOM   3956  HB1 LEU A 245      59.390  40.480  56.470  1.00  0.00           H
ATOM   3957  HB2 LEU A 245      60.320  41.900  56.990  1.00  0.00           H
ATOM   3958  CG  LEU A 245      61.430  40.570  55.900  1.00  0.00           C
ATOM   3959  HG  LEU A 245      61.340  39.780  55.140  1.00  0.00           H
ATOM   3960  CD1 LEU A 245      62.570  41.540  55.600  1.00  0.00           C
ATOM   3961 HD11 LEU A 245      62.240  42.180  54.760  1.00  0.00           H
ATOM   3962 HD12 LEU A 245      63.380  40.950  55.110  1.00  0.00           H
ATOM   3963 HD13 LEU A 245      63.000  42.120  56.450  1.00  0.00           H
ATOM   3964  CD2 LEU A 245      61.730  39.810  57.230  1.00  0.00           C
ATOM   3965 HD21 LEU A 245      62.740  39.330  57.160  1.00  0.00           H
ATOM   3966 HD22 LEU A 245      60.970  39.060  57.560  1.00  0.00           H
ATOM   3967 HD23 LEU A 245      61.760  40.530  58.080  1.00  0.00           H
ATOM   3968  C   LEU A 245      59.550  41.210  53.600  1.00  0.00           C
ATOM   3969  O   LEU A 245      60.400  41.430  52.730  1.00  0.00           O
ATOM   3970  N   PRO A 246      58.630  40.250  53.370  1.00  0.00           N
ATOM   3971  CD  PRO A 246      57.570  39.850  54.280  1.00  0.00           C
ATOM   3972  HD1 PRO A 246      56.860  40.700  54.220  1.00  0.00           H
ATOM   3973  HD2 PRO A 246      57.920  39.600  55.300  1.00  0.00           H
ATOM   3974  CA  PRO A 246      58.450  39.560  52.030  1.00  0.00           C
ATOM   3975  HA  PRO A 246      59.300  38.900  51.980  1.00  0.00           H
ATOM   3976  CB  PRO A 246      57.190  38.690  52.140  1.00  0.00           C
ATOM   3977  HB1 PRO A 246      57.370  37.770  51.550  1.00  0.00           H
ATOM   3978  HB2 PRO A 246      56.250  39.170  51.800  1.00  0.00           H
ATOM   3979  CG  PRO A 246      56.960  38.560  53.720  1.00  0.00           C
ATOM   3980  HG1 PRO A 246      55.990  38.250  54.160  1.00  0.00           H
ATOM   3981  HG2 PRO A 246      57.760  37.860  54.050  1.00  0.00           H
ATOM   3982  C   PRO A 246      58.520  40.390  50.760  1.00  0.00           C
ATOM   3983  O   PRO A 246      59.220  40.100  49.780  1.00  0.00           O
ATOM   3984  N   SER A 247      57.680  41.410  50.620  1.00  0.00           N
ATOM   3985  HN  SER A 247      57.090  41.570  51.410  1.00  0.00           H
ATOM   3986  CA  SER A 247      57.490  42.330  49.540  1.00  0.00           C
ATOM   3987  HA  SER A 247      57.390  41.680  48.680  1.00  0.00           H
ATOM   3988  CB  SER A 247      56.200  43.220  49.770  1.00  0.00           C
ATOM   3989  HB1 SER A 247      55.380  42.490  49.930  1.00  0.00           H
ATOM   3990  HB2 SER A 247      56.120  43.730  48.780  1.00  0.00           H
ATOM   3991  OG  SER A 247      56.300  44.200  50.800  1.00  0.00           O
ATOM   3992  HG1 SER A 247      56.040  43.770  51.610  1.00  0.00           H
ATOM   3993  C   SER A 247      58.750  43.150  49.330  1.00  0.00           C
ATOM   3994  O   SER A 247      59.190  43.310  48.210  1.00  0.00           O
ATOM   3995  N   VAL A 248      59.400  43.690  50.430  1.00  0.00           N
ATOM   3996  HN  VAL A 248      58.840  43.650  51.250  1.00  0.00           H
ATOM   3997  CA  VAL A 248      60.720  44.300  50.430  1.00  0.00           C
ATOM   3998  HA  VAL A 248      60.790  45.150  49.770  1.00  0.00           H
ATOM   3999  CB  VAL A 248      61.170  44.770  51.790  1.00  0.00           C
ATOM   4000  HB  VAL A 248      60.980  44.030  52.610  1.00  0.00           H
ATOM   4001  CG1 VAL A 248      62.700  45.130  51.790  1.00  0.00           C
ATOM   4002 HG11 VAL A 248      62.880  45.500  52.820  1.00  0.00           H
ATOM   4003 HG12 VAL A 248      63.010  45.910  51.060  1.00  0.00           H
ATOM   4004 HG13 VAL A 248      63.320  44.210  51.680  1.00  0.00           H
ATOM   4005  CG2 VAL A 248      60.380  46.030  52.110  1.00  0.00           C
ATOM   4006 HG21 VAL A 248      60.450  46.220  53.200  1.00  0.00           H
ATOM   4007 HG22 VAL A 248      59.330  45.750  51.880  1.00  0.00           H
ATOM   4008 HG23 VAL A 248      60.630  46.920  51.480  1.00  0.00           H
ATOM   4009  C   VAL A 248      61.890  43.290  49.840  1.00  0.00           C
ATOM   4010  O   VAL A 248      62.670  43.630  48.970  1.00  0.00           O
ATOM   4011  N   VAL A 249      61.960  42.050  50.360  1.00  0.00           N
ATOM   4012  HN  VAL A 249      61.450  41.710  51.140  1.00  0.00           H
ATOM   4013  CA  VAL A 249      62.890  41.090  49.810  1.00  0.00           C
ATOM   4014  HA  VAL A 249      63.860  41.540  49.920  1.00  0.00           H
ATOM   4015  CB  VAL A 249      62.950  39.870  50.740  1.00  0.00           C
ATOM   4016  HB  VAL A 249      61.960  39.410  50.900  1.00  0.00           H
ATOM   4017  CG1 VAL A 249      63.960  38.730  50.300  1.00  0.00           C
ATOM   4018 HG11 VAL A 249      63.960  37.930  51.060  1.00  0.00           H
ATOM   4019 HG12 VAL A 249      65.010  39.060  50.140  1.00  0.00           H
ATOM   4020 HG13 VAL A 249      63.460  38.290  49.400  1.00  0.00           H
ATOM   4021  CG2 VAL A 249      63.430  40.250  52.140  1.00  0.00           C
ATOM   4022 HG21 VAL A 249      64.390  40.770  52.000  1.00  0.00           H
ATOM   4023 HG22 VAL A 249      63.590  39.370  52.800  1.00  0.00           H
ATOM   4024 HG23 VAL A 249      62.760  40.980  52.660  1.00  0.00           H
ATOM   4025  C   VAL A 249      62.730  40.620  48.420  1.00  0.00           C
ATOM   4026  O   VAL A 249      63.710  40.410  47.690  1.00  0.00           O
ATOM   4027  N   VAL A 250      61.430  40.470  47.980  1.00  0.00           N
ATOM   4028  HN  VAL A 250      60.710  40.490  48.660  1.00  0.00           H
ATOM   4029  CA  VAL A 250      61.130  40.320  46.560  1.00  0.00           C
ATOM   4030  HA  VAL A 250      61.660  39.480  46.130  1.00  0.00           H
ATOM   4031  CB  VAL A 250      59.590  39.940  46.530  1.00  0.00           C
ATOM   4032  HB  VAL A 250      59.020  40.500  47.310  1.00  0.00           H
ATOM   4033  CG1 VAL A 250      58.950  40.260  45.170  1.00  0.00           C
ATOM   4034 HG11 VAL A 250      58.980  41.380  45.080  1.00  0.00           H
ATOM   4035 HG12 VAL A 250      57.930  39.870  44.960  1.00  0.00           H
ATOM   4036 HG13 VAL A 250      59.600  39.860  44.360  1.00  0.00           H
ATOM   4037  CG2 VAL A 250      59.400  38.420  46.840  1.00  0.00           C
ATOM   4038 HG21 VAL A 250      60.000  38.210  47.750  1.00  0.00           H
ATOM   4039 HG22 VAL A 250      59.670  37.770  45.980  1.00  0.00           H
ATOM   4040 HG23 VAL A 250      58.330  38.200  47.000  1.00  0.00           H
ATOM   4041  C   VAL A 250      61.470  41.580  45.720  1.00  0.00           C
ATOM   4042  O   VAL A 250      62.110  41.570  44.680  1.00  0.00           O
ATOM   4043  N   ARG A 251      61.060  42.810  46.210  1.00  0.00           N
ATOM   4044  HN  ARG A 251      60.400  42.860  46.960  1.00  0.00           H
ATOM   4045  CA  ARG A 251      61.370  44.030  45.540  1.00  0.00           C
ATOM   4046  HA  ARG A 251      60.800  44.020  44.620  1.00  0.00           H
ATOM   4047  CB  ARG A 251      60.870  45.230  46.430  1.00  0.00           C
ATOM   4048  HB1 ARG A 251      61.320  45.100  47.450  1.00  0.00           H
ATOM   4049  HB2 ARG A 251      59.790  45.110  46.610  1.00  0.00           H
ATOM   4050  CG  ARG A 251      61.130  46.640  45.920  1.00  0.00           C
ATOM   4051  HG1 ARG A 251      62.200  46.860  46.140  1.00  0.00           H
ATOM   4052  HG2 ARG A 251      60.590  47.330  46.610  1.00  0.00           H
ATOM   4053  CD  ARG A 251      60.680  46.960  44.470  1.00  0.00           C
ATOM   4054  HD1 ARG A 251      61.330  46.410  43.760  1.00  0.00           H
ATOM   4055  HD2 ARG A 251      60.810  48.050  44.350  1.00  0.00           H
ATOM   4056  NE  ARG A 251      59.170  46.660  44.260  1.00  0.00           N
ATOM   4057  HE  ARG A 251      58.600  46.710  45.080  1.00  0.00           H
ATOM   4058  CZ  ARG A 251      58.670  46.130  43.130  1.00  0.00           C
ATOM   4059  NH1 ARG A 251      59.400  45.980  42.050  1.00  0.00           N
ATOM   4060 HH11 ARG A 251      60.340  46.310  42.010  1.00  0.00           H
ATOM   4061 HH12 ARG A 251      59.070  45.550  41.200  1.00  0.00           H
ATOM   4062  NH2 ARG A 251      57.400  45.880  43.060  1.00  0.00           N
ATOM   4063 HH21 ARG A 251      56.830  46.070  43.860  1.00  0.00           H
ATOM   4064 HH22 ARG A 251      57.010  45.650  42.170  1.00  0.00           H
ATOM   4065  C   ARG A 251      62.880  44.300  45.330  1.00  0.00           C
ATOM   4066  O   ARG A 251      63.320  44.630  44.230  1.00  0.00           O
ATOM   4067  N   ILE A 252      63.700  44.080  46.340  1.00  0.00           N
ATOM   4068  HN  ILE A 252      63.330  43.750  47.200  1.00  0.00           H
ATOM   4069  CA  ILE A 252      65.180  44.160  46.230  1.00  0.00           C
ATOM   4070  HA  ILE A 252      65.510  45.070  45.760  1.00  0.00           H
ATOM   4071  CB  ILE A 252      65.810  44.020  47.650  1.00  0.00           C
ATOM   4072  HB  ILE A 252      65.480  43.100  48.190  1.00  0.00           H
ATOM   4073  CG2 ILE A 252      67.360  43.890  47.690  1.00  0.00           C
ATOM   4074 HG21 ILE A 252      67.760  42.890  47.390  1.00  0.00           H
ATOM   4075 HG22 ILE A 252      67.680  44.010  48.740  1.00  0.00           H
ATOM   4076 HG23 ILE A 252      67.770  44.690  47.040  1.00  0.00           H
ATOM   4077  CG1 ILE A 252      65.360  45.250  48.520  1.00  0.00           C
ATOM   4078 HG11 ILE A 252      65.630  45.010  49.580  1.00  0.00           H
ATOM   4079 HG12 ILE A 252      64.250  45.160  48.540  1.00  0.00           H
ATOM   4080  CD  ILE A 252      65.860  46.660  48.170  1.00  0.00           C
ATOM   4081  HD1 ILE A 252      65.820  46.940  47.100  1.00  0.00           H
ATOM   4082  HD2 ILE A 252      66.950  46.620  48.380  1.00  0.00           H
ATOM   4083  HD3 ILE A 252      65.300  47.400  48.780  1.00  0.00           H
ATOM   4084  C   ILE A 252      65.690  42.980  45.390  1.00  0.00           C
ATOM   4085  O   ILE A 252      66.740  43.120  44.760  1.00  0.00           O
ATOM   4086  N   ARG A 253      65.040  41.790  45.320  1.00  0.00           N
ATOM   4087  HN  ARG A 253      64.180  41.700  45.820  1.00  0.00           H
ATOM   4088  CA  ARG A 253      65.400  40.730  44.370  1.00  0.00           C
ATOM   4089  HA  ARG A 253      66.470  40.630  44.530  1.00  0.00           H
ATOM   4090  CB  ARG A 253      64.700  39.390  44.630  1.00  0.00           C
ATOM   4091  HB1 ARG A 253      63.610  39.600  44.590  1.00  0.00           H
ATOM   4092  HB2 ARG A 253      64.930  39.160  45.690  1.00  0.00           H
ATOM   4093  CG  ARG A 253      64.980  38.310  43.570  1.00  0.00           C
ATOM   4094  HG1 ARG A 253      64.500  38.570  42.600  1.00  0.00           H
ATOM   4095  HG2 ARG A 253      64.360  37.440  43.860  1.00  0.00           H
ATOM   4096  CD  ARG A 253      66.430  37.820  43.490  1.00  0.00           C
ATOM   4097  HD1 ARG A 253      66.760  37.500  44.500  1.00  0.00           H
ATOM   4098  HD2 ARG A 253      67.090  38.660  43.200  1.00  0.00           H
ATOM   4099  NE  ARG A 253      66.610  36.730  42.470  1.00  0.00           N
ATOM   4100  HE  ARG A 253      65.840  36.420  41.900  1.00  0.00           H
ATOM   4101  CZ  ARG A 253      67.790  36.370  42.050  1.00  0.00           C
ATOM   4102  NH1 ARG A 253      68.800  36.640  42.840  1.00  0.00           N
ATOM   4103 HH11 ARG A 253      68.810  37.260  43.620  1.00  0.00           H
ATOM   4104 HH12 ARG A 253      69.700  36.410  42.470  1.00  0.00           H
ATOM   4105  NH2 ARG A 253      67.990  35.660  40.980  1.00  0.00           N
ATOM   4106 HH21 ARG A 253      67.190  35.230  40.550  1.00  0.00           H
ATOM   4107 HH22 ARG A 253      68.900  35.280  40.810  1.00  0.00           H
ATOM   4108  C   ARG A 253      65.220  41.120  42.880  1.00  0.00           C
ATOM   4109  O   ARG A 253      66.010  40.800  42.020  1.00  0.00           O
ATOM   4110  N   ILE A 254      64.130  41.900  42.640  1.00  0.00           N
ATOM   4111  HN  ILE A 254      63.570  42.170  43.420  1.00  0.00           H
ATOM   4112  CA  ILE A 254      63.760  42.420  41.380  1.00  0.00           C
ATOM   4113  HA  ILE A 254      63.780  41.530  40.770  1.00  0.00           H
ATOM   4114  CB  ILE A 254      62.300  42.990  41.350  1.00  0.00           C
ATOM   4115  HB  ILE A 254      62.130  43.610  42.250  1.00  0.00           H
ATOM   4116  CG2 ILE A 254      62.040  43.940  40.150  1.00  0.00           C
ATOM   4117 HG21 ILE A 254      62.630  43.540  39.310  1.00  0.00           H
ATOM   4118 HG22 ILE A 254      62.410  44.960  40.400  1.00  0.00           H
ATOM   4119 HG23 ILE A 254      60.980  44.170  39.910  1.00  0.00           H
ATOM   4120  CG1 ILE A 254      61.270  41.810  41.370  1.00  0.00           C
ATOM   4121 HG11 ILE A 254      61.670  41.060  42.080  1.00  0.00           H
ATOM   4122 HG12 ILE A 254      61.300  41.440  40.320  1.00  0.00           H
ATOM   4123  CD  ILE A 254      59.880  42.240  41.740  1.00  0.00           C
ATOM   4124  HD1 ILE A 254      59.810  42.220  42.850  1.00  0.00           H
ATOM   4125  HD2 ILE A 254      59.130  41.510  41.330  1.00  0.00           H
ATOM   4126  HD3 ILE A 254      59.630  43.240  41.310  1.00  0.00           H
ATOM   4127  C   ILE A 254      64.770  43.410  40.950  1.00  0.00           C
ATOM   4128  O   ILE A 254      65.270  43.380  39.810  1.00  0.00           O
ATOM   4129  N   PHE A 255      65.160  44.350  41.820  1.00  0.00           N
ATOM   4130  HN  PHE A 255      64.510  44.460  42.570  1.00  0.00           H
ATOM   4131  CA  PHE A 255      66.250  45.290  41.580  1.00  0.00           C
ATOM   4132  HA  PHE A 255      65.800  45.860  40.790  1.00  0.00           H
ATOM   4133  CB  PHE A 255      66.420  46.250  42.740  1.00  0.00           C
ATOM   4134  HB1 PHE A 255      67.380  46.820  42.640  1.00  0.00           H
ATOM   4135  HB2 PHE A 255      66.560  45.630  43.650  1.00  0.00           H
ATOM   4136  CG  PHE A 255      65.230  47.310  42.790  1.00  0.00           C
ATOM   4137  CD1 PHE A 255      64.650  47.430  44.020  1.00  0.00           C
ATOM   4138  HD1 PHE A 255      64.810  46.690  44.780  1.00  0.00           H
ATOM   4139  CE1 PHE A 255      63.720  48.430  44.340  1.00  0.00           C
ATOM   4140  HE1 PHE A 255      63.260  48.560  45.300  1.00  0.00           H
ATOM   4141  CZ  PHE A 255      63.640  49.580  43.520  1.00  0.00           C
ATOM   4142  HZ  PHE A 255      63.000  50.420  43.710  1.00  0.00           H
ATOM   4143  CD2 PHE A 255      64.960  48.360  41.850  1.00  0.00           C
ATOM   4144  HD2 PHE A 255      65.490  48.410  40.910  1.00  0.00           H
ATOM   4145  CE2 PHE A 255      64.180  49.480  42.240  1.00  0.00           C
ATOM   4146  HE2 PHE A 255      64.120  50.360  41.610  1.00  0.00           H
ATOM   4147  C   PHE A 255      67.560  44.670  41.190  1.00  0.00           C
ATOM   4148  O   PHE A 255      68.340  45.140  40.380  1.00  0.00           O
ATOM   4149  N   TRP A 256      67.950  43.510  41.890  1.00  0.00           N
ATOM   4150  HN  TRP A 256      67.440  43.340  42.730  1.00  0.00           H
ATOM   4151  CA  TRP A 256      69.130  42.740  41.650  1.00  0.00           C
ATOM   4152  HA  TRP A 256      69.860  43.530  41.680  1.00  0.00           H
ATOM   4153  CB  TRP A 256      69.250  41.630  42.780  1.00  0.00           C
ATOM   4154  HB1 TRP A 256      68.530  40.830  42.530  1.00  0.00           H
ATOM   4155  HB2 TRP A 256      69.090  42.240  43.700  1.00  0.00           H
ATOM   4156  CG  TRP A 256      70.610  41.130  42.900  1.00  0.00           C
ATOM   4157  CD1 TRP A 256      71.280  40.270  42.090  1.00  0.00           C
ATOM   4158  HD1 TRP A 256      70.850  39.980  41.140  1.00  0.00           H
ATOM   4159  NE1 TRP A 256      72.580  40.190  42.570  1.00  0.00           N
ATOM   4160  HE1 TRP A 256      73.260  39.570  42.270  1.00  0.00           H
ATOM   4161  CE2 TRP A 256      72.670  40.840  43.790  1.00  0.00           C
ATOM   4162  CD2 TRP A 256      71.390  41.400  44.070  1.00  0.00           C
ATOM   4163  CE3 TRP A 256      71.200  42.100  45.240  1.00  0.00           C
ATOM   4164  HE3 TRP A 256      70.250  42.530  45.520  1.00  0.00           H
ATOM   4165  CZ3 TRP A 256      72.220  42.130  46.220  1.00  0.00           C
ATOM   4166  HZ3 TRP A 256      72.270  42.680  47.140  1.00  0.00           H
ATOM   4167  CZ2 TRP A 256      73.700  41.030  44.660  1.00  0.00           C
ATOM   4168  HZ2 TRP A 256      74.630  40.590  44.320  1.00  0.00           H
ATOM   4169  CH2 TRP A 256      73.480  41.650  45.880  1.00  0.00           C
ATOM   4170  HH2 TRP A 256      74.200  41.600  46.690  1.00  0.00           H
ATOM   4171  C   TRP A 256      69.060  42.100  40.290  1.00  0.00           C
ATOM   4172  O   TRP A 256      70.010  42.120  39.580  1.00  0.00           O
ATOM   4173  N   LEU A 257      67.870  41.610  39.780  1.00  0.00           N
ATOM   4174  HN  LEU A 257      67.010  41.450  40.250  1.00  0.00           H
ATOM   4175  CA  LEU A 257      67.760  41.070  38.400  1.00  0.00           C
ATOM   4176  HA  LEU A 257      68.470  40.260  38.330  1.00  0.00           H
ATOM   4177  CB  LEU A 257      66.390  40.540  37.900  1.00  0.00           C
ATOM   4178  HB1 LEU A 257      66.510  39.900  37.000  1.00  0.00           H
ATOM   4179  HB2 LEU A 257      65.720  41.430  37.790  1.00  0.00           H
ATOM   4180  CG  LEU A 257      65.590  39.610  38.830  1.00  0.00           C
ATOM   4181  HG  LEU A 257      65.680  40.090  39.840  1.00  0.00           H
ATOM   4182  CD1 LEU A 257      64.070  39.570  38.390  1.00  0.00           C
ATOM   4183 HD11 LEU A 257      63.650  40.590  38.290  1.00  0.00           H
ATOM   4184 HD12 LEU A 257      63.530  38.840  39.020  1.00  0.00           H
ATOM   4185 HD13 LEU A 257      63.930  39.250  37.330  1.00  0.00           H
ATOM   4186  CD2 LEU A 257      66.160  38.250  38.760  1.00  0.00           C
ATOM   4187 HD21 LEU A 257      65.590  37.460  39.310  1.00  0.00           H
ATOM   4188 HD22 LEU A 257      67.190  38.160  39.160  1.00  0.00           H
ATOM   4189 HD23 LEU A 257      66.290  37.840  37.740  1.00  0.00           H
ATOM   4190  C   LEU A 257      68.140  42.130  37.330  1.00  0.00           C
ATOM   4191  O   LEU A 257      68.860  41.780  36.410  1.00  0.00           O
ATOM   4192  N   LEU A 258      67.710  43.380  37.550  1.00  0.00           N
ATOM   4193  HN  LEU A 258      67.170  43.540  38.370  1.00  0.00           H
ATOM   4194  CA  LEU A 258      67.950  44.540  36.620  1.00  0.00           C
ATOM   4195  HA  LEU A 258      67.720  44.140  35.640  1.00  0.00           H
ATOM   4196  CB  LEU A 258      66.750  45.600  36.840  1.00  0.00           C
ATOM   4197  HB1 LEU A 258      66.900  46.390  36.060  1.00  0.00           H
ATOM   4198  HB2 LEU A 258      66.760  46.070  37.840  1.00  0.00           H
ATOM   4199  CG  LEU A 258      65.340  45.000  36.600  1.00  0.00           C
ATOM   4200  HG  LEU A 258      65.250  43.940  36.880  1.00  0.00           H
ATOM   4201  CD1 LEU A 258      64.380  45.790  37.530  1.00  0.00           C
ATOM   4202 HD11 LEU A 258      63.360  45.390  37.280  1.00  0.00           H
ATOM   4203 HD12 LEU A 258      64.390  46.890  37.350  1.00  0.00           H
ATOM   4204 HD13 LEU A 258      64.650  45.600  38.580  1.00  0.00           H
ATOM   4205  CD2 LEU A 258      64.770  45.100  35.200  1.00  0.00           C
ATOM   4206 HD21 LEU A 258      63.830  44.510  35.100  1.00  0.00           H
ATOM   4207 HD22 LEU A 258      65.550  44.680  34.530  1.00  0.00           H
ATOM   4208 HD23 LEU A 258      64.620  46.140  34.830  1.00  0.00           H
ATOM   4209  C   LEU A 258      69.350  45.070  36.680  1.00  0.00           C
ATOM   4210  O   LEU A 258      69.780  45.710  35.730  1.00  0.00           O
ATOM   4211  N   HSD A 259      70.120  44.830  37.780  1.00  0.00           N
ATOM   4212  HN  HSD A 259      69.540  44.600  38.570  1.00  0.00           H
ATOM   4213  CA  HSD A 259      71.520  45.140  38.060  1.00  0.00           C
ATOM   4214  HA  HSD A 259      71.800  46.040  37.520  1.00  0.00           H
ATOM   4215  CB  HSD A 259      71.810  45.410  39.620  1.00  0.00           C
ATOM   4216  HB1 HSD A 259      72.920  45.480  39.630  1.00  0.00           H
ATOM   4217  HB2 HSD A 259      71.770  44.560  40.330  1.00  0.00           H
ATOM   4218  ND1 HSD A 259      71.970  47.920  39.700  1.00  0.00           N
ATOM   4219  HD1 HSD A 259      72.600  48.010  38.940  1.00  0.00           H
ATOM   4220  CG  HSD A 259      71.460  46.730  40.190  1.00  0.00           C
ATOM   4221  CE1 HSD A 259      71.280  48.910  40.370  1.00  0.00           C
ATOM   4222  HE1 HSD A 259      71.480  49.970  40.240  1.00  0.00           H
ATOM   4223  NE2 HSD A 259      70.450  48.420  41.270  1.00  0.00           N
ATOM   4224  CD2 HSD A 259      70.600  47.050  41.130  1.00  0.00           C
ATOM   4225  HD2 HSD A 259      69.950  46.350  41.640  1.00  0.00           H
ATOM   4226  C   HSD A 259      72.440  44.040  37.440  1.00  0.00           C
ATOM   4227  O   HSD A 259      73.610  44.220  37.210  1.00  0.00           O
ATOM   4228  N   THR A 260      71.910  42.900  37.120  1.00  0.00           N
ATOM   4229  HN  THR A 260      70.930  42.720  37.160  1.00  0.00           H
ATOM   4230  CA  THR A 260      72.790  41.790  36.720  1.00  0.00           C
ATOM   4231  HA  THR A 260      73.840  42.000  36.860  1.00  0.00           H
ATOM   4232  CB  THR A 260      72.630  40.550  37.500  1.00  0.00           C
ATOM   4233  HB  THR A 260      73.090  39.660  37.010  1.00  0.00           H
ATOM   4234  OG1 THR A 260      71.320  40.360  37.950  1.00  0.00           O
ATOM   4235  HG1 THR A 260      71.150  41.040  38.590  1.00  0.00           H
ATOM   4236  CG2 THR A 260      73.330  40.700  38.880  1.00  0.00           C
ATOM   4237 HG21 THR A 260      72.930  41.590  39.400  1.00  0.00           H
ATOM   4238 HG22 THR A 260      74.420  40.850  38.850  1.00  0.00           H
ATOM   4239 HG23 THR A 260      73.130  39.790  39.490  1.00  0.00           H
ATOM   4240  C   THR A 260      72.700  41.550  35.220  1.00  0.00           C
ATOM   4241  O   THR A 260      73.490  40.810  34.590  1.00  0.00           O
ATOM   4242  N   SER A 261      71.730  42.190  34.480  1.00  0.00           N
ATOM   4243  HN  SER A 261      71.090  42.850  34.900  1.00  0.00           H
ATOM   4244  CA  SER A 261      71.370  41.680  33.140  1.00  0.00           C
ATOM   4245  HA  SER A 261      72.220  41.790  32.480  1.00  0.00           H
ATOM   4246  CB  SER A 261      70.830  40.210  33.120  1.00  0.00           C
ATOM   4247  HB1 SER A 261      69.980  40.180  33.830  1.00  0.00           H
ATOM   4248  HB2 SER A 261      71.610  39.490  33.450  1.00  0.00           H
ATOM   4249  OG  SER A 261      70.510  39.800  31.810  1.00  0.00           O
ATOM   4250  HG1 SER A 261      71.340  39.890  31.340  1.00  0.00           H
ATOM   4251  C   SER A 261      70.380  42.700  32.610  1.00  0.00           C
ATOM   4252  O   SER A 261      69.640  43.290  33.400  1.00  0.00           O
ATOM   4253  N   GLY A 262      70.240  42.920  31.250  1.00  0.00           N
ATOM   4254  HN  GLY A 262      70.760  42.280  30.680  1.00  0.00           H
ATOM   4255  CA  GLY A 262      69.350  43.860  30.600  1.00  0.00           C
ATOM   4256  HA1 GLY A 262      69.450  43.760  29.530  1.00  0.00           H
ATOM   4257  HA2 GLY A 262      69.790  44.820  30.860  1.00  0.00           H
ATOM   4258  C   GLY A 262      67.840  43.790  30.810  1.00  0.00           C
ATOM   4259  O   GLY A 262      67.340  42.910  31.540  1.00  0.00           O
ATOM   4260  N   THR A 263      67.060  44.670  30.190  1.00  0.00           N
ATOM   4261  HN  THR A 263      67.380  45.280  29.470  1.00  0.00           H
ATOM   4262  CA  THR A 263      65.600  44.750  30.340  1.00  0.00           C
ATOM   4263  HA  THR A 263      65.340  44.480  31.360  1.00  0.00           H
ATOM   4264  CB  THR A 263      64.850  46.130  30.160  1.00  0.00           C
ATOM   4265  HB  THR A 263      65.210  46.630  29.240  1.00  0.00           H
ATOM   4266  OG1 THR A 263      65.320  47.070  31.080  1.00  0.00           O
ATOM   4267  HG1 THR A 263      66.280  47.010  31.080  1.00  0.00           H
ATOM   4268  CG2 THR A 263      63.350  45.920  30.210  1.00  0.00           C
ATOM   4269 HG21 THR A 263      62.910  46.930  30.050  1.00  0.00           H
ATOM   4270 HG22 THR A 263      63.070  45.470  31.190  1.00  0.00           H
ATOM   4271 HG23 THR A 263      62.890  45.270  29.430  1.00  0.00           H
ATOM   4272  C   THR A 263      65.040  43.700  29.390  1.00  0.00           C
ATOM   4273  O   THR A 263      64.990  43.820  28.180  1.00  0.00           O
ATOM   4274  N   GLN A 264      64.640  42.550  29.910  1.00  0.00           N
ATOM   4275  HN  GLN A 264      64.690  42.450  30.910  1.00  0.00           H
ATOM   4276  CA  GLN A 264      64.010  41.530  29.150  1.00  0.00           C
ATOM   4277  HA  GLN A 264      64.270  41.560  28.110  1.00  0.00           H
ATOM   4278  CB  GLN A 264      64.230  40.190  29.890  1.00  0.00           C
ATOM   4279  HB1 GLN A 264      63.900  39.380  29.200  1.00  0.00           H
ATOM   4280  HB2 GLN A 264      63.570  40.030  30.760  1.00  0.00           H
ATOM   4281  CG  GLN A 264      65.700  39.830  30.140  1.00  0.00           C
ATOM   4282  HG1 GLN A 264      65.830  38.860  30.680  1.00  0.00           H
ATOM   4283  HG2 GLN A 264      66.210  40.540  30.830  1.00  0.00           H
ATOM   4284  CD  GLN A 264      66.560  39.630  28.850  1.00  0.00           C
ATOM   4285  OE1 GLN A 264      67.460  40.390  28.600  1.00  0.00           O
ATOM   4286  NE2 GLN A 264      66.310  38.520  28.110  1.00  0.00           N
ATOM   4287 HE21 GLN A 264      66.950  38.460  27.340  1.00  0.00           H
ATOM   4288 HE22 GLN A 264      65.590  37.880  28.380  1.00  0.00           H
ATOM   4289  C   GLN A 264      62.550  41.720  28.940  1.00  0.00           C
ATOM   4290  O   GLN A 264      61.900  42.640  29.430  1.00  0.00           O
ATOM   4291  N   ASN A 265      61.970  40.840  28.100  1.00  0.00           N
ATOM   4292  HN  ASN A 265      62.500  40.490  27.340  1.00  0.00           H
ATOM   4293  CA  ASN A 265      60.560  40.750  27.860  1.00  0.00           C
ATOM   4294  HA  ASN A 265      60.230  41.660  27.380  1.00  0.00           H
ATOM   4295  CB  ASN A 265      60.240  39.680  26.860  1.00  0.00           C
ATOM   4296  HB1 ASN A 265      60.820  38.830  27.290  1.00  0.00           H
ATOM   4297  HB2 ASN A 265      60.590  39.910  25.830  1.00  0.00           H
ATOM   4298  CG  ASN A 265      58.830  39.200  26.600  1.00  0.00           C
ATOM   4299  OD1 ASN A 265      58.220  38.490  27.370  1.00  0.00           O
ATOM   4300  ND2 ASN A 265      58.160  39.700  25.460  1.00  0.00           N
ATOM   4301 HD21 ASN A 265      57.170  39.570  25.450  1.00  0.00           H
ATOM   4302 HD22 ASN A 265      58.560  40.450  24.930  1.00  0.00           H
ATOM   4303  C   ASN A 265      59.750  40.690  29.110  1.00  0.00           C
ATOM   4304  O   ASN A 265      60.160  40.060  30.080  1.00  0.00           O
ATOM   4305  N   CYS A 266      58.610  41.380  29.210  1.00  0.00           N
ATOM   4306  HN  CYS A 266      58.260  41.670  28.320  1.00  0.00           H
ATOM   4307  CA  CYS A 266      57.830  41.610  30.330  1.00  0.00           C
ATOM   4308  HA  CYS A 266      58.530  42.030  31.050  1.00  0.00           H
ATOM   4309  CB  CYS A 266      56.700  42.650  30.130  1.00  0.00           C
ATOM   4310  HB1 CYS A 266      57.170  43.650  29.990  1.00  0.00           H
ATOM   4311  HB2 CYS A 266      56.150  42.580  31.100  1.00  0.00           H
ATOM   4312  SG  CYS A 266      55.500  42.070  28.870  1.00  0.00           S
ATOM   4313  C   CYS A 266      57.340  40.280  30.890  1.00  0.00           C
ATOM   4314  O   CYS A 266      57.050  40.170  32.030  1.00  0.00           O
ATOM   4315  N   GLU A 267      57.170  39.160  30.120  1.00  0.00           N
ATOM   4316  HN  GLU A 267      57.330  39.060  29.140  1.00  0.00           H
ATOM   4317  CA  GLU A 267      56.650  37.970  30.770  1.00  0.00           C
ATOM   4318  HA  GLU A 267      55.780  38.160  31.390  1.00  0.00           H
ATOM   4319  CB  GLU A 267      56.200  36.910  29.750  1.00  0.00           C
ATOM   4320  HB1 GLU A 267      55.670  36.040  30.180  1.00  0.00           H
ATOM   4321  HB2 GLU A 267      57.140  36.590  29.230  1.00  0.00           H
ATOM   4322  CG  GLU A 267      55.280  37.480  28.670  1.00  0.00           C
ATOM   4323  HG1 GLU A 267      55.610  38.470  28.290  1.00  0.00           H
ATOM   4324  HG2 GLU A 267      54.280  37.580  29.120  1.00  0.00           H
ATOM   4325  CD  GLU A 267      55.120  36.710  27.410  1.00  0.00           C
ATOM   4326  OE1 GLU A 267      54.050  36.910  26.760  1.00  0.00           O
ATOM   4327  OE2 GLU A 267      56.080  35.990  26.990  1.00  0.00           O
ATOM   4328  C   GLU A 267      57.600  37.360  31.620  1.00  0.00           C
ATOM   4329  O   GLU A 267      57.330  36.720  32.650  1.00  0.00           O
ATOM   4330  N   VAL A 268      58.880  37.600  31.230  1.00  0.00           N
ATOM   4331  HN  VAL A 268      59.100  38.030  30.350  1.00  0.00           H
ATOM   4332  CA  VAL A 268      60.060  37.070  31.830  1.00  0.00           C
ATOM   4333  HA  VAL A 268      59.930  36.000  31.970  1.00  0.00           H
ATOM   4334  CB  VAL A 268      61.370  37.210  30.990  1.00  0.00           C
ATOM   4335  HB  VAL A 268      61.770  38.220  31.240  1.00  0.00           H
ATOM   4336  CG1 VAL A 268      62.430  36.250  31.570  1.00  0.00           C
ATOM   4337 HG11 VAL A 268      62.220  35.230  31.170  1.00  0.00           H
ATOM   4338 HG12 VAL A 268      62.470  36.160  32.680  1.00  0.00           H
ATOM   4339 HG13 VAL A 268      63.470  36.440  31.210  1.00  0.00           H
ATOM   4340  CG2 VAL A 268      61.130  37.060  29.470  1.00  0.00           C
ATOM   4341 HG21 VAL A 268      62.060  37.200  28.890  1.00  0.00           H
ATOM   4342 HG22 VAL A 268      60.440  37.850  29.070  1.00  0.00           H
ATOM   4343 HG23 VAL A 268      60.600  36.100  29.320  1.00  0.00           H
ATOM   4344  C   VAL A 268      60.180  37.480  33.320  1.00  0.00           C
ATOM   4345  O   VAL A 268      60.590  36.730  34.230  1.00  0.00           O
ATOM   4346  N   TYR A 269      59.740  38.700  33.620  1.00  0.00           N
ATOM   4347  HN  TYR A 269      59.430  39.330  32.900  1.00  0.00           H
ATOM   4348  CA  TYR A 269      59.790  39.150  35.020  1.00  0.00           C
ATOM   4349  HA  TYR A 269      60.590  38.660  35.530  1.00  0.00           H
ATOM   4350  CB  TYR A 269      60.010  40.730  35.170  1.00  0.00           C
ATOM   4351  HB1 TYR A 269      60.030  41.100  36.220  1.00  0.00           H
ATOM   4352  HB2 TYR A 269      59.250  41.290  34.590  1.00  0.00           H
ATOM   4353  CG  TYR A 269      61.380  41.220  34.590  1.00  0.00           C
ATOM   4354  CD1 TYR A 269      62.520  41.210  35.310  1.00  0.00           C
ATOM   4355  HD1 TYR A 269      62.520  40.880  36.340  1.00  0.00           H
ATOM   4356  CE1 TYR A 269      63.680  41.720  34.770  1.00  0.00           C
ATOM   4357  HE1 TYR A 269      64.540  41.820  35.410  1.00  0.00           H
ATOM   4358  CZ  TYR A 269      63.650  42.170  33.440  1.00  0.00           C
ATOM   4359  OH  TYR A 269      64.850  42.560  32.870  1.00  0.00           O
ATOM   4360  HH  TYR A 269      65.610  42.160  33.300  1.00  0.00           H
ATOM   4361  CD2 TYR A 269      61.330  41.700  33.270  1.00  0.00           C
ATOM   4362  HD2 TYR A 269      60.440  41.780  32.650  1.00  0.00           H
ATOM   4363  CE2 TYR A 269      62.470  42.240  32.710  1.00  0.00           C
ATOM   4364  HE2 TYR A 269      62.550  42.550  31.670  1.00  0.00           H
ATOM   4365  C   TYR A 269      58.540  38.880  35.780  1.00  0.00           C
ATOM   4366  O   TYR A 269      58.450  39.270  36.930  1.00  0.00           O
ATOM   4367  N   ARG A 270      57.500  38.160  35.230  1.00  0.00           N
ATOM   4368  HN  ARG A 270      57.640  37.850  34.280  1.00  0.00           H
ATOM   4369  CA  ARG A 270      56.200  37.940  35.860  1.00  0.00           C
ATOM   4370  HA  ARG A 270      55.850  38.880  36.270  1.00  0.00           H
ATOM   4371  CB  ARG A 270      55.040  37.510  34.990  1.00  0.00           C
ATOM   4372  HB1 ARG A 270      54.210  37.040  35.580  1.00  0.00           H
ATOM   4373  HB2 ARG A 270      55.190  36.720  34.220  1.00  0.00           H
ATOM   4374  CG  ARG A 270      54.420  38.760  34.230  1.00  0.00           C
ATOM   4375  HG1 ARG A 270      53.820  38.430  33.350  1.00  0.00           H
ATOM   4376  HG2 ARG A 270      55.300  39.160  33.690  1.00  0.00           H
ATOM   4377  CD  ARG A 270      53.780  39.790  35.060  1.00  0.00           C
ATOM   4378  HD1 ARG A 270      53.420  40.640  34.440  1.00  0.00           H
ATOM   4379  HD2 ARG A 270      54.360  40.130  35.940  1.00  0.00           H
ATOM   4380  NE  ARG A 270      52.570  39.060  35.580  1.00  0.00           N
ATOM   4381  HE  ARG A 270      52.300  38.240  35.070  1.00  0.00           H
ATOM   4382  CZ  ARG A 270      51.680  39.740  36.220  1.00  0.00           C
ATOM   4383  NH1 ARG A 270      51.860  40.870  36.800  1.00  0.00           N
ATOM   4384 HH11 ARG A 270      52.770  41.100  37.150  1.00  0.00           H
ATOM   4385 HH12 ARG A 270      51.000  41.290  37.080  1.00  0.00           H
ATOM   4386  NH2 ARG A 270      50.390  39.370  36.230  1.00  0.00           N
ATOM   4387 HH21 ARG A 270      49.710  40.020  36.590  1.00  0.00           H
ATOM   4388 HH22 ARG A 270      50.220  38.400  36.120  1.00  0.00           H
ATOM   4389  C   ARG A 270      56.220  37.160  37.130  1.00  0.00           C
ATOM   4390  O   ARG A 270      55.720  37.720  38.100  1.00  0.00           O
ATOM   4391  N   SER A 271      57.060  36.090  37.220  1.00  0.00           N
ATOM   4392  HN  SER A 271      57.530  35.740  36.410  1.00  0.00           H
ATOM   4393  CA  SER A 271      57.080  35.360  38.490  1.00  0.00           C
ATOM   4394  HA  SER A 271      56.040  35.180  38.690  1.00  0.00           H
ATOM   4395  CB  SER A 271      57.850  33.990  38.340  1.00  0.00           C
ATOM   4396  HB1 SER A 271      57.570  33.510  37.390  1.00  0.00           H
ATOM   4397  HB2 SER A 271      57.510  33.450  39.260  1.00  0.00           H
ATOM   4398  OG  SER A 271      59.230  34.100  38.300  1.00  0.00           O
ATOM   4399  HG1 SER A 271      59.670  33.290  38.070  1.00  0.00           H
ATOM   4400  C   SER A 271      57.550  36.060  39.740  1.00  0.00           C
ATOM   4401  O   SER A 271      56.980  35.800  40.830  1.00  0.00           O
ATOM   4402  N   VAL A 272      58.470  37.030  39.690  1.00  0.00           N
ATOM   4403  HN  VAL A 272      58.910  37.150  38.810  1.00  0.00           H
ATOM   4404  CA  VAL A 272      58.600  38.030  40.780  1.00  0.00           C
ATOM   4405  HA  VAL A 272      58.710  37.500  41.720  1.00  0.00           H
ATOM   4406  CB  VAL A 272      60.010  38.600  40.820  1.00  0.00           C
ATOM   4407  HB  VAL A 272      60.050  39.440  41.550  1.00  0.00           H
ATOM   4408  CG1 VAL A 272      61.010  37.520  41.300  1.00  0.00           C
ATOM   4409 HG11 VAL A 272      62.050  37.890  41.350  1.00  0.00           H
ATOM   4410 HG12 VAL A 272      61.020  36.590  40.680  1.00  0.00           H
ATOM   4411 HG13 VAL A 272      60.730  37.240  42.340  1.00  0.00           H
ATOM   4412  CG2 VAL A 272      60.400  39.150  39.450  1.00  0.00           C
ATOM   4413 HG21 VAL A 272      61.460  39.490  39.470  1.00  0.00           H
ATOM   4414 HG22 VAL A 272      59.740  39.990  39.180  1.00  0.00           H
ATOM   4415 HG23 VAL A 272      60.300  38.410  38.620  1.00  0.00           H
ATOM   4416  C   VAL A 272      57.600  39.110  41.000  1.00  0.00           C
ATOM   4417  O   VAL A 272      57.250  39.310  42.180  1.00  0.00           O
ATOM   4418  N   ASP A 273      57.040  39.680  39.900  1.00  0.00           N
ATOM   4419  HN  ASP A 273      57.410  39.600  38.980  1.00  0.00           H
ATOM   4420  CA  ASP A 273      55.920  40.650  40.010  1.00  0.00           C
ATOM   4421  HA  ASP A 273      56.220  41.480  40.640  1.00  0.00           H
ATOM   4422  CB  ASP A 273      55.540  41.320  38.680  1.00  0.00           C
ATOM   4423  HB1 ASP A 273      55.070  40.580  37.990  1.00  0.00           H
ATOM   4424  HB2 ASP A 273      56.490  41.620  38.180  1.00  0.00           H
ATOM   4425  CG  ASP A 273      54.610  42.560  38.900  1.00  0.00           C
ATOM   4426  OD1 ASP A 273      53.610  42.630  38.130  1.00  0.00           O
ATOM   4427  OD2 ASP A 273      54.880  43.380  39.800  1.00  0.00           O
ATOM   4428  C   ASP A 273      54.650  40.060  40.700  1.00  0.00           C
ATOM   4429  O   ASP A 273      53.950  40.520  41.600  1.00  0.00           O
ATOM   4430  N   LEU A 274      54.480  38.760  40.400  1.00  0.00           N
ATOM   4431  HN  LEU A 274      55.040  38.340  39.690  1.00  0.00           H
ATOM   4432  CA  LEU A 274      53.410  38.000  40.950  1.00  0.00           C
ATOM   4433  HA  LEU A 274      52.540  38.630  40.900  1.00  0.00           H
ATOM   4434  CB  LEU A 274      53.280  36.700  40.130  1.00  0.00           C
ATOM   4435  HB1 LEU A 274      52.770  35.890  40.700  1.00  0.00           H
ATOM   4436  HB2 LEU A 274      54.310  36.290  39.990  1.00  0.00           H
ATOM   4437  CG  LEU A 274      52.500  36.920  38.790  1.00  0.00           C
ATOM   4438  HG  LEU A 274      53.060  37.750  38.300  1.00  0.00           H
ATOM   4439  CD1 LEU A 274      52.670  35.660  37.900  1.00  0.00           C
ATOM   4440 HD11 LEU A 274      53.750  35.510  37.760  1.00  0.00           H
ATOM   4441 HD12 LEU A 274      52.280  35.960  36.900  1.00  0.00           H
ATOM   4442 HD13 LEU A 274      52.200  34.710  38.280  1.00  0.00           H
ATOM   4443  CD2 LEU A 274      51.070  37.180  39.000  1.00  0.00           C
ATOM   4444 HD21 LEU A 274      50.860  38.030  39.660  1.00  0.00           H
ATOM   4445 HD22 LEU A 274      50.510  36.340  39.480  1.00  0.00           H
ATOM   4446 HD23 LEU A 274      50.590  37.320  38.000  1.00  0.00           H
ATOM   4447  C   LEU A 274      53.610  37.610  42.500  1.00  0.00           C
ATOM   4448  O   LEU A 274      52.660  37.560  43.180  1.00  0.00           O
ATOM   4449  N   ALA A 275      54.860  37.250  43.000  1.00  0.00           N
ATOM   4450  HN  ALA A 275      55.640  37.320  42.390  1.00  0.00           H
ATOM   4451  CA  ALA A 275      55.320  37.230  44.390  1.00  0.00           C
ATOM   4452  HA  ALA A 275      54.910  36.420  44.970  1.00  0.00           H
ATOM   4453  CB  ALA A 275      56.780  36.950  44.440  1.00  0.00           C
ATOM   4454  HB1 ALA A 275      57.230  36.630  45.410  1.00  0.00           H
ATOM   4455  HB2 ALA A 275      57.390  37.750  43.950  1.00  0.00           H
ATOM   4456  HB3 ALA A 275      56.970  36.080  43.760  1.00  0.00           H
ATOM   4457  C   ALA A 275      55.130  38.600  45.130  1.00  0.00           C
ATOM   4458  O   ALA A 275      54.780  38.640  46.290  1.00  0.00           O
ATOM   4459  N   PHE A 276      55.380  39.760  44.430  1.00  0.00           N
ATOM   4460  HN  PHE A 276      55.940  39.870  43.620  1.00  0.00           H
ATOM   4461  CA  PHE A 276      55.170  41.090  45.020  1.00  0.00           C
ATOM   4462  HA  PHE A 276      55.560  41.160  46.020  1.00  0.00           H
ATOM   4463  CB  PHE A 276      55.900  42.210  44.120  1.00  0.00           C
ATOM   4464  HB1 PHE A 276      55.450  42.160  43.110  1.00  0.00           H
ATOM   4465  HB2 PHE A 276      56.970  41.890  44.040  1.00  0.00           H
ATOM   4466  CG  PHE A 276      55.860  43.590  44.730  1.00  0.00           C
ATOM   4467  CD1 PHE A 276      56.730  43.840  45.780  1.00  0.00           C
ATOM   4468  HD1 PHE A 276      57.550  43.180  45.990  1.00  0.00           H
ATOM   4469  CE1 PHE A 276      56.680  45.030  46.550  1.00  0.00           C
ATOM   4470  HE1 PHE A 276      57.460  45.150  47.300  1.00  0.00           H
ATOM   4471  CZ  PHE A 276      55.680  45.960  46.340  1.00  0.00           C
ATOM   4472  HZ  PHE A 276      55.700  46.890  46.890  1.00  0.00           H
ATOM   4473  CD2 PHE A 276      54.900  44.500  44.540  1.00  0.00           C
ATOM   4474  HD2 PHE A 276      54.030  44.260  43.940  1.00  0.00           H
ATOM   4475  CE2 PHE A 276      54.770  45.660  45.270  1.00  0.00           C
ATOM   4476  HE2 PHE A 276      53.940  46.300  45.010  1.00  0.00           H
ATOM   4477  C   PHE A 276      53.680  41.350  45.200  1.00  0.00           C
ATOM   4478  O   PHE A 276      53.260  41.810  46.240  1.00  0.00           O
ATOM   4479  N   PHE A 277      52.790  41.090  44.230  1.00  0.00           N
ATOM   4480  HN  PHE A 277      53.040  40.700  43.340  1.00  0.00           H
ATOM   4481  CA  PHE A 277      51.350  41.260  44.220  1.00  0.00           C
ATOM   4482  HA  PHE A 277      51.110  42.310  44.160  1.00  0.00           H
ATOM   4483  CB  PHE A 277      50.960  40.570  42.900  1.00  0.00           C
ATOM   4484  HB1 PHE A 277      51.130  39.490  42.800  1.00  0.00           H
ATOM   4485  HB2 PHE A 277      51.550  41.000  42.060  1.00  0.00           H
ATOM   4486  CG  PHE A 277      49.600  40.990  42.360  1.00  0.00           C
ATOM   4487  CD1 PHE A 277      49.100  40.180  41.330  1.00  0.00           C
ATOM   4488  HD1 PHE A 277      49.630  39.350  40.880  1.00  0.00           H
ATOM   4489  CE1 PHE A 277      47.830  40.480  40.760  1.00  0.00           C
ATOM   4490  HE1 PHE A 277      47.460  40.090  39.820  1.00  0.00           H
ATOM   4491  CZ  PHE A 277      47.160  41.640  41.220  1.00  0.00           C
ATOM   4492  HZ  PHE A 277      46.250  41.920  40.710  1.00  0.00           H
ATOM   4493  CD2 PHE A 277      48.930  42.150  42.730  1.00  0.00           C
ATOM   4494  HD2 PHE A 277      49.340  42.820  43.470  1.00  0.00           H
ATOM   4495  CE2 PHE A 277      47.630  42.390  42.230  1.00  0.00           C
ATOM   4496  HE2 PHE A 277      47.070  43.250  42.540  1.00  0.00           H
ATOM   4497  C   PHE A 277      50.640  40.660  45.370  1.00  0.00           C
ATOM   4498  O   PHE A 277      49.880  41.360  46.040  1.00  0.00           O
ATOM   4499  N   ILE A 278      51.040  39.400  45.780  1.00  0.00           N
ATOM   4500  HN  ILE A 278      51.770  38.860  45.370  1.00  0.00           H
ATOM   4501  CA  ILE A 278      50.430  38.870  47.060  1.00  0.00           C
ATOM   4502  HA  ILE A 278      49.400  39.180  47.060  1.00  0.00           H
ATOM   4503  CB  ILE A 278      50.480  37.300  46.960  1.00  0.00           C
ATOM   4504  HB  ILE A 278      49.810  37.080  46.100  1.00  0.00           H
ATOM   4505  CG2 ILE A 278      51.930  36.870  46.730  1.00  0.00           C
ATOM   4506 HG21 ILE A 278      52.500  37.410  45.940  1.00  0.00           H
ATOM   4507 HG22 ILE A 278      51.970  35.790  46.490  1.00  0.00           H
ATOM   4508 HG23 ILE A 278      52.540  36.990  47.640  1.00  0.00           H
ATOM   4509  CG1 ILE A 278      49.990  36.600  48.320  1.00  0.00           C
ATOM   4510 HG11 ILE A 278      49.780  37.330  49.120  1.00  0.00           H
ATOM   4511 HG12 ILE A 278      50.750  35.860  48.660  1.00  0.00           H
ATOM   4512  CD  ILE A 278      48.690  35.900  48.050  1.00  0.00           C
ATOM   4513  HD1 ILE A 278      48.310  35.550  49.030  1.00  0.00           H
ATOM   4514  HD2 ILE A 278      48.740  35.050  47.340  1.00  0.00           H
ATOM   4515  HD3 ILE A 278      47.950  36.660  47.730  1.00  0.00           H
ATOM   4516  C   ILE A 278      51.130  39.370  48.300  1.00  0.00           C
ATOM   4517  O   ILE A 278      50.520  39.580  49.320  1.00  0.00           O
ATOM   4518  N   THR A 279      52.430  39.530  48.280  1.00  0.00           N
ATOM   4519  HN  THR A 279      52.970  39.510  47.430  1.00  0.00           H
ATOM   4520  CA  THR A 279      53.180  39.920  49.470  1.00  0.00           C
ATOM   4521  HA  THR A 279      52.810  39.330  50.300  1.00  0.00           H
ATOM   4522  CB  THR A 279      54.680  39.740  49.370  1.00  0.00           C
ATOM   4523  HB  THR A 279      55.230  40.180  50.220  1.00  0.00           H
ATOM   4524  OG1 THR A 279      55.230  40.300  48.190  1.00  0.00           O
ATOM   4525  HG1 THR A 279      54.860  39.720  47.510  1.00  0.00           H
ATOM   4526  CG2 THR A 279      55.020  38.230  49.440  1.00  0.00           C
ATOM   4527 HG21 THR A 279      54.780  37.870  50.460  1.00  0.00           H
ATOM   4528 HG22 THR A 279      56.080  37.930  49.290  1.00  0.00           H
ATOM   4529 HG23 THR A 279      54.400  37.550  48.810  1.00  0.00           H
ATOM   4530  C   THR A 279      52.830  41.410  49.960  1.00  0.00           C
ATOM   4531  O   THR A 279      52.610  41.680  51.070  1.00  0.00           O
ATOM   4532  N   LEU A 280      52.650  42.340  48.940  1.00  0.00           N
ATOM   4533  HN  LEU A 280      52.900  42.020  48.030  1.00  0.00           H
ATOM   4534  CA  LEU A 280      52.070  43.690  49.140  1.00  0.00           C
ATOM   4535  HA  LEU A 280      52.710  44.210  49.840  1.00  0.00           H
ATOM   4536  CB  LEU A 280      51.940  44.270  47.690  1.00  0.00           C
ATOM   4537  HB1 LEU A 280      51.290  43.520  47.200  1.00  0.00           H
ATOM   4538  HB2 LEU A 280      52.920  44.310  47.160  1.00  0.00           H
ATOM   4539  CG  LEU A 280      51.360  45.750  47.630  1.00  0.00           C
ATOM   4540  HG  LEU A 280      50.470  45.880  48.270  1.00  0.00           H
ATOM   4541  CD1 LEU A 280      52.380  46.840  48.030  1.00  0.00           C
ATOM   4542 HD11 LEU A 280      52.660  46.490  49.050  1.00  0.00           H
ATOM   4543 HD12 LEU A 280      51.850  47.810  48.050  1.00  0.00           H
ATOM   4544 HD13 LEU A 280      53.180  46.890  47.270  1.00  0.00           H
ATOM   4545  CD2 LEU A 280      50.860  46.140  46.200  1.00  0.00           C
ATOM   4546 HD21 LEU A 280      51.810  46.290  45.640  1.00  0.00           H
ATOM   4547 HD22 LEU A 280      50.280  47.070  46.130  1.00  0.00           H
ATOM   4548 HD23 LEU A 280      50.320  45.330  45.660  1.00  0.00           H
ATOM   4549  C   LEU A 280      50.750  43.580  49.760  1.00  0.00           C
ATOM   4550  O   LEU A 280      50.300  44.430  50.560  1.00  0.00           O
ATOM   4551  N   SER A 281      49.880  42.510  49.500  1.00  0.00           N
ATOM   4552  HN  SER A 281      50.120  41.810  48.820  1.00  0.00           H
ATOM   4553  CA  SER A 281      48.530  42.480  49.920  1.00  0.00           C
ATOM   4554  HA  SER A 281      48.060  43.450  49.830  1.00  0.00           H
ATOM   4555  CB  SER A 281      47.580  41.580  49.120  1.00  0.00           C
ATOM   4556  HB1 SER A 281      46.560  41.610  49.580  1.00  0.00           H
ATOM   4557  HB2 SER A 281      47.960  40.550  49.050  1.00  0.00           H
ATOM   4558  OG  SER A 281      47.440  42.070  47.750  1.00  0.00           O
ATOM   4559  HG1 SER A 281      48.020  41.570  47.160  1.00  0.00           H
ATOM   4560  C   SER A 281      48.420  42.080  51.370  1.00  0.00           C
ATOM   4561  O   SER A 281      47.410  42.360  52.020  1.00  0.00           O
ATOM   4562  N   PHE A 282      49.400  41.330  51.940  1.00  0.00           N
ATOM   4563  HN  PHE A 282      50.150  40.950  51.420  1.00  0.00           H
ATOM   4564  CA  PHE A 282      49.500  41.200  53.390  1.00  0.00           C
ATOM   4565  HA  PHE A 282      48.560  40.820  53.740  1.00  0.00           H
ATOM   4566  CB  PHE A 282      50.600  40.120  53.670  1.00  0.00           C
ATOM   4567  HB1 PHE A 282      50.650  39.980  54.770  1.00  0.00           H
ATOM   4568  HB2 PHE A 282      51.590  40.500  53.340  1.00  0.00           H
ATOM   4569  CG  PHE A 282      50.320  38.780  53.020  1.00  0.00           C
ATOM   4570  CD1 PHE A 282      51.380  37.930  52.630  1.00  0.00           C
ATOM   4571  HD1 PHE A 282      52.390  38.240  52.820  1.00  0.00           H
ATOM   4572  CE1 PHE A 282      51.140  36.670  52.100  1.00  0.00           C
ATOM   4573  HE1 PHE A 282      51.970  35.980  52.060  1.00  0.00           H
ATOM   4574  CZ  PHE A 282      49.850  36.250  51.880  1.00  0.00           C
ATOM   4575  HZ  PHE A 282      49.740  35.210  51.590  1.00  0.00           H
ATOM   4576  CD2 PHE A 282      49.000  38.240  52.890  1.00  0.00           C
ATOM   4577  HD2 PHE A 282      48.170  38.830  53.250  1.00  0.00           H
ATOM   4578  CE2 PHE A 282      48.780  36.970  52.340  1.00  0.00           C
ATOM   4579  HE2 PHE A 282      47.750  36.630  52.330  1.00  0.00           H
ATOM   4580  C   PHE A 282      49.890  42.610  53.990  1.00  0.00           C
ATOM   4581  O   PHE A 282      49.680  42.700  55.180  1.00  0.00           O
ATOM   4582  N   THR A 283      50.380  43.600  53.330  1.00  0.00           N
ATOM   4583  HN  THR A 283      50.570  43.440  52.360  1.00  0.00           H
ATOM   4584  CA  THR A 283      50.780  44.890  54.020  1.00  0.00           C
ATOM   4585  HA  THR A 283      51.410  44.510  54.820  1.00  0.00           H
ATOM   4586  CB  THR A 283      51.620  45.880  53.260  1.00  0.00           C
ATOM   4587  HB  THR A 283      51.830  46.750  53.930  1.00  0.00           H
ATOM   4588  OG1 THR A 283      50.970  46.450  52.160  1.00  0.00           O
ATOM   4589  HG1 THR A 283      50.710  45.760  51.530  1.00  0.00           H
ATOM   4590  CG2 THR A 283      53.040  45.270  52.880  1.00  0.00           C
ATOM   4591 HG21 THR A 283      53.000  44.640  51.970  1.00  0.00           H
ATOM   4592 HG22 THR A 283      53.500  44.740  53.740  1.00  0.00           H
ATOM   4593 HG23 THR A 283      53.680  46.160  52.630  1.00  0.00           H
ATOM   4594  C   THR A 283      49.670  45.530  54.800  1.00  0.00           C
ATOM   4595  O   THR A 283      49.890  45.990  55.960  1.00  0.00           O
ATOM   4596  N   TYR A 284      48.440  45.500  54.340  1.00  0.00           N
ATOM   4597  HN  TYR A 284      48.140  45.090  53.480  1.00  0.00           H
ATOM   4598  CA  TYR A 284      47.260  46.060  54.950  1.00  0.00           C
ATOM   4599  HA  TYR A 284      47.490  47.020  55.380  1.00  0.00           H
ATOM   4600  CB  TYR A 284      46.150  46.000  53.850  1.00  0.00           C
ATOM   4601  HB1 TYR A 284      45.210  46.450  54.260  1.00  0.00           H
ATOM   4602  HB2 TYR A 284      45.980  44.980  53.430  1.00  0.00           H
ATOM   4603  CG  TYR A 284      46.620  46.820  52.630  1.00  0.00           C
ATOM   4604  CD1 TYR A 284      46.940  48.140  52.730  1.00  0.00           C
ATOM   4605  HD1 TYR A 284      46.630  48.710  53.600  1.00  0.00           H
ATOM   4606  CE1 TYR A 284      47.370  48.900  51.650  1.00  0.00           C
ATOM   4607  HE1 TYR A 284      47.300  49.990  51.700  1.00  0.00           H
ATOM   4608  CZ  TYR A 284      47.660  48.230  50.430  1.00  0.00           C
ATOM   4609  OH  TYR A 284      48.190  49.010  49.410  1.00  0.00           O
ATOM   4610  HH  TYR A 284      47.960  48.440  48.660  1.00  0.00           H
ATOM   4611  CD2 TYR A 284      46.910  46.200  51.390  1.00  0.00           C
ATOM   4612  HD2 TYR A 284      46.610  45.160  51.310  1.00  0.00           H
ATOM   4613  CE2 TYR A 284      47.430  46.880  50.310  1.00  0.00           C
ATOM   4614  HE2 TYR A 284      47.780  46.310  49.460  1.00  0.00           H
ATOM   4615  C   TYR A 284      46.820  45.280  56.190  1.00  0.00           C
ATOM   4616  O   TYR A 284      45.980  45.700  57.060  1.00  0.00           O
ATOM   4617  N   MET A 285      47.390  44.080  56.370  1.00  0.00           N
ATOM   4618  HN  MET A 285      48.200  43.850  55.840  1.00  0.00           H
ATOM   4619  CA  MET A 285      47.030  43.140  57.410  1.00  0.00           C
ATOM   4620  HA  MET A 285      45.950  43.090  57.440  1.00  0.00           H
ATOM   4621  CB  MET A 285      47.490  41.710  57.170  1.00  0.00           C
ATOM   4622  HB1 MET A 285      48.590  41.670  57.310  1.00  0.00           H
ATOM   4623  HB2 MET A 285      47.230  41.510  56.100  1.00  0.00           H
ATOM   4624  CG  MET A 285      46.900  40.590  58.050  1.00  0.00           C
ATOM   4625  HG1 MET A 285      47.160  40.720  59.130  1.00  0.00           H
ATOM   4626  HG2 MET A 285      47.460  39.660  57.810  1.00  0.00           H
ATOM   4627  SD  MET A 285      45.120  40.300  57.850  1.00  0.00           S
ATOM   4628  CE  MET A 285      44.880  39.410  59.400  1.00  0.00           C
ATOM   4629  HE1 MET A 285      45.000  40.060  60.290  1.00  0.00           H
ATOM   4630  HE2 MET A 285      45.470  38.480  59.540  1.00  0.00           H
ATOM   4631  HE3 MET A 285      43.850  39.010  59.360  1.00  0.00           H
ATOM   4632  C   MET A 285      47.590  43.600  58.770  1.00  0.00           C
ATOM   4633  O   MET A 285      47.030  43.440  59.790  1.00  0.00           O
ATOM   4634  N   ASN A 286      48.810  44.330  58.730  1.00  0.00           N
ATOM   4635  HN  ASN A 286      49.120  44.470  57.790  1.00  0.00           H
ATOM   4636  CA  ASN A 286      49.380  44.980  59.920  1.00  0.00           C
ATOM   4637  HA  ASN A 286      49.590  44.220  60.660  1.00  0.00           H
ATOM   4638  CB  ASN A 286      50.730  45.550  59.390  1.00  0.00           C
ATOM   4639  HB1 ASN A 286      50.510  46.150  58.470  1.00  0.00           H
ATOM   4640  HB2 ASN A 286      51.480  44.810  59.060  1.00  0.00           H
ATOM   4641  CG  ASN A 286      51.370  46.460  60.490  1.00  0.00           C
ATOM   4642  OD1 ASN A 286      51.320  46.180  61.680  1.00  0.00           O
ATOM   4643  ND2 ASN A 286      51.920  47.600  59.940  1.00  0.00           N
ATOM   4644 HD21 ASN A 286      52.520  48.140  60.520  1.00  0.00           H
ATOM   4645 HD22 ASN A 286      51.830  47.860  58.980  1.00  0.00           H
ATOM   4646  C   ASN A 286      48.410  46.000  60.540  1.00  0.00           C
ATOM   4647  O   ASN A 286      48.110  46.050  61.710  1.00  0.00           O
ATOM   4648  N   SER A 287      47.840  46.820  59.700  1.00  0.00           N
ATOM   4649  HN  SER A 287      48.120  46.680  58.750  1.00  0.00           H
ATOM   4650  CA  SER A 287      46.910  47.910  59.970  1.00  0.00           C
ATOM   4651  HA  SER A 287      47.270  48.600  60.710  1.00  0.00           H
ATOM   4652  CB  SER A 287      46.450  48.580  58.660  1.00  0.00           C
ATOM   4653  HB1 SER A 287      45.590  49.280  58.760  1.00  0.00           H
ATOM   4654  HB2 SER A 287      46.030  47.710  58.110  1.00  0.00           H
ATOM   4655  OG  SER A 287      47.460  49.260  57.960  1.00  0.00           O
ATOM   4656  HG1 SER A 287      47.590  50.040  58.510  1.00  0.00           H
ATOM   4657  C   SER A 287      45.630  47.290  60.570  1.00  0.00           C
ATOM   4658  O   SER A 287      45.100  47.840  61.520  1.00  0.00           O
ATOM   4659  N   MET A 288      45.210  46.100  60.120  1.00  0.00           N
ATOM   4660  HN  MET A 288      45.730  45.690  59.370  1.00  0.00           H
ATOM   4661  CA  MET A 288      44.080  45.390  60.710  1.00  0.00           C
ATOM   4662  HA  MET A 288      43.260  46.080  60.820  1.00  0.00           H
ATOM   4663  CB  MET A 288      43.620  44.180  59.910  1.00  0.00           C
ATOM   4664  HB1 MET A 288      42.840  43.640  60.490  1.00  0.00           H
ATOM   4665  HB2 MET A 288      44.440  43.550  59.510  1.00  0.00           H
ATOM   4666  CG  MET A 288      42.970  44.760  58.650  1.00  0.00           C
ATOM   4667  HG1 MET A 288      42.810  43.860  58.010  1.00  0.00           H
ATOM   4668  HG2 MET A 288      43.640  45.380  58.020  1.00  0.00           H
ATOM   4669  SD  MET A 288      41.370  45.610  58.910  1.00  0.00           S
ATOM   4670  CE  MET A 288      41.360  46.890  57.540  1.00  0.00           C
ATOM   4671  HE1 MET A 288      42.380  47.020  57.120  1.00  0.00           H
ATOM   4672  HE2 MET A 288      40.860  47.830  57.830  1.00  0.00           H
ATOM   4673  HE3 MET A 288      40.700  46.570  56.720  1.00  0.00           H
ATOM   4674  C   MET A 288      44.390  44.870  62.140  1.00  0.00           C
ATOM   4675  O   MET A 288      43.490  44.780  62.990  1.00  0.00           O
ATOM   4676  N   LEU A 289      45.690  44.400  62.350  1.00  0.00           N
ATOM   4677  HN  LEU A 289      46.220  44.460  61.500  1.00  0.00           H
ATOM   4678  CA  LEU A 289      46.230  43.820  63.600  1.00  0.00           C
ATOM   4679  HA  LEU A 289      45.470  43.200  64.040  1.00  0.00           H
ATOM   4680  CB  LEU A 289      47.500  42.960  63.390  1.00  0.00           C
ATOM   4681  HB1 LEU A 289      47.830  42.650  64.400  1.00  0.00           H
ATOM   4682  HB2 LEU A 289      48.320  43.390  62.790  1.00  0.00           H
ATOM   4683  CG  LEU A 289      47.190  41.690  62.550  1.00  0.00           C
ATOM   4684  HG  LEU A 289      46.550  42.020  61.710  1.00  0.00           H
ATOM   4685  CD1 LEU A 289      48.460  41.100  61.900  1.00  0.00           C
ATOM   4686 HD11 LEU A 289      48.950  41.810  61.190  1.00  0.00           H
ATOM   4687 HD12 LEU A 289      48.090  40.250  61.280  1.00  0.00           H
ATOM   4688 HD13 LEU A 289      49.210  40.640  62.570  1.00  0.00           H
ATOM   4689  CD2 LEU A 289      46.540  40.530  63.340  1.00  0.00           C
ATOM   4690 HD21 LEU A 289      46.490  39.560  62.790  1.00  0.00           H
ATOM   4691 HD22 LEU A 289      45.500  40.800  63.590  1.00  0.00           H
ATOM   4692 HD23 LEU A 289      47.170  40.350  64.240  1.00  0.00           H
ATOM   4693  C   LEU A 289      46.560  44.880  64.700  1.00  0.00           C
ATOM   4694  O   LEU A 289      46.200  44.710  65.840  1.00  0.00           O
ATOM   4695  N   ASP A 290      47.040  46.090  64.330  1.00  0.00           N
ATOM   4696  HN  ASP A 290      47.300  46.200  63.370  1.00  0.00           H
ATOM   4697  CA  ASP A 290      47.560  47.040  65.390  1.00  0.00           C
ATOM   4698  HA  ASP A 290      48.270  46.470  65.980  1.00  0.00           H
ATOM   4699  CB  ASP A 290      48.300  48.330  64.770  1.00  0.00           C
ATOM   4700  HB1 ASP A 290      48.960  48.900  65.470  1.00  0.00           H
ATOM   4701  HB2 ASP A 290      47.560  49.060  64.380  1.00  0.00           H
ATOM   4702  CG  ASP A 290      49.260  47.900  63.660  1.00  0.00           C
ATOM   4703  OD1 ASP A 290      49.440  48.540  62.660  1.00  0.00           O
ATOM   4704  OD2 ASP A 290      50.170  46.930  64.050  1.00  0.00           O
ATOM   4705  HD2 ASP A 290      50.720  46.790  63.280  1.00  0.00           H
ATOM   4706  C   ASP A 290      46.660  47.530  66.440  1.00  0.00           C
ATOM   4707  O   ASP A 290      47.060  47.460  67.600  1.00  0.00           O
ATOM   4708  N   PRO A 291      45.440  47.910  66.130  1.00  0.00           N
ATOM   4709  CD  PRO A 291      44.780  48.140  64.800  1.00  0.00           C
ATOM   4710  HD1 PRO A 291      44.570  47.170  64.310  1.00  0.00           H
ATOM   4711  HD2 PRO A 291      45.410  48.770  64.140  1.00  0.00           H
ATOM   4712  CA  PRO A 291      44.610  48.280  67.280  1.00  0.00           C
ATOM   4713  HA  PRO A 291      45.260  48.780  67.990  1.00  0.00           H
ATOM   4714  CB  PRO A 291      43.580  49.250  66.640  1.00  0.00           C
ATOM   4715  HB1 PRO A 291      43.910  50.300  66.820  1.00  0.00           H
ATOM   4716  HB2 PRO A 291      42.620  49.250  67.180  1.00  0.00           H
ATOM   4717  CG  PRO A 291      43.460  48.940  65.150  1.00  0.00           C
ATOM   4718  HG1 PRO A 291      42.560  48.280  65.040  1.00  0.00           H
ATOM   4719  HG2 PRO A 291      43.260  49.890  64.620  1.00  0.00           H
ATOM   4720  C   PRO A 291      43.970  47.200  68.000  1.00  0.00           C
ATOM   4721  O   PRO A 291      43.610  47.300  69.160  1.00  0.00           O
ATOM   4722  N   VAL A 292      43.810  45.980  67.460  1.00  0.00           N
ATOM   4723  HN  VAL A 292      44.230  45.950  66.550  1.00  0.00           H
ATOM   4724  CA  VAL A 292      43.470  44.760  68.100  1.00  0.00           C
ATOM   4725  HA  VAL A 292      42.590  44.930  68.690  1.00  0.00           H
ATOM   4726  CB  VAL A 292      43.130  43.780  66.990  1.00  0.00           C
ATOM   4727  HB  VAL A 292      43.970  43.510  66.330  1.00  0.00           H
ATOM   4728  CG1 VAL A 292      42.560  42.530  67.660  1.00  0.00           C
ATOM   4729 HG11 VAL A 292      41.800  42.770  68.440  1.00  0.00           H
ATOM   4730 HG12 VAL A 292      43.420  41.960  68.060  1.00  0.00           H
ATOM   4731 HG13 VAL A 292      42.000  41.850  66.980  1.00  0.00           H
ATOM   4732  CG2 VAL A 292      42.000  44.340  66.120  1.00  0.00           C
ATOM   4733 HG21 VAL A 292      41.820  43.850  65.140  1.00  0.00           H
ATOM   4734 HG22 VAL A 292      42.100  45.420  65.860  1.00  0.00           H
ATOM   4735 HG23 VAL A 292      41.100  44.430  66.750  1.00  0.00           H
ATOM   4736  C   VAL A 292      44.450  44.260  69.140  1.00  0.00           C
ATOM   4737  O   VAL A 292      43.970  43.880  70.200  1.00  0.00           O
ATOM   4738  N   VAL A 293      45.760  44.400  68.940  1.00  0.00           N
ATOM   4739  HN  VAL A 293      46.010  44.810  68.070  1.00  0.00           H
ATOM   4740  CA  VAL A 293      46.710  44.410  70.060  1.00  0.00           C
ATOM   4741  HA  VAL A 293      46.710  43.390  70.420  1.00  0.00           H
ATOM   4742  CB  VAL A 293      48.180  44.730  69.660  1.00  0.00           C
ATOM   4743  HB  VAL A 293      48.180  45.770  69.260  1.00  0.00           H
ATOM   4744  CG1 VAL A 293      49.150  44.650  70.880  1.00  0.00           C
ATOM   4745 HG11 VAL A 293      48.730  45.310  71.670  1.00  0.00           H
ATOM   4746 HG12 VAL A 293      50.150  44.980  70.550  1.00  0.00           H
ATOM   4747 HG13 VAL A 293      49.310  43.590  71.190  1.00  0.00           H
ATOM   4748  CG2 VAL A 293      48.660  43.830  68.470  1.00  0.00           C
ATOM   4749 HG21 VAL A 293      49.760  43.950  68.300  1.00  0.00           H
ATOM   4750 HG22 VAL A 293      48.070  43.830  67.530  1.00  0.00           H
ATOM   4751 HG23 VAL A 293      48.380  42.810  68.820  1.00  0.00           H
ATOM   4752  C   VAL A 293      46.360  45.350  71.200  1.00  0.00           C
ATOM   4753  O   VAL A 293      46.330  44.840  72.360  1.00  0.00           O
ATOM   4754  N   TYR A 294      46.030  46.650  70.970  1.00  0.00           N
ATOM   4755  HN  TYR A 294      46.090  47.020  70.060  1.00  0.00           H
ATOM   4756  CA  TYR A 294      45.530  47.570  71.950  1.00  0.00           C
ATOM   4757  HA  TYR A 294      46.300  47.570  72.710  1.00  0.00           H
ATOM   4758  CB  TYR A 294      45.350  49.040  71.410  1.00  0.00           C
ATOM   4759  HB1 TYR A 294      44.590  49.040  70.600  1.00  0.00           H
ATOM   4760  HB2 TYR A 294      46.230  49.560  70.970  1.00  0.00           H
ATOM   4761  CG  TYR A 294      44.790  49.990  72.390  1.00  0.00           C
ATOM   4762  CD1 TYR A 294      45.580  50.220  73.500  1.00  0.00           C
ATOM   4763  HD1 TYR A 294      46.470  49.610  73.580  1.00  0.00           H
ATOM   4764  CE1 TYR A 294      45.120  51.100  74.530  1.00  0.00           C
ATOM   4765  HE1 TYR A 294      45.810  51.160  75.370  1.00  0.00           H
ATOM   4766  CZ  TYR A 294      43.900  51.690  74.420  1.00  0.00           C
ATOM   4767  OH  TYR A 294      43.330  52.420  75.510  1.00  0.00           O
ATOM   4768  HH  TYR A 294      43.980  52.390  76.220  1.00  0.00           H
ATOM   4769  CD2 TYR A 294      43.610  50.770  72.220  1.00  0.00           C
ATOM   4770  HD2 TYR A 294      42.990  50.670  71.340  1.00  0.00           H
ATOM   4771  CE2 TYR A 294      43.130  51.600  73.260  1.00  0.00           C
ATOM   4772  HE2 TYR A 294      42.230  52.190  73.150  1.00  0.00           H
ATOM   4773  C   TYR A 294      44.300  47.130  72.690  1.00  0.00           C
ATOM   4774  O   TYR A 294      44.300  47.120  73.900  1.00  0.00           O
ATOM   4775  N   TYR A 295      43.280  46.670  71.980  1.00  0.00           N
ATOM   4776  HN  TYR A 295      43.400  46.560  70.990  1.00  0.00           H
ATOM   4777  CA  TYR A 295      42.110  46.150  72.590  1.00  0.00           C
ATOM   4778  HA  TYR A 295      41.800  46.970  73.220  1.00  0.00           H
ATOM   4779  CB  TYR A 295      40.940  45.810  71.580  1.00  0.00           C
ATOM   4780  HB1 TYR A 295      40.000  45.830  72.170  1.00  0.00           H
ATOM   4781  HB2 TYR A 295      41.040  44.810  71.120  1.00  0.00           H
ATOM   4782  CG  TYR A 295      40.780  46.860  70.410  1.00  0.00           C
ATOM   4783  CD1 TYR A 295      40.180  46.470  69.260  1.00  0.00           C
ATOM   4784  HD1 TYR A 295      39.950  45.440  69.040  1.00  0.00           H
ATOM   4785  CE1 TYR A 295      39.790  47.440  68.310  1.00  0.00           C
ATOM   4786  HE1 TYR A 295      39.240  47.240  67.400  1.00  0.00           H
ATOM   4787  CZ  TYR A 295      40.160  48.780  68.510  1.00  0.00           C
ATOM   4788  OH  TYR A 295      39.900  49.780  67.540  1.00  0.00           O
ATOM   4789  HH  TYR A 295      39.730  49.250  66.750  1.00  0.00           H
ATOM   4790  CD2 TYR A 295      41.070  48.210  70.670  1.00  0.00           C
ATOM   4791  HD2 TYR A 295      41.460  48.560  71.620  1.00  0.00           H
ATOM   4792  CE2 TYR A 295      40.830  49.160  69.610  1.00  0.00           C
ATOM   4793  HE2 TYR A 295      41.210  50.160  69.700  1.00  0.00           H
ATOM   4794  C   TYR A 295      42.280  44.930  73.460  1.00  0.00           C
ATOM   4795  O   TYR A 295      41.750  44.870  74.580  1.00  0.00           O
ATOM   4796  N   PHE A 296      43.040  43.900  73.060  1.00  0.00           N
ATOM   4797  HN  PHE A 296      43.440  43.800  72.150  1.00  0.00           H
ATOM   4798  CA  PHE A 296      43.430  42.810  74.000  1.00  0.00           C
ATOM   4799  HA  PHE A 296      42.510  42.580  74.510  1.00  0.00           H
ATOM   4800  CB  PHE A 296      43.890  41.500  73.290  1.00  0.00           C
ATOM   4801  HB1 PHE A 296      44.100  40.650  73.970  1.00  0.00           H
ATOM   4802  HB2 PHE A 296      44.740  41.810  72.640  1.00  0.00           H
ATOM   4803  CG  PHE A 296      42.770  40.870  72.460  1.00  0.00           C
ATOM   4804  CD1 PHE A 296      42.790  40.650  71.080  1.00  0.00           C
ATOM   4805  HD1 PHE A 296      43.610  41.080  70.530  1.00  0.00           H
ATOM   4806  CE1 PHE A 296      41.760  40.030  70.440  1.00  0.00           C
ATOM   4807  HE1 PHE A 296      41.890  39.770  69.400  1.00  0.00           H
ATOM   4808  CZ  PHE A 296      40.640  39.600  71.170  1.00  0.00           C
ATOM   4809  HZ  PHE A 296      39.880  39.010  70.680  1.00  0.00           H
ATOM   4810  CD2 PHE A 296      41.600  40.520  73.200  1.00  0.00           C
ATOM   4811  HD2 PHE A 296      41.630  40.510  74.280  1.00  0.00           H
ATOM   4812  CE2 PHE A 296      40.550  39.860  72.540  1.00  0.00           C
ATOM   4813  HE2 PHE A 296      39.650  39.660  73.100  1.00  0.00           H
ATOM   4814  C   PHE A 296      44.350  43.250  75.110  1.00  0.00           C
ATOM   4815  O   PHE A 296      44.380  42.690  76.160  1.00  0.00           O
ATOM   4816  N   SER A 297      45.260  44.200  74.930  1.00  0.00           N
ATOM   4817  HN  SER A 297      45.130  44.620  74.040  1.00  0.00           H
ATOM   4818  CA  SER A 297      46.250  44.680  75.830  1.00  0.00           C
ATOM   4819  HA  SER A 297      46.850  43.790  75.990  1.00  0.00           H
ATOM   4820  CB  SER A 297      47.160  45.750  75.180  1.00  0.00           C
ATOM   4821  HB1 SER A 297      46.590  46.650  74.880  1.00  0.00           H
ATOM   4822  HB2 SER A 297      47.720  45.330  74.310  1.00  0.00           H
ATOM   4823  OG  SER A 297      48.230  46.160  76.000  1.00  0.00           O
ATOM   4824  HG1 SER A 297      48.910  45.480  75.980  1.00  0.00           H
ATOM   4825  C   SER A 297      45.770  45.180  77.210  1.00  0.00           C
ATOM   4826  O   SER A 297      44.720  45.860  77.340  1.00  0.00           O
ATOM   4827  N   SER A 298      46.430  44.740  78.340  1.00  0.00           N
ATOM   4828  HN  SER A 298      47.170  44.080  78.300  1.00  0.00           H
ATOM   4829  CA  SER A 298      46.110  45.210  79.700  1.00  0.00           C
ATOM   4830  HA  SER A 298      45.090  45.520  79.680  1.00  0.00           H
ATOM   4831  CB  SER A 298      46.270  44.140  80.830  1.00  0.00           C
ATOM   4832  HB1 SER A 298      46.170  44.650  81.810  1.00  0.00           H
ATOM   4833  HB2 SER A 298      47.240  43.610  80.710  1.00  0.00           H
ATOM   4834  OG  SER A 298      45.230  43.160  80.630  1.00  0.00           O
ATOM   4835  HG1 SER A 298      44.370  43.540  80.840  1.00  0.00           H
ATOM   4836  C   SER A 298      46.890  46.530  80.010  1.00  0.00           C
ATOM   4837  O   SER A 298      47.890  46.910  79.380  1.00  0.00           O
ATOM   4838  N   PRO A 299      46.360  47.350  80.880  1.00  0.00           N
ATOM   4839  CD  PRO A 299      44.990  47.280  81.300  1.00  0.00           C
ATOM   4840  HD1 PRO A 299      44.780  46.360  81.870  1.00  0.00           H
ATOM   4841  HD2 PRO A 299      44.350  47.490  80.420  1.00  0.00           H
ATOM   4842  CA  PRO A 299      46.880  48.780  81.110  1.00  0.00           C
ATOM   4843  HA  PRO A 299      47.280  49.070  80.150  1.00  0.00           H
ATOM   4844  CB  PRO A 299      45.690  49.600  81.570  1.00  0.00           C
ATOM   4845  HB1 PRO A 299      45.260  50.020  80.640  1.00  0.00           H
ATOM   4846  HB2 PRO A 299      45.890  50.530  82.160  1.00  0.00           H
ATOM   4847  CG  PRO A 299      44.810  48.490  82.240  1.00  0.00           C
ATOM   4848  HG1 PRO A 299      45.310  48.180  83.190  1.00  0.00           H
ATOM   4849  HG2 PRO A 299      43.780  48.870  82.460  1.00  0.00           H
ATOM   4850  C   PRO A 299      48.030  48.980  82.140  1.00  0.00           C
ATOM   4851  O   PRO A 299      48.190  48.160  83.050  1.00  0.00           O
ATOM   4852  N   SER A 300      48.790  50.060  81.990  1.00  0.00           N
ATOM   4853  HN  SER A 300      48.550  50.560  81.170  1.00  0.00           H
ATOM   4854  CA  SER A 300      49.900  50.490  82.850  1.00  0.00           C
ATOM   4855  HA  SER A 300      50.120  51.510  82.550  1.00  0.00           H
ATOM   4856  CB  SER A 300      49.570  50.670  84.360  1.00  0.00           C
ATOM   4857  HB1 SER A 300      50.470  51.000  84.910  1.00  0.00           H
ATOM   4858  HB2 SER A 300      49.310  49.650  84.710  1.00  0.00           H
ATOM   4859  OG  SER A 300      48.470  51.570  84.560  1.00  0.00           O
ATOM   4860  HG1 SER A 300      48.640  52.350  84.010  1.00  0.00           H
ATOM   4861  C   SER A 300      51.250  49.780  82.640  1.00  0.00           C
ATOM   4862  O   SER A 300      52.150  49.730  83.480  1.00  0.00           O
ATOM   4863  NT  SER A 300      51.360  49.090  81.500  1.00  0.00           N
ATOM   4864  HNT SER A 300      50.530  49.160  80.960  1.00  0.00           H
ATOM   4865  CAT SER A 300      52.610  48.570  80.980  1.00  0.00           C
ATOM   4866  HT1 SER A 300      53.310  48.110  81.700  1.00  0.00           H
ATOM   4867  HT2 SER A 300      53.220  49.340  80.450  1.00  0.00           H
ATOM   4868  HT3 SER A 300      52.460  47.690  80.320  1.00  0.00           H
TER
ENDMDL
