# Supplementary material for: Structural basis of hydroxycarboxylic acid receptor signaling mechanisms through ligand binding
Source: Nat Commun. 2023 Sep 22;14:5899. doi: 10.1038/s41467-023-41650-7 (PMC10516952; doi:10.1038/s41467-023-41650-7)
Supplement: Supplementary file 4 — Source Data [file 41467_2023_41650_MOESM4_ESM.zip › source file/molecular dynamics simulations trajectories/without_gsk_run2/without_gsk_run2_300ns.pdb]

REMARK    GENERATED BY TRJCONV
TITLE     Title t= 300000.00000 step= 150000000
REMARK    THIS IS A SIMULATION BOX
CRYST1   96.874   96.874  109.844  90.00  90.00  90.00 P 1           1
MODEL        1
ATOM      1  CAY HSD A   9      51.800  41.420  28.350  1.00  0.00           C
ATOM      2  HY1 HSD A   9      50.770  41.030  28.510  1.00  0.00           H
ATOM      3  HY2 HSD A   9      52.380  41.410  29.290  1.00  0.00           H
ATOM      4  HY3 HSD A   9      52.330  40.970  27.470  1.00  0.00           H
ATOM      5  CY  HSD A   9      51.620  42.840  27.910  1.00  0.00           C
ATOM      6  OY  HSD A   9      52.400  43.740  28.170  1.00  0.00           O
ATOM      7  N   HSD A   9      50.550  43.040  27.140  1.00  0.00           N
ATOM      8  HN  HSD A   9      49.810  42.370  27.150  1.00  0.00           H
ATOM      9  CA  HSD A   9      50.410  44.150  26.210  1.00  0.00           C
ATOM     10  HA  HSD A   9      51.120  43.980  25.410  1.00  0.00           H
ATOM     11  CB  HSD A   9      49.070  44.090  25.520  1.00  0.00           C
ATOM     12  HB1 HSD A   9      48.970  45.070  25.030  1.00  0.00           H
ATOM     13  HB2 HSD A   9      48.270  43.990  26.290  1.00  0.00           H
ATOM     14  ND1 HSD A   9      47.900  42.760  23.840  1.00  0.00           N
ATOM     15  HD1 HSD A   9      47.050  43.290  23.880  1.00  0.00           H
ATOM     16  CG  HSD A   9      49.020  43.050  24.480  1.00  0.00           C
ATOM     17  CE1 HSD A   9      48.160  41.830  22.920  1.00  0.00           C
ATOM     18  HE1 HSD A   9      47.460  41.700  22.100  1.00  0.00           H
ATOM     19  NE2 HSD A   9      49.400  41.420  22.940  1.00  0.00           N
ATOM     20  CD2 HSD A   9      49.980  42.190  23.930  1.00  0.00           C
ATOM     21  HD2 HSD A   9      51.030  42.100  24.160  1.00  0.00           H
ATOM     22  C   HSD A   9      50.640  45.490  26.870  1.00  0.00           C
ATOM     23  O   HSD A   9      50.270  45.790  28.010  1.00  0.00           O
ATOM     24  N   PHE A  10      51.200  46.360  26.060  1.00  0.00           N
ATOM     25  HN  PHE A  10      51.480  45.980  25.170  1.00  0.00           H
ATOM     26  CA  PHE A  10      51.510  47.730  26.280  1.00  0.00           C
ATOM     27  HA  PHE A  10      52.080  47.840  27.200  1.00  0.00           H
ATOM     28  CB  PHE A  10      52.470  48.260  25.120  1.00  0.00           C
ATOM     29  HB1 PHE A  10      52.360  49.360  25.060  1.00  0.00           H
ATOM     30  HB2 PHE A  10      52.180  47.820  24.140  1.00  0.00           H
ATOM     31  CG  PHE A  10      53.830  47.850  25.480  1.00  0.00           C
ATOM     32  CD1 PHE A  10      54.500  48.210  26.660  1.00  0.00           C
ATOM     33  HD1 PHE A  10      53.970  48.920  27.280  1.00  0.00           H
ATOM     34  CE1 PHE A  10      55.810  47.750  26.950  1.00  0.00           C
ATOM     35  HE1 PHE A  10      56.270  48.110  27.850  1.00  0.00           H
ATOM     36  CZ  PHE A  10      56.480  46.920  26.020  1.00  0.00           C
ATOM     37  HZ  PHE A  10      57.450  46.560  26.310  1.00  0.00           H
ATOM     38  CD2 PHE A  10      54.600  47.100  24.500  1.00  0.00           C
ATOM     39  HD2 PHE A  10      54.140  46.770  23.570  1.00  0.00           H
ATOM     40  CE2 PHE A  10      55.920  46.660  24.780  1.00  0.00           C
ATOM     41  HE2 PHE A  10      56.520  45.980  24.190  1.00  0.00           H
ATOM     42  C   PHE A  10      50.310  48.550  26.280  1.00  0.00           C
ATOM     43  O   PHE A  10      49.770  48.850  25.200  1.00  0.00           O
ATOM     44  N   LEU A  11      49.820  49.030  27.450  1.00  0.00           N
ATOM     45  HN  LEU A  11      50.260  48.880  28.330  1.00  0.00           H
ATOM     46  CA  LEU A  11      48.750  50.060  27.390  1.00  0.00           C
ATOM     47  HA  LEU A  11      48.350  50.290  26.410  1.00  0.00           H
ATOM     48  CB  LEU A  11      47.610  49.530  28.300  1.00  0.00           C
ATOM     49  HB1 LEU A  11      46.650  50.110  28.180  1.00  0.00           H
ATOM     50  HB2 LEU A  11      47.930  49.610  29.360  1.00  0.00           H
ATOM     51  CG  LEU A  11      47.080  48.040  28.110  1.00  0.00           C
ATOM     52  HG  LEU A  11      47.890  47.340  28.450  1.00  0.00           H
ATOM     53  CD1 LEU A  11      45.890  47.720  29.060  1.00  0.00           C
ATOM     54 HD11 LEU A  11      46.120  47.890  30.140  1.00  0.00           H
ATOM     55 HD12 LEU A  11      45.640  46.650  28.900  1.00  0.00           H
ATOM     56 HD13 LEU A  11      45.020  48.370  28.790  1.00  0.00           H
ATOM     57  CD2 LEU A  11      46.800  47.700  26.630  1.00  0.00           C
ATOM     58 HD21 LEU A  11      47.660  47.740  25.940  1.00  0.00           H
ATOM     59 HD22 LEU A  11      46.070  48.450  26.230  1.00  0.00           H
ATOM     60 HD23 LEU A  11      46.370  46.670  26.540  1.00  0.00           H
ATOM     61  C   LEU A  11      49.400  51.330  28.020  1.00  0.00           C
ATOM     62  O   LEU A  11      50.500  51.280  28.550  1.00  0.00           O
ATOM     63  N   GLU A  12      48.680  52.500  27.920  1.00  0.00           N
ATOM     64  HN  GLU A  12      47.790  52.390  27.490  1.00  0.00           H
ATOM     65  CA  GLU A  12      49.060  53.760  28.490  1.00  0.00           C
ATOM     66  HA  GLU A  12      50.130  53.800  28.640  1.00  0.00           H
ATOM     67  CB  GLU A  12      48.680  54.990  27.580  1.00  0.00           C
ATOM     68  HB1 GLU A  12      48.730  55.920  28.190  1.00  0.00           H
ATOM     69  HB2 GLU A  12      47.700  54.810  27.100  1.00  0.00           H
ATOM     70  CG  GLU A  12      49.760  55.240  26.510  1.00  0.00           C
ATOM     71  HG1 GLU A  12      49.700  54.420  25.770  1.00  0.00           H
ATOM     72  HG2 GLU A  12      50.720  55.070  27.050  1.00  0.00           H
ATOM     73  CD  GLU A  12      49.750  56.570  25.810  1.00  0.00           C
ATOM     74  OE1 GLU A  12      48.690  57.310  25.780  1.00  0.00           O
ATOM     75  OE2 GLU A  12      50.780  57.020  25.310  1.00  0.00           O
ATOM     76  C   GLU A  12      48.570  54.100  29.850  1.00  0.00           C
ATOM     77  O   GLU A  12      47.390  54.140  30.220  1.00  0.00           O
ATOM     78  N   ILE A  13      49.640  54.290  30.750  1.00  0.00           N
ATOM     79  HN  ILE A  13      50.530  53.930  30.510  1.00  0.00           H
ATOM     80  CA  ILE A  13      49.330  54.740  32.100  1.00  0.00           C
ATOM     81  HA  ILE A  13      48.290  54.930  32.280  1.00  0.00           H
ATOM     82  CB  ILE A  13      49.750  53.700  33.190  1.00  0.00           C
ATOM     83  HB  ILE A  13      50.850  53.710  33.110  1.00  0.00           H
ATOM     84  CG2 ILE A  13      49.300  54.230  34.590  1.00  0.00           C
ATOM     85 HG21 ILE A  13      49.530  53.540  35.430  1.00  0.00           H
ATOM     86 HG22 ILE A  13      48.260  54.590  34.650  1.00  0.00           H
ATOM     87 HG23 ILE A  13      49.900  55.130  34.860  1.00  0.00           H
ATOM     88  CG1 ILE A  13      49.100  52.300  33.020  1.00  0.00           C
ATOM     89 HG11 ILE A  13      48.010  52.410  32.830  1.00  0.00           H
ATOM     90 HG12 ILE A  13      49.170  51.670  33.930  1.00  0.00           H
ATOM     91  CD  ILE A  13      49.670  51.350  31.920  1.00  0.00           C
ATOM     92  HD1 ILE A  13      49.140  51.690  31.000  1.00  0.00           H
ATOM     93  HD2 ILE A  13      49.550  50.270  32.170  1.00  0.00           H
ATOM     94  HD3 ILE A  13      50.760  51.520  31.780  1.00  0.00           H
ATOM     95  C   ILE A  13      50.040  56.070  32.280  1.00  0.00           C
ATOM     96  O   ILE A  13      51.260  56.050  32.430  1.00  0.00           O
ATOM     97  N   ASP A  14      49.330  57.240  32.250  1.00  0.00           N
ATOM     98  HN  ASP A  14      48.370  57.110  32.000  1.00  0.00           H
ATOM     99  CA  ASP A  14      49.820  58.590  32.510  1.00  0.00           C
ATOM    100  HA  ASP A  14      48.930  59.180  32.380  1.00  0.00           H
ATOM    101  CB  ASP A  14      50.380  58.730  33.940  1.00  0.00           C
ATOM    102  HB1 ASP A  14      51.460  58.520  33.920  1.00  0.00           H
ATOM    103  HB2 ASP A  14      49.880  57.990  34.620  1.00  0.00           H
ATOM    104  CG  ASP A  14      49.950  59.990  34.630  1.00  0.00           C
ATOM    105  OD1 ASP A  14      49.140  60.820  34.170  1.00  0.00           O
ATOM    106  OD2 ASP A  14      50.350  60.180  35.800  1.00  0.00           O
ATOM    107  C   ASP A  14      50.730  59.090  31.480  1.00  0.00           C
ATOM    108  O   ASP A  14      51.670  59.820  31.730  1.00  0.00           O
ATOM    109  N   LYS A  15      50.620  58.500  30.240  1.00  0.00           N
ATOM    110  HN  LYS A  15      49.750  58.060  30.050  1.00  0.00           H
ATOM    111  CA  LYS A  15      51.490  58.700  29.110  1.00  0.00           C
ATOM    112  HA  LYS A  15      50.880  58.290  28.310  1.00  0.00           H
ATOM    113  CB  LYS A  15      51.740  60.160  28.680  1.00  0.00           C
ATOM    114  HB1 LYS A  15      52.380  60.360  27.780  1.00  0.00           H
ATOM    115  HB2 LYS A  15      52.270  60.610  29.550  1.00  0.00           H
ATOM    116  CG  LYS A  15      50.460  60.930  28.470  1.00  0.00           C
ATOM    117  HG1 LYS A  15      50.680  61.990  28.230  1.00  0.00           H
ATOM    118  HG2 LYS A  15      49.870  60.870  29.420  1.00  0.00           H
ATOM    119  CD  LYS A  15      49.570  60.390  27.290  1.00  0.00           C
ATOM    120  HD1 LYS A  15      48.660  61.050  27.250  1.00  0.00           H
ATOM    121  HD2 LYS A  15      49.240  59.340  27.430  1.00  0.00           H
ATOM    122  CE  LYS A  15      50.260  60.380  25.900  1.00  0.00           C
ATOM    123  HE1 LYS A  15      51.110  59.670  26.040  1.00  0.00           H
ATOM    124  HE2 LYS A  15      50.730  61.360  25.680  1.00  0.00           H
ATOM    125  NZ  LYS A  15      49.240  59.830  24.950  1.00  0.00           N
ATOM    126  HZ1 LYS A  15      48.370  60.400  24.960  1.00  0.00           H
ATOM    127  HZ2 LYS A  15      49.040  58.840  25.200  1.00  0.00           H
ATOM    128  HZ3 LYS A  15      49.710  59.840  24.020  1.00  0.00           H
ATOM    129  C   LYS A  15      52.810  57.930  29.080  1.00  0.00           C
ATOM    130  O   LYS A  15      53.740  58.280  28.370  1.00  0.00           O
ATOM    131  N   LYS A  16      52.940  56.820  29.780  1.00  0.00           N
ATOM    132  HN  LYS A  16      52.370  56.560  30.560  1.00  0.00           H
ATOM    133  CA  LYS A  16      53.950  55.860  29.690  1.00  0.00           C
ATOM    134  HA  LYS A  16      54.580  56.180  28.890  1.00  0.00           H
ATOM    135  CB  LYS A  16      54.830  55.590  30.970  1.00  0.00           C
ATOM    136  HB1 LYS A  16      55.240  54.570  30.980  1.00  0.00           H
ATOM    137  HB2 LYS A  16      54.200  55.640  31.880  1.00  0.00           H
ATOM    138  CG  LYS A  16      55.980  56.590  31.250  1.00  0.00           C
ATOM    139  HG1 LYS A  16      56.600  56.610  30.330  1.00  0.00           H
ATOM    140  HG2 LYS A  16      56.570  56.280  32.140  1.00  0.00           H
ATOM    141  CD  LYS A  16      55.510  58.020  31.540  1.00  0.00           C
ATOM    142  HD1 LYS A  16      54.960  58.390  30.650  1.00  0.00           H
ATOM    143  HD2 LYS A  16      56.400  58.630  31.740  1.00  0.00           H
ATOM    144  CE  LYS A  16      54.670  58.290  32.840  1.00  0.00           C
ATOM    145  HE1 LYS A  16      55.410  58.330  33.670  1.00  0.00           H
ATOM    146  HE2 LYS A  16      53.870  57.550  33.020  1.00  0.00           H
ATOM    147  NZ  LYS A  16      54.200  59.720  32.730  1.00  0.00           N
ATOM    148  HZ1 LYS A  16      53.610  59.880  31.890  1.00  0.00           H
ATOM    149  HZ2 LYS A  16      54.950  60.420  32.570  1.00  0.00           H
ATOM    150  HZ3 LYS A  16      53.630  59.890  33.590  1.00  0.00           H
ATOM    151  C   LYS A  16      53.350  54.520  29.240  1.00  0.00           C
ATOM    152  O   LYS A  16      52.260  54.110  29.660  1.00  0.00           O
ATOM    153  N   ASN A  17      54.000  53.860  28.300  1.00  0.00           N
ATOM    154  HN  ASN A  17      54.810  54.270  27.880  1.00  0.00           H
ATOM    155  CA  ASN A  17      53.610  52.570  27.730  1.00  0.00           C
ATOM    156  HA  ASN A  17      52.540  52.600  27.920  1.00  0.00           H
ATOM    157  CB  ASN A  17      54.010  52.290  26.280  1.00  0.00           C
ATOM    158  HB1 ASN A  17      53.830  51.190  26.170  1.00  0.00           H
ATOM    159  HB2 ASN A  17      55.090  52.480  26.110  1.00  0.00           H
ATOM    160  CG  ASN A  17      53.070  53.020  25.470  1.00  0.00           C
ATOM    161  OD1 ASN A  17      52.170  52.410  24.830  1.00  0.00           O
ATOM    162  ND2 ASN A  17      53.250  54.350  25.180  1.00  0.00           N
ATOM    163 HD21 ASN A  17      52.610  54.840  24.590  1.00  0.00           H
ATOM    164 HD22 ASN A  17      54.080  54.830  25.510  1.00  0.00           H
ATOM    165  C   ASN A  17      54.190  51.530  28.650  1.00  0.00           C
ATOM    166  O   ASN A  17      55.380  51.320  28.710  1.00  0.00           O
ATOM    167  N   CYS A  18      53.370  50.710  29.280  1.00  0.00           N
ATOM    168  HN  CYS A  18      52.380  50.820  29.190  1.00  0.00           H
ATOM    169  CA  CYS A  18      53.800  49.790  30.260  1.00  0.00           C
ATOM    170  HA  CYS A  18      54.820  49.470  30.100  1.00  0.00           H
ATOM    171  CB  CYS A  18      53.720  50.440  31.710  1.00  0.00           C
ATOM    172  HB1 CYS A  18      53.890  49.590  32.410  1.00  0.00           H
ATOM    173  HB2 CYS A  18      52.740  50.920  31.950  1.00  0.00           H
ATOM    174  SG  CYS A  18      54.840  51.750  31.740  1.00  0.00           S
ATOM    175  C   CYS A  18      52.900  48.550  30.140  1.00  0.00           C
ATOM    176  O   CYS A  18      51.900  48.560  29.430  1.00  0.00           O
ATOM    177  N   CYS A  19      53.310  47.430  30.800  1.00  0.00           N
ATOM    178  HN  CYS A  19      54.120  47.420  31.380  1.00  0.00           H
ATOM    179  CA  CYS A  19      52.660  46.120  30.630  1.00  0.00           C
ATOM    180  HA  CYS A  19      52.170  46.050  29.670  1.00  0.00           H
ATOM    181  CB  CYS A  19      53.680  44.960  30.800  1.00  0.00           C
ATOM    182  HB1 CYS A  19      53.260  43.990  30.470  1.00  0.00           H
ATOM    183  HB2 CYS A  19      53.990  44.920  31.860  1.00  0.00           H
ATOM    184  SG  CYS A  19      55.130  45.250  29.840  1.00  0.00           S
ATOM    185  C   CYS A  19      51.550  45.800  31.600  1.00  0.00           C
ATOM    186  O   CYS A  19      51.540  46.240  32.780  1.00  0.00           O
ATOM    187  N   VAL A  20      50.550  45.080  31.140  1.00  0.00           N
ATOM    188  HN  VAL A  20      50.490  44.830  30.180  1.00  0.00           H
ATOM    189  CA  VAL A  20      49.280  44.840  31.820  1.00  0.00           C
ATOM    190  HA  VAL A  20      49.370  44.950  32.900  1.00  0.00           H
ATOM    191  CB  VAL A  20      48.250  45.800  31.350  1.00  0.00           C
ATOM    192  HB  VAL A  20      48.240  45.840  30.240  1.00  0.00           H
ATOM    193  CG1 VAL A  20      46.790  45.330  31.720  1.00  0.00           C
ATOM    194 HG11 VAL A  20      46.100  46.190  31.610  1.00  0.00           H
ATOM    195 HG12 VAL A  20      46.880  45.150  32.820  1.00  0.00           H
ATOM    196 HG13 VAL A  20      46.460  44.410  31.200  1.00  0.00           H
ATOM    197  CG2 VAL A  20      48.360  47.230  31.900  1.00  0.00           C
ATOM    198 HG21 VAL A  20      47.530  47.920  31.620  1.00  0.00           H
ATOM    199 HG22 VAL A  20      49.280  47.700  31.480  1.00  0.00           H
ATOM    200 HG23 VAL A  20      48.340  47.330  33.010  1.00  0.00           H
ATOM    201  C   VAL A  20      48.900  43.450  31.580  1.00  0.00           C
ATOM    202  O   VAL A  20      49.170  42.970  30.460  1.00  0.00           O
ATOM    203  N   PHE A  21      48.390  42.730  32.610  1.00  0.00           N
ATOM    204  HN  PHE A  21      48.620  43.050  33.540  1.00  0.00           H
ATOM    205  CA  PHE A  21      48.100  41.390  32.630  1.00  0.00           C
ATOM    206  HA  PHE A  21      48.010  40.930  31.660  1.00  0.00           H
ATOM    207  CB  PHE A  21      49.070  40.580  33.570  1.00  0.00           C
ATOM    208  HB1 PHE A  21      48.850  39.500  33.640  1.00  0.00           H
ATOM    209  HB2 PHE A  21      49.110  40.990  34.590  1.00  0.00           H
ATOM    210  CG  PHE A  21      50.410  40.500  32.970  1.00  0.00           C
ATOM    211  CD1 PHE A  21      51.260  41.570  33.300  1.00  0.00           C
ATOM    212  HD1 PHE A  21      50.850  42.390  33.870  1.00  0.00           H
ATOM    213  CE1 PHE A  21      52.550  41.700  32.760  1.00  0.00           C
ATOM    214  HE1 PHE A  21      53.140  42.580  32.950  1.00  0.00           H
ATOM    215  CZ  PHE A  21      53.080  40.640  31.950  1.00  0.00           C
ATOM    216  HZ  PHE A  21      54.110  40.600  31.650  1.00  0.00           H
ATOM    217  CD2 PHE A  21      50.950  39.510  32.130  1.00  0.00           C
ATOM    218  HD2 PHE A  21      50.380  38.630  31.910  1.00  0.00           H
ATOM    219  CE2 PHE A  21      52.280  39.540  31.750  1.00  0.00           C
ATOM    220  HE2 PHE A  21      52.630  38.770  31.080  1.00  0.00           H
ATOM    221  C   PHE A  21      46.690  41.170  33.240  1.00  0.00           C
ATOM    222  O   PHE A  21      46.310  41.820  34.180  1.00  0.00           O
ATOM    223  N   ARG A  22      45.990  40.100  32.850  1.00  0.00           N
ATOM    224  HN  ARG A  22      46.370  39.430  32.230  1.00  0.00           H
ATOM    225  CA  ARG A  22      44.610  39.840  33.290  1.00  0.00           C
ATOM    226  HA  ARG A  22      44.270  40.680  33.900  1.00  0.00           H
ATOM    227  CB  ARG A  22      43.630  39.990  32.050  1.00  0.00           C
ATOM    228  HB1 ARG A  22      42.610  39.830  32.450  1.00  0.00           H
ATOM    229  HB2 ARG A  22      43.800  39.180  31.310  1.00  0.00           H
ATOM    230  CG  ARG A  22      43.740  41.390  31.460  1.00  0.00           C
ATOM    231  HG1 ARG A  22      44.790  41.520  31.100  1.00  0.00           H
ATOM    232  HG2 ARG A  22      43.560  42.190  32.220  1.00  0.00           H
ATOM    233  CD  ARG A  22      42.850  41.550  30.190  1.00  0.00           C
ATOM    234  HD1 ARG A  22      43.100  40.910  29.310  1.00  0.00           H
ATOM    235  HD2 ARG A  22      43.030  42.560  29.800  1.00  0.00           H
ATOM    236  NE  ARG A  22      41.530  41.440  30.570  1.00  0.00           N
ATOM    237  HE  ARG A  22      41.120  42.230  31.020  1.00  0.00           H
ATOM    238  CZ  ARG A  22      40.750  40.380  30.430  1.00  0.00           C
ATOM    239  NH1 ARG A  22      41.080  39.290  29.820  1.00  0.00           N
ATOM    240 HH11 ARG A  22      40.290  38.660  29.760  1.00  0.00           H
ATOM    241 HH12 ARG A  22      42.000  39.020  29.530  1.00  0.00           H
ATOM    242  NH2 ARG A  22      39.520  40.400  30.810  1.00  0.00           N
ATOM    243 HH21 ARG A  22      39.240  41.280  31.190  1.00  0.00           H
ATOM    244 HH22 ARG A  22      38.850  40.020  30.180  1.00  0.00           H
ATOM    245  C   ARG A  22      44.370  38.450  33.970  1.00  0.00           C
ATOM    246  O   ARG A  22      43.270  37.840  33.930  1.00  0.00           O
ATOM    247  N   ASP A  23      45.490  37.870  34.560  1.00  0.00           N
ATOM    248  HN  ASP A  23      46.390  38.230  34.350  1.00  0.00           H
ATOM    249  CA  ASP A  23      45.630  36.590  35.100  1.00  0.00           C
ATOM    250  HA  ASP A  23      45.680  35.970  34.220  1.00  0.00           H
ATOM    251  CB  ASP A  23      47.040  36.450  35.870  1.00  0.00           C
ATOM    252  HB1 ASP A  23      47.050  35.590  36.580  1.00  0.00           H
ATOM    253  HB2 ASP A  23      47.140  37.270  36.610  1.00  0.00           H
ATOM    254  CG  ASP A  23      48.220  36.530  34.960  1.00  0.00           C
ATOM    255  OD1 ASP A  23      48.120  36.230  33.790  1.00  0.00           O
ATOM    256  OD2 ASP A  23      49.280  36.810  35.580  1.00  0.00           O
ATOM    257  C   ASP A  23      44.490  35.990  36.000  1.00  0.00           C
ATOM    258  O   ASP A  23      43.730  36.680  36.650  1.00  0.00           O
ATOM    259  N   ASP A  24      44.330  34.700  35.940  1.00  0.00           N
ATOM    260  HN  ASP A  24      44.690  34.130  35.210  1.00  0.00           H
ATOM    261  CA  ASP A  24      43.450  33.890  36.790  1.00  0.00           C
ATOM    262  HA  ASP A  24      42.440  34.270  36.700  1.00  0.00           H
ATOM    263  CB  ASP A  24      43.440  32.430  36.310  1.00  0.00           C
ATOM    264  HB1 ASP A  24      42.670  31.880  36.900  1.00  0.00           H
ATOM    265  HB2 ASP A  24      44.450  32.060  36.560  1.00  0.00           H
ATOM    266  CG  ASP A  24      43.170  32.250  34.820  1.00  0.00           C
ATOM    267  OD1 ASP A  24      42.770  33.150  34.060  1.00  0.00           O
ATOM    268  OD2 ASP A  24      43.300  31.050  34.450  1.00  0.00           O
ATOM    269  C   ASP A  24      43.730  33.920  38.320  1.00  0.00           C
ATOM    270  O   ASP A  24      42.840  33.830  39.160  1.00  0.00           O
ATOM    271  N   PHE A  25      45.080  34.030  38.710  1.00  0.00           N
ATOM    272  HN  PHE A  25      45.840  33.860  38.090  1.00  0.00           H
ATOM    273  CA  PHE A  25      45.540  34.220  40.080  1.00  0.00           C
ATOM    274  HA  PHE A  25      45.200  33.360  40.640  1.00  0.00           H
ATOM    275  CB  PHE A  25      47.100  34.300  39.980  1.00  0.00           C
ATOM    276  HB1 PHE A  25      47.360  34.990  39.150  1.00  0.00           H
ATOM    277  HB2 PHE A  25      47.410  33.290  39.620  1.00  0.00           H
ATOM    278  CG  PHE A  25      48.030  34.600  41.170  1.00  0.00           C
ATOM    279  CD1 PHE A  25      47.830  35.750  41.880  1.00  0.00           C
ATOM    280  HD1 PHE A  25      46.990  36.410  41.730  1.00  0.00           H
ATOM    281  CE1 PHE A  25      48.680  36.130  42.940  1.00  0.00           C
ATOM    282  HE1 PHE A  25      48.440  36.930  43.620  1.00  0.00           H
ATOM    283  CZ  PHE A  25      49.770  35.310  43.220  1.00  0.00           C
ATOM    284  HZ  PHE A  25      50.520  35.560  43.970  1.00  0.00           H
ATOM    285  CD2 PHE A  25      49.150  33.810  41.410  1.00  0.00           C
ATOM    286  HD2 PHE A  25      49.270  32.820  40.970  1.00  0.00           H
ATOM    287  CE2 PHE A  25      50.050  34.160  42.430  1.00  0.00           C
ATOM    288  HE2 PHE A  25      50.960  33.590  42.560  1.00  0.00           H
ATOM    289  C   PHE A  25      44.900  35.440  40.740  1.00  0.00           C
ATOM    290  O   PHE A  25      44.580  35.460  41.910  1.00  0.00           O
ATOM    291  N   ILE A  26      44.620  36.470  39.920  1.00  0.00           N
ATOM    292  HN  ILE A  26      44.820  36.230  38.970  1.00  0.00           H
ATOM    293  CA  ILE A  26      44.000  37.690  40.410  1.00  0.00           C
ATOM    294  HA  ILE A  26      44.500  37.940  41.330  1.00  0.00           H
ATOM    295  CB  ILE A  26      44.060  38.860  39.400  1.00  0.00           C
ATOM    296  HB  ILE A  26      43.230  38.700  38.670  1.00  0.00           H
ATOM    297  CG2 ILE A  26      43.670  40.180  40.130  1.00  0.00           C
ATOM    298 HG21 ILE A  26      44.430  40.390  40.910  1.00  0.00           H
ATOM    299 HG22 ILE A  26      42.790  40.100  40.800  1.00  0.00           H
ATOM    300 HG23 ILE A  26      43.560  41.030  39.420  1.00  0.00           H
ATOM    301  CG1 ILE A  26      45.410  39.040  38.630  1.00  0.00           C
ATOM    302 HG11 ILE A  26      45.240  39.880  37.940  1.00  0.00           H
ATOM    303 HG12 ILE A  26      45.630  38.180  37.960  1.00  0.00           H
ATOM    304  CD  ILE A  26      46.660  39.160  39.500  1.00  0.00           C
ATOM    305  HD1 ILE A  26      46.640  40.120  40.050  1.00  0.00           H
ATOM    306  HD2 ILE A  26      47.530  39.190  38.800  1.00  0.00           H
ATOM    307  HD3 ILE A  26      46.640  38.310  40.210  1.00  0.00           H
ATOM    308  C   ILE A  26      42.540  37.610  40.940  1.00  0.00           C
ATOM    309  O   ILE A  26      42.240  38.050  42.040  1.00  0.00           O
ATOM    310  N   VAL A  27      41.670  36.980  40.120  1.00  0.00           N
ATOM    311  HN  VAL A  27      42.090  36.710  39.260  1.00  0.00           H
ATOM    312  CA  VAL A  27      40.360  36.600  40.480  1.00  0.00           C
ATOM    313  HA  VAL A  27      39.860  37.390  41.020  1.00  0.00           H
ATOM    314  CB  VAL A  27      39.550  36.440  39.150  1.00  0.00           C
ATOM    315  HB  VAL A  27      39.400  37.460  38.720  1.00  0.00           H
ATOM    316  CG1 VAL A  27      40.340  35.580  38.110  1.00  0.00           C
ATOM    317 HG11 VAL A  27      41.130  36.260  37.730  1.00  0.00           H
ATOM    318 HG12 VAL A  27      39.780  35.110  37.270  1.00  0.00           H
ATOM    319 HG13 VAL A  27      40.800  34.760  38.690  1.00  0.00           H
ATOM    320  CG2 VAL A  27      38.190  35.720  39.480  1.00  0.00           C
ATOM    321 HG21 VAL A  27      37.620  36.290  40.230  1.00  0.00           H
ATOM    322 HG22 VAL A  27      38.260  34.740  40.010  1.00  0.00           H
ATOM    323 HG23 VAL A  27      37.600  35.730  38.530  1.00  0.00           H
ATOM    324  C   VAL A  27      40.250  35.470  41.450  1.00  0.00           C
ATOM    325  O   VAL A  27      39.350  35.470  42.240  1.00  0.00           O
ATOM    326  N   LYS A  28      41.250  34.550  41.490  1.00  0.00           N
ATOM    327  HN  LYS A  28      42.080  34.690  40.960  1.00  0.00           H
ATOM    328  CA  LYS A  28      41.140  33.350  42.380  1.00  0.00           C
ATOM    329  HA  LYS A  28      40.110  33.190  42.700  1.00  0.00           H
ATOM    330  CB  LYS A  28      41.730  32.030  41.730  1.00  0.00           C
ATOM    331  HB1 LYS A  28      41.690  31.180  42.450  1.00  0.00           H
ATOM    332  HB2 LYS A  28      42.750  32.230  41.350  1.00  0.00           H
ATOM    333  CG  LYS A  28      40.870  31.470  40.570  1.00  0.00           C
ATOM    334  HG1 LYS A  28      40.650  32.290  39.850  1.00  0.00           H
ATOM    335  HG2 LYS A  28      39.880  31.270  41.020  1.00  0.00           H
ATOM    336  CD  LYS A  28      41.460  30.200  39.900  1.00  0.00           C
ATOM    337  HD1 LYS A  28      41.620  29.440  40.680  1.00  0.00           H
ATOM    338  HD2 LYS A  28      42.470  30.330  39.450  1.00  0.00           H
ATOM    339  CE  LYS A  28      40.520  29.560  38.890  1.00  0.00           C
ATOM    340  HE1 LYS A  28      40.000  30.260  38.200  1.00  0.00           H
ATOM    341  HE2 LYS A  28      39.680  29.100  39.460  1.00  0.00           H
ATOM    342  NZ  LYS A  28      41.210  28.490  38.120  1.00  0.00           N
ATOM    343  HZ1 LYS A  28      41.820  28.950  37.410  1.00  0.00           H
ATOM    344  HZ2 LYS A  28      40.510  28.010  37.520  1.00  0.00           H
ATOM    345  HZ3 LYS A  28      41.690  27.730  38.650  1.00  0.00           H
ATOM    346  C   LYS A  28      41.660  33.440  43.730  1.00  0.00           C
ATOM    347  O   LYS A  28      40.980  33.350  44.740  1.00  0.00           O
ATOM    348  N   VAL A  29      42.980  33.580  43.790  1.00  0.00           N
ATOM    349  HN  VAL A  29      43.390  33.520  42.870  1.00  0.00           H
ATOM    350  CA  VAL A  29      43.850  33.370  44.920  1.00  0.00           C
ATOM    351  HA  VAL A  29      43.520  32.490  45.440  1.00  0.00           H
ATOM    352  CB  VAL A  29      45.270  33.050  44.350  1.00  0.00           C
ATOM    353  HB  VAL A  29      45.610  33.810  43.610  1.00  0.00           H
ATOM    354  CG1 VAL A  29      46.330  32.870  45.480  1.00  0.00           C
ATOM    355 HG11 VAL A  29      47.330  32.780  45.010  1.00  0.00           H
ATOM    356 HG12 VAL A  29      46.180  32.000  46.150  1.00  0.00           H
ATOM    357 HG13 VAL A  29      46.400  33.700  46.210  1.00  0.00           H
ATOM    358  CG2 VAL A  29      45.280  31.740  43.490  1.00  0.00           C
ATOM    359 HG21 VAL A  29      46.340  31.570  43.210  1.00  0.00           H
ATOM    360 HG22 VAL A  29      44.720  31.990  42.570  1.00  0.00           H
ATOM    361 HG23 VAL A  29      44.800  30.880  44.010  1.00  0.00           H
ATOM    362  C   VAL A  29      43.770  34.620  45.830  1.00  0.00           C
ATOM    363  O   VAL A  29      44.080  34.520  47.000  1.00  0.00           O
ATOM    364  N   LEU A  30      43.370  35.780  45.350  1.00  0.00           N
ATOM    365  HN  LEU A  30      43.300  35.780  44.350  1.00  0.00           H
ATOM    366  CA  LEU A  30      43.330  37.000  46.120  1.00  0.00           C
ATOM    367  HA  LEU A  30      43.970  36.810  46.970  1.00  0.00           H
ATOM    368  CB  LEU A  30      43.800  38.340  45.480  1.00  0.00           C
ATOM    369  HB1 LEU A  30      43.180  39.210  45.800  1.00  0.00           H
ATOM    370  HB2 LEU A  30      43.610  38.250  44.390  1.00  0.00           H
ATOM    371  CG  LEU A  30      45.230  38.820  45.780  1.00  0.00           C
ATOM    372  HG  LEU A  30      45.310  39.670  45.080  1.00  0.00           H
ATOM    373  CD1 LEU A  30      45.260  39.260  47.260  1.00  0.00           C
ATOM    374 HD11 LEU A  30      45.230  38.370  47.940  1.00  0.00           H
ATOM    375 HD12 LEU A  30      44.420  39.980  47.360  1.00  0.00           H
ATOM    376 HD13 LEU A  30      46.180  39.790  47.580  1.00  0.00           H
ATOM    377  CD2 LEU A  30      46.290  37.740  45.480  1.00  0.00           C
ATOM    378 HD21 LEU A  30      47.240  38.330  45.540  1.00  0.00           H
ATOM    379 HD22 LEU A  30      46.110  37.170  44.550  1.00  0.00           H
ATOM    380 HD23 LEU A  30      46.390  37.010  46.310  1.00  0.00           H
ATOM    381  C   LEU A  30      42.000  37.220  46.880  1.00  0.00           C
ATOM    382  O   LEU A  30      42.050  37.650  48.030  1.00  0.00           O
ATOM    383  N   PRO A  31      40.760  37.040  46.370  1.00  0.00           N
ATOM    384  CD  PRO A  31      40.420  36.930  45.000  1.00  0.00           C
ATOM    385  HD1 PRO A  31      40.590  35.830  44.830  1.00  0.00           H
ATOM    386  HD2 PRO A  31      41.110  37.470  44.320  1.00  0.00           H
ATOM    387  CA  PRO A  31      39.510  37.230  47.140  1.00  0.00           C
ATOM    388  HA  PRO A  31      39.640  38.230  47.540  1.00  0.00           H
ATOM    389  CB  PRO A  31      38.360  37.110  46.060  1.00  0.00           C
ATOM    390  HB1 PRO A  31      37.460  37.720  46.300  1.00  0.00           H
ATOM    391  HB2 PRO A  31      38.050  36.040  46.070  1.00  0.00           H
ATOM    392  CG  PRO A  31      38.990  37.420  44.720  1.00  0.00           C
ATOM    393  HG1 PRO A  31      38.610  36.930  43.790  1.00  0.00           H
ATOM    394  HG2 PRO A  31      38.940  38.520  44.630  1.00  0.00           H
ATOM    395  C   PRO A  31      39.410  36.380  48.420  1.00  0.00           C
ATOM    396  O   PRO A  31      38.840  36.970  49.280  1.00  0.00           O
ATOM    397  N   PRO A  32      39.900  35.180  48.740  1.00  0.00           N
ATOM    398  CD  PRO A  32      40.130  34.110  47.760  1.00  0.00           C
ATOM    399  HD1 PRO A  32      40.860  34.360  46.950  1.00  0.00           H
ATOM    400  HD2 PRO A  32      39.140  33.870  47.310  1.00  0.00           H
ATOM    401  CA  PRO A  32      39.830  34.640  50.130  1.00  0.00           C
ATOM    402  HA  PRO A  32      38.830  34.780  50.500  1.00  0.00           H
ATOM    403  CB  PRO A  32      40.200  33.100  49.940  1.00  0.00           C
ATOM    404  HB1 PRO A  32      39.270  32.490  49.910  1.00  0.00           H
ATOM    405  HB2 PRO A  32      40.810  32.660  50.760  1.00  0.00           H
ATOM    406  CG  PRO A  32      40.830  33.020  48.590  1.00  0.00           C
ATOM    407  HG1 PRO A  32      41.900  33.270  48.780  1.00  0.00           H
ATOM    408  HG2 PRO A  32      40.790  32.000  48.150  1.00  0.00           H
ATOM    409  C   PRO A  32      40.760  35.320  51.150  1.00  0.00           C
ATOM    410  O   PRO A  32      40.390  35.420  52.320  1.00  0.00           O
ATOM    411  N   VAL A  33      41.940  35.810  50.680  1.00  0.00           N
ATOM    412  HN  VAL A  33      42.180  35.700  49.710  1.00  0.00           H
ATOM    413  CA  VAL A  33      42.780  36.660  51.500  1.00  0.00           C
ATOM    414  HA  VAL A  33      42.930  36.200  52.460  1.00  0.00           H
ATOM    415  CB  VAL A  33      44.130  37.000  50.880  1.00  0.00           C
ATOM    416  HB  VAL A  33      43.920  37.780  50.120  1.00  0.00           H
ATOM    417  CG1 VAL A  33      45.050  37.620  52.050  1.00  0.00           C
ATOM    418 HG11 VAL A  33      46.100  37.840  51.740  1.00  0.00           H
ATOM    419 HG12 VAL A  33      45.000  36.940  52.920  1.00  0.00           H
ATOM    420 HG13 VAL A  33      44.640  38.640  52.280  1.00  0.00           H
ATOM    421  CG2 VAL A  33      44.870  35.810  50.320  1.00  0.00           C
ATOM    422 HG21 VAL A  33      45.180  35.060  51.090  1.00  0.00           H
ATOM    423 HG22 VAL A  33      45.760  36.100  49.730  1.00  0.00           H
ATOM    424 HG23 VAL A  33      44.350  35.210  49.540  1.00  0.00           H
ATOM    425  C   VAL A  33      42.040  37.970  51.810  1.00  0.00           C
ATOM    426  O   VAL A  33      42.230  38.610  52.840  1.00  0.00           O
ATOM    427  N   LEU A  34      41.250  38.460  50.850  1.00  0.00           N
ATOM    428  HN  LEU A  34      41.290  38.090  49.920  1.00  0.00           H
ATOM    429  CA  LEU A  34      40.440  39.630  51.090  1.00  0.00           C
ATOM    430  HA  LEU A  34      41.060  40.310  51.660  1.00  0.00           H
ATOM    431  CB  LEU A  34      39.790  40.150  49.740  1.00  0.00           C
ATOM    432  HB1 LEU A  34      39.140  41.020  49.940  1.00  0.00           H
ATOM    433  HB2 LEU A  34      39.110  39.410  49.280  1.00  0.00           H
ATOM    434  CG  LEU A  34      40.720  40.770  48.650  1.00  0.00           C
ATOM    435  HG  LEU A  34      41.130  39.870  48.150  1.00  0.00           H
ATOM    436  CD1 LEU A  34      39.880  41.440  47.610  1.00  0.00           C
ATOM    437 HD11 LEU A  34      40.520  41.890  46.830  1.00  0.00           H
ATOM    438 HD12 LEU A  34      39.230  42.220  48.080  1.00  0.00           H
ATOM    439 HD13 LEU A  34      39.190  40.650  47.220  1.00  0.00           H
ATOM    440  CD2 LEU A  34      41.800  41.700  49.260  1.00  0.00           C
ATOM    441 HD21 LEU A  34      41.280  42.620  49.640  1.00  0.00           H
ATOM    442 HD22 LEU A  34      42.580  42.040  48.550  1.00  0.00           H
ATOM    443 HD23 LEU A  34      42.290  41.210  50.140  1.00  0.00           H
ATOM    444  C   LEU A  34      39.320  39.340  52.070  1.00  0.00           C
ATOM    445  O   LEU A  34      38.960  40.180  52.920  1.00  0.00           O
ATOM    446  N   GLY A  35      38.610  38.230  51.910  1.00  0.00           N
ATOM    447  HN  GLY A  35      38.860  37.790  51.050  1.00  0.00           H
ATOM    448  CA  GLY A  35      37.690  37.630  52.850  1.00  0.00           C
ATOM    449  HA1 GLY A  35      37.500  36.610  52.510  1.00  0.00           H
ATOM    450  HA2 GLY A  35      36.840  38.300  52.910  1.00  0.00           H
ATOM    451  C   GLY A  35      38.070  37.450  54.270  1.00  0.00           C
ATOM    452  O   GLY A  35      37.330  37.810  55.200  1.00  0.00           O
ATOM    453  N   LEU A  36      39.330  37.040  54.520  1.00  0.00           N
ATOM    454  HN  LEU A  36      39.840  36.610  53.780  1.00  0.00           H
ATOM    455  CA  LEU A  36      40.010  37.040  55.820  1.00  0.00           C
ATOM    456  HA  LEU A  36      39.380  36.450  56.460  1.00  0.00           H
ATOM    457  CB  LEU A  36      41.460  36.360  55.630  1.00  0.00           C
ATOM    458  HB1 LEU A  36      42.120  36.550  56.490  1.00  0.00           H
ATOM    459  HB2 LEU A  36      41.840  36.770  54.660  1.00  0.00           H
ATOM    460  CG  LEU A  36      41.460  34.790  55.400  1.00  0.00           C
ATOM    461  HG  LEU A  36      40.820  34.510  54.540  1.00  0.00           H
ATOM    462  CD1 LEU A  36      42.910  34.310  54.950  1.00  0.00           C
ATOM    463 HD11 LEU A  36      43.280  34.620  53.950  1.00  0.00           H
ATOM    464 HD12 LEU A  36      42.960  33.210  54.960  1.00  0.00           H
ATOM    465 HD13 LEU A  36      43.610  34.580  55.770  1.00  0.00           H
ATOM    466  CD2 LEU A  36      40.960  34.090  56.650  1.00  0.00           C
ATOM    467 HD21 LEU A  36      41.330  33.050  56.570  1.00  0.00           H
ATOM    468 HD22 LEU A  36      39.850  34.120  56.650  1.00  0.00           H
ATOM    469 HD23 LEU A  36      41.350  34.460  57.630  1.00  0.00           H
ATOM    470  C   LEU A  36      40.170  38.380  56.410  1.00  0.00           C
ATOM    471  O   LEU A  36      39.790  38.740  57.520  1.00  0.00           O
ATOM    472  N   GLU A  37      40.780  39.340  55.600  1.00  0.00           N
ATOM    473  HN  GLU A  37      41.120  39.080  54.700  1.00  0.00           H
ATOM    474  CA  GLU A  37      40.870  40.780  55.870  1.00  0.00           C
ATOM    475  HA  GLU A  37      41.410  41.000  56.770  1.00  0.00           H
ATOM    476  CB  GLU A  37      41.500  41.480  54.570  1.00  0.00           C
ATOM    477  HB1 GLU A  37      40.840  41.410  53.670  1.00  0.00           H
ATOM    478  HB2 GLU A  37      42.350  40.840  54.290  1.00  0.00           H
ATOM    479  CG  GLU A  37      42.080  42.890  54.630  1.00  0.00           C
ATOM    480  HG1 GLU A  37      42.840  42.890  55.440  1.00  0.00           H
ATOM    481  HG2 GLU A  37      41.270  43.540  55.010  1.00  0.00           H
ATOM    482  CD  GLU A  37      42.590  43.500  53.300  1.00  0.00           C
ATOM    483  OE1 GLU A  37      42.660  43.000  52.180  1.00  0.00           O
ATOM    484  OE2 GLU A  37      42.970  44.780  53.490  1.00  0.00           O
ATOM    485  HE2 GLU A  37      43.210  45.070  52.600  1.00  0.00           H
ATOM    486  C   GLU A  37      39.440  41.420  56.160  1.00  0.00           C
ATOM    487  O   GLU A  37      39.280  42.080  57.180  1.00  0.00           O
ATOM    488  N   PHE A  38      38.380  41.160  55.300  1.00  0.00           N
ATOM    489  HN  PHE A  38      38.480  40.760  54.400  1.00  0.00           H
ATOM    490  CA  PHE A  38      37.020  41.680  55.520  1.00  0.00           C
ATOM    491  HA  PHE A  38      37.040  42.750  55.350  1.00  0.00           H
ATOM    492  CB  PHE A  38      36.210  41.060  54.330  1.00  0.00           C
ATOM    493  HB1 PHE A  38      36.190  39.960  54.460  1.00  0.00           H
ATOM    494  HB2 PHE A  38      36.630  41.280  53.330  1.00  0.00           H
ATOM    495  CG  PHE A  38      34.710  41.520  54.350  1.00  0.00           C
ATOM    496  CD1 PHE A  38      33.670  40.650  54.750  1.00  0.00           C
ATOM    497  HD1 PHE A  38      33.940  39.730  55.240  1.00  0.00           H
ATOM    498  CE1 PHE A  38      32.350  40.980  54.540  1.00  0.00           C
ATOM    499  HE1 PHE A  38      31.640  40.210  54.830  1.00  0.00           H
ATOM    500  CZ  PHE A  38      32.050  42.220  53.960  1.00  0.00           C
ATOM    501  HZ  PHE A  38      31.060  42.530  53.660  1.00  0.00           H
ATOM    502  CD2 PHE A  38      34.460  42.780  53.730  1.00  0.00           C
ATOM    503  HD2 PHE A  38      35.210  43.420  53.290  1.00  0.00           H
ATOM    504  CE2 PHE A  38      33.140  43.040  53.540  1.00  0.00           C
ATOM    505  HE2 PHE A  38      32.860  43.990  53.100  1.00  0.00           H
ATOM    506  C   PHE A  38      36.420  41.210  56.810  1.00  0.00           C
ATOM    507  O   PHE A  38      35.810  41.930  57.610  1.00  0.00           O
ATOM    508  N   ILE A  39      36.590  39.900  57.120  1.00  0.00           N
ATOM    509  HN  ILE A  39      36.970  39.180  56.560  1.00  0.00           H
ATOM    510  CA  ILE A  39      36.080  39.390  58.380  1.00  0.00           C
ATOM    511  HA  ILE A  39      35.050  39.590  58.650  1.00  0.00           H
ATOM    512  CB  ILE A  39      36.020  37.880  58.330  1.00  0.00           C
ATOM    513  HB  ILE A  39      37.030  37.530  57.980  1.00  0.00           H
ATOM    514  CG2 ILE A  39      35.880  37.250  59.800  1.00  0.00           C
ATOM    515 HG21 ILE A  39      34.840  37.600  59.990  1.00  0.00           H
ATOM    516 HG22 ILE A  39      36.650  37.530  60.560  1.00  0.00           H
ATOM    517 HG23 ILE A  39      35.870  36.140  59.720  1.00  0.00           H
ATOM    518  CG1 ILE A  39      34.900  37.290  57.350  1.00  0.00           C
ATOM    519 HG11 ILE A  39      35.110  36.200  57.280  1.00  0.00           H
ATOM    520 HG12 ILE A  39      35.000  37.650  56.300  1.00  0.00           H
ATOM    521  CD  ILE A  39      33.500  37.530  57.820  1.00  0.00           C
ATOM    522  HD1 ILE A  39      33.280  36.960  58.750  1.00  0.00           H
ATOM    523  HD2 ILE A  39      32.770  37.200  57.040  1.00  0.00           H
ATOM    524  HD3 ILE A  39      33.270  38.580  58.090  1.00  0.00           H
ATOM    525  C   ILE A  39      36.890  39.940  59.570  1.00  0.00           C
ATOM    526  O   ILE A  39      36.370  40.260  60.680  1.00  0.00           O
ATOM    527  N   PHE A  40      38.270  39.960  59.470  1.00  0.00           N
ATOM    528  HN  PHE A  40      38.770  39.750  58.630  1.00  0.00           H
ATOM    529  CA  PHE A  40      39.030  40.600  60.560  1.00  0.00           C
ATOM    530  HA  PHE A  40      38.770  40.150  61.500  1.00  0.00           H
ATOM    531  CB  PHE A  40      40.520  40.470  60.160  1.00  0.00           C
ATOM    532  HB1 PHE A  40      40.710  40.970  59.180  1.00  0.00           H
ATOM    533  HB2 PHE A  40      40.640  39.370  60.090  1.00  0.00           H
ATOM    534  CG  PHE A  40      41.500  40.930  61.220  1.00  0.00           C
ATOM    535  CD1 PHE A  40      41.160  40.820  62.590  1.00  0.00           C
ATOM    536  HD1 PHE A  40      40.230  40.450  63.000  1.00  0.00           H
ATOM    537  CE1 PHE A  40      42.080  41.130  63.570  1.00  0.00           C
ATOM    538  HE1 PHE A  40      41.820  40.980  64.600  1.00  0.00           H
ATOM    539  CZ  PHE A  40      43.370  41.600  63.260  1.00  0.00           C
ATOM    540  HZ  PHE A  40      44.140  41.850  63.970  1.00  0.00           H
ATOM    541  CD2 PHE A  40      42.770  41.240  60.860  1.00  0.00           C
ATOM    542  HD2 PHE A  40      43.040  41.220  59.820  1.00  0.00           H
ATOM    543  CE2 PHE A  40      43.730  41.510  61.890  1.00  0.00           C
ATOM    544  HE2 PHE A  40      44.730  41.870  61.650  1.00  0.00           H
ATOM    545  C   PHE A  40      38.600  42.070  60.740  1.00  0.00           C
ATOM    546  O   PHE A  40      38.450  42.530  61.870  1.00  0.00           O
ATOM    547  N   GLY A  41      38.430  42.810  59.660  1.00  0.00           N
ATOM    548  HN  GLY A  41      38.720  42.490  58.760  1.00  0.00           H
ATOM    549  CA  GLY A  41      37.970  44.200  59.630  1.00  0.00           C
ATOM    550  HA1 GLY A  41      38.010  44.490  58.590  1.00  0.00           H
ATOM    551  HA2 GLY A  41      38.700  44.680  60.270  1.00  0.00           H
ATOM    552  C   GLY A  41      36.590  44.410  60.230  1.00  0.00           C
ATOM    553  O   GLY A  41      36.480  45.330  61.010  1.00  0.00           O
ATOM    554  N   LEU A  42      35.570  43.630  59.900  1.00  0.00           N
ATOM    555  HN  LEU A  42      35.650  42.900  59.230  1.00  0.00           H
ATOM    556  CA  LEU A  42      34.320  43.770  60.630  1.00  0.00           C
ATOM    557  HA  LEU A  42      34.130  44.840  60.480  1.00  0.00           H
ATOM    558  CB  LEU A  42      33.310  42.950  59.930  1.00  0.00           C
ATOM    559  HB1 LEU A  42      32.310  42.880  60.410  1.00  0.00           H
ATOM    560  HB2 LEU A  42      33.670  41.910  59.950  1.00  0.00           H
ATOM    561  CG  LEU A  42      33.070  43.480  58.530  1.00  0.00           C
ATOM    562  HG  LEU A  42      34.070  43.640  58.070  1.00  0.00           H
ATOM    563  CD1 LEU A  42      32.350  42.570  57.600  1.00  0.00           C
ATOM    564 HD11 LEU A  42      32.530  42.930  56.570  1.00  0.00           H
ATOM    565 HD12 LEU A  42      31.260  42.670  57.830  1.00  0.00           H
ATOM    566 HD13 LEU A  42      32.660  41.510  57.720  1.00  0.00           H
ATOM    567  CD2 LEU A  42      32.300  44.830  58.570  1.00  0.00           C
ATOM    568 HD21 LEU A  42      32.850  45.560  59.190  1.00  0.00           H
ATOM    569 HD22 LEU A  42      31.350  44.680  59.150  1.00  0.00           H
ATOM    570 HD23 LEU A  42      32.150  45.240  57.550  1.00  0.00           H
ATOM    571  C   LEU A  42      34.380  43.520  62.130  1.00  0.00           C
ATOM    572  O   LEU A  42      33.870  44.250  62.960  1.00  0.00           O
ATOM    573  N   LEU A  43      35.120  42.530  62.610  1.00  0.00           N
ATOM    574  HN  LEU A  43      35.690  41.960  62.020  1.00  0.00           H
ATOM    575  CA  LEU A  43      35.470  42.250  64.000  1.00  0.00           C
ATOM    576  HA  LEU A  43      34.510  42.120  64.480  1.00  0.00           H
ATOM    577  CB  LEU A  43      36.270  40.960  64.020  1.00  0.00           C
ATOM    578  HB1 LEU A  43      37.140  40.880  63.330  1.00  0.00           H
ATOM    579  HB2 LEU A  43      35.640  40.150  63.570  1.00  0.00           H
ATOM    580  CG  LEU A  43      36.840  40.560  65.360  1.00  0.00           C
ATOM    581  HG  LEU A  43      37.690  41.210  65.650  1.00  0.00           H
ATOM    582  CD1 LEU A  43      35.900  40.600  66.550  1.00  0.00           C
ATOM    583 HD11 LEU A  43      35.010  40.010  66.240  1.00  0.00           H
ATOM    584 HD12 LEU A  43      35.620  41.640  66.820  1.00  0.00           H
ATOM    585 HD13 LEU A  43      36.500  40.290  67.440  1.00  0.00           H
ATOM    586  CD2 LEU A  43      37.560  39.210  65.260  1.00  0.00           C
ATOM    587 HD21 LEU A  43      38.240  39.130  64.380  1.00  0.00           H
ATOM    588 HD22 LEU A  43      36.810  38.410  65.160  1.00  0.00           H
ATOM    589 HD23 LEU A  43      38.200  38.950  66.130  1.00  0.00           H
ATOM    590  C   LEU A  43      36.140  43.460  64.730  1.00  0.00           C
ATOM    591  O   LEU A  43      35.750  43.800  65.840  1.00  0.00           O
ATOM    592  N   GLY A  44      37.090  44.160  64.030  1.00  0.00           N
ATOM    593  HN  GLY A  44      37.300  43.730  63.160  1.00  0.00           H
ATOM    594  CA  GLY A  44      37.630  45.430  64.420  1.00  0.00           C
ATOM    595  HA1 GLY A  44      38.370  45.680  63.670  1.00  0.00           H
ATOM    596  HA2 GLY A  44      37.980  45.450  65.430  1.00  0.00           H
ATOM    597  C   GLY A  44      36.640  46.520  64.490  1.00  0.00           C
ATOM    598  O   GLY A  44      36.720  47.420  65.360  1.00  0.00           O
ATOM    599  N   ASN A  45      35.710  46.510  63.550  1.00  0.00           N
ATOM    600  HN  ASN A  45      35.850  45.860  62.790  1.00  0.00           H
ATOM    601  CA  ASN A  45      34.540  47.430  63.590  1.00  0.00           C
ATOM    602  HA  ASN A  45      34.990  48.390  63.780  1.00  0.00           H
ATOM    603  CB  ASN A  45      33.710  47.450  62.300  1.00  0.00           C
ATOM    604  HB1 ASN A  45      32.970  48.280  62.250  1.00  0.00           H
ATOM    605  HB2 ASN A  45      33.310  46.420  62.150  1.00  0.00           H
ATOM    606  CG  ASN A  45      34.520  47.750  61.040  1.00  0.00           C
ATOM    607  OD1 ASN A  45      34.020  47.490  59.970  1.00  0.00           O
ATOM    608  ND2 ASN A  45      35.710  48.330  61.050  1.00  0.00           N
ATOM    609 HD21 ASN A  45      36.100  48.600  61.950  1.00  0.00           H
ATOM    610 HD22 ASN A  45      36.190  48.330  60.170  1.00  0.00           H
ATOM    611  C   ASN A  45      33.680  47.150  64.860  1.00  0.00           C
ATOM    612  O   ASN A  45      33.120  48.040  65.470  1.00  0.00           O
ATOM    613  N   GLY A  46      33.600  45.910  65.370  1.00  0.00           N
ATOM    614  HN  GLY A  46      33.960  45.250  64.720  1.00  0.00           H
ATOM    615  CA  GLY A  46      32.880  45.540  66.550  1.00  0.00           C
ATOM    616  HA1 GLY A  46      32.700  44.470  66.520  1.00  0.00           H
ATOM    617  HA2 GLY A  46      31.860  45.880  66.510  1.00  0.00           H
ATOM    618  C   GLY A  46      33.630  45.990  67.790  1.00  0.00           C
ATOM    619  O   GLY A  46      33.130  46.600  68.710  1.00  0.00           O
ATOM    620  N   LEU A  47      34.950  45.670  67.880  1.00  0.00           N
ATOM    621  HN  LEU A  47      35.410  45.240  67.100  1.00  0.00           H
ATOM    622  CA  LEU A  47      35.760  46.140  68.990  1.00  0.00           C
ATOM    623  HA  LEU A  47      35.210  45.850  69.890  1.00  0.00           H
ATOM    624  CB  LEU A  47      37.130  45.430  69.130  1.00  0.00           C
ATOM    625  HB1 LEU A  47      37.700  46.000  69.890  1.00  0.00           H
ATOM    626  HB2 LEU A  47      37.630  45.530  68.140  1.00  0.00           H
ATOM    627  CG  LEU A  47      37.080  43.900  69.420  1.00  0.00           C
ATOM    628  HG  LEU A  47      36.230  43.420  68.890  1.00  0.00           H
ATOM    629  CD1 LEU A  47      38.270  43.090  68.990  1.00  0.00           C
ATOM    630 HD11 LEU A  47      39.200  43.510  69.430  1.00  0.00           H
ATOM    631 HD12 LEU A  47      38.580  43.010  67.930  1.00  0.00           H
ATOM    632 HD13 LEU A  47      38.130  42.010  69.210  1.00  0.00           H
ATOM    633  CD2 LEU A  47      37.080  43.680  70.960  1.00  0.00           C
ATOM    634 HD21 LEU A  47      38.050  43.870  71.460  1.00  0.00           H
ATOM    635 HD22 LEU A  47      36.770  42.630  71.190  1.00  0.00           H
ATOM    636 HD23 LEU A  47      36.250  44.340  71.280  1.00  0.00           H
ATOM    637  C   LEU A  47      35.860  47.720  69.040  1.00  0.00           C
ATOM    638  O   LEU A  47      35.900  48.380  70.090  1.00  0.00           O
ATOM    639  N   ALA A  48      35.920  48.400  67.850  1.00  0.00           N
ATOM    640  HN  ALA A  48      35.730  48.010  66.950  1.00  0.00           H
ATOM    641  CA  ALA A  48      36.160  49.820  67.840  1.00  0.00           C
ATOM    642  HA  ALA A  48      36.900  50.000  68.600  1.00  0.00           H
ATOM    643  CB  ALA A  48      36.610  50.330  66.490  1.00  0.00           C
ATOM    644  HB1 ALA A  48      36.980  51.380  66.570  1.00  0.00           H
ATOM    645  HB2 ALA A  48      35.830  50.420  65.710  1.00  0.00           H
ATOM    646  HB3 ALA A  48      37.450  49.830  65.940  1.00  0.00           H
ATOM    647  C   ALA A  48      34.900  50.590  68.170  1.00  0.00           C
ATOM    648  O   ALA A  48      34.950  51.590  68.920  1.00  0.00           O
ATOM    649  N   LEU A  49      33.760  50.020  67.630  1.00  0.00           N
ATOM    650  HN  LEU A  49      33.860  49.240  67.010  1.00  0.00           H
ATOM    651  CA  LEU A  49      32.410  50.460  67.970  1.00  0.00           C
ATOM    652  HA  LEU A  49      32.360  51.530  67.790  1.00  0.00           H
ATOM    653  CB  LEU A  49      31.230  49.780  67.080  1.00  0.00           C
ATOM    654  HB1 LEU A  49      31.040  48.710  67.340  1.00  0.00           H
ATOM    655  HB2 LEU A  49      31.360  49.810  65.980  1.00  0.00           H
ATOM    656  CG  LEU A  49      29.840  50.510  67.230  1.00  0.00           C
ATOM    657  HG  LEU A  49      29.440  50.280  68.230  1.00  0.00           H
ATOM    658  CD1 LEU A  49      29.900  52.050  67.080  1.00  0.00           C
ATOM    659 HD11 LEU A  49      30.460  52.380  66.180  1.00  0.00           H
ATOM    660 HD12 LEU A  49      30.360  52.460  68.010  1.00  0.00           H
ATOM    661 HD13 LEU A  49      28.920  52.550  66.960  1.00  0.00           H
ATOM    662  CD2 LEU A  49      28.890  49.920  66.140  1.00  0.00           C
ATOM    663 HD21 LEU A  49      27.870  50.310  66.340  1.00  0.00           H
ATOM    664 HD22 LEU A  49      28.890  48.810  66.250  1.00  0.00           H
ATOM    665 HD23 LEU A  49      29.130  50.300  65.130  1.00  0.00           H
ATOM    666  C   LEU A  49      32.060  50.240  69.410  1.00  0.00           C
ATOM    667  O   LEU A  49      31.330  51.030  69.990  1.00  0.00           O
ATOM    668  N   TRP A  50      32.560  49.170  70.040  1.00  0.00           N
ATOM    669  HN  TRP A  50      33.180  48.590  69.540  1.00  0.00           H
ATOM    670  CA  TRP A  50      32.420  48.750  71.420  1.00  0.00           C
ATOM    671  HA  TRP A  50      31.420  49.030  71.750  1.00  0.00           H
ATOM    672  CB  TRP A  50      32.770  47.220  71.650  1.00  0.00           C
ATOM    673  HB1 TRP A  50      33.760  47.070  71.190  1.00  0.00           H
ATOM    674  HB2 TRP A  50      32.050  46.710  70.970  1.00  0.00           H
ATOM    675  CG  TRP A  50      32.750  46.630  73.080  1.00  0.00           C
ATOM    676  CD1 TRP A  50      33.680  46.000  73.820  1.00  0.00           C
ATOM    677  HD1 TRP A  50      34.720  46.010  73.560  1.00  0.00           H
ATOM    678  NE1 TRP A  50      33.180  45.530  74.980  1.00  0.00           N
ATOM    679  HE1 TRP A  50      33.680  45.150  75.740  1.00  0.00           H
ATOM    680  CE2 TRP A  50      31.860  45.830  75.040  1.00  0.00           C
ATOM    681  CD2 TRP A  50      31.540  46.530  73.870  1.00  0.00           C
ATOM    682  CE3 TRP A  50      30.140  46.880  73.570  1.00  0.00           C
ATOM    683  HE3 TRP A  50      29.750  47.380  72.700  1.00  0.00           H
ATOM    684  CZ3 TRP A  50      29.190  46.530  74.560  1.00  0.00           C
ATOM    685  HZ3 TRP A  50      28.140  46.780  74.450  1.00  0.00           H
ATOM    686  CZ2 TRP A  50      30.850  45.540  76.040  1.00  0.00           C
ATOM    687  HZ2 TRP A  50      31.040  45.020  76.960  1.00  0.00           H
ATOM    688  CH2 TRP A  50      29.600  45.950  75.720  1.00  0.00           C
ATOM    689  HH2 TRP A  50      28.810  45.810  76.440  1.00  0.00           H
ATOM    690  C   TRP A  50      33.270  49.770  72.310  1.00  0.00           C
ATOM    691  O   TRP A  50      32.680  50.540  73.010  1.00  0.00           O
ATOM    692  N   ILE A  51      34.580  49.760  72.130  1.00  0.00           N
ATOM    693  HN  ILE A  51      34.900  49.190  71.370  1.00  0.00           H
ATOM    694  CA  ILE A  51      35.620  50.550  72.770  1.00  0.00           C
ATOM    695  HA  ILE A  51      35.420  50.490  73.820  1.00  0.00           H
ATOM    696  CB  ILE A  51      37.000  50.000  72.500  1.00  0.00           C
ATOM    697  HB  ILE A  51      37.190  50.120  71.420  1.00  0.00           H
ATOM    698  CG2 ILE A  51      38.120  50.910  73.230  1.00  0.00           C
ATOM    699 HG21 ILE A  51      39.070  50.700  72.700  1.00  0.00           H
ATOM    700 HG22 ILE A  51      38.250  50.720  74.320  1.00  0.00           H
ATOM    701 HG23 ILE A  51      37.990  51.990  72.960  1.00  0.00           H
ATOM    702  CG1 ILE A  51      37.180  48.510  73.040  1.00  0.00           C
ATOM    703 HG11 ILE A  51      38.240  48.210  72.820  1.00  0.00           H
ATOM    704 HG12 ILE A  51      36.580  47.840  72.400  1.00  0.00           H
ATOM    705  CD  ILE A  51      36.920  48.330  74.510  1.00  0.00           C
ATOM    706  HD1 ILE A  51      36.040  48.920  74.850  1.00  0.00           H
ATOM    707  HD2 ILE A  51      37.840  48.530  75.100  1.00  0.00           H
ATOM    708  HD3 ILE A  51      36.670  47.270  74.750  1.00  0.00           H
ATOM    709  C   ILE A  51      35.520  52.120  72.560  1.00  0.00           C
ATOM    710  O   ILE A  51      35.860  52.860  73.450  1.00  0.00           O
ATOM    711  N   PHE A  52      34.950  52.590  71.450  1.00  0.00           N
ATOM    712  HN  PHE A  52      34.880  51.940  70.700  1.00  0.00           H
ATOM    713  CA  PHE A  52      34.910  54.010  71.140  1.00  0.00           C
ATOM    714  HA  PHE A  52      35.370  54.520  71.970  1.00  0.00           H
ATOM    715  CB  PHE A  52      35.810  54.330  69.900  1.00  0.00           C
ATOM    716  HB1 PHE A  52      35.870  55.430  69.780  1.00  0.00           H
ATOM    717  HB2 PHE A  52      35.460  54.050  68.880  1.00  0.00           H
ATOM    718  CG  PHE A  52      37.240  53.920  70.090  1.00  0.00           C
ATOM    719  CD1 PHE A  52      37.930  54.470  71.180  1.00  0.00           C
ATOM    720  HD1 PHE A  52      37.400  55.210  71.760  1.00  0.00           H
ATOM    721  CE1 PHE A  52      39.320  54.030  71.340  1.00  0.00           C
ATOM    722  HE1 PHE A  52      39.900  54.430  72.160  1.00  0.00           H
ATOM    723  CZ  PHE A  52      39.920  53.090  70.530  1.00  0.00           C
ATOM    724  HZ  PHE A  52      40.850  52.650  70.820  1.00  0.00           H
ATOM    725  CD2 PHE A  52      37.870  53.040  69.200  1.00  0.00           C
ATOM    726  HD2 PHE A  52      37.250  52.550  68.480  1.00  0.00           H
ATOM    727  CE2 PHE A  52      39.160  52.620  69.450  1.00  0.00           C
ATOM    728  HE2 PHE A  52      39.620  51.930  68.740  1.00  0.00           H
ATOM    729  C   PHE A  52      33.530  54.560  71.100  1.00  0.00           C
ATOM    730  O   PHE A  52      33.280  55.730  70.720  1.00  0.00           O
ATOM    731  N   CYS A  53      32.590  53.740  71.650  1.00  0.00           N
ATOM    732  HN  CYS A  53      32.800  52.820  71.970  1.00  0.00           H
ATOM    733  CA  CYS A  53      31.320  54.270  71.880  1.00  0.00           C
ATOM    734  HA  CYS A  53      31.380  55.280  72.260  1.00  0.00           H
ATOM    735  CB  CYS A  53      30.430  54.280  70.590  1.00  0.00           C
ATOM    736  HB1 CYS A  53      30.200  53.210  70.430  1.00  0.00           H
ATOM    737  HB2 CYS A  53      31.030  54.570  69.690  1.00  0.00           H
ATOM    738  SG  CYS A  53      29.000  55.460  70.590  1.00  0.00           S
ATOM    739  HG1 CYS A  53      29.630  56.550  71.030  1.00  0.00           H
ATOM    740  C   CYS A  53      30.540  53.400  72.990  1.00  0.00           C
ATOM    741  O   CYS A  53      30.220  53.950  74.100  1.00  0.00           O
ATOM    742  N   PHE A  54      30.290  52.120  72.710  1.00  0.00           N
ATOM    743  HN  PHE A  54      30.720  51.650  71.940  1.00  0.00           H
ATOM    744  CA  PHE A  54      29.370  51.340  73.560  1.00  0.00           C
ATOM    745  HA  PHE A  54      28.530  52.000  73.720  1.00  0.00           H
ATOM    746  CB  PHE A  54      28.860  50.120  72.720  1.00  0.00           C
ATOM    747  HB1 PHE A  54      28.180  49.520  73.360  1.00  0.00           H
ATOM    748  HB2 PHE A  54      29.740  49.550  72.350  1.00  0.00           H
ATOM    749  CG  PHE A  54      28.090  50.390  71.520  1.00  0.00           C
ATOM    750  CD1 PHE A  54      27.570  49.310  70.830  1.00  0.00           C
ATOM    751  HD1 PHE A  54      27.710  48.290  71.200  1.00  0.00           H
ATOM    752  CE1 PHE A  54      26.930  49.500  69.600  1.00  0.00           C
ATOM    753  HE1 PHE A  54      26.750  48.620  69.000  1.00  0.00           H
ATOM    754  CZ  PHE A  54      26.560  50.790  69.180  1.00  0.00           C
ATOM    755  HZ  PHE A  54      25.910  50.910  68.340  1.00  0.00           H
ATOM    756  CD2 PHE A  54      27.670  51.650  71.170  1.00  0.00           C
ATOM    757  HD2 PHE A  54      27.910  52.550  71.720  1.00  0.00           H
ATOM    758  CE2 PHE A  54      26.960  51.890  69.960  1.00  0.00           C
ATOM    759  HE2 PHE A  54      26.700  52.890  69.640  1.00  0.00           H
ATOM    760  C   PHE A  54      29.780  50.810  74.900  1.00  0.00           C
ATOM    761  O   PHE A  54      28.950  50.740  75.780  1.00  0.00           O
ATOM    762  N   HSD A  55      31.050  50.530  75.150  1.00  0.00           N
ATOM    763  HN  HSD A  55      31.640  50.500  74.350  1.00  0.00           H
ATOM    764  CA  HSD A  55      31.690  50.250  76.390  1.00  0.00           C
ATOM    765  HA  HSD A  55      31.050  50.510  77.220  1.00  0.00           H
ATOM    766  CB  HSD A  55      32.110  48.760  76.450  1.00  0.00           C
ATOM    767  HB1 HSD A  55      32.800  48.500  75.610  1.00  0.00           H
ATOM    768  HB2 HSD A  55      31.150  48.210  76.360  1.00  0.00           H
ATOM    769  ND1 HSD A  55      32.200  48.030  78.880  1.00  0.00           N
ATOM    770  HD1 HSD A  55      31.220  47.960  79.040  1.00  0.00           H
ATOM    771  CG  HSD A  55      32.830  48.370  77.740  1.00  0.00           C
ATOM    772  CE1 HSD A  55      33.130  47.660  79.710  1.00  0.00           C
ATOM    773  HE1 HSD A  55      32.860  47.330  80.710  1.00  0.00           H
ATOM    774  NE2 HSD A  55      34.350  47.820  79.280  1.00  0.00           N
ATOM    775  CD2 HSD A  55      34.160  48.260  77.940  1.00  0.00           C
ATOM    776  HD2 HSD A  55      35.050  48.230  77.330  1.00  0.00           H
ATOM    777  C   HSD A  55      32.900  51.090  76.340  1.00  0.00           C
ATOM    778  O   HSD A  55      34.040  50.650  76.240  1.00  0.00           O
ATOM    779  N   LEU A  56      32.630  52.410  76.230  1.00  0.00           N
ATOM    780  HN  LEU A  56      31.690  52.750  76.250  1.00  0.00           H
ATOM    781  CA  LEU A  56      33.720  53.320  76.140  1.00  0.00           C
ATOM    782  HA  LEU A  56      34.130  53.090  75.170  1.00  0.00           H
ATOM    783  CB  LEU A  56      33.160  54.710  76.150  1.00  0.00           C
ATOM    784  HB1 LEU A  56      32.640  54.880  77.120  1.00  0.00           H
ATOM    785  HB2 LEU A  56      32.400  54.790  75.330  1.00  0.00           H
ATOM    786  CG  LEU A  56      34.080  55.930  75.880  1.00  0.00           C
ATOM    787  HG  LEU A  56      34.850  55.990  76.680  1.00  0.00           H
ATOM    788  CD1 LEU A  56      34.830  55.870  74.560  1.00  0.00           C
ATOM    789 HD11 LEU A  56      34.150  55.730  73.690  1.00  0.00           H
ATOM    790 HD12 LEU A  56      35.640  55.130  74.410  1.00  0.00           H
ATOM    791 HD13 LEU A  56      35.300  56.860  74.390  1.00  0.00           H
ATOM    792  CD2 LEU A  56      33.170  57.220  75.950  1.00  0.00           C
ATOM    793 HD21 LEU A  56      32.720  57.220  76.970  1.00  0.00           H
ATOM    794 HD22 LEU A  56      32.330  57.110  75.240  1.00  0.00           H
ATOM    795 HD23 LEU A  56      33.770  58.150  75.840  1.00  0.00           H
ATOM    796  C   LEU A  56      34.780  53.260  77.230  1.00  0.00           C
ATOM    797  O   LEU A  56      34.530  53.490  78.410  1.00  0.00           O
ATOM    798  N   LYS A  57      36.060  53.200  76.810  1.00  0.00           N
ATOM    799  HN  LYS A  57      36.270  53.080  75.850  1.00  0.00           H
ATOM    800  CA  LYS A  57      37.120  53.530  77.790  1.00  0.00           C
ATOM    801  HA  LYS A  57      36.850  53.540  78.830  1.00  0.00           H
ATOM    802  CB  LYS A  57      38.410  52.640  77.570  1.00  0.00           C
ATOM    803  HB1 LYS A  57      39.290  53.070  78.100  1.00  0.00           H
ATOM    804  HB2 LYS A  57      38.590  52.560  76.470  1.00  0.00           H
ATOM    805  CG  LYS A  57      38.160  51.200  77.920  1.00  0.00           C
ATOM    806  HG1 LYS A  57      38.980  50.550  77.560  1.00  0.00           H
ATOM    807  HG2 LYS A  57      37.240  50.740  77.500  1.00  0.00           H
ATOM    808  CD  LYS A  57      38.140  51.050  79.530  1.00  0.00           C
ATOM    809  HD1 LYS A  57      37.540  50.210  79.900  1.00  0.00           H
ATOM    810  HD2 LYS A  57      37.610  51.950  79.920  1.00  0.00           H
ATOM    811  CE  LYS A  57      39.510  51.070  80.150  1.00  0.00           C
ATOM    812  HE1 LYS A  57      40.050  51.960  79.780  1.00  0.00           H
ATOM    813  HE2 LYS A  57      40.120  50.200  79.850  1.00  0.00           H
ATOM    814  NZ  LYS A  57      39.450  51.230  81.570  1.00  0.00           N
ATOM    815  HZ1 LYS A  57      40.210  51.760  82.040  1.00  0.00           H
ATOM    816  HZ2 LYS A  57      39.460  50.260  81.970  1.00  0.00           H
ATOM    817  HZ3 LYS A  57      38.530  51.650  81.800  1.00  0.00           H
ATOM    818  C   LYS A  57      37.450  55.000  77.610  1.00  0.00           C
ATOM    819  O   LYS A  57      37.980  55.370  76.550  1.00  0.00           O
ATOM    820  N   SER A  58      37.250  55.900  78.620  1.00  0.00           N
ATOM    821  HN  SER A  58      37.050  55.470  79.500  1.00  0.00           H
ATOM    822  CA  SER A  58      37.180  57.380  78.450  1.00  0.00           C
ATOM    823  HA  SER A  58      36.260  57.750  78.030  1.00  0.00           H
ATOM    824  CB  SER A  58      37.330  58.130  79.780  1.00  0.00           C
ATOM    825  HB1 SER A  58      38.370  57.970  80.150  1.00  0.00           H
ATOM    826  HB2 SER A  58      36.660  57.680  80.540  1.00  0.00           H
ATOM    827  OG  SER A  58      37.120  59.500  79.740  1.00  0.00           O
ATOM    828  HG1 SER A  58      38.010  59.870  79.690  1.00  0.00           H
ATOM    829  C   SER A  58      38.220  58.070  77.550  1.00  0.00           C
ATOM    830  O   SER A  58      39.440  57.700  77.520  1.00  0.00           O
ATOM    831  N   TRP A  59      37.840  59.150  76.790  1.00  0.00           N
ATOM    832  HN  TRP A  59      37.040  59.720  76.950  1.00  0.00           H
ATOM    833  CA  TRP A  59      38.710  59.740  75.780  1.00  0.00           C
ATOM    834  HA  TRP A  59      39.060  58.890  75.210  1.00  0.00           H
ATOM    835  CB  TRP A  59      37.880  60.680  74.950  1.00  0.00           C
ATOM    836  HB1 TRP A  59      38.550  61.310  74.330  1.00  0.00           H
ATOM    837  HB2 TRP A  59      37.370  61.340  75.670  1.00  0.00           H
ATOM    838  CG  TRP A  59      36.840  60.010  74.050  1.00  0.00           C
ATOM    839  CD1 TRP A  59      35.490  59.870  74.160  1.00  0.00           C
ATOM    840  HD1 TRP A  59      34.940  60.430  74.910  1.00  0.00           H
ATOM    841  NE1 TRP A  59      34.980  59.100  73.120  1.00  0.00           N
ATOM    842  HE1 TRP A  59      34.100  58.690  73.230  1.00  0.00           H
ATOM    843  CE2 TRP A  59      35.960  58.810  72.220  1.00  0.00           C
ATOM    844  CD2 TRP A  59      37.160  59.350  72.810  1.00  0.00           C
ATOM    845  CE3 TRP A  59      38.350  59.070  72.150  1.00  0.00           C
ATOM    846  HE3 TRP A  59      39.270  59.410  72.620  1.00  0.00           H
ATOM    847  CZ3 TRP A  59      38.370  58.460  70.920  1.00  0.00           C
ATOM    848  HZ3 TRP A  59      39.350  58.270  70.510  1.00  0.00           H
ATOM    849  CZ2 TRP A  59      35.930  58.130  70.980  1.00  0.00           C
ATOM    850  HZ2 TRP A  59      34.970  57.850  70.550  1.00  0.00           H
ATOM    851  CH2 TRP A  59      37.140  58.020  70.370  1.00  0.00           C
ATOM    852  HH2 TRP A  59      37.020  57.520  69.420  1.00  0.00           H
ATOM    853  C   TRP A  59      39.930  60.400  76.210  1.00  0.00           C
ATOM    854  O   TRP A  59      39.930  61.290  77.040  1.00  0.00           O
ATOM    855  N   LYS A  60      41.030  60.110  75.600  1.00  0.00           N
ATOM    856  HN  LYS A  60      41.020  59.490  74.820  1.00  0.00           H
ATOM    857  CA  LYS A  60      42.310  60.700  75.950  1.00  0.00           C
ATOM    858  HA  LYS A  60      42.150  61.750  76.150  1.00  0.00           H
ATOM    859  CB  LYS A  60      42.960  60.040  77.170  1.00  0.00           C
ATOM    860  HB1 LYS A  60      42.270  60.090  78.040  1.00  0.00           H
ATOM    861  HB2 LYS A  60      43.830  60.650  77.490  1.00  0.00           H
ATOM    862  CG  LYS A  60      43.450  58.560  77.030  1.00  0.00           C
ATOM    863  HG1 LYS A  60      43.820  58.240  76.030  1.00  0.00           H
ATOM    864  HG2 LYS A  60      42.450  58.070  76.980  1.00  0.00           H
ATOM    865  CD  LYS A  60      44.130  57.970  78.240  1.00  0.00           C
ATOM    866  HD1 LYS A  60      44.100  56.860  78.090  1.00  0.00           H
ATOM    867  HD2 LYS A  60      43.430  58.330  79.030  1.00  0.00           H
ATOM    868  CE  LYS A  60      45.570  58.490  78.480  1.00  0.00           C
ATOM    869  HE1 LYS A  60      45.440  59.560  78.770  1.00  0.00           H
ATOM    870  HE2 LYS A  60      46.250  58.450  77.600  1.00  0.00           H
ATOM    871  NZ  LYS A  60      46.180  57.760  79.600  1.00  0.00           N
ATOM    872  HZ1 LYS A  60      46.580  56.900  79.170  1.00  0.00           H
ATOM    873  HZ2 LYS A  60      45.500  57.390  80.290  1.00  0.00           H
ATOM    874  HZ3 LYS A  60      46.980  58.270  80.040  1.00  0.00           H
ATOM    875  C   LYS A  60      43.180  60.520  74.720  1.00  0.00           C
ATOM    876  O   LYS A  60      42.880  59.720  73.850  1.00  0.00           O
ATOM    877  N   SER A  61      44.320  61.250  74.640  1.00  0.00           N
ATOM    878  HN  SER A  61      44.640  61.760  75.420  1.00  0.00           H
ATOM    879  CA  SER A  61      45.210  61.480  73.490  1.00  0.00           C
ATOM    880  HA  SER A  61      44.560  62.060  72.840  1.00  0.00           H
ATOM    881  CB  SER A  61      46.380  62.450  73.720  1.00  0.00           C
ATOM    882  HB1 SER A  61      45.920  63.430  73.990  1.00  0.00           H
ATOM    883  HB2 SER A  61      47.110  62.560  72.890  1.00  0.00           H
ATOM    884  OG  SER A  61      47.160  62.010  74.840  1.00  0.00           O
ATOM    885  HG1 SER A  61      47.920  61.490  74.600  1.00  0.00           H
ATOM    886  C   SER A  61      45.700  60.260  72.700  1.00  0.00           C
ATOM    887  O   SER A  61      45.350  59.980  71.570  1.00  0.00           O
ATOM    888  N   SER A  62      46.340  59.340  73.450  1.00  0.00           N
ATOM    889  HN  SER A  62      46.760  59.590  74.330  1.00  0.00           H
ATOM    890  CA  SER A  62      46.720  58.010  73.050  1.00  0.00           C
ATOM    891  HA  SER A  62      47.480  58.120  72.280  1.00  0.00           H
ATOM    892  CB  SER A  62      47.330  57.190  74.210  1.00  0.00           C
ATOM    893  HB1 SER A  62      48.210  57.790  74.530  1.00  0.00           H
ATOM    894  HB2 SER A  62      47.690  56.180  73.960  1.00  0.00           H
ATOM    895  OG  SER A  62      46.310  57.070  75.260  1.00  0.00           O
ATOM    896  HG1 SER A  62      46.650  56.550  76.000  1.00  0.00           H
ATOM    897  C   SER A  62      45.550  57.180  72.430  1.00  0.00           C
ATOM    898  O   SER A  62      45.640  56.600  71.370  1.00  0.00           O
ATOM    899  N   ARG A  63      44.380  57.140  73.030  1.00  0.00           N
ATOM    900  HN  ARG A  63      44.340  57.460  73.970  1.00  0.00           H
ATOM    901  CA  ARG A  63      43.190  56.570  72.440  1.00  0.00           C
ATOM    902  HA  ARG A  63      43.420  55.570  72.100  1.00  0.00           H
ATOM    903  CB  ARG A  63      42.060  56.510  73.600  1.00  0.00           C
ATOM    904  HB1 ARG A  63      41.110  56.230  73.100  1.00  0.00           H
ATOM    905  HB2 ARG A  63      41.900  57.540  73.980  1.00  0.00           H
ATOM    906  CG  ARG A  63      42.280  55.500  74.680  1.00  0.00           C
ATOM    907  HG1 ARG A  63      43.300  55.640  75.120  1.00  0.00           H
ATOM    908  HG2 ARG A  63      42.200  54.540  74.130  1.00  0.00           H
ATOM    909  CD  ARG A  63      41.150  55.430  75.720  1.00  0.00           C
ATOM    910  HD1 ARG A  63      40.240  55.030  75.240  1.00  0.00           H
ATOM    911  HD2 ARG A  63      41.010  56.430  76.180  1.00  0.00           H
ATOM    912  NE  ARG A  63      41.550  54.430  76.700  1.00  0.00           N
ATOM    913  HE  ARG A  63      41.950  53.590  76.360  1.00  0.00           H
ATOM    914  CZ  ARG A  63      41.560  54.640  78.040  1.00  0.00           C
ATOM    915  NH1 ARG A  63      41.170  55.790  78.480  1.00  0.00           N
ATOM    916 HH11 ARG A  63      40.870  56.510  77.850  1.00  0.00           H
ATOM    917 HH12 ARG A  63      41.060  55.910  79.460  1.00  0.00           H
ATOM    918  NH2 ARG A  63      41.920  53.740  78.880  1.00  0.00           N
ATOM    919 HH21 ARG A  63      42.390  53.010  78.390  1.00  0.00           H
ATOM    920 HH22 ARG A  63      41.970  53.900  79.860  1.00  0.00           H
ATOM    921  C   ARG A  63      42.700  57.160  71.200  1.00  0.00           C
ATOM    922  O   ARG A  63      42.230  56.430  70.280  1.00  0.00           O
ATOM    923  N   ILE A  64      42.680  58.500  71.240  1.00  0.00           N
ATOM    924  HN  ILE A  64      42.920  59.030  72.040  1.00  0.00           H
ATOM    925  CA  ILE A  64      42.360  59.260  70.010  1.00  0.00           C
ATOM    926  HA  ILE A  64      41.360  58.970  69.750  1.00  0.00           H
ATOM    927  CB  ILE A  64      42.310  60.780  70.270  1.00  0.00           C
ATOM    928  HB  ILE A  64      43.270  61.030  70.760  1.00  0.00           H
ATOM    929  CG2 ILE A  64      42.340  61.650  68.970  1.00  0.00           C
ATOM    930 HG21 ILE A  64      42.520  62.710  69.250  1.00  0.00           H
ATOM    931 HG22 ILE A  64      41.380  61.460  68.430  1.00  0.00           H
ATOM    932 HG23 ILE A  64      43.220  61.640  68.290  1.00  0.00           H
ATOM    933  CG1 ILE A  64      41.180  61.210  71.170  1.00  0.00           C
ATOM    934 HG11 ILE A  64      41.100  60.580  72.070  1.00  0.00           H
ATOM    935 HG12 ILE A  64      40.180  61.080  70.680  1.00  0.00           H
ATOM    936  CD  ILE A  64      41.160  62.690  71.560  1.00  0.00           C
ATOM    937  HD1 ILE A  64      41.040  63.360  70.670  1.00  0.00           H
ATOM    938  HD2 ILE A  64      42.140  63.020  71.940  1.00  0.00           H
ATOM    939  HD3 ILE A  64      40.360  62.870  72.310  1.00  0.00           H
ATOM    940  C   ILE A  64      43.300  58.940  68.820  1.00  0.00           C
ATOM    941  O   ILE A  64      42.820  58.780  67.710  1.00  0.00           O
ATOM    942  N   PHE A  65      44.640  58.840  69.040  1.00  0.00           N
ATOM    943  HN  PHE A  65      44.950  59.080  69.960  1.00  0.00           H
ATOM    944  CA  PHE A  65      45.610  58.440  67.970  1.00  0.00           C
ATOM    945  HA  PHE A  65      45.470  59.140  67.150  1.00  0.00           H
ATOM    946  CB  PHE A  65      47.060  58.520  68.620  1.00  0.00           C
ATOM    947  HB1 PHE A  65      47.780  58.100  67.910  1.00  0.00           H
ATOM    948  HB2 PHE A  65      47.060  57.870  69.520  1.00  0.00           H
ATOM    949  CG  PHE A  65      47.490  59.870  69.030  1.00  0.00           C
ATOM    950  CD1 PHE A  65      48.350  60.050  70.100  1.00  0.00           C
ATOM    951  HD1 PHE A  65      48.800  59.150  70.500  1.00  0.00           H
ATOM    952  CE1 PHE A  65      48.760  61.310  70.580  1.00  0.00           C
ATOM    953  HE1 PHE A  65      49.380  61.430  71.450  1.00  0.00           H
ATOM    954  CZ  PHE A  65      48.290  62.480  69.870  1.00  0.00           C
ATOM    955  HZ  PHE A  65      48.610  63.430  70.280  1.00  0.00           H
ATOM    956  CD2 PHE A  65      47.050  61.020  68.330  1.00  0.00           C
ATOM    957  HD2 PHE A  65      46.480  61.040  67.410  1.00  0.00           H
ATOM    958  CE2 PHE A  65      47.460  62.350  68.760  1.00  0.00           C
ATOM    959  HE2 PHE A  65      47.320  63.130  68.030  1.00  0.00           H
ATOM    960  C   PHE A  65      45.350  57.070  67.350  1.00  0.00           C
ATOM    961  O   PHE A  65      45.470  56.840  66.130  1.00  0.00           O
ATOM    962  N   LEU A  66      44.870  56.050  68.260  1.00  0.00           N
ATOM    963  HN  LEU A  66      44.990  56.110  69.260  1.00  0.00           H
ATOM    964  CA  LEU A  66      44.420  54.740  67.860  1.00  0.00           C
ATOM    965  HA  LEU A  66      45.180  54.370  67.180  1.00  0.00           H
ATOM    966  CB  LEU A  66      44.330  53.820  69.110  1.00  0.00           C
ATOM    967  HB1 LEU A  66      43.870  52.840  68.870  1.00  0.00           H
ATOM    968  HB2 LEU A  66      43.660  54.360  69.820  1.00  0.00           H
ATOM    969  CG  LEU A  66      45.630  53.440  69.840  1.00  0.00           C
ATOM    970  HG  LEU A  66      46.220  54.340  70.060  1.00  0.00           H
ATOM    971  CD1 LEU A  66      45.370  52.680  71.150  1.00  0.00           C
ATOM    972 HD11 LEU A  66      44.710  53.040  71.960  1.00  0.00           H
ATOM    973 HD12 LEU A  66      46.410  52.710  71.540  1.00  0.00           H
ATOM    974 HD13 LEU A  66      44.960  51.690  70.850  1.00  0.00           H
ATOM    975  CD2 LEU A  66      46.520  52.650  68.920  1.00  0.00           C
ATOM    976 HD21 LEU A  66      45.920  51.860  68.440  1.00  0.00           H
ATOM    977 HD22 LEU A  66      47.380  52.230  69.490  1.00  0.00           H
ATOM    978 HD23 LEU A  66      46.990  53.250  68.090  1.00  0.00           H
ATOM    979  C   LEU A  66      43.080  54.700  67.160  1.00  0.00           C
ATOM    980  O   LEU A  66      42.830  53.930  66.200  1.00  0.00           O
ATOM    981  N   PHE A  67      42.270  55.680  67.490  1.00  0.00           N
ATOM    982  HN  PHE A  67      42.490  56.370  68.180  1.00  0.00           H
ATOM    983  CA  PHE A  67      40.930  55.880  66.920  1.00  0.00           C
ATOM    984  HA  PHE A  67      40.430  54.920  66.910  1.00  0.00           H
ATOM    985  CB  PHE A  67      40.090  56.680  67.820  1.00  0.00           C
ATOM    986  HB1 PHE A  67      40.690  57.560  68.130  1.00  0.00           H
ATOM    987  HB2 PHE A  67      39.800  56.230  68.790  1.00  0.00           H
ATOM    988  CG  PHE A  67      38.710  57.030  67.260  1.00  0.00           C
ATOM    989  CD1 PHE A  67      38.330  58.360  67.100  1.00  0.00           C
ATOM    990  HD1 PHE A  67      38.970  59.220  67.220  1.00  0.00           H
ATOM    991  CE1 PHE A  67      36.950  58.670  66.820  1.00  0.00           C
ATOM    992  HE1 PHE A  67      36.660  59.670  66.520  1.00  0.00           H
ATOM    993  CZ  PHE A  67      36.080  57.620  66.690  1.00  0.00           C
ATOM    994  HZ  PHE A  67      35.050  57.880  66.500  1.00  0.00           H
ATOM    995  CD2 PHE A  67      37.770  56.070  67.250  1.00  0.00           C
ATOM    996  HD2 PHE A  67      38.090  55.100  67.580  1.00  0.00           H
ATOM    997  CE2 PHE A  67      36.440  56.340  66.980  1.00  0.00           C
ATOM    998  HE2 PHE A  67      35.820  55.470  67.120  1.00  0.00           H
ATOM    999  C   PHE A  67      40.970  56.340  65.430  1.00  0.00           C
ATOM   1000  O   PHE A  67      40.120  56.080  64.600  1.00  0.00           O
ATOM   1001  N   ASN A  68      41.990  57.070  65.000  1.00  0.00           N
ATOM   1002  HN  ASN A  68      42.540  57.530  65.700  1.00  0.00           H
ATOM   1003  CA  ASN A  68      42.290  57.290  63.630  1.00  0.00           C
ATOM   1004  HA  ASN A  68      41.400  57.770  63.230  1.00  0.00           H
ATOM   1005  CB  ASN A  68      43.560  58.210  63.380  1.00  0.00           C
ATOM   1006  HB1 ASN A  68      43.740  58.310  62.290  1.00  0.00           H
ATOM   1007  HB2 ASN A  68      44.510  57.850  63.820  1.00  0.00           H
ATOM   1008  CG  ASN A  68      43.160  59.600  63.940  1.00  0.00           C
ATOM   1009  OD1 ASN A  68      42.270  60.160  63.380  1.00  0.00           O
ATOM   1010  ND2 ASN A  68      43.830  60.000  65.030  1.00  0.00           N
ATOM   1011 HD21 ASN A  68      43.520  60.820  65.530  1.00  0.00           H
ATOM   1012 HD22 ASN A  68      44.410  59.320  65.490  1.00  0.00           H
ATOM   1013  C   ASN A  68      42.460  56.000  62.850  1.00  0.00           C
ATOM   1014  O   ASN A  68      41.980  55.820  61.700  1.00  0.00           O
ATOM   1015  N   LEU A  69      43.140  54.960  63.390  1.00  0.00           N
ATOM   1016  HN  LEU A  69      43.630  54.960  64.260  1.00  0.00           H
ATOM   1017  CA  LEU A  69      43.230  53.640  62.700  1.00  0.00           C
ATOM   1018  HA  LEU A  69      43.160  53.830  61.640  1.00  0.00           H
ATOM   1019  CB  LEU A  69      44.520  52.890  63.020  1.00  0.00           C
ATOM   1020  HB1 LEU A  69      44.570  51.930  62.470  1.00  0.00           H
ATOM   1021  HB2 LEU A  69      44.460  52.560  64.070  1.00  0.00           H
ATOM   1022  CG  LEU A  69      45.850  53.680  62.780  1.00  0.00           C
ATOM   1023  HG  LEU A  69      46.010  54.410  63.600  1.00  0.00           H
ATOM   1024  CD1 LEU A  69      47.010  52.740  62.850  1.00  0.00           C
ATOM   1025 HD11 LEU A  69      46.760  51.930  62.130  1.00  0.00           H
ATOM   1026 HD12 LEU A  69      47.110  52.330  63.880  1.00  0.00           H
ATOM   1027 HD13 LEU A  69      47.990  53.200  62.570  1.00  0.00           H
ATOM   1028  CD2 LEU A  69      45.850  54.410  61.440  1.00  0.00           C
ATOM   1029 HD21 LEU A  69      45.230  55.310  61.600  1.00  0.00           H
ATOM   1030 HD22 LEU A  69      45.540  53.780  60.580  1.00  0.00           H
ATOM   1031 HD23 LEU A  69      46.860  54.800  61.210  1.00  0.00           H
ATOM   1032  C   LEU A  69      42.010  52.750  62.900  1.00  0.00           C
ATOM   1033  O   LEU A  69      41.750  51.900  62.090  1.00  0.00           O
ATOM   1034  N   ALA A  70      41.080  53.070  63.840  1.00  0.00           N
ATOM   1035  HN  ALA A  70      41.240  53.870  64.420  1.00  0.00           H
ATOM   1036  CA  ALA A  70      39.770  52.440  63.810  1.00  0.00           C
ATOM   1037  HA  ALA A  70      39.900  51.410  63.540  1.00  0.00           H
ATOM   1038  CB  ALA A  70      39.170  52.720  65.150  1.00  0.00           C
ATOM   1039  HB1 ALA A  70      39.660  52.100  65.930  1.00  0.00           H
ATOM   1040  HB2 ALA A  70      38.080  52.470  65.070  1.00  0.00           H
ATOM   1041  HB3 ALA A  70      39.400  53.760  65.440  1.00  0.00           H
ATOM   1042  C   ALA A  70      38.890  52.920  62.670  1.00  0.00           C
ATOM   1043  O   ALA A  70      38.240  52.140  62.000  1.00  0.00           O
ATOM   1044  N   VAL A  71      38.930  54.290  62.380  1.00  0.00           N
ATOM   1045  HN  VAL A  71      39.310  54.970  63.010  1.00  0.00           H
ATOM   1046  CA  VAL A  71      38.310  54.860  61.190  1.00  0.00           C
ATOM   1047  HA  VAL A  71      37.280  54.530  61.120  1.00  0.00           H
ATOM   1048  CB  VAL A  71      38.410  56.350  61.260  1.00  0.00           C
ATOM   1049  HB  VAL A  71      39.480  56.600  61.360  1.00  0.00           H
ATOM   1050  CG1 VAL A  71      37.920  56.980  59.960  1.00  0.00           C
ATOM   1051 HG11 VAL A  71      36.830  56.780  59.800  1.00  0.00           H
ATOM   1052 HG12 VAL A  71      38.360  56.590  59.020  1.00  0.00           H
ATOM   1053 HG13 VAL A  71      38.140  58.070  59.970  1.00  0.00           H
ATOM   1054  CG2 VAL A  71      37.640  56.940  62.430  1.00  0.00           C
ATOM   1055 HG21 VAL A  71      37.920  58.000  62.580  1.00  0.00           H
ATOM   1056 HG22 VAL A  71      37.950  56.510  63.400  1.00  0.00           H
ATOM   1057 HG23 VAL A  71      36.540  56.800  62.390  1.00  0.00           H
ATOM   1058  C   VAL A  71      39.020  54.280  59.890  1.00  0.00           C
ATOM   1059  O   VAL A  71      38.320  53.970  58.940  1.00  0.00           O
ATOM   1060  N   ALA A  72      40.360  54.180  59.900  1.00  0.00           N
ATOM   1061  HN  ALA A  72      40.880  54.520  60.680  1.00  0.00           H
ATOM   1062  CA  ALA A  72      41.040  53.580  58.750  1.00  0.00           C
ATOM   1063  HA  ALA A  72      40.630  54.050  57.870  1.00  0.00           H
ATOM   1064  CB  ALA A  72      42.600  53.620  58.820  1.00  0.00           C
ATOM   1065  HB1 ALA A  72      43.100  53.490  57.840  1.00  0.00           H
ATOM   1066  HB2 ALA A  72      43.050  52.950  59.580  1.00  0.00           H
ATOM   1067  HB3 ALA A  72      42.860  54.670  59.090  1.00  0.00           H
ATOM   1068  C   ALA A  72      40.640  52.160  58.560  1.00  0.00           C
ATOM   1069  O   ALA A  72      40.430  51.700  57.420  1.00  0.00           O
ATOM   1070  N   ASP A  73      40.520  51.330  59.590  1.00  0.00           N
ATOM   1071  HN  ASP A  73      40.580  51.630  60.540  1.00  0.00           H
ATOM   1072  CA  ASP A  73      40.110  49.940  59.410  1.00  0.00           C
ATOM   1073  HA  ASP A  73      40.700  49.610  58.580  1.00  0.00           H
ATOM   1074  CB  ASP A  73      40.370  48.920  60.580  1.00  0.00           C
ATOM   1075  HB1 ASP A  73      40.120  47.890  60.230  1.00  0.00           H
ATOM   1076  HB2 ASP A  73      39.770  49.340  61.420  1.00  0.00           H
ATOM   1077  CG  ASP A  73      41.900  49.020  60.950  1.00  0.00           C
ATOM   1078  OD1 ASP A  73      42.770  49.340  60.120  1.00  0.00           O
ATOM   1079  OD2 ASP A  73      42.280  48.670  62.310  1.00  0.00           O
ATOM   1080  HD2 ASP A  73      43.240  48.680  62.390  1.00  0.00           H
ATOM   1081  C   ASP A  73      38.730  49.730  58.930  1.00  0.00           C
ATOM   1082  O   ASP A  73      38.500  48.840  58.110  1.00  0.00           O
ATOM   1083  N   PHE A  74      37.850  50.630  59.260  1.00  0.00           N
ATOM   1084  HN  PHE A  74      38.120  51.310  59.930  1.00  0.00           H
ATOM   1085  CA  PHE A  74      36.520  50.830  58.770  1.00  0.00           C
ATOM   1086  HA  PHE A  74      35.920  49.920  58.830  1.00  0.00           H
ATOM   1087  CB  PHE A  74      35.760  51.820  59.720  1.00  0.00           C
ATOM   1088  HB1 PHE A  74      36.440  52.650  59.990  1.00  0.00           H
ATOM   1089  HB2 PHE A  74      35.420  51.250  60.600  1.00  0.00           H
ATOM   1090  CG  PHE A  74      34.440  52.330  59.200  1.00  0.00           C
ATOM   1091  CD1 PHE A  74      33.540  51.350  58.690  1.00  0.00           C
ATOM   1092  HD1 PHE A  74      33.770  50.290  58.650  1.00  0.00           H
ATOM   1093  CE1 PHE A  74      32.310  51.830  58.190  1.00  0.00           C
ATOM   1094  HE1 PHE A  74      31.550  51.210  57.730  1.00  0.00           H
ATOM   1095  CZ  PHE A  74      32.000  53.210  58.240  1.00  0.00           C
ATOM   1096  HZ  PHE A  74      31.020  53.460  57.870  1.00  0.00           H
ATOM   1097  CD2 PHE A  74      34.080  53.720  59.350  1.00  0.00           C
ATOM   1098  HD2 PHE A  74      34.870  54.390  59.670  1.00  0.00           H
ATOM   1099  CE2 PHE A  74      32.940  54.160  58.690  1.00  0.00           C
ATOM   1100  HE2 PHE A  74      32.660  55.200  58.760  1.00  0.00           H
ATOM   1101  C   PHE A  74      36.510  51.260  57.270  1.00  0.00           C
ATOM   1102  O   PHE A  74      35.830  50.690  56.370  1.00  0.00           O
ATOM   1103  N   LEU A  75      37.430  52.240  56.880  1.00  0.00           N
ATOM   1104  HN  LEU A  75      37.850  52.760  57.620  1.00  0.00           H
ATOM   1105  CA  LEU A  75      37.700  52.750  55.530  1.00  0.00           C
ATOM   1106  HA  LEU A  75      36.770  53.150  55.170  1.00  0.00           H
ATOM   1107  CB  LEU A  75      38.650  53.980  55.600  1.00  0.00           C
ATOM   1108  HB1 LEU A  75      39.560  53.580  56.100  1.00  0.00           H
ATOM   1109  HB2 LEU A  75      38.330  54.770  56.310  1.00  0.00           H
ATOM   1110  CG  LEU A  75      39.000  54.610  54.230  1.00  0.00           C
ATOM   1111  HG  LEU A  75      39.600  53.950  53.570  1.00  0.00           H
ATOM   1112  CD1 LEU A  75      37.740  54.970  53.460  1.00  0.00           C
ATOM   1113 HD11 LEU A  75      38.090  55.510  52.550  1.00  0.00           H
ATOM   1114 HD12 LEU A  75      36.940  55.580  53.930  1.00  0.00           H
ATOM   1115 HD13 LEU A  75      37.180  54.100  53.100  1.00  0.00           H
ATOM   1116  CD2 LEU A  75      39.810  55.910  54.470  1.00  0.00           C
ATOM   1117 HD21 LEU A  75      39.170  56.480  55.180  1.00  0.00           H
ATOM   1118 HD22 LEU A  75      39.920  56.470  53.520  1.00  0.00           H
ATOM   1119 HD23 LEU A  75      40.820  55.730  54.900  1.00  0.00           H
ATOM   1120  C   LEU A  75      38.120  51.690  54.520  1.00  0.00           C
ATOM   1121  O   LEU A  75      37.660  51.660  53.370  1.00  0.00           O
ATOM   1122  N   LEU A  76      39.090  50.760  54.980  1.00  0.00           N
ATOM   1123  HN  LEU A  76      39.540  51.030  55.840  1.00  0.00           H
ATOM   1124  CA  LEU A  76      39.390  49.470  54.370  1.00  0.00           C
ATOM   1125  HA  LEU A  76      39.740  49.840  53.410  1.00  0.00           H
ATOM   1126  CB  LEU A  76      40.510  48.630  55.090  1.00  0.00           C
ATOM   1127  HB1 LEU A  76      40.640  47.630  54.650  1.00  0.00           H
ATOM   1128  HB2 LEU A  76      40.220  48.560  56.170  1.00  0.00           H
ATOM   1129  CG  LEU A  76      41.920  49.290  55.100  1.00  0.00           C
ATOM   1130  HG  LEU A  76      41.780  50.380  55.240  1.00  0.00           H
ATOM   1131  CD1 LEU A  76      42.780  48.710  56.230  1.00  0.00           C
ATOM   1132 HD11 LEU A  76      42.420  48.870  57.270  1.00  0.00           H
ATOM   1133 HD12 LEU A  76      43.840  49.060  56.200  1.00  0.00           H
ATOM   1134 HD13 LEU A  76      42.850  47.600  56.200  1.00  0.00           H
ATOM   1135  CD2 LEU A  76      42.670  49.050  53.800  1.00  0.00           C
ATOM   1136 HD21 LEU A  76      42.180  49.470  52.890  1.00  0.00           H
ATOM   1137 HD22 LEU A  76      42.710  47.980  53.480  1.00  0.00           H
ATOM   1138 HD23 LEU A  76      43.700  49.470  53.820  1.00  0.00           H
ATOM   1139  C   LEU A  76      38.210  48.490  54.160  1.00  0.00           C
ATOM   1140  O   LEU A  76      38.020  47.850  53.120  1.00  0.00           O
ATOM   1141  N   ILE A  77      37.330  48.360  55.190  1.00  0.00           N
ATOM   1142  HN  ILE A  77      37.540  48.780  56.070  1.00  0.00           H
ATOM   1143  CA  ILE A  77      35.980  47.750  55.040  1.00  0.00           C
ATOM   1144  HA  ILE A  77      36.120  46.770  54.580  1.00  0.00           H
ATOM   1145  CB  ILE A  77      35.350  47.520  56.360  1.00  0.00           C
ATOM   1146  HB  ILE A  77      35.580  48.440  56.960  1.00  0.00           H
ATOM   1147  CG2 ILE A  77      33.800  47.530  56.240  1.00  0.00           C
ATOM   1148 HG21 ILE A  77      33.470  48.560  55.970  1.00  0.00           H
ATOM   1149 HG22 ILE A  77      33.400  47.360  57.260  1.00  0.00           H
ATOM   1150 HG23 ILE A  77      33.330  46.760  55.610  1.00  0.00           H
ATOM   1151  CG1 ILE A  77      35.900  46.340  57.080  1.00  0.00           C
ATOM   1152 HG11 ILE A  77      35.260  46.160  57.980  1.00  0.00           H
ATOM   1153 HG12 ILE A  77      36.930  46.620  57.330  1.00  0.00           H
ATOM   1154  CD  ILE A  77      35.860  44.960  56.330  1.00  0.00           C
ATOM   1155  HD1 ILE A  77      36.390  44.840  55.360  1.00  0.00           H
ATOM   1156  HD2 ILE A  77      34.830  44.600  56.260  1.00  0.00           H
ATOM   1157  HD3 ILE A  77      36.390  44.230  57.010  1.00  0.00           H
ATOM   1158  C   ILE A  77      35.130  48.490  53.960  1.00  0.00           C
ATOM   1159  O   ILE A  77      34.620  47.680  53.180  1.00  0.00           O
ATOM   1160  N   ILE A  78      35.060  49.800  53.880  1.00  0.00           N
ATOM   1161  HN  ILE A  78      35.450  50.290  54.660  1.00  0.00           H
ATOM   1162  CA  ILE A  78      34.390  50.540  52.760  1.00  0.00           C
ATOM   1163  HA  ILE A  78      33.450  50.020  52.610  1.00  0.00           H
ATOM   1164  CB  ILE A  78      34.050  51.940  53.030  1.00  0.00           C
ATOM   1165  HB  ILE A  78      34.960  52.570  52.950  1.00  0.00           H
ATOM   1166  CG2 ILE A  78      33.180  52.420  51.900  1.00  0.00           C
ATOM   1167 HG21 ILE A  78      33.110  53.530  51.910  1.00  0.00           H
ATOM   1168 HG22 ILE A  78      32.210  51.860  51.910  1.00  0.00           H
ATOM   1169 HG23 ILE A  78      33.610  52.280  50.890  1.00  0.00           H
ATOM   1170  CG1 ILE A  78      33.480  52.240  54.430  1.00  0.00           C
ATOM   1171 HG11 ILE A  78      33.960  51.670  55.240  1.00  0.00           H
ATOM   1172 HG12 ILE A  78      32.450  51.850  54.380  1.00  0.00           H
ATOM   1173  CD  ILE A  78      33.520  53.690  54.760  1.00  0.00           C
ATOM   1174  HD1 ILE A  78      33.010  53.860  55.730  1.00  0.00           H
ATOM   1175  HD2 ILE A  78      33.090  54.370  53.990  1.00  0.00           H
ATOM   1176  HD3 ILE A  78      34.550  54.090  54.880  1.00  0.00           H
ATOM   1177  C   ILE A  78      35.130  50.240  51.400  1.00  0.00           C
ATOM   1178  O   ILE A  78      34.540  50.110  50.350  1.00  0.00           O
ATOM   1179  N   CYS A  79      36.520  50.120  51.400  1.00  0.00           N
ATOM   1180  HN  CYS A  79      37.050  50.310  52.230  1.00  0.00           H
ATOM   1181  CA  CYS A  79      37.320  49.840  50.160  1.00  0.00           C
ATOM   1182  HA  CYS A  79      37.160  50.620  49.420  1.00  0.00           H
ATOM   1183  CB  CYS A  79      38.840  50.040  50.620  1.00  0.00           C
ATOM   1184  HB1 CYS A  79      38.880  49.210  51.360  1.00  0.00           H
ATOM   1185  HB2 CYS A  79      38.990  50.970  51.220  1.00  0.00           H
ATOM   1186  SG  CYS A  79      40.040  50.100  49.290  1.00  0.00           S
ATOM   1187  HG1 CYS A  79      39.680  51.280  48.800  1.00  0.00           H
ATOM   1188  C   CYS A  79      37.100  48.350  49.590  1.00  0.00           C
ATOM   1189  O   CYS A  79      37.060  48.170  48.420  1.00  0.00           O
ATOM   1190  N   LEU A  80      36.950  47.380  50.550  1.00  0.00           N
ATOM   1191  HN  LEU A  80      37.060  47.640  51.520  1.00  0.00           H
ATOM   1192  CA  LEU A  80      37.050  46.040  50.180  1.00  0.00           C
ATOM   1193  HA  LEU A  80      37.970  45.990  49.600  1.00  0.00           H
ATOM   1194  CB  LEU A  80      37.160  45.130  51.430  1.00  0.00           C
ATOM   1195  HB1 LEU A  80      36.680  44.160  51.180  1.00  0.00           H
ATOM   1196  HB2 LEU A  80      36.430  45.600  52.110  1.00  0.00           H
ATOM   1197  CG  LEU A  80      38.620  44.930  51.990  1.00  0.00           C
ATOM   1198  HG  LEU A  80      39.150  45.900  51.850  1.00  0.00           H
ATOM   1199  CD1 LEU A  80      38.590  44.520  53.430  1.00  0.00           C
ATOM   1200 HD11 LEU A  80      38.160  43.500  53.500  1.00  0.00           H
ATOM   1201 HD12 LEU A  80      38.040  45.210  54.100  1.00  0.00           H
ATOM   1202 HD13 LEU A  80      39.660  44.460  53.730  1.00  0.00           H
ATOM   1203  CD2 LEU A  80      39.330  43.920  51.090  1.00  0.00           C
ATOM   1204 HD21 LEU A  80      39.460  44.290  50.050  1.00  0.00           H
ATOM   1205 HD22 LEU A  80      38.700  43.000  51.070  1.00  0.00           H
ATOM   1206 HD23 LEU A  80      40.350  43.730  51.470  1.00  0.00           H
ATOM   1207  C   LEU A  80      35.950  45.510  49.170  1.00  0.00           C
ATOM   1208  O   LEU A  80      36.490  44.900  48.280  1.00  0.00           O
ATOM   1209  N   PRO A  81      34.640  45.740  48.990  1.00  0.00           N
ATOM   1210  CD  PRO A  81      33.800  46.240  50.140  1.00  0.00           C
ATOM   1211  HD1 PRO A  81      33.580  47.310  49.920  1.00  0.00           H
ATOM   1212  HD2 PRO A  81      34.210  46.300  51.180  1.00  0.00           H
ATOM   1213  CA  PRO A  81      33.790  45.100  47.920  1.00  0.00           C
ATOM   1214  HA  PRO A  81      34.080  44.060  47.930  1.00  0.00           H
ATOM   1215  CB  PRO A  81      32.350  45.360  48.430  1.00  0.00           C
ATOM   1216  HB1 PRO A  81      31.660  44.530  48.140  1.00  0.00           H
ATOM   1217  HB2 PRO A  81      31.840  46.280  48.080  1.00  0.00           H
ATOM   1218  CG  PRO A  81      32.420  45.600  49.960  1.00  0.00           C
ATOM   1219  HG1 PRO A  81      31.580  46.260  50.210  1.00  0.00           H
ATOM   1220  HG2 PRO A  81      32.130  44.680  50.530  1.00  0.00           H
ATOM   1221  C   PRO A  81      34.070  45.640  46.570  1.00  0.00           C
ATOM   1222  O   PRO A  81      33.760  45.020  45.610  1.00  0.00           O
ATOM   1223  N   PHE A  82      34.570  46.900  46.570  1.00  0.00           N
ATOM   1224  HN  PHE A  82      34.690  47.420  47.400  1.00  0.00           H
ATOM   1225  CA  PHE A  82      34.880  47.560  45.300  1.00  0.00           C
ATOM   1226  HA  PHE A  82      34.110  47.390  44.550  1.00  0.00           H
ATOM   1227  CB  PHE A  82      35.100  49.110  45.510  1.00  0.00           C
ATOM   1228  HB1 PHE A  82      35.360  49.590  44.540  1.00  0.00           H
ATOM   1229  HB2 PHE A  82      35.910  49.440  46.190  1.00  0.00           H
ATOM   1230  CG  PHE A  82      33.780  49.620  46.030  1.00  0.00           C
ATOM   1231  CD1 PHE A  82      32.790  50.030  45.110  1.00  0.00           C
ATOM   1232  HD1 PHE A  82      33.010  49.710  44.110  1.00  0.00           H
ATOM   1233  CE1 PHE A  82      31.580  50.530  45.560  1.00  0.00           C
ATOM   1234  HE1 PHE A  82      30.900  50.870  44.790  1.00  0.00           H
ATOM   1235  CZ  PHE A  82      31.460  50.730  46.950  1.00  0.00           C
ATOM   1236  HZ  PHE A  82      30.640  51.330  47.320  1.00  0.00           H
ATOM   1237  CD2 PHE A  82      33.570  49.780  47.470  1.00  0.00           C
ATOM   1238  HD2 PHE A  82      34.290  49.560  48.240  1.00  0.00           H
ATOM   1239  CE2 PHE A  82      32.370  50.390  47.920  1.00  0.00           C
ATOM   1240  HE2 PHE A  82      32.180  50.460  48.990  1.00  0.00           H
ATOM   1241  C   PHE A  82      36.120  46.930  44.670  1.00  0.00           C
ATOM   1242  O   PHE A  82      36.060  46.460  43.520  1.00  0.00           O
ATOM   1243  N   LEU A  83      37.120  46.720  45.480  1.00  0.00           N
ATOM   1244  HN  LEU A  83      36.970  47.060  46.410  1.00  0.00           H
ATOM   1245  CA  LEU A  83      38.330  45.920  45.240  1.00  0.00           C
ATOM   1246  HA  LEU A  83      38.860  46.330  44.400  1.00  0.00           H
ATOM   1247  CB  LEU A  83      39.340  46.110  46.470  1.00  0.00           C
ATOM   1248  HB1 LEU A  83      38.860  45.690  47.380  1.00  0.00           H
ATOM   1249  HB2 LEU A  83      39.370  47.190  46.700  1.00  0.00           H
ATOM   1250  CG  LEU A  83      40.780  45.740  46.250  1.00  0.00           C
ATOM   1251  HG  LEU A  83      40.930  44.730  45.820  1.00  0.00           H
ATOM   1252  CD1 LEU A  83      41.470  46.800  45.390  1.00  0.00           C
ATOM   1253 HD11 LEU A  83      42.560  46.740  45.640  1.00  0.00           H
ATOM   1254 HD12 LEU A  83      41.120  47.830  45.580  1.00  0.00           H
ATOM   1255 HD13 LEU A  83      41.230  46.590  44.330  1.00  0.00           H
ATOM   1256  CD2 LEU A  83      41.410  45.790  47.690  1.00  0.00           C
ATOM   1257 HD21 LEU A  83      42.500  45.600  47.670  1.00  0.00           H
ATOM   1258 HD22 LEU A  83      40.970  44.990  48.310  1.00  0.00           H
ATOM   1259 HD23 LEU A  83      41.310  46.760  48.220  1.00  0.00           H
ATOM   1260  C   LEU A  83      38.220  44.450  44.980  1.00  0.00           C
ATOM   1261  O   LEU A  83      38.820  43.870  44.110  1.00  0.00           O
ATOM   1262  N   MET A  84      37.320  43.690  45.670  1.00  0.00           N
ATOM   1263  HN  MET A  84      36.790  44.180  46.370  1.00  0.00           H
ATOM   1264  CA  MET A  84      36.870  42.390  45.390  1.00  0.00           C
ATOM   1265  HA  MET A  84      37.750  41.770  45.460  1.00  0.00           H
ATOM   1266  CB  MET A  84      35.840  41.930  46.350  1.00  0.00           C
ATOM   1267  HB1 MET A  84      35.380  40.980  46.030  1.00  0.00           H
ATOM   1268  HB2 MET A  84      34.920  42.540  46.280  1.00  0.00           H
ATOM   1269  CG  MET A  84      36.350  41.670  47.840  1.00  0.00           C
ATOM   1270  HG1 MET A  84      36.690  42.610  48.310  1.00  0.00           H
ATOM   1271  HG2 MET A  84      37.160  40.910  47.820  1.00  0.00           H
ATOM   1272  SD  MET A  84      34.970  41.030  48.820  1.00  0.00           S
ATOM   1273  CE  MET A  84      35.960  41.030  50.310  1.00  0.00           C
ATOM   1274  HE1 MET A  84      36.270  42.030  50.690  1.00  0.00           H
ATOM   1275  HE2 MET A  84      36.900  40.450  50.220  1.00  0.00           H
ATOM   1276  HE3 MET A  84      35.360  40.650  51.170  1.00  0.00           H
ATOM   1277  C   MET A  84      36.280  42.270  43.980  1.00  0.00           C
ATOM   1278  O   MET A  84      36.760  41.450  43.170  1.00  0.00           O
ATOM   1279  N   ASP A  85      35.340  43.150  43.600  1.00  0.00           N
ATOM   1280  HN  ASP A  85      35.160  43.920  44.210  1.00  0.00           H
ATOM   1281  CA  ASP A  85      34.850  43.130  42.250  1.00  0.00           C
ATOM   1282  HA  ASP A  85      34.500  42.120  42.070  1.00  0.00           H
ATOM   1283  CB  ASP A  85      33.610  44.050  42.190  1.00  0.00           C
ATOM   1284  HB1 ASP A  85      33.940  45.110  42.310  1.00  0.00           H
ATOM   1285  HB2 ASP A  85      33.000  43.860  43.100  1.00  0.00           H
ATOM   1286  CG  ASP A  85      32.860  44.040  40.860  1.00  0.00           C
ATOM   1287  OD1 ASP A  85      32.680  42.950  40.330  1.00  0.00           O
ATOM   1288  OD2 ASP A  85      32.240  45.070  40.480  1.00  0.00           O
ATOM   1289  C   ASP A  85      35.870  43.440  41.150  1.00  0.00           C
ATOM   1290  O   ASP A  85      36.030  42.640  40.200  1.00  0.00           O
ATOM   1291  N   ASN A  86      36.690  44.500  41.320  1.00  0.00           N
ATOM   1292  HN  ASN A  86      36.470  45.110  42.090  1.00  0.00           H
ATOM   1293  CA  ASN A  86      37.710  44.940  40.450  1.00  0.00           C
ATOM   1294  HA  ASN A  86      37.350  45.220  39.480  1.00  0.00           H
ATOM   1295  CB  ASN A  86      38.350  46.140  41.220  1.00  0.00           C
ATOM   1296  HB1 ASN A  86      38.760  45.540  42.060  1.00  0.00           H
ATOM   1297  HB2 ASN A  86      37.560  46.870  41.500  1.00  0.00           H
ATOM   1298  CG  ASN A  86      39.470  46.900  40.560  1.00  0.00           C
ATOM   1299  OD1 ASN A  86      40.510  47.070  41.190  1.00  0.00           O
ATOM   1300  ND2 ASN A  86      39.250  47.380  39.290  1.00  0.00           N
ATOM   1301 HD21 ASN A  86      40.020  47.710  38.730  1.00  0.00           H
ATOM   1302 HD22 ASN A  86      38.410  47.180  38.790  1.00  0.00           H
ATOM   1303  C   ASN A  86      38.750  43.800  40.160  1.00  0.00           C
ATOM   1304  O   ASN A  86      39.040  43.610  38.980  1.00  0.00           O
ATOM   1305  N   TYR A  87      39.250  43.100  41.190  1.00  0.00           N
ATOM   1306  HN  TYR A  87      39.080  43.440  42.110  1.00  0.00           H
ATOM   1307  CA  TYR A  87      40.070  41.930  40.990  1.00  0.00           C
ATOM   1308  HA  TYR A  87      40.950  42.120  40.400  1.00  0.00           H
ATOM   1309  CB  TYR A  87      40.590  41.250  42.340  1.00  0.00           C
ATOM   1310  HB1 TYR A  87      41.020  40.270  42.060  1.00  0.00           H
ATOM   1311  HB2 TYR A  87      39.710  41.140  43.010  1.00  0.00           H
ATOM   1312  CG  TYR A  87      41.550  42.030  43.250  1.00  0.00           C
ATOM   1313  CD1 TYR A  87      42.100  41.400  44.370  1.00  0.00           C
ATOM   1314  HD1 TYR A  87      41.800  40.390  44.610  1.00  0.00           H
ATOM   1315  CE1 TYR A  87      43.120  42.130  45.120  1.00  0.00           C
ATOM   1316  HE1 TYR A  87      43.640  41.640  45.920  1.00  0.00           H
ATOM   1317  CZ  TYR A  87      43.450  43.420  44.810  1.00  0.00           C
ATOM   1318  OH  TYR A  87      44.470  44.030  45.600  1.00  0.00           O
ATOM   1319  HH  TYR A  87      44.920  43.410  46.170  1.00  0.00           H
ATOM   1320  CD2 TYR A  87      41.990  43.340  42.840  1.00  0.00           C
ATOM   1321  HD2 TYR A  87      41.600  43.780  41.930  1.00  0.00           H
ATOM   1322  CE2 TYR A  87      42.900  44.050  43.710  1.00  0.00           C
ATOM   1323  HE2 TYR A  87      43.240  45.030  43.450  1.00  0.00           H
ATOM   1324  C   TYR A  87      39.350  40.820  40.260  1.00  0.00           C
ATOM   1325  O   TYR A  87      39.910  40.260  39.310  1.00  0.00           O
ATOM   1326  N   VAL A  88      38.150  40.430  40.760  1.00  0.00           N
ATOM   1327  HN  VAL A  88      37.870  40.860  41.610  1.00  0.00           H
ATOM   1328  CA  VAL A  88      37.410  39.220  40.270  1.00  0.00           C
ATOM   1329  HA  VAL A  88      38.030  38.330  40.260  1.00  0.00           H
ATOM   1330  CB  VAL A  88      36.150  38.920  41.100  1.00  0.00           C
ATOM   1331  HB  VAL A  88      35.660  39.850  41.450  1.00  0.00           H
ATOM   1332  CG1 VAL A  88      35.000  38.100  40.370  1.00  0.00           C
ATOM   1333 HG11 VAL A  88      34.130  37.900  41.040  1.00  0.00           H
ATOM   1334 HG12 VAL A  88      35.390  37.120  40.030  1.00  0.00           H
ATOM   1335 HG13 VAL A  88      34.610  38.780  39.580  1.00  0.00           H
ATOM   1336  CG2 VAL A  88      36.610  38.220  42.380  1.00  0.00           C
ATOM   1337 HG21 VAL A  88      35.800  38.160  43.140  1.00  0.00           H
ATOM   1338 HG22 VAL A  88      37.450  38.870  42.730  1.00  0.00           H
ATOM   1339 HG23 VAL A  88      37.030  37.210  42.230  1.00  0.00           H
ATOM   1340  C   VAL A  88      37.030  39.370  38.800  1.00  0.00           C
ATOM   1341  O   VAL A  88      37.140  38.450  38.010  1.00  0.00           O
ATOM   1342  N   ARG A  89      36.580  40.570  38.380  1.00  0.00           N
ATOM   1343  HN  ARG A  89      36.390  41.270  39.060  1.00  0.00           H
ATOM   1344  CA  ARG A  89      36.220  40.800  37.050  1.00  0.00           C
ATOM   1345  HA  ARG A  89      35.720  39.980  36.550  1.00  0.00           H
ATOM   1346  CB  ARG A  89      35.130  41.940  36.980  1.00  0.00           C
ATOM   1347  HB1 ARG A  89      34.970  42.300  35.940  1.00  0.00           H
ATOM   1348  HB2 ARG A  89      35.570  42.750  37.600  1.00  0.00           H
ATOM   1349  CG  ARG A  89      33.790  41.500  37.600  1.00  0.00           C
ATOM   1350  HG1 ARG A  89      33.120  42.360  37.840  1.00  0.00           H
ATOM   1351  HG2 ARG A  89      34.110  41.090  38.580  1.00  0.00           H
ATOM   1352  CD  ARG A  89      33.040  40.560  36.670  1.00  0.00           C
ATOM   1353  HD1 ARG A  89      33.610  39.610  36.530  1.00  0.00           H
ATOM   1354  HD2 ARG A  89      32.650  41.020  35.750  1.00  0.00           H
ATOM   1355  NE  ARG A  89      31.910  40.230  37.570  1.00  0.00           N
ATOM   1356  HE  ARG A  89      31.890  40.540  38.520  1.00  0.00           H
ATOM   1357  CZ  ARG A  89      30.770  39.720  37.140  1.00  0.00           C
ATOM   1358  NH1 ARG A  89      30.610  39.300  35.880  1.00  0.00           N
ATOM   1359 HH11 ARG A  89      31.340  39.230  35.190  1.00  0.00           H
ATOM   1360 HH12 ARG A  89      29.740  38.830  35.770  1.00  0.00           H
ATOM   1361  NH2 ARG A  89      29.700  39.960  37.880  1.00  0.00           N
ATOM   1362 HH21 ARG A  89      28.840  40.000  37.370  1.00  0.00           H
ATOM   1363 HH22 ARG A  89      29.840  40.520  38.690  1.00  0.00           H
ATOM   1364  C   ARG A  89      37.390  41.250  36.180  1.00  0.00           C
ATOM   1365  O   ARG A  89      37.200  41.730  35.050  1.00  0.00           O
ATOM   1366  N   ARG A  90      38.620  41.140  36.660  1.00  0.00           N
ATOM   1367  HN  ARG A  90      38.750  40.780  37.580  1.00  0.00           H
ATOM   1368  CA  ARG A  90      39.810  41.330  35.890  1.00  0.00           C
ATOM   1369  HA  ARG A  90      40.540  41.050  36.630  1.00  0.00           H
ATOM   1370  CB  ARG A  90      39.840  40.210  34.790  1.00  0.00           C
ATOM   1371  HB1 ARG A  90      40.850  40.370  34.360  1.00  0.00           H
ATOM   1372  HB2 ARG A  90      39.070  40.460  34.050  1.00  0.00           H
ATOM   1373  CG  ARG A  90      39.500  38.790  35.230  1.00  0.00           C
ATOM   1374  HG1 ARG A  90      38.410  38.800  35.510  1.00  0.00           H
ATOM   1375  HG2 ARG A  90      40.020  38.490  36.160  1.00  0.00           H
ATOM   1376  CD  ARG A  90      39.870  37.840  34.120  1.00  0.00           C
ATOM   1377  HD1 ARG A  90      40.970  37.990  34.060  1.00  0.00           H
ATOM   1378  HD2 ARG A  90      39.370  38.140  33.170  1.00  0.00           H
ATOM   1379  NE  ARG A  90      39.400  36.450  34.360  1.00  0.00           N
ATOM   1380  HE  ARG A  90      38.450  36.180  34.260  1.00  0.00           H
ATOM   1381  CZ  ARG A  90      40.210  35.440  34.240  1.00  0.00           C
ATOM   1382  NH1 ARG A  90      41.490  35.490  34.000  1.00  0.00           N
ATOM   1383 HH11 ARG A  90      42.040  34.660  34.040  1.00  0.00           H
ATOM   1384 HH12 ARG A  90      41.900  36.390  33.830  1.00  0.00           H
ATOM   1385  NH2 ARG A  90      39.740  34.240  34.470  1.00  0.00           N
ATOM   1386 HH21 ARG A  90      38.780  33.980  34.580  1.00  0.00           H
ATOM   1387 HH22 ARG A  90      40.280  33.460  34.180  1.00  0.00           H
ATOM   1388  C   ARG A  90      40.240  42.670  35.400  1.00  0.00           C
ATOM   1389  O   ARG A  90      40.780  42.880  34.390  1.00  0.00           O
ATOM   1390  N   TRP A  91      39.900  43.600  36.260  1.00  0.00           N
ATOM   1391  HN  TRP A  91      39.360  43.360  37.060  1.00  0.00           H
ATOM   1392  CA  TRP A  91      40.220  45.050  36.260  1.00  0.00           C
ATOM   1393  HA  TRP A  91      40.090  45.430  37.260  1.00  0.00           H
ATOM   1394  CB  TRP A  91      41.680  45.400  35.790  1.00  0.00           C
ATOM   1395  HB1 TRP A  91      42.000  46.470  35.890  1.00  0.00           H
ATOM   1396  HB2 TRP A  91      41.660  45.280  34.680  1.00  0.00           H
ATOM   1397  CG  TRP A  91      42.780  44.490  36.350  1.00  0.00           C
ATOM   1398  CD1 TRP A  91      43.550  43.640  35.570  1.00  0.00           C
ATOM   1399  HD1 TRP A  91      43.360  43.490  34.510  1.00  0.00           H
ATOM   1400  NE1 TRP A  91      44.440  42.980  36.370  1.00  0.00           N
ATOM   1401  HE1 TRP A  91      44.870  42.110  36.240  1.00  0.00           H
ATOM   1402  CE2 TRP A  91      44.230  43.350  37.700  1.00  0.00           C
ATOM   1403  CD2 TRP A  91      43.210  44.330  37.690  1.00  0.00           C
ATOM   1404  CE3 TRP A  91      42.760  44.850  38.910  1.00  0.00           C
ATOM   1405  HE3 TRP A  91      41.910  45.500  38.940  1.00  0.00           H
ATOM   1406  CZ3 TRP A  91      43.460  44.520  40.090  1.00  0.00           C
ATOM   1407  HZ3 TRP A  91      43.140  45.040  40.980  1.00  0.00           H
ATOM   1408  CZ2 TRP A  91      44.930  43.070  38.900  1.00  0.00           C
ATOM   1409  HZ2 TRP A  91      45.790  42.410  38.900  1.00  0.00           H
ATOM   1410  CH2 TRP A  91      44.590  43.700  40.070  1.00  0.00           C
ATOM   1411  HH2 TRP A  91      45.160  43.480  40.970  1.00  0.00           H
ATOM   1412  C   TRP A  91      39.190  45.910  35.610  1.00  0.00           C
ATOM   1413  O   TRP A  91      39.230  47.140  35.580  1.00  0.00           O
ATOM   1414  N   ASP A  92      38.100  45.270  35.220  1.00  0.00           N
ATOM   1415  HN  ASP A  92      38.040  44.290  35.390  1.00  0.00           H
ATOM   1416  CA  ASP A  92      36.870  45.820  34.720  1.00  0.00           C
ATOM   1417  HA  ASP A  92      37.070  46.600  34.000  1.00  0.00           H
ATOM   1418  CB  ASP A  92      35.950  44.720  34.100  1.00  0.00           C
ATOM   1419  HB1 ASP A  92      35.770  43.840  34.760  1.00  0.00           H
ATOM   1420  HB2 ASP A  92      36.640  44.440  33.280  1.00  0.00           H
ATOM   1421  CG  ASP A  92      34.660  45.270  33.550  1.00  0.00           C
ATOM   1422  OD1 ASP A  92      33.720  44.490  33.270  1.00  0.00           O
ATOM   1423  OD2 ASP A  92      34.650  46.500  33.220  1.00  0.00           O
ATOM   1424  C   ASP A  92      36.000  46.560  35.790  1.00  0.00           C
ATOM   1425  O   ASP A  92      35.640  46.030  36.870  1.00  0.00           O
ATOM   1426  N   TRP A  93      35.620  47.870  35.540  1.00  0.00           N
ATOM   1427  HN  TRP A  93      35.810  48.260  34.640  1.00  0.00           H
ATOM   1428  CA  TRP A  93      35.110  48.770  36.530  1.00  0.00           C
ATOM   1429  HA  TRP A  93      35.130  48.420  37.550  1.00  0.00           H
ATOM   1430  CB  TRP A  93      36.170  49.910  36.530  1.00  0.00           C
ATOM   1431  HB1 TRP A  93      36.300  50.390  35.550  1.00  0.00           H
ATOM   1432  HB2 TRP A  93      37.110  49.310  36.550  1.00  0.00           H
ATOM   1433  CG  TRP A  93      36.220  50.870  37.700  1.00  0.00           C
ATOM   1434  CD1 TRP A  93      36.490  52.220  37.620  1.00  0.00           C
ATOM   1435  HD1 TRP A  93      36.870  52.700  36.730  1.00  0.00           H
ATOM   1436  NE1 TRP A  93      36.520  52.790  38.870  1.00  0.00           N
ATOM   1437  HE1 TRP A  93      36.130  53.680  39.020  1.00  0.00           H
ATOM   1438  CE2 TRP A  93      36.300  51.740  39.740  1.00  0.00           C
ATOM   1439  CD2 TRP A  93      36.220  50.570  39.080  1.00  0.00           C
ATOM   1440  CE3 TRP A  93      36.080  49.340  39.770  1.00  0.00           C
ATOM   1441  HE3 TRP A  93      35.960  48.400  39.260  1.00  0.00           H
ATOM   1442  CZ3 TRP A  93      36.030  49.330  41.160  1.00  0.00           C
ATOM   1443  HZ3 TRP A  93      35.880  48.350  41.610  1.00  0.00           H
ATOM   1444  CZ2 TRP A  93      36.370  51.720  41.140  1.00  0.00           C
ATOM   1445  HZ2 TRP A  93      36.520  52.670  41.630  1.00  0.00           H
ATOM   1446  CH2 TRP A  93      36.300  50.520  41.920  1.00  0.00           C
ATOM   1447  HH2 TRP A  93      36.380  50.630  42.990  1.00  0.00           H
ATOM   1448  C   TRP A  93      33.800  49.370  36.210  1.00  0.00           C
ATOM   1449  O   TRP A  93      33.630  49.840  35.080  1.00  0.00           O
ATOM   1450  N   LYS A  94      32.880  49.380  37.160  1.00  0.00           N
ATOM   1451  HN  LYS A  94      33.210  49.040  38.040  1.00  0.00           H
ATOM   1452  CA  LYS A  94      31.450  49.750  36.900  1.00  0.00           C
ATOM   1453  HA  LYS A  94      31.160  49.520  35.880  1.00  0.00           H
ATOM   1454  CB  LYS A  94      30.550  48.880  37.860  1.00  0.00           C
ATOM   1455  HB1 LYS A  94      29.540  49.320  37.720  1.00  0.00           H
ATOM   1456  HB2 LYS A  94      30.840  48.970  38.920  1.00  0.00           H
ATOM   1457  CG  LYS A  94      30.590  47.390  37.570  1.00  0.00           C
ATOM   1458  HG1 LYS A  94      31.660  47.100  37.590  1.00  0.00           H
ATOM   1459  HG2 LYS A  94      30.140  47.230  36.570  1.00  0.00           H
ATOM   1460  CD  LYS A  94      29.860  46.650  38.650  1.00  0.00           C
ATOM   1461  HD1 LYS A  94      28.840  47.080  38.810  1.00  0.00           H
ATOM   1462  HD2 LYS A  94      30.340  46.760  39.640  1.00  0.00           H
ATOM   1463  CE  LYS A  94      29.640  45.110  38.440  1.00  0.00           C
ATOM   1464  HE1 LYS A  94      29.150  44.940  37.450  1.00  0.00           H
ATOM   1465  HE2 LYS A  94      29.050  44.740  39.310  1.00  0.00           H
ATOM   1466  NZ  LYS A  94      30.890  44.410  38.270  1.00  0.00           N
ATOM   1467  HZ1 LYS A  94      31.500  44.370  39.110  1.00  0.00           H
ATOM   1468  HZ2 LYS A  94      31.440  44.780  37.460  1.00  0.00           H
ATOM   1469  HZ3 LYS A  94      30.540  43.450  38.080  1.00  0.00           H
ATOM   1470  C   LYS A  94      31.180  51.250  37.210  1.00  0.00           C
ATOM   1471  O   LYS A  94      30.020  51.780  37.270  1.00  0.00           O
ATOM   1472  N   PHE A  95      32.240  52.020  37.250  1.00  0.00           N
ATOM   1473  HN  PHE A  95      33.120  51.650  36.970  1.00  0.00           H
ATOM   1474  CA  PHE A  95      32.310  53.380  37.790  1.00  0.00           C
ATOM   1475  HA  PHE A  95      31.370  53.860  37.540  1.00  0.00           H
ATOM   1476  CB  PHE A  95      32.790  53.400  39.330  1.00  0.00           C
ATOM   1477  HB1 PHE A  95      32.710  54.430  39.700  1.00  0.00           H
ATOM   1478  HB2 PHE A  95      33.850  53.070  39.470  1.00  0.00           H
ATOM   1479  CG  PHE A  95      31.890  52.530  40.130  1.00  0.00           C
ATOM   1480  CD1 PHE A  95      32.430  51.260  40.420  1.00  0.00           C
ATOM   1481  HD1 PHE A  95      33.400  50.980  40.030  1.00  0.00           H
ATOM   1482  CE1 PHE A  95      31.660  50.260  41.030  1.00  0.00           C
ATOM   1483  HE1 PHE A  95      32.040  49.260  41.210  1.00  0.00           H
ATOM   1484  CZ  PHE A  95      30.310  50.600  41.310  1.00  0.00           C
ATOM   1485  HZ  PHE A  95      29.660  49.780  41.540  1.00  0.00           H
ATOM   1486  CD2 PHE A  95      30.640  52.850  40.600  1.00  0.00           C
ATOM   1487  HD2 PHE A  95      30.320  53.870  40.440  1.00  0.00           H
ATOM   1488  CE2 PHE A  95      29.800  51.860  41.130  1.00  0.00           C
ATOM   1489  HE2 PHE A  95      28.880  52.160  41.600  1.00  0.00           H
ATOM   1490  C   PHE A  95      33.320  54.270  37.040  1.00  0.00           C
ATOM   1491  O   PHE A  95      34.160  53.790  36.310  1.00  0.00           O
ATOM   1492  N   GLY A  96      33.190  55.640  37.230  1.00  0.00           N
ATOM   1493  HN  GLY A  96      32.610  56.020  37.950  1.00  0.00           H
ATOM   1494  CA  GLY A  96      33.840  56.640  36.480  1.00  0.00           C
ATOM   1495  HA1 GLY A  96      33.370  57.590  36.580  1.00  0.00           H
ATOM   1496  HA2 GLY A  96      33.820  56.360  35.430  1.00  0.00           H
ATOM   1497  C   GLY A  96      35.400  56.720  36.850  1.00  0.00           C
ATOM   1498  O   GLY A  96      35.890  56.100  37.810  1.00  0.00           O
ATOM   1499  N   ASP A  97      36.120  57.610  36.170  1.00  0.00           N
ATOM   1500  HN  ASP A  97      35.690  57.910  35.330  1.00  0.00           H
ATOM   1501  CA  ASP A  97      37.540  58.020  36.460  1.00  0.00           C
ATOM   1502  HA  ASP A  97      38.160  57.160  36.240  1.00  0.00           H
ATOM   1503  CB  ASP A  97      37.870  59.200  35.590  1.00  0.00           C
ATOM   1504  HB1 ASP A  97      37.130  60.020  35.700  1.00  0.00           H
ATOM   1505  HB2 ASP A  97      37.680  58.780  34.580  1.00  0.00           H
ATOM   1506  CG  ASP A  97      39.340  59.710  35.490  1.00  0.00           C
ATOM   1507  OD1 ASP A  97      40.240  59.240  36.250  1.00  0.00           O
ATOM   1508  OD2 ASP A  97      39.580  60.670  34.710  1.00  0.00           O
ATOM   1509  C   ASP A  97      37.980  58.290  37.900  1.00  0.00           C
ATOM   1510  O   ASP A  97      38.760  57.550  38.560  1.00  0.00           O
ATOM   1511  N   ILE A  98      37.460  59.390  38.500  1.00  0.00           N
ATOM   1512  HN  ILE A  98      36.730  59.780  37.960  1.00  0.00           H
ATOM   1513  CA  ILE A  98      37.620  59.770  39.910  1.00  0.00           C
ATOM   1514  HA  ILE A  98      38.680  59.870  40.090  1.00  0.00           H
ATOM   1515  CB  ILE A  98      37.140  61.180  40.130  1.00  0.00           C
ATOM   1516  HB  ILE A  98      36.090  61.220  39.820  1.00  0.00           H
ATOM   1517  CG2 ILE A  98      37.220  61.690  41.620  1.00  0.00           C
ATOM   1518 HG21 ILE A  98      36.650  61.040  42.300  1.00  0.00           H
ATOM   1519 HG22 ILE A  98      36.900  62.750  41.740  1.00  0.00           H
ATOM   1520 HG23 ILE A  98      38.270  61.610  41.960  1.00  0.00           H
ATOM   1521  CG1 ILE A  98      37.850  62.230  39.170  1.00  0.00           C
ATOM   1522 HG11 ILE A  98      37.290  63.170  39.370  1.00  0.00           H
ATOM   1523 HG12 ILE A  98      37.590  61.960  38.130  1.00  0.00           H
ATOM   1524  CD  ILE A  98      39.310  62.390  39.490  1.00  0.00           C
ATOM   1525  HD1 ILE A  98      39.610  63.130  38.710  1.00  0.00           H
ATOM   1526  HD2 ILE A  98      39.710  61.430  39.120  1.00  0.00           H
ATOM   1527  HD3 ILE A  98      39.590  62.740  40.510  1.00  0.00           H
ATOM   1528  C   ILE A  98      37.260  58.700  41.010  1.00  0.00           C
ATOM   1529  O   ILE A  98      38.090  58.520  41.870  1.00  0.00           O
ATOM   1530  N   PRO A  99      36.270  57.840  41.050  1.00  0.00           N
ATOM   1531  CD  PRO A  99      35.000  58.110  40.350  1.00  0.00           C
ATOM   1532  HD1 PRO A  99      35.240  57.920  39.280  1.00  0.00           H
ATOM   1533  HD2 PRO A  99      34.680  59.160  40.510  1.00  0.00           H
ATOM   1534  CA  PRO A  99      36.130  56.620  41.790  1.00  0.00           C
ATOM   1535  HA  PRO A  99      35.920  56.890  42.810  1.00  0.00           H
ATOM   1536  CB  PRO A  99      34.840  55.920  41.240  1.00  0.00           C
ATOM   1537  HB1 PRO A  99      34.410  55.290  42.040  1.00  0.00           H
ATOM   1538  HB2 PRO A  99      35.070  55.350  40.310  1.00  0.00           H
ATOM   1539  CG  PRO A  99      33.980  57.100  40.800  1.00  0.00           C
ATOM   1540  HG1 PRO A  99      33.250  56.930  39.980  1.00  0.00           H
ATOM   1541  HG2 PRO A  99      33.440  57.540  41.660  1.00  0.00           H
ATOM   1542  C   PRO A  99      37.340  55.660  41.850  1.00  0.00           C
ATOM   1543  O   PRO A  99      37.730  55.140  42.830  1.00  0.00           O
ATOM   1544  N   CYS A 100      38.020  55.470  40.690  1.00  0.00           N
ATOM   1545  HN  CYS A 100      37.720  55.900  39.840  1.00  0.00           H
ATOM   1546  CA  CYS A 100      39.210  54.610  40.580  1.00  0.00           C
ATOM   1547  HA  CYS A 100      39.080  53.700  41.140  1.00  0.00           H
ATOM   1548  CB  CYS A 100      39.630  54.410  39.120  1.00  0.00           C
ATOM   1549  HB1 CYS A 100      39.780  55.380  38.630  1.00  0.00           H
ATOM   1550  HB2 CYS A 100      38.700  53.910  38.770  1.00  0.00           H
ATOM   1551  SG  CYS A 100      41.130  53.390  38.920  1.00  0.00           S
ATOM   1552  C   CYS A 100      40.320  55.360  41.290  1.00  0.00           C
ATOM   1553  O   CYS A 100      41.100  54.770  42.030  1.00  0.00           O
ATOM   1554  N   ARG A 101      40.480  56.680  41.070  1.00  0.00           N
ATOM   1555  HN  ARG A 101      40.000  57.190  40.360  1.00  0.00           H
ATOM   1556  CA  ARG A 101      41.610  57.410  41.600  1.00  0.00           C
ATOM   1557  HA  ARG A 101      42.490  56.830  41.380  1.00  0.00           H
ATOM   1558  CB  ARG A 101      41.910  58.880  41.050  1.00  0.00           C
ATOM   1559  HB1 ARG A 101      42.890  59.200  41.490  1.00  0.00           H
ATOM   1560  HB2 ARG A 101      41.160  59.540  41.540  1.00  0.00           H
ATOM   1561  CG  ARG A 101      41.820  59.110  39.580  1.00  0.00           C
ATOM   1562  HG1 ARG A 101      40.760  59.050  39.240  1.00  0.00           H
ATOM   1563  HG2 ARG A 101      42.480  58.340  39.110  1.00  0.00           H
ATOM   1564  CD  ARG A 101      42.400  60.500  39.190  1.00  0.00           C
ATOM   1565  HD1 ARG A 101      43.510  60.470  39.160  1.00  0.00           H
ATOM   1566  HD2 ARG A 101      41.980  61.280  39.860  1.00  0.00           H
ATOM   1567  NE  ARG A 101      41.890  60.760  37.740  1.00  0.00           N
ATOM   1568  HE  ARG A 101      41.240  60.200  37.230  1.00  0.00           H
ATOM   1569  CZ  ARG A 101      42.220  61.880  37.100  1.00  0.00           C
ATOM   1570  NH1 ARG A 101      43.020  62.810  37.590  1.00  0.00           N
ATOM   1571 HH11 ARG A 101      43.400  62.720  38.520  1.00  0.00           H
ATOM   1572 HH12 ARG A 101      43.230  63.660  37.110  1.00  0.00           H
ATOM   1573  NH2 ARG A 101      41.510  62.100  36.010  1.00  0.00           N
ATOM   1574 HH21 ARG A 101      41.740  62.810  35.330  1.00  0.00           H
ATOM   1575 HH22 ARG A 101      40.930  61.330  35.760  1.00  0.00           H
ATOM   1576  C   ARG A 101      41.490  57.570  43.050  1.00  0.00           C
ATOM   1577  O   ARG A 101      42.460  57.460  43.810  1.00  0.00           O
ATOM   1578  N   LEU A 102      40.270  57.830  43.570  1.00  0.00           N
ATOM   1579  HN  LEU A 102      39.530  58.010  42.920  1.00  0.00           H
ATOM   1580  CA  LEU A 102      40.030  57.830  45.000  1.00  0.00           C
ATOM   1581  HA  LEU A 102      40.660  58.600  45.410  1.00  0.00           H
ATOM   1582  CB  LEU A 102      38.520  58.350  45.250  1.00  0.00           C
ATOM   1583  HB1 LEU A 102      38.150  57.900  46.190  1.00  0.00           H
ATOM   1584  HB2 LEU A 102      37.990  57.870  44.400  1.00  0.00           H
ATOM   1585  CG  LEU A 102      38.220  59.930  45.210  1.00  0.00           C
ATOM   1586  HG  LEU A 102      38.740  60.380  44.340  1.00  0.00           H
ATOM   1587  CD1 LEU A 102      36.720  60.250  45.080  1.00  0.00           C
ATOM   1588 HD11 LEU A 102      36.060  59.620  45.710  1.00  0.00           H
ATOM   1589 HD12 LEU A 102      36.410  60.000  44.040  1.00  0.00           H
ATOM   1590 HD13 LEU A 102      36.660  61.340  45.270  1.00  0.00           H
ATOM   1591  CD2 LEU A 102      38.790  60.560  46.500  1.00  0.00           C
ATOM   1592 HD21 LEU A 102      39.850  60.220  46.580  1.00  0.00           H
ATOM   1593 HD22 LEU A 102      38.290  60.110  47.390  1.00  0.00           H
ATOM   1594 HD23 LEU A 102      38.700  61.660  46.450  1.00  0.00           H
ATOM   1595  C   LEU A 102      40.280  56.510  45.760  1.00  0.00           C
ATOM   1596  O   LEU A 102      40.800  56.440  46.830  1.00  0.00           O
ATOM   1597  N   MET A 103      39.910  55.370  45.070  1.00  0.00           N
ATOM   1598  HN  MET A 103      39.370  55.470  44.230  1.00  0.00           H
ATOM   1599  CA  MET A 103      40.150  54.040  45.570  1.00  0.00           C
ATOM   1600  HA  MET A 103      39.710  53.990  46.550  1.00  0.00           H
ATOM   1601  CB  MET A 103      39.520  52.960  44.680  1.00  0.00           C
ATOM   1602  HB1 MET A 103      40.010  52.960  43.690  1.00  0.00           H
ATOM   1603  HB2 MET A 103      38.460  53.230  44.500  1.00  0.00           H
ATOM   1604  CG  MET A 103      39.660  51.510  45.240  1.00  0.00           C
ATOM   1605  HG1 MET A 103      39.340  51.580  46.300  1.00  0.00           H
ATOM   1606  HG2 MET A 103      40.690  51.090  45.300  1.00  0.00           H
ATOM   1607  SD  MET A 103      38.640  50.210  44.410  1.00  0.00           S
ATOM   1608  CE  MET A 103      39.690  49.640  43.100  1.00  0.00           C
ATOM   1609  HE1 MET A 103      39.160  49.360  42.160  1.00  0.00           H
ATOM   1610  HE2 MET A 103      40.200  48.710  43.440  1.00  0.00           H
ATOM   1611  HE3 MET A 103      40.510  50.370  42.900  1.00  0.00           H
ATOM   1612  C   MET A 103      41.640  53.710  45.890  1.00  0.00           C
ATOM   1613  O   MET A 103      42.040  53.280  46.970  1.00  0.00           O
ATOM   1614  N   LEU A 104      42.490  53.980  44.860  1.00  0.00           N
ATOM   1615  HN  LEU A 104      42.070  54.270  44.000  1.00  0.00           H
ATOM   1616  CA  LEU A 104      43.920  53.950  44.890  1.00  0.00           C
ATOM   1617  HA  LEU A 104      44.230  53.000  45.300  1.00  0.00           H
ATOM   1618  CB  LEU A 104      44.470  53.930  43.480  1.00  0.00           C
ATOM   1619  HB1 LEU A 104      45.580  53.850  43.440  1.00  0.00           H
ATOM   1620  HB2 LEU A 104      44.260  54.930  43.050  1.00  0.00           H
ATOM   1621  CG  LEU A 104      43.870  52.760  42.650  1.00  0.00           C
ATOM   1622  HG  LEU A 104      42.800  53.020  42.570  1.00  0.00           H
ATOM   1623  CD1 LEU A 104      44.340  52.700  41.110  1.00  0.00           C
ATOM   1624 HD11 LEU A 104      44.320  53.720  40.690  1.00  0.00           H
ATOM   1625 HD12 LEU A 104      43.790  51.920  40.540  1.00  0.00           H
ATOM   1626 HD13 LEU A 104      45.390  52.330  41.050  1.00  0.00           H
ATOM   1627  CD2 LEU A 104      43.970  51.340  43.240  1.00  0.00           C
ATOM   1628 HD21 LEU A 104      43.310  51.320  44.130  1.00  0.00           H
ATOM   1629 HD22 LEU A 104      45.010  51.060  43.480  1.00  0.00           H
ATOM   1630 HD23 LEU A 104      43.420  50.700  42.510  1.00  0.00           H
ATOM   1631  C   LEU A 104      44.650  54.930  45.740  1.00  0.00           C
ATOM   1632  O   LEU A 104      45.710  54.680  46.340  1.00  0.00           O
ATOM   1633  N   PHE A 105      43.990  56.150  45.820  1.00  0.00           N
ATOM   1634  HN  PHE A 105      43.230  56.240  45.180  1.00  0.00           H
ATOM   1635  CA  PHE A 105      44.390  57.150  46.840  1.00  0.00           C
ATOM   1636  HA  PHE A 105      45.430  57.440  46.780  1.00  0.00           H
ATOM   1637  CB  PHE A 105      43.590  58.500  46.510  1.00  0.00           C
ATOM   1638  HB1 PHE A 105      42.540  58.260  46.260  1.00  0.00           H
ATOM   1639  HB2 PHE A 105      44.030  58.980  45.620  1.00  0.00           H
ATOM   1640  CG  PHE A 105      43.630  59.600  47.610  1.00  0.00           C
ATOM   1641  CD1 PHE A 105      44.700  60.500  47.730  1.00  0.00           C
ATOM   1642  HD1 PHE A 105      45.500  60.500  47.000  1.00  0.00           H
ATOM   1643  CE1 PHE A 105      44.840  61.460  48.760  1.00  0.00           C
ATOM   1644  HE1 PHE A 105      45.750  62.060  48.800  1.00  0.00           H
ATOM   1645  CZ  PHE A 105      43.760  61.670  49.580  1.00  0.00           C
ATOM   1646  HZ  PHE A 105      43.840  62.270  50.480  1.00  0.00           H
ATOM   1647  CD2 PHE A 105      42.620  59.800  48.470  1.00  0.00           C
ATOM   1648  HD2 PHE A 105      41.750  59.140  48.430  1.00  0.00           H
ATOM   1649  CE2 PHE A 105      42.670  60.800  49.460  1.00  0.00           C
ATOM   1650  HE2 PHE A 105      41.870  60.820  50.200  1.00  0.00           H
ATOM   1651  C   PHE A 105      44.130  56.640  48.300  1.00  0.00           C
ATOM   1652  O   PHE A 105      45.080  56.690  49.090  1.00  0.00           O
ATOM   1653  N   MET A 106      42.940  56.200  48.630  1.00  0.00           N
ATOM   1654  HN  MET A 106      42.180  56.230  47.990  1.00  0.00           H
ATOM   1655  CA  MET A 106      42.610  55.620  49.940  1.00  0.00           C
ATOM   1656  HA  MET A 106      42.930  56.280  50.730  1.00  0.00           H
ATOM   1657  CB  MET A 106      41.050  55.460  50.200  1.00  0.00           C
ATOM   1658  HB1 MET A 106      40.870  55.020  51.210  1.00  0.00           H
ATOM   1659  HB2 MET A 106      40.550  54.780  49.490  1.00  0.00           H
ATOM   1660  CG  MET A 106      40.260  56.820  50.210  1.00  0.00           C
ATOM   1661  HG1 MET A 106      39.170  56.730  50.400  1.00  0.00           H
ATOM   1662  HG2 MET A 106      40.260  57.200  49.170  1.00  0.00           H
ATOM   1663  SD  MET A 106      40.700  58.240  51.220  1.00  0.00           S
ATOM   1664  CE  MET A 106      38.990  58.940  51.370  1.00  0.00           C
ATOM   1665  HE1 MET A 106      38.610  59.210  50.360  1.00  0.00           H
ATOM   1666  HE2 MET A 106      39.070  59.850  52.000  1.00  0.00           H
ATOM   1667  HE3 MET A 106      38.230  58.340  51.930  1.00  0.00           H
ATOM   1668  C   MET A 106      43.320  54.260  50.370  1.00  0.00           C
ATOM   1669  O   MET A 106      43.490  53.900  51.510  1.00  0.00           O
ATOM   1670  N   LEU A 107      43.770  53.400  49.430  1.00  0.00           N
ATOM   1671  HN  LEU A 107      43.620  53.540  48.460  1.00  0.00           H
ATOM   1672  CA  LEU A 107      44.750  52.420  49.830  1.00  0.00           C
ATOM   1673  HA  LEU A 107      44.360  51.850  50.650  1.00  0.00           H
ATOM   1674  CB  LEU A 107      45.030  51.430  48.690  1.00  0.00           C
ATOM   1675  HB1 LEU A 107      45.890  50.740  48.810  1.00  0.00           H
ATOM   1676  HB2 LEU A 107      45.190  52.020  47.760  1.00  0.00           H
ATOM   1677  CG  LEU A 107      43.850  50.390  48.380  1.00  0.00           C
ATOM   1678  HG  LEU A 107      42.840  50.850  48.430  1.00  0.00           H
ATOM   1679  CD1 LEU A 107      44.090  49.920  46.930  1.00  0.00           C
ATOM   1680 HD11 LEU A 107      43.830  50.670  46.150  1.00  0.00           H
ATOM   1681 HD12 LEU A 107      43.390  49.110  46.620  1.00  0.00           H
ATOM   1682 HD13 LEU A 107      45.140  49.630  46.720  1.00  0.00           H
ATOM   1683  CD2 LEU A 107      43.800  49.240  49.390  1.00  0.00           C
ATOM   1684 HD21 LEU A 107      44.740  48.670  49.260  1.00  0.00           H
ATOM   1685 HD22 LEU A 107      43.050  48.450  49.160  1.00  0.00           H
ATOM   1686 HD23 LEU A 107      43.680  49.620  50.430  1.00  0.00           H
ATOM   1687  C   LEU A 107      46.110  53.000  50.290  1.00  0.00           C
ATOM   1688  O   LEU A 107      46.550  52.770  51.420  1.00  0.00           O
ATOM   1689  N   ALA A 108      46.780  53.710  49.460  1.00  0.00           N
ATOM   1690  HN  ALA A 108      46.300  53.920  48.610  1.00  0.00           H
ATOM   1691  CA  ALA A 108      48.020  54.450  49.830  1.00  0.00           C
ATOM   1692  HA  ALA A 108      48.670  53.620  50.080  1.00  0.00           H
ATOM   1693  CB  ALA A 108      48.590  55.050  48.510  1.00  0.00           C
ATOM   1694  HB1 ALA A 108      49.510  55.650  48.700  1.00  0.00           H
ATOM   1695  HB2 ALA A 108      47.900  55.870  48.200  1.00  0.00           H
ATOM   1696  HB3 ALA A 108      48.710  54.270  47.740  1.00  0.00           H
ATOM   1697  C   ALA A 108      47.940  55.380  51.050  1.00  0.00           C
ATOM   1698  O   ALA A 108      48.860  55.390  51.870  1.00  0.00           O
ATOM   1699  N   MET A 109      46.850  56.180  51.180  1.00  0.00           N
ATOM   1700  HN  MET A 109      46.190  56.300  50.430  1.00  0.00           H
ATOM   1701  CA  MET A 109      46.690  56.920  52.460  1.00  0.00           C
ATOM   1702  HA  MET A 109      47.480  57.640  52.610  1.00  0.00           H
ATOM   1703  CB  MET A 109      45.390  57.660  52.560  1.00  0.00           C
ATOM   1704  HB1 MET A 109      45.040  57.900  53.580  1.00  0.00           H
ATOM   1705  HB2 MET A 109      44.710  56.860  52.170  1.00  0.00           H
ATOM   1706  CG  MET A 109      45.230  59.020  51.840  1.00  0.00           C
ATOM   1707  HG1 MET A 109      44.150  59.180  51.640  1.00  0.00           H
ATOM   1708  HG2 MET A 109      45.860  58.960  50.930  1.00  0.00           H
ATOM   1709  SD  MET A 109      45.700  60.530  52.580  1.00  0.00           S
ATOM   1710  CE  MET A 109      44.460  60.410  53.910  1.00  0.00           C
ATOM   1711  HE1 MET A 109      43.460  60.110  53.550  1.00  0.00           H
ATOM   1712  HE2 MET A 109      44.320  61.430  54.330  1.00  0.00           H
ATOM   1713  HE3 MET A 109      44.830  59.660  54.650  1.00  0.00           H
ATOM   1714  C   MET A 109      46.690  56.020  53.760  1.00  0.00           C
ATOM   1715  O   MET A 109      47.470  56.270  54.620  1.00  0.00           O
ATOM   1716  N   ASN A 110      45.880  54.900  53.730  1.00  0.00           N
ATOM   1717  HN  ASN A 110      45.370  54.790  52.890  1.00  0.00           H
ATOM   1718  CA  ASN A 110      45.820  53.890  54.800  1.00  0.00           C
ATOM   1719  HA  ASN A 110      45.550  54.320  55.750  1.00  0.00           H
ATOM   1720  CB  ASN A 110      44.650  52.910  54.570  1.00  0.00           C
ATOM   1721  HB1 ASN A 110      44.780  52.190  55.400  1.00  0.00           H
ATOM   1722  HB2 ASN A 110      44.680  52.350  53.620  1.00  0.00           H
ATOM   1723  CG  ASN A 110      43.340  53.590  54.840  1.00  0.00           C
ATOM   1724  OD1 ASN A 110      43.210  54.680  55.340  1.00  0.00           O
ATOM   1725  ND2 ASN A 110      42.140  52.950  54.580  1.00  0.00           N
ATOM   1726 HD21 ASN A 110      42.120  52.140  53.970  1.00  0.00           H
ATOM   1727 HD22 ASN A 110      41.330  53.540  54.550  1.00  0.00           H
ATOM   1728  C   ASN A 110      47.130  53.180  55.100  1.00  0.00           C
ATOM   1729  O   ASN A 110      47.500  53.000  56.230  1.00  0.00           O
ATOM   1730  N   ARG A 111      47.840  52.810  54.030  1.00  0.00           N
ATOM   1731  HN  ARG A 111      47.590  53.010  53.080  1.00  0.00           H
ATOM   1732  CA  ARG A 111      49.180  52.230  54.140  1.00  0.00           C
ATOM   1733  HA  ARG A 111      49.090  51.400  54.840  1.00  0.00           H
ATOM   1734  CB  ARG A 111      49.440  51.760  52.670  1.00  0.00           C
ATOM   1735  HB1 ARG A 111      49.140  52.570  51.980  1.00  0.00           H
ATOM   1736  HB2 ARG A 111      48.770  50.910  52.420  1.00  0.00           H
ATOM   1737  CG  ARG A 111      50.880  51.190  52.510  1.00  0.00           C
ATOM   1738  HG1 ARG A 111      51.150  50.440  53.280  1.00  0.00           H
ATOM   1739  HG2 ARG A 111      51.670  51.980  52.460  1.00  0.00           H
ATOM   1740  CD  ARG A 111      51.080  50.310  51.300  1.00  0.00           C
ATOM   1741  HD1 ARG A 111      50.220  49.590  51.290  1.00  0.00           H
ATOM   1742  HD2 ARG A 111      52.050  49.770  51.280  1.00  0.00           H
ATOM   1743  NE  ARG A 111      50.830  51.170  50.030  1.00  0.00           N
ATOM   1744  HE  ARG A 111      49.970  51.200  49.520  1.00  0.00           H
ATOM   1745  CZ  ARG A 111      51.850  51.570  49.250  1.00  0.00           C
ATOM   1746  NH1 ARG A 111      53.060  51.850  49.640  1.00  0.00           N
ATOM   1747 HH11 ARG A 111      53.310  51.890  50.610  1.00  0.00           H
ATOM   1748 HH12 ARG A 111      53.690  52.210  48.950  1.00  0.00           H
ATOM   1749  NH2 ARG A 111      51.710  51.700  47.930  1.00  0.00           N
ATOM   1750 HH21 ARG A 111      50.890  51.220  47.600  1.00  0.00           H
ATOM   1751 HH22 ARG A 111      52.560  51.790  47.420  1.00  0.00           H
ATOM   1752  C   ARG A 111      50.240  53.150  54.720  1.00  0.00           C
ATOM   1753  O   ARG A 111      50.920  52.830  55.700  1.00  0.00           O
ATOM   1754  N   GLN A 112      50.420  54.380  54.190  1.00  0.00           N
ATOM   1755  HN  GLN A 112      49.870  54.620  53.370  1.00  0.00           H
ATOM   1756  CA  GLN A 112      51.210  55.450  54.770  1.00  0.00           C
ATOM   1757  HA  GLN A 112      52.200  55.050  54.830  1.00  0.00           H
ATOM   1758  CB  GLN A 112      51.180  56.700  53.760  1.00  0.00           C
ATOM   1759  HB1 GLN A 112      51.210  57.660  54.310  1.00  0.00           H
ATOM   1760  HB2 GLN A 112      50.150  56.750  53.360  1.00  0.00           H
ATOM   1761  CG  GLN A 112      52.140  56.880  52.620  1.00  0.00           C
ATOM   1762  HG1 GLN A 112      53.100  57.320  52.970  1.00  0.00           H
ATOM   1763  HG2 GLN A 112      51.630  57.560  51.910  1.00  0.00           H
ATOM   1764  CD  GLN A 112      52.480  55.570  51.960  1.00  0.00           C
ATOM   1765  OE1 GLN A 112      53.420  54.860  52.270  1.00  0.00           O
ATOM   1766  NE2 GLN A 112      51.590  55.160  51.060  1.00  0.00           N
ATOM   1767 HE21 GLN A 112      51.550  54.290  50.570  1.00  0.00           H
ATOM   1768 HE22 GLN A 112      50.760  55.710  51.030  1.00  0.00           H
ATOM   1769  C   GLN A 112      50.800  55.860  56.210  1.00  0.00           C
ATOM   1770  O   GLN A 112      51.610  55.860  57.140  1.00  0.00           O
ATOM   1771  N   GLY A 113      49.480  56.140  56.440  1.00  0.00           N
ATOM   1772  HN  GLY A 113      48.900  56.140  55.630  1.00  0.00           H
ATOM   1773  CA  GLY A 113      48.880  56.690  57.700  1.00  0.00           C
ATOM   1774  HA1 GLY A 113      47.850  56.800  57.390  1.00  0.00           H
ATOM   1775  HA2 GLY A 113      49.330  57.640  57.960  1.00  0.00           H
ATOM   1776  C   GLY A 113      48.940  55.770  58.820  1.00  0.00           C
ATOM   1777  O   GLY A 113      49.140  56.150  59.960  1.00  0.00           O
ATOM   1778  N   SER A 114      48.740  54.440  58.470  1.00  0.00           N
ATOM   1779  HN  SER A 114      48.360  54.120  57.600  1.00  0.00           H
ATOM   1780  CA  SER A 114      48.910  53.380  59.440  1.00  0.00           C
ATOM   1781  HA  SER A 114      48.160  53.560  60.200  1.00  0.00           H
ATOM   1782  CB  SER A 114      48.550  51.920  58.910  1.00  0.00           C
ATOM   1783  HB1 SER A 114      47.510  52.070  58.530  1.00  0.00           H
ATOM   1784  HB2 SER A 114      48.610  51.210  59.760  1.00  0.00           H
ATOM   1785  OG  SER A 114      49.330  51.520  57.820  1.00  0.00           O
ATOM   1786  HG1 SER A 114      49.200  52.260  57.220  1.00  0.00           H
ATOM   1787  C   SER A 114      50.280  53.360  60.120  1.00  0.00           C
ATOM   1788  O   SER A 114      50.370  53.340  61.290  1.00  0.00           O
ATOM   1789  N   ILE A 115      51.400  53.490  59.350  1.00  0.00           N
ATOM   1790  HN  ILE A 115      51.370  53.490  58.350  1.00  0.00           H
ATOM   1791  CA  ILE A 115      52.720  53.650  59.930  1.00  0.00           C
ATOM   1792  HA  ILE A 115      52.780  52.820  60.620  1.00  0.00           H
ATOM   1793  CB  ILE A 115      53.760  53.550  58.820  1.00  0.00           C
ATOM   1794  HB  ILE A 115      53.730  54.420  58.120  1.00  0.00           H
ATOM   1795  CG2 ILE A 115      55.140  53.610  59.450  1.00  0.00           C
ATOM   1796 HG21 ILE A 115      55.240  52.710  60.090  1.00  0.00           H
ATOM   1797 HG22 ILE A 115      55.180  54.580  60.000  1.00  0.00           H
ATOM   1798 HG23 ILE A 115      55.920  53.660  58.660  1.00  0.00           H
ATOM   1799  CG1 ILE A 115      53.640  52.260  57.920  1.00  0.00           C
ATOM   1800 HG11 ILE A 115      52.660  52.380  57.400  1.00  0.00           H
ATOM   1801 HG12 ILE A 115      53.640  51.390  58.620  1.00  0.00           H
ATOM   1802  CD  ILE A 115      54.650  52.130  56.840  1.00  0.00           C
ATOM   1803  HD1 ILE A 115      55.640  51.820  57.250  1.00  0.00           H
ATOM   1804  HD2 ILE A 115      54.720  53.110  56.320  1.00  0.00           H
ATOM   1805  HD3 ILE A 115      54.330  51.530  55.960  1.00  0.00           H
ATOM   1806  C   ILE A 115      52.850  54.950  60.780  1.00  0.00           C
ATOM   1807  O   ILE A 115      53.220  54.790  61.920  1.00  0.00           O
ATOM   1808  N   ILE A 116      52.480  56.090  60.230  1.00  0.00           N
ATOM   1809  HN  ILE A 116      52.240  56.140  59.260  1.00  0.00           H
ATOM   1810  CA  ILE A 116      52.520  57.340  61.020  1.00  0.00           C
ATOM   1811  HA  ILE A 116      53.570  57.610  61.120  1.00  0.00           H
ATOM   1812  CB  ILE A 116      51.990  58.480  60.070  1.00  0.00           C
ATOM   1813  HB  ILE A 116      50.990  58.110  59.730  1.00  0.00           H
ATOM   1814  CG2 ILE A 116      51.820  59.910  60.770  1.00  0.00           C
ATOM   1815 HG21 ILE A 116      52.800  60.360  61.070  1.00  0.00           H
ATOM   1816 HG22 ILE A 116      51.230  59.900  61.720  1.00  0.00           H
ATOM   1817 HG23 ILE A 116      51.330  60.620  60.070  1.00  0.00           H
ATOM   1818  CG1 ILE A 116      52.870  58.570  58.830  1.00  0.00           C
ATOM   1819 HG11 ILE A 116      52.900  57.680  58.160  1.00  0.00           H
ATOM   1820 HG12 ILE A 116      53.950  58.800  58.970  1.00  0.00           H
ATOM   1821  CD  ILE A 116      52.460  59.710  57.850  1.00  0.00           C
ATOM   1822  HD1 ILE A 116      52.960  59.520  56.880  1.00  0.00           H
ATOM   1823  HD2 ILE A 116      52.760  60.740  58.140  1.00  0.00           H
ATOM   1824  HD3 ILE A 116      51.370  59.770  57.660  1.00  0.00           H
ATOM   1825  C   ILE A 116      51.810  57.420  62.380  1.00  0.00           C
ATOM   1826  O   ILE A 116      52.430  57.750  63.370  1.00  0.00           O
ATOM   1827  N   PHE A 117      50.550  56.940  62.400  1.00  0.00           N
ATOM   1828  HN  PHE A 117      50.200  56.570  61.560  1.00  0.00           H
ATOM   1829  CA  PHE A 117      49.800  56.730  63.650  1.00  0.00           C
ATOM   1830  HA  PHE A 117      49.820  57.660  64.200  1.00  0.00           H
ATOM   1831  CB  PHE A 117      48.280  56.440  63.360  1.00  0.00           C
ATOM   1832  HB1 PHE A 117      47.730  56.040  64.240  1.00  0.00           H
ATOM   1833  HB2 PHE A 117      48.150  55.720  62.530  1.00  0.00           H
ATOM   1834  CG  PHE A 117      47.650  57.800  62.980  1.00  0.00           C
ATOM   1835  CD1 PHE A 117      47.520  58.870  63.850  1.00  0.00           C
ATOM   1836  HD1 PHE A 117      47.770  58.740  64.890  1.00  0.00           H
ATOM   1837  CE1 PHE A 117      47.070  60.140  63.400  1.00  0.00           C
ATOM   1838  HE1 PHE A 117      47.020  61.040  63.990  1.00  0.00           H
ATOM   1839  CZ  PHE A 117      46.490  60.260  62.160  1.00  0.00           C
ATOM   1840  HZ  PHE A 117      45.980  61.170  61.880  1.00  0.00           H
ATOM   1841  CD2 PHE A 117      47.230  58.010  61.620  1.00  0.00           C
ATOM   1842  HD2 PHE A 117      47.260  57.220  60.890  1.00  0.00           H
ATOM   1843  CE2 PHE A 117      46.650  59.210  61.280  1.00  0.00           C
ATOM   1844  HE2 PHE A 117      46.320  59.430  60.270  1.00  0.00           H
ATOM   1845  C   PHE A 117      50.430  55.660  64.570  1.00  0.00           C
ATOM   1846  O   PHE A 117      50.470  55.820  65.790  1.00  0.00           O
ATOM   1847  N   LEU A 118      50.930  54.560  64.080  1.00  0.00           N
ATOM   1848  HN  LEU A 118      50.970  54.370  63.110  1.00  0.00           H
ATOM   1849  CA  LEU A 118      51.670  53.580  64.880  1.00  0.00           C
ATOM   1850  HA  LEU A 118      50.940  53.300  65.620  1.00  0.00           H
ATOM   1851  CB  LEU A 118      51.900  52.330  63.990  1.00  0.00           C
ATOM   1852  HB1 LEU A 118      52.580  52.610  63.160  1.00  0.00           H
ATOM   1853  HB2 LEU A 118      51.000  51.840  63.570  1.00  0.00           H
ATOM   1854  CG  LEU A 118      52.680  51.170  64.640  1.00  0.00           C
ATOM   1855  HG  LEU A 118      53.720  51.420  64.910  1.00  0.00           H
ATOM   1856  CD1 LEU A 118      51.920  50.680  65.870  1.00  0.00           C
ATOM   1857 HD11 LEU A 118      52.380  49.760  66.290  1.00  0.00           H
ATOM   1858 HD12 LEU A 118      50.820  50.560  65.770  1.00  0.00           H
ATOM   1859 HD13 LEU A 118      52.020  51.410  66.700  1.00  0.00           H
ATOM   1860  CD2 LEU A 118      52.680  49.960  63.640  1.00  0.00           C
ATOM   1861 HD21 LEU A 118      51.680  49.940  63.170  1.00  0.00           H
ATOM   1862 HD22 LEU A 118      52.860  48.990  64.130  1.00  0.00           H
ATOM   1863 HD23 LEU A 118      53.450  50.240  62.880  1.00  0.00           H
ATOM   1864  C   LEU A 118      52.950  54.180  65.460  1.00  0.00           C
ATOM   1865  O   LEU A 118      53.160  54.060  66.710  1.00  0.00           O
ATOM   1866  N   THR A 119      53.680  54.940  64.650  1.00  0.00           N
ATOM   1867  HN  THR A 119      53.360  55.110  63.720  1.00  0.00           H
ATOM   1868  CA  THR A 119      54.950  55.540  65.010  1.00  0.00           C
ATOM   1869  HA  THR A 119      55.650  54.760  65.280  1.00  0.00           H
ATOM   1870  CB  THR A 119      55.630  56.270  63.880  1.00  0.00           C
ATOM   1871  HB  THR A 119      55.060  57.180  63.610  1.00  0.00           H
ATOM   1872  OG1 THR A 119      55.870  55.430  62.730  1.00  0.00           O
ATOM   1873  HG1 THR A 119      55.060  55.100  62.340  1.00  0.00           H
ATOM   1874  CG2 THR A 119      57.070  56.680  64.360  1.00  0.00           C
ATOM   1875 HG21 THR A 119      56.950  57.320  65.260  1.00  0.00           H
ATOM   1876 HG22 THR A 119      57.550  57.350  63.610  1.00  0.00           H
ATOM   1877 HG23 THR A 119      57.720  55.800  64.520  1.00  0.00           H
ATOM   1878  C   THR A 119      54.740  56.540  66.160  1.00  0.00           C
ATOM   1879  O   THR A 119      55.420  56.440  67.130  1.00  0.00           O
ATOM   1880  N   VAL A 120      53.650  57.340  66.140  1.00  0.00           N
ATOM   1881  HN  VAL A 120      53.090  57.440  65.320  1.00  0.00           H
ATOM   1882  CA  VAL A 120      53.230  58.110  67.230  1.00  0.00           C
ATOM   1883  HA  VAL A 120      54.090  58.650  67.590  1.00  0.00           H
ATOM   1884  CB  VAL A 120      52.100  59.040  66.720  1.00  0.00           C
ATOM   1885  HB  VAL A 120      51.430  58.400  66.090  1.00  0.00           H
ATOM   1886  CG1 VAL A 120      51.440  59.810  67.860  1.00  0.00           C
ATOM   1887 HG11 VAL A 120      52.190  60.470  68.360  1.00  0.00           H
ATOM   1888 HG12 VAL A 120      51.050  59.160  68.680  1.00  0.00           H
ATOM   1889 HG13 VAL A 120      50.600  60.380  67.420  1.00  0.00           H
ATOM   1890  CG2 VAL A 120      52.780  60.090  65.790  1.00  0.00           C
ATOM   1891 HG21 VAL A 120      52.050  60.890  65.510  1.00  0.00           H
ATOM   1892 HG22 VAL A 120      53.130  59.590  64.860  1.00  0.00           H
ATOM   1893 HG23 VAL A 120      53.690  60.540  66.250  1.00  0.00           H
ATOM   1894  C   VAL A 120      52.930  57.370  68.560  1.00  0.00           C
ATOM   1895  O   VAL A 120      53.420  57.750  69.610  1.00  0.00           O
ATOM   1896  N   VAL A 121      52.120  56.280  68.500  1.00  0.00           N
ATOM   1897  HN  VAL A 121      51.760  55.860  67.670  1.00  0.00           H
ATOM   1898  CA  VAL A 121      51.870  55.490  69.730  1.00  0.00           C
ATOM   1899  HA  VAL A 121      51.760  56.220  70.530  1.00  0.00           H
ATOM   1900  CB  VAL A 121      50.600  54.670  69.740  1.00  0.00           C
ATOM   1901  HB  VAL A 121      50.580  54.280  70.780  1.00  0.00           H
ATOM   1902  CG1 VAL A 121      49.350  55.550  69.540  1.00  0.00           C
ATOM   1903 HG11 VAL A 121      48.450  54.890  69.530  1.00  0.00           H
ATOM   1904 HG12 VAL A 121      49.370  56.180  68.630  1.00  0.00           H
ATOM   1905 HG13 VAL A 121      49.220  56.360  70.280  1.00  0.00           H
ATOM   1906  CG2 VAL A 121      50.580  53.500  68.760  1.00  0.00           C
ATOM   1907 HG21 VAL A 121      50.690  53.930  67.740  1.00  0.00           H
ATOM   1908 HG22 VAL A 121      49.660  52.910  68.730  1.00  0.00           H
ATOM   1909 HG23 VAL A 121      51.320  52.720  69.040  1.00  0.00           H
ATOM   1910  C   VAL A 121      53.090  54.670  70.240  1.00  0.00           C
ATOM   1911  O   VAL A 121      53.220  54.480  71.460  1.00  0.00           O
ATOM   1912  N   ALA A 122      53.950  54.180  69.290  1.00  0.00           N
ATOM   1913  HN  ALA A 122      53.780  54.350  68.320  1.00  0.00           H
ATOM   1914  CA  ALA A 122      55.260  53.550  69.560  1.00  0.00           C
ATOM   1915  HA  ALA A 122      55.070  52.660  70.140  1.00  0.00           H
ATOM   1916  CB  ALA A 122      55.930  53.090  68.290  1.00  0.00           C
ATOM   1917  HB1 ALA A 122      55.880  53.910  67.550  1.00  0.00           H
ATOM   1918  HB2 ALA A 122      55.450  52.330  67.630  1.00  0.00           H
ATOM   1919  HB3 ALA A 122      56.940  52.700  68.550  1.00  0.00           H
ATOM   1920  C   ALA A 122      56.150  54.560  70.330  1.00  0.00           C
ATOM   1921  O   ALA A 122      56.810  54.150  71.310  1.00  0.00           O
ATOM   1922  N   VAL A 123      56.150  55.900  69.980  1.00  0.00           N
ATOM   1923  HN  VAL A 123      55.570  56.190  69.220  1.00  0.00           H
ATOM   1924  CA  VAL A 123      56.980  56.860  70.670  1.00  0.00           C
ATOM   1925  HA  VAL A 123      57.860  56.500  71.190  1.00  0.00           H
ATOM   1926  CB  VAL A 123      57.400  57.980  69.710  1.00  0.00           C
ATOM   1927  HB  VAL A 123      56.480  58.190  69.110  1.00  0.00           H
ATOM   1928  CG1 VAL A 123      58.150  59.160  70.190  1.00  0.00           C
ATOM   1929 HG11 VAL A 123      58.980  58.720  70.810  1.00  0.00           H
ATOM   1930 HG12 VAL A 123      57.530  59.830  70.820  1.00  0.00           H
ATOM   1931 HG13 VAL A 123      58.600  59.730  69.360  1.00  0.00           H
ATOM   1932  CG2 VAL A 123      58.280  57.340  68.670  1.00  0.00           C
ATOM   1933 HG21 VAL A 123      57.750  56.540  68.120  1.00  0.00           H
ATOM   1934 HG22 VAL A 123      59.150  56.960  69.240  1.00  0.00           H
ATOM   1935 HG23 VAL A 123      58.660  58.010  67.870  1.00  0.00           H
ATOM   1936  C   VAL A 123      56.320  57.330  71.960  1.00  0.00           C
ATOM   1937  O   VAL A 123      56.990  57.550  72.970  1.00  0.00           O
ATOM   1938  N   ASP A 124      55.010  57.450  72.040  1.00  0.00           N
ATOM   1939  HN  ASP A 124      54.500  57.360  71.190  1.00  0.00           H
ATOM   1940  CA  ASP A 124      54.300  57.660  73.290  1.00  0.00           C
ATOM   1941  HA  ASP A 124      54.690  58.510  73.830  1.00  0.00           H
ATOM   1942  CB  ASP A 124      52.830  57.930  72.990  1.00  0.00           C
ATOM   1943  HB1 ASP A 124      52.500  57.170  72.270  1.00  0.00           H
ATOM   1944  HB2 ASP A 124      52.720  58.940  72.540  1.00  0.00           H
ATOM   1945  CG  ASP A 124      51.850  57.930  74.180  1.00  0.00           C
ATOM   1946  OD1 ASP A 124      51.410  58.940  74.790  1.00  0.00           O
ATOM   1947  OD2 ASP A 124      51.470  56.780  74.590  1.00  0.00           O
ATOM   1948  C   ASP A 124      54.610  56.480  74.290  1.00  0.00           C
ATOM   1949  O   ASP A 124      54.960  56.680  75.500  1.00  0.00           O
ATOM   1950  N   ARG A 125      54.530  55.200  73.910  1.00  0.00           N
ATOM   1951  HN  ARG A 125      54.250  54.860  73.000  1.00  0.00           H
ATOM   1952  CA  ARG A 125      54.920  54.070  74.760  1.00  0.00           C
ATOM   1953  HA  ARG A 125      54.480  54.230  75.740  1.00  0.00           H
ATOM   1954  CB  ARG A 125      54.450  52.680  74.160  1.00  0.00           C
ATOM   1955  HB1 ARG A 125      54.940  51.820  74.680  1.00  0.00           H
ATOM   1956  HB2 ARG A 125      54.710  52.490  73.100  1.00  0.00           H
ATOM   1957  CG  ARG A 125      52.910  52.500  74.540  1.00  0.00           C
ATOM   1958  HG1 ARG A 125      52.790  52.600  75.640  1.00  0.00           H
ATOM   1959  HG2 ARG A 125      52.760  51.400  74.360  1.00  0.00           H
ATOM   1960  CD  ARG A 125      51.850  53.200  73.740  1.00  0.00           C
ATOM   1961  HD1 ARG A 125      51.920  52.900  72.670  1.00  0.00           H
ATOM   1962  HD2 ARG A 125      52.060  54.290  73.720  1.00  0.00           H
ATOM   1963  NE  ARG A 125      50.380  52.850  74.300  1.00  0.00           N
ATOM   1964  HE  ARG A 125      50.210  51.880  74.460  1.00  0.00           H
ATOM   1965  CZ  ARG A 125      49.830  53.600  75.280  1.00  0.00           C
ATOM   1966  NH1 ARG A 125      49.900  54.850  75.450  1.00  0.00           N
ATOM   1967 HH11 ARG A 125      50.540  55.410  74.940  1.00  0.00           H
ATOM   1968 HH12 ARG A 125      49.320  55.370  76.100  1.00  0.00           H
ATOM   1969  NH2 ARG A 125      48.940  53.040  76.000  1.00  0.00           N
ATOM   1970 HH21 ARG A 125      48.850  52.050  75.930  1.00  0.00           H
ATOM   1971 HH22 ARG A 125      48.480  53.550  76.730  1.00  0.00           H
ATOM   1972  C   ARG A 125      56.370  53.970  75.200  1.00  0.00           C
ATOM   1973  O   ARG A 125      56.780  53.770  76.370  1.00  0.00           O
ATOM   1974  N   TYR A 126      57.320  54.200  74.210  1.00  0.00           N
ATOM   1975  HN  TYR A 126      57.160  54.350  73.230  1.00  0.00           H
ATOM   1976  CA  TYR A 126      58.690  54.340  74.630  1.00  0.00           C
ATOM   1977  HA  TYR A 126      59.000  53.460  75.180  1.00  0.00           H
ATOM   1978  CB  TYR A 126      59.560  54.250  73.340  1.00  0.00           C
ATOM   1979  HB1 TYR A 126      59.080  54.690  72.440  1.00  0.00           H
ATOM   1980  HB2 TYR A 126      59.760  53.190  73.100  1.00  0.00           H
ATOM   1981  CG  TYR A 126      60.950  54.870  73.490  1.00  0.00           C
ATOM   1982  CD1 TYR A 126      62.080  54.210  74.020  1.00  0.00           C
ATOM   1983  HD1 TYR A 126      62.050  53.160  74.310  1.00  0.00           H
ATOM   1984  CE1 TYR A 126      63.240  54.970  74.290  1.00  0.00           C
ATOM   1985  HE1 TYR A 126      64.010  54.420  74.820  1.00  0.00           H
ATOM   1986  CZ  TYR A 126      63.270  56.330  73.990  1.00  0.00           C
ATOM   1987  OH  TYR A 126      64.430  57.040  74.260  1.00  0.00           O
ATOM   1988  HH  TYR A 126      64.390  57.920  73.900  1.00  0.00           H
ATOM   1989  CD2 TYR A 126      61.030  56.280  73.190  1.00  0.00           C
ATOM   1990  HD2 TYR A 126      60.160  56.750  72.750  1.00  0.00           H
ATOM   1991  CE2 TYR A 126      62.200  56.970  73.400  1.00  0.00           C
ATOM   1992  HE2 TYR A 126      62.180  58.030  73.140  1.00  0.00           H
ATOM   1993  C   TYR A 126      58.930  55.480  75.640  1.00  0.00           C
ATOM   1994  O   TYR A 126      59.650  55.300  76.630  1.00  0.00           O
ATOM   1995  N   PHE A 127      58.290  56.700  75.400  1.00  0.00           N
ATOM   1996  HN  PHE A 127      57.770  56.890  74.570  1.00  0.00           H
ATOM   1997  CA  PHE A 127      58.280  57.810  76.320  1.00  0.00           C
ATOM   1998  HA  PHE A 127      59.340  57.980  76.520  1.00  0.00           H
ATOM   1999  CB  PHE A 127      57.550  59.110  75.860  1.00  0.00           C
ATOM   2000  HB1 PHE A 127      57.600  59.760  76.760  1.00  0.00           H
ATOM   2001  HB2 PHE A 127      56.460  59.020  75.710  1.00  0.00           H
ATOM   2002  CG  PHE A 127      58.180  59.830  74.740  1.00  0.00           C
ATOM   2003  CD1 PHE A 127      59.540  59.700  74.450  1.00  0.00           C
ATOM   2004  HD1 PHE A 127      60.190  59.010  74.970  1.00  0.00           H
ATOM   2005  CE1 PHE A 127      60.050  60.610  73.430  1.00  0.00           C
ATOM   2006  HE1 PHE A 127      61.120  60.580  73.270  1.00  0.00           H
ATOM   2007  CZ  PHE A 127      59.210  61.480  72.810  1.00  0.00           C
ATOM   2008  HZ  PHE A 127      59.590  62.080  72.000  1.00  0.00           H
ATOM   2009  CD2 PHE A 127      57.310  60.740  74.040  1.00  0.00           C
ATOM   2010  HD2 PHE A 127      56.310  60.740  74.440  1.00  0.00           H
ATOM   2011  CE2 PHE A 127      57.840  61.530  73.070  1.00  0.00           C
ATOM   2012  HE2 PHE A 127      57.230  62.170  72.470  1.00  0.00           H
ATOM   2013  C   PHE A 127      57.740  57.400  77.700  1.00  0.00           C
ATOM   2014  O   PHE A 127      58.320  57.710  78.770  1.00  0.00           O
ATOM   2015  N   ARG A 128      56.680  56.540  77.760  1.00  0.00           N
ATOM   2016  HN  ARG A 128      56.170  56.260  76.960  1.00  0.00           H
ATOM   2017  CA  ARG A 128      56.250  55.880  79.010  1.00  0.00           C
ATOM   2018  HA  ARG A 128      56.090  56.720  79.670  1.00  0.00           H
ATOM   2019  CB  ARG A 128      54.920  55.240  78.750  1.00  0.00           C
ATOM   2020  HB1 ARG A 128      54.580  54.520  79.530  1.00  0.00           H
ATOM   2021  HB2 ARG A 128      55.080  54.680  77.800  1.00  0.00           H
ATOM   2022  CG  ARG A 128      53.760  56.230  78.490  1.00  0.00           C
ATOM   2023  HG1 ARG A 128      54.080  57.100  77.860  1.00  0.00           H
ATOM   2024  HG2 ARG A 128      53.430  56.810  79.390  1.00  0.00           H
ATOM   2025  CD  ARG A 128      52.510  55.560  77.820  1.00  0.00           C
ATOM   2026  HD1 ARG A 128      51.980  54.890  78.530  1.00  0.00           H
ATOM   2027  HD2 ARG A 128      52.840  54.960  76.950  1.00  0.00           H
ATOM   2028  NE  ARG A 128      51.560  56.520  77.290  1.00  0.00           N
ATOM   2029  HE  ARG A 128      51.570  56.780  76.330  1.00  0.00           H
ATOM   2030  CZ  ARG A 128      50.760  57.320  77.960  1.00  0.00           C
ATOM   2031  NH1 ARG A 128      50.650  57.420  79.260  1.00  0.00           N
ATOM   2032 HH11 ARG A 128      51.130  56.780  79.860  1.00  0.00           H
ATOM   2033 HH12 ARG A 128      50.200  58.170  79.760  1.00  0.00           H
ATOM   2034  NH2 ARG A 128      50.160  58.270  77.220  1.00  0.00           N
ATOM   2035 HH21 ARG A 128      50.510  58.300  76.280  1.00  0.00           H
ATOM   2036 HH22 ARG A 128      49.740  59.090  77.590  1.00  0.00           H
ATOM   2037  C   ARG A 128      57.140  54.970  79.790  1.00  0.00           C
ATOM   2038  O   ARG A 128      57.190  55.050  81.020  1.00  0.00           O
ATOM   2039  N   VAL A 129      58.040  54.240  79.120  1.00  0.00           N
ATOM   2040  HN  VAL A 129      58.120  54.270  78.120  1.00  0.00           H
ATOM   2041  CA  VAL A 129      59.200  53.660  79.740  1.00  0.00           C
ATOM   2042  HA  VAL A 129      58.770  53.010  80.480  1.00  0.00           H
ATOM   2043  CB  VAL A 129      59.980  52.770  78.780  1.00  0.00           C
ATOM   2044  HB  VAL A 129      60.370  53.350  77.920  1.00  0.00           H
ATOM   2045  CG1 VAL A 129      61.040  52.020  79.620  1.00  0.00           C
ATOM   2046 HG11 VAL A 129      61.260  51.120  79.010  1.00  0.00           H
ATOM   2047 HG12 VAL A 129      60.650  51.750  80.640  1.00  0.00           H
ATOM   2048 HG13 VAL A 129      61.970  52.610  79.560  1.00  0.00           H
ATOM   2049  CG2 VAL A 129      58.980  51.880  78.140  1.00  0.00           C
ATOM   2050 HG21 VAL A 129      58.360  52.350  77.360  1.00  0.00           H
ATOM   2051 HG22 VAL A 129      58.320  51.460  78.930  1.00  0.00           H
ATOM   2052 HG23 VAL A 129      59.440  51.000  77.620  1.00  0.00           H
ATOM   2053  C   VAL A 129      60.150  54.680  80.260  1.00  0.00           C
ATOM   2054  O   VAL A 129      60.640  54.530  81.410  1.00  0.00           O
ATOM   2055  N   VAL A 130      60.560  55.750  79.480  1.00  0.00           N
ATOM   2056  HN  VAL A 130      60.120  55.920  78.610  1.00  0.00           H
ATOM   2057  CA  VAL A 130      61.670  56.620  79.830  1.00  0.00           C
ATOM   2058  HA  VAL A 130      62.430  55.900  80.030  1.00  0.00           H
ATOM   2059  CB  VAL A 130      62.010  57.520  78.590  1.00  0.00           C
ATOM   2060  HB  VAL A 130      61.110  58.010  78.140  1.00  0.00           H
ATOM   2061  CG1 VAL A 130      63.000  58.670  78.860  1.00  0.00           C
ATOM   2062 HG11 VAL A 130      63.400  59.220  77.980  1.00  0.00           H
ATOM   2063 HG12 VAL A 130      63.970  58.220  79.160  1.00  0.00           H
ATOM   2064 HG13 VAL A 130      62.540  59.350  79.600  1.00  0.00           H
ATOM   2065  CG2 VAL A 130      62.500  56.630  77.480  1.00  0.00           C
ATOM   2066 HG21 VAL A 130      62.800  57.210  76.580  1.00  0.00           H
ATOM   2067 HG22 VAL A 130      61.760  55.920  77.040  1.00  0.00           H
ATOM   2068 HG23 VAL A 130      63.360  56.090  77.920  1.00  0.00           H
ATOM   2069  C   VAL A 130      61.350  57.470  81.010  1.00  0.00           C
ATOM   2070  O   VAL A 130      62.060  57.430  81.970  1.00  0.00           O
ATOM   2071  N   HSD A 131      60.190  58.090  80.980  1.00  0.00           N
ATOM   2072  HN  HSD A 131      59.630  57.990  80.170  1.00  0.00           H
ATOM   2073  CA  HSD A 131      59.550  58.830  82.090  1.00  0.00           C
ATOM   2074  HA  HSD A 131      59.350  58.090  82.840  1.00  0.00           H
ATOM   2075  CB  HSD A 131      60.530  59.840  82.760  1.00  0.00           C
ATOM   2076  HB1 HSD A 131      61.010  60.470  81.980  1.00  0.00           H
ATOM   2077  HB2 HSD A 131      61.300  59.270  83.330  1.00  0.00           H
ATOM   2078  ND1 HSD A 131      59.610  60.480  85.040  1.00  0.00           N
ATOM   2079  HD1 HSD A 131      59.650  59.540  85.400  1.00  0.00           H
ATOM   2080  CG  HSD A 131      59.930  60.820  83.770  1.00  0.00           C
ATOM   2081  CE1 HSD A 131      59.030  61.510  85.630  1.00  0.00           C
ATOM   2082  HE1 HSD A 131      58.800  61.550  86.700  1.00  0.00           H
ATOM   2083  NE2 HSD A 131      59.030  62.590  84.890  1.00  0.00           N
ATOM   2084  CD2 HSD A 131      59.650  62.160  83.710  1.00  0.00           C
ATOM   2085  HD2 HSD A 131      59.840  62.860  82.900  1.00  0.00           H
ATOM   2086  C   HSD A 131      58.250  59.460  81.560  1.00  0.00           C
ATOM   2087  O   HSD A 131      58.270  60.360  80.740  1.00  0.00           O
ATOM   2088  N   PRO A 132      57.020  59.040  81.990  1.00  0.00           N
ATOM   2089  CD  PRO A 132      56.840  58.010  82.970  1.00  0.00           C
ATOM   2090  HD1 PRO A 132      57.220  58.320  83.970  1.00  0.00           H
ATOM   2091  HD2 PRO A 132      57.180  56.970  82.770  1.00  0.00           H
ATOM   2092  CA  PRO A 132      55.730  59.450  81.450  1.00  0.00           C
ATOM   2093  HA  PRO A 132      55.680  59.280  80.390  1.00  0.00           H
ATOM   2094  CB  PRO A 132      54.730  58.380  81.920  1.00  0.00           C
ATOM   2095  HB1 PRO A 132      54.680  57.540  81.200  1.00  0.00           H
ATOM   2096  HB2 PRO A 132      53.680  58.720  82.090  1.00  0.00           H
ATOM   2097  CG  PRO A 132      55.380  57.940  83.220  1.00  0.00           C
ATOM   2098  HG1 PRO A 132      55.080  58.580  84.080  1.00  0.00           H
ATOM   2099  HG2 PRO A 132      55.060  56.900  83.430  1.00  0.00           H
ATOM   2100  C   PRO A 132      55.270  60.900  81.620  1.00  0.00           C
ATOM   2101  O   PRO A 132      54.100  61.200  81.850  1.00  0.00           O
ATOM   2102  N   HSD A 133      56.190  61.880  81.450  1.00  0.00           N
ATOM   2103  HN  HSD A 133      57.120  61.650  81.180  1.00  0.00           H
ATOM   2104  CA  HSD A 133      55.790  63.290  81.380  1.00  0.00           C
ATOM   2105  HA  HSD A 133      54.720  63.420  81.340  1.00  0.00           H
ATOM   2106  CB  HSD A 133      56.340  63.970  82.700  1.00  0.00           C
ATOM   2107  HB1 HSD A 133      56.280  65.080  82.630  1.00  0.00           H
ATOM   2108  HB2 HSD A 133      57.450  63.870  82.850  1.00  0.00           H
ATOM   2109  ND1 HSD A 133      56.100  62.690  84.850  1.00  0.00           N
ATOM   2110  HD1 HSD A 133      57.010  62.300  84.820  1.00  0.00           H
ATOM   2111  CG  HSD A 133      55.580  63.590  83.970  1.00  0.00           C
ATOM   2112  CE1 HSD A 133      55.230  62.420  85.810  1.00  0.00           C
ATOM   2113  HE1 HSD A 133      55.250  61.650  86.580  1.00  0.00           H
ATOM   2114  NE2 HSD A 133      54.090  63.120  85.620  1.00  0.00           N
ATOM   2115  CD2 HSD A 133      54.360  63.860  84.470  1.00  0.00           C
ATOM   2116  HD2 HSD A 133      53.550  64.530  84.200  1.00  0.00           H
ATOM   2117  C   HSD A 133      56.430  64.000  80.160  1.00  0.00           C
ATOM   2118  O   HSD A 133      56.700  65.180  80.130  1.00  0.00           O
ATOM   2119  N   HSD A 134      56.640  63.240  79.070  1.00  0.00           N
ATOM   2120  HN  HSD A 134      56.440  62.270  78.990  1.00  0.00           H
ATOM   2121  CA  HSD A 134      57.090  63.840  77.760  1.00  0.00           C
ATOM   2122  HA  HSD A 134      57.780  64.650  77.880  1.00  0.00           H
ATOM   2123  CB  HSD A 134      57.830  62.740  76.940  1.00  0.00           C
ATOM   2124  HB1 HSD A 134      58.100  63.150  75.950  1.00  0.00           H
ATOM   2125  HB2 HSD A 134      57.190  61.870  76.680  1.00  0.00           H
ATOM   2126  ND1 HSD A 134      59.290  61.400  78.510  1.00  0.00           N
ATOM   2127  HD1 HSD A 134      58.660  60.740  78.920  1.00  0.00           H
ATOM   2128  CG  HSD A 134      59.120  62.420  77.570  1.00  0.00           C
ATOM   2129  CE1 HSD A 134      60.630  61.280  78.710  1.00  0.00           C
ATOM   2130  HE1 HSD A 134      60.990  60.640  79.520  1.00  0.00           H
ATOM   2131  NE2 HSD A 134      61.280  62.110  77.960  1.00  0.00           N
ATOM   2132  CD2 HSD A 134      60.400  62.840  77.310  1.00  0.00           C
ATOM   2133  HD2 HSD A 134      60.640  63.620  76.600  1.00  0.00           H
ATOM   2134  C   HSD A 134      55.970  64.520  77.030  1.00  0.00           C
ATOM   2135  O   HSD A 134      54.810  64.220  77.170  1.00  0.00           O
ATOM   2136  N   ALA A 135      56.360  65.460  76.190  1.00  0.00           N
ATOM   2137  HN  ALA A 135      57.330  65.690  76.030  1.00  0.00           H
ATOM   2138  CA  ALA A 135      55.460  66.350  75.600  1.00  0.00           C
ATOM   2139  HA  ALA A 135      54.910  66.830  76.400  1.00  0.00           H
ATOM   2140  CB  ALA A 135      56.170  67.320  74.730  1.00  0.00           C
ATOM   2141  HB1 ALA A 135      55.560  68.090  74.210  1.00  0.00           H
ATOM   2142  HB2 ALA A 135      56.680  66.760  73.910  1.00  0.00           H
ATOM   2143  HB3 ALA A 135      57.060  67.730  75.270  1.00  0.00           H
ATOM   2144  C   ALA A 135      54.250  65.800  74.870  1.00  0.00           C
ATOM   2145  O   ALA A 135      53.100  66.130  75.100  1.00  0.00           O
ATOM   2146  N   LEU A 136      54.490  64.810  73.930  1.00  0.00           N
ATOM   2147  HN  LEU A 136      55.410  64.840  73.530  1.00  0.00           H
ATOM   2148  CA  LEU A 136      53.480  63.950  73.310  1.00  0.00           C
ATOM   2149  HA  LEU A 136      52.880  64.650  72.770  1.00  0.00           H
ATOM   2150  CB  LEU A 136      54.130  62.870  72.320  1.00  0.00           C
ATOM   2151  HB1 LEU A 136      54.930  62.290  72.840  1.00  0.00           H
ATOM   2152  HB2 LEU A 136      54.670  63.340  71.470  1.00  0.00           H
ATOM   2153  CG  LEU A 136      53.160  61.790  71.670  1.00  0.00           C
ATOM   2154  HG  LEU A 136      52.620  61.230  72.460  1.00  0.00           H
ATOM   2155  CD1 LEU A 136      52.170  62.460  70.700  1.00  0.00           C
ATOM   2156 HD11 LEU A 136      52.600  62.980  69.820  1.00  0.00           H
ATOM   2157 HD12 LEU A 136      51.580  63.220  71.260  1.00  0.00           H
ATOM   2158 HD13 LEU A 136      51.470  61.710  70.270  1.00  0.00           H
ATOM   2159  CD2 LEU A 136      54.000  60.770  70.860  1.00  0.00           C
ATOM   2160 HD21 LEU A 136      54.890  60.360  71.390  1.00  0.00           H
ATOM   2161 HD22 LEU A 136      54.390  61.280  69.960  1.00  0.00           H
ATOM   2162 HD23 LEU A 136      53.430  59.880  70.500  1.00  0.00           H
ATOM   2163  C   LEU A 136      52.440  63.290  74.220  1.00  0.00           C
ATOM   2164  O   LEU A 136      51.300  63.030  73.810  1.00  0.00           O
ATOM   2165  N   ASN A 137      52.800  62.950  75.530  1.00  0.00           N
ATOM   2166  HN  ASN A 137      53.600  63.340  75.970  1.00  0.00           H
ATOM   2167  CA  ASN A 137      51.900  62.200  76.400  1.00  0.00           C
ATOM   2168  HA  ASN A 137      51.470  61.410  75.800  1.00  0.00           H
ATOM   2169  CB  ASN A 137      52.690  61.710  77.650  1.00  0.00           C
ATOM   2170  HB1 ASN A 137      52.010  61.190  78.370  1.00  0.00           H
ATOM   2171  HB2 ASN A 137      53.180  62.610  78.080  1.00  0.00           H
ATOM   2172  CG  ASN A 137      53.910  60.780  77.340  1.00  0.00           C
ATOM   2173  OD1 ASN A 137      55.080  60.900  77.760  1.00  0.00           O
ATOM   2174  ND2 ASN A 137      53.660  59.670  76.580  1.00  0.00           N
ATOM   2175 HD21 ASN A 137      54.360  58.950  76.540  1.00  0.00           H
ATOM   2176 HD22 ASN A 137      52.820  59.620  76.040  1.00  0.00           H
ATOM   2177  C   ASN A 137      50.680  63.020  76.850  1.00  0.00           C
ATOM   2178  O   ASN A 137      49.640  62.430  77.210  1.00  0.00           O
ATOM   2179  N   LYS A 138      50.880  64.310  76.900  1.00  0.00           N
ATOM   2180  HN  LYS A 138      51.660  64.700  76.430  1.00  0.00           H
ATOM   2181  CA  LYS A 138      50.150  65.360  77.690  1.00  0.00           C
ATOM   2182  HA  LYS A 138      49.290  64.860  78.120  1.00  0.00           H
ATOM   2183  CB  LYS A 138      51.090  65.910  78.810  1.00  0.00           C
ATOM   2184  HB1 LYS A 138      51.370  65.020  79.410  1.00  0.00           H
ATOM   2185  HB2 LYS A 138      50.590  66.630  79.480  1.00  0.00           H
ATOM   2186  CG  LYS A 138      52.420  66.510  78.370  1.00  0.00           C
ATOM   2187  HG1 LYS A 138      52.240  67.500  77.920  1.00  0.00           H
ATOM   2188  HG2 LYS A 138      52.650  65.770  77.560  1.00  0.00           H
ATOM   2189  CD  LYS A 138      53.660  66.380  79.340  1.00  0.00           C
ATOM   2190  HD1 LYS A 138      54.480  66.790  78.710  1.00  0.00           H
ATOM   2191  HD2 LYS A 138      53.910  65.300  79.440  1.00  0.00           H
ATOM   2192  CE  LYS A 138      53.530  67.030  80.690  1.00  0.00           C
ATOM   2193  HE1 LYS A 138      54.430  66.880  81.350  1.00  0.00           H
ATOM   2194  HE2 LYS A 138      52.580  66.640  81.100  1.00  0.00           H
ATOM   2195  NZ  LYS A 138      53.330  68.490  80.450  1.00  0.00           N
ATOM   2196  HZ1 LYS A 138      53.780  68.930  79.620  1.00  0.00           H
ATOM   2197  HZ2 LYS A 138      53.590  68.990  81.330  1.00  0.00           H
ATOM   2198  HZ3 LYS A 138      52.320  68.730  80.450  1.00  0.00           H
ATOM   2199  C   LYS A 138      49.510  66.480  76.990  1.00  0.00           C
ATOM   2200  O   LYS A 138      49.210  67.570  77.510  1.00  0.00           O
ATOM   2201  N   ILE A 139      49.160  66.160  75.700  1.00  0.00           N
ATOM   2202  HN  ILE A 139      49.320  65.270  75.290  1.00  0.00           H
ATOM   2203  CA  ILE A 139      48.210  67.010  75.110  1.00  0.00           C
ATOM   2204  HA  ILE A 139      48.330  68.010  75.490  1.00  0.00           H
ATOM   2205  CB  ILE A 139      48.380  67.170  73.550  1.00  0.00           C
ATOM   2206  HB  ILE A 139      47.720  68.000  73.220  1.00  0.00           H
ATOM   2207  CG2 ILE A 139      49.850  67.610  73.420  1.00  0.00           C
ATOM   2208 HG21 ILE A 139      49.980  68.610  73.900  1.00  0.00           H
ATOM   2209 HG22 ILE A 139      50.080  67.720  72.340  1.00  0.00           H
ATOM   2210 HG23 ILE A 139      50.630  66.900  73.780  1.00  0.00           H
ATOM   2211  CG1 ILE A 139      48.040  65.870  72.850  1.00  0.00           C
ATOM   2212 HG11 ILE A 139      47.000  65.520  73.060  1.00  0.00           H
ATOM   2213 HG12 ILE A 139      48.810  65.120  73.130  1.00  0.00           H
ATOM   2214  CD  ILE A 139      48.120  66.010  71.340  1.00  0.00           C
ATOM   2215  HD1 ILE A 139      47.530  66.880  70.990  1.00  0.00           H
ATOM   2216  HD2 ILE A 139      47.610  65.120  70.930  1.00  0.00           H
ATOM   2217  HD3 ILE A 139      49.160  66.160  70.970  1.00  0.00           H
ATOM   2218  C   ILE A 139      46.770  66.790  75.490  1.00  0.00           C
ATOM   2219  O   ILE A 139      46.240  65.730  75.820  1.00  0.00           O
ATOM   2220  N   SER A 140      46.030  67.900  75.500  1.00  0.00           N
ATOM   2221  HN  SER A 140      46.450  68.790  75.330  1.00  0.00           H
ATOM   2222  CA  SER A 140      44.550  67.920  75.520  1.00  0.00           C
ATOM   2223  HA  SER A 140      44.230  67.540  76.470  1.00  0.00           H
ATOM   2224  CB  SER A 140      43.960  69.370  75.470  1.00  0.00           C
ATOM   2225  HB1 SER A 140      44.140  69.900  76.430  1.00  0.00           H
ATOM   2226  HB2 SER A 140      42.850  69.250  75.430  1.00  0.00           H
ATOM   2227  OG  SER A 140      44.410  70.150  74.340  1.00  0.00           O
ATOM   2228  HG1 SER A 140      45.370  70.140  74.300  1.00  0.00           H
ATOM   2229  C   SER A 140      43.860  67.060  74.430  1.00  0.00           C
ATOM   2230  O   SER A 140      44.360  66.870  73.320  1.00  0.00           O
ATOM   2231  N   ASN A 141      42.610  66.660  74.670  1.00  0.00           N
ATOM   2232  HN  ASN A 141      42.070  66.780  75.490  1.00  0.00           H
ATOM   2233  CA  ASN A 141      41.800  66.070  73.600  1.00  0.00           C
ATOM   2234  HA  ASN A 141      42.330  65.260  73.100  1.00  0.00           H
ATOM   2235  CB  ASN A 141      40.490  65.490  74.270  1.00  0.00           C
ATOM   2236  HB1 ASN A 141      39.880  65.140  73.400  1.00  0.00           H
ATOM   2237  HB2 ASN A 141      39.940  66.270  74.840  1.00  0.00           H
ATOM   2238  CG  ASN A 141      40.740  64.250  75.060  1.00  0.00           C
ATOM   2239  OD1 ASN A 141      41.920  63.710  74.980  1.00  0.00           O
ATOM   2240  ND2 ASN A 141      39.820  63.820  75.900  1.00  0.00           N
ATOM   2241 HD21 ASN A 141      39.960  62.880  76.230  1.00  0.00           H
ATOM   2242 HD22 ASN A 141      38.910  64.210  76.050  1.00  0.00           H
ATOM   2243  C   ASN A 141      41.480  67.010  72.450  1.00  0.00           C
ATOM   2244  O   ASN A 141      41.460  66.560  71.310  1.00  0.00           O
ATOM   2245  N   ARG A 142      41.220  68.350  72.630  1.00  0.00           N
ATOM   2246  HN  ARG A 142      40.990  68.680  73.540  1.00  0.00           H
ATOM   2247  CA  ARG A 142      41.190  69.320  71.550  1.00  0.00           C
ATOM   2248  HA  ARG A 142      40.450  68.840  70.930  1.00  0.00           H
ATOM   2249  CB  ARG A 142      40.640  70.640  72.110  1.00  0.00           C
ATOM   2250  HB1 ARG A 142      41.340  70.890  72.940  1.00  0.00           H
ATOM   2251  HB2 ARG A 142      39.690  70.410  72.630  1.00  0.00           H
ATOM   2252  CG  ARG A 142      40.650  71.870  71.110  1.00  0.00           C
ATOM   2253  HG1 ARG A 142      40.130  71.610  70.160  1.00  0.00           H
ATOM   2254  HG2 ARG A 142      41.690  72.110  70.790  1.00  0.00           H
ATOM   2255  CD  ARG A 142      40.150  73.180  71.670  1.00  0.00           C
ATOM   2256  HD1 ARG A 142      39.130  73.100  72.130  1.00  0.00           H
ATOM   2257  HD2 ARG A 142      40.100  74.030  70.950  1.00  0.00           H
ATOM   2258  NE  ARG A 142      41.100  73.490  72.740  1.00  0.00           N
ATOM   2259  HE  ARG A 142      41.880  72.870  72.770  1.00  0.00           H
ATOM   2260  CZ  ARG A 142      40.980  74.470  73.650  1.00  0.00           C
ATOM   2261  NH1 ARG A 142      39.870  75.150  73.820  1.00  0.00           N
ATOM   2262 HH11 ARG A 142      39.010  74.710  73.550  1.00  0.00           H
ATOM   2263 HH12 ARG A 142      39.770  75.760  74.610  1.00  0.00           H
ATOM   2264  NH2 ARG A 142      42.060  74.770  74.300  1.00  0.00           N
ATOM   2265 HH21 ARG A 142      42.830  74.140  74.170  1.00  0.00           H
ATOM   2266 HH22 ARG A 142      42.050  75.450  75.030  1.00  0.00           H
ATOM   2267  C   ARG A 142      42.460  69.450  70.720  1.00  0.00           C
ATOM   2268  O   ARG A 142      42.260  69.390  69.520  1.00  0.00           O
ATOM   2269  N   THR A 143      43.690  69.540  71.230  1.00  0.00           N
ATOM   2270  HN  THR A 143      43.870  69.670  72.190  1.00  0.00           H
ATOM   2271  CA  THR A 143      44.940  69.390  70.500  1.00  0.00           C
ATOM   2272  HA  THR A 143      45.000  70.170  69.740  1.00  0.00           H
ATOM   2273  CB  THR A 143      46.180  69.750  71.380  1.00  0.00           C
ATOM   2274  HB  THR A 143      46.130  69.080  72.260  1.00  0.00           H
ATOM   2275  OG1 THR A 143      46.020  71.090  71.850  1.00  0.00           O
ATOM   2276  HG1 THR A 143      46.790  71.250  72.390  1.00  0.00           H
ATOM   2277  CG2 THR A 143      47.530  69.630  70.690  1.00  0.00           C
ATOM   2278 HG21 THR A 143      47.730  70.400  69.910  1.00  0.00           H
ATOM   2279 HG22 THR A 143      47.580  68.710  70.080  1.00  0.00           H
ATOM   2280 HG23 THR A 143      48.350  69.620  71.440  1.00  0.00           H
ATOM   2281  C   THR A 143      45.120  68.050  69.820  1.00  0.00           C
ATOM   2282  O   THR A 143      45.490  68.000  68.680  1.00  0.00           O
ATOM   2283  N   ALA A 144      44.700  66.950  70.470  1.00  0.00           N
ATOM   2284  HN  ALA A 144      44.420  66.880  71.420  1.00  0.00           H
ATOM   2285  CA  ALA A 144      44.770  65.660  69.700  1.00  0.00           C
ATOM   2286  HA  ALA A 144      45.750  65.440  69.310  1.00  0.00           H
ATOM   2287  CB  ALA A 144      44.410  64.600  70.720  1.00  0.00           C
ATOM   2288  HB1 ALA A 144      44.460  63.610  70.200  1.00  0.00           H
ATOM   2289  HB2 ALA A 144      43.430  64.770  71.190  1.00  0.00           H
ATOM   2290  HB3 ALA A 144      45.210  64.520  71.490  1.00  0.00           H
ATOM   2291  C   ALA A 144      43.780  65.690  68.480  1.00  0.00           C
ATOM   2292  O   ALA A 144      44.130  65.090  67.470  1.00  0.00           O
ATOM   2293  N   ALA A 145      42.580  66.190  68.580  1.00  0.00           N
ATOM   2294  HN  ALA A 145      42.290  66.630  69.430  1.00  0.00           H
ATOM   2295  CA  ALA A 145      41.660  66.220  67.480  1.00  0.00           C
ATOM   2296  HA  ALA A 145      41.390  65.200  67.230  1.00  0.00           H
ATOM   2297  CB  ALA A 145      40.310  66.920  67.900  1.00  0.00           C
ATOM   2298  HB1 ALA A 145      39.630  66.800  67.040  1.00  0.00           H
ATOM   2299  HB2 ALA A 145      40.530  67.970  68.190  1.00  0.00           H
ATOM   2300  HB3 ALA A 145      39.850  66.320  68.720  1.00  0.00           H
ATOM   2301  C   ALA A 145      42.210  67.040  66.330  1.00  0.00           C
ATOM   2302  O   ALA A 145      42.200  66.560  65.210  1.00  0.00           O
ATOM   2303  N   ILE A 146      42.870  68.250  66.620  1.00  0.00           N
ATOM   2304  HN  ILE A 146      42.840  68.620  67.540  1.00  0.00           H
ATOM   2305  CA  ILE A 146      43.630  69.030  65.650  1.00  0.00           C
ATOM   2306  HA  ILE A 146      43.000  69.420  64.860  1.00  0.00           H
ATOM   2307  CB  ILE A 146      44.040  70.380  66.240  1.00  0.00           C
ATOM   2308  HB  ILE A 146      44.680  70.210  67.130  1.00  0.00           H
ATOM   2309  CG2 ILE A 146      44.930  71.260  65.400  1.00  0.00           C
ATOM   2310 HG21 ILE A 146      45.190  72.200  65.940  1.00  0.00           H
ATOM   2311 HG22 ILE A 146      44.450  71.470  64.430  1.00  0.00           H
ATOM   2312 HG23 ILE A 146      45.940  70.810  65.350  1.00  0.00           H
ATOM   2313  CG1 ILE A 146      42.810  71.180  66.740  1.00  0.00           C
ATOM   2314 HG11 ILE A 146      41.980  70.450  66.890  1.00  0.00           H
ATOM   2315 HG12 ILE A 146      42.480  71.930  65.990  1.00  0.00           H
ATOM   2316  CD  ILE A 146      42.930  71.850  68.020  1.00  0.00           C
ATOM   2317  HD1 ILE A 146      43.640  71.350  68.720  1.00  0.00           H
ATOM   2318  HD2 ILE A 146      42.030  71.860  68.680  1.00  0.00           H
ATOM   2319  HD3 ILE A 146      43.240  72.910  67.860  1.00  0.00           H
ATOM   2320  C   ILE A 146      44.870  68.390  65.080  1.00  0.00           C
ATOM   2321  O   ILE A 146      45.110  68.420  63.850  1.00  0.00           O
ATOM   2322  N   ILE A 147      45.810  67.780  65.850  1.00  0.00           N
ATOM   2323  HN  ILE A 147      45.770  67.650  66.840  1.00  0.00           H
ATOM   2324  CA  ILE A 147      47.030  67.290  65.230  1.00  0.00           C
ATOM   2325  HA  ILE A 147      47.400  68.080  64.590  1.00  0.00           H
ATOM   2326  CB  ILE A 147      48.290  67.230  66.170  1.00  0.00           C
ATOM   2327  HB  ILE A 147      49.190  67.030  65.570  1.00  0.00           H
ATOM   2328  CG2 ILE A 147      48.350  68.650  66.840  1.00  0.00           C
ATOM   2329 HG21 ILE A 147      49.230  68.820  67.510  1.00  0.00           H
ATOM   2330 HG22 ILE A 147      47.430  69.020  67.350  1.00  0.00           H
ATOM   2331 HG23 ILE A 147      48.610  69.450  66.120  1.00  0.00           H
ATOM   2332  CG1 ILE A 147      48.250  66.010  67.130  1.00  0.00           C
ATOM   2333 HG11 ILE A 147      47.980  65.090  66.590  1.00  0.00           H
ATOM   2334 HG12 ILE A 147      47.530  66.120  67.970  1.00  0.00           H
ATOM   2335  CD  ILE A 147      49.630  65.650  67.650  1.00  0.00           C
ATOM   2336  HD1 ILE A 147      50.080  66.410  68.330  1.00  0.00           H
ATOM   2337  HD2 ILE A 147      50.300  65.640  66.760  1.00  0.00           H
ATOM   2338  HD3 ILE A 147      49.520  64.650  68.120  1.00  0.00           H
ATOM   2339  C   ILE A 147      46.760  66.040  64.450  1.00  0.00           C
ATOM   2340  O   ILE A 147      47.440  65.720  63.460  1.00  0.00           O
ATOM   2341  N   SER A 148      45.720  65.280  64.770  1.00  0.00           N
ATOM   2342  HN  SER A 148      45.210  65.540  65.590  1.00  0.00           H
ATOM   2343  CA  SER A 148      45.150  64.100  64.050  1.00  0.00           C
ATOM   2344  HA  SER A 148      46.010  63.470  63.900  1.00  0.00           H
ATOM   2345  CB  SER A 148      43.970  63.360  64.840  1.00  0.00           C
ATOM   2346  HB1 SER A 148      43.500  62.550  64.230  1.00  0.00           H
ATOM   2347  HB2 SER A 148      43.110  64.030  65.080  1.00  0.00           H
ATOM   2348  OG  SER A 148      44.440  62.840  66.140  1.00  0.00           O
ATOM   2349  HG1 SER A 148      44.460  63.580  66.740  1.00  0.00           H
ATOM   2350  C   SER A 148      44.730  64.480  62.640  1.00  0.00           C
ATOM   2351  O   SER A 148      45.070  63.880  61.610  1.00  0.00           O
ATOM   2352  N   CYS A 149      43.970  65.560  62.560  1.00  0.00           N
ATOM   2353  HN  CYS A 149      43.690  65.880  63.460  1.00  0.00           H
ATOM   2354  CA  CYS A 149      43.690  66.220  61.300  1.00  0.00           C
ATOM   2355  HA  CYS A 149      42.990  65.640  60.720  1.00  0.00           H
ATOM   2356  CB  CYS A 149      42.800  67.490  61.620  1.00  0.00           C
ATOM   2357  HB1 CYS A 149      42.770  68.150  60.730  1.00  0.00           H
ATOM   2358  HB2 CYS A 149      43.310  68.210  62.300  1.00  0.00           H
ATOM   2359  SG  CYS A 149      41.120  67.120  62.200  1.00  0.00           S
ATOM   2360  HG1 CYS A 149      41.440  66.530  63.330  1.00  0.00           H
ATOM   2361  C   CYS A 149      44.890  66.660  60.510  1.00  0.00           C
ATOM   2362  O   CYS A 149      44.980  66.430  59.300  1.00  0.00           O
ATOM   2363  N   LEU A 150      45.880  67.320  61.160  1.00  0.00           N
ATOM   2364  HN  LEU A 150      45.720  67.570  62.110  1.00  0.00           H
ATOM   2365  CA  LEU A 150      47.210  67.610  60.510  1.00  0.00           C
ATOM   2366  HA  LEU A 150      47.080  68.190  59.610  1.00  0.00           H
ATOM   2367  CB  LEU A 150      48.050  68.310  61.600  1.00  0.00           C
ATOM   2368  HB1 LEU A 150      48.070  67.650  62.490  1.00  0.00           H
ATOM   2369  HB2 LEU A 150      47.450  69.170  61.950  1.00  0.00           H
ATOM   2370  CG  LEU A 150      49.510  68.700  61.160  1.00  0.00           C
ATOM   2371  HG  LEU A 150      50.090  67.750  61.120  1.00  0.00           H
ATOM   2372  CD1 LEU A 150      49.640  69.470  59.860  1.00  0.00           C
ATOM   2373 HD11 LEU A 150      50.720  69.700  59.770  1.00  0.00           H
ATOM   2374 HD12 LEU A 150      48.840  70.250  59.890  1.00  0.00           H
ATOM   2375 HD13 LEU A 150      49.450  68.800  58.990  1.00  0.00           H
ATOM   2376  CD2 LEU A 150      50.280  69.450  62.260  1.00  0.00           C
ATOM   2377 HD21 LEU A 150      50.090  70.550  62.240  1.00  0.00           H
ATOM   2378 HD22 LEU A 150      51.370  69.300  62.130  1.00  0.00           H
ATOM   2379 HD23 LEU A 150      49.970  68.960  63.200  1.00  0.00           H
ATOM   2380  C   LEU A 150      48.000  66.370  59.990  1.00  0.00           C
ATOM   2381  O   LEU A 150      48.500  66.410  58.930  1.00  0.00           O
ATOM   2382  N   LEU A 151      48.020  65.320  60.810  1.00  0.00           N
ATOM   2383  HN  LEU A 151      47.660  65.390  61.730  1.00  0.00           H
ATOM   2384  CA  LEU A 151      48.710  64.070  60.470  1.00  0.00           C
ATOM   2385  HA  LEU A 151      49.720  64.280  60.130  1.00  0.00           H
ATOM   2386  CB  LEU A 151      48.810  63.200  61.750  1.00  0.00           C
ATOM   2387  HB1 LEU A 151      49.080  62.190  61.390  1.00  0.00           H
ATOM   2388  HB2 LEU A 151      47.760  63.080  62.100  1.00  0.00           H
ATOM   2389  CG  LEU A 151      49.970  63.460  62.740  1.00  0.00           C
ATOM   2390  HG  LEU A 151      49.880  64.490  63.160  1.00  0.00           H
ATOM   2391  CD1 LEU A 151      49.830  62.470  63.890  1.00  0.00           C
ATOM   2392 HD11 LEU A 151      49.740  61.430  63.490  1.00  0.00           H
ATOM   2393 HD12 LEU A 151      48.990  62.670  64.590  1.00  0.00           H
ATOM   2394 HD13 LEU A 151      50.730  62.530  64.540  1.00  0.00           H
ATOM   2395  CD2 LEU A 151      51.300  63.470  62.030  1.00  0.00           C
ATOM   2396 HD21 LEU A 151      52.050  63.850  62.760  1.00  0.00           H
ATOM   2397 HD22 LEU A 151      51.310  64.070  61.100  1.00  0.00           H
ATOM   2398 HD23 LEU A 151      51.700  62.480  61.720  1.00  0.00           H
ATOM   2399  C   LEU A 151      48.030  63.410  59.250  1.00  0.00           C
ATOM   2400  O   LEU A 151      48.650  62.810  58.360  1.00  0.00           O
ATOM   2401  N   TRP A 152      46.670  63.510  59.110  1.00  0.00           N
ATOM   2402  HN  TRP A 152      46.100  63.850  59.860  1.00  0.00           H
ATOM   2403  CA  TRP A 152      45.950  63.180  57.910  1.00  0.00           C
ATOM   2404  HA  TRP A 152      46.320  62.200  57.660  1.00  0.00           H
ATOM   2405  CB  TRP A 152      44.430  63.070  58.140  1.00  0.00           C
ATOM   2406  HB1 TRP A 152      43.820  63.330  57.260  1.00  0.00           H
ATOM   2407  HB2 TRP A 152      44.200  63.950  58.790  1.00  0.00           H
ATOM   2408  CG  TRP A 152      44.050  61.850  58.970  1.00  0.00           C
ATOM   2409  CD1 TRP A 152      43.230  61.830  60.110  1.00  0.00           C
ATOM   2410  HD1 TRP A 152      43.110  62.780  60.610  1.00  0.00           H
ATOM   2411  NE1 TRP A 152      42.980  60.520  60.450  1.00  0.00           N
ATOM   2412  HE1 TRP A 152      42.540  60.170  61.250  1.00  0.00           H
ATOM   2413  CE2 TRP A 152      43.600  59.730  59.570  1.00  0.00           C
ATOM   2414  CD2 TRP A 152      44.260  60.490  58.560  1.00  0.00           C
ATOM   2415  CE3 TRP A 152      44.920  59.880  57.560  1.00  0.00           C
ATOM   2416  HE3 TRP A 152      45.380  60.460  56.780  1.00  0.00           H
ATOM   2417  CZ3 TRP A 152      45.000  58.490  57.480  1.00  0.00           C
ATOM   2418  HZ3 TRP A 152      45.530  58.090  56.630  1.00  0.00           H
ATOM   2419  CZ2 TRP A 152      43.730  58.340  59.560  1.00  0.00           C
ATOM   2420  HZ2 TRP A 152      43.290  57.700  60.310  1.00  0.00           H
ATOM   2421  CH2 TRP A 152      44.450  57.700  58.520  1.00  0.00           C
ATOM   2422  HH2 TRP A 152      44.610  56.640  58.590  1.00  0.00           H
ATOM   2423  C   TRP A 152      46.260  64.080  56.820  1.00  0.00           C
ATOM   2424  O   TRP A 152      46.320  63.560  55.730  1.00  0.00           O
ATOM   2425  N   GLY A 153      46.450  65.410  57.080  1.00  0.00           N
ATOM   2426  HN  GLY A 153      46.230  65.720  58.010  1.00  0.00           H
ATOM   2427  CA  GLY A 153      46.850  66.430  56.050  1.00  0.00           C
ATOM   2428  HA1 GLY A 153      46.770  67.390  56.520  1.00  0.00           H
ATOM   2429  HA2 GLY A 153      46.080  66.480  55.280  1.00  0.00           H
ATOM   2430  C   GLY A 153      48.090  66.160  55.400  1.00  0.00           C
ATOM   2431  O   GLY A 153      48.200  66.190  54.200  1.00  0.00           O
ATOM   2432  N   ILE A 154      49.120  65.800  56.190  1.00  0.00           N
ATOM   2433  HN  ILE A 154      49.020  65.930  57.170  1.00  0.00           H
ATOM   2434  CA  ILE A 154      50.430  65.350  55.700  1.00  0.00           C
ATOM   2435  HA  ILE A 154      50.750  66.060  54.950  1.00  0.00           H
ATOM   2436  CB  ILE A 154      51.450  65.260  56.890  1.00  0.00           C
ATOM   2437  HB  ILE A 154      50.930  64.620  57.640  1.00  0.00           H
ATOM   2438  CG2 ILE A 154      52.780  64.520  56.580  1.00  0.00           C
ATOM   2439 HG21 ILE A 154      53.440  64.410  57.460  1.00  0.00           H
ATOM   2440 HG22 ILE A 154      53.390  64.930  55.760  1.00  0.00           H
ATOM   2441 HG23 ILE A 154      52.530  63.460  56.340  1.00  0.00           H
ATOM   2442  CG1 ILE A 154      51.720  66.650  57.390  1.00  0.00           C
ATOM   2443 HG11 ILE A 154      50.830  67.300  57.350  1.00  0.00           H
ATOM   2444 HG12 ILE A 154      52.560  67.030  56.760  1.00  0.00           H
ATOM   2445  CD  ILE A 154      52.180  66.720  58.860  1.00  0.00           C
ATOM   2446  HD1 ILE A 154      53.250  66.420  58.990  1.00  0.00           H
ATOM   2447  HD2 ILE A 154      51.650  66.020  59.530  1.00  0.00           H
ATOM   2448  HD3 ILE A 154      51.920  67.710  59.260  1.00  0.00           H
ATOM   2449  C   ILE A 154      50.320  64.060  54.940  1.00  0.00           C
ATOM   2450  O   ILE A 154      50.960  63.900  53.890  1.00  0.00           O
ATOM   2451  N   THR A 155      49.470  63.210  55.390  1.00  0.00           N
ATOM   2452  HN  THR A 155      49.000  63.390  56.250  1.00  0.00           H
ATOM   2453  CA  THR A 155      49.060  61.920  54.620  1.00  0.00           C
ATOM   2454  HA  THR A 155      49.990  61.390  54.470  1.00  0.00           H
ATOM   2455  CB  THR A 155      48.120  60.920  55.410  1.00  0.00           C
ATOM   2456  HB  THR A 155      47.120  61.380  55.330  1.00  0.00           H
ATOM   2457  OG1 THR A 155      48.420  60.670  56.750  1.00  0.00           O
ATOM   2458  HG1 THR A 155      48.410  61.510  57.230  1.00  0.00           H
ATOM   2459  CG2 THR A 155      48.190  59.570  54.830  1.00  0.00           C
ATOM   2460 HG21 THR A 155      49.170  59.140  55.130  1.00  0.00           H
ATOM   2461 HG22 THR A 155      48.090  59.500  53.730  1.00  0.00           H
ATOM   2462 HG23 THR A 155      47.410  58.920  55.290  1.00  0.00           H
ATOM   2463  C   THR A 155      48.580  62.270  53.200  1.00  0.00           C
ATOM   2464  O   THR A 155      48.990  61.640  52.250  1.00  0.00           O
ATOM   2465  N   ILE A 156      47.700  63.260  53.110  1.00  0.00           N
ATOM   2466  HN  ILE A 156      47.300  63.620  53.950  1.00  0.00           H
ATOM   2467  CA  ILE A 156      47.130  63.780  51.850  1.00  0.00           C
ATOM   2468  HA  ILE A 156      46.760  62.950  51.280  1.00  0.00           H
ATOM   2469  CB  ILE A 156      45.870  64.700  51.960  1.00  0.00           C
ATOM   2470  HB  ILE A 156      46.330  65.570  52.460  1.00  0.00           H
ATOM   2471  CG2 ILE A 156      45.410  65.040  50.510  1.00  0.00           C
ATOM   2472 HG21 ILE A 156      44.550  65.750  50.590  1.00  0.00           H
ATOM   2473 HG22 ILE A 156      44.900  64.170  50.030  1.00  0.00           H
ATOM   2474 HG23 ILE A 156      46.130  65.500  49.810  1.00  0.00           H
ATOM   2475  CG1 ILE A 156      44.750  63.980  52.750  1.00  0.00           C
ATOM   2476 HG11 ILE A 156      45.260  63.540  53.640  1.00  0.00           H
ATOM   2477 HG12 ILE A 156      44.490  63.110  52.110  1.00  0.00           H
ATOM   2478  CD  ILE A 156      43.640  64.940  53.300  1.00  0.00           C
ATOM   2479  HD1 ILE A 156      44.110  65.900  53.590  1.00  0.00           H
ATOM   2480  HD2 ILE A 156      43.140  64.510  54.200  1.00  0.00           H
ATOM   2481  HD3 ILE A 156      42.870  64.950  52.490  1.00  0.00           H
ATOM   2482  C   ILE A 156      48.280  64.440  51.000  1.00  0.00           C
ATOM   2483  O   ILE A 156      48.340  64.180  49.830  1.00  0.00           O
ATOM   2484  N   GLY A 157      49.090  65.280  51.700  1.00  0.00           N
ATOM   2485  HN  GLY A 157      48.890  65.440  52.660  1.00  0.00           H
ATOM   2486  CA  GLY A 157      50.330  65.880  51.130  1.00  0.00           C
ATOM   2487  HA1 GLY A 157      50.750  66.460  51.950  1.00  0.00           H
ATOM   2488  HA2 GLY A 157      49.980  66.540  50.350  1.00  0.00           H
ATOM   2489  C   GLY A 157      51.350  64.880  50.490  1.00  0.00           C
ATOM   2490  O   GLY A 157      52.110  65.260  49.560  1.00  0.00           O
ATOM   2491  N   LEU A 158      51.560  63.670  51.020  1.00  0.00           N
ATOM   2492  HN  LEU A 158      50.910  63.320  51.690  1.00  0.00           H
ATOM   2493  CA  LEU A 158      52.490  62.780  50.380  1.00  0.00           C
ATOM   2494  HA  LEU A 158      53.230  63.260  49.780  1.00  0.00           H
ATOM   2495  CB  LEU A 158      53.370  62.160  51.530  1.00  0.00           C
ATOM   2496  HB1 LEU A 158      54.010  61.450  50.990  1.00  0.00           H
ATOM   2497  HB2 LEU A 158      52.740  61.580  52.250  1.00  0.00           H
ATOM   2498  CG  LEU A 158      54.100  63.190  52.390  1.00  0.00           C
ATOM   2499  HG  LEU A 158      53.360  63.750  53.010  1.00  0.00           H
ATOM   2500  CD1 LEU A 158      55.050  62.370  53.350  1.00  0.00           C
ATOM   2501 HD11 LEU A 158      54.430  61.620  53.880  1.00  0.00           H
ATOM   2502 HD12 LEU A 158      55.570  63.050  54.060  1.00  0.00           H
ATOM   2503 HD13 LEU A 158      55.800  61.880  52.700  1.00  0.00           H
ATOM   2504  CD2 LEU A 158      54.910  64.330  51.740  1.00  0.00           C
ATOM   2505 HD21 LEU A 158      55.830  64.500  52.330  1.00  0.00           H
ATOM   2506 HD22 LEU A 158      54.310  65.260  51.720  1.00  0.00           H
ATOM   2507 HD23 LEU A 158      55.190  63.980  50.720  1.00  0.00           H
ATOM   2508  C   LEU A 158      51.810  61.670  49.590  1.00  0.00           C
ATOM   2509  O   LEU A 158      52.480  60.830  49.020  1.00  0.00           O
ATOM   2510  N   THR A 159      50.480  61.740  49.430  1.00  0.00           N
ATOM   2511  HN  THR A 159      49.990  62.440  49.960  1.00  0.00           H
ATOM   2512  CA  THR A 159      49.690  60.860  48.580  1.00  0.00           C
ATOM   2513  HA  THR A 159      50.290  60.220  47.950  1.00  0.00           H
ATOM   2514  CB  THR A 159      48.780  60.010  49.440  1.00  0.00           C
ATOM   2515  HB  THR A 159      47.960  60.580  49.920  1.00  0.00           H
ATOM   2516  OG1 THR A 159      49.450  59.510  50.590  1.00  0.00           O
ATOM   2517  HG1 THR A 159      49.490  60.190  51.260  1.00  0.00           H
ATOM   2518  CG2 THR A 159      48.300  58.750  48.730  1.00  0.00           C
ATOM   2519 HG21 THR A 159      49.150  58.310  48.160  1.00  0.00           H
ATOM   2520 HG22 THR A 159      47.570  59.110  47.970  1.00  0.00           H
ATOM   2521 HG23 THR A 159      47.980  57.950  49.430  1.00  0.00           H
ATOM   2522  C   THR A 159      48.880  61.570  47.480  1.00  0.00           C
ATOM   2523  O   THR A 159      48.280  60.930  46.660  1.00  0.00           O
ATOM   2524  N   VAL A 160      48.840  62.920  47.350  1.00  0.00           N
ATOM   2525  HN  VAL A 160      49.350  63.560  47.920  1.00  0.00           H
ATOM   2526  CA  VAL A 160      48.040  63.720  46.410  1.00  0.00           C
ATOM   2527  HA  VAL A 160      47.010  63.430  46.520  1.00  0.00           H
ATOM   2528  CB  VAL A 160      48.050  65.210  46.790  1.00  0.00           C
ATOM   2529  HB  VAL A 160      47.780  65.230  47.860  1.00  0.00           H
ATOM   2530  CG1 VAL A 160      49.540  65.750  46.840  1.00  0.00           C
ATOM   2531 HG11 VAL A 160      49.590  66.820  47.130  1.00  0.00           H
ATOM   2532 HG12 VAL A 160      50.010  65.650  45.830  1.00  0.00           H
ATOM   2533 HG13 VAL A 160      50.200  65.070  47.430  1.00  0.00           H
ATOM   2534  CG2 VAL A 160      47.080  65.980  45.940  1.00  0.00           C
ATOM   2535 HG21 VAL A 160      47.570  66.230  44.970  1.00  0.00           H
ATOM   2536 HG22 VAL A 160      46.970  66.960  46.450  1.00  0.00           H
ATOM   2537 HG23 VAL A 160      46.090  65.480  45.820  1.00  0.00           H
ATOM   2538  C   VAL A 160      48.370  63.490  44.960  1.00  0.00           C
ATOM   2539  O   VAL A 160      47.740  63.860  43.970  1.00  0.00           O
ATOM   2540  N   HSD A 161      49.590  62.790  44.710  1.00  0.00           N
ATOM   2541  HN  HSD A 161      50.170  62.500  45.470  1.00  0.00           H
ATOM   2542  CA  HSD A 161      50.030  62.520  43.410  1.00  0.00           C
ATOM   2543  HA  HSD A 161      49.970  63.480  42.890  1.00  0.00           H
ATOM   2544  CB  HSD A 161      51.490  61.980  43.280  1.00  0.00           C
ATOM   2545  HB1 HSD A 161      52.060  62.920  43.410  1.00  0.00           H
ATOM   2546  HB2 HSD A 161      51.710  61.670  42.230  1.00  0.00           H
ATOM   2547  ND1 HSD A 161      52.540  61.130  45.420  1.00  0.00           N
ATOM   2548  HD1 HSD A 161      52.530  61.960  45.970  1.00  0.00           H
ATOM   2549  CG  HSD A 161      51.860  60.940  44.210  1.00  0.00           C
ATOM   2550  CE1 HSD A 161      52.760  59.900  45.920  1.00  0.00           C
ATOM   2551  HE1 HSD A 161      53.090  59.710  46.940  1.00  0.00           H
ATOM   2552  NE2 HSD A 161      52.330  59.010  45.090  1.00  0.00           N
ATOM   2553  CD2 HSD A 161      51.740  59.610  44.010  1.00  0.00           C
ATOM   2554  HD2 HSD A 161      51.490  58.990  43.180  1.00  0.00           H
ATOM   2555  C   HSD A 161      49.000  61.620  42.630  1.00  0.00           C
ATOM   2556  O   HSD A 161      48.680  62.030  41.520  1.00  0.00           O
ATOM   2557  N   LEU A 162      48.450  60.550  43.160  1.00  0.00           N
ATOM   2558  HN  LEU A 162      48.610  60.270  44.100  1.00  0.00           H
ATOM   2559  CA  LEU A 162      47.550  59.620  42.480  1.00  0.00           C
ATOM   2560  HA  LEU A 162      48.140  59.320  41.620  1.00  0.00           H
ATOM   2561  CB  LEU A 162      47.120  58.490  43.380  1.00  0.00           C
ATOM   2562  HB1 LEU A 162      46.470  57.750  42.870  1.00  0.00           H
ATOM   2563  HB2 LEU A 162      46.720  58.920  44.320  1.00  0.00           H
ATOM   2564  CG  LEU A 162      48.310  57.720  43.840  1.00  0.00           C
ATOM   2565  HG  LEU A 162      48.960  58.480  44.310  1.00  0.00           H
ATOM   2566  CD1 LEU A 162      47.970  56.780  45.010  1.00  0.00           C
ATOM   2567 HD11 LEU A 162      48.750  56.080  45.370  1.00  0.00           H
ATOM   2568 HD12 LEU A 162      47.090  56.190  44.660  1.00  0.00           H
ATOM   2569 HD13 LEU A 162      47.570  57.360  45.870  1.00  0.00           H
ATOM   2570  CD2 LEU A 162      49.150  56.880  42.860  1.00  0.00           C
ATOM   2571 HD21 LEU A 162      48.630  55.930  42.630  1.00  0.00           H
ATOM   2572 HD22 LEU A 162      50.130  56.690  43.340  1.00  0.00           H
ATOM   2573 HD23 LEU A 162      49.170  57.470  41.910  1.00  0.00           H
ATOM   2574  C   LEU A 162      46.270  60.340  41.900  1.00  0.00           C
ATOM   2575  O   LEU A 162      45.710  60.120  40.800  1.00  0.00           O
ATOM   2576  N   LEU A 163      45.690  61.280  42.700  1.00  0.00           N
ATOM   2577  HN  LEU A 163      46.110  61.570  43.560  1.00  0.00           H
ATOM   2578  CA  LEU A 163      44.550  62.030  42.260  1.00  0.00           C
ATOM   2579  HA  LEU A 163      43.820  61.330  41.880  1.00  0.00           H
ATOM   2580  CB  LEU A 163      43.930  62.890  43.450  1.00  0.00           C
ATOM   2581  HB1 LEU A 163      43.110  63.560  43.120  1.00  0.00           H
ATOM   2582  HB2 LEU A 163      44.770  63.450  43.930  1.00  0.00           H
ATOM   2583  CG  LEU A 163      43.300  61.970  44.570  1.00  0.00           C
ATOM   2584  HG  LEU A 163      44.060  61.250  44.960  1.00  0.00           H
ATOM   2585  CD1 LEU A 163      42.770  62.760  45.710  1.00  0.00           C
ATOM   2586 HD11 LEU A 163      42.480  62.130  46.580  1.00  0.00           H
ATOM   2587 HD12 LEU A 163      41.790  63.190  45.430  1.00  0.00           H
ATOM   2588 HD13 LEU A 163      43.510  63.510  46.080  1.00  0.00           H
ATOM   2589  CD2 LEU A 163      42.160  61.100  44.010  1.00  0.00           C
ATOM   2590 HD21 LEU A 163      41.240  61.680  43.800  1.00  0.00           H
ATOM   2591 HD22 LEU A 163      41.940  60.280  44.740  1.00  0.00           H
ATOM   2592 HD23 LEU A 163      42.460  60.530  43.110  1.00  0.00           H
ATOM   2593  C   LEU A 163      44.760  62.880  41.030  1.00  0.00           C
ATOM   2594  O   LEU A 163      43.950  62.950  40.070  1.00  0.00           O
ATOM   2595  N   LYS A 164      45.870  63.610  41.080  1.00  0.00           N
ATOM   2596  HN  LYS A 164      46.370  63.560  41.950  1.00  0.00           H
ATOM   2597  CA  LYS A 164      46.440  64.310  39.890  1.00  0.00           C
ATOM   2598  HA  LYS A 164      45.700  65.080  39.750  1.00  0.00           H
ATOM   2599  CB  LYS A 164      47.790  65.040  40.270  1.00  0.00           C
ATOM   2600  HB1 LYS A 164      48.220  65.450  39.330  1.00  0.00           H
ATOM   2601  HB2 LYS A 164      48.510  64.300  40.690  1.00  0.00           H
ATOM   2602  CG  LYS A 164      47.550  66.150  41.360  1.00  0.00           C
ATOM   2603  HG1 LYS A 164      46.760  65.790  42.030  1.00  0.00           H
ATOM   2604  HG2 LYS A 164      47.240  67.090  40.860  1.00  0.00           H
ATOM   2605  CD  LYS A 164      48.960  66.380  42.130  1.00  0.00           C
ATOM   2606  HD1 LYS A 164      49.030  65.440  42.720  1.00  0.00           H
ATOM   2607  HD2 LYS A 164      48.850  67.230  42.820  1.00  0.00           H
ATOM   2608  CE  LYS A 164      50.180  66.630  41.230  1.00  0.00           C
ATOM   2609  HE1 LYS A 164      50.310  65.760  40.550  1.00  0.00           H
ATOM   2610  HE2 LYS A 164      51.090  66.710  41.860  1.00  0.00           H
ATOM   2611  NZ  LYS A 164      50.060  67.960  40.500  1.00  0.00           N
ATOM   2612  HZ1 LYS A 164      50.890  68.060  39.880  1.00  0.00           H
ATOM   2613  HZ2 LYS A 164      49.950  68.710  41.210  1.00  0.00           H
ATOM   2614  HZ3 LYS A 164      49.290  68.040  39.810  1.00  0.00           H
ATOM   2615  C   LYS A 164      46.660  63.490  38.610  1.00  0.00           C
ATOM   2616  O   LYS A 164      46.230  63.910  37.540  1.00  0.00           O
ATOM   2617  N   LYS A 165      47.330  62.300  38.770  1.00  0.00           N
ATOM   2618  HN  LYS A 165      47.550  62.030  39.700  1.00  0.00           H
ATOM   2619  CA  LYS A 165      47.580  61.290  37.800  1.00  0.00           C
ATOM   2620  HA  LYS A 165      48.130  61.750  36.990  1.00  0.00           H
ATOM   2621  CB  LYS A 165      48.580  60.190  38.380  1.00  0.00           C
ATOM   2622  HB1 LYS A 165      48.580  59.320  37.700  1.00  0.00           H
ATOM   2623  HB2 LYS A 165      48.100  59.790  39.300  1.00  0.00           H
ATOM   2624  CG  LYS A 165      50.000  60.560  38.830  1.00  0.00           C
ATOM   2625  HG1 LYS A 165      49.880  61.360  39.590  1.00  0.00           H
ATOM   2626  HG2 LYS A 165      50.620  60.910  37.980  1.00  0.00           H
ATOM   2627  CD  LYS A 165      50.690  59.470  39.630  1.00  0.00           C
ATOM   2628  HD1 LYS A 165      50.120  59.270  40.570  1.00  0.00           H
ATOM   2629  HD2 LYS A 165      51.680  59.810  39.990  1.00  0.00           H
ATOM   2630  CE  LYS A 165      50.910  58.200  38.780  1.00  0.00           C
ATOM   2631  HE1 LYS A 165      49.910  57.770  38.560  1.00  0.00           H
ATOM   2632  HE2 LYS A 165      51.500  57.420  39.290  1.00  0.00           H
ATOM   2633  NZ  LYS A 165      51.700  58.510  37.570  1.00  0.00           N
ATOM   2634  HZ1 LYS A 165      51.900  57.720  36.930  1.00  0.00           H
ATOM   2635  HZ2 LYS A 165      52.600  58.910  37.900  1.00  0.00           H
ATOM   2636  HZ3 LYS A 165      51.180  59.280  37.090  1.00  0.00           H
ATOM   2637  C   LYS A 165      46.390  60.590  37.150  1.00  0.00           C
ATOM   2638  O   LYS A 165      45.440  60.270  37.870  1.00  0.00           O
ATOM   2639  N   LYS A 166      46.420  60.400  35.840  1.00  0.00           N
ATOM   2640  HN  LYS A 166      47.240  60.510  35.280  1.00  0.00           H
ATOM   2641  CA  LYS A 166      45.260  59.730  35.250  1.00  0.00           C
ATOM   2642  HA  LYS A 166      44.330  60.130  35.620  1.00  0.00           H
ATOM   2643  CB  LYS A 166      45.270  60.020  33.690  1.00  0.00           C
ATOM   2644  HB1 LYS A 166      46.220  59.610  33.280  1.00  0.00           H
ATOM   2645  HB2 LYS A 166      45.390  61.120  33.540  1.00  0.00           H
ATOM   2646  CG  LYS A 166      44.120  59.440  32.850  1.00  0.00           C
ATOM   2647  HG1 LYS A 166      44.050  58.330  32.860  1.00  0.00           H
ATOM   2648  HG2 LYS A 166      44.400  59.660  31.810  1.00  0.00           H
ATOM   2649  CD  LYS A 166      42.690  59.970  33.180  1.00  0.00           C
ATOM   2650  HD1 LYS A 166      42.520  61.030  32.890  1.00  0.00           H
ATOM   2651  HD2 LYS A 166      42.580  59.960  34.280  1.00  0.00           H
ATOM   2652  CE  LYS A 166      41.570  59.050  32.520  1.00  0.00           C
ATOM   2653  HE1 LYS A 166      41.400  58.100  33.070  1.00  0.00           H
ATOM   2654  HE2 LYS A 166      41.990  58.970  31.490  1.00  0.00           H
ATOM   2655  NZ  LYS A 166      40.330  59.850  32.390  1.00  0.00           N
ATOM   2656  HZ1 LYS A 166      39.520  59.410  31.920  1.00  0.00           H
ATOM   2657  HZ2 LYS A 166      40.560  60.710  31.840  1.00  0.00           H
ATOM   2658  HZ3 LYS A 166      40.010  60.240  33.300  1.00  0.00           H
ATOM   2659  C   LYS A 166      45.270  58.310  35.520  1.00  0.00           C
ATOM   2660  O   LYS A 166      45.880  57.520  34.780  1.00  0.00           O
ATOM   2661  N   MET A 167      44.640  57.890  36.660  1.00  0.00           N
ATOM   2662  HN  MET A 167      44.460  58.620  37.330  1.00  0.00           H
ATOM   2663  CA  MET A 167      44.810  56.470  37.150  1.00  0.00           C
ATOM   2664  HA  MET A 167      45.880  56.300  37.170  1.00  0.00           H
ATOM   2665  CB  MET A 167      44.300  56.050  38.610  1.00  0.00           C
ATOM   2666  HB1 MET A 167      44.590  54.990  38.740  1.00  0.00           H
ATOM   2667  HB2 MET A 167      43.210  56.090  38.810  1.00  0.00           H
ATOM   2668  CG  MET A 167      45.120  56.950  39.690  1.00  0.00           C
ATOM   2669  HG1 MET A 167      44.760  56.700  40.710  1.00  0.00           H
ATOM   2670  HG2 MET A 167      44.770  57.980  39.480  1.00  0.00           H
ATOM   2671  SD  MET A 167      46.890  56.740  39.670  1.00  0.00           S
ATOM   2672  CE  MET A 167      47.070  55.000  40.100  1.00  0.00           C
ATOM   2673  HE1 MET A 167      46.630  54.310  39.350  1.00  0.00           H
ATOM   2674  HE2 MET A 167      46.640  54.790  41.100  1.00  0.00           H
ATOM   2675  HE3 MET A 167      48.150  54.720  40.050  1.00  0.00           H
ATOM   2676  C   MET A 167      44.240  55.360  36.250  1.00  0.00           C
ATOM   2677  O   MET A 167      44.960  54.410  35.920  1.00  0.00           O
ATOM   2678  N   PRO A 168      42.960  55.350  35.740  1.00  0.00           N
ATOM   2679  CD  PRO A 168      42.060  56.380  36.070  1.00  0.00           C
ATOM   2680  HD1 PRO A 168      42.310  57.380  35.650  1.00  0.00           H
ATOM   2681  HD2 PRO A 168      41.870  56.620  37.150  1.00  0.00           H
ATOM   2682  CA  PRO A 168      42.390  54.470  34.770  1.00  0.00           C
ATOM   2683  HA  PRO A 168      42.390  53.450  35.140  1.00  0.00           H
ATOM   2684  CB  PRO A 168      40.980  54.920  34.450  1.00  0.00           C
ATOM   2685  HB1 PRO A 168      40.210  54.120  34.500  1.00  0.00           H
ATOM   2686  HB2 PRO A 168      40.930  55.350  33.430  1.00  0.00           H
ATOM   2687  CG  PRO A 168      40.670  56.060  35.430  1.00  0.00           C
ATOM   2688  HG1 PRO A 168      40.330  57.000  34.960  1.00  0.00           H
ATOM   2689  HG2 PRO A 168      40.000  55.730  36.260  1.00  0.00           H
ATOM   2690  C   PRO A 168      43.260  54.250  33.550  1.00  0.00           C
ATOM   2691  O   PRO A 168      43.740  55.240  32.970  1.00  0.00           O
ATOM   2692  N   ILE A 169      43.540  53.040  33.050  1.00  0.00           N
ATOM   2693  HN  ILE A 169      43.030  52.260  33.420  1.00  0.00           H
ATOM   2694  CA  ILE A 169      44.440  52.790  32.010  1.00  0.00           C
ATOM   2695  HA  ILE A 169      45.310  53.420  32.140  1.00  0.00           H
ATOM   2696  CB  ILE A 169      44.880  51.300  31.970  1.00  0.00           C
ATOM   2697  HB  ILE A 169      44.000  50.660  31.720  1.00  0.00           H
ATOM   2698  CG2 ILE A 169      45.900  50.970  30.760  1.00  0.00           C
ATOM   2699 HG21 ILE A 169      46.760  51.670  30.890  1.00  0.00           H
ATOM   2700 HG22 ILE A 169      45.520  51.170  29.750  1.00  0.00           H
ATOM   2701 HG23 ILE A 169      46.270  49.940  30.910  1.00  0.00           H
ATOM   2702  CG1 ILE A 169      45.500  50.950  33.410  1.00  0.00           C
ATOM   2703 HG11 ILE A 169      44.600  50.800  34.050  1.00  0.00           H
ATOM   2704 HG12 ILE A 169      46.140  51.710  33.910  1.00  0.00           H
ATOM   2705  CD  ILE A 169      46.380  49.650  33.500  1.00  0.00           C
ATOM   2706  HD1 ILE A 169      47.330  49.700  32.930  1.00  0.00           H
ATOM   2707  HD2 ILE A 169      45.740  48.800  33.150  1.00  0.00           H
ATOM   2708  HD3 ILE A 169      46.620  49.410  34.560  1.00  0.00           H
ATOM   2709  C   ILE A 169      43.860  53.230  30.630  1.00  0.00           C
ATOM   2710  O   ILE A 169      42.660  53.020  30.410  1.00  0.00           O
ATOM   2711  N   GLN A 170      44.680  53.830  29.720  1.00  0.00           N
ATOM   2712  HN  GLN A 170      45.640  53.850  29.980  1.00  0.00           H
ATOM   2713  CA  GLN A 170      44.240  54.300  28.430  1.00  0.00           C
ATOM   2714  HA  GLN A 170      43.160  54.240  28.370  1.00  0.00           H
ATOM   2715  CB  GLN A 170      44.620  55.750  28.240  1.00  0.00           C
ATOM   2716  HB1 GLN A 170      44.270  56.160  27.270  1.00  0.00           H
ATOM   2717  HB2 GLN A 170      45.730  55.820  28.260  1.00  0.00           H
ATOM   2718  CG  GLN A 170      44.080  56.730  29.280  1.00  0.00           C
ATOM   2719  HG1 GLN A 170      44.460  57.760  29.090  1.00  0.00           H
ATOM   2720  HG2 GLN A 170      44.380  56.370  30.290  1.00  0.00           H
ATOM   2721  CD  GLN A 170      42.580  56.960  29.220  1.00  0.00           C
ATOM   2722  OE1 GLN A 170      42.050  57.650  28.350  1.00  0.00           O
ATOM   2723  NE2 GLN A 170      41.900  56.520  30.270  1.00  0.00           N
ATOM   2724 HE21 GLN A 170      42.200  55.750  30.830  1.00  0.00           H
ATOM   2725 HE22 GLN A 170      40.890  56.520  30.260  1.00  0.00           H
ATOM   2726  C   GLN A 170      44.800  53.410  27.280  1.00  0.00           C
ATOM   2727  O   GLN A 170      45.950  52.920  27.470  1.00  0.00           O
ATOM   2728  N   ASN A 171      43.950  53.160  26.260  1.00  0.00           N
ATOM   2729  HN  ASN A 171      43.030  53.520  26.380  1.00  0.00           H
ATOM   2730  CA  ASN A 171      44.230  52.280  25.180  1.00  0.00           C
ATOM   2731  HA  ASN A 171      43.520  52.600  24.430  1.00  0.00           H
ATOM   2732  CB  ASN A 171      45.640  52.390  24.440  1.00  0.00           C
ATOM   2733  HB1 ASN A 171      45.500  51.840  23.480  1.00  0.00           H
ATOM   2734  HB2 ASN A 171      46.520  52.060  25.030  1.00  0.00           H
ATOM   2735  CG  ASN A 171      45.800  53.910  24.120  1.00  0.00           C
ATOM   2736  OD1 ASN A 171      44.870  54.710  23.960  1.00  0.00           O
ATOM   2737  ND2 ASN A 171      47.110  54.300  24.120  1.00  0.00           N
ATOM   2738 HD21 ASN A 171      47.250  55.290  24.080  1.00  0.00           H
ATOM   2739 HD22 ASN A 171      47.840  53.630  24.030  1.00  0.00           H
ATOM   2740  C   ASN A 171      43.890  50.850  25.530  1.00  0.00           C
ATOM   2741  O   ASN A 171      44.550  49.890  25.170  1.00  0.00           O
ATOM   2742  N   GLY A 172      42.960  50.540  26.450  1.00  0.00           N
ATOM   2743  HN  GLY A 172      42.510  51.250  26.970  1.00  0.00           H
ATOM   2744  CA  GLY A 172      42.610  49.130  26.810  1.00  0.00           C
ATOM   2745  HA1 GLY A 172      42.670  49.020  27.890  1.00  0.00           H
ATOM   2746  HA2 GLY A 172      43.140  48.400  26.220  1.00  0.00           H
ATOM   2747  C   GLY A 172      41.150  48.840  26.550  1.00  0.00           C
ATOM   2748  O   GLY A 172      40.820  47.650  26.720  1.00  0.00           O
ATOM   2749  N   GLY A 173      40.430  49.830  26.080  1.00  0.00           N
ATOM   2750  HN  GLY A 173      40.860  50.720  25.960  1.00  0.00           H
ATOM   2751  CA  GLY A 173      39.010  49.720  25.700  1.00  0.00           C
ATOM   2752  HA1 GLY A 173      38.700  48.690  25.720  1.00  0.00           H
ATOM   2753  HA2 GLY A 173      38.810  50.280  24.790  1.00  0.00           H
ATOM   2754  C   GLY A 173      38.100  50.320  26.780  1.00  0.00           C
ATOM   2755  O   GLY A 173      36.900  50.120  26.790  1.00  0.00           O
ATOM   2756  N   ALA A 174      38.720  51.280  27.540  1.00  0.00           N
ATOM   2757  HN  ALA A 174      39.710  51.400  27.490  1.00  0.00           H
ATOM   2758  CA  ALA A 174      38.070  52.080  28.620  1.00  0.00           C
ATOM   2759  HA  ALA A 174      38.820  52.740  29.050  1.00  0.00           H
ATOM   2760  CB  ALA A 174      36.990  53.040  28.160  1.00  0.00           C
ATOM   2761  HB1 ALA A 174      37.330  53.790  27.400  1.00  0.00           H
ATOM   2762  HB2 ALA A 174      36.550  53.650  28.970  1.00  0.00           H
ATOM   2763  HB3 ALA A 174      36.130  52.430  27.810  1.00  0.00           H
ATOM   2764  C   ALA A 174      37.700  51.260  29.850  1.00  0.00           C
ATOM   2765  O   ALA A 174      37.540  50.020  29.720  1.00  0.00           O
ATOM   2766  N   ASN A 175      37.440  51.930  30.990  1.00  0.00           N
ATOM   2767  HN  ASN A 175      37.520  52.920  30.930  1.00  0.00           H
ATOM   2768  CA  ASN A 175      36.950  51.430  32.240  1.00  0.00           C
ATOM   2769  HA  ASN A 175      37.020  52.300  32.880  1.00  0.00           H
ATOM   2770  CB  ASN A 175      35.360  51.050  32.070  1.00  0.00           C
ATOM   2771  HB1 ASN A 175      34.910  50.930  33.070  1.00  0.00           H
ATOM   2772  HB2 ASN A 175      35.190  50.090  31.540  1.00  0.00           H
ATOM   2773  CG  ASN A 175      34.640  52.180  31.410  1.00  0.00           C
ATOM   2774  OD1 ASN A 175      33.700  52.050  30.580  1.00  0.00           O
ATOM   2775  ND2 ASN A 175      34.940  53.360  31.930  1.00  0.00           N
ATOM   2776 HD21 ASN A 175      34.440  54.160  31.600  1.00  0.00           H
ATOM   2777 HD22 ASN A 175      35.680  53.480  32.590  1.00  0.00           H
ATOM   2778  C   ASN A 175      37.720  50.300  32.820  1.00  0.00           C
ATOM   2779  O   ASN A 175      37.140  49.350  33.320  1.00  0.00           O
ATOM   2780  N   LEU A 176      39.080  50.380  32.810  1.00  0.00           N
ATOM   2781  HN  LEU A 176      39.530  51.030  32.200  1.00  0.00           H
ATOM   2782  CA  LEU A 176      39.960  49.460  33.480  1.00  0.00           C
ATOM   2783  HA  LEU A 176      39.330  48.680  33.890  1.00  0.00           H
ATOM   2784  CB  LEU A 176      40.880  48.970  32.290  1.00  0.00           C
ATOM   2785  HB1 LEU A 176      41.600  49.760  32.000  1.00  0.00           H
ATOM   2786  HB2 LEU A 176      40.250  48.650  31.430  1.00  0.00           H
ATOM   2787  CG  LEU A 176      41.640  47.630  32.470  1.00  0.00           C
ATOM   2788  HG  LEU A 176      40.830  47.000  32.890  1.00  0.00           H
ATOM   2789  CD1 LEU A 176      42.120  46.960  31.130  1.00  0.00           C
ATOM   2790 HD11 LEU A 176      42.950  47.560  30.710  1.00  0.00           H
ATOM   2791 HD12 LEU A 176      41.250  47.200  30.470  1.00  0.00           H
ATOM   2792 HD13 LEU A 176      42.270  45.860  31.280  1.00  0.00           H
ATOM   2793  CD2 LEU A 176      42.830  47.660  33.450  1.00  0.00           C
ATOM   2794 HD21 LEU A 176      43.600  48.220  32.880  1.00  0.00           H
ATOM   2795 HD22 LEU A 176      43.270  46.640  33.530  1.00  0.00           H
ATOM   2796 HD23 LEU A 176      42.610  48.180  34.400  1.00  0.00           H
ATOM   2797  C   LEU A 176      40.740  50.190  34.570  1.00  0.00           C
ATOM   2798  O   LEU A 176      41.560  51.110  34.440  1.00  0.00           O
ATOM   2799  N   CYS A 177      40.410  49.720  35.820  1.00  0.00           N
ATOM   2800  HN  CYS A 177      39.790  48.940  35.840  1.00  0.00           H
ATOM   2801  CA  CYS A 177      41.000  50.330  37.000  1.00  0.00           C
ATOM   2802  HA  CYS A 177      41.510  51.200  36.610  1.00  0.00           H
ATOM   2803  CB  CYS A 177      39.870  50.760  37.940  1.00  0.00           C
ATOM   2804  HB1 CYS A 177      39.230  49.940  38.300  1.00  0.00           H
ATOM   2805  HB2 CYS A 177      39.180  51.450  37.420  1.00  0.00           H
ATOM   2806  SG  CYS A 177      40.520  51.590  39.450  1.00  0.00           S
ATOM   2807  C   CYS A 177      42.070  49.410  37.660  1.00  0.00           C
ATOM   2808  O   CYS A 177      41.770  48.310  38.220  1.00  0.00           O
ATOM   2809  N   SER A 178      43.350  49.810  37.690  1.00  0.00           N
ATOM   2810  HN  SER A 178      43.530  50.720  37.340  1.00  0.00           H
ATOM   2811  CA  SER A 178      44.440  49.020  38.180  1.00  0.00           C
ATOM   2812  HA  SER A 178      44.000  48.540  39.050  1.00  0.00           H
ATOM   2813  CB  SER A 178      44.970  47.960  37.200  1.00  0.00           C
ATOM   2814  HB1 SER A 178      45.170  48.340  36.170  1.00  0.00           H
ATOM   2815  HB2 SER A 178      44.120  47.270  37.040  1.00  0.00           H
ATOM   2816  OG  SER A 178      46.030  47.150  37.700  1.00  0.00           O
ATOM   2817  HG1 SER A 178      46.220  46.500  37.010  1.00  0.00           H
ATOM   2818  C   SER A 178      45.510  49.860  38.820  1.00  0.00           C
ATOM   2819  O   SER A 178      45.630  51.000  38.330  1.00  0.00           O
ATOM   2820  N   SER A 179      46.270  49.380  39.820  1.00  0.00           N
ATOM   2821  HN  SER A 179      46.020  48.600  40.370  1.00  0.00           H
ATOM   2822  CA  SER A 179      47.540  50.050  40.250  1.00  0.00           C
ATOM   2823  HA  SER A 179      47.510  50.970  39.680  1.00  0.00           H
ATOM   2824  CB  SER A 179      47.610  50.280  41.770  1.00  0.00           C
ATOM   2825  HB1 SER A 179      47.010  51.180  42.020  1.00  0.00           H
ATOM   2826  HB2 SER A 179      48.630  50.520  42.140  1.00  0.00           H
ATOM   2827  OG  SER A 179      46.970  49.270  42.550  1.00  0.00           O
ATOM   2828  HG1 SER A 179      47.510  48.480  42.440  1.00  0.00           H
ATOM   2829  C   SER A 179      48.750  49.280  39.750  1.00  0.00           C
ATOM   2830  O   SER A 179      49.840  49.690  40.200  1.00  0.00           O
ATOM   2831  N   PHE A 180      48.580  48.220  38.950  1.00  0.00           N
ATOM   2832  HN  PHE A 180      47.670  47.950  38.660  1.00  0.00           H
ATOM   2833  CA  PHE A 180      49.710  47.340  38.650  1.00  0.00           C
ATOM   2834  HA  PHE A 180      50.610  47.770  39.080  1.00  0.00           H
ATOM   2835  CB  PHE A 180      49.380  45.850  39.130  1.00  0.00           C
ATOM   2836  HB1 PHE A 180      50.270  45.170  39.050  1.00  0.00           H
ATOM   2837  HB2 PHE A 180      48.610  45.400  38.480  1.00  0.00           H
ATOM   2838  CG  PHE A 180      49.090  45.930  40.580  1.00  0.00           C
ATOM   2839  CD1 PHE A 180      47.830  45.690  41.070  1.00  0.00           C
ATOM   2840  HD1 PHE A 180      46.970  45.460  40.470  1.00  0.00           H
ATOM   2841  CE1 PHE A 180      47.510  45.850  42.390  1.00  0.00           C
ATOM   2842  HE1 PHE A 180      46.520  45.730  42.810  1.00  0.00           H
ATOM   2843  CZ  PHE A 180      48.520  46.310  43.260  1.00  0.00           C
ATOM   2844  HZ  PHE A 180      48.380  46.370  44.320  1.00  0.00           H
ATOM   2845  CD2 PHE A 180      50.140  46.130  41.500  1.00  0.00           C
ATOM   2846  HD2 PHE A 180      51.130  46.070  41.080  1.00  0.00           H
ATOM   2847  CE2 PHE A 180      49.860  46.290  42.850  1.00  0.00           C
ATOM   2848  HE2 PHE A 180      50.720  46.440  43.490  1.00  0.00           H
ATOM   2849  C   PHE A 180      49.980  47.240  37.150  1.00  0.00           C
ATOM   2850  O   PHE A 180      49.190  46.660  36.350  1.00  0.00           O
ATOM   2851  N   SER A 181      51.120  47.770  36.680  1.00  0.00           N
ATOM   2852  HN  SER A 181      51.790  48.170  37.300  1.00  0.00           H
ATOM   2853  CA  SER A 181      51.550  47.700  35.310  1.00  0.00           C
ATOM   2854  HA  SER A 181      51.080  46.840  34.840  1.00  0.00           H
ATOM   2855  CB  SER A 181      51.260  49.010  34.590  1.00  0.00           C
ATOM   2856  HB1 SER A 181      51.740  49.870  35.100  1.00  0.00           H
ATOM   2857  HB2 SER A 181      50.170  49.210  34.490  1.00  0.00           H
ATOM   2858  OG  SER A 181      51.670  48.910  33.230  1.00  0.00           O
ATOM   2859  HG1 SER A 181      51.470  48.020  32.960  1.00  0.00           H
ATOM   2860  C   SER A 181      53.040  47.530  35.370  1.00  0.00           C
ATOM   2861  O   SER A 181      53.670  48.120  36.320  1.00  0.00           O
ATOM   2862  N   ILE A 182      53.650  46.760  34.420  1.00  0.00           N
ATOM   2863  HN  ILE A 182      53.130  46.570  33.590  1.00  0.00           H
ATOM   2864  CA  ILE A 182      55.100  46.540  34.540  1.00  0.00           C
ATOM   2865  HA  ILE A 182      55.430  46.840  35.520  1.00  0.00           H
ATOM   2866  CB  ILE A 182      55.630  45.140  34.320  1.00  0.00           C
ATOM   2867  HB  ILE A 182      55.480  44.940  33.240  1.00  0.00           H
ATOM   2868  CG2 ILE A 182      57.140  45.060  34.650  1.00  0.00           C
ATOM   2869 HG21 ILE A 182      57.510  44.050  34.380  1.00  0.00           H
ATOM   2870 HG22 ILE A 182      57.330  45.160  35.740  1.00  0.00           H
ATOM   2871 HG23 ILE A 182      57.830  45.710  34.060  1.00  0.00           H
ATOM   2872  CG1 ILE A 182      54.860  44.140  35.190  1.00  0.00           C
ATOM   2873 HG11 ILE A 182      53.810  44.040  34.860  1.00  0.00           H
ATOM   2874 HG12 ILE A 182      54.760  44.550  36.230  1.00  0.00           H
ATOM   2875  CD  ILE A 182      55.550  42.790  35.230  1.00  0.00           C
ATOM   2876  HD1 ILE A 182      55.640  42.490  34.170  1.00  0.00           H
ATOM   2877  HD2 ILE A 182      54.860  42.030  35.630  1.00  0.00           H
ATOM   2878  HD3 ILE A 182      56.470  42.740  35.850  1.00  0.00           H
ATOM   2879  C   ILE A 182      55.720  47.450  33.440  1.00  0.00           C
ATOM   2880  O   ILE A 182      55.580  47.260  32.260  1.00  0.00           O
ATOM   2881  N   CYS A 183      56.540  48.450  33.840  1.00  0.00           N
ATOM   2882  HN  CYS A 183      56.880  48.690  34.750  1.00  0.00           H
ATOM   2883  CA  CYS A 183      57.140  49.290  32.830  1.00  0.00           C
ATOM   2884  HA  CYS A 183      56.620  49.330  31.880  1.00  0.00           H
ATOM   2885  CB  CYS A 183      57.240  50.750  33.300  1.00  0.00           C
ATOM   2886  HB1 CYS A 183      57.650  51.380  32.480  1.00  0.00           H
ATOM   2887  HB2 CYS A 183      57.970  50.830  34.130  1.00  0.00           H
ATOM   2888  SG  CYS A 183      55.650  51.620  33.630  1.00  0.00           S
ATOM   2889  C   CYS A 183      58.560  48.790  32.500  1.00  0.00           C
ATOM   2890  O   CYS A 183      59.280  48.230  33.320  1.00  0.00           O
ATOM   2891  N   HSD A 184      58.970  49.040  31.240  1.00  0.00           N
ATOM   2892  HN  HSD A 184      58.330  49.560  30.670  1.00  0.00           H
ATOM   2893  CA  HSD A 184      60.280  48.670  30.680  1.00  0.00           C
ATOM   2894  HA  HSD A 184      60.520  47.720  31.130  1.00  0.00           H
ATOM   2895  CB  HSD A 184      60.490  48.610  29.140  1.00  0.00           C
ATOM   2896  HB1 HSD A 184      61.550  48.440  28.850  1.00  0.00           H
ATOM   2897  HB2 HSD A 184      60.140  49.560  28.690  1.00  0.00           H
ATOM   2898  ND1 HSD A 184      60.250  46.590  27.510  1.00  0.00           N
ATOM   2899  HD1 HSD A 184      60.850  46.940  26.800  1.00  0.00           H
ATOM   2900  CG  HSD A 184      59.900  47.310  28.700  1.00  0.00           C
ATOM   2901  CE1 HSD A 184      59.480  45.490  27.510  1.00  0.00           C
ATOM   2902  HE1 HSD A 184      59.410  44.790  26.670  1.00  0.00           H
ATOM   2903  NE2 HSD A 184      58.720  45.400  28.550  1.00  0.00           N
ATOM   2904  CD2 HSD A 184      58.960  46.500  29.280  1.00  0.00           C
ATOM   2905  HD2 HSD A 184      58.450  46.560  30.220  1.00  0.00           H
ATOM   2906  C   HSD A 184      61.350  49.580  31.220  1.00  0.00           C
ATOM   2907  O   HSD A 184      62.480  49.140  31.300  1.00  0.00           O
ATOM   2908  N   THR A 185      61.030  50.770  31.710  1.00  0.00           N
ATOM   2909  HN  THR A 185      60.100  51.100  31.600  1.00  0.00           H
ATOM   2910  CA  THR A 185      61.940  51.760  32.360  1.00  0.00           C
ATOM   2911  HA  THR A 185      62.890  51.260  32.410  1.00  0.00           H
ATOM   2912  CB  THR A 185      62.150  53.160  31.640  1.00  0.00           C
ATOM   2913  HB  THR A 185      62.670  53.010  30.670  1.00  0.00           H
ATOM   2914  OG1 THR A 185      63.080  54.060  32.340  1.00  0.00           O
ATOM   2915  HG1 THR A 185      63.990  53.710  32.270  1.00  0.00           H
ATOM   2916  CG2 THR A 185      60.810  53.870  31.400  1.00  0.00           C
ATOM   2917 HG21 THR A 185      60.340  53.390  30.520  1.00  0.00           H
ATOM   2918 HG22 THR A 185      61.050  54.940  31.190  1.00  0.00           H
ATOM   2919 HG23 THR A 185      60.120  53.810  32.270  1.00  0.00           H
ATOM   2920  C   THR A 185      61.610  51.840  33.840  1.00  0.00           C
ATOM   2921  O   THR A 185      60.460  51.800  34.250  1.00  0.00           O
ATOM   2922  N   PHE A 186      62.710  52.110  34.620  1.00  0.00           N
ATOM   2923  HN  PHE A 186      63.450  52.620  34.180  1.00  0.00           H
ATOM   2924  CA  PHE A 186      62.740  52.100  36.080  1.00  0.00           C
ATOM   2925  HA  PHE A 186      62.400  51.140  36.430  1.00  0.00           H
ATOM   2926  CB  PHE A 186      64.090  52.400  36.640  1.00  0.00           C
ATOM   2927  HB1 PHE A 186      64.120  52.490  37.750  1.00  0.00           H
ATOM   2928  HB2 PHE A 186      64.420  53.310  36.110  1.00  0.00           H
ATOM   2929  CG  PHE A 186      65.130  51.290  36.330  1.00  0.00           C
ATOM   2930  CD1 PHE A 186      64.800  49.930  36.400  1.00  0.00           C
ATOM   2931  HD1 PHE A 186      63.800  49.590  36.580  1.00  0.00           H
ATOM   2932  CE1 PHE A 186      65.660  48.910  35.930  1.00  0.00           C
ATOM   2933  HE1 PHE A 186      65.290  47.900  35.870  1.00  0.00           H
ATOM   2934  CZ  PHE A 186      67.010  49.280  35.670  1.00  0.00           C
ATOM   2935  HZ  PHE A 186      67.820  48.620  35.420  1.00  0.00           H
ATOM   2936  CD2 PHE A 186      66.510  51.600  36.100  1.00  0.00           C
ATOM   2937  HD2 PHE A 186      66.720  52.640  36.270  1.00  0.00           H
ATOM   2938  CE2 PHE A 186      67.390  50.650  35.710  1.00  0.00           C
ATOM   2939  HE2 PHE A 186      68.420  50.870  35.450  1.00  0.00           H
ATOM   2940  C   PHE A 186      61.720  53.170  36.610  1.00  0.00           C
ATOM   2941  O   PHE A 186      61.440  54.190  35.990  1.00  0.00           O
ATOM   2942  N   GLN A 187      61.040  52.850  37.710  1.00  0.00           N
ATOM   2943  HN  GLN A 187      61.150  51.900  37.990  1.00  0.00           H
ATOM   2944  CA  GLN A 187      59.990  53.690  38.280  1.00  0.00           C
ATOM   2945  HA  GLN A 187      59.780  54.500  37.610  1.00  0.00           H
ATOM   2946  CB  GLN A 187      58.660  52.840  38.350  1.00  0.00           C
ATOM   2947  HB1 GLN A 187      57.920  53.420  38.950  1.00  0.00           H
ATOM   2948  HB2 GLN A 187      58.930  51.930  38.950  1.00  0.00           H
ATOM   2949  CG  GLN A 187      58.010  52.360  37.080  1.00  0.00           C
ATOM   2950  HG1 GLN A 187      57.090  51.750  37.150  1.00  0.00           H
ATOM   2951  HG2 GLN A 187      58.820  51.760  36.600  1.00  0.00           H
ATOM   2952  CD  GLN A 187      57.710  53.600  36.190  1.00  0.00           C
ATOM   2953  OE1 GLN A 187      56.710  54.240  36.440  1.00  0.00           O
ATOM   2954  NE2 GLN A 187      58.530  54.010  35.220  1.00  0.00           N
ATOM   2955 HE21 GLN A 187      58.410  54.950  34.900  1.00  0.00           H
ATOM   2956 HE22 GLN A 187      59.240  53.370  34.920  1.00  0.00           H
ATOM   2957  C   GLN A 187      60.280  54.270  39.630  1.00  0.00           C
ATOM   2958  O   GLN A 187      60.720  53.530  40.530  1.00  0.00           O
ATOM   2959  N   TRP A 188      59.880  55.550  39.770  1.00  0.00           N
ATOM   2960  HN  TRP A 188      59.490  56.010  38.980  1.00  0.00           H
ATOM   2961  CA  TRP A 188      59.990  56.330  40.960  1.00  0.00           C
ATOM   2962  HA  TRP A 188      60.990  56.250  41.350  1.00  0.00           H
ATOM   2963  CB  TRP A 188      59.400  57.720  40.670  1.00  0.00           C
ATOM   2964  HB1 TRP A 188      58.350  57.560  40.370  1.00  0.00           H
ATOM   2965  HB2 TRP A 188      59.980  58.000  39.760  1.00  0.00           H
ATOM   2966  CG  TRP A 188      59.530  58.770  41.760  1.00  0.00           C
ATOM   2967  CD1 TRP A 188      58.620  59.090  42.750  1.00  0.00           C
ATOM   2968  HD1 TRP A 188      57.630  58.680  42.880  1.00  0.00           H
ATOM   2969  NE1 TRP A 188      59.230  60.110  43.520  1.00  0.00           N
ATOM   2970  HE1 TRP A 188      58.810  60.580  44.260  1.00  0.00           H
ATOM   2971  CE2 TRP A 188      60.450  60.400  43.060  1.00  0.00           C
ATOM   2972  CD2 TRP A 188      60.650  59.640  41.910  1.00  0.00           C
ATOM   2973  CE3 TRP A 188      61.840  59.880  41.190  1.00  0.00           C
ATOM   2974  HE3 TRP A 188      62.190  59.300  40.350  1.00  0.00           H
ATOM   2975  CZ3 TRP A 188      62.810  60.840  41.640  1.00  0.00           C
ATOM   2976  HZ3 TRP A 188      63.650  60.990  40.990  1.00  0.00           H
ATOM   2977  CZ2 TRP A 188      61.320  61.420  43.490  1.00  0.00           C
ATOM   2978  HZ2 TRP A 188      60.970  62.130  44.230  1.00  0.00           H
ATOM   2979  CH2 TRP A 188      62.430  61.640  42.680  1.00  0.00           C
ATOM   2980  HH2 TRP A 188      62.930  62.590  42.880  1.00  0.00           H
ATOM   2981  C   TRP A 188      59.200  55.680  42.130  1.00  0.00           C
ATOM   2982  O   TRP A 188      59.760  55.620  43.240  1.00  0.00           O
ATOM   2983  N   HSE A 189      57.940  55.230  41.900  1.00  0.00           N
ATOM   2984  HN  HSE A 189      57.500  55.280  41.010  1.00  0.00           H
ATOM   2985  CA  HSE A 189      57.000  54.720  42.940  1.00  0.00           C
ATOM   2986  HA  HSE A 189      56.920  55.410  43.770  1.00  0.00           H
ATOM   2987  CB  HSE A 189      55.540  54.700  42.360  1.00  0.00           C
ATOM   2988  HB1 HSE A 189      55.360  55.760  42.080  1.00  0.00           H
ATOM   2989  HB2 HSE A 189      54.790  54.600  43.170  1.00  0.00           H
ATOM   2990  ND1 HSE A 189      55.810  53.980  40.120  1.00  0.00           N
ATOM   2991  CG  HSE A 189      55.230  53.710  41.310  1.00  0.00           C
ATOM   2992  CE1 HSE A 189      55.470  52.890  39.400  1.00  0.00           C
ATOM   2993  HE1 HSE A 189      55.730  52.710  38.360  1.00  0.00           H
ATOM   2994  NE2 HSE A 189      54.680  52.000  40.020  1.00  0.00           N
ATOM   2995  HE2 HSE A 189      54.210  51.190  39.690  1.00  0.00           H
ATOM   2996  CD2 HSE A 189      54.530  52.530  41.290  1.00  0.00           C
ATOM   2997  HD2 HSE A 189      53.960  52.130  42.130  1.00  0.00           H
ATOM   2998  C   HSE A 189      57.440  53.410  43.530  1.00  0.00           C
ATOM   2999  O   HSE A 189      57.230  53.170  44.680  1.00  0.00           O
ATOM   3000  N   GLU A 190      58.090  52.590  42.640  1.00  0.00           N
ATOM   3001  HN  GLU A 190      58.100  52.730  41.660  1.00  0.00           H
ATOM   3002  CA  GLU A 190      58.670  51.290  43.100  1.00  0.00           C
ATOM   3003  HA  GLU A 190      57.850  50.780  43.560  1.00  0.00           H
ATOM   3004  CB  GLU A 190      59.070  50.580  41.870  1.00  0.00           C
ATOM   3005  HB1 GLU A 190      59.810  49.770  42.050  1.00  0.00           H
ATOM   3006  HB2 GLU A 190      59.650  51.140  41.100  1.00  0.00           H
ATOM   3007  CG  GLU A 190      57.830  49.970  41.100  1.00  0.00           C
ATOM   3008  HG1 GLU A 190      57.080  50.750  40.830  1.00  0.00           H
ATOM   3009  HG2 GLU A 190      57.360  49.210  41.770  1.00  0.00           H
ATOM   3010  CD  GLU A 190      58.120  49.090  39.930  1.00  0.00           C
ATOM   3011  OE1 GLU A 190      59.310  48.750  39.700  1.00  0.00           O
ATOM   3012  OE2 GLU A 190      57.140  48.690  39.210  1.00  0.00           O
ATOM   3013  C   GLU A 190      59.790  51.380  44.130  1.00  0.00           C
ATOM   3014  O   GLU A 190      59.820  50.740  45.200  1.00  0.00           O
ATOM   3015  N   ALA A 191      60.770  52.280  43.780  1.00  0.00           N
ATOM   3016  HN  ALA A 191      60.620  52.720  42.910  1.00  0.00           H
ATOM   3017  CA  ALA A 191      61.960  52.520  44.540  1.00  0.00           C
ATOM   3018  HA  ALA A 191      62.380  51.580  44.860  1.00  0.00           H
ATOM   3019  CB  ALA A 191      62.790  53.260  43.530  1.00  0.00           C
ATOM   3020  HB1 ALA A 191      63.690  53.790  43.930  1.00  0.00           H
ATOM   3021  HB2 ALA A 191      62.150  54.040  43.080  1.00  0.00           H
ATOM   3022  HB3 ALA A 191      63.180  52.490  42.830  1.00  0.00           H
ATOM   3023  C   ALA A 191      61.650  53.350  45.740  1.00  0.00           C
ATOM   3024  O   ALA A 191      62.280  53.200  46.780  1.00  0.00           O
ATOM   3025  N   MET A 192      60.680  54.300  45.680  1.00  0.00           N
ATOM   3026  HN  MET A 192      60.270  54.500  44.790  1.00  0.00           H
ATOM   3027  CA  MET A 192      60.240  55.090  46.830  1.00  0.00           C
ATOM   3028  HA  MET A 192      61.150  55.520  47.240  1.00  0.00           H
ATOM   3029  CB  MET A 192      59.400  56.300  46.380  1.00  0.00           C
ATOM   3030  HB1 MET A 192      58.860  56.810  47.220  1.00  0.00           H
ATOM   3031  HB2 MET A 192      58.650  55.920  45.660  1.00  0.00           H
ATOM   3032  CG  MET A 192      60.130  57.510  45.780  1.00  0.00           C
ATOM   3033  HG1 MET A 192      59.410  58.340  45.630  1.00  0.00           H
ATOM   3034  HG2 MET A 192      60.710  57.350  44.840  1.00  0.00           H
ATOM   3035  SD  MET A 192      61.220  58.090  47.180  1.00  0.00           S
ATOM   3036  CE  MET A 192      61.500  59.790  46.590  1.00  0.00           C
ATOM   3037  HE1 MET A 192      62.240  59.930  45.770  1.00  0.00           H
ATOM   3038  HE2 MET A 192      61.950  60.380  47.420  1.00  0.00           H
ATOM   3039  HE3 MET A 192      60.560  60.250  46.220  1.00  0.00           H
ATOM   3040  C   MET A 192      59.610  54.400  48.010  1.00  0.00           C
ATOM   3041  O   MET A 192      59.820  54.700  49.210  1.00  0.00           O
ATOM   3042  N   PHE A 193      58.920  53.300  47.710  1.00  0.00           N
ATOM   3043  HN  PHE A 193      58.850  53.150  46.730  1.00  0.00           H
ATOM   3044  CA  PHE A 193      58.370  52.330  48.630  1.00  0.00           C
ATOM   3045  HA  PHE A 193      57.550  52.760  49.190  1.00  0.00           H
ATOM   3046  CB  PHE A 193      57.880  51.100  47.820  1.00  0.00           C
ATOM   3047  HB1 PHE A 193      58.680  50.710  47.160  1.00  0.00           H
ATOM   3048  HB2 PHE A 193      57.110  51.500  47.110  1.00  0.00           H
ATOM   3049  CG  PHE A 193      57.320  49.980  48.740  1.00  0.00           C
ATOM   3050  CD1 PHE A 193      57.920  48.740  48.750  1.00  0.00           C
ATOM   3051  HD1 PHE A 193      58.770  48.620  48.090  1.00  0.00           H
ATOM   3052  CE1 PHE A 193      57.390  47.700  49.540  1.00  0.00           C
ATOM   3053  HE1 PHE A 193      57.870  46.730  49.570  1.00  0.00           H
ATOM   3054  CZ  PHE A 193      56.320  47.860  50.440  1.00  0.00           C
ATOM   3055  HZ  PHE A 193      55.850  47.170  51.120  1.00  0.00           H
ATOM   3056  CD2 PHE A 193      56.210  50.220  49.630  1.00  0.00           C
ATOM   3057  HD2 PHE A 193      55.690  51.170  49.710  1.00  0.00           H
ATOM   3058  CE2 PHE A 193      55.800  49.200  50.550  1.00  0.00           C
ATOM   3059  HE2 PHE A 193      55.060  49.430  51.310  1.00  0.00           H
ATOM   3060  C   PHE A 193      59.450  51.890  49.690  1.00  0.00           C
ATOM   3061  O   PHE A 193      59.190  51.890  50.900  1.00  0.00           O
ATOM   3062  N   LEU A 194      60.670  51.520  49.160  1.00  0.00           N
ATOM   3063  HN  LEU A 194      60.820  51.690  48.180  1.00  0.00           H
ATOM   3064  CA  LEU A 194      61.860  51.100  50.010  1.00  0.00           C
ATOM   3065  HA  LEU A 194      61.490  50.340  50.680  1.00  0.00           H
ATOM   3066  CB  LEU A 194      62.920  50.410  49.120  1.00  0.00           C
ATOM   3067  HB1 LEU A 194      63.920  50.220  49.560  1.00  0.00           H
ATOM   3068  HB2 LEU A 194      63.170  51.170  48.340  1.00  0.00           H
ATOM   3069  CG  LEU A 194      62.530  49.090  48.420  1.00  0.00           C
ATOM   3070  HG  LEU A 194      61.560  49.220  47.890  1.00  0.00           H
ATOM   3071  CD1 LEU A 194      63.560  48.750  47.390  1.00  0.00           C
ATOM   3072 HD11 LEU A 194      64.570  48.710  47.830  1.00  0.00           H
ATOM   3073 HD12 LEU A 194      63.450  49.560  46.640  1.00  0.00           H
ATOM   3074 HD13 LEU A 194      63.340  47.760  46.950  1.00  0.00           H
ATOM   3075  CD2 LEU A 194      62.220  47.900  49.300  1.00  0.00           C
ATOM   3076 HD21 LEU A 194      63.080  47.470  49.860  1.00  0.00           H
ATOM   3077 HD22 LEU A 194      61.990  47.040  48.630  1.00  0.00           H
ATOM   3078 HD23 LEU A 194      61.330  48.070  49.930  1.00  0.00           H
ATOM   3079  C   LEU A 194      62.410  52.200  50.900  1.00  0.00           C
ATOM   3080  O   LEU A 194      62.690  51.880  52.090  1.00  0.00           O
ATOM   3081  N   LEU A 195      62.570  53.480  50.410  1.00  0.00           N
ATOM   3082  HN  LEU A 195      62.260  53.670  49.480  1.00  0.00           H
ATOM   3083  CA  LEU A 195      62.820  54.740  51.090  1.00  0.00           C
ATOM   3084  HA  LEU A 195      63.780  54.740  51.590  1.00  0.00           H
ATOM   3085  CB  LEU A 195      63.050  55.880  50.170  1.00  0.00           C
ATOM   3086  HB1 LEU A 195      63.120  56.870  50.670  1.00  0.00           H
ATOM   3087  HB2 LEU A 195      62.250  56.050  49.410  1.00  0.00           H
ATOM   3088  CG  LEU A 195      64.410  55.800  49.350  1.00  0.00           C
ATOM   3089  HG  LEU A 195      64.330  54.790  48.890  1.00  0.00           H
ATOM   3090  CD1 LEU A 195      64.320  56.770  48.170  1.00  0.00           C
ATOM   3091 HD11 LEU A 195      65.280  56.890  47.630  1.00  0.00           H
ATOM   3092 HD12 LEU A 195      63.990  57.740  48.590  1.00  0.00           H
ATOM   3093 HD13 LEU A 195      63.530  56.420  47.470  1.00  0.00           H
ATOM   3094  CD2 LEU A 195      65.650  56.050  50.250  1.00  0.00           C
ATOM   3095 HD21 LEU A 195      65.710  55.290  51.070  1.00  0.00           H
ATOM   3096 HD22 LEU A 195      65.690  57.070  50.690  1.00  0.00           H
ATOM   3097 HD23 LEU A 195      66.610  55.870  49.710  1.00  0.00           H
ATOM   3098  C   LEU A 195      61.750  55.010  52.160  1.00  0.00           C
ATOM   3099  O   LEU A 195      62.080  55.240  53.350  1.00  0.00           O
ATOM   3100  N   GLU A 196      60.440  54.860  51.830  1.00  0.00           N
ATOM   3101  HN  GLU A 196      60.280  54.790  50.850  1.00  0.00           H
ATOM   3102  CA  GLU A 196      59.310  55.050  52.740  1.00  0.00           C
ATOM   3103  HA  GLU A 196      59.370  56.060  53.140  1.00  0.00           H
ATOM   3104  CB  GLU A 196      58.000  55.120  51.980  1.00  0.00           C
ATOM   3105  HB1 GLU A 196      57.150  55.200  52.680  1.00  0.00           H
ATOM   3106  HB2 GLU A 196      57.890  54.170  51.410  1.00  0.00           H
ATOM   3107  CG  GLU A 196      57.880  56.370  51.020  1.00  0.00           C
ATOM   3108  HG1 GLU A 196      58.770  56.560  50.380  1.00  0.00           H
ATOM   3109  HG2 GLU A 196      57.740  57.240  51.690  1.00  0.00           H
ATOM   3110  CD  GLU A 196      56.580  56.480  50.130  1.00  0.00           C
ATOM   3111  OE1 GLU A 196      56.120  57.550  49.890  1.00  0.00           O
ATOM   3112  OE2 GLU A 196      56.100  55.300  49.670  1.00  0.00           O
ATOM   3113  HE2 GLU A 196      55.250  55.490  49.280  1.00  0.00           H
ATOM   3114  C   GLU A 196      59.240  54.000  53.870  1.00  0.00           C
ATOM   3115  O   GLU A 196      58.780  54.330  54.940  1.00  0.00           O
ATOM   3116  N   PHE A 197      59.600  52.690  53.610  1.00  0.00           N
ATOM   3117  HN  PHE A 197      59.820  52.410  52.680  1.00  0.00           H
ATOM   3118  CA  PHE A 197      59.870  51.740  54.670  1.00  0.00           C
ATOM   3119  HA  PHE A 197      58.960  51.680  55.250  1.00  0.00           H
ATOM   3120  CB  PHE A 197      60.010  50.390  54.060  1.00  0.00           C
ATOM   3121  HB1 PHE A 197      60.790  50.330  53.260  1.00  0.00           H
ATOM   3122  HB2 PHE A 197      59.060  50.160  53.540  1.00  0.00           H
ATOM   3123  CG  PHE A 197      60.310  49.190  55.060  1.00  0.00           C
ATOM   3124  CD1 PHE A 197      59.470  48.910  56.120  1.00  0.00           C
ATOM   3125  HD1 PHE A 197      58.550  49.460  56.260  1.00  0.00           H
ATOM   3126  CE1 PHE A 197      59.790  47.850  57.010  1.00  0.00           C
ATOM   3127  HE1 PHE A 197      59.150  47.850  57.880  1.00  0.00           H
ATOM   3128  CZ  PHE A 197      60.830  46.980  56.790  1.00  0.00           C
ATOM   3129  HZ  PHE A 197      60.990  46.120  57.410  1.00  0.00           H
ATOM   3130  CD2 PHE A 197      61.540  48.410  54.900  1.00  0.00           C
ATOM   3131  HD2 PHE A 197      62.170  48.680  54.070  1.00  0.00           H
ATOM   3132  CE2 PHE A 197      61.780  47.290  55.760  1.00  0.00           C
ATOM   3133  HE2 PHE A 197      62.700  46.780  55.560  1.00  0.00           H
ATOM   3134  C   PHE A 197      61.090  52.040  55.610  1.00  0.00           C
ATOM   3135  O   PHE A 197      61.000  51.960  56.840  1.00  0.00           O
ATOM   3136  N   PHE A 198      62.260  52.520  55.060  1.00  0.00           N
ATOM   3137  HN  PHE A 198      62.350  52.630  54.070  1.00  0.00           H
ATOM   3138  CA  PHE A 198      63.460  52.840  55.760  1.00  0.00           C
ATOM   3139  HA  PHE A 198      63.820  51.960  56.280  1.00  0.00           H
ATOM   3140  CB  PHE A 198      64.620  53.190  54.900  1.00  0.00           C
ATOM   3141  HB1 PHE A 198      65.510  53.290  55.560  1.00  0.00           H
ATOM   3142  HB2 PHE A 198      64.400  54.120  54.340  1.00  0.00           H
ATOM   3143  CG  PHE A 198      65.020  52.040  54.000  1.00  0.00           C
ATOM   3144  CD1 PHE A 198      65.620  52.430  52.840  1.00  0.00           C
ATOM   3145  HD1 PHE A 198      65.790  53.490  52.660  1.00  0.00           H
ATOM   3146  CE1 PHE A 198      66.020  51.570  51.850  1.00  0.00           C
ATOM   3147  HE1 PHE A 198      66.360  51.960  50.910  1.00  0.00           H
ATOM   3148  CZ  PHE A 198      65.710  50.220  52.010  1.00  0.00           C
ATOM   3149  HZ  PHE A 198      65.980  49.600  51.190  1.00  0.00           H
ATOM   3150  CD2 PHE A 198      64.700  50.640  54.220  1.00  0.00           C
ATOM   3151  HD2 PHE A 198      64.230  50.200  55.090  1.00  0.00           H
ATOM   3152  CE2 PHE A 198      65.110  49.770  53.180  1.00  0.00           C
ATOM   3153  HE2 PHE A 198      64.880  48.730  53.300  1.00  0.00           H
ATOM   3154  C   PHE A 198      63.320  53.870  56.860  1.00  0.00           C
ATOM   3155  O   PHE A 198      63.760  53.670  57.950  1.00  0.00           O
ATOM   3156  N   LEU A 199      62.700  55.060  56.580  1.00  0.00           N
ATOM   3157  HN  LEU A 199      62.270  55.240  55.700  1.00  0.00           H
ATOM   3158  CA  LEU A 199      62.630  56.150  57.610  1.00  0.00           C
ATOM   3159  HA  LEU A 199      63.600  56.480  57.950  1.00  0.00           H
ATOM   3160  CB  LEU A 199      61.870  57.420  57.050  1.00  0.00           C
ATOM   3161  HB1 LEU A 199      60.830  57.160  56.730  1.00  0.00           H
ATOM   3162  HB2 LEU A 199      62.410  57.680  56.120  1.00  0.00           H
ATOM   3163  CG  LEU A 199      61.740  58.620  57.920  1.00  0.00           C
ATOM   3164  HG  LEU A 199      61.210  58.380  58.880  1.00  0.00           H
ATOM   3165  CD1 LEU A 199      63.090  59.240  58.290  1.00  0.00           C
ATOM   3166 HD11 LEU A 199      63.640  59.500  57.360  1.00  0.00           H
ATOM   3167 HD12 LEU A 199      63.490  58.510  59.010  1.00  0.00           H
ATOM   3168 HD13 LEU A 199      62.920  60.180  58.850  1.00  0.00           H
ATOM   3169  CD2 LEU A 199      60.930  59.690  57.240  1.00  0.00           C
ATOM   3170 HD21 LEU A 199      61.530  60.530  56.850  1.00  0.00           H
ATOM   3171 HD22 LEU A 199      60.310  60.200  58.010  1.00  0.00           H
ATOM   3172 HD23 LEU A 199      60.230  59.290  56.470  1.00  0.00           H
ATOM   3173  C   LEU A 199      61.850  55.680  58.910  1.00  0.00           C
ATOM   3174  O   LEU A 199      62.310  55.890  60.020  1.00  0.00           O
ATOM   3175  N   PRO A 200      60.680  54.970  58.950  1.00  0.00           N
ATOM   3176  CD  PRO A 200      59.790  54.850  57.750  1.00  0.00           C
ATOM   3177  HD1 PRO A 200      60.300  54.360  56.900  1.00  0.00           H
ATOM   3178  HD2 PRO A 200      59.320  55.820  57.470  1.00  0.00           H
ATOM   3179  CA  PRO A 200      60.090  54.390  60.160  1.00  0.00           C
ATOM   3180  HA  PRO A 200      60.200  55.040  61.020  1.00  0.00           H
ATOM   3181  CB  PRO A 200      58.670  53.970  59.750  1.00  0.00           C
ATOM   3182  HB1 PRO A 200      57.980  54.760  60.100  1.00  0.00           H
ATOM   3183  HB2 PRO A 200      58.310  53.040  60.220  1.00  0.00           H
ATOM   3184  CG  PRO A 200      58.640  53.930  58.200  1.00  0.00           C
ATOM   3185  HG1 PRO A 200      58.760  52.840  57.960  1.00  0.00           H
ATOM   3186  HG2 PRO A 200      57.700  54.260  57.730  1.00  0.00           H
ATOM   3187  C   PRO A 200      60.850  53.180  60.610  1.00  0.00           C
ATOM   3188  O   PRO A 200      60.780  52.940  61.820  1.00  0.00           O
ATOM   3189  N   LEU A 201      61.480  52.380  59.720  1.00  0.00           N
ATOM   3190  HN  LEU A 201      61.470  52.700  58.780  1.00  0.00           H
ATOM   3191  CA  LEU A 201      62.260  51.160  60.120  1.00  0.00           C
ATOM   3192  HA  LEU A 201      61.530  50.550  60.630  1.00  0.00           H
ATOM   3193  CB  LEU A 201      62.820  50.390  58.870  1.00  0.00           C
ATOM   3194  HB1 LEU A 201      63.350  51.120  58.210  1.00  0.00           H
ATOM   3195  HB2 LEU A 201      61.970  49.940  58.310  1.00  0.00           H
ATOM   3196  CG  LEU A 201      63.830  49.290  59.250  1.00  0.00           C
ATOM   3197  HG  LEU A 201      64.650  49.640  59.900  1.00  0.00           H
ATOM   3198  CD1 LEU A 201      63.050  48.190  59.980  1.00  0.00           C
ATOM   3199 HD11 LEU A 201      62.610  48.600  60.910  1.00  0.00           H
ATOM   3200 HD12 LEU A 201      63.610  47.270  60.250  1.00  0.00           H
ATOM   3201 HD13 LEU A 201      62.210  47.920  59.300  1.00  0.00           H
ATOM   3202  CD2 LEU A 201      64.350  48.630  57.910  1.00  0.00           C
ATOM   3203 HD21 LEU A 201      64.750  49.320  57.140  1.00  0.00           H
ATOM   3204 HD22 LEU A 201      63.480  48.150  57.420  1.00  0.00           H
ATOM   3205 HD23 LEU A 201      65.180  47.940  58.140  1.00  0.00           H
ATOM   3206  C   LEU A 201      63.340  51.480  61.100  1.00  0.00           C
ATOM   3207  O   LEU A 201      63.580  50.870  62.120  1.00  0.00           O
ATOM   3208  N   GLY A 202      63.990  52.650  60.800  1.00  0.00           N
ATOM   3209  HN  GLY A 202      63.850  53.010  59.890  1.00  0.00           H
ATOM   3210  CA  GLY A 202      64.990  53.320  61.620  1.00  0.00           C
ATOM   3211  HA1 GLY A 202      65.310  54.230  61.140  1.00  0.00           H
ATOM   3212  HA2 GLY A 202      65.740  52.550  61.710  1.00  0.00           H
ATOM   3213  C   GLY A 202      64.440  53.790  62.950  1.00  0.00           C
ATOM   3214  O   GLY A 202      65.140  53.500  63.970  1.00  0.00           O
ATOM   3215  N   ILE A 203      63.290  54.510  63.050  1.00  0.00           N
ATOM   3216  HN  ILE A 203      62.960  54.760  62.140  1.00  0.00           H
ATOM   3217  CA  ILE A 203      62.670  55.000  64.240  1.00  0.00           C
ATOM   3218  HA  ILE A 203      63.400  55.720  64.610  1.00  0.00           H
ATOM   3219  CB  ILE A 203      61.300  55.740  64.070  1.00  0.00           C
ATOM   3220  HB  ILE A 203      60.580  55.060  63.550  1.00  0.00           H
ATOM   3221  CG2 ILE A 203      60.640  56.030  65.550  1.00  0.00           C
ATOM   3222 HG21 ILE A 203      61.310  56.510  66.300  1.00  0.00           H
ATOM   3223 HG22 ILE A 203      60.350  55.080  66.070  1.00  0.00           H
ATOM   3224 HG23 ILE A 203      59.700  56.590  65.460  1.00  0.00           H
ATOM   3225  CG1 ILE A 203      61.370  57.030  63.250  1.00  0.00           C
ATOM   3226 HG11 ILE A 203      61.900  56.770  62.310  1.00  0.00           H
ATOM   3227 HG12 ILE A 203      61.890  57.870  63.750  1.00  0.00           H
ATOM   3228  CD  ILE A 203      59.970  57.520  62.740  1.00  0.00           C
ATOM   3229  HD1 ILE A 203      59.310  56.720  62.350  1.00  0.00           H
ATOM   3230  HD2 ILE A 203      59.910  58.240  61.890  1.00  0.00           H
ATOM   3231  HD3 ILE A 203      59.480  58.040  63.590  1.00  0.00           H
ATOM   3232  C   ILE A 203      62.370  53.880  65.170  1.00  0.00           C
ATOM   3233  O   ILE A 203      62.720  53.930  66.340  1.00  0.00           O
ATOM   3234  N   ILE A 204      61.760  52.760  64.610  1.00  0.00           N
ATOM   3235  HN  ILE A 204      61.520  52.790  63.640  1.00  0.00           H
ATOM   3236  CA  ILE A 204      61.380  51.580  65.240  1.00  0.00           C
ATOM   3237  HA  ILE A 204      60.890  51.910  66.140  1.00  0.00           H
ATOM   3238  CB  ILE A 204      60.360  50.700  64.500  1.00  0.00           C
ATOM   3239  HB  ILE A 204      60.660  50.440  63.460  1.00  0.00           H
ATOM   3240  CG2 ILE A 204      60.080  49.310  65.200  1.00  0.00           C
ATOM   3241 HG21 ILE A 204      59.260  48.780  64.670  1.00  0.00           H
ATOM   3242 HG22 ILE A 204      59.870  49.330  66.290  1.00  0.00           H
ATOM   3243 HG23 ILE A 204      60.920  48.610  65.010  1.00  0.00           H
ATOM   3244  CG1 ILE A 204      59.000  51.470  64.260  1.00  0.00           C
ATOM   3245 HG11 ILE A 204      58.320  51.030  63.500  1.00  0.00           H
ATOM   3246 HG12 ILE A 204      59.260  52.380  63.670  1.00  0.00           H
ATOM   3247  CD  ILE A 204      58.240  51.960  65.510  1.00  0.00           C
ATOM   3248  HD1 ILE A 204      58.000  51.090  66.160  1.00  0.00           H
ATOM   3249  HD2 ILE A 204      57.320  52.480  65.190  1.00  0.00           H
ATOM   3250  HD3 ILE A 204      58.850  52.670  66.120  1.00  0.00           H
ATOM   3251  C   ILE A 204      62.560  50.770  65.800  1.00  0.00           C
ATOM   3252  O   ILE A 204      62.570  50.420  66.970  1.00  0.00           O
ATOM   3253  N   LEU A 205      63.610  50.570  64.980  1.00  0.00           N
ATOM   3254  HN  LEU A 205      63.670  50.840  64.020  1.00  0.00           H
ATOM   3255  CA  LEU A 205      64.840  49.900  65.360  1.00  0.00           C
ATOM   3256  HA  LEU A 205      64.570  48.910  65.740  1.00  0.00           H
ATOM   3257  CB  LEU A 205      65.760  49.880  64.140  1.00  0.00           C
ATOM   3258  HB1 LEU A 205      66.010  50.880  63.740  1.00  0.00           H
ATOM   3259  HB2 LEU A 205      65.250  49.390  63.290  1.00  0.00           H
ATOM   3260  CG  LEU A 205      67.120  49.200  64.300  1.00  0.00           C
ATOM   3261  HG  LEU A 205      67.830  49.840  64.880  1.00  0.00           H
ATOM   3262  CD1 LEU A 205      67.010  47.810  65.000  1.00  0.00           C
ATOM   3263 HD11 LEU A 205      66.470  47.920  65.950  1.00  0.00           H
ATOM   3264 HD12 LEU A 205      68.050  47.490  65.210  1.00  0.00           H
ATOM   3265 HD13 LEU A 205      66.360  47.140  64.380  1.00  0.00           H
ATOM   3266  CD2 LEU A 205      67.730  49.090  62.870  1.00  0.00           C
ATOM   3267 HD21 LEU A 205      67.010  48.530  62.240  1.00  0.00           H
ATOM   3268 HD22 LEU A 205      68.650  48.460  62.880  1.00  0.00           H
ATOM   3269 HD23 LEU A 205      67.740  50.080  62.370  1.00  0.00           H
ATOM   3270  C   LEU A 205      65.600  50.640  66.460  1.00  0.00           C
ATOM   3271  O   LEU A 205      66.120  49.980  67.370  1.00  0.00           O
ATOM   3272  N   PHE A 206      65.680  51.970  66.440  1.00  0.00           N
ATOM   3273  HN  PHE A 206      65.230  52.410  65.670  1.00  0.00           H
ATOM   3274  CA  PHE A 206      66.280  52.680  67.580  1.00  0.00           C
ATOM   3275  HA  PHE A 206      67.290  52.300  67.680  1.00  0.00           H
ATOM   3276  CB  PHE A 206      66.330  54.120  67.020  1.00  0.00           C
ATOM   3277  HB1 PHE A 206      65.290  54.390  66.740  1.00  0.00           H
ATOM   3278  HB2 PHE A 206      66.930  54.210  66.090  1.00  0.00           H
ATOM   3279  CG  PHE A 206      66.820  55.150  67.960  1.00  0.00           C
ATOM   3280  CD1 PHE A 206      68.190  55.540  67.810  1.00  0.00           C
ATOM   3281  HD1 PHE A 206      68.700  55.190  66.920  1.00  0.00           H
ATOM   3282  CE1 PHE A 206      68.600  56.660  68.480  1.00  0.00           C
ATOM   3283  HE1 PHE A 206      69.490  57.210  68.180  1.00  0.00           H
ATOM   3284  CZ  PHE A 206      67.790  57.290  69.410  1.00  0.00           C
ATOM   3285  HZ  PHE A 206      68.150  58.140  69.970  1.00  0.00           H
ATOM   3286  CD2 PHE A 206      65.910  55.860  68.820  1.00  0.00           C
ATOM   3287  HD2 PHE A 206      64.860  55.630  68.910  1.00  0.00           H
ATOM   3288  CE2 PHE A 206      66.420  56.880  69.570  1.00  0.00           C
ATOM   3289  HE2 PHE A 206      65.820  57.570  70.150  1.00  0.00           H
ATOM   3290  C   PHE A 206      65.550  52.460  68.930  1.00  0.00           C
ATOM   3291  O   PHE A 206      66.150  52.140  69.960  1.00  0.00           O
ATOM   3292  N   CYS A 207      64.230  52.550  69.010  1.00  0.00           N
ATOM   3293  HN  CYS A 207      63.710  52.850  68.220  1.00  0.00           H
ATOM   3294  CA  CYS A 207      63.420  52.370  70.180  1.00  0.00           C
ATOM   3295  HA  CYS A 207      63.860  52.830  71.050  1.00  0.00           H
ATOM   3296  CB  CYS A 207      61.950  52.840  69.990  1.00  0.00           C
ATOM   3297  HB1 CYS A 207      61.260  52.760  70.860  1.00  0.00           H
ATOM   3298  HB2 CYS A 207      61.610  52.130  69.220  1.00  0.00           H
ATOM   3299  SG  CYS A 207      61.930  54.580  69.390  1.00  0.00           S
ATOM   3300  HG1 CYS A 207      62.450  54.360  68.200  1.00  0.00           H
ATOM   3301  C   CYS A 207      63.450  50.870  70.590  1.00  0.00           C
ATOM   3302  O   CYS A 207      63.620  50.560  71.740  1.00  0.00           O
ATOM   3303  N   SER A 208      63.510  49.930  69.590  1.00  0.00           N
ATOM   3304  HN  SER A 208      63.350  50.250  68.670  1.00  0.00           H
ATOM   3305  CA  SER A 208      63.840  48.510  69.820  1.00  0.00           C
ATOM   3306  HA  SER A 208      63.070  48.110  70.470  1.00  0.00           H
ATOM   3307  CB  SER A 208      63.710  47.800  68.420  1.00  0.00           C
ATOM   3308  HB1 SER A 208      63.990  46.710  68.430  1.00  0.00           H
ATOM   3309  HB2 SER A 208      64.470  48.270  67.750  1.00  0.00           H
ATOM   3310  OG  SER A 208      62.360  47.970  67.840  1.00  0.00           O
ATOM   3311  HG1 SER A 208      62.500  48.810  67.410  1.00  0.00           H
ATOM   3312  C   SER A 208      65.200  48.400  70.480  1.00  0.00           C
ATOM   3313  O   SER A 208      65.310  47.650  71.410  1.00  0.00           O
ATOM   3314  N   ALA A 209      66.280  49.140  70.040  1.00  0.00           N
ATOM   3315  HN  ALA A 209      66.280  49.780  69.270  1.00  0.00           H
ATOM   3316  CA  ALA A 209      67.650  48.980  70.630  1.00  0.00           C
ATOM   3317  HA  ALA A 209      67.910  47.930  70.630  1.00  0.00           H
ATOM   3318  CB  ALA A 209      68.770  49.700  69.840  1.00  0.00           C
ATOM   3319  HB1 ALA A 209      68.600  50.800  69.840  1.00  0.00           H
ATOM   3320  HB2 ALA A 209      68.560  49.420  68.780  1.00  0.00           H
ATOM   3321  HB3 ALA A 209      69.830  49.510  70.110  1.00  0.00           H
ATOM   3322  C   ALA A 209      67.700  49.420  72.130  1.00  0.00           C
ATOM   3323  O   ALA A 209      68.230  48.790  73.020  1.00  0.00           O
ATOM   3324  N   ARG A 210      67.090  50.530  72.520  1.00  0.00           N
ATOM   3325  HN  ARG A 210      66.580  50.980  71.820  1.00  0.00           H
ATOM   3326  CA  ARG A 210      67.090  51.060  73.890  1.00  0.00           C
ATOM   3327  HA  ARG A 210      68.080  51.030  74.320  1.00  0.00           H
ATOM   3328  CB  ARG A 210      66.520  52.530  73.990  1.00  0.00           C
ATOM   3329  HB1 ARG A 210      66.350  52.790  75.070  1.00  0.00           H
ATOM   3330  HB2 ARG A 210      65.560  52.590  73.440  1.00  0.00           H
ATOM   3331  CG  ARG A 210      67.400  53.500  73.130  1.00  0.00           C
ATOM   3332  HG1 ARG A 210      67.400  53.280  72.040  1.00  0.00           H
ATOM   3333  HG2 ARG A 210      68.400  53.350  73.570  1.00  0.00           H
ATOM   3334  CD  ARG A 210      66.970  54.980  73.280  1.00  0.00           C
ATOM   3335  HD1 ARG A 210      66.750  55.120  74.360  1.00  0.00           H
ATOM   3336  HD2 ARG A 210      66.070  55.230  72.680  1.00  0.00           H
ATOM   3337  NE  ARG A 210      68.250  55.690  72.910  1.00  0.00           N
ATOM   3338  HE  ARG A 210      69.010  55.210  72.470  1.00  0.00           H
ATOM   3339  CZ  ARG A 210      68.270  57.030  72.920  1.00  0.00           C
ATOM   3340  NH1 ARG A 210      67.290  57.700  73.500  1.00  0.00           N
ATOM   3341 HH11 ARG A 210      66.560  57.200  73.960  1.00  0.00           H
ATOM   3342 HH12 ARG A 210      67.310  58.700  73.500  1.00  0.00           H
ATOM   3343  NH2 ARG A 210      69.380  57.690  72.630  1.00  0.00           N
ATOM   3344 HH21 ARG A 210      70.230  57.240  72.340  1.00  0.00           H
ATOM   3345 HH22 ARG A 210      69.430  58.660  72.850  1.00  0.00           H
ATOM   3346  C   ARG A 210      66.300  50.190  74.850  1.00  0.00           C
ATOM   3347  O   ARG A 210      66.650  50.000  76.000  1.00  0.00           O
ATOM   3348  N   ILE A 211      65.080  49.840  74.420  1.00  0.00           N
ATOM   3349  HN  ILE A 211      64.740  49.930  73.480  1.00  0.00           H
ATOM   3350  CA  ILE A 211      64.310  48.860  75.150  1.00  0.00           C
ATOM   3351  HA  ILE A 211      64.180  49.200  76.160  1.00  0.00           H
ATOM   3352  CB  ILE A 211      62.880  48.640  74.530  1.00  0.00           C
ATOM   3353  HB  ILE A 211      63.030  48.160  73.540  1.00  0.00           H
ATOM   3354  CG2 ILE A 211      62.170  47.580  75.450  1.00  0.00           C
ATOM   3355 HG21 ILE A 211      61.060  47.510  75.420  1.00  0.00           H
ATOM   3356 HG22 ILE A 211      62.340  47.710  76.530  1.00  0.00           H
ATOM   3357 HG23 ILE A 211      62.500  46.540  75.200  1.00  0.00           H
ATOM   3358  CG1 ILE A 211      61.950  49.910  74.390  1.00  0.00           C
ATOM   3359 HG11 ILE A 211      61.060  49.430  73.920  1.00  0.00           H
ATOM   3360 HG12 ILE A 211      62.300  50.610  73.600  1.00  0.00           H
ATOM   3361  CD  ILE A 211      61.840  50.710  75.630  1.00  0.00           C
ATOM   3362  HD1 ILE A 211      62.730  51.360  75.760  1.00  0.00           H
ATOM   3363  HD2 ILE A 211      61.590  50.070  76.500  1.00  0.00           H
ATOM   3364  HD3 ILE A 211      61.020  51.470  75.630  1.00  0.00           H
ATOM   3365  C   ILE A 211      64.970  47.490  75.380  1.00  0.00           C
ATOM   3366  O   ILE A 211      65.040  46.930  76.500  1.00  0.00           O
ATOM   3367  N   ILE A 212      65.600  46.920  74.350  1.00  0.00           N
ATOM   3368  HN  ILE A 212      65.560  47.280  73.420  1.00  0.00           H
ATOM   3369  CA  ILE A 212      66.420  45.670  74.550  1.00  0.00           C
ATOM   3370  HA  ILE A 212      65.890  44.870  75.040  1.00  0.00           H
ATOM   3371  CB  ILE A 212      66.870  45.100  73.220  1.00  0.00           C
ATOM   3372  HB  ILE A 212      67.370  45.930  72.680  1.00  0.00           H
ATOM   3373  CG2 ILE A 212      67.830  43.910  73.480  1.00  0.00           C
ATOM   3374 HG21 ILE A 212      68.780  44.220  73.980  1.00  0.00           H
ATOM   3375 HG22 ILE A 212      68.000  43.270  72.600  1.00  0.00           H
ATOM   3376 HG23 ILE A 212      67.470  43.160  74.230  1.00  0.00           H
ATOM   3377  CG1 ILE A 212      65.730  44.460  72.320  1.00  0.00           C
ATOM   3378 HG11 ILE A 212      64.860  45.150  72.370  1.00  0.00           H
ATOM   3379 HG12 ILE A 212      65.280  43.580  72.820  1.00  0.00           H
ATOM   3380  CD  ILE A 212      66.060  44.300  70.780  1.00  0.00           C
ATOM   3381  HD1 ILE A 212      66.740  43.450  70.590  1.00  0.00           H
ATOM   3382  HD2 ILE A 212      66.580  45.250  70.540  1.00  0.00           H
ATOM   3383  HD3 ILE A 212      65.240  44.520  70.070  1.00  0.00           H
ATOM   3384  C   ILE A 212      67.600  45.870  75.490  1.00  0.00           C
ATOM   3385  O   ILE A 212      67.870  45.130  76.420  1.00  0.00           O
ATOM   3386  N   TRP A 213      68.300  46.990  75.370  1.00  0.00           N
ATOM   3387  HN  TRP A 213      67.990  47.570  74.630  1.00  0.00           H
ATOM   3388  CA  TRP A 213      69.400  47.500  76.230  1.00  0.00           C
ATOM   3389  HA  TRP A 213      70.150  46.730  76.280  1.00  0.00           H
ATOM   3390  CB  TRP A 213      70.020  48.730  75.590  1.00  0.00           C
ATOM   3391  HB1 TRP A 213      69.280  49.530  75.350  1.00  0.00           H
ATOM   3392  HB2 TRP A 213      70.400  48.380  74.600  1.00  0.00           H
ATOM   3393  CG  TRP A 213      71.230  49.240  76.410  1.00  0.00           C
ATOM   3394  CD1 TRP A 213      72.490  49.000  76.140  1.00  0.00           C
ATOM   3395  HD1 TRP A 213      72.880  48.480  75.280  1.00  0.00           H
ATOM   3396  NE1 TRP A 213      73.260  49.550  77.250  1.00  0.00           N
ATOM   3397  HE1 TRP A 213      74.240  49.520  77.220  1.00  0.00           H
ATOM   3398  CE2 TRP A 213      72.410  50.270  78.130  1.00  0.00           C
ATOM   3399  CD2 TRP A 213      71.040  50.120  77.600  1.00  0.00           C
ATOM   3400  CE3 TRP A 213      69.930  50.740  78.230  1.00  0.00           C
ATOM   3401  HE3 TRP A 213      68.930  50.610  77.840  1.00  0.00           H
ATOM   3402  CZ3 TRP A 213      70.270  51.480  79.310  1.00  0.00           C
ATOM   3403  HZ3 TRP A 213      69.550  52.090  79.850  1.00  0.00           H
ATOM   3404  CZ2 TRP A 213      72.690  50.930  79.240  1.00  0.00           C
ATOM   3405  HZ2 TRP A 213      73.690  50.990  79.630  1.00  0.00           H
ATOM   3406  CH2 TRP A 213      71.640  51.610  79.770  1.00  0.00           C
ATOM   3407  HH2 TRP A 213      71.820  52.360  80.540  1.00  0.00           H
ATOM   3408  C   TRP A 213      68.850  47.610  77.660  1.00  0.00           C
ATOM   3409  O   TRP A 213      69.520  47.260  78.640  1.00  0.00           O
ATOM   3410  N   SER A 214      67.580  48.190  77.850  1.00  0.00           N
ATOM   3411  HN  SER A 214      67.110  48.670  77.120  1.00  0.00           H
ATOM   3412  CA  SER A 214      67.020  48.340  79.190  1.00  0.00           C
ATOM   3413  HA  SER A 214      67.750  48.820  79.830  1.00  0.00           H
ATOM   3414  CB  SER A 214      65.830  49.390  79.200  1.00  0.00           C
ATOM   3415  HB1 SER A 214      65.420  49.540  80.220  1.00  0.00           H
ATOM   3416  HB2 SER A 214      65.080  49.030  78.470  1.00  0.00           H
ATOM   3417  OG  SER A 214      66.260  50.630  78.690  1.00  0.00           O
ATOM   3418  HG1 SER A 214      66.310  50.420  77.740  1.00  0.00           H
ATOM   3419  C   SER A 214      66.650  47.050  79.790  1.00  0.00           C
ATOM   3420  O   SER A 214      66.750  46.830  81.040  1.00  0.00           O
ATOM   3421  N   LEU A 215      66.360  46.040  79.020  1.00  0.00           N
ATOM   3422  HN  LEU A 215      66.250  46.130  78.040  1.00  0.00           H
ATOM   3423  CA  LEU A 215      66.050  44.700  79.470  1.00  0.00           C
ATOM   3424  HA  LEU A 215      65.580  44.730  80.450  1.00  0.00           H
ATOM   3425  CB  LEU A 215      65.210  43.920  78.410  1.00  0.00           C
ATOM   3426  HB1 LEU A 215      65.070  42.840  78.650  1.00  0.00           H
ATOM   3427  HB2 LEU A 215      65.800  43.880  77.470  1.00  0.00           H
ATOM   3428  CG  LEU A 215      63.780  44.650  78.380  1.00  0.00           C
ATOM   3429  HG  LEU A 215      63.930  45.750  78.290  1.00  0.00           H
ATOM   3430  CD1 LEU A 215      62.820  44.150  77.300  1.00  0.00           C
ATOM   3431 HD11 LEU A 215      61.910  44.780  77.380  1.00  0.00           H
ATOM   3432 HD12 LEU A 215      62.630  43.120  77.680  1.00  0.00           H
ATOM   3433 HD13 LEU A 215      63.210  44.210  76.260  1.00  0.00           H
ATOM   3434  CD2 LEU A 215      63.040  44.450  79.710  1.00  0.00           C
ATOM   3435 HD21 LEU A 215      62.030  44.890  79.770  1.00  0.00           H
ATOM   3436 HD22 LEU A 215      63.550  44.960  80.560  1.00  0.00           H
ATOM   3437 HD23 LEU A 215      62.900  43.380  79.970  1.00  0.00           H
ATOM   3438  C   LEU A 215      67.300  43.810  79.810  1.00  0.00           C
ATOM   3439  O   LEU A 215      67.310  43.050  80.780  1.00  0.00           O
ATOM   3440  N   ARG A 216      68.440  43.950  79.030  1.00  0.00           N
ATOM   3441  HN  ARG A 216      68.370  44.350  78.120  1.00  0.00           H
ATOM   3442  CA  ARG A 216      69.750  43.350  79.260  1.00  0.00           C
ATOM   3443  HA  ARG A 216      69.610  42.290  79.380  1.00  0.00           H
ATOM   3444  CB  ARG A 216      70.690  43.410  78.030  1.00  0.00           C
ATOM   3445  HB1 ARG A 216      71.640  42.870  78.200  1.00  0.00           H
ATOM   3446  HB2 ARG A 216      71.000  44.400  77.650  1.00  0.00           H
ATOM   3447  CG  ARG A 216      70.110  42.600  76.830  1.00  0.00           C
ATOM   3448  HG1 ARG A 216      69.140  43.120  76.650  1.00  0.00           H
ATOM   3449  HG2 ARG A 216      69.840  41.590  77.170  1.00  0.00           H
ATOM   3450  CD  ARG A 216      70.970  42.650  75.570  1.00  0.00           C
ATOM   3451  HD1 ARG A 216      71.300  43.700  75.400  1.00  0.00           H
ATOM   3452  HD2 ARG A 216      70.350  42.220  74.750  1.00  0.00           H
ATOM   3453  NE  ARG A 216      72.120  41.750  75.750  1.00  0.00           N
ATOM   3454  HE  ARG A 216      72.280  41.310  76.620  1.00  0.00           H
ATOM   3455  CZ  ARG A 216      73.090  41.570  74.820  1.00  0.00           C
ATOM   3456  NH1 ARG A 216      73.060  42.270  73.680  1.00  0.00           N
ATOM   3457 HH11 ARG A 216      72.520  43.120  73.670  1.00  0.00           H
ATOM   3458 HH12 ARG A 216      73.770  42.260  72.990  1.00  0.00           H
ATOM   3459  NH2 ARG A 216      74.030  40.710  74.950  1.00  0.00           N
ATOM   3460 HH21 ARG A 216      73.980  40.050  75.700  1.00  0.00           H
ATOM   3461 HH22 ARG A 216      74.770  40.840  74.290  1.00  0.00           H
ATOM   3462  C   ARG A 216      70.480  43.870  80.500  1.00  0.00           C
ATOM   3463  O   ARG A 216      70.900  42.980  81.270  1.00  0.00           O
ATOM   3464  N   GLN A 217      70.490  45.240  80.730  1.00  0.00           N
ATOM   3465  HN  GLN A 217      70.080  45.790  80.000  1.00  0.00           H
ATOM   3466  CA  GLN A 217      71.000  45.850  81.930  1.00  0.00           C
ATOM   3467  HA  GLN A 217      72.070  45.770  81.960  1.00  0.00           H
ATOM   3468  CB  GLN A 217      70.720  47.400  81.800  1.00  0.00           C
ATOM   3469  HB1 GLN A 217      70.750  47.930  82.780  1.00  0.00           H
ATOM   3470  HB2 GLN A 217      69.730  47.430  81.290  1.00  0.00           H
ATOM   3471  CG  GLN A 217      71.640  48.200  80.830  1.00  0.00           C
ATOM   3472  HG1 GLN A 217      71.190  49.210  80.710  1.00  0.00           H
ATOM   3473  HG2 GLN A 217      71.770  47.810  79.800  1.00  0.00           H
ATOM   3474  CD  GLN A 217      72.990  48.510  81.390  1.00  0.00           C
ATOM   3475  OE1 GLN A 217      74.010  48.010  80.880  1.00  0.00           O
ATOM   3476  NE2 GLN A 217      73.010  49.410  82.450  1.00  0.00           N
ATOM   3477 HE21 GLN A 217      73.920  49.600  82.830  1.00  0.00           H
ATOM   3478 HE22 GLN A 217      72.140  49.750  82.800  1.00  0.00           H
ATOM   3479  C   GLN A 217      70.410  45.330  83.260  1.00  0.00           C
ATOM   3480  O   GLN A 217      71.220  44.990  84.150  1.00  0.00           O
ATOM   3481  N   ARG A 218      69.120  45.150  83.460  1.00  0.00           N
ATOM   3482  HN  ARG A 218      68.510  45.400  82.690  1.00  0.00           H
ATOM   3483  CA  ARG A 218      68.490  44.640  84.630  1.00  0.00           C
ATOM   3484  HA  ARG A 218      69.010  43.730  84.930  1.00  0.00           H
ATOM   3485  CB  ARG A 218      68.630  45.690  85.860  1.00  0.00           C
ATOM   3486  HB1 ARG A 218      69.690  45.580  86.170  1.00  0.00           H
ATOM   3487  HB2 ARG A 218      68.110  45.350  86.770  1.00  0.00           H
ATOM   3488  CG  ARG A 218      68.360  47.160  85.570  1.00  0.00           C
ATOM   3489  HG1 ARG A 218      69.160  47.530  84.880  1.00  0.00           H
ATOM   3490  HG2 ARG A 218      68.400  47.750  86.520  1.00  0.00           H
ATOM   3491  CD  ARG A 218      67.080  47.390  84.870  1.00  0.00           C
ATOM   3492  HD1 ARG A 218      66.240  47.030  85.500  1.00  0.00           H
ATOM   3493  HD2 ARG A 218      66.940  46.990  83.840  1.00  0.00           H
ATOM   3494  NE  ARG A 218      66.940  48.870  84.840  1.00  0.00           N
ATOM   3495  HE  ARG A 218      66.290  49.290  85.470  1.00  0.00           H
ATOM   3496  CZ  ARG A 218      67.210  49.620  83.810  1.00  0.00           C
ATOM   3497  NH1 ARG A 218      67.740  49.250  82.660  1.00  0.00           N
ATOM   3498 HH11 ARG A 218      67.820  48.260  82.520  1.00  0.00           H
ATOM   3499 HH12 ARG A 218      67.700  49.880  81.880  1.00  0.00           H
ATOM   3500  NH2 ARG A 218      66.900  50.900  83.800  1.00  0.00           N
ATOM   3501 HH21 ARG A 218      66.280  51.170  84.540  1.00  0.00           H
ATOM   3502 HH22 ARG A 218      66.980  51.360  82.920  1.00  0.00           H
ATOM   3503  C   ARG A 218      67.110  44.080  84.500  1.00  0.00           C
ATOM   3504  O   ARG A 218      66.460  44.260  83.470  1.00  0.00           O
ATOM   3505  N   GLN A 219      66.530  43.300  85.470  1.00  0.00           N
ATOM   3506  HN  GLN A 219      67.020  42.920  86.260  1.00  0.00           H
ATOM   3507  CA  GLN A 219      65.170  42.960  85.460  1.00  0.00           C
ATOM   3508  HA  GLN A 219      64.980  42.470  84.520  1.00  0.00           H
ATOM   3509  CB  GLN A 219      64.720  41.940  86.520  1.00  0.00           C
ATOM   3510  HB1 GLN A 219      63.620  41.740  86.590  1.00  0.00           H
ATOM   3511  HB2 GLN A 219      65.150  42.250  87.500  1.00  0.00           H
ATOM   3512  CG  GLN A 219      65.310  40.530  86.330  1.00  0.00           C
ATOM   3513  HG1 GLN A 219      66.360  40.630  85.980  1.00  0.00           H
ATOM   3514  HG2 GLN A 219      64.800  40.010  85.500  1.00  0.00           H
ATOM   3515  CD  GLN A 219      65.190  39.540  87.520  1.00  0.00           C
ATOM   3516  OE1 GLN A 219      66.010  38.680  87.780  1.00  0.00           O
ATOM   3517  NE2 GLN A 219      64.070  39.600  88.210  1.00  0.00           N
ATOM   3518 HE21 GLN A 219      63.910  38.980  88.980  1.00  0.00           H
ATOM   3519 HE22 GLN A 219      63.360  40.180  87.820  1.00  0.00           H
ATOM   3520  C   GLN A 219      64.320  44.180  85.590  1.00  0.00           C
ATOM   3521  O   GLN A 219      64.640  45.050  86.360  1.00  0.00           O
ATOM   3522  N   MET A 220      63.210  44.260  84.830  1.00  0.00           N
ATOM   3523  HN  MET A 220      63.000  43.640  84.090  1.00  0.00           H
ATOM   3524  CA  MET A 220      62.230  45.360  84.990  1.00  0.00           C
ATOM   3525  HA  MET A 220      62.430  45.930  85.890  1.00  0.00           H
ATOM   3526  CB  MET A 220      62.340  46.330  83.780  1.00  0.00           C
ATOM   3527  HB1 MET A 220      61.600  47.150  83.920  1.00  0.00           H
ATOM   3528  HB2 MET A 220      62.110  45.780  82.840  1.00  0.00           H
ATOM   3529  CG  MET A 220      63.730  46.930  83.570  1.00  0.00           C
ATOM   3530  HG1 MET A 220      64.530  46.170  83.430  1.00  0.00           H
ATOM   3531  HG2 MET A 220      63.950  47.520  84.490  1.00  0.00           H
ATOM   3532  SD  MET A 220      63.810  48.120  82.200  1.00  0.00           S
ATOM   3533  CE  MET A 220      62.830  49.420  82.950  1.00  0.00           C
ATOM   3534  HE1 MET A 220      63.200  49.620  83.980  1.00  0.00           H
ATOM   3535  HE2 MET A 220      61.790  49.040  82.890  1.00  0.00           H
ATOM   3536  HE3 MET A 220      62.840  50.360  82.360  1.00  0.00           H
ATOM   3537  C   MET A 220      60.780  44.890  85.140  1.00  0.00           C
ATOM   3538  O   MET A 220      59.880  45.260  84.460  1.00  0.00           O
ATOM   3539  N   ASP A 221      60.640  44.000  86.110  1.00  0.00           N
ATOM   3540  HN  ASP A 221      61.400  43.730  86.710  1.00  0.00           H
ATOM   3541  CA  ASP A 221      59.490  43.290  86.400  1.00  0.00           C
ATOM   3542  HA  ASP A 221      58.850  43.370  85.540  1.00  0.00           H
ATOM   3543  CB  ASP A 221      59.910  41.860  86.510  1.00  0.00           C
ATOM   3544  HB1 ASP A 221      60.200  41.520  85.480  1.00  0.00           H
ATOM   3545  HB2 ASP A 221      59.070  41.180  86.790  1.00  0.00           H
ATOM   3546  CG  ASP A 221      61.030  41.370  87.420  1.00  0.00           C
ATOM   3547  OD1 ASP A 221      61.240  40.160  87.540  1.00  0.00           O
ATOM   3548  OD2 ASP A 221      61.690  42.170  88.090  1.00  0.00           O
ATOM   3549  C   ASP A 221      58.790  43.810  87.630  1.00  0.00           C
ATOM   3550  O   ASP A 221      57.660  43.370  87.880  1.00  0.00           O
ATOM   3551  N   ARG A 222      59.360  44.780  88.430  1.00  0.00           N
ATOM   3552  HN  ARG A 222      60.230  45.210  88.170  1.00  0.00           H
ATOM   3553  CA  ARG A 222      58.750  45.380  89.600  1.00  0.00           C
ATOM   3554  HA  ARG A 222      58.210  44.550  90.040  1.00  0.00           H
ATOM   3555  CB  ARG A 222      59.870  45.910  90.580  1.00  0.00           C
ATOM   3556  HB1 ARG A 222      59.420  46.330  91.510  1.00  0.00           H
ATOM   3557  HB2 ARG A 222      60.360  46.720  89.990  1.00  0.00           H
ATOM   3558  CG  ARG A 222      60.980  44.930  91.020  1.00  0.00           C
ATOM   3559  HG1 ARG A 222      61.830  45.420  91.530  1.00  0.00           H
ATOM   3560  HG2 ARG A 222      61.450  44.430  90.140  1.00  0.00           H
ATOM   3561  CD  ARG A 222      60.640  43.730  91.900  1.00  0.00           C
ATOM   3562  HD1 ARG A 222      61.550  43.260  92.330  1.00  0.00           H
ATOM   3563  HD2 ARG A 222      59.950  43.030  91.390  1.00  0.00           H
ATOM   3564  NE  ARG A 222      59.800  44.270  93.010  1.00  0.00           N
ATOM   3565  HE  ARG A 222      59.870  45.200  93.380  1.00  0.00           H
ATOM   3566  CZ  ARG A 222      58.960  43.580  93.720  1.00  0.00           C
ATOM   3567  NH1 ARG A 222      58.700  42.300  93.550  1.00  0.00           N
ATOM   3568 HH11 ARG A 222      59.100  41.800  92.770  1.00  0.00           H
ATOM   3569 HH12 ARG A 222      58.260  41.830  94.300  1.00  0.00           H
ATOM   3570  NH2 ARG A 222      58.300  44.090  94.710  1.00  0.00           N
ATOM   3571 HH21 ARG A 222      58.550  45.040  94.870  1.00  0.00           H
ATOM   3572 HH22 ARG A 222      58.160  43.520  95.520  1.00  0.00           H
ATOM   3573  C   ARG A 222      57.760  46.480  89.320  1.00  0.00           C
ATOM   3574  O   ARG A 222      57.090  47.020  90.140  1.00  0.00           O
ATOM   3575  N   HSD A 223      57.860  46.970  88.100  1.00  0.00           N
ATOM   3576  HN  HSD A 223      58.500  46.590  87.430  1.00  0.00           H
ATOM   3577  CA  HSD A 223      57.000  48.060  87.630  1.00  0.00           C
ATOM   3578  HA  HSD A 223      56.320  48.340  88.420  1.00  0.00           H
ATOM   3579  CB  HSD A 223      57.890  49.310  87.210  1.00  0.00           C
ATOM   3580  HB1 HSD A 223      57.150  50.080  86.910  1.00  0.00           H
ATOM   3581  HB2 HSD A 223      58.570  48.950  86.420  1.00  0.00           H
ATOM   3582  ND1 HSD A 223      58.230  51.060  89.000  1.00  0.00           N
ATOM   3583  HD1 HSD A 223      57.480  51.700  88.810  1.00  0.00           H
ATOM   3584  CG  HSD A 223      58.580  49.850  88.450  1.00  0.00           C
ATOM   3585  CE1 HSD A 223      59.240  51.480  89.800  1.00  0.00           C
ATOM   3586  HE1 HSD A 223      59.170  52.380  90.400  1.00  0.00           H
ATOM   3587  NE2 HSD A 223      60.330  50.700  89.610  1.00  0.00           N
ATOM   3588  CD2 HSD A 223      59.910  49.660  88.800  1.00  0.00           C
ATOM   3589  HD2 HSD A 223      60.620  48.880  88.520  1.00  0.00           H
ATOM   3590  C   HSD A 223      56.080  47.540  86.480  1.00  0.00           C
ATOM   3591  O   HSD A 223      56.470  47.430  85.340  1.00  0.00           O
ATOM   3592  N   ALA A 224      54.850  47.160  86.810  1.00  0.00           N
ATOM   3593  HN  ALA A 224      54.570  47.140  87.760  1.00  0.00           H
ATOM   3594  CA  ALA A 224      54.020  46.440  85.790  1.00  0.00           C
ATOM   3595  HA  ALA A 224      54.620  45.590  85.510  1.00  0.00           H
ATOM   3596  CB  ALA A 224      52.800  45.860  86.500  1.00  0.00           C
ATOM   3597  HB1 ALA A 224      51.990  45.470  85.840  1.00  0.00           H
ATOM   3598  HB2 ALA A 224      52.300  46.530  87.230  1.00  0.00           H
ATOM   3599  HB3 ALA A 224      53.100  45.050  87.190  1.00  0.00           H
ATOM   3600  C   ALA A 224      53.610  47.290  84.620  1.00  0.00           C
ATOM   3601  O   ALA A 224      53.600  46.850  83.470  1.00  0.00           O
ATOM   3602  N   LYS A 225      53.380  48.640  84.800  1.00  0.00           N
ATOM   3603  HN  LYS A 225      53.310  49.120  85.670  1.00  0.00           H
ATOM   3604  CA  LYS A 225      53.010  49.450  83.720  1.00  0.00           C
ATOM   3605  HA  LYS A 225      52.350  48.890  83.060  1.00  0.00           H
ATOM   3606  CB  LYS A 225      52.150  50.690  84.260  1.00  0.00           C
ATOM   3607  HB1 LYS A 225      51.720  51.330  83.460  1.00  0.00           H
ATOM   3608  HB2 LYS A 225      52.870  51.380  84.750  1.00  0.00           H
ATOM   3609  CG  LYS A 225      50.980  50.330  85.250  1.00  0.00           C
ATOM   3610  HG1 LYS A 225      50.540  51.300  85.570  1.00  0.00           H
ATOM   3611  HG2 LYS A 225      51.560  49.900  86.100  1.00  0.00           H
ATOM   3612  CD  LYS A 225      49.840  49.410  84.700  1.00  0.00           C
ATOM   3613  HD1 LYS A 225      50.340  48.440  84.470  1.00  0.00           H
ATOM   3614  HD2 LYS A 225      49.450  49.810  83.740  1.00  0.00           H
ATOM   3615  CE  LYS A 225      48.720  49.260  85.660  1.00  0.00           C
ATOM   3616  HE1 LYS A 225      47.780  49.080  85.090  1.00  0.00           H
ATOM   3617  HE2 LYS A 225      48.600  50.210  86.220  1.00  0.00           H
ATOM   3618  NZ  LYS A 225      49.000  48.210  86.670  1.00  0.00           N
ATOM   3619  HZ1 LYS A 225      49.280  47.300  86.270  1.00  0.00           H
ATOM   3620  HZ2 LYS A 225      48.160  48.010  87.270  1.00  0.00           H
ATOM   3621  HZ3 LYS A 225      49.800  48.420  87.300  1.00  0.00           H
ATOM   3622  C   LYS A 225      54.200  49.790  82.830  1.00  0.00           C
ATOM   3623  O   LYS A 225      54.120  49.910  81.620  1.00  0.00           O
ATOM   3624  N   ILE A 226      55.390  49.820  83.430  1.00  0.00           N
ATOM   3625  HN  ILE A 226      55.360  49.570  84.390  1.00  0.00           H
ATOM   3626  CA  ILE A 226      56.580  49.890  82.610  1.00  0.00           C
ATOM   3627  HA  ILE A 226      56.510  50.740  81.930  1.00  0.00           H
ATOM   3628  CB  ILE A 226      57.810  50.170  83.530  1.00  0.00           C
ATOM   3629  HB  ILE A 226      57.960  49.350  84.250  1.00  0.00           H
ATOM   3630  CG2 ILE A 226      59.010  50.260  82.600  1.00  0.00           C
ATOM   3631 HG21 ILE A 226      58.830  50.800  81.640  1.00  0.00           H
ATOM   3632 HG22 ILE A 226      59.510  49.280  82.410  1.00  0.00           H
ATOM   3633 HG23 ILE A 226      59.800  50.910  83.060  1.00  0.00           H
ATOM   3634  CG1 ILE A 226      57.630  51.510  84.280  1.00  0.00           C
ATOM   3635 HG11 ILE A 226      58.600  51.600  84.820  1.00  0.00           H
ATOM   3636 HG12 ILE A 226      56.810  51.360  85.010  1.00  0.00           H
ATOM   3637  CD  ILE A 226      57.400  52.770  83.350  1.00  0.00           C
ATOM   3638  HD1 ILE A 226      57.820  52.510  82.360  1.00  0.00           H
ATOM   3639  HD2 ILE A 226      57.930  53.670  83.770  1.00  0.00           H
ATOM   3640  HD3 ILE A 226      56.320  53.030  83.290  1.00  0.00           H
ATOM   3641  C   ILE A 226      56.880  48.640  81.800  1.00  0.00           C
ATOM   3642  O   ILE A 226      57.180  48.720  80.620  1.00  0.00           O
ATOM   3643  N   LYS A 227      56.750  47.440  82.430  1.00  0.00           N
ATOM   3644  HN  LYS A 227      56.500  47.390  83.400  1.00  0.00           H
ATOM   3645  CA  LYS A 227      56.710  46.200  81.700  1.00  0.00           C
ATOM   3646  HA  LYS A 227      57.630  46.090  81.150  1.00  0.00           H
ATOM   3647  CB  LYS A 227      56.690  45.020  82.640  1.00  0.00           C
ATOM   3648  HB1 LYS A 227      55.980  45.250  83.470  1.00  0.00           H
ATOM   3649  HB2 LYS A 227      57.640  44.960  83.220  1.00  0.00           H
ATOM   3650  CG  LYS A 227      56.460  43.630  82.110  1.00  0.00           C
ATOM   3651  HG1 LYS A 227      57.380  43.200  81.670  1.00  0.00           H
ATOM   3652  HG2 LYS A 227      55.620  43.670  81.380  1.00  0.00           H
ATOM   3653  CD  LYS A 227      56.130  42.590  83.120  1.00  0.00           C
ATOM   3654  HD1 LYS A 227      56.720  42.710  84.060  1.00  0.00           H
ATOM   3655  HD2 LYS A 227      56.590  41.650  82.740  1.00  0.00           H
ATOM   3656  CE  LYS A 227      54.610  42.540  83.440  1.00  0.00           C
ATOM   3657  HE1 LYS A 227      54.240  43.530  83.790  1.00  0.00           H
ATOM   3658  HE2 LYS A 227      54.410  41.920  84.330  1.00  0.00           H
ATOM   3659  NZ  LYS A 227      53.720  42.040  82.320  1.00  0.00           N
ATOM   3660  HZ1 LYS A 227      53.910  41.060  82.010  1.00  0.00           H
ATOM   3661  HZ2 LYS A 227      53.800  42.690  81.520  1.00  0.00           H
ATOM   3662  HZ3 LYS A 227      52.740  42.100  82.670  1.00  0.00           H
ATOM   3663  C   LYS A 227      55.630  46.170  80.560  1.00  0.00           C
ATOM   3664  O   LYS A 227      55.830  45.790  79.430  1.00  0.00           O
ATOM   3665  N   ARG A 228      54.380  46.530  80.860  1.00  0.00           N
ATOM   3666  HN  ARG A 228      54.060  46.870  81.740  1.00  0.00           H
ATOM   3667  CA  ARG A 228      53.410  46.860  79.770  1.00  0.00           C
ATOM   3668  HA  ARG A 228      53.280  45.970  79.180  1.00  0.00           H
ATOM   3669  CB  ARG A 228      52.010  47.210  80.320  1.00  0.00           C
ATOM   3670  HB1 ARG A 228      51.540  47.760  79.470  1.00  0.00           H
ATOM   3671  HB2 ARG A 228      52.070  47.880  81.210  1.00  0.00           H
ATOM   3672  CG  ARG A 228      51.180  45.980  80.760  1.00  0.00           C
ATOM   3673  HG1 ARG A 228      51.640  45.250  81.470  1.00  0.00           H
ATOM   3674  HG2 ARG A 228      51.050  45.460  79.800  1.00  0.00           H
ATOM   3675  CD  ARG A 228      49.810  46.380  81.240  1.00  0.00           C
ATOM   3676  HD1 ARG A 228      49.250  47.010  80.510  1.00  0.00           H
ATOM   3677  HD2 ARG A 228      49.930  46.940  82.190  1.00  0.00           H
ATOM   3678  NE  ARG A 228      49.050  45.150  81.510  1.00  0.00           N
ATOM   3679  HE  ARG A 228      49.440  44.350  81.040  1.00  0.00           H
ATOM   3680  CZ  ARG A 228      47.790  45.070  82.030  1.00  0.00           C
ATOM   3681  NH1 ARG A 228      47.170  46.090  82.550  1.00  0.00           N
ATOM   3682 HH11 ARG A 228      47.540  47.010  82.470  1.00  0.00           H
ATOM   3683 HH12 ARG A 228      46.230  45.950  82.860  1.00  0.00           H
ATOM   3684  NH2 ARG A 228      47.290  43.880  82.190  1.00  0.00           N
ATOM   3685 HH21 ARG A 228      47.670  43.050  81.780  1.00  0.00           H
ATOM   3686 HH22 ARG A 228      46.370  43.830  82.590  1.00  0.00           H
ATOM   3687  C   ARG A 228      53.870  47.850  78.650  1.00  0.00           C
ATOM   3688  O   ARG A 228      53.690  47.490  77.510  1.00  0.00           O
ATOM   3689  N   ALA A 229      54.430  49.050  78.930  1.00  0.00           N
ATOM   3690  HN  ALA A 229      54.470  49.250  79.900  1.00  0.00           H
ATOM   3691  CA  ALA A 229      54.890  49.920  77.910  1.00  0.00           C
ATOM   3692  HA  ALA A 229      54.090  50.170  77.240  1.00  0.00           H
ATOM   3693  CB  ALA A 229      55.240  51.220  78.660  1.00  0.00           C
ATOM   3694  HB1 ALA A 229      54.360  51.830  78.940  1.00  0.00           H
ATOM   3695  HB2 ALA A 229      55.850  51.880  78.000  1.00  0.00           H
ATOM   3696  HB3 ALA A 229      55.870  50.970  79.550  1.00  0.00           H
ATOM   3697  C   ALA A 229      56.020  49.370  77.140  1.00  0.00           C
ATOM   3698  O   ALA A 229      55.970  49.410  75.950  1.00  0.00           O
ATOM   3699  N   ILE A 230      57.010  48.720  77.750  1.00  0.00           N
ATOM   3700  HN  ILE A 230      57.140  48.740  78.730  1.00  0.00           H
ATOM   3701  CA  ILE A 230      57.970  47.840  77.070  1.00  0.00           C
ATOM   3702  HA  ILE A 230      58.690  48.390  76.480  1.00  0.00           H
ATOM   3703  CB  ILE A 230      58.850  47.220  78.160  1.00  0.00           C
ATOM   3704  HB  ILE A 230      58.080  47.020  78.940  1.00  0.00           H
ATOM   3705  CG2 ILE A 230      59.490  45.840  77.970  1.00  0.00           C
ATOM   3706 HG21 ILE A 230      58.760  45.000  77.920  1.00  0.00           H
ATOM   3707 HG22 ILE A 230      60.100  45.500  78.830  1.00  0.00           H
ATOM   3708 HG23 ILE A 230      60.130  45.710  77.070  1.00  0.00           H
ATOM   3709  CG1 ILE A 230      59.830  48.260  78.720  1.00  0.00           C
ATOM   3710 HG11 ILE A 230      59.210  49.100  79.100  1.00  0.00           H
ATOM   3711 HG12 ILE A 230      60.410  48.730  77.890  1.00  0.00           H
ATOM   3712  CD  ILE A 230      60.750  47.760  79.940  1.00  0.00           C
ATOM   3713  HD1 ILE A 230      60.130  47.290  80.750  1.00  0.00           H
ATOM   3714  HD2 ILE A 230      61.260  48.690  80.280  1.00  0.00           H
ATOM   3715  HD3 ILE A 230      61.480  47.070  79.460  1.00  0.00           H
ATOM   3716  C   ILE A 230      57.470  46.850  76.170  1.00  0.00           C
ATOM   3717  O   ILE A 230      57.930  46.710  75.020  1.00  0.00           O
ATOM   3718  N   THR A 231      56.470  46.070  76.610  1.00  0.00           N
ATOM   3719  HN  THR A 231      55.970  46.460  77.380  1.00  0.00           H
ATOM   3720  CA  THR A 231      56.080  44.870  75.890  1.00  0.00           C
ATOM   3721  HA  THR A 231      56.930  44.220  75.750  1.00  0.00           H
ATOM   3722  CB  THR A 231      55.040  44.030  76.680  1.00  0.00           C
ATOM   3723  HB  THR A 231      54.260  44.710  77.070  1.00  0.00           H
ATOM   3724  OG1 THR A 231      55.660  43.560  77.870  1.00  0.00           O
ATOM   3725  HG1 THR A 231      55.780  44.320  78.440  1.00  0.00           H
ATOM   3726  CG2 THR A 231      54.460  42.820  76.000  1.00  0.00           C
ATOM   3727 HG21 THR A 231      53.960  43.090  75.050  1.00  0.00           H
ATOM   3728 HG22 THR A 231      53.720  42.330  76.670  1.00  0.00           H
ATOM   3729 HG23 THR A 231      55.240  42.030  75.980  1.00  0.00           H
ATOM   3730  C   THR A 231      55.420  45.220  74.570  1.00  0.00           C
ATOM   3731  O   THR A 231      55.610  44.580  73.520  1.00  0.00           O
ATOM   3732  N   PHE A 232      54.720  46.410  74.500  1.00  0.00           N
ATOM   3733  HN  PHE A 232      54.650  47.000  75.290  1.00  0.00           H
ATOM   3734  CA  PHE A 232      54.020  46.950  73.330  1.00  0.00           C
ATOM   3735  HA  PHE A 232      53.360  46.140  73.070  1.00  0.00           H
ATOM   3736  CB  PHE A 232      53.220  48.220  73.710  1.00  0.00           C
ATOM   3737  HB1 PHE A 232      54.010  48.960  73.970  1.00  0.00           H
ATOM   3738  HB2 PHE A 232      52.570  48.080  74.600  1.00  0.00           H
ATOM   3739  CG  PHE A 232      52.470  48.860  72.560  1.00  0.00           C
ATOM   3740  CD1 PHE A 232      53.110  49.840  71.790  1.00  0.00           C
ATOM   3741  HD1 PHE A 232      54.160  50.070  71.950  1.00  0.00           H
ATOM   3742  CE1 PHE A 232      52.420  50.550  70.840  1.00  0.00           C
ATOM   3743  HE1 PHE A 232      52.830  51.410  70.360  1.00  0.00           H
ATOM   3744  CZ  PHE A 232      51.040  50.190  70.660  1.00  0.00           C
ATOM   3745  HZ  PHE A 232      50.420  50.650  69.900  1.00  0.00           H
ATOM   3746  CD2 PHE A 232      51.160  48.400  72.230  1.00  0.00           C
ATOM   3747  HD2 PHE A 232      50.790  47.570  72.840  1.00  0.00           H
ATOM   3748  CE2 PHE A 232      50.420  49.150  71.340  1.00  0.00           C
ATOM   3749  HE2 PHE A 232      49.460  48.740  71.030  1.00  0.00           H
ATOM   3750  C   PHE A 232      55.070  47.190  72.300  1.00  0.00           C
ATOM   3751  O   PHE A 232      54.860  46.670  71.190  1.00  0.00           O
ATOM   3752  N   ILE A 233      56.250  47.760  72.610  1.00  0.00           N
ATOM   3753  HN  ILE A 233      56.290  48.100  73.550  1.00  0.00           H
ATOM   3754  CA  ILE A 233      57.260  48.070  71.630  1.00  0.00           C
ATOM   3755  HA  ILE A 233      56.860  48.740  70.890  1.00  0.00           H
ATOM   3756  CB  ILE A 233      58.490  48.840  72.270  1.00  0.00           C
ATOM   3757  HB  ILE A 233      59.070  48.190  72.970  1.00  0.00           H
ATOM   3758  CG2 ILE A 233      59.420  49.270  71.070  1.00  0.00           C
ATOM   3759 HG21 ILE A 233      58.840  49.580  70.180  1.00  0.00           H
ATOM   3760 HG22 ILE A 233      60.090  48.450  70.780  1.00  0.00           H
ATOM   3761 HG23 ILE A 233      60.050  50.130  71.410  1.00  0.00           H
ATOM   3762  CG1 ILE A 233      58.080  50.080  73.100  1.00  0.00           C
ATOM   3763 HG11 ILE A 233      58.960  50.550  73.560  1.00  0.00           H
ATOM   3764 HG12 ILE A 233      57.530  49.800  74.020  1.00  0.00           H
ATOM   3765  CD  ILE A 233      57.180  51.110  72.320  1.00  0.00           C
ATOM   3766  HD1 ILE A 233      56.750  51.800  73.080  1.00  0.00           H
ATOM   3767  HD2 ILE A 233      56.280  50.590  71.930  1.00  0.00           H
ATOM   3768  HD3 ILE A 233      57.860  51.720  71.690  1.00  0.00           H
ATOM   3769  C   ILE A 233      57.800  46.800  70.960  1.00  0.00           C
ATOM   3770  O   ILE A 233      57.930  46.830  69.720  1.00  0.00           O
ATOM   3771  N   MET A 234      58.010  45.710  71.760  1.00  0.00           N
ATOM   3772  HN  MET A 234      57.980  45.760  72.760  1.00  0.00           H
ATOM   3773  CA  MET A 234      58.470  44.460  71.280  1.00  0.00           C
ATOM   3774  HA  MET A 234      59.340  44.650  70.680  1.00  0.00           H
ATOM   3775  CB  MET A 234      58.840  43.470  72.390  1.00  0.00           C
ATOM   3776  HB1 MET A 234      59.150  42.560  71.850  1.00  0.00           H
ATOM   3777  HB2 MET A 234      57.940  43.350  73.030  1.00  0.00           H
ATOM   3778  CG  MET A 234      59.950  44.160  73.260  1.00  0.00           C
ATOM   3779  HG1 MET A 234      60.310  43.390  73.970  1.00  0.00           H
ATOM   3780  HG2 MET A 234      59.470  44.910  73.910  1.00  0.00           H
ATOM   3781  SD  MET A 234      61.420  44.840  72.520  1.00  0.00           S
ATOM   3782  CE  MET A 234      62.260  43.230  72.140  1.00  0.00           C
ATOM   3783  HE1 MET A 234      63.240  43.320  71.610  1.00  0.00           H
ATOM   3784  HE2 MET A 234      61.650  42.620  71.450  1.00  0.00           H
ATOM   3785  HE3 MET A 234      62.450  42.680  73.090  1.00  0.00           H
ATOM   3786  C   MET A 234      57.460  43.820  70.340  1.00  0.00           C
ATOM   3787  O   MET A 234      57.970  43.410  69.250  1.00  0.00           O
ATOM   3788  N   VAL A 235      56.140  43.800  70.650  1.00  0.00           N
ATOM   3789  HN  VAL A 235      55.870  44.170  71.540  1.00  0.00           H
ATOM   3790  CA  VAL A 235      55.000  43.290  69.840  1.00  0.00           C
ATOM   3791  HA  VAL A 235      55.370  42.310  69.580  1.00  0.00           H
ATOM   3792  CB  VAL A 235      53.750  43.240  70.610  1.00  0.00           C
ATOM   3793  HB  VAL A 235      53.430  44.260  70.900  1.00  0.00           H
ATOM   3794  CG1 VAL A 235      52.570  42.540  69.820  1.00  0.00           C
ATOM   3795 HG11 VAL A 235      52.310  43.180  68.950  1.00  0.00           H
ATOM   3796 HG12 VAL A 235      51.650  42.500  70.450  1.00  0.00           H
ATOM   3797 HG13 VAL A 235      52.730  41.530  69.420  1.00  0.00           H
ATOM   3798  CG2 VAL A 235      53.930  42.340  71.980  1.00  0.00           C
ATOM   3799 HG21 VAL A 235      52.980  42.400  72.550  1.00  0.00           H
ATOM   3800 HG22 VAL A 235      54.750  42.680  72.650  1.00  0.00           H
ATOM   3801 HG23 VAL A 235      54.070  41.310  71.610  1.00  0.00           H
ATOM   3802  C   VAL A 235      54.790  44.170  68.570  1.00  0.00           C
ATOM   3803  O   VAL A 235      54.670  43.700  67.450  1.00  0.00           O
ATOM   3804  N   VAL A 236      54.880  45.500  68.760  1.00  0.00           N
ATOM   3805  HN  VAL A 236      54.990  45.890  69.660  1.00  0.00           H
ATOM   3806  CA  VAL A 236      54.900  46.400  67.590  1.00  0.00           C
ATOM   3807  HA  VAL A 236      53.970  46.200  67.060  1.00  0.00           H
ATOM   3808  CB  VAL A 236      54.810  47.840  67.960  1.00  0.00           C
ATOM   3809  HB  VAL A 236      55.480  47.980  68.840  1.00  0.00           H
ATOM   3810  CG1 VAL A 236      55.170  48.920  66.910  1.00  0.00           C
ATOM   3811 HG11 VAL A 236      56.260  48.940  66.680  1.00  0.00           H
ATOM   3812 HG12 VAL A 236      55.030  49.980  67.210  1.00  0.00           H
ATOM   3813 HG13 VAL A 236      54.590  48.730  65.980  1.00  0.00           H
ATOM   3814  CG2 VAL A 236      53.430  48.200  68.600  1.00  0.00           C
ATOM   3815 HG21 VAL A 236      53.290  49.240  68.960  1.00  0.00           H
ATOM   3816 HG22 VAL A 236      53.160  47.600  69.490  1.00  0.00           H
ATOM   3817 HG23 VAL A 236      52.670  47.940  67.830  1.00  0.00           H
ATOM   3818  C   VAL A 236      55.980  46.150  66.650  1.00  0.00           C
ATOM   3819  O   VAL A 236      55.620  45.940  65.470  1.00  0.00           O
ATOM   3820  N   ALA A 237      57.250  45.960  67.160  1.00  0.00           N
ATOM   3821  HN  ALA A 237      57.330  46.120  68.140  1.00  0.00           H
ATOM   3822  CA  ALA A 237      58.440  45.620  66.330  1.00  0.00           C
ATOM   3823  HA  ALA A 237      58.490  46.420  65.600  1.00  0.00           H
ATOM   3824  CB  ALA A 237      59.790  45.590  67.110  1.00  0.00           C
ATOM   3825  HB1 ALA A 237      60.640  45.520  66.390  1.00  0.00           H
ATOM   3826  HB2 ALA A 237      59.950  44.680  67.720  1.00  0.00           H
ATOM   3827  HB3 ALA A 237      59.930  46.550  67.650  1.00  0.00           H
ATOM   3828  C   ALA A 237      58.330  44.360  65.470  1.00  0.00           C
ATOM   3829  O   ALA A 237      58.720  44.380  64.280  1.00  0.00           O
ATOM   3830  N   ILE A 238      57.780  43.250  66.050  1.00  0.00           N
ATOM   3831  HN  ILE A 238      57.420  43.290  66.970  1.00  0.00           H
ATOM   3832  CA  ILE A 238      57.580  42.030  65.310  1.00  0.00           C
ATOM   3833  HA  ILE A 238      58.420  41.930  64.640  1.00  0.00           H
ATOM   3834  CB  ILE A 238      57.510  40.770  66.250  1.00  0.00           C
ATOM   3835  HB  ILE A 238      58.330  40.990  66.960  1.00  0.00           H
ATOM   3836  CG2 ILE A 238      56.210  40.620  67.050  1.00  0.00           C
ATOM   3837 HG21 ILE A 238      55.360  40.430  66.340  1.00  0.00           H
ATOM   3838 HG22 ILE A 238      55.980  41.460  67.730  1.00  0.00           H
ATOM   3839 HG23 ILE A 238      56.380  39.660  67.590  1.00  0.00           H
ATOM   3840  CG1 ILE A 238      57.800  39.470  65.440  1.00  0.00           C
ATOM   3841 HG11 ILE A 238      57.230  39.370  64.480  1.00  0.00           H
ATOM   3842 HG12 ILE A 238      57.610  38.590  66.090  1.00  0.00           H
ATOM   3843  CD  ILE A 238      59.340  39.370  65.090  1.00  0.00           C
ATOM   3844  HD1 ILE A 238      59.520  38.490  64.450  1.00  0.00           H
ATOM   3845  HD2 ILE A 238      59.920  39.310  66.040  1.00  0.00           H
ATOM   3846  HD3 ILE A 238      59.620  40.250  64.470  1.00  0.00           H
ATOM   3847  C   ILE A 238      56.330  42.100  64.370  1.00  0.00           C
ATOM   3848  O   ILE A 238      56.340  41.600  63.200  1.00  0.00           O
ATOM   3849  N   VAL A 239      55.240  42.820  64.790  1.00  0.00           N
ATOM   3850  HN  VAL A 239      55.110  43.200  65.700  1.00  0.00           H
ATOM   3851  CA  VAL A 239      54.120  43.120  63.820  1.00  0.00           C
ATOM   3852  HA  VAL A 239      53.880  42.130  63.460  1.00  0.00           H
ATOM   3853  CB  VAL A 239      52.920  43.710  64.580  1.00  0.00           C
ATOM   3854  HB  VAL A 239      53.050  44.600  65.230  1.00  0.00           H
ATOM   3855  CG1 VAL A 239      51.700  44.060  63.710  1.00  0.00           C
ATOM   3856 HG11 VAL A 239      51.030  44.770  64.230  1.00  0.00           H
ATOM   3857 HG12 VAL A 239      51.080  43.180  63.450  1.00  0.00           H
ATOM   3858 HG13 VAL A 239      51.970  44.470  62.710  1.00  0.00           H
ATOM   3859  CG2 VAL A 239      52.510  42.510  65.630  1.00  0.00           C
ATOM   3860 HG21 VAL A 239      51.980  41.700  65.100  1.00  0.00           H
ATOM   3861 HG22 VAL A 239      51.850  42.970  66.400  1.00  0.00           H
ATOM   3862 HG23 VAL A 239      53.310  42.120  66.290  1.00  0.00           H
ATOM   3863  C   VAL A 239      54.510  43.990  62.620  1.00  0.00           C
ATOM   3864  O   VAL A 239      54.280  43.700  61.520  1.00  0.00           O
ATOM   3865  N   PHE A 240      55.300  45.040  62.870  1.00  0.00           N
ATOM   3866  HN  PHE A 240      55.490  45.120  63.840  1.00  0.00           H
ATOM   3867  CA  PHE A 240      55.830  45.980  61.930  1.00  0.00           C
ATOM   3868  HA  PHE A 240      55.050  46.410  61.320  1.00  0.00           H
ATOM   3869  CB  PHE A 240      56.560  47.160  62.710  1.00  0.00           C
ATOM   3870  HB1 PHE A 240      57.210  46.760  63.520  1.00  0.00           H
ATOM   3871  HB2 PHE A 240      55.680  47.690  63.140  1.00  0.00           H
ATOM   3872  CG  PHE A 240      57.300  48.080  61.810  1.00  0.00           C
ATOM   3873  CD1 PHE A 240      56.540  49.130  61.230  1.00  0.00           C
ATOM   3874  HD1 PHE A 240      55.510  49.270  61.530  1.00  0.00           H
ATOM   3875  CE1 PHE A 240      57.160  50.070  60.480  1.00  0.00           C
ATOM   3876  HE1 PHE A 240      56.540  50.860  60.070  1.00  0.00           H
ATOM   3877  CZ  PHE A 240      58.520  49.990  60.250  1.00  0.00           C
ATOM   3878  HZ  PHE A 240      59.040  50.550  59.490  1.00  0.00           H
ATOM   3879  CD2 PHE A 240      58.700  48.040  61.650  1.00  0.00           C
ATOM   3880  HD2 PHE A 240      59.190  47.200  62.100  1.00  0.00           H
ATOM   3881  CE2 PHE A 240      59.310  49.020  60.940  1.00  0.00           C
ATOM   3882  HE2 PHE A 240      60.360  48.990  60.690  1.00  0.00           H
ATOM   3883  C   PHE A 240      56.690  45.330  60.860  1.00  0.00           C
ATOM   3884  O   PHE A 240      56.550  45.360  59.650  1.00  0.00           O
ATOM   3885  N   VAL A 241      57.750  44.640  61.340  1.00  0.00           N
ATOM   3886  HN  VAL A 241      58.000  44.680  62.310  1.00  0.00           H
ATOM   3887  CA  VAL A 241      58.710  43.860  60.550  1.00  0.00           C
ATOM   3888  HA  VAL A 241      59.060  44.530  59.770  1.00  0.00           H
ATOM   3889  CB  VAL A 241      60.020  43.380  61.210  1.00  0.00           C
ATOM   3890  HB  VAL A 241      59.890  42.880  62.190  1.00  0.00           H
ATOM   3891  CG1 VAL A 241      60.880  42.420  60.290  1.00  0.00           C
ATOM   3892 HG11 VAL A 241      61.000  42.860  59.280  1.00  0.00           H
ATOM   3893 HG12 VAL A 241      60.400  41.430  60.140  1.00  0.00           H
ATOM   3894 HG13 VAL A 241      61.880  42.120  60.680  1.00  0.00           H
ATOM   3895  CG2 VAL A 241      60.840  44.670  61.380  1.00  0.00           C
ATOM   3896 HG21 VAL A 241      60.770  45.330  60.490  1.00  0.00           H
ATOM   3897 HG22 VAL A 241      61.870  44.380  61.670  1.00  0.00           H
ATOM   3898 HG23 VAL A 241      60.480  45.340  62.200  1.00  0.00           H
ATOM   3899  C   VAL A 241      58.060  42.780  59.700  1.00  0.00           C
ATOM   3900  O   VAL A 241      58.220  42.740  58.490  1.00  0.00           O
ATOM   3901  N   ILE A 242      57.160  41.950  60.330  1.00  0.00           N
ATOM   3902  HN  ILE A 242      56.930  42.070  61.290  1.00  0.00           H
ATOM   3903  CA  ILE A 242      56.570  40.880  59.610  1.00  0.00           C
ATOM   3904  HA  ILE A 242      57.310  40.510  58.920  1.00  0.00           H
ATOM   3905  CB  ILE A 242      56.220  39.630  60.370  1.00  0.00           C
ATOM   3906  HB  ILE A 242      55.440  39.850  61.130  1.00  0.00           H
ATOM   3907  CG2 ILE A 242      55.660  38.530  59.420  1.00  0.00           C
ATOM   3908 HG21 ILE A 242      56.510  38.270  58.750  1.00  0.00           H
ATOM   3909 HG22 ILE A 242      54.760  38.990  58.960  1.00  0.00           H
ATOM   3910 HG23 ILE A 242      55.370  37.630  60.000  1.00  0.00           H
ATOM   3911  CG1 ILE A 242      57.360  39.070  61.150  1.00  0.00           C
ATOM   3912 HG11 ILE A 242      57.810  39.870  61.770  1.00  0.00           H
ATOM   3913 HG12 ILE A 242      58.070  38.770  60.350  1.00  0.00           H
ATOM   3914  CD  ILE A 242      57.010  37.950  62.050  1.00  0.00           C
ATOM   3915  HD1 ILE A 242      56.080  38.200  62.610  1.00  0.00           H
ATOM   3916  HD2 ILE A 242      57.830  37.640  62.730  1.00  0.00           H
ATOM   3917  HD3 ILE A 242      56.700  37.050  61.470  1.00  0.00           H
ATOM   3918  C   ILE A 242      55.610  41.280  58.520  1.00  0.00           C
ATOM   3919  O   ILE A 242      55.700  40.730  57.430  1.00  0.00           O
ATOM   3920  N   CYS A 243      54.680  42.230  58.820  1.00  0.00           N
ATOM   3921  HN  CYS A 243      54.520  42.710  59.680  1.00  0.00           H
ATOM   3922  CA  CYS A 243      53.800  42.780  57.790  1.00  0.00           C
ATOM   3923  HA  CYS A 243      53.270  41.960  57.300  1.00  0.00           H
ATOM   3924  CB  CYS A 243      52.710  43.720  58.340  1.00  0.00           C
ATOM   3925  HB1 CYS A 243      51.920  43.950  57.600  1.00  0.00           H
ATOM   3926  HB2 CYS A 243      53.060  44.700  58.710  1.00  0.00           H
ATOM   3927  SG  CYS A 243      51.770  42.790  59.630  1.00  0.00           S
ATOM   3928  HG1 CYS A 243      52.770  42.960  60.480  1.00  0.00           H
ATOM   3929  C   CYS A 243      54.510  43.410  56.640  1.00  0.00           C
ATOM   3930  O   CYS A 243      54.110  43.210  55.490  1.00  0.00           O
ATOM   3931  N   PHE A 244      55.570  44.280  56.820  1.00  0.00           N
ATOM   3932  HN  PHE A 244      55.890  44.610  57.710  1.00  0.00           H
ATOM   3933  CA  PHE A 244      56.110  44.970  55.640  1.00  0.00           C
ATOM   3934  HA  PHE A 244      55.350  44.960  54.890  1.00  0.00           H
ATOM   3935  CB  PHE A 244      56.500  46.420  55.980  1.00  0.00           C
ATOM   3936  HB1 PHE A 244      57.150  46.810  55.170  1.00  0.00           H
ATOM   3937  HB2 PHE A 244      57.020  46.400  56.960  1.00  0.00           H
ATOM   3938  CG  PHE A 244      55.280  47.230  56.180  1.00  0.00           C
ATOM   3939  CD1 PHE A 244      54.990  48.220  55.230  1.00  0.00           C
ATOM   3940  HD1 PHE A 244      55.700  48.310  54.440  1.00  0.00           H
ATOM   3941  CE1 PHE A 244      53.840  49.040  55.340  1.00  0.00           C
ATOM   3942  HE1 PHE A 244      53.660  49.880  54.680  1.00  0.00           H
ATOM   3943  CZ  PHE A 244      52.970  48.750  56.400  1.00  0.00           C
ATOM   3944  HZ  PHE A 244      52.060  49.330  56.380  1.00  0.00           H
ATOM   3945  CD2 PHE A 244      54.530  47.160  57.390  1.00  0.00           C
ATOM   3946  HD2 PHE A 244      54.780  46.450  58.160  1.00  0.00           H
ATOM   3947  CE2 PHE A 244      53.260  47.800  57.380  1.00  0.00           C
ATOM   3948  HE2 PHE A 244      52.450  47.620  58.070  1.00  0.00           H
ATOM   3949  C   PHE A 244      57.310  44.210  55.060  1.00  0.00           C
ATOM   3950  O   PHE A 244      57.490  44.360  53.820  1.00  0.00           O
ATOM   3951  N   LEU A 245      58.060  43.370  55.800  1.00  0.00           N
ATOM   3952  HN  LEU A 245      57.890  43.230  56.770  1.00  0.00           H
ATOM   3953  CA  LEU A 245      59.230  42.690  55.260  1.00  0.00           C
ATOM   3954  HA  LEU A 245      59.830  43.550  54.980  1.00  0.00           H
ATOM   3955  CB  LEU A 245      60.220  42.020  56.310  1.00  0.00           C
ATOM   3956  HB1 LEU A 245      59.660  41.240  56.860  1.00  0.00           H
ATOM   3957  HB2 LEU A 245      60.560  42.770  57.060  1.00  0.00           H
ATOM   3958  CG  LEU A 245      61.430  41.260  55.750  1.00  0.00           C
ATOM   3959  HG  LEU A 245      61.900  41.780  54.890  1.00  0.00           H
ATOM   3960  CD1 LEU A 245      62.570  41.110  56.730  1.00  0.00           C
ATOM   3961 HD11 LEU A 245      62.280  41.180  57.800  1.00  0.00           H
ATOM   3962 HD12 LEU A 245      63.320  41.930  56.640  1.00  0.00           H
ATOM   3963 HD13 LEU A 245      63.180  40.190  56.560  1.00  0.00           H
ATOM   3964  CD2 LEU A 245      61.080  39.890  55.240  1.00  0.00           C
ATOM   3965 HD21 LEU A 245      60.440  39.300  55.930  1.00  0.00           H
ATOM   3966 HD22 LEU A 245      61.980  39.360  54.880  1.00  0.00           H
ATOM   3967 HD23 LEU A 245      60.630  40.040  54.240  1.00  0.00           H
ATOM   3968  C   LEU A 245      59.090  42.000  53.870  1.00  0.00           C
ATOM   3969  O   LEU A 245      59.900  42.290  52.960  1.00  0.00           O
ATOM   3970  N   PRO A 246      58.110  41.150  53.600  1.00  0.00           N
ATOM   3971  CD  PRO A 246      57.260  40.550  54.660  1.00  0.00           C
ATOM   3972  HD1 PRO A 246      56.240  40.990  54.680  1.00  0.00           H
ATOM   3973  HD2 PRO A 246      57.650  40.570  55.700  1.00  0.00           H
ATOM   3974  CA  PRO A 246      58.180  40.290  52.430  1.00  0.00           C
ATOM   3975  HA  PRO A 246      59.160  39.850  52.380  1.00  0.00           H
ATOM   3976  CB  PRO A 246      57.090  39.310  52.660  1.00  0.00           C
ATOM   3977  HB1 PRO A 246      57.240  38.350  52.130  1.00  0.00           H
ATOM   3978  HB2 PRO A 246      56.130  39.710  52.290  1.00  0.00           H
ATOM   3979  CG  PRO A 246      57.110  39.090  54.190  1.00  0.00           C
ATOM   3980  HG1 PRO A 246      56.160  38.640  54.520  1.00  0.00           H
ATOM   3981  HG2 PRO A 246      57.970  38.480  54.540  1.00  0.00           H
ATOM   3982  C   PRO A 246      58.050  41.080  51.150  1.00  0.00           C
ATOM   3983  O   PRO A 246      58.880  40.900  50.240  1.00  0.00           O
ATOM   3984  N   SER A 247      57.180  42.100  51.060  1.00  0.00           N
ATOM   3985  HN  SER A 247      56.640  42.220  51.890  1.00  0.00           H
ATOM   3986  CA  SER A 247      57.030  43.050  50.010  1.00  0.00           C
ATOM   3987  HA  SER A 247      56.890  42.510  49.090  1.00  0.00           H
ATOM   3988  CB  SER A 247      55.800  44.050  50.070  1.00  0.00           C
ATOM   3989  HB1 SER A 247      54.850  43.610  49.710  1.00  0.00           H
ATOM   3990  HB2 SER A 247      56.060  44.870  49.380  1.00  0.00           H
ATOM   3991  OG  SER A 247      55.610  44.630  51.400  1.00  0.00           O
ATOM   3992  HG1 SER A 247      55.490  43.900  52.010  1.00  0.00           H
ATOM   3993  C   SER A 247      58.250  43.870  49.780  1.00  0.00           C
ATOM   3994  O   SER A 247      58.510  44.280  48.680  1.00  0.00           O
ATOM   3995  N   VAL A 248      58.910  44.260  50.850  1.00  0.00           N
ATOM   3996  HN  VAL A 248      58.530  44.060  51.750  1.00  0.00           H
ATOM   3997  CA  VAL A 248      60.180  44.910  50.870  1.00  0.00           C
ATOM   3998  HA  VAL A 248      60.040  45.740  50.200  1.00  0.00           H
ATOM   3999  CB  VAL A 248      60.650  45.370  52.250  1.00  0.00           C
ATOM   4000  HB  VAL A 248      60.380  44.590  53.000  1.00  0.00           H
ATOM   4001  CG1 VAL A 248      62.160  45.640  52.350  1.00  0.00           C
ATOM   4002 HG11 VAL A 248      62.600  44.640  52.520  1.00  0.00           H
ATOM   4003 HG12 VAL A 248      62.400  46.220  53.270  1.00  0.00           H
ATOM   4004 HG13 VAL A 248      62.530  46.160  51.450  1.00  0.00           H
ATOM   4005  CG2 VAL A 248      59.750  46.590  52.610  1.00  0.00           C
ATOM   4006 HG21 VAL A 248      58.710  46.300  52.370  1.00  0.00           H
ATOM   4007 HG22 VAL A 248      59.950  47.530  52.060  1.00  0.00           H
ATOM   4008 HG23 VAL A 248      59.890  46.820  53.690  1.00  0.00           H
ATOM   4009  C   VAL A 248      61.290  44.110  50.120  1.00  0.00           C
ATOM   4010  O   VAL A 248      61.870  44.610  49.190  1.00  0.00           O
ATOM   4011  N   VAL A 249      61.530  42.820  50.620  1.00  0.00           N
ATOM   4012  HN  VAL A 249      61.090  42.720  51.510  1.00  0.00           H
ATOM   4013  CA  VAL A 249      62.450  41.840  50.020  1.00  0.00           C
ATOM   4014  HA  VAL A 249      63.440  42.270  50.030  1.00  0.00           H
ATOM   4015  CB  VAL A 249      62.470  40.500  50.840  1.00  0.00           C
ATOM   4016  HB  VAL A 249      61.470  40.010  50.850  1.00  0.00           H
ATOM   4017  CG1 VAL A 249      63.350  39.440  50.160  1.00  0.00           C
ATOM   4018 HG11 VAL A 249      63.520  38.640  50.910  1.00  0.00           H
ATOM   4019 HG12 VAL A 249      64.270  39.880  49.730  1.00  0.00           H
ATOM   4020 HG13 VAL A 249      62.840  39.140  49.240  1.00  0.00           H
ATOM   4021  CG2 VAL A 249      62.900  40.860  52.220  1.00  0.00           C
ATOM   4022 HG21 VAL A 249      62.850  39.930  52.840  1.00  0.00           H
ATOM   4023 HG22 VAL A 249      62.400  41.690  52.750  1.00  0.00           H
ATOM   4024 HG23 VAL A 249      63.980  41.090  52.140  1.00  0.00           H
ATOM   4025  C   VAL A 249      62.040  41.570  48.600  1.00  0.00           C
ATOM   4026  O   VAL A 249      62.900  41.550  47.680  1.00  0.00           O
ATOM   4027  N   VAL A 250      60.740  41.480  48.310  1.00  0.00           N
ATOM   4028  HN  VAL A 250      60.040  41.520  49.010  1.00  0.00           H
ATOM   4029  CA  VAL A 250      60.320  41.340  46.910  1.00  0.00           C
ATOM   4030  HA  VAL A 250      60.880  40.530  46.490  1.00  0.00           H
ATOM   4031  CB  VAL A 250      58.810  40.910  46.790  1.00  0.00           C
ATOM   4032  HB  VAL A 250      58.190  41.640  47.360  1.00  0.00           H
ATOM   4033  CG1 VAL A 250      58.310  41.070  45.320  1.00  0.00           C
ATOM   4034 HG11 VAL A 250      57.360  40.510  45.230  1.00  0.00           H
ATOM   4035 HG12 VAL A 250      58.940  40.650  44.510  1.00  0.00           H
ATOM   4036 HG13 VAL A 250      57.960  42.110  45.110  1.00  0.00           H
ATOM   4037  CG2 VAL A 250      58.550  39.510  47.270  1.00  0.00           C
ATOM   4038 HG21 VAL A 250      59.070  38.770  46.620  1.00  0.00           H
ATOM   4039 HG22 VAL A 250      57.530  39.150  46.960  1.00  0.00           H
ATOM   4040 HG23 VAL A 250      58.820  39.290  48.330  1.00  0.00           H
ATOM   4041  C   VAL A 250      60.690  42.460  45.970  1.00  0.00           C
ATOM   4042  O   VAL A 250      61.220  42.170  44.860  1.00  0.00           O
ATOM   4043  N   ARG A 251      60.460  43.730  46.380  1.00  0.00           N
ATOM   4044  HN  ARG A 251      60.030  43.870  47.270  1.00  0.00           H
ATOM   4045  CA  ARG A 251      60.810  44.940  45.640  1.00  0.00           C
ATOM   4046  HA  ARG A 251      60.430  44.730  44.640  1.00  0.00           H
ATOM   4047  CB  ARG A 251      60.100  46.200  46.300  1.00  0.00           C
ATOM   4048  HB1 ARG A 251      60.570  46.480  47.260  1.00  0.00           H
ATOM   4049  HB2 ARG A 251      59.010  46.010  46.460  1.00  0.00           H
ATOM   4050  CG  ARG A 251      60.260  47.510  45.430  1.00  0.00           C
ATOM   4051  HG1 ARG A 251      61.310  47.840  45.530  1.00  0.00           H
ATOM   4052  HG2 ARG A 251      59.760  48.420  45.830  1.00  0.00           H
ATOM   4053  CD  ARG A 251      59.860  47.380  43.930  1.00  0.00           C
ATOM   4054  HD1 ARG A 251      60.660  46.800  43.410  1.00  0.00           H
ATOM   4055  HD2 ARG A 251      59.740  48.310  43.330  1.00  0.00           H
ATOM   4056  NE  ARG A 251      58.550  46.680  43.900  1.00  0.00           N
ATOM   4057  HE  ARG A 251      57.960  46.930  44.670  1.00  0.00           H
ATOM   4058  CZ  ARG A 251      57.900  46.340  42.790  1.00  0.00           C
ATOM   4059  NH1 ARG A 251      58.440  46.200  41.630  1.00  0.00           N
ATOM   4060 HH11 ARG A 251      59.440  46.260  41.550  1.00  0.00           H
ATOM   4061 HH12 ARG A 251      57.830  45.980  40.870  1.00  0.00           H
ATOM   4062  NH2 ARG A 251      56.620  46.180  43.020  1.00  0.00           N
ATOM   4063 HH21 ARG A 251      56.220  46.180  43.920  1.00  0.00           H
ATOM   4064 HH22 ARG A 251      56.040  45.930  42.240  1.00  0.00           H
ATOM   4065  C   ARG A 251      62.330  45.110  45.460  1.00  0.00           C
ATOM   4066  O   ARG A 251      62.820  45.440  44.400  1.00  0.00           O
ATOM   4067  N   ILE A 252      63.150  44.820  46.530  1.00  0.00           N
ATOM   4068  HN  ILE A 252      62.770  44.590  47.430  1.00  0.00           H
ATOM   4069  CA  ILE A 252      64.670  44.630  46.360  1.00  0.00           C
ATOM   4070  HA  ILE A 252      65.100  45.510  45.920  1.00  0.00           H
ATOM   4071  CB  ILE A 252      65.450  44.490  47.740  1.00  0.00           C
ATOM   4072  HB  ILE A 252      65.050  43.620  48.310  1.00  0.00           H
ATOM   4073  CG2 ILE A 252      66.990  44.300  47.480  1.00  0.00           C
ATOM   4074 HG21 ILE A 252      67.350  45.120  46.820  1.00  0.00           H
ATOM   4075 HG22 ILE A 252      67.250  43.330  47.010  1.00  0.00           H
ATOM   4076 HG23 ILE A 252      67.590  44.390  48.410  1.00  0.00           H
ATOM   4077  CG1 ILE A 252      65.370  45.710  48.660  1.00  0.00           C
ATOM   4078 HG11 ILE A 252      64.290  45.960  48.700  1.00  0.00           H
ATOM   4079 HG12 ILE A 252      65.850  46.660  48.350  1.00  0.00           H
ATOM   4080  CD  ILE A 252      65.680  45.390  50.120  1.00  0.00           C
ATOM   4081  HD1 ILE A 252      64.980  44.620  50.490  1.00  0.00           H
ATOM   4082  HD2 ILE A 252      65.610  46.390  50.610  1.00  0.00           H
ATOM   4083  HD3 ILE A 252      66.730  45.110  50.400  1.00  0.00           H
ATOM   4084  C   ILE A 252      64.990  43.500  45.400  1.00  0.00           C
ATOM   4085  O   ILE A 252      65.860  43.680  44.510  1.00  0.00           O
ATOM   4086  N   ARG A 253      64.400  42.350  45.460  1.00  0.00           N
ATOM   4087  HN  ARG A 253      63.710  42.120  46.130  1.00  0.00           H
ATOM   4088  CA  ARG A 253      64.650  41.260  44.500  1.00  0.00           C
ATOM   4089  HA  ARG A 253      65.690  40.980  44.590  1.00  0.00           H
ATOM   4090  CB  ARG A 253      63.940  39.970  44.930  1.00  0.00           C
ATOM   4091  HB1 ARG A 253      62.870  40.180  45.150  1.00  0.00           H
ATOM   4092  HB2 ARG A 253      64.360  39.730  45.930  1.00  0.00           H
ATOM   4093  CG  ARG A 253      64.030  38.590  44.120  1.00  0.00           C
ATOM   4094  HG1 ARG A 253      63.690  38.810  43.090  1.00  0.00           H
ATOM   4095  HG2 ARG A 253      63.290  37.890  44.560  1.00  0.00           H
ATOM   4096  CD  ARG A 253      65.460  38.040  43.990  1.00  0.00           C
ATOM   4097  HD1 ARG A 253      65.860  37.870  45.010  1.00  0.00           H
ATOM   4098  HD2 ARG A 253      66.160  38.700  43.410  1.00  0.00           H
ATOM   4099  NE  ARG A 253      65.250  36.730  43.290  1.00  0.00           N
ATOM   4100  HE  ARG A 253      64.350  36.300  43.150  1.00  0.00           H
ATOM   4101  CZ  ARG A 253      66.230  36.180  42.600  1.00  0.00           C
ATOM   4102  NH1 ARG A 253      67.440  36.590  42.800  1.00  0.00           N
ATOM   4103 HH11 ARG A 253      67.530  37.300  43.500  1.00  0.00           H
ATOM   4104 HH12 ARG A 253      68.270  36.180  42.400  1.00  0.00           H
ATOM   4105  NH2 ARG A 253      66.140  35.210  41.760  1.00  0.00           N
ATOM   4106 HH21 ARG A 253      65.380  34.580  41.940  1.00  0.00           H
ATOM   4107 HH22 ARG A 253      66.890  34.790  41.260  1.00  0.00           H
ATOM   4108  C   ARG A 253      64.400  41.550  43.050  1.00  0.00           C
ATOM   4109  O   ARG A 253      65.220  41.150  42.180  1.00  0.00           O
ATOM   4110  N   ILE A 254      63.230  42.190  42.780  1.00  0.00           N
ATOM   4111  HN  ILE A 254      62.620  42.380  43.540  1.00  0.00           H
ATOM   4112  CA  ILE A 254      62.880  42.680  41.460  1.00  0.00           C
ATOM   4113  HA  ILE A 254      62.680  41.810  40.860  1.00  0.00           H
ATOM   4114  CB  ILE A 254      61.540  43.430  41.400  1.00  0.00           C
ATOM   4115  HB  ILE A 254      61.490  44.190  42.210  1.00  0.00           H
ATOM   4116  CG2 ILE A 254      61.440  44.120  40.010  1.00  0.00           C
ATOM   4117 HG21 ILE A 254      61.900  43.520  39.200  1.00  0.00           H
ATOM   4118 HG22 ILE A 254      61.930  45.110  39.990  1.00  0.00           H
ATOM   4119 HG23 ILE A 254      60.390  44.370  39.770  1.00  0.00           H
ATOM   4120  CG1 ILE A 254      60.370  42.400  41.630  1.00  0.00           C
ATOM   4121 HG11 ILE A 254      60.530  41.750  42.510  1.00  0.00           H
ATOM   4122 HG12 ILE A 254      60.230  41.800  40.700  1.00  0.00           H
ATOM   4123  CD  ILE A 254      59.000  43.040  41.910  1.00  0.00           C
ATOM   4124  HD1 ILE A 254      59.090  43.920  42.580  1.00  0.00           H
ATOM   4125  HD2 ILE A 254      58.240  42.390  42.400  1.00  0.00           H
ATOM   4126  HD3 ILE A 254      58.500  43.310  40.950  1.00  0.00           H
ATOM   4127  C   ILE A 254      64.020  43.520  40.990  1.00  0.00           C
ATOM   4128  O   ILE A 254      64.500  43.210  39.920  1.00  0.00           O
ATOM   4129  N   PHE A 255      64.430  44.530  41.770  1.00  0.00           N
ATOM   4130  HN  PHE A 255      64.010  44.790  42.640  1.00  0.00           H
ATOM   4131  CA  PHE A 255      65.520  45.410  41.300  1.00  0.00           C
ATOM   4132  HA  PHE A 255      65.340  45.750  40.280  1.00  0.00           H
ATOM   4133  CB  PHE A 255      65.790  46.640  42.200  1.00  0.00           C
ATOM   4134  HB1 PHE A 255      66.700  47.170  41.830  1.00  0.00           H
ATOM   4135  HB2 PHE A 255      66.060  46.310  43.230  1.00  0.00           H
ATOM   4136  CG  PHE A 255      64.770  47.700  42.140  1.00  0.00           C
ATOM   4137  CD1 PHE A 255      64.120  48.170  43.330  1.00  0.00           C
ATOM   4138  HD1 PHE A 255      64.320  47.600  44.210  1.00  0.00           H
ATOM   4139  CE1 PHE A 255      63.190  49.270  43.310  1.00  0.00           C
ATOM   4140  HE1 PHE A 255      62.710  49.610  44.210  1.00  0.00           H
ATOM   4141  CZ  PHE A 255      62.900  49.790  42.060  1.00  0.00           C
ATOM   4142  HZ  PHE A 255      62.170  50.570  41.900  1.00  0.00           H
ATOM   4143  CD2 PHE A 255      64.540  48.420  40.950  1.00  0.00           C
ATOM   4144  HD2 PHE A 255      65.100  48.050  40.100  1.00  0.00           H
ATOM   4145  CE2 PHE A 255      63.650  49.420  40.920  1.00  0.00           C
ATOM   4146  HE2 PHE A 255      63.510  49.850  39.940  1.00  0.00           H
ATOM   4147  C   PHE A 255      66.910  44.730  41.110  1.00  0.00           C
ATOM   4148  O   PHE A 255      67.760  45.100  40.310  1.00  0.00           O
ATOM   4149  N   TRP A 256      67.190  43.710  42.030  1.00  0.00           N
ATOM   4150  HN  TRP A 256      66.730  43.650  42.910  1.00  0.00           H
ATOM   4151  CA  TRP A 256      68.440  42.880  41.930  1.00  0.00           C
ATOM   4152  HA  TRP A 256      69.310  43.520  41.830  1.00  0.00           H
ATOM   4153  CB  TRP A 256      68.570  41.920  43.150  1.00  0.00           C
ATOM   4154  HB1 TRP A 256      67.940  41.010  43.070  1.00  0.00           H
ATOM   4155  HB2 TRP A 256      68.260  42.490  44.050  1.00  0.00           H
ATOM   4156  CG  TRP A 256      70.030  41.620  43.490  1.00  0.00           C
ATOM   4157  CD1 TRP A 256      70.790  40.800  42.730  1.00  0.00           C
ATOM   4158  HD1 TRP A 256      70.530  40.290  41.810  1.00  0.00           H
ATOM   4159  NE1 TRP A 256      72.050  40.650  43.310  1.00  0.00           N
ATOM   4160  HE1 TRP A 256      72.870  40.450  42.820  1.00  0.00           H
ATOM   4161  CE2 TRP A 256      72.080  41.480  44.410  1.00  0.00           C
ATOM   4162  CD2 TRP A 256      70.830  42.070  44.550  1.00  0.00           C
ATOM   4163  CE3 TRP A 256      70.630  42.960  45.590  1.00  0.00           C
ATOM   4164  HE3 TRP A 256      69.720  43.510  45.760  1.00  0.00           H
ATOM   4165  CZ3 TRP A 256      71.690  43.250  46.470  1.00  0.00           C
ATOM   4166  HZ3 TRP A 256      71.490  43.790  47.380  1.00  0.00           H
ATOM   4167  CZ2 TRP A 256      73.110  41.780  45.260  1.00  0.00           C
ATOM   4168  HZ2 TRP A 256      74.030  41.280  44.990  1.00  0.00           H
ATOM   4169  CH2 TRP A 256      72.950  42.720  46.320  1.00  0.00           C
ATOM   4170  HH2 TRP A 256      73.760  43.110  46.910  1.00  0.00           H
ATOM   4171  C   TRP A 256      68.600  42.080  40.640  1.00  0.00           C
ATOM   4172  O   TRP A 256      69.620  42.160  39.910  1.00  0.00           O
ATOM   4173  N   LEU A 257      67.550  41.340  40.200  1.00  0.00           N
ATOM   4174  HN  LEU A 257      66.720  41.250  40.740  1.00  0.00           H
ATOM   4175  CA  LEU A 257      67.400  40.900  38.840  1.00  0.00           C
ATOM   4176  HA  LEU A 257      68.300  40.310  38.680  1.00  0.00           H
ATOM   4177  CB  LEU A 257      66.030  40.250  38.610  1.00  0.00           C
ATOM   4178  HB1 LEU A 257      65.820  40.100  37.540  1.00  0.00           H
ATOM   4179  HB2 LEU A 257      65.210  40.900  38.980  1.00  0.00           H
ATOM   4180  CG  LEU A 257      65.980  38.870  39.280  1.00  0.00           C
ATOM   4181  HG  LEU A 257      66.310  39.020  40.330  1.00  0.00           H
ATOM   4182  CD1 LEU A 257      64.600  38.390  39.360  1.00  0.00           C
ATOM   4183 HD11 LEU A 257      64.510  37.560  40.100  1.00  0.00           H
ATOM   4184 HD12 LEU A 257      64.320  37.820  38.440  1.00  0.00           H
ATOM   4185 HD13 LEU A 257      63.780  39.110  39.490  1.00  0.00           H
ATOM   4186  CD2 LEU A 257      66.920  37.800  38.670  1.00  0.00           C
ATOM   4187 HD21 LEU A 257      66.700  36.750  39.000  1.00  0.00           H
ATOM   4188 HD22 LEU A 257      67.970  38.070  38.900  1.00  0.00           H
ATOM   4189 HD23 LEU A 257      66.910  37.790  37.560  1.00  0.00           H
ATOM   4190  C   LEU A 257      67.450  41.950  37.770  1.00  0.00           C
ATOM   4191  O   LEU A 257      68.180  41.700  36.750  1.00  0.00           O
ATOM   4192  N   LEU A 258      66.710  43.070  37.900  1.00  0.00           N
ATOM   4193  HN  LEU A 258      66.040  43.200  38.630  1.00  0.00           H
ATOM   4194  CA  LEU A 258      66.810  44.120  36.830  1.00  0.00           C
ATOM   4195  HA  LEU A 258      66.590  43.610  35.900  1.00  0.00           H
ATOM   4196  CB  LEU A 258      65.710  45.200  36.960  1.00  0.00           C
ATOM   4197  HB1 LEU A 258      66.090  46.150  36.530  1.00  0.00           H
ATOM   4198  HB2 LEU A 258      65.710  45.430  38.050  1.00  0.00           H
ATOM   4199  CG  LEU A 258      64.220  44.860  36.700  1.00  0.00           C
ATOM   4200  HG  LEU A 258      64.130  43.940  37.310  1.00  0.00           H
ATOM   4201  CD1 LEU A 258      63.320  45.850  37.350  1.00  0.00           C
ATOM   4202 HD11 LEU A 258      62.310  45.400  37.450  1.00  0.00           H
ATOM   4203 HD12 LEU A 258      63.210  46.850  36.870  1.00  0.00           H
ATOM   4204 HD13 LEU A 258      63.700  46.010  38.390  1.00  0.00           H
ATOM   4205  CD2 LEU A 258      64.000  44.610  35.170  1.00  0.00           C
ATOM   4206 HD21 LEU A 258      64.770  43.860  34.900  1.00  0.00           H
ATOM   4207 HD22 LEU A 258      64.080  45.590  34.650  1.00  0.00           H
ATOM   4208 HD23 LEU A 258      63.000  44.160  34.960  1.00  0.00           H
ATOM   4209  C   LEU A 258      68.190  44.730  36.590  1.00  0.00           C
ATOM   4210  O   LEU A 258      68.540  44.880  35.420  1.00  0.00           O
ATOM   4211  N   HSD A 259      68.920  45.070  37.590  1.00  0.00           N
ATOM   4212  HN  HSD A 259      68.470  44.990  38.480  1.00  0.00           H
ATOM   4213  CA  HSD A 259      70.310  45.550  37.560  1.00  0.00           C
ATOM   4214  HA  HSD A 259      70.410  46.480  37.020  1.00  0.00           H
ATOM   4215  CB  HSD A 259      70.810  45.930  39.010  1.00  0.00           C
ATOM   4216  HB1 HSD A 259      70.720  44.990  39.610  1.00  0.00           H
ATOM   4217  HB2 HSD A 259      70.060  46.630  39.400  1.00  0.00           H
ATOM   4218  ND1 HSD A 259      72.510  47.910  38.930  1.00  0.00           N
ATOM   4219  HD1 HSD A 259      71.900  48.670  39.130  1.00  0.00           H
ATOM   4220  CG  HSD A 259      72.230  46.560  39.060  1.00  0.00           C
ATOM   4221  CE1 HSD A 259      73.860  47.980  39.090  1.00  0.00           C
ATOM   4222  HE1 HSD A 259      74.470  48.860  39.280  1.00  0.00           H
ATOM   4223  NE2 HSD A 259      74.470  46.830  39.300  1.00  0.00           N
ATOM   4224  CD2 HSD A 259      73.410  45.920  39.280  1.00  0.00           C
ATOM   4225  HD2 HSD A 259      73.580  44.850  39.400  1.00  0.00           H
ATOM   4226  C   HSD A 259      71.390  44.610  36.940  1.00  0.00           C
ATOM   4227  O   HSD A 259      72.360  45.020  36.200  1.00  0.00           O
ATOM   4228  N   THR A 260      71.260  43.290  37.250  1.00  0.00           N
ATOM   4229  HN  THR A 260      70.480  43.060  37.840  1.00  0.00           H
ATOM   4230  CA  THR A 260      72.170  42.210  36.900  1.00  0.00           C
ATOM   4231  HA  THR A 260      73.080  42.630  36.510  1.00  0.00           H
ATOM   4232  CB  THR A 260      72.350  41.200  38.050  1.00  0.00           C
ATOM   4233  HB  THR A 260      73.120  40.470  37.700  1.00  0.00           H
ATOM   4234  OG1 THR A 260      71.170  40.490  38.390  1.00  0.00           O
ATOM   4235  HG1 THR A 260      70.520  41.090  38.780  1.00  0.00           H
ATOM   4236  CG2 THR A 260      72.900  41.790  39.350  1.00  0.00           C
ATOM   4237 HG21 THR A 260      73.740  42.450  39.050  1.00  0.00           H
ATOM   4238 HG22 THR A 260      73.190  40.910  39.970  1.00  0.00           H
ATOM   4239 HG23 THR A 260      72.070  42.300  39.880  1.00  0.00           H
ATOM   4240  C   THR A 260      71.780  41.400  35.640  1.00  0.00           C
ATOM   4241  O   THR A 260      72.560  40.660  35.040  1.00  0.00           O
ATOM   4242  N   SER A 261      70.560  41.580  35.150  1.00  0.00           N
ATOM   4243  HN  SER A 261      70.050  42.240  35.700  1.00  0.00           H
ATOM   4244  CA  SER A 261      70.030  41.020  33.860  1.00  0.00           C
ATOM   4245  HA  SER A 261      70.550  40.080  33.770  1.00  0.00           H
ATOM   4246  CB  SER A 261      68.480  40.790  33.930  1.00  0.00           C
ATOM   4247  HB1 SER A 261      68.010  41.800  33.870  1.00  0.00           H
ATOM   4248  HB2 SER A 261      68.130  40.270  34.850  1.00  0.00           H
ATOM   4249  OG  SER A 261      67.880  40.210  32.780  1.00  0.00           O
ATOM   4250  HG1 SER A 261      68.130  39.290  32.720  1.00  0.00           H
ATOM   4251  C   SER A 261      70.300  42.040  32.690  1.00  0.00           C
ATOM   4252  O   SER A 261      70.290  43.250  32.940  1.00  0.00           O
ATOM   4253  N   GLY A 262      70.410  41.440  31.500  1.00  0.00           N
ATOM   4254  HN  GLY A 262      70.510  40.450  31.360  1.00  0.00           H
ATOM   4255  CA  GLY A 262      70.420  42.060  30.170  1.00  0.00           C
ATOM   4256  HA1 GLY A 262      70.820  41.380  29.430  1.00  0.00           H
ATOM   4257  HA2 GLY A 262      70.840  43.040  30.290  1.00  0.00           H
ATOM   4258  C   GLY A 262      69.120  42.300  29.580  1.00  0.00           C
ATOM   4259  O   GLY A 262      69.140  42.820  28.460  1.00  0.00           O
ATOM   4260  N   THR A 263      67.970  42.010  30.220  1.00  0.00           N
ATOM   4261  HN  THR A 263      67.960  41.660  31.150  1.00  0.00           H
ATOM   4262  CA  THR A 263      66.680  42.130  29.700  1.00  0.00           C
ATOM   4263  HA  THR A 263      66.770  42.740  28.800  1.00  0.00           H
ATOM   4264  CB  THR A 263      66.120  40.780  29.060  1.00  0.00           C
ATOM   4265  HB  THR A 263      66.860  40.550  28.260  1.00  0.00           H
ATOM   4266  OG1 THR A 263      64.860  41.010  28.450  1.00  0.00           O
ATOM   4267  HG1 THR A 263      64.970  41.870  28.050  1.00  0.00           H
ATOM   4268  CG2 THR A 263      66.060  39.610  30.010  1.00  0.00           C
ATOM   4269 HG21 THR A 263      67.030  39.570  30.550  1.00  0.00           H
ATOM   4270 HG22 THR A 263      65.840  38.640  29.530  1.00  0.00           H
ATOM   4271 HG23 THR A 263      65.200  39.790  30.680  1.00  0.00           H
ATOM   4272  C   THR A 263      65.790  42.750  30.790  1.00  0.00           C
ATOM   4273  O   THR A 263      65.550  42.170  31.860  1.00  0.00           O
ATOM   4274  N   GLN A 264      65.180  43.890  30.530  1.00  0.00           N
ATOM   4275  HN  GLN A 264      65.340  44.370  29.670  1.00  0.00           H
ATOM   4276  CA  GLN A 264      64.240  44.670  31.320  1.00  0.00           C
ATOM   4277  HA  GLN A 264      64.420  44.440  32.360  1.00  0.00           H
ATOM   4278  CB  GLN A 264      64.470  46.240  31.140  1.00  0.00           C
ATOM   4279  HB1 GLN A 264      63.600  46.800  31.570  1.00  0.00           H
ATOM   4280  HB2 GLN A 264      64.590  46.440  30.060  1.00  0.00           H
ATOM   4281  CG  GLN A 264      65.620  46.920  31.860  1.00  0.00           C
ATOM   4282  HG1 GLN A 264      65.450  46.900  32.960  1.00  0.00           H
ATOM   4283  HG2 GLN A 264      65.740  48.020  31.720  1.00  0.00           H
ATOM   4284  CD  GLN A 264      66.980  46.280  31.560  1.00  0.00           C
ATOM   4285  OE1 GLN A 264      67.390  46.170  30.380  1.00  0.00           O
ATOM   4286  NE2 GLN A 264      67.730  45.760  32.580  1.00  0.00           N
ATOM   4287 HE21 GLN A 264      68.590  45.270  32.380  1.00  0.00           H
ATOM   4288 HE22 GLN A 264      67.540  45.790  33.560  1.00  0.00           H
ATOM   4289  C   GLN A 264      62.770  44.320  30.970  1.00  0.00           C
ATOM   4290  O   GLN A 264      61.850  44.970  31.380  1.00  0.00           O
ATOM   4291  N   ASN A 265      62.600  43.360  30.040  1.00  0.00           N
ATOM   4292  HN  ASN A 265      63.360  42.800  29.710  1.00  0.00           H
ATOM   4293  CA  ASN A 265      61.360  42.880  29.450  1.00  0.00           C
ATOM   4294  HA  ASN A 265      60.880  43.720  28.990  1.00  0.00           H
ATOM   4295  CB  ASN A 265      61.790  41.810  28.430  1.00  0.00           C
ATOM   4296  HB1 ASN A 265      62.290  40.940  28.900  1.00  0.00           H
ATOM   4297  HB2 ASN A 265      62.560  42.340  27.830  1.00  0.00           H
ATOM   4298  CG  ASN A 265      60.690  41.200  27.650  1.00  0.00           C
ATOM   4299  OD1 ASN A 265      60.320  40.020  27.730  1.00  0.00           O
ATOM   4300  ND2 ASN A 265      60.060  42.010  26.750  1.00  0.00           N
ATOM   4301 HD21 ASN A 265      59.170  41.690  26.400  1.00  0.00           H
ATOM   4302 HD22 ASN A 265      60.560  42.780  26.380  1.00  0.00           H
ATOM   4303  C   ASN A 265      60.390  42.320  30.410  1.00  0.00           C
ATOM   4304  O   ASN A 265      60.780  41.700  31.330  1.00  0.00           O
ATOM   4305  N   CYS A 266      59.080  42.670  30.270  1.00  0.00           N
ATOM   4306  HN  CYS A 266      58.880  43.390  29.620  1.00  0.00           H
ATOM   4307  CA  CYS A 266      58.090  42.420  31.370  1.00  0.00           C
ATOM   4308  HA  CYS A 266      58.580  42.720  32.280  1.00  0.00           H
ATOM   4309  CB  CYS A 266      56.780  43.290  31.300  1.00  0.00           C
ATOM   4310  HB1 CYS A 266      57.120  44.280  31.670  1.00  0.00           H
ATOM   4311  HB2 CYS A 266      56.090  42.950  32.100  1.00  0.00           H
ATOM   4312  SG  CYS A 266      55.980  43.400  29.680  1.00  0.00           S
ATOM   4313  C   CYS A 266      57.740  40.970  31.690  1.00  0.00           C
ATOM   4314  O   CYS A 266      57.560  40.650  32.900  1.00  0.00           O
ATOM   4315  N   GLU A 267      57.660  40.050  30.720  1.00  0.00           N
ATOM   4316  HN  GLU A 267      57.930  40.260  29.790  1.00  0.00           H
ATOM   4317  CA  GLU A 267      57.090  38.760  30.990  1.00  0.00           C
ATOM   4318  HA  GLU A 267      56.130  38.790  31.470  1.00  0.00           H
ATOM   4319  CB  GLU A 267      56.690  38.050  29.630  1.00  0.00           C
ATOM   4320  HB1 GLU A 267      56.340  37.020  29.880  1.00  0.00           H
ATOM   4321  HB2 GLU A 267      57.580  38.030  28.970  1.00  0.00           H
ATOM   4322  CG  GLU A 267      55.480  38.680  28.880  1.00  0.00           C
ATOM   4323  HG1 GLU A 267      55.480  39.790  29.010  1.00  0.00           H
ATOM   4324  HG2 GLU A 267      54.520  38.410  29.360  1.00  0.00           H
ATOM   4325  CD  GLU A 267      55.400  38.290  27.370  1.00  0.00           C
ATOM   4326  OE1 GLU A 267      55.310  37.050  27.110  1.00  0.00           O
ATOM   4327  OE2 GLU A 267      55.570  39.200  26.480  1.00  0.00           O
ATOM   4328  C   GLU A 267      58.070  37.930  31.850  1.00  0.00           C
ATOM   4329  O   GLU A 267      57.700  36.960  32.510  1.00  0.00           O
ATOM   4330  N   VAL A 268      59.390  38.370  32.020  1.00  0.00           N
ATOM   4331  HN  VAL A 268      59.710  39.200  31.560  1.00  0.00           H
ATOM   4332  CA  VAL A 268      60.370  37.770  32.900  1.00  0.00           C
ATOM   4333  HA  VAL A 268      60.320  36.710  32.710  1.00  0.00           H
ATOM   4334  CB  VAL A 268      61.820  38.240  32.580  1.00  0.00           C
ATOM   4335  HB  VAL A 268      61.820  39.330  32.800  1.00  0.00           H
ATOM   4336  CG1 VAL A 268      62.820  37.390  33.410  1.00  0.00           C
ATOM   4337 HG11 VAL A 268      62.730  37.670  34.480  1.00  0.00           H
ATOM   4338 HG12 VAL A 268      63.880  37.520  33.120  1.00  0.00           H
ATOM   4339 HG13 VAL A 268      62.630  36.310  33.220  1.00  0.00           H
ATOM   4340  CG2 VAL A 268      62.090  37.970  31.080  1.00  0.00           C
ATOM   4341 HG21 VAL A 268      62.050  36.890  30.890  1.00  0.00           H
ATOM   4342 HG22 VAL A 268      63.140  38.260  30.850  1.00  0.00           H
ATOM   4343 HG23 VAL A 268      61.390  38.370  30.330  1.00  0.00           H
ATOM   4344  C   VAL A 268      59.950  38.010  34.290  1.00  0.00           C
ATOM   4345  O   VAL A 268      60.080  37.140  35.160  1.00  0.00           O
ATOM   4346  N   TYR A 269      59.410  39.240  34.590  1.00  0.00           N
ATOM   4347  HN  TYR A 269      59.150  39.890  33.890  1.00  0.00           H
ATOM   4348  CA  TYR A 269      59.320  39.700  35.980  1.00  0.00           C
ATOM   4349  HA  TYR A 269      59.910  39.010  36.580  1.00  0.00           H
ATOM   4350  CB  TYR A 269      59.860  41.180  36.190  1.00  0.00           C
ATOM   4351  HB1 TYR A 269      59.790  41.400  37.280  1.00  0.00           H
ATOM   4352  HB2 TYR A 269      59.210  41.850  35.610  1.00  0.00           H
ATOM   4353  CG  TYR A 269      61.270  41.120  35.720  1.00  0.00           C
ATOM   4354  CD1 TYR A 269      61.720  41.810  34.600  1.00  0.00           C
ATOM   4355  HD1 TYR A 269      61.040  42.410  34.020  1.00  0.00           H
ATOM   4356  CE1 TYR A 269      63.030  41.610  34.030  1.00  0.00           C
ATOM   4357  HE1 TYR A 269      63.220  42.170  33.130  1.00  0.00           H
ATOM   4358  CZ  TYR A 269      63.920  40.790  34.790  1.00  0.00           C
ATOM   4359  OH  TYR A 269      65.190  40.530  34.220  1.00  0.00           O
ATOM   4360  HH  TYR A 269      65.200  41.090  33.440  1.00  0.00           H
ATOM   4361  CD2 TYR A 269      62.170  40.320  36.440  1.00  0.00           C
ATOM   4362  HD2 TYR A 269      61.890  39.750  37.320  1.00  0.00           H
ATOM   4363  CE2 TYR A 269      63.510  40.080  35.870  1.00  0.00           C
ATOM   4364  HE2 TYR A 269      64.110  39.390  36.450  1.00  0.00           H
ATOM   4365  C   TYR A 269      57.930  39.480  36.490  1.00  0.00           C
ATOM   4366  O   TYR A 269      57.690  39.700  37.640  1.00  0.00           O
ATOM   4367  N   ARG A 270      56.980  39.100  35.610  1.00  0.00           N
ATOM   4368  HN  ARG A 270      57.270  39.000  34.660  1.00  0.00           H
ATOM   4369  CA  ARG A 270      55.620  38.740  35.940  1.00  0.00           C
ATOM   4370  HA  ARG A 270      55.250  39.650  36.400  1.00  0.00           H
ATOM   4371  CB  ARG A 270      54.710  38.490  34.770  1.00  0.00           C
ATOM   4372  HB1 ARG A 270      54.910  37.550  34.220  1.00  0.00           H
ATOM   4373  HB2 ARG A 270      54.740  39.350  34.070  1.00  0.00           H
ATOM   4374  CG  ARG A 270      53.260  38.220  35.100  1.00  0.00           C
ATOM   4375  HG1 ARG A 270      53.080  37.250  35.630  1.00  0.00           H
ATOM   4376  HG2 ARG A 270      52.770  38.250  34.110  1.00  0.00           H
ATOM   4377  CD  ARG A 270      52.670  39.380  35.940  1.00  0.00           C
ATOM   4378  HD1 ARG A 270      52.860  40.260  35.300  1.00  0.00           H
ATOM   4379  HD2 ARG A 270      53.080  39.580  36.960  1.00  0.00           H
ATOM   4380  NE  ARG A 270      51.210  39.060  35.950  1.00  0.00           N
ATOM   4381  HE  ARG A 270      50.800  38.280  35.480  1.00  0.00           H
ATOM   4382  CZ  ARG A 270      50.330  39.700  36.730  1.00  0.00           C
ATOM   4383  NH1 ARG A 270      50.640  40.780  37.390  1.00  0.00           N
ATOM   4384 HH11 ARG A 270      51.570  41.130  37.460  1.00  0.00           H
ATOM   4385 HH12 ARG A 270      50.050  41.350  37.970  1.00  0.00           H
ATOM   4386  NH2 ARG A 270      49.080  39.240  36.800  1.00  0.00           N
ATOM   4387 HH21 ARG A 270      48.340  39.840  37.110  1.00  0.00           H
ATOM   4388 HH22 ARG A 270      48.950  38.350  36.370  1.00  0.00           H
ATOM   4389  C   ARG A 270      55.390  37.710  37.080  1.00  0.00           C
ATOM   4390  O   ARG A 270      54.570  37.840  38.000  1.00  0.00           O
ATOM   4391  N   SER A 271      56.290  36.680  37.190  1.00  0.00           N
ATOM   4392  HN  SER A 271      56.730  36.390  36.340  1.00  0.00           H
ATOM   4393  CA  SER A 271      56.250  35.720  38.290  1.00  0.00           C
ATOM   4394  HA  SER A 271      55.250  35.340  38.360  1.00  0.00           H
ATOM   4395  CB  SER A 271      57.310  34.570  38.320  1.00  0.00           C
ATOM   4396  HB1 SER A 271      58.220  35.020  38.790  1.00  0.00           H
ATOM   4397  HB2 SER A 271      57.600  34.330  37.280  1.00  0.00           H
ATOM   4398  OG  SER A 271      56.860  33.360  38.960  1.00  0.00           O
ATOM   4399  HG1 SER A 271      57.130  33.330  39.870  1.00  0.00           H
ATOM   4400  C   SER A 271      56.380  36.390  39.620  1.00  0.00           C
ATOM   4401  O   SER A 271      55.700  36.040  40.590  1.00  0.00           O
ATOM   4402  N   VAL A 272      57.320  37.350  39.650  1.00  0.00           N
ATOM   4403  HN  VAL A 272      57.710  37.560  38.760  1.00  0.00           H
ATOM   4404  CA  VAL A 272      57.690  37.930  40.900  1.00  0.00           C
ATOM   4405  HA  VAL A 272      57.580  37.240  41.730  1.00  0.00           H
ATOM   4406  CB  VAL A 272      59.300  38.110  40.900  1.00  0.00           C
ATOM   4407  HB  VAL A 272      59.720  37.090  40.780  1.00  0.00           H
ATOM   4408  CG1 VAL A 272      59.730  39.010  39.770  1.00  0.00           C
ATOM   4409 HG11 VAL A 272      59.140  39.960  39.790  1.00  0.00           H
ATOM   4410 HG12 VAL A 272      59.560  38.550  38.780  1.00  0.00           H
ATOM   4411 HG13 VAL A 272      60.810  39.220  39.850  1.00  0.00           H
ATOM   4412  CG2 VAL A 272      59.880  38.470  42.310  1.00  0.00           C
ATOM   4413 HG21 VAL A 272      59.540  39.480  42.630  1.00  0.00           H
ATOM   4414 HG22 VAL A 272      60.980  38.590  42.200  1.00  0.00           H
ATOM   4415 HG23 VAL A 272      59.690  37.680  43.060  1.00  0.00           H
ATOM   4416  C   VAL A 272      57.020  39.260  41.160  1.00  0.00           C
ATOM   4417  O   VAL A 272      57.000  39.770  42.300  1.00  0.00           O
ATOM   4418  N   ASP A 273      56.370  39.830  40.140  1.00  0.00           N
ATOM   4419  HN  ASP A 273      56.680  39.550  39.240  1.00  0.00           H
ATOM   4420  CA  ASP A 273      55.290  40.850  40.220  1.00  0.00           C
ATOM   4421  HA  ASP A 273      55.610  41.580  40.940  1.00  0.00           H
ATOM   4422  CB  ASP A 273      55.150  41.390  38.800  1.00  0.00           C
ATOM   4423  HB1 ASP A 273      55.030  40.530  38.120  1.00  0.00           H
ATOM   4424  HB2 ASP A 273      56.150  41.810  38.550  1.00  0.00           H
ATOM   4425  CG  ASP A 273      54.010  42.380  38.550  1.00  0.00           C
ATOM   4426  OD1 ASP A 273      53.100  42.010  37.660  1.00  0.00           O
ATOM   4427  OD2 ASP A 273      53.930  43.420  39.270  1.00  0.00           O
ATOM   4428  C   ASP A 273      53.990  40.340  40.810  1.00  0.00           C
ATOM   4429  O   ASP A 273      53.240  41.010  41.580  1.00  0.00           O
ATOM   4430  N   LEU A 274      53.570  39.120  40.500  1.00  0.00           N
ATOM   4431  HN  LEU A 274      54.060  38.690  39.760  1.00  0.00           H
ATOM   4432  CA  LEU A 274      52.620  38.380  41.240  1.00  0.00           C
ATOM   4433  HA  LEU A 274      51.660  38.890  41.200  1.00  0.00           H
ATOM   4434  CB  LEU A 274      52.450  36.990  40.560  1.00  0.00           C
ATOM   4435  HB1 LEU A 274      51.910  36.260  41.200  1.00  0.00           H
ATOM   4436  HB2 LEU A 274      53.440  36.560  40.300  1.00  0.00           H
ATOM   4437  CG  LEU A 274      51.640  37.170  39.270  1.00  0.00           C
ATOM   4438  HG  LEU A 274      52.060  38.090  38.830  1.00  0.00           H
ATOM   4439  CD1 LEU A 274      51.910  35.950  38.380  1.00  0.00           C
ATOM   4440 HD11 LEU A 274      52.950  35.580  38.320  1.00  0.00           H
ATOM   4441 HD12 LEU A 274      51.500  36.190  37.380  1.00  0.00           H
ATOM   4442 HD13 LEU A 274      51.410  35.000  38.700  1.00  0.00           H
ATOM   4443  CD2 LEU A 274      50.120  37.160  39.410  1.00  0.00           C
ATOM   4444 HD21 LEU A 274      49.620  37.400  38.440  1.00  0.00           H
ATOM   4445 HD22 LEU A 274      49.820  37.990  40.070  1.00  0.00           H
ATOM   4446 HD23 LEU A 274      49.800  36.160  39.810  1.00  0.00           H
ATOM   4447  C   LEU A 274      52.970  38.030  42.690  1.00  0.00           C
ATOM   4448  O   LEU A 274      52.090  38.030  43.560  1.00  0.00           O
ATOM   4449  N   ALA A 275      54.280  37.700  42.910  1.00  0.00           N
ATOM   4450  HN  ALA A 275      54.890  37.490  42.150  1.00  0.00           H
ATOM   4451  CA  ALA A 275      54.870  37.580  44.240  1.00  0.00           C
ATOM   4452  HA  ALA A 275      54.330  36.830  44.800  1.00  0.00           H
ATOM   4453  CB  ALA A 275      56.280  37.070  44.280  1.00  0.00           C
ATOM   4454  HB1 ALA A 275      56.310  36.150  43.660  1.00  0.00           H
ATOM   4455  HB2 ALA A 275      56.710  36.860  45.280  1.00  0.00           H
ATOM   4456  HB3 ALA A 275      56.880  37.860  43.770  1.00  0.00           H
ATOM   4457  C   ALA A 275      54.700  38.890  45.050  1.00  0.00           C
ATOM   4458  O   ALA A 275      54.420  38.840  46.220  1.00  0.00           O
ATOM   4459  N   PHE A 276      54.890  40.040  44.440  1.00  0.00           N
ATOM   4460  HN  PHE A 276      55.340  40.030  43.550  1.00  0.00           H
ATOM   4461  CA  PHE A 276      54.690  41.350  45.030  1.00  0.00           C
ATOM   4462  HA  PHE A 276      55.340  41.310  45.890  1.00  0.00           H
ATOM   4463  CB  PHE A 276      55.190  42.560  44.120  1.00  0.00           C
ATOM   4464  HB1 PHE A 276      54.600  42.530  43.180  1.00  0.00           H
ATOM   4465  HB2 PHE A 276      56.270  42.540  43.890  1.00  0.00           H
ATOM   4466  CG  PHE A 276      55.050  43.900  44.730  1.00  0.00           C
ATOM   4467  CD1 PHE A 276      55.930  44.300  45.780  1.00  0.00           C
ATOM   4468  HD1 PHE A 276      56.710  43.680  46.180  1.00  0.00           H
ATOM   4469  CE1 PHE A 276      55.760  45.570  46.410  1.00  0.00           C
ATOM   4470  HE1 PHE A 276      56.310  45.900  47.280  1.00  0.00           H
ATOM   4471  CZ  PHE A 276      54.740  46.420  45.940  1.00  0.00           C
ATOM   4472  HZ  PHE A 276      54.520  47.230  46.610  1.00  0.00           H
ATOM   4473  CD2 PHE A 276      54.110  44.790  44.280  1.00  0.00           C
ATOM   4474  HD2 PHE A 276      53.390  44.550  43.510  1.00  0.00           H
ATOM   4475  CE2 PHE A 276      53.870  46.010  44.900  1.00  0.00           C
ATOM   4476  HE2 PHE A 276      53.100  46.690  44.570  1.00  0.00           H
ATOM   4477  C   PHE A 276      53.240  41.550  45.410  1.00  0.00           C
ATOM   4478  O   PHE A 276      52.960  41.990  46.510  1.00  0.00           O
ATOM   4479  N   PHE A 277      52.380  41.110  44.560  1.00  0.00           N
ATOM   4480  HN  PHE A 277      52.750  40.950  43.650  1.00  0.00           H
ATOM   4481  CA  PHE A 277      50.900  41.170  44.670  1.00  0.00           C
ATOM   4482  HA  PHE A 277      50.690  42.210  44.890  1.00  0.00           H
ATOM   4483  CB  PHE A 277      50.100  40.640  43.380  1.00  0.00           C
ATOM   4484  HB1 PHE A 277      50.330  39.560  43.340  1.00  0.00           H
ATOM   4485  HB2 PHE A 277      50.600  41.050  42.470  1.00  0.00           H
ATOM   4486  CG  PHE A 277      48.700  41.040  43.250  1.00  0.00           C
ATOM   4487  CD1 PHE A 277      47.790  40.000  42.880  1.00  0.00           C
ATOM   4488  HD1 PHE A 277      48.180  39.000  42.720  1.00  0.00           H
ATOM   4489  CE1 PHE A 277      46.410  40.270  42.810  1.00  0.00           C
ATOM   4490  HE1 PHE A 277      45.710  39.470  42.620  1.00  0.00           H
ATOM   4491  CZ  PHE A 277      45.930  41.580  42.810  1.00  0.00           C
ATOM   4492  HZ  PHE A 277      44.880  41.820  42.740  1.00  0.00           H
ATOM   4493  CD2 PHE A 277      48.160  42.330  43.490  1.00  0.00           C
ATOM   4494  HD2 PHE A 277      48.800  43.180  43.710  1.00  0.00           H
ATOM   4495  CE2 PHE A 277      46.760  42.610  43.230  1.00  0.00           C
ATOM   4496  HE2 PHE A 277      46.330  43.600  43.400  1.00  0.00           H
ATOM   4497  C   PHE A 277      50.390  40.560  45.910  1.00  0.00           C
ATOM   4498  O   PHE A 277      49.720  41.190  46.720  1.00  0.00           O
ATOM   4499  N   ILE A 278      50.710  39.260  46.170  1.00  0.00           N
ATOM   4500  HN  ILE A 278      51.350  38.740  45.610  1.00  0.00           H
ATOM   4501  CA  ILE A 278      50.320  38.510  47.390  1.00  0.00           C
ATOM   4502  HA  ILE A 278      49.280  38.760  47.500  1.00  0.00           H
ATOM   4503  CB  ILE A 278      50.290  36.920  47.170  1.00  0.00           C
ATOM   4504  HB  ILE A 278      49.510  36.740  46.390  1.00  0.00           H
ATOM   4505  CG2 ILE A 278      51.700  36.470  46.690  1.00  0.00           C
ATOM   4506 HG21 ILE A 278      51.770  35.380  46.500  1.00  0.00           H
ATOM   4507 HG22 ILE A 278      52.470  36.790  47.430  1.00  0.00           H
ATOM   4508 HG23 ILE A 278      51.940  37.020  45.750  1.00  0.00           H
ATOM   4509  CG1 ILE A 278      49.830  36.150  48.340  1.00  0.00           C
ATOM   4510 HG11 ILE A 278      50.400  36.380  49.270  1.00  0.00           H
ATOM   4511 HG12 ILE A 278      49.980  35.070  48.110  1.00  0.00           H
ATOM   4512  CD  ILE A 278      48.370  36.320  48.790  1.00  0.00           C
ATOM   4513  HD1 ILE A 278      48.230  35.740  49.720  1.00  0.00           H
ATOM   4514  HD2 ILE A 278      47.720  35.950  47.960  1.00  0.00           H
ATOM   4515  HD3 ILE A 278      48.180  37.390  49.000  1.00  0.00           H
ATOM   4516  C   ILE A 278      51.040  39.010  48.620  1.00  0.00           C
ATOM   4517  O   ILE A 278      50.420  39.310  49.630  1.00  0.00           O
ATOM   4518  N   THR A 279      52.330  39.250  48.530  1.00  0.00           N
ATOM   4519  HN  THR A 279      52.860  39.020  47.720  1.00  0.00           H
ATOM   4520  CA  THR A 279      53.090  39.890  49.700  1.00  0.00           C
ATOM   4521  HA  THR A 279      52.990  39.340  50.630  1.00  0.00           H
ATOM   4522  CB  THR A 279      54.590  39.770  49.430  1.00  0.00           C
ATOM   4523  HB  THR A 279      55.150  40.380  50.180  1.00  0.00           H
ATOM   4524  OG1 THR A 279      55.010  40.420  48.230  1.00  0.00           O
ATOM   4525  HG1 THR A 279      54.780  39.860  47.480  1.00  0.00           H
ATOM   4526  CG2 THR A 279      55.090  38.290  49.440  1.00  0.00           C
ATOM   4527 HG21 THR A 279      54.730  37.890  48.480  1.00  0.00           H
ATOM   4528 HG22 THR A 279      54.470  37.770  50.200  1.00  0.00           H
ATOM   4529 HG23 THR A 279      56.180  38.170  49.570  1.00  0.00           H
ATOM   4530  C   THR A 279      52.720  41.270  50.120  1.00  0.00           C
ATOM   4531  O   THR A 279      52.850  41.670  51.280  1.00  0.00           O
ATOM   4532  N   LEU A 280      52.220  42.150  49.200  1.00  0.00           N
ATOM   4533  HN  LEU A 280      52.200  41.930  48.230  1.00  0.00           H
ATOM   4534  CA  LEU A 280      51.700  43.500  49.440  1.00  0.00           C
ATOM   4535  HA  LEU A 280      52.460  44.100  49.930  1.00  0.00           H
ATOM   4536  CB  LEU A 280      51.400  44.210  48.140  1.00  0.00           C
ATOM   4537  HB1 LEU A 280      50.610  43.640  47.590  1.00  0.00           H
ATOM   4538  HB2 LEU A 280      52.280  44.260  47.470  1.00  0.00           H
ATOM   4539  CG  LEU A 280      50.880  45.710  48.180  1.00  0.00           C
ATOM   4540  HG  LEU A 280      49.840  45.730  48.560  1.00  0.00           H
ATOM   4541  CD1 LEU A 280      51.840  46.540  49.020  1.00  0.00           C
ATOM   4542 HD11 LEU A 280      51.340  47.520  49.110  1.00  0.00           H
ATOM   4543 HD12 LEU A 280      52.900  46.710  48.720  1.00  0.00           H
ATOM   4544 HD13 LEU A 280      51.910  46.170  50.070  1.00  0.00           H
ATOM   4545  CD2 LEU A 280      50.770  46.420  46.890  1.00  0.00           C
ATOM   4546 HD21 LEU A 280      51.720  46.580  46.320  1.00  0.00           H
ATOM   4547 HD22 LEU A 280      50.240  47.390  46.960  1.00  0.00           H
ATOM   4548 HD23 LEU A 280      50.160  45.790  46.210  1.00  0.00           H
ATOM   4549  C   LEU A 280      50.550  43.460  50.420  1.00  0.00           C
ATOM   4550  O   LEU A 280      50.460  44.310  51.320  1.00  0.00           O
ATOM   4551  N   SER A 281      49.670  42.420  50.290  1.00  0.00           N
ATOM   4552  HN  SER A 281      49.700  41.740  49.570  1.00  0.00           H
ATOM   4553  CA  SER A 281      48.530  42.310  51.110  1.00  0.00           C
ATOM   4554  HA  SER A 281      48.010  43.240  51.300  1.00  0.00           H
ATOM   4555  CB  SER A 281      47.550  41.300  50.580  1.00  0.00           C
ATOM   4556  HB1 SER A 281      46.750  41.040  51.280  1.00  0.00           H
ATOM   4557  HB2 SER A 281      48.090  40.480  50.050  1.00  0.00           H
ATOM   4558  OG  SER A 281      46.770  41.860  49.490  1.00  0.00           O
ATOM   4559  HG1 SER A 281      46.010  42.280  49.880  1.00  0.00           H
ATOM   4560  C   SER A 281      48.690  42.120  52.600  1.00  0.00           C
ATOM   4561  O   SER A 281      47.900  42.510  53.420  1.00  0.00           O
ATOM   4562  N   PHE A 282      49.870  41.530  53.040  1.00  0.00           N
ATOM   4563  HN  PHE A 282      50.540  41.030  52.480  1.00  0.00           H
ATOM   4564  CA  PHE A 282      50.350  41.540  54.420  1.00  0.00           C
ATOM   4565  HA  PHE A 282      49.690  40.960  55.050  1.00  0.00           H
ATOM   4566  CB  PHE A 282      51.780  40.910  54.520  1.00  0.00           C
ATOM   4567  HB1 PHE A 282      52.060  40.720  55.580  1.00  0.00           H
ATOM   4568  HB2 PHE A 282      52.500  41.620  54.050  1.00  0.00           H
ATOM   4569  CG  PHE A 282      52.050  39.600  53.810  1.00  0.00           C
ATOM   4570  CD1 PHE A 282      51.040  38.630  53.690  1.00  0.00           C
ATOM   4571  HD1 PHE A 282      50.010  38.900  53.900  1.00  0.00           H
ATOM   4572  CE1 PHE A 282      51.220  37.330  53.300  1.00  0.00           C
ATOM   4573  HE1 PHE A 282      50.470  36.560  53.210  1.00  0.00           H
ATOM   4574  CZ  PHE A 282      52.500  37.000  52.920  1.00  0.00           C
ATOM   4575  HZ  PHE A 282      52.650  35.990  52.550  1.00  0.00           H
ATOM   4576  CD2 PHE A 282      53.360  39.170  53.620  1.00  0.00           C
ATOM   4577  HD2 PHE A 282      54.170  39.860  53.750  1.00  0.00           H
ATOM   4578  CE2 PHE A 282      53.590  37.900  53.060  1.00  0.00           C
ATOM   4579  HE2 PHE A 282      54.560  37.510  52.800  1.00  0.00           H
ATOM   4580  C   PHE A 282      50.330  42.860  55.100  1.00  0.00           C
ATOM   4581  O   PHE A 282      50.060  42.960  56.220  1.00  0.00           O
ATOM   4582  N   THR A 283      50.680  44.020  54.380  1.00  0.00           N
ATOM   4583  HN  THR A 283      50.860  43.880  53.410  1.00  0.00           H
ATOM   4584  CA  THR A 283      51.000  45.310  55.030  1.00  0.00           C
ATOM   4585  HA  THR A 283      51.820  45.100  55.690  1.00  0.00           H
ATOM   4586  CB  THR A 283      51.280  46.500  54.000  1.00  0.00           C
ATOM   4587  HB  THR A 283      51.250  47.520  54.450  1.00  0.00           H
ATOM   4588  OG1 THR A 283      50.410  46.520  52.870  1.00  0.00           O
ATOM   4589  HG1 THR A 283      50.710  45.760  52.370  1.00  0.00           H
ATOM   4590  CG2 THR A 283      52.700  46.400  53.430  1.00  0.00           C
ATOM   4591 HG21 THR A 283      52.810  47.230  52.710  1.00  0.00           H
ATOM   4592 HG22 THR A 283      52.930  45.440  52.920  1.00  0.00           H
ATOM   4593 HG23 THR A 283      53.530  46.430  54.170  1.00  0.00           H
ATOM   4594  C   THR A 283      49.850  45.790  55.870  1.00  0.00           C
ATOM   4595  O   THR A 283      49.960  46.170  57.030  1.00  0.00           O
ATOM   4596  N   TYR A 284      48.660  45.820  55.230  1.00  0.00           N
ATOM   4597  HN  TYR A 284      48.640  45.430  54.320  1.00  0.00           H
ATOM   4598  CA  TYR A 284      47.340  46.310  55.680  1.00  0.00           C
ATOM   4599  HA  TYR A 284      47.390  47.330  56.010  1.00  0.00           H
ATOM   4600  CB  TYR A 284      46.170  46.300  54.560  1.00  0.00           C
ATOM   4601  HB1 TYR A 284      45.220  46.800  54.820  1.00  0.00           H
ATOM   4602  HB2 TYR A 284      45.890  45.240  54.360  1.00  0.00           H
ATOM   4603  CG  TYR A 284      46.640  47.020  53.320  1.00  0.00           C
ATOM   4604  CD1 TYR A 284      46.400  48.400  53.190  1.00  0.00           C
ATOM   4605  HD1 TYR A 284      45.840  48.930  53.950  1.00  0.00           H
ATOM   4606  CE1 TYR A 284      46.810  49.090  52.000  1.00  0.00           C
ATOM   4607  HE1 TYR A 284      46.590  50.130  51.860  1.00  0.00           H
ATOM   4608  CZ  TYR A 284      47.310  48.430  50.920  1.00  0.00           C
ATOM   4609  OH  TYR A 284      47.750  49.150  49.790  1.00  0.00           O
ATOM   4610  HH  TYR A 284      47.680  48.580  49.020  1.00  0.00           H
ATOM   4611  CD2 TYR A 284      47.220  46.310  52.230  1.00  0.00           C
ATOM   4612  HD2 TYR A 284      47.410  45.280  52.480  1.00  0.00           H
ATOM   4613  CE2 TYR A 284      47.540  47.070  51.060  1.00  0.00           C
ATOM   4614  HE2 TYR A 284      47.970  46.430  50.300  1.00  0.00           H
ATOM   4615  C   TYR A 284      46.900  45.500  56.940  1.00  0.00           C
ATOM   4616  O   TYR A 284      46.200  45.990  57.760  1.00  0.00           O
ATOM   4617  N   MET A 285      47.440  44.270  57.080  1.00  0.00           N
ATOM   4618  HN  MET A 285      48.190  43.930  56.510  1.00  0.00           H
ATOM   4619  CA  MET A 285      47.050  43.490  58.270  1.00  0.00           C
ATOM   4620  HA  MET A 285      45.980  43.490  58.290  1.00  0.00           H
ATOM   4621  CB  MET A 285      47.440  41.970  58.050  1.00  0.00           C
ATOM   4622  HB1 MET A 285      46.980  41.500  58.950  1.00  0.00           H
ATOM   4623  HB2 MET A 285      48.520  41.720  57.900  1.00  0.00           H
ATOM   4624  CG  MET A 285      46.660  41.410  56.820  1.00  0.00           C
ATOM   4625  HG1 MET A 285      47.160  40.440  56.570  1.00  0.00           H
ATOM   4626  HG2 MET A 285      46.880  41.990  55.900  1.00  0.00           H
ATOM   4627  SD  MET A 285      44.850  41.200  57.020  1.00  0.00           S
ATOM   4628  CE  MET A 285      44.870  39.410  57.040  1.00  0.00           C
ATOM   4629  HE1 MET A 285      45.160  38.990  56.050  1.00  0.00           H
ATOM   4630  HE2 MET A 285      43.800  39.170  57.250  1.00  0.00           H
ATOM   4631  HE3 MET A 285      45.450  38.880  57.830  1.00  0.00           H
ATOM   4632  C   MET A 285      47.640  43.940  59.570  1.00  0.00           C
ATOM   4633  O   MET A 285      47.080  43.630  60.670  1.00  0.00           O
ATOM   4634  N   ASN A 286      48.780  44.720  59.550  1.00  0.00           N
ATOM   4635  HN  ASN A 286      49.270  44.830  58.680  1.00  0.00           H
ATOM   4636  CA  ASN A 286      49.270  45.470  60.690  1.00  0.00           C
ATOM   4637  HA  ASN A 286      49.490  44.740  61.460  1.00  0.00           H
ATOM   4638  CB  ASN A 286      50.700  46.070  60.270  1.00  0.00           C
ATOM   4639  HB1 ASN A 286      50.670  46.080  59.150  1.00  0.00           H
ATOM   4640  HB2 ASN A 286      51.550  45.380  60.430  1.00  0.00           H
ATOM   4641  CG  ASN A 286      51.030  47.350  60.950  1.00  0.00           C
ATOM   4642  OD1 ASN A 286      51.420  47.430  62.110  1.00  0.00           O
ATOM   4643  ND2 ASN A 286      50.640  48.510  60.400  1.00  0.00           N
ATOM   4644 HD21 ASN A 286      50.210  48.460  59.490  1.00  0.00           H
ATOM   4645 HD22 ASN A 286      50.590  49.400  60.870  1.00  0.00           H
ATOM   4646  C   ASN A 286      48.270  46.490  61.180  1.00  0.00           C
ATOM   4647  O   ASN A 286      48.010  46.620  62.400  1.00  0.00           O
ATOM   4648  N   SER A 287      47.660  47.290  60.280  1.00  0.00           N
ATOM   4649  HN  SER A 287      48.000  47.250  59.350  1.00  0.00           H
ATOM   4650  CA  SER A 287      46.670  48.350  60.570  1.00  0.00           C
ATOM   4651  HA  SER A 287      47.190  49.100  61.130  1.00  0.00           H
ATOM   4652  CB  SER A 287      46.180  48.950  59.260  1.00  0.00           C
ATOM   4653  HB1 SER A 287      45.520  48.240  58.720  1.00  0.00           H
ATOM   4654  HB2 SER A 287      47.000  49.210  58.550  1.00  0.00           H
ATOM   4655  OG  SER A 287      45.340  50.110  59.480  1.00  0.00           O
ATOM   4656  HG1 SER A 287      44.420  49.830  59.430  1.00  0.00           H
ATOM   4657  C   SER A 287      45.420  47.780  61.310  1.00  0.00           C
ATOM   4658  O   SER A 287      44.880  48.310  62.350  1.00  0.00           O
ATOM   4659  N   MET A 288      44.890  46.610  60.820  1.00  0.00           N
ATOM   4660  HN  MET A 288      45.320  46.130  60.050  1.00  0.00           H
ATOM   4661  CA  MET A 288      43.900  45.810  61.510  1.00  0.00           C
ATOM   4662  HA  MET A 288      42.970  46.330  61.710  1.00  0.00           H
ATOM   4663  CB  MET A 288      43.560  44.560  60.550  1.00  0.00           C
ATOM   4664  HB1 MET A 288      42.860  43.890  61.080  1.00  0.00           H
ATOM   4665  HB2 MET A 288      44.570  44.110  60.500  1.00  0.00           H
ATOM   4666  CG  MET A 288      42.980  44.900  59.130  1.00  0.00           C
ATOM   4667  HG1 MET A 288      42.980  43.870  58.700  1.00  0.00           H
ATOM   4668  HG2 MET A 288      43.670  45.530  58.520  1.00  0.00           H
ATOM   4669  SD  MET A 288      41.260  45.590  59.160  1.00  0.00           S
ATOM   4670  CE  MET A 288      40.920  45.240  57.500  1.00  0.00           C
ATOM   4671  HE1 MET A 288      39.950  45.660  57.140  1.00  0.00           H
ATOM   4672  HE2 MET A 288      40.860  44.170  57.230  1.00  0.00           H
ATOM   4673  HE3 MET A 288      41.760  45.740  56.970  1.00  0.00           H
ATOM   4674  C   MET A 288      44.360  45.380  62.920  1.00  0.00           C
ATOM   4675  O   MET A 288      43.710  45.560  63.910  1.00  0.00           O
ATOM   4676  N   LEU A 289      45.560  44.810  63.030  1.00  0.00           N
ATOM   4677  HN  LEU A 289      46.090  44.590  62.210  1.00  0.00           H
ATOM   4678  CA  LEU A 289      46.240  44.590  64.250  1.00  0.00           C
ATOM   4679  HA  LEU A 289      45.600  44.000  64.890  1.00  0.00           H
ATOM   4680  CB  LEU A 289      47.520  43.730  64.040  1.00  0.00           C
ATOM   4681  HB1 LEU A 289      48.130  43.830  64.960  1.00  0.00           H
ATOM   4682  HB2 LEU A 289      47.980  44.190  63.140  1.00  0.00           H
ATOM   4683  CG  LEU A 289      47.340  42.210  63.790  1.00  0.00           C
ATOM   4684  HG  LEU A 289      46.580  42.160  62.990  1.00  0.00           H
ATOM   4685  CD1 LEU A 289      48.630  41.570  63.190  1.00  0.00           C
ATOM   4686 HD11 LEU A 289      48.980  42.190  62.340  1.00  0.00           H
ATOM   4687 HD12 LEU A 289      48.360  40.540  62.860  1.00  0.00           H
ATOM   4688 HD13 LEU A 289      49.450  41.440  63.930  1.00  0.00           H
ATOM   4689  CD2 LEU A 289      46.920  41.510  65.100  1.00  0.00           C
ATOM   4690 HD21 LEU A 289      47.130  40.410  65.090  1.00  0.00           H
ATOM   4691 HD22 LEU A 289      45.870  41.820  65.320  1.00  0.00           H
ATOM   4692 HD23 LEU A 289      47.550  41.970  65.900  1.00  0.00           H
ATOM   4693  C   LEU A 289      46.530  45.720  65.290  1.00  0.00           C
ATOM   4694  O   LEU A 289      46.390  45.480  66.470  1.00  0.00           O
ATOM   4695  N   ASP A 290      46.910  46.970  65.000  1.00  0.00           N
ATOM   4696  HN  ASP A 290      46.920  47.340  64.080  1.00  0.00           H
ATOM   4697  CA  ASP A 290      47.380  48.010  65.890  1.00  0.00           C
ATOM   4698  HA  ASP A 290      48.280  47.620  66.360  1.00  0.00           H
ATOM   4699  CB  ASP A 290      47.820  49.270  65.090  1.00  0.00           C
ATOM   4700  HB1 ASP A 290      48.220  50.020  65.820  1.00  0.00           H
ATOM   4701  HB2 ASP A 290      46.940  49.760  64.650  1.00  0.00           H
ATOM   4702  CG  ASP A 290      48.850  49.000  64.040  1.00  0.00           C
ATOM   4703  OD1 ASP A 290      48.870  49.380  62.860  1.00  0.00           O
ATOM   4704  OD2 ASP A 290      49.930  48.300  64.530  1.00  0.00           O
ATOM   4705  HD2 ASP A 290      50.490  48.000  63.810  1.00  0.00           H
ATOM   4706  C   ASP A 290      46.450  48.370  67.040  1.00  0.00           C
ATOM   4707  O   ASP A 290      47.070  48.530  68.080  1.00  0.00           O
ATOM   4708  N   PRO A 291      45.110  48.520  66.960  1.00  0.00           N
ATOM   4709  CD  PRO A 291      44.450  49.020  65.740  1.00  0.00           C
ATOM   4710  HD1 PRO A 291      44.580  48.380  64.840  1.00  0.00           H
ATOM   4711  HD2 PRO A 291      44.630  50.090  65.490  1.00  0.00           H
ATOM   4712  CA  PRO A 291      44.330  48.720  68.130  1.00  0.00           C
ATOM   4713  HA  PRO A 291      44.790  49.420  68.810  1.00  0.00           H
ATOM   4714  CB  PRO A 291      42.920  49.160  67.560  1.00  0.00           C
ATOM   4715  HB1 PRO A 291      42.820  50.260  67.710  1.00  0.00           H
ATOM   4716  HB2 PRO A 291      42.000  48.700  67.960  1.00  0.00           H
ATOM   4717  CG  PRO A 291      42.930  48.860  66.050  1.00  0.00           C
ATOM   4718  HG1 PRO A 291      42.560  47.820  65.890  1.00  0.00           H
ATOM   4719  HG2 PRO A 291      42.210  49.550  65.580  1.00  0.00           H
ATOM   4720  C   PRO A 291      44.200  47.290  68.840  1.00  0.00           C
ATOM   4721  O   PRO A 291      44.180  47.260  70.050  1.00  0.00           O
ATOM   4722  N   VAL A 292      44.130  46.140  68.140  1.00  0.00           N
ATOM   4723  HN  VAL A 292      44.290  46.070  67.160  1.00  0.00           H
ATOM   4724  CA  VAL A 292      44.120  44.790  68.780  1.00  0.00           C
ATOM   4725  HA  VAL A 292      43.310  44.840  69.500  1.00  0.00           H
ATOM   4726  CB  VAL A 292      43.810  43.640  67.760  1.00  0.00           C
ATOM   4727  HB  VAL A 292      44.630  43.530  67.020  1.00  0.00           H
ATOM   4728  CG1 VAL A 292      43.530  42.330  68.440  1.00  0.00           C
ATOM   4729 HG11 VAL A 292      44.270  42.150  69.250  1.00  0.00           H
ATOM   4730 HG12 VAL A 292      43.480  41.470  67.730  1.00  0.00           H
ATOM   4731 HG13 VAL A 292      42.470  42.400  68.790  1.00  0.00           H
ATOM   4732  CG2 VAL A 292      42.550  44.110  66.940  1.00  0.00           C
ATOM   4733 HG21 VAL A 292      42.360  43.340  66.160  1.00  0.00           H
ATOM   4734 HG22 VAL A 292      42.760  45.030  66.340  1.00  0.00           H
ATOM   4735 HG23 VAL A 292      41.720  44.200  67.680  1.00  0.00           H
ATOM   4736  C   VAL A 292      45.330  44.530  69.600  1.00  0.00           C
ATOM   4737  O   VAL A 292      45.290  44.100  70.730  1.00  0.00           O
ATOM   4738  N   VAL A 293      46.570  44.910  69.090  1.00  0.00           N
ATOM   4739  HN  VAL A 293      46.540  45.080  68.100  1.00  0.00           H
ATOM   4740  CA  VAL A 293      47.810  44.870  69.850  1.00  0.00           C
ATOM   4741  HA  VAL A 293      47.950  43.810  70.080  1.00  0.00           H
ATOM   4742  CB  VAL A 293      49.050  45.250  69.010  1.00  0.00           C
ATOM   4743  HB  VAL A 293      48.810  46.230  68.550  1.00  0.00           H
ATOM   4744  CG1 VAL A 293      50.320  45.560  69.860  1.00  0.00           C
ATOM   4745 HG11 VAL A 293      50.100  46.370  70.580  1.00  0.00           H
ATOM   4746 HG12 VAL A 293      51.170  45.910  69.230  1.00  0.00           H
ATOM   4747 HG13 VAL A 293      50.590  44.620  70.370  1.00  0.00           H
ATOM   4748  CG2 VAL A 293      49.310  44.230  67.940  1.00  0.00           C
ATOM   4749 HG21 VAL A 293      49.800  43.340  68.370  1.00  0.00           H
ATOM   4750 HG22 VAL A 293      50.010  44.600  67.160  1.00  0.00           H
ATOM   4751 HG23 VAL A 293      48.350  43.910  67.470  1.00  0.00           H
ATOM   4752  C   VAL A 293      47.660  45.700  71.200  1.00  0.00           C
ATOM   4753  O   VAL A 293      48.050  45.280  72.260  1.00  0.00           O
ATOM   4754  N   TYR A 294      47.000  46.830  71.070  1.00  0.00           N
ATOM   4755  HN  TYR A 294      46.820  47.080  70.120  1.00  0.00           H
ATOM   4756  CA  TYR A 294      46.630  47.730  72.230  1.00  0.00           C
ATOM   4757  HA  TYR A 294      47.510  47.750  72.860  1.00  0.00           H
ATOM   4758  CB  TYR A 294      46.190  49.100  71.770  1.00  0.00           C
ATOM   4759  HB1 TYR A 294      45.570  49.030  70.840  1.00  0.00           H
ATOM   4760  HB2 TYR A 294      47.120  49.660  71.520  1.00  0.00           H
ATOM   4761  CG  TYR A 294      45.530  49.960  72.810  1.00  0.00           C
ATOM   4762  CD1 TYR A 294      46.200  50.720  73.790  1.00  0.00           C
ATOM   4763  HD1 TYR A 294      47.280  50.750  73.780  1.00  0.00           H
ATOM   4764  CE1 TYR A 294      45.550  51.610  74.630  1.00  0.00           C
ATOM   4765  HE1 TYR A 294      46.090  52.320  75.230  1.00  0.00           H
ATOM   4766  CZ  TYR A 294      44.190  51.710  74.540  1.00  0.00           C
ATOM   4767  OH  TYR A 294      43.510  52.610  75.450  1.00  0.00           O
ATOM   4768  HH  TYR A 294      44.080  53.050  76.090  1.00  0.00           H
ATOM   4769  CD2 TYR A 294      44.140  50.000  72.790  1.00  0.00           C
ATOM   4770  HD2 TYR A 294      43.590  49.420  72.060  1.00  0.00           H
ATOM   4771  CE2 TYR A 294      43.470  50.860  73.640  1.00  0.00           C
ATOM   4772  HE2 TYR A 294      42.400  50.870  73.740  1.00  0.00           H
ATOM   4773  C   TYR A 294      45.540  47.100  73.100  1.00  0.00           C
ATOM   4774  O   TYR A 294      45.780  47.090  74.360  1.00  0.00           O
ATOM   4775  N   TYR A 295      44.430  46.520  72.670  1.00  0.00           N
ATOM   4776  HN  TYR A 295      44.350  46.430  71.680  1.00  0.00           H
ATOM   4777  CA  TYR A 295      43.400  45.850  73.460  1.00  0.00           C
ATOM   4778  HA  TYR A 295      42.940  46.530  74.160  1.00  0.00           H
ATOM   4779  CB  TYR A 295      42.240  45.270  72.570  1.00  0.00           C
ATOM   4780  HB1 TYR A 295      41.480  44.690  73.140  1.00  0.00           H
ATOM   4781  HB2 TYR A 295      42.720  44.490  71.920  1.00  0.00           H
ATOM   4782  CG  TYR A 295      41.560  46.210  71.720  1.00  0.00           C
ATOM   4783  CD1 TYR A 295      41.000  45.820  70.480  1.00  0.00           C
ATOM   4784  HD1 TYR A 295      41.070  44.820  70.070  1.00  0.00           H
ATOM   4785  CE1 TYR A 295      40.440  46.730  69.550  1.00  0.00           C
ATOM   4786  HE1 TYR A 295      40.000  46.320  68.650  1.00  0.00           H
ATOM   4787  CZ  TYR A 295      40.310  48.100  69.960  1.00  0.00           C
ATOM   4788  OH  TYR A 295      39.750  49.120  69.150  1.00  0.00           O
ATOM   4789  HH  TYR A 295      39.600  48.780  68.260  1.00  0.00           H
ATOM   4790  CD2 TYR A 295      41.390  47.500  72.120  1.00  0.00           C
ATOM   4791  HD2 TYR A 295      41.800  47.760  73.090  1.00  0.00           H
ATOM   4792  CE2 TYR A 295      40.730  48.440  71.250  1.00  0.00           C
ATOM   4793  HE2 TYR A 295      40.730  49.490  71.510  1.00  0.00           H
ATOM   4794  C   TYR A 295      43.990  44.720  74.230  1.00  0.00           C
ATOM   4795  O   TYR A 295      43.790  44.580  75.430  1.00  0.00           O
ATOM   4796  N   PHE A 296      44.710  43.830  73.590  1.00  0.00           N
ATOM   4797  HN  PHE A 296      44.610  43.860  72.600  1.00  0.00           H
ATOM   4798  CA  PHE A 296      45.380  42.670  74.060  1.00  0.00           C
ATOM   4799  HA  PHE A 296      44.670  42.100  74.620  1.00  0.00           H
ATOM   4800  CB  PHE A 296      45.910  41.690  72.970  1.00  0.00           C
ATOM   4801  HB1 PHE A 296      46.810  41.100  73.240  1.00  0.00           H
ATOM   4802  HB2 PHE A 296      46.120  42.210  72.010  1.00  0.00           H
ATOM   4803  CG  PHE A 296      44.740  40.730  72.530  1.00  0.00           C
ATOM   4804  CD1 PHE A 296      44.880  39.350  72.560  1.00  0.00           C
ATOM   4805  HD1 PHE A 296      45.740  38.940  73.070  1.00  0.00           H
ATOM   4806  CE1 PHE A 296      43.940  38.450  71.960  1.00  0.00           C
ATOM   4807  HE1 PHE A 296      44.060  37.400  72.070  1.00  0.00           H
ATOM   4808  CZ  PHE A 296      42.790  39.000  71.410  1.00  0.00           C
ATOM   4809  HZ  PHE A 296      42.130  38.330  70.860  1.00  0.00           H
ATOM   4810  CD2 PHE A 296      43.550  41.240  72.060  1.00  0.00           C
ATOM   4811  HD2 PHE A 296      43.380  42.290  71.870  1.00  0.00           H
ATOM   4812  CE2 PHE A 296      42.600  40.390  71.500  1.00  0.00           C
ATOM   4813  HE2 PHE A 296      41.640  40.810  71.220  1.00  0.00           H
ATOM   4814  C   PHE A 296      46.450  42.910  75.090  1.00  0.00           C
ATOM   4815  O   PHE A 296      46.620  42.190  76.100  1.00  0.00           O
ATOM   4816  N   SER A 297      47.210  44.050  74.910  1.00  0.00           N
ATOM   4817  HN  SER A 297      47.200  44.560  74.060  1.00  0.00           H
ATOM   4818  CA  SER A 297      48.170  44.570  75.900  1.00  0.00           C
ATOM   4819  HA  SER A 297      48.440  43.680  76.450  1.00  0.00           H
ATOM   4820  CB  SER A 297      49.460  45.310  75.320  1.00  0.00           C
ATOM   4821  HB1 SER A 297      50.080  44.650  74.660  1.00  0.00           H
ATOM   4822  HB2 SER A 297      50.110  45.720  76.130  1.00  0.00           H
ATOM   4823  OG  SER A 297      48.980  46.460  74.530  1.00  0.00           O
ATOM   4824  HG1 SER A 297      48.470  46.130  73.790  1.00  0.00           H
ATOM   4825  C   SER A 297      47.490  45.440  76.910  1.00  0.00           C
ATOM   4826  O   SER A 297      48.180  46.010  77.800  1.00  0.00           O
ATOM   4827  N   SER A 298      46.150  45.590  76.840  1.00  0.00           N
ATOM   4828  HN  SER A 298      45.520  45.140  76.230  1.00  0.00           H
ATOM   4829  CA  SER A 298      45.350  46.220  77.880  1.00  0.00           C
ATOM   4830  HA  SER A 298      44.530  45.520  77.910  1.00  0.00           H
ATOM   4831  CB  SER A 298      45.810  46.260  79.350  1.00  0.00           C
ATOM   4832  HB1 SER A 298      46.600  47.030  79.470  1.00  0.00           H
ATOM   4833  HB2 SER A 298      46.280  45.280  79.610  1.00  0.00           H
ATOM   4834  OG  SER A 298      44.640  46.500  80.170  1.00  0.00           O
ATOM   4835  HG1 SER A 298      44.200  45.650  80.280  1.00  0.00           H
ATOM   4836  C   SER A 298      44.860  47.670  77.470  1.00  0.00           C
ATOM   4837  O   SER A 298      45.660  48.620  77.400  1.00  0.00           O
ATOM   4838  N   PRO A 299      43.550  47.890  77.250  1.00  0.00           N
ATOM   4839  CD  PRO A 299      42.420  46.990  77.460  1.00  0.00           C
ATOM   4840  HD1 PRO A 299      42.430  46.540  78.480  1.00  0.00           H
ATOM   4841  HD2 PRO A 299      42.490  46.210  76.670  1.00  0.00           H
ATOM   4842  CA  PRO A 299      42.920  49.230  76.920  1.00  0.00           C
ATOM   4843  HA  PRO A 299      43.550  49.810  76.260  1.00  0.00           H
ATOM   4844  CB  PRO A 299      41.510  48.970  76.420  1.00  0.00           C
ATOM   4845  HB1 PRO A 299      41.600  48.590  75.380  1.00  0.00           H
ATOM   4846  HB2 PRO A 299      40.830  49.850  76.480  1.00  0.00           H
ATOM   4847  CG  PRO A 299      41.070  47.830  77.410  1.00  0.00           C
ATOM   4848  HG1 PRO A 299      40.900  48.280  78.410  1.00  0.00           H
ATOM   4849  HG2 PRO A 299      40.160  47.270  77.110  1.00  0.00           H
ATOM   4850  C   PRO A 299      42.900  50.040  78.170  1.00  0.00           C
ATOM   4851  O   PRO A 299      42.350  51.150  78.170  1.00  0.00           O
ATOM   4852  N   SER A 300      43.450  49.540  79.320  1.00  0.00           N
ATOM   4853  HN  SER A 300      43.870  48.630  79.380  1.00  0.00           H
ATOM   4854  CA  SER A 300      43.650  50.370  80.510  1.00  0.00           C
ATOM   4855  HA  SER A 300      42.690  50.810  80.730  1.00  0.00           H
ATOM   4856  CB  SER A 300      44.120  49.410  81.590  1.00  0.00           C
ATOM   4857  HB1 SER A 300      44.190  49.840  82.610  1.00  0.00           H
ATOM   4858  HB2 SER A 300      45.110  49.020  81.260  1.00  0.00           H
ATOM   4859  OG  SER A 300      43.180  48.310  81.740  1.00  0.00           O
ATOM   4860  HG1 SER A 300      43.530  47.590  81.210  1.00  0.00           H
ATOM   4861  C   SER A 300      44.480  51.570  80.320  1.00  0.00           C
ATOM   4862  O   SER A 300      45.350  51.540  79.470  1.00  0.00           O
ATOM   4863  NT  SER A 300      44.250  52.700  80.990  1.00  0.00           N
ATOM   4864  HNT SER A 300      43.470  52.740  81.610  1.00  0.00           H
ATOM   4865  CAT SER A 300      45.180  53.770  81.040  1.00  0.00           C
ATOM   4866  HT1 SER A 300      46.250  53.520  81.150  1.00  0.00           H
ATOM   4867  HT2 SER A 300      44.950  54.350  81.960  1.00  0.00           H
ATOM   4868  HT3 SER A 300      45.210  54.420  80.140  1.00  0.00           H
TER
ENDMDL
