# Supplementary material for: Structural basis of hydroxycarboxylic acid receptor signaling mechanisms through ligand binding
Source: Nat Commun. 2023 Sep 22;14:5899. doi: 10.1038/s41467-023-41650-7 (PMC10516952; doi:10.1038/s41467-023-41650-7)
Supplement: Supplementary file 4 — Source Data [file 41467_2023_41650_MOESM4_ESM.zip › source file/molecular dynamics simulations trajectories/without_gsk_run2/without_gsk_run2_400ns.pdb]

REMARK    GENERATED BY TRJCONV
TITLE     Title t= 400000.00000 step= 200000000
REMARK    THIS IS A SIMULATION BOX
CRYST1   95.491   95.491  112.646  90.00  90.00  90.00 P 1           1
MODEL        1
ATOM      1  CAY HSD A   9      47.520  40.780  28.650  1.00  0.00           C
ATOM      2  HY1 HSD A   9      47.920  41.120  29.630  1.00  0.00           H
ATOM      3  HY2 HSD A   9      48.170  39.940  28.340  1.00  0.00           H
ATOM      4  HY3 HSD A   9      46.440  40.480  28.720  1.00  0.00           H
ATOM      5  CY  HSD A   9      47.650  41.860  27.590  1.00  0.00           C
ATOM      6  OY  HSD A   9      47.310  41.660  26.460  1.00  0.00           O
ATOM      7  N   HSD A   9      48.080  43.090  27.890  1.00  0.00           N
ATOM      8  HN  HSD A   9      48.450  43.200  28.810  1.00  0.00           H
ATOM      9  CA  HSD A   9      48.080  44.310  27.050  1.00  0.00           C
ATOM     10  HA  HSD A   9      48.040  44.050  26.000  1.00  0.00           H
ATOM     11  CB  HSD A   9      46.810  45.140  27.330  1.00  0.00           C
ATOM     12  HB1 HSD A   9      46.710  45.980  26.600  1.00  0.00           H
ATOM     13  HB2 HSD A   9      46.760  45.470  28.390  1.00  0.00           H
ATOM     14  ND1 HSD A   9      44.780  44.280  26.220  1.00  0.00           N
ATOM     15  HD1 HSD A   9      45.010  44.630  25.300  1.00  0.00           H
ATOM     16  CG  HSD A   9      45.520  44.380  27.340  1.00  0.00           C
ATOM     17  CE1 HSD A   9      43.680  43.540  26.590  1.00  0.00           C
ATOM     18  HE1 HSD A   9      42.840  43.490  25.900  1.00  0.00           H
ATOM     19  NE2 HSD A   9      43.710  43.250  27.830  1.00  0.00           N
ATOM     20  CD2 HSD A   9      44.830  43.680  28.350  1.00  0.00           C
ATOM     21  HD2 HSD A   9      45.080  43.520  29.390  1.00  0.00           H
ATOM     22  C   HSD A   9      49.320  45.120  27.340  1.00  0.00           C
ATOM     23  O   HSD A   9      49.650  45.210  28.490  1.00  0.00           O
ATOM     24  N   PHE A  10      49.910  45.770  26.360  1.00  0.00           N
ATOM     25  HN  PHE A  10      49.590  45.750  25.410  1.00  0.00           H
ATOM     26  CA  PHE A  10      50.980  46.740  26.450  1.00  0.00           C
ATOM     27  HA  PHE A  10      51.500  46.620  27.390  1.00  0.00           H
ATOM     28  CB  PHE A  10      52.030  46.480  25.310  1.00  0.00           C
ATOM     29  HB1 PHE A  10      51.730  46.810  24.290  1.00  0.00           H
ATOM     30  HB2 PHE A  10      52.170  45.380  25.250  1.00  0.00           H
ATOM     31  CG  PHE A  10      53.390  47.030  25.480  1.00  0.00           C
ATOM     32  CD1 PHE A  10      54.120  47.480  24.330  1.00  0.00           C
ATOM     33  HD1 PHE A  10      53.580  47.500  23.400  1.00  0.00           H
ATOM     34  CE1 PHE A  10      55.410  47.930  24.500  1.00  0.00           C
ATOM     35  HE1 PHE A  10      56.030  48.300  23.700  1.00  0.00           H
ATOM     36  CZ  PHE A  10      56.060  47.790  25.770  1.00  0.00           C
ATOM     37  HZ  PHE A  10      57.110  48.030  25.890  1.00  0.00           H
ATOM     38  CD2 PHE A  10      54.030  47.030  26.750  1.00  0.00           C
ATOM     39  HD2 PHE A  10      53.550  46.730  27.670  1.00  0.00           H
ATOM     40  CE2 PHE A  10      55.440  47.310  26.830  1.00  0.00           C
ATOM     41  HE2 PHE A  10      55.990  47.180  27.750  1.00  0.00           H
ATOM     42  C   PHE A  10      50.320  48.100  26.280  1.00  0.00           C
ATOM     43  O   PHE A  10      49.820  48.500  25.190  1.00  0.00           O
ATOM     44  N   LEU A  11      50.200  48.950  27.300  1.00  0.00           N
ATOM     45  HN  LEU A  11      50.610  48.680  28.170  1.00  0.00           H
ATOM     46  CA  LEU A  11      49.290  50.080  27.370  1.00  0.00           C
ATOM     47  HA  LEU A  11      49.020  50.310  26.350  1.00  0.00           H
ATOM     48  CB  LEU A  11      47.920  49.720  27.980  1.00  0.00           C
ATOM     49  HB1 LEU A  11      47.440  50.730  27.990  1.00  0.00           H
ATOM     50  HB2 LEU A  11      47.990  49.420  29.040  1.00  0.00           H
ATOM     51  CG  LEU A  11      47.040  48.680  27.260  1.00  0.00           C
ATOM     52  HG  LEU A  11      47.600  47.730  27.160  1.00  0.00           H
ATOM     53  CD1 LEU A  11      45.830  48.220  28.130  1.00  0.00           C
ATOM     54 HD11 LEU A  11      45.300  47.330  27.750  1.00  0.00           H
ATOM     55 HD12 LEU A  11      45.140  49.070  28.320  1.00  0.00           H
ATOM     56 HD13 LEU A  11      46.060  47.940  29.190  1.00  0.00           H
ATOM     57  CD2 LEU A  11      46.460  49.210  25.900  1.00  0.00           C
ATOM     58 HD21 LEU A  11      45.730  50.020  26.110  1.00  0.00           H
ATOM     59 HD22 LEU A  11      45.810  48.420  25.490  1.00  0.00           H
ATOM     60 HD23 LEU A  11      47.290  49.480  25.210  1.00  0.00           H
ATOM     61  C   LEU A  11      50.010  51.280  28.060  1.00  0.00           C
ATOM     62  O   LEU A  11      51.020  51.080  28.680  1.00  0.00           O
ATOM     63  N   GLU A  12      49.580  52.540  27.940  1.00  0.00           N
ATOM     64  HN  GLU A  12      48.680  52.860  27.630  1.00  0.00           H
ATOM     65  CA  GLU A  12      50.380  53.620  28.300  1.00  0.00           C
ATOM     66  HA  GLU A  12      51.440  53.430  28.360  1.00  0.00           H
ATOM     67  CB  GLU A  12      50.340  54.760  27.200  1.00  0.00           C
ATOM     68  HB1 GLU A  12      50.730  55.740  27.520  1.00  0.00           H
ATOM     69  HB2 GLU A  12      49.290  54.910  26.860  1.00  0.00           H
ATOM     70  CG  GLU A  12      51.260  54.390  26.000  1.00  0.00           C
ATOM     71  HG1 GLU A  12      51.040  53.350  25.670  1.00  0.00           H
ATOM     72  HG2 GLU A  12      52.360  54.430  26.170  1.00  0.00           H
ATOM     73  CD  GLU A  12      50.970  55.230  24.770  1.00  0.00           C
ATOM     74  OE1 GLU A  12      51.770  56.220  24.530  1.00  0.00           O
ATOM     75  OE2 GLU A  12      49.930  54.870  24.120  1.00  0.00           O
ATOM     76  C   GLU A  12      50.040  54.230  29.650  1.00  0.00           C
ATOM     77  O   GLU A  12      48.970  54.830  29.840  1.00  0.00           O
ATOM     78  N   ILE A  13      51.000  54.010  30.620  1.00  0.00           N
ATOM     79  HN  ILE A  13      51.810  53.540  30.300  1.00  0.00           H
ATOM     80  CA  ILE A  13      51.010  54.430  32.060  1.00  0.00           C
ATOM     81  HA  ILE A  13      49.990  54.620  32.350  1.00  0.00           H
ATOM     82  CB  ILE A  13      51.560  53.390  33.030  1.00  0.00           C
ATOM     83  HB  ILE A  13      52.660  53.310  32.920  1.00  0.00           H
ATOM     84  CG2 ILE A  13      51.290  53.760  34.480  1.00  0.00           C
ATOM     85 HG21 ILE A  13      51.770  53.100  35.230  1.00  0.00           H
ATOM     86 HG22 ILE A  13      50.180  53.790  34.560  1.00  0.00           H
ATOM     87 HG23 ILE A  13      51.590  54.770  34.800  1.00  0.00           H
ATOM     88  CG1 ILE A  13      51.250  51.910  32.710  1.00  0.00           C
ATOM     89 HG11 ILE A  13      51.700  51.250  33.470  1.00  0.00           H
ATOM     90 HG12 ILE A  13      51.700  51.620  31.730  1.00  0.00           H
ATOM     91  CD  ILE A  13      49.680  51.590  32.630  1.00  0.00           C
ATOM     92  HD1 ILE A  13      49.490  50.510  32.600  1.00  0.00           H
ATOM     93  HD2 ILE A  13      49.290  52.060  31.680  1.00  0.00           H
ATOM     94  HD3 ILE A  13      49.180  51.990  33.530  1.00  0.00           H
ATOM     95  C   ILE A  13      51.800  55.690  32.230  1.00  0.00           C
ATOM     96  O   ILE A  13      53.000  55.710  31.850  1.00  0.00           O
ATOM     97  N   ASP A  14      51.150  56.760  32.680  1.00  0.00           N
ATOM     98  HN  ASP A  14      50.190  56.710  32.900  1.00  0.00           H
ATOM     99  CA  ASP A  14      51.790  58.120  32.880  1.00  0.00           C
ATOM    100  HA  ASP A  14      51.010  58.850  32.930  1.00  0.00           H
ATOM    101  CB  ASP A  14      52.590  58.080  34.180  1.00  0.00           C
ATOM    102  HB1 ASP A  14      53.020  59.100  34.340  1.00  0.00           H
ATOM    103  HB2 ASP A  14      53.480  57.430  34.020  1.00  0.00           H
ATOM    104  CG  ASP A  14      52.000  57.690  35.460  1.00  0.00           C
ATOM    105  OD1 ASP A  14      52.670  57.250  36.430  1.00  0.00           O
ATOM    106  OD2 ASP A  14      50.790  58.020  35.580  1.00  0.00           O
ATOM    107  C   ASP A  14      52.560  58.640  31.650  1.00  0.00           C
ATOM    108  O   ASP A  14      53.620  59.200  31.820  1.00  0.00           O
ATOM    109  N   LYS A  15      52.030  58.370  30.480  1.00  0.00           N
ATOM    110  HN  LYS A  15      51.220  57.800  30.580  1.00  0.00           H
ATOM    111  CA  LYS A  15      52.550  58.600  29.150  1.00  0.00           C
ATOM    112  HA  LYS A  15      51.800  58.360  28.420  1.00  0.00           H
ATOM    113  CB  LYS A  15      52.870  60.080  28.870  1.00  0.00           C
ATOM    114  HB1 LYS A  15      53.380  60.270  27.910  1.00  0.00           H
ATOM    115  HB2 LYS A  15      53.670  60.400  29.580  1.00  0.00           H
ATOM    116  CG  LYS A  15      51.610  60.950  28.980  1.00  0.00           C
ATOM    117  HG1 LYS A  15      51.190  60.960  30.010  1.00  0.00           H
ATOM    118  HG2 LYS A  15      50.790  60.510  28.380  1.00  0.00           H
ATOM    119  CD  LYS A  15      51.960  62.440  28.570  1.00  0.00           C
ATOM    120  HD1 LYS A  15      52.440  62.370  27.560  1.00  0.00           H
ATOM    121  HD2 LYS A  15      52.610  62.830  29.370  1.00  0.00           H
ATOM    122  CE  LYS A  15      50.680  63.170  28.420  1.00  0.00           C
ATOM    123  HE1 LYS A  15      51.040  64.230  28.490  1.00  0.00           H
ATOM    124  HE2 LYS A  15      50.010  62.930  29.270  1.00  0.00           H
ATOM    125  NZ  LYS A  15      49.910  62.970  27.120  1.00  0.00           N
ATOM    126  HZ1 LYS A  15      49.150  63.690  27.120  1.00  0.00           H
ATOM    127  HZ2 LYS A  15      49.540  62.000  27.110  1.00  0.00           H
ATOM    128  HZ3 LYS A  15      50.530  63.170  26.310  1.00  0.00           H
ATOM    129  C   LYS A  15      53.680  57.580  28.640  1.00  0.00           C
ATOM    130  O   LYS A  15      54.340  57.870  27.610  1.00  0.00           O
ATOM    131  N   LYS A  16      53.890  56.380  29.320  1.00  0.00           N
ATOM    132  HN  LYS A  16      53.440  56.110  30.160  1.00  0.00           H
ATOM    133  CA  LYS A  16      54.970  55.430  28.870  1.00  0.00           C
ATOM    134  HA  LYS A  16      55.380  55.630  27.890  1.00  0.00           H
ATOM    135  CB  LYS A  16      56.100  55.340  29.920  1.00  0.00           C
ATOM    136  HB1 LYS A  16      56.060  56.340  30.410  1.00  0.00           H
ATOM    137  HB2 LYS A  16      57.040  55.060  29.390  1.00  0.00           H
ATOM    138  CG  LYS A  16      55.930  54.310  31.130  1.00  0.00           C
ATOM    139  HG1 LYS A  16      56.220  53.360  30.650  1.00  0.00           H
ATOM    140  HG2 LYS A  16      54.840  54.260  31.290  1.00  0.00           H
ATOM    141  CD  LYS A  16      56.760  54.780  32.340  1.00  0.00           C
ATOM    142  HD1 LYS A  16      57.750  55.070  31.940  1.00  0.00           H
ATOM    143  HD2 LYS A  16      56.750  53.950  33.080  1.00  0.00           H
ATOM    144  CE  LYS A  16      55.990  55.930  33.070  1.00  0.00           C
ATOM    145  HE1 LYS A  16      54.950  55.560  33.220  1.00  0.00           H
ATOM    146  HE2 LYS A  16      55.900  56.840  32.450  1.00  0.00           H
ATOM    147  NZ  LYS A  16      56.590  56.230  34.370  1.00  0.00           N
ATOM    148  HZ1 LYS A  16      57.520  56.660  34.200  1.00  0.00           H
ATOM    149  HZ2 LYS A  16      56.860  55.400  34.950  1.00  0.00           H
ATOM    150  HZ3 LYS A  16      56.080  56.900  34.970  1.00  0.00           H
ATOM    151  C   LYS A  16      54.330  54.070  28.770  1.00  0.00           C
ATOM    152  O   LYS A  16      53.560  53.630  29.580  1.00  0.00           O
ATOM    153  N   ASN A  17      54.740  53.200  27.800  1.00  0.00           N
ATOM    154  HN  ASN A  17      55.280  53.620  27.070  1.00  0.00           H
ATOM    155  CA  ASN A  17      54.240  51.810  27.650  1.00  0.00           C
ATOM    156  HA  ASN A  17      53.190  51.790  27.880  1.00  0.00           H
ATOM    157  CB  ASN A  17      54.530  51.180  26.230  1.00  0.00           C
ATOM    158  HB1 ASN A  17      54.600  50.070  26.190  1.00  0.00           H
ATOM    159  HB2 ASN A  17      55.480  51.630  25.890  1.00  0.00           H
ATOM    160  CG  ASN A  17      53.360  51.550  25.260  1.00  0.00           C
ATOM    161  OD1 ASN A  17      53.660  52.200  24.260  1.00  0.00           O
ATOM    162  ND2 ASN A  17      52.160  51.020  25.450  1.00  0.00           N
ATOM    163 HD21 ASN A  17      51.450  51.440  24.880  1.00  0.00           H
ATOM    164 HD22 ASN A  17      51.920  50.340  26.150  1.00  0.00           H
ATOM    165  C   ASN A  17      54.730  50.810  28.720  1.00  0.00           C
ATOM    166  O   ASN A  17      55.950  50.540  28.880  1.00  0.00           O
ATOM    167  N   CYS A  18      53.850  50.190  29.450  1.00  0.00           N
ATOM    168  HN  CYS A  18      52.910  50.360  29.190  1.00  0.00           H
ATOM    169  CA  CYS A  18      54.190  49.220  30.400  1.00  0.00           C
ATOM    170  HA  CYS A  18      55.150  48.820  30.110  1.00  0.00           H
ATOM    171  CB  CYS A  18      54.170  49.760  31.860  1.00  0.00           C
ATOM    172  HB1 CYS A  18      54.350  49.010  32.670  1.00  0.00           H
ATOM    173  HB2 CYS A  18      53.140  50.120  32.050  1.00  0.00           H
ATOM    174  SG  CYS A  18      55.330  51.140  32.000  1.00  0.00           S
ATOM    175  C   CYS A  18      53.180  48.050  30.130  1.00  0.00           C
ATOM    176  O   CYS A  18      52.170  48.200  29.380  1.00  0.00           O
ATOM    177  N   CYS A  19      53.410  46.890  30.750  1.00  0.00           N
ATOM    178  HN  CYS A  19      54.120  46.860  31.450  1.00  0.00           H
ATOM    179  CA  CYS A  19      52.800  45.630  30.440  1.00  0.00           C
ATOM    180  HA  CYS A  19      52.370  45.600  29.450  1.00  0.00           H
ATOM    181  CB  CYS A  19      53.760  44.480  30.490  1.00  0.00           C
ATOM    182  HB1 CYS A  19      53.150  43.570  30.300  1.00  0.00           H
ATOM    183  HB2 CYS A  19      54.280  44.450  31.470  1.00  0.00           H
ATOM    184  SG  CYS A  19      55.110  44.610  29.310  1.00  0.00           S
ATOM    185  C   CYS A  19      51.730  45.370  31.480  1.00  0.00           C
ATOM    186  O   CYS A  19      52.060  45.430  32.630  1.00  0.00           O
ATOM    187  N   VAL A  20      50.430  45.250  31.060  1.00  0.00           N
ATOM    188  HN  VAL A  20      50.240  45.380  30.080  1.00  0.00           H
ATOM    189  CA  VAL A  20      49.310  45.060  31.990  1.00  0.00           C
ATOM    190  HA  VAL A  20      49.660  45.350  32.970  1.00  0.00           H
ATOM    191  CB  VAL A  20      48.040  45.960  31.650  1.00  0.00           C
ATOM    192  HB  VAL A  20      47.720  45.670  30.630  1.00  0.00           H
ATOM    193  CG1 VAL A  20      46.960  45.830  32.670  1.00  0.00           C
ATOM    194 HG11 VAL A  20      46.200  46.620  32.530  1.00  0.00           H
ATOM    195 HG12 VAL A  20      47.240  45.980  33.720  1.00  0.00           H
ATOM    196 HG13 VAL A  20      46.410  44.860  32.690  1.00  0.00           H
ATOM    197  CG2 VAL A  20      48.580  47.410  31.450  1.00  0.00           C
ATOM    198 HG21 VAL A  20      47.730  48.110  31.560  1.00  0.00           H
ATOM    199 HG22 VAL A  20      49.140  47.400  30.490  1.00  0.00           H
ATOM    200 HG23 VAL A  20      49.360  47.620  32.220  1.00  0.00           H
ATOM    201  C   VAL A  20      48.980  43.610  31.890  1.00  0.00           C
ATOM    202  O   VAL A  20      48.950  43.090  30.800  1.00  0.00           O
ATOM    203  N   PHE A  21      48.810  42.810  33.000  1.00  0.00           N
ATOM    204  HN  PHE A  21      48.910  43.100  33.950  1.00  0.00           H
ATOM    205  CA  PHE A  21      48.480  41.380  32.930  1.00  0.00           C
ATOM    206  HA  PHE A  21      48.540  41.060  31.910  1.00  0.00           H
ATOM    207  CB  PHE A  21      49.520  40.550  33.800  1.00  0.00           C
ATOM    208  HB1 PHE A  21      49.270  39.460  33.730  1.00  0.00           H
ATOM    209  HB2 PHE A  21      49.460  40.880  34.850  1.00  0.00           H
ATOM    210  CG  PHE A  21      50.980  40.840  33.360  1.00  0.00           C
ATOM    211  CD1 PHE A  21      51.680  41.980  33.790  1.00  0.00           C
ATOM    212  HD1 PHE A  21      51.280  42.710  34.490  1.00  0.00           H
ATOM    213  CE1 PHE A  21      52.940  42.300  33.180  1.00  0.00           C
ATOM    214  HE1 PHE A  21      53.400  43.210  33.560  1.00  0.00           H
ATOM    215  CZ  PHE A  21      53.520  41.440  32.330  1.00  0.00           C
ATOM    216  HZ  PHE A  21      54.550  41.550  32.020  1.00  0.00           H
ATOM    217  CD2 PHE A  21      51.580  39.960  32.390  1.00  0.00           C
ATOM    218  HD2 PHE A  21      51.200  38.990  32.070  1.00  0.00           H
ATOM    219  CE2 PHE A  21      52.890  40.250  31.950  1.00  0.00           C
ATOM    220  HE2 PHE A  21      53.500  39.620  31.320  1.00  0.00           H
ATOM    221  C   PHE A  21      47.050  40.990  33.250  1.00  0.00           C
ATOM    222  O   PHE A  21      46.410  41.650  34.080  1.00  0.00           O
ATOM    223  N   ARG A  22      46.480  40.000  32.610  1.00  0.00           N
ATOM    224  HN  ARG A  22      47.090  39.560  31.950  1.00  0.00           H
ATOM    225  CA  ARG A  22      45.110  39.600  32.870  1.00  0.00           C
ATOM    226  HA  ARG A  22      44.500  40.250  33.480  1.00  0.00           H
ATOM    227  CB  ARG A  22      44.350  39.530  31.570  1.00  0.00           C
ATOM    228  HB1 ARG A  22      43.340  39.150  31.850  1.00  0.00           H
ATOM    229  HB2 ARG A  22      44.840  38.820  30.880  1.00  0.00           H
ATOM    230  CG  ARG A  22      44.110  40.810  30.800  1.00  0.00           C
ATOM    231  HG1 ARG A  22      43.710  40.690  29.780  1.00  0.00           H
ATOM    232  HG2 ARG A  22      45.100  41.290  30.650  1.00  0.00           H
ATOM    233  CD  ARG A  22      43.170  41.760  31.530  1.00  0.00           C
ATOM    234  HD1 ARG A  22      43.790  42.320  32.270  1.00  0.00           H
ATOM    235  HD2 ARG A  22      42.320  41.210  32.000  1.00  0.00           H
ATOM    236  NE  ARG A  22      42.620  42.820  30.650  1.00  0.00           N
ATOM    237  HE  ARG A  22      42.950  42.890  29.700  1.00  0.00           H
ATOM    238  CZ  ARG A  22      41.480  43.450  30.900  1.00  0.00           C
ATOM    239  NH1 ARG A  22      40.900  43.670  32.100  1.00  0.00           N
ATOM    240 HH11 ARG A  22      40.070  44.220  32.130  1.00  0.00           H
ATOM    241 HH12 ARG A  22      41.150  43.200  32.930  1.00  0.00           H
ATOM    242  NH2 ARG A  22      40.940  43.980  29.850  1.00  0.00           N
ATOM    243 HH21 ARG A  22      41.050  43.520  28.980  1.00  0.00           H
ATOM    244 HH22 ARG A  22      40.120  44.530  29.940  1.00  0.00           H
ATOM    245  C   ARG A  22      44.830  38.200  33.550  1.00  0.00           C
ATOM    246  O   ARG A  22      43.680  37.760  33.640  1.00  0.00           O
ATOM    247  N   ASP A  23      45.920  37.680  34.100  1.00  0.00           N
ATOM    248  HN  ASP A  23      46.750  38.160  33.840  1.00  0.00           H
ATOM    249  CA  ASP A  23      46.120  36.410  34.830  1.00  0.00           C
ATOM    250  HA  ASP A  23      46.240  35.660  34.050  1.00  0.00           H
ATOM    251  CB  ASP A  23      47.500  36.510  35.570  1.00  0.00           C
ATOM    252  HB1 ASP A  23      47.590  35.550  36.130  1.00  0.00           H
ATOM    253  HB2 ASP A  23      47.460  37.420  36.220  1.00  0.00           H
ATOM    254  CG  ASP A  23      48.720  36.610  34.670  1.00  0.00           C
ATOM    255  OD1 ASP A  23      48.520  36.860  33.450  1.00  0.00           O
ATOM    256  OD2 ASP A  23      49.820  36.440  35.170  1.00  0.00           O
ATOM    257  C   ASP A  23      45.000  35.900  35.660  1.00  0.00           C
ATOM    258  O   ASP A  23      44.210  36.680  36.310  1.00  0.00           O
ATOM    259  N   ASP A  24      44.810  34.570  35.810  1.00  0.00           N
ATOM    260  HN  ASP A  24      45.430  33.970  35.320  1.00  0.00           H
ATOM    261  CA  ASP A  24      43.770  33.950  36.590  1.00  0.00           C
ATOM    262  HA  ASP A  24      42.830  34.440  36.410  1.00  0.00           H
ATOM    263  CB  ASP A  24      43.700  32.450  36.360  1.00  0.00           C
ATOM    264  HB1 ASP A  24      42.930  31.950  36.980  1.00  0.00           H
ATOM    265  HB2 ASP A  24      44.690  31.980  36.580  1.00  0.00           H
ATOM    266  CG  ASP A  24      43.380  32.070  34.930  1.00  0.00           C
ATOM    267  OD1 ASP A  24      43.450  30.830  34.670  1.00  0.00           O
ATOM    268  OD2 ASP A  24      43.030  32.920  34.030  1.00  0.00           O
ATOM    269  C   ASP A  24      44.020  34.150  38.150  1.00  0.00           C
ATOM    270  O   ASP A  24      43.170  34.080  39.040  1.00  0.00           O
ATOM    271  N   PHE A  25      45.280  34.460  38.560  1.00  0.00           N
ATOM    272  HN  PHE A  25      46.040  34.470  37.920  1.00  0.00           H
ATOM    273  CA  PHE A  25      45.660  34.690  39.970  1.00  0.00           C
ATOM    274  HA  PHE A  25      45.300  33.810  40.500  1.00  0.00           H
ATOM    275  CB  PHE A  25      47.240  34.730  40.130  1.00  0.00           C
ATOM    276  HB1 PHE A  25      47.690  35.550  39.540  1.00  0.00           H
ATOM    277  HB2 PHE A  25      47.530  33.780  39.620  1.00  0.00           H
ATOM    278  CG  PHE A  25      47.820  34.830  41.590  1.00  0.00           C
ATOM    279  CD1 PHE A  25      48.140  36.050  42.200  1.00  0.00           C
ATOM    280  HD1 PHE A  25      47.810  36.950  41.710  1.00  0.00           H
ATOM    281  CE1 PHE A  25      49.110  36.200  43.190  1.00  0.00           C
ATOM    282  HE1 PHE A  25      49.380  37.180  43.550  1.00  0.00           H
ATOM    283  CZ  PHE A  25      49.700  35.040  43.720  1.00  0.00           C
ATOM    284  HZ  PHE A  25      50.350  35.140  44.570  1.00  0.00           H
ATOM    285  CD2 PHE A  25      48.450  33.700  42.130  1.00  0.00           C
ATOM    286  HD2 PHE A  25      48.210  32.770  41.630  1.00  0.00           H
ATOM    287  CE2 PHE A  25      49.330  33.730  43.190  1.00  0.00           C
ATOM    288  HE2 PHE A  25      49.740  32.810  43.550  1.00  0.00           H
ATOM    289  C   PHE A  25      44.960  35.820  40.720  1.00  0.00           C
ATOM    290  O   PHE A  25      44.550  35.680  41.830  1.00  0.00           O
ATOM    291  N   ILE A  26      44.700  36.880  39.950  1.00  0.00           N
ATOM    292  HN  ILE A  26      45.050  36.820  39.020  1.00  0.00           H
ATOM    293  CA  ILE A  26      44.030  38.110  40.400  1.00  0.00           C
ATOM    294  HA  ILE A  26      44.580  38.560  41.210  1.00  0.00           H
ATOM    295  CB  ILE A  26      44.040  39.170  39.320  1.00  0.00           C
ATOM    296  HB  ILE A  26      43.610  38.740  38.390  1.00  0.00           H
ATOM    297  CG2 ILE A  26      43.200  40.490  39.640  1.00  0.00           C
ATOM    298 HG21 ILE A  26      42.990  41.140  38.770  1.00  0.00           H
ATOM    299 HG22 ILE A  26      43.650  41.180  40.380  1.00  0.00           H
ATOM    300 HG23 ILE A  26      42.210  40.100  39.960  1.00  0.00           H
ATOM    301  CG1 ILE A  26      45.500  39.510  38.910  1.00  0.00           C
ATOM    302 HG11 ILE A  26      46.250  38.700  39.080  1.00  0.00           H
ATOM    303 HG12 ILE A  26      45.870  40.390  39.490  1.00  0.00           H
ATOM    304  CD  ILE A  26      45.640  39.750  37.450  1.00  0.00           C
ATOM    305  HD1 ILE A  26      45.670  38.750  36.940  1.00  0.00           H
ATOM    306  HD2 ILE A  26      46.540  40.290  37.100  1.00  0.00           H
ATOM    307  HD3 ILE A  26      44.770  40.260  36.990  1.00  0.00           H
ATOM    308  C   ILE A  26      42.650  37.840  40.930  1.00  0.00           C
ATOM    309  O   ILE A  26      42.270  38.400  41.940  1.00  0.00           O
ATOM    310  N   VAL A  27      41.880  36.940  40.300  1.00  0.00           N
ATOM    311  HN  VAL A  27      42.270  36.470  39.520  1.00  0.00           H
ATOM    312  CA  VAL A  27      40.470  36.750  40.620  1.00  0.00           C
ATOM    313  HA  VAL A  27      40.040  37.350  41.390  1.00  0.00           H
ATOM    314  CB  VAL A  27      39.750  36.810  39.250  1.00  0.00           C
ATOM    315  HB  VAL A  27      39.760  37.880  38.970  1.00  0.00           H
ATOM    316  CG1 VAL A  27      40.420  35.960  38.120  1.00  0.00           C
ATOM    317 HG11 VAL A  27      40.500  34.970  38.620  1.00  0.00           H
ATOM    318 HG12 VAL A  27      41.410  36.290  37.770  1.00  0.00           H
ATOM    319 HG13 VAL A  27      39.730  35.900  37.250  1.00  0.00           H
ATOM    320  CG2 VAL A  27      38.390  36.270  39.350  1.00  0.00           C
ATOM    321 HG21 VAL A  27      37.800  36.810  40.120  1.00  0.00           H
ATOM    322 HG22 VAL A  27      38.350  35.190  39.610  1.00  0.00           H
ATOM    323 HG23 VAL A  27      37.910  36.390  38.360  1.00  0.00           H
ATOM    324  C   VAL A  27      40.270  35.410  41.310  1.00  0.00           C
ATOM    325  O   VAL A  27      39.260  35.160  41.930  1.00  0.00           O
ATOM    326  N   LYS A  28      41.300  34.500  41.330  1.00  0.00           N
ATOM    327  HN  LYS A  28      42.030  34.660  40.670  1.00  0.00           H
ATOM    328  CA  LYS A  28      41.300  33.300  42.210  1.00  0.00           C
ATOM    329  HA  LYS A  28      40.290  33.010  42.450  1.00  0.00           H
ATOM    330  CB  LYS A  28      41.960  32.120  41.490  1.00  0.00           C
ATOM    331  HB1 LYS A  28      41.940  31.200  42.100  1.00  0.00           H
ATOM    332  HB2 LYS A  28      43.050  32.280  41.310  1.00  0.00           H
ATOM    333  CG  LYS A  28      41.350  31.700  40.140  1.00  0.00           C
ATOM    334  HG1 LYS A  28      41.940  30.820  39.810  1.00  0.00           H
ATOM    335  HG2 LYS A  28      41.540  32.570  39.460  1.00  0.00           H
ATOM    336  CD  LYS A  28      39.900  31.260  40.150  1.00  0.00           C
ATOM    337  HD1 LYS A  28      39.370  32.220  40.340  1.00  0.00           H
ATOM    338  HD2 LYS A  28      39.640  30.490  40.910  1.00  0.00           H
ATOM    339  CE  LYS A  28      39.220  30.770  38.830  1.00  0.00           C
ATOM    340  HE1 LYS A  28      39.550  31.420  38.000  1.00  0.00           H
ATOM    341  HE2 LYS A  28      38.130  30.900  38.950  1.00  0.00           H
ATOM    342  NZ  LYS A  28      39.560  29.360  38.590  1.00  0.00           N
ATOM    343  HZ1 LYS A  28      40.600  29.250  38.530  1.00  0.00           H
ATOM    344  HZ2 LYS A  28      39.100  28.960  37.750  1.00  0.00           H
ATOM    345  HZ3 LYS A  28      39.290  28.800  39.420  1.00  0.00           H
ATOM    346  C   LYS A  28      41.910  33.570  43.590  1.00  0.00           C
ATOM    347  O   LYS A  28      41.360  33.220  44.650  1.00  0.00           O
ATOM    348  N   VAL A  29      43.160  34.000  43.640  1.00  0.00           N
ATOM    349  HN  VAL A  29      43.550  34.380  42.810  1.00  0.00           H
ATOM    350  CA  VAL A  29      43.920  34.100  44.890  1.00  0.00           C
ATOM    351  HA  VAL A  29      43.760  33.220  45.470  1.00  0.00           H
ATOM    352  CB  VAL A  29      45.440  34.090  44.670  1.00  0.00           C
ATOM    353  HB  VAL A  29      45.590  34.830  43.870  1.00  0.00           H
ATOM    354  CG1 VAL A  29      46.280  34.340  45.900  1.00  0.00           C
ATOM    355 HG11 VAL A  29      46.060  33.580  46.670  1.00  0.00           H
ATOM    356 HG12 VAL A  29      46.070  35.340  46.350  1.00  0.00           H
ATOM    357 HG13 VAL A  29      47.370  34.420  45.710  1.00  0.00           H
ATOM    358  CG2 VAL A  29      45.660  32.610  44.300  1.00  0.00           C
ATOM    359 HG21 VAL A  29      46.740  32.400  44.120  1.00  0.00           H
ATOM    360 HG22 VAL A  29      45.150  32.270  43.390  1.00  0.00           H
ATOM    361 HG23 VAL A  29      45.360  31.860  45.060  1.00  0.00           H
ATOM    362  C   VAL A  29      43.450  35.320  45.730  1.00  0.00           C
ATOM    363  O   VAL A  29      43.280  35.180  46.950  1.00  0.00           O
ATOM    364  N   LEU A  30      43.160  36.490  45.210  1.00  0.00           N
ATOM    365  HN  LEU A  30      43.270  36.690  44.240  1.00  0.00           H
ATOM    366  CA  LEU A  30      42.950  37.590  46.000  1.00  0.00           C
ATOM    367  HA  LEU A  30      43.480  37.580  46.950  1.00  0.00           H
ATOM    368  CB  LEU A  30      43.360  38.920  45.250  1.00  0.00           C
ATOM    369  HB1 LEU A  30      42.870  39.730  45.840  1.00  0.00           H
ATOM    370  HB2 LEU A  30      42.920  38.870  44.240  1.00  0.00           H
ATOM    371  CG  LEU A  30      44.880  39.200  45.170  1.00  0.00           C
ATOM    372  HG  LEU A  30      44.950  40.100  44.520  1.00  0.00           H
ATOM    373  CD1 LEU A  30      45.480  39.370  46.560  1.00  0.00           C
ATOM    374 HD11 LEU A  30      44.860  40.080  47.140  1.00  0.00           H
ATOM    375 HD12 LEU A  30      46.510  39.770  46.440  1.00  0.00           H
ATOM    376 HD13 LEU A  30      45.440  38.350  47.010  1.00  0.00           H
ATOM    377  CD2 LEU A  30      45.620  38.160  44.300  1.00  0.00           C
ATOM    378 HD21 LEU A  30      45.400  37.080  44.500  1.00  0.00           H
ATOM    379 HD22 LEU A  30      46.710  38.370  44.320  1.00  0.00           H
ATOM    380 HD23 LEU A  30      45.260  38.230  43.260  1.00  0.00           H
ATOM    381  C   LEU A  30      41.550  37.790  46.550  1.00  0.00           C
ATOM    382  O   LEU A  30      41.410  38.470  47.560  1.00  0.00           O
ATOM    383  N   PRO A  31      40.410  37.200  46.020  1.00  0.00           N
ATOM    384  CD  PRO A  31      40.200  37.090  44.580  1.00  0.00           C
ATOM    385  HD1 PRO A  31      40.420  36.040  44.270  1.00  0.00           H
ATOM    386  HD2 PRO A  31      40.970  37.640  43.990  1.00  0.00           H
ATOM    387  CA  PRO A  31      39.100  37.350  46.650  1.00  0.00           C
ATOM    388  HA  PRO A  31      39.040  38.380  46.940  1.00  0.00           H
ATOM    389  CB  PRO A  31      38.050  37.100  45.550  1.00  0.00           C
ATOM    390  HB1 PRO A  31      37.110  37.700  45.540  1.00  0.00           H
ATOM    391  HB2 PRO A  31      37.760  36.030  45.500  1.00  0.00           H
ATOM    392  CG  PRO A  31      38.860  37.550  44.340  1.00  0.00           C
ATOM    393  HG1 PRO A  31      38.460  36.990  43.470  1.00  0.00           H
ATOM    394  HG2 PRO A  31      38.910  38.670  44.330  1.00  0.00           H
ATOM    395  C   PRO A  31      38.990  36.670  47.960  1.00  0.00           C
ATOM    396  O   PRO A  31      38.520  37.370  48.840  1.00  0.00           O
ATOM    397  N   PRO A  32      39.400  35.450  48.260  1.00  0.00           N
ATOM    398  CD  PRO A  32      39.790  34.460  47.240  1.00  0.00           C
ATOM    399  HD1 PRO A  32      40.860  34.680  47.040  1.00  0.00           H
ATOM    400  HD2 PRO A  32      39.110  34.590  46.370  1.00  0.00           H
ATOM    401  CA  PRO A  32      39.470  34.850  49.580  1.00  0.00           C
ATOM    402  HA  PRO A  32      38.480  34.880  50.030  1.00  0.00           H
ATOM    403  CB  PRO A  32      40.120  33.480  49.360  1.00  0.00           C
ATOM    404  HB1 PRO A  32      39.880  32.680  50.090  1.00  0.00           H
ATOM    405  HB2 PRO A  32      41.220  33.550  49.450  1.00  0.00           H
ATOM    406  CG  PRO A  32      39.600  33.100  47.960  1.00  0.00           C
ATOM    407  HG1 PRO A  32      40.090  32.230  47.480  1.00  0.00           H
ATOM    408  HG2 PRO A  32      38.520  32.870  48.080  1.00  0.00           H
ATOM    409  C   PRO A  32      40.340  35.680  50.500  1.00  0.00           C
ATOM    410  O   PRO A  32      40.060  35.660  51.710  1.00  0.00           O
ATOM    411  N   VAL A  33      41.410  36.380  49.960  1.00  0.00           N
ATOM    412  HN  VAL A  33      41.610  36.290  48.990  1.00  0.00           H
ATOM    413  CA  VAL A  33      42.360  37.140  50.790  1.00  0.00           C
ATOM    414  HA  VAL A  33      42.430  36.670  51.770  1.00  0.00           H
ATOM    415  CB  VAL A  33      43.700  37.330  50.090  1.00  0.00           C
ATOM    416  HB  VAL A  33      43.480  37.820  49.120  1.00  0.00           H
ATOM    417  CG1 VAL A  33      44.500  38.270  51.010  1.00  0.00           C
ATOM    418 HG11 VAL A  33      44.130  39.310  50.850  1.00  0.00           H
ATOM    419 HG12 VAL A  33      45.550  38.190  50.680  1.00  0.00           H
ATOM    420 HG13 VAL A  33      44.350  37.950  52.060  1.00  0.00           H
ATOM    421  CG2 VAL A  33      44.410  35.930  49.730  1.00  0.00           C
ATOM    422 HG21 VAL A  33      44.790  35.500  50.680  1.00  0.00           H
ATOM    423 HG22 VAL A  33      45.210  36.290  49.050  1.00  0.00           H
ATOM    424 HG23 VAL A  33      43.720  35.120  49.390  1.00  0.00           H
ATOM    425  C   VAL A  33      41.680  38.460  51.190  1.00  0.00           C
ATOM    426  O   VAL A  33      41.700  38.840  52.370  1.00  0.00           O
ATOM    427  N   LEU A  34      41.110  39.180  50.250  1.00  0.00           N
ATOM    428  HN  LEU A  34      41.040  38.870  49.300  1.00  0.00           H
ATOM    429  CA  LEU A  34      40.390  40.370  50.520  1.00  0.00           C
ATOM    430  HA  LEU A  34      40.930  41.090  51.100  1.00  0.00           H
ATOM    431  CB  LEU A  34      39.970  40.980  49.210  1.00  0.00           C
ATOM    432  HB1 LEU A  34      39.290  41.840  49.360  1.00  0.00           H
ATOM    433  HB2 LEU A  34      39.550  40.200  48.560  1.00  0.00           H
ATOM    434  CG  LEU A  34      41.180  41.600  48.380  1.00  0.00           C
ATOM    435  HG  LEU A  34      42.030  40.900  48.320  1.00  0.00           H
ATOM    436  CD1 LEU A  34      40.840  41.950  46.980  1.00  0.00           C
ATOM    437 HD11 LEU A  34      41.650  42.440  46.380  1.00  0.00           H
ATOM    438 HD12 LEU A  34      39.960  42.610  47.110  1.00  0.00           H
ATOM    439 HD13 LEU A  34      40.400  41.160  46.340  1.00  0.00           H
ATOM    440  CD2 LEU A  34      41.790  42.840  49.080  1.00  0.00           C
ATOM    441 HD21 LEU A  34      42.640  43.320  48.550  1.00  0.00           H
ATOM    442 HD22 LEU A  34      42.270  42.400  49.990  1.00  0.00           H
ATOM    443 HD23 LEU A  34      41.010  43.510  49.500  1.00  0.00           H
ATOM    444  C   LEU A  34      39.090  40.060  51.370  1.00  0.00           C
ATOM    445  O   LEU A  34      38.640  40.760  52.280  1.00  0.00           O
ATOM    446  N   GLY A  35      38.530  38.890  51.100  1.00  0.00           N
ATOM    447  HN  GLY A  35      38.810  38.320  50.340  1.00  0.00           H
ATOM    448  CA  GLY A  35      37.480  38.240  51.920  1.00  0.00           C
ATOM    449  HA1 GLY A  35      37.390  37.220  51.580  1.00  0.00           H
ATOM    450  HA2 GLY A  35      36.590  38.810  51.700  1.00  0.00           H
ATOM    451  C   GLY A  35      37.750  38.020  53.360  1.00  0.00           C
ATOM    452  O   GLY A  35      36.990  38.350  54.220  1.00  0.00           O
ATOM    453  N   LEU A  36      38.890  37.330  53.620  1.00  0.00           N
ATOM    454  HN  LEU A  36      39.300  37.000  52.770  1.00  0.00           H
ATOM    455  CA  LEU A  36      39.450  37.140  54.960  1.00  0.00           C
ATOM    456  HA  LEU A  36      38.780  36.490  55.490  1.00  0.00           H
ATOM    457  CB  LEU A  36      40.920  36.500  54.930  1.00  0.00           C
ATOM    458  HB1 LEU A  36      41.590  36.670  54.050  1.00  0.00           H
ATOM    459  HB2 LEU A  36      40.700  35.440  54.680  1.00  0.00           H
ATOM    460  CG  LEU A  36      41.720  36.440  56.220  1.00  0.00           C
ATOM    461  HG  LEU A  36      41.970  37.470  56.520  1.00  0.00           H
ATOM    462  CD1 LEU A  36      40.860  35.760  57.330  1.00  0.00           C
ATOM    463 HD11 LEU A  36      40.030  36.380  57.760  1.00  0.00           H
ATOM    464 HD12 LEU A  36      41.540  35.650  58.200  1.00  0.00           H
ATOM    465 HD13 LEU A  36      40.490  34.750  57.070  1.00  0.00           H
ATOM    466  CD2 LEU A  36      43.040  35.710  56.090  1.00  0.00           C
ATOM    467 HD21 LEU A  36      43.200  34.920  55.330  1.00  0.00           H
ATOM    468 HD22 LEU A  36      43.250  35.150  57.030  1.00  0.00           H
ATOM    469 HD23 LEU A  36      43.900  36.410  56.090  1.00  0.00           H
ATOM    470  C   LEU A  36      39.650  38.460  55.680  1.00  0.00           C
ATOM    471  O   LEU A  36      39.340  38.630  56.830  1.00  0.00           O
ATOM    472  N   GLU A  37      40.330  39.400  55.010  1.00  0.00           N
ATOM    473  HN  GLU A  37      40.710  39.160  54.110  1.00  0.00           H
ATOM    474  CA  GLU A  37      40.550  40.800  55.440  1.00  0.00           C
ATOM    475  HA  GLU A  37      41.040  40.620  56.390  1.00  0.00           H
ATOM    476  CB  GLU A  37      41.350  41.740  54.470  1.00  0.00           C
ATOM    477  HB1 GLU A  37      41.270  42.780  54.860  1.00  0.00           H
ATOM    478  HB2 GLU A  37      40.910  41.730  53.460  1.00  0.00           H
ATOM    479  CG  GLU A  37      42.850  41.430  54.530  1.00  0.00           C
ATOM    480  HG1 GLU A  37      42.920  40.330  54.420  1.00  0.00           H
ATOM    481  HG2 GLU A  37      43.340  41.870  55.410  1.00  0.00           H
ATOM    482  CD  GLU A  37      43.590  41.990  53.370  1.00  0.00           C
ATOM    483  OE1 GLU A  37      44.600  41.530  52.870  1.00  0.00           O
ATOM    484  OE2 GLU A  37      42.980  43.060  52.830  1.00  0.00           O
ATOM    485  HE2 GLU A  37      43.660  43.400  52.250  1.00  0.00           H
ATOM    486  C   GLU A  37      39.250  41.490  55.880  1.00  0.00           C
ATOM    487  O   GLU A  37      39.160  42.070  56.930  1.00  0.00           O
ATOM    488  N   PHE A  38      38.200  41.390  54.990  1.00  0.00           N
ATOM    489  HN  PHE A  38      38.340  40.820  54.190  1.00  0.00           H
ATOM    490  CA  PHE A  38      36.870  41.910  55.270  1.00  0.00           C
ATOM    491  HA  PHE A  38      37.020  42.970  55.440  1.00  0.00           H
ATOM    492  CB  PHE A  38      35.950  41.720  54.040  1.00  0.00           C
ATOM    493  HB1 PHE A  38      35.820  40.660  53.740  1.00  0.00           H
ATOM    494  HB2 PHE A  38      36.510  42.230  53.220  1.00  0.00           H
ATOM    495  CG  PHE A  38      34.620  42.310  54.100  1.00  0.00           C
ATOM    496  CD1 PHE A  38      33.530  41.540  54.520  1.00  0.00           C
ATOM    497  HD1 PHE A  38      33.660  40.510  54.850  1.00  0.00           H
ATOM    498  CE1 PHE A  38      32.300  42.140  54.670  1.00  0.00           C
ATOM    499  HE1 PHE A  38      31.510  41.510  55.080  1.00  0.00           H
ATOM    500  CZ  PHE A  38      32.040  43.450  54.260  1.00  0.00           C
ATOM    501  HZ  PHE A  38      31.100  43.970  54.310  1.00  0.00           H
ATOM    502  CD2 PHE A  38      34.370  43.660  53.720  1.00  0.00           C
ATOM    503  HD2 PHE A  38      35.260  44.150  53.350  1.00  0.00           H
ATOM    504  CE2 PHE A  38      33.130  44.240  53.840  1.00  0.00           C
ATOM    505  HE2 PHE A  38      32.990  45.220  53.430  1.00  0.00           H
ATOM    506  C   PHE A  38      36.160  41.370  56.460  1.00  0.00           C
ATOM    507  O   PHE A  38      35.650  42.180  57.230  1.00  0.00           O
ATOM    508  N   ILE A  39      36.210  40.010  56.680  1.00  0.00           N
ATOM    509  HN  ILE A  39      36.570  39.350  56.010  1.00  0.00           H
ATOM    510  CA  ILE A  39      35.630  39.490  57.940  1.00  0.00           C
ATOM    511  HA  ILE A  39      34.710  40.020  58.110  1.00  0.00           H
ATOM    512  CB  ILE A  39      35.070  38.020  57.830  1.00  0.00           C
ATOM    513  HB  ILE A  39      34.450  38.030  56.910  1.00  0.00           H
ATOM    514  CG2 ILE A  39      36.250  37.100  57.500  1.00  0.00           C
ATOM    515 HG21 ILE A  39      36.570  37.300  56.450  1.00  0.00           H
ATOM    516 HG22 ILE A  39      35.980  36.030  57.620  1.00  0.00           H
ATOM    517 HG23 ILE A  39      37.050  37.360  58.240  1.00  0.00           H
ATOM    518  CG1 ILE A  39      34.260  37.690  59.130  1.00  0.00           C
ATOM    519 HG11 ILE A  39      34.830  37.860  60.060  1.00  0.00           H
ATOM    520 HG12 ILE A  39      33.720  36.720  59.050  1.00  0.00           H
ATOM    521  CD  ILE A  39      33.060  38.590  59.210  1.00  0.00           C
ATOM    522  HD1 ILE A  39      32.670  38.840  58.190  1.00  0.00           H
ATOM    523  HD2 ILE A  39      33.400  39.560  59.650  1.00  0.00           H
ATOM    524  HD3 ILE A  39      32.280  38.100  59.830  1.00  0.00           H
ATOM    525  C   ILE A  39      36.350  39.820  59.260  1.00  0.00           C
ATOM    526  O   ILE A  39      35.760  40.400  60.140  1.00  0.00           O
ATOM    527  N   PHE A  40      37.700  39.680  59.320  1.00  0.00           N
ATOM    528  HN  PHE A  40      38.300  39.290  58.630  1.00  0.00           H
ATOM    529  CA  PHE A  40      38.480  40.180  60.450  1.00  0.00           C
ATOM    530  HA  PHE A  40      38.040  39.680  61.300  1.00  0.00           H
ATOM    531  CB  PHE A  40      39.910  39.750  60.390  1.00  0.00           C
ATOM    532  HB1 PHE A  40      40.270  40.040  59.390  1.00  0.00           H
ATOM    533  HB2 PHE A  40      39.940  38.640  60.500  1.00  0.00           H
ATOM    534  CG  PHE A  40      40.860  40.220  61.440  1.00  0.00           C
ATOM    535  CD1 PHE A  40      41.980  41.040  61.090  1.00  0.00           C
ATOM    536  HD1 PHE A  40      42.160  41.330  60.070  1.00  0.00           H
ATOM    537  CE1 PHE A  40      42.870  41.400  62.140  1.00  0.00           C
ATOM    538  HE1 PHE A  40      43.700  42.040  61.890  1.00  0.00           H
ATOM    539  CZ  PHE A  40      42.720  40.930  63.430  1.00  0.00           C
ATOM    540  HZ  PHE A  40      43.510  41.220  64.110  1.00  0.00           H
ATOM    541  CD2 PHE A  40      40.700  39.760  62.730  1.00  0.00           C
ATOM    542  HD2 PHE A  40      39.900  39.100  63.050  1.00  0.00           H
ATOM    543  CE2 PHE A  40      41.590  40.150  63.770  1.00  0.00           C
ATOM    544  HE2 PHE A  40      41.510  39.880  64.810  1.00  0.00           H
ATOM    545  C   PHE A  40      38.310  41.650  60.730  1.00  0.00           C
ATOM    546  O   PHE A  40      38.190  42.030  61.850  1.00  0.00           O
ATOM    547  N   GLY A  41      38.300  42.450  59.630  1.00  0.00           N
ATOM    548  HN  GLY A  41      38.490  41.990  58.770  1.00  0.00           H
ATOM    549  CA  GLY A  41      38.090  43.890  59.620  1.00  0.00           C
ATOM    550  HA1 GLY A  41      37.900  44.090  58.580  1.00  0.00           H
ATOM    551  HA2 GLY A  41      38.890  44.430  60.110  1.00  0.00           H
ATOM    552  C   GLY A  41      36.750  44.250  60.300  1.00  0.00           C
ATOM    553  O   GLY A  41      36.720  45.130  61.120  1.00  0.00           O
ATOM    554  N   LEU A  42      35.660  43.600  59.930  1.00  0.00           N
ATOM    555  HN  LEU A  42      35.630  43.090  59.060  1.00  0.00           H
ATOM    556  CA  LEU A  42      34.350  43.810  60.470  1.00  0.00           C
ATOM    557  HA  LEU A  42      34.060  44.840  60.390  1.00  0.00           H
ATOM    558  CB  LEU A  42      33.370  43.090  59.510  1.00  0.00           C
ATOM    559  HB1 LEU A  42      33.560  42.030  59.320  1.00  0.00           H
ATOM    560  HB2 LEU A  42      33.460  43.570  58.510  1.00  0.00           H
ATOM    561  CG  LEU A  42      31.880  43.170  59.880  1.00  0.00           C
ATOM    562  HG  LEU A  42      31.890  42.850  60.940  1.00  0.00           H
ATOM    563  CD1 LEU A  42      31.240  44.550  59.690  1.00  0.00           C
ATOM    564 HD11 LEU A  42      31.170  44.870  58.630  1.00  0.00           H
ATOM    565 HD12 LEU A  42      31.670  45.420  60.230  1.00  0.00           H
ATOM    566 HD13 LEU A  42      30.160  44.510  59.970  1.00  0.00           H
ATOM    567  CD2 LEU A  42      31.110  42.030  59.130  1.00  0.00           C
ATOM    568 HD21 LEU A  42      30.140  41.970  59.680  1.00  0.00           H
ATOM    569 HD22 LEU A  42      31.620  41.060  59.270  1.00  0.00           H
ATOM    570 HD23 LEU A  42      30.820  42.270  58.080  1.00  0.00           H
ATOM    571  C   LEU A  42      34.220  43.410  61.910  1.00  0.00           C
ATOM    572  O   LEU A  42      33.620  44.210  62.670  1.00  0.00           O
ATOM    573  N   LEU A  43      34.780  42.300  62.400  1.00  0.00           N
ATOM    574  HN  LEU A  43      35.280  41.630  61.860  1.00  0.00           H
ATOM    575  CA  LEU A  43      35.020  42.010  63.790  1.00  0.00           C
ATOM    576  HA  LEU A  43      34.090  41.990  64.340  1.00  0.00           H
ATOM    577  CB  LEU A  43      35.800  40.760  64.110  1.00  0.00           C
ATOM    578  HB1 LEU A  43      35.950  40.690  65.200  1.00  0.00           H
ATOM    579  HB2 LEU A  43      36.780  40.740  63.580  1.00  0.00           H
ATOM    580  CG  LEU A  43      35.140  39.460  63.570  1.00  0.00           C
ATOM    581  HG  LEU A  43      35.190  39.480  62.460  1.00  0.00           H
ATOM    582  CD1 LEU A  43      35.890  38.180  63.950  1.00  0.00           C
ATOM    583 HD11 LEU A  43      36.930  38.020  63.600  1.00  0.00           H
ATOM    584 HD12 LEU A  43      35.200  37.380  63.560  1.00  0.00           H
ATOM    585 HD13 LEU A  43      35.920  38.020  65.040  1.00  0.00           H
ATOM    586  CD2 LEU A  43      33.670  39.160  63.970  1.00  0.00           C
ATOM    587 HD21 LEU A  43      33.150  38.320  63.460  1.00  0.00           H
ATOM    588 HD22 LEU A  43      33.000  39.980  63.630  1.00  0.00           H
ATOM    589 HD23 LEU A  43      33.510  39.040  65.070  1.00  0.00           H
ATOM    590  C   LEU A  43      35.670  43.120  64.550  1.00  0.00           C
ATOM    591  O   LEU A  43      35.240  43.510  65.640  1.00  0.00           O
ATOM    592  N   GLY A  44      36.840  43.630  63.960  1.00  0.00           N
ATOM    593  HN  GLY A  44      37.290  43.170  63.200  1.00  0.00           H
ATOM    594  CA  GLY A  44      37.590  44.740  64.580  1.00  0.00           C
ATOM    595  HA1 GLY A  44      38.380  44.900  63.860  1.00  0.00           H
ATOM    596  HA2 GLY A  44      37.830  44.470  65.590  1.00  0.00           H
ATOM    597  C   GLY A  44      36.920  46.080  64.680  1.00  0.00           C
ATOM    598  O   GLY A  44      37.030  46.790  65.650  1.00  0.00           O
ATOM    599  N   ASN A  45      36.200  46.400  63.600  1.00  0.00           N
ATOM    600  HN  ASN A  45      36.160  45.780  62.810  1.00  0.00           H
ATOM    601  CA  ASN A  45      35.330  47.590  63.380  1.00  0.00           C
ATOM    602  HA  ASN A  45      35.990  48.420  63.510  1.00  0.00           H
ATOM    603  CB  ASN A  45      34.850  47.620  61.940  1.00  0.00           C
ATOM    604  HB1 ASN A  45      34.110  46.810  61.790  1.00  0.00           H
ATOM    605  HB2 ASN A  45      35.650  47.420  61.210  1.00  0.00           H
ATOM    606  CG  ASN A  45      34.070  48.850  61.460  1.00  0.00           C
ATOM    607  OD1 ASN A  45      33.100  48.760  60.700  1.00  0.00           O
ATOM    608  ND2 ASN A  45      34.500  50.100  61.890  1.00  0.00           N
ATOM    609 HD21 ASN A  45      35.410  50.150  62.300  1.00  0.00           H
ATOM    610 HD22 ASN A  45      33.940  50.910  61.680  1.00  0.00           H
ATOM    611  C   ASN A  45      34.160  47.650  64.330  1.00  0.00           C
ATOM    612  O   ASN A  45      33.900  48.690  64.940  1.00  0.00           O
ATOM    613  N   GLY A  46      33.520  46.520  64.590  1.00  0.00           N
ATOM    614  HN  GLY A  46      33.650  45.690  64.040  1.00  0.00           H
ATOM    615  CA  GLY A  46      32.490  46.420  65.550  1.00  0.00           C
ATOM    616  HA1 GLY A  46      31.920  45.500  65.480  1.00  0.00           H
ATOM    617  HA2 GLY A  46      31.830  47.250  65.380  1.00  0.00           H
ATOM    618  C   GLY A  46      32.910  46.480  67.010  1.00  0.00           C
ATOM    619  O   GLY A  46      32.130  46.960  67.890  1.00  0.00           O
ATOM    620  N   LEU A  47      34.090  45.990  67.360  1.00  0.00           N
ATOM    621  HN  LEU A  47      34.580  45.520  66.620  1.00  0.00           H
ATOM    622  CA  LEU A  47      34.730  46.190  68.690  1.00  0.00           C
ATOM    623  HA  LEU A  47      34.010  45.870  69.420  1.00  0.00           H
ATOM    624  CB  LEU A  47      36.030  45.370  68.950  1.00  0.00           C
ATOM    625  HB1 LEU A  47      36.810  45.680  68.220  1.00  0.00           H
ATOM    626  HB2 LEU A  47      35.800  44.320  68.680  1.00  0.00           H
ATOM    627  CG  LEU A  47      36.660  45.530  70.400  1.00  0.00           C
ATOM    628  HG  LEU A  47      37.000  46.590  70.440  1.00  0.00           H
ATOM    629  CD1 LEU A  47      35.690  45.250  71.480  1.00  0.00           C
ATOM    630 HD11 LEU A  47      36.190  45.170  72.470  1.00  0.00           H
ATOM    631 HD12 LEU A  47      35.250  44.230  71.510  1.00  0.00           H
ATOM    632 HD13 LEU A  47      34.810  45.910  71.670  1.00  0.00           H
ATOM    633  CD2 LEU A  47      37.860  44.660  70.450  1.00  0.00           C
ATOM    634 HD21 LEU A  47      37.520  43.650  70.770  1.00  0.00           H
ATOM    635 HD22 LEU A  47      38.500  45.010  71.300  1.00  0.00           H
ATOM    636 HD23 LEU A  47      38.340  44.630  69.440  1.00  0.00           H
ATOM    637  C   LEU A  47      35.060  47.660  68.880  1.00  0.00           C
ATOM    638  O   LEU A  47      34.730  48.260  69.890  1.00  0.00           O
ATOM    639  N   ALA A  48      35.580  48.340  67.890  1.00  0.00           N
ATOM    640  HN  ALA A  48      35.880  47.880  67.050  1.00  0.00           H
ATOM    641  CA  ALA A  48      35.710  49.760  67.860  1.00  0.00           C
ATOM    642  HA  ALA A  48      36.300  49.960  68.750  1.00  0.00           H
ATOM    643  CB  ALA A  48      36.310  50.160  66.500  1.00  0.00           C
ATOM    644  HB1 ALA A  48      35.580  50.090  65.660  1.00  0.00           H
ATOM    645  HB2 ALA A  48      37.280  49.710  66.230  1.00  0.00           H
ATOM    646  HB3 ALA A  48      36.560  51.240  66.550  1.00  0.00           H
ATOM    647  C   ALA A  48      34.430  50.500  68.090  1.00  0.00           C
ATOM    648  O   ALA A  48      34.380  51.360  68.960  1.00  0.00           O
ATOM    649  N   LEU A  49      33.310  50.110  67.420  1.00  0.00           N
ATOM    650  HN  LEU A  49      33.260  49.330  66.810  1.00  0.00           H
ATOM    651  CA  LEU A  49      32.000  50.740  67.520  1.00  0.00           C
ATOM    652  HA  LEU A  49      32.110  51.810  67.430  1.00  0.00           H
ATOM    653  CB  LEU A  49      31.070  50.200  66.360  1.00  0.00           C
ATOM    654  HB1 LEU A  49      30.010  50.530  66.440  1.00  0.00           H
ATOM    655  HB2 LEU A  49      31.030  49.100  66.530  1.00  0.00           H
ATOM    656  CG  LEU A  49      31.420  50.710  64.990  1.00  0.00           C
ATOM    657  HG  LEU A  49      32.510  50.650  64.800  1.00  0.00           H
ATOM    658  CD1 LEU A  49      30.720  49.870  63.940  1.00  0.00           C
ATOM    659 HD11 LEU A  49      29.650  50.140  64.050  1.00  0.00           H
ATOM    660 HD12 LEU A  49      30.940  48.800  64.130  1.00  0.00           H
ATOM    661 HD13 LEU A  49      31.140  50.040  62.930  1.00  0.00           H
ATOM    662  CD2 LEU A  49      30.820  52.130  64.840  1.00  0.00           C
ATOM    663 HD21 LEU A  49      29.730  52.120  65.070  1.00  0.00           H
ATOM    664 HD22 LEU A  49      31.110  52.580  63.880  1.00  0.00           H
ATOM    665 HD23 LEU A  49      31.270  52.820  65.580  1.00  0.00           H
ATOM    666  C   LEU A  49      31.420  50.570  68.900  1.00  0.00           C
ATOM    667  O   LEU A  49      30.700  51.470  69.420  1.00  0.00           O
ATOM    668  N   TRP A  50      31.630  49.470  69.640  1.00  0.00           N
ATOM    669  HN  TRP A  50      32.020  48.680  69.180  1.00  0.00           H
ATOM    670  CA  TRP A  50      31.400  49.330  71.040  1.00  0.00           C
ATOM    671  HA  TRP A  50      30.340  49.530  71.200  1.00  0.00           H
ATOM    672  CB  TRP A  50      31.750  47.850  71.470  1.00  0.00           C
ATOM    673  HB1 TRP A  50      32.830  47.710  71.260  1.00  0.00           H
ATOM    674  HB2 TRP A  50      31.220  47.150  70.800  1.00  0.00           H
ATOM    675  CG  TRP A  50      31.540  47.430  72.890  1.00  0.00           C
ATOM    676  CD1 TRP A  50      32.480  46.980  73.760  1.00  0.00           C
ATOM    677  HD1 TRP A  50      33.500  46.730  73.470  1.00  0.00           H
ATOM    678  NE1 TRP A  50      31.920  46.680  75.010  1.00  0.00           N
ATOM    679  HE1 TRP A  50      32.220  46.050  75.690  1.00  0.00           H
ATOM    680  CE2 TRP A  50      30.590  46.920  74.980  1.00  0.00           C
ATOM    681  CD2 TRP A  50      30.250  47.350  73.640  1.00  0.00           C
ATOM    682  CE3 TRP A  50      28.920  47.590  73.270  1.00  0.00           C
ATOM    683  HE3 TRP A  50      28.700  47.920  72.270  1.00  0.00           H
ATOM    684  CZ3 TRP A  50      27.990  47.310  74.280  1.00  0.00           C
ATOM    685  HZ3 TRP A  50      26.930  47.480  74.140  1.00  0.00           H
ATOM    686  CZ2 TRP A  50      29.590  46.700  75.920  1.00  0.00           C
ATOM    687  HZ2 TRP A  50      29.720  46.190  76.870  1.00  0.00           H
ATOM    688  CH2 TRP A  50      28.310  46.850  75.570  1.00  0.00           C
ATOM    689  HH2 TRP A  50      27.480  46.910  76.260  1.00  0.00           H
ATOM    690  C   TRP A  50      32.170  50.300  71.960  1.00  0.00           C
ATOM    691  O   TRP A  50      31.600  50.840  72.860  1.00  0.00           O
ATOM    692  N   ILE A  51      33.450  50.440  71.680  1.00  0.00           N
ATOM    693  HN  ILE A  51      33.850  49.850  70.980  1.00  0.00           H
ATOM    694  CA  ILE A  51      34.250  51.440  72.270  1.00  0.00           C
ATOM    695  HA  ILE A  51      34.130  51.380  73.340  1.00  0.00           H
ATOM    696  CB  ILE A  51      35.750  51.130  72.000  1.00  0.00           C
ATOM    697  HB  ILE A  51      35.900  51.220  70.900  1.00  0.00           H
ATOM    698  CG2 ILE A  51      36.640  52.170  72.750  1.00  0.00           C
ATOM    699 HG21 ILE A  51      36.210  52.470  73.720  1.00  0.00           H
ATOM    700 HG22 ILE A  51      36.660  53.100  72.140  1.00  0.00           H
ATOM    701 HG23 ILE A  51      37.620  51.710  72.970  1.00  0.00           H
ATOM    702  CG1 ILE A  51      36.170  49.710  72.450  1.00  0.00           C
ATOM    703 HG11 ILE A  51      37.220  49.470  72.180  1.00  0.00           H
ATOM    704 HG12 ILE A  51      35.700  48.900  71.860  1.00  0.00           H
ATOM    705  CD  ILE A  51      35.860  49.380  73.940  1.00  0.00           C
ATOM    706  HD1 ILE A  51      36.120  48.400  74.390  1.00  0.00           H
ATOM    707  HD2 ILE A  51      34.760  49.330  74.060  1.00  0.00           H
ATOM    708  HD3 ILE A  51      36.280  50.140  74.650  1.00  0.00           H
ATOM    709  C   ILE A  51      33.930  52.920  72.010  1.00  0.00           C
ATOM    710  O   ILE A  51      34.060  53.740  72.890  1.00  0.00           O
ATOM    711  N   PHE A  52      33.530  53.210  70.710  1.00  0.00           N
ATOM    712  HN  PHE A  52      33.420  52.500  70.020  1.00  0.00           H
ATOM    713  CA  PHE A  52      33.430  54.610  70.180  1.00  0.00           C
ATOM    714  HA  PHE A  52      33.640  55.330  70.950  1.00  0.00           H
ATOM    715  CB  PHE A  52      34.320  54.680  68.910  1.00  0.00           C
ATOM    716  HB1 PHE A  52      34.100  55.670  68.450  1.00  0.00           H
ATOM    717  HB2 PHE A  52      34.100  53.830  68.220  1.00  0.00           H
ATOM    718  CG  PHE A  52      35.850  54.530  69.220  1.00  0.00           C
ATOM    719  CD1 PHE A  52      36.360  55.110  70.460  1.00  0.00           C
ATOM    720  HD1 PHE A  52      35.690  55.610  71.140  1.00  0.00           H
ATOM    721  CE1 PHE A  52      37.690  55.170  70.730  1.00  0.00           C
ATOM    722  HE1 PHE A  52      37.970  55.500  71.720  1.00  0.00           H
ATOM    723  CZ  PHE A  52      38.590  54.590  69.790  1.00  0.00           C
ATOM    724  HZ  PHE A  52      39.530  54.370  70.270  1.00  0.00           H
ATOM    725  CD2 PHE A  52      36.760  53.980  68.320  1.00  0.00           C
ATOM    726  HD2 PHE A  52      36.600  53.480  67.370  1.00  0.00           H
ATOM    727  CE2 PHE A  52      38.120  53.920  68.680  1.00  0.00           C
ATOM    728  HE2 PHE A  52      38.780  53.470  67.950  1.00  0.00           H
ATOM    729  C   PHE A  52      32.030  55.070  69.800  1.00  0.00           C
ATOM    730  O   PHE A  52      31.800  56.110  69.240  1.00  0.00           O
ATOM    731  N   CYS A  53      31.080  54.240  70.220  1.00  0.00           N
ATOM    732  HN  CYS A  53      31.290  53.370  70.650  1.00  0.00           H
ATOM    733  CA  CYS A  53      29.650  54.620  70.100  1.00  0.00           C
ATOM    734  HA  CYS A  53      29.550  55.690  70.070  1.00  0.00           H
ATOM    735  CB  CYS A  53      29.150  54.110  68.680  1.00  0.00           C
ATOM    736  HB1 CYS A  53      29.090  53.000  68.530  1.00  0.00           H
ATOM    737  HB2 CYS A  53      29.870  54.520  67.940  1.00  0.00           H
ATOM    738  SG  CYS A  53      27.420  54.760  68.270  1.00  0.00           S
ATOM    739  HG1 CYS A  53      27.650  55.640  67.300  1.00  0.00           H
ATOM    740  C   CYS A  53      28.750  54.030  71.190  1.00  0.00           C
ATOM    741  O   CYS A  53      28.260  54.690  72.070  1.00  0.00           O
ATOM    742  N   PHE A  54      28.520  52.660  71.080  1.00  0.00           N
ATOM    743  HN  PHE A  54      29.000  52.080  70.410  1.00  0.00           H
ATOM    744  CA  PHE A  54      27.590  51.950  71.900  1.00  0.00           C
ATOM    745  HA  PHE A  54      26.690  52.530  71.860  1.00  0.00           H
ATOM    746  CB  PHE A  54      27.390  50.500  71.380  1.00  0.00           C
ATOM    747  HB1 PHE A  54      26.990  49.830  72.170  1.00  0.00           H
ATOM    748  HB2 PHE A  54      28.390  50.010  71.230  1.00  0.00           H
ATOM    749  CG  PHE A  54      26.740  50.260  70.060  1.00  0.00           C
ATOM    750  CD1 PHE A  54      25.400  50.420  69.890  1.00  0.00           C
ATOM    751  HD1 PHE A  54      24.720  50.660  70.700  1.00  0.00           H
ATOM    752  CE1 PHE A  54      24.790  50.330  68.610  1.00  0.00           C
ATOM    753  HE1 PHE A  54      23.770  50.630  68.410  1.00  0.00           H
ATOM    754  CZ  PHE A  54      25.510  49.890  67.550  1.00  0.00           C
ATOM    755  HZ  PHE A  54      25.020  49.950  66.590  1.00  0.00           H
ATOM    756  CD2 PHE A  54      27.530  50.040  68.880  1.00  0.00           C
ATOM    757  HD2 PHE A  54      28.590  50.230  68.970  1.00  0.00           H
ATOM    758  CE2 PHE A  54      26.910  49.830  67.650  1.00  0.00           C
ATOM    759  HE2 PHE A  54      27.530  49.660  66.780  1.00  0.00           H
ATOM    760  C   PHE A  54      27.820  51.970  73.350  1.00  0.00           C
ATOM    761  O   PHE A  54      26.950  51.980  74.240  1.00  0.00           O
ATOM    762  N   HSD A  55      29.140  51.870  73.760  1.00  0.00           N
ATOM    763  HN  HSD A  55      29.920  51.650  73.180  1.00  0.00           H
ATOM    764  CA  HSD A  55      29.530  51.960  75.130  1.00  0.00           C
ATOM    765  HA  HSD A  55      28.770  52.410  75.760  1.00  0.00           H
ATOM    766  CB  HSD A  55      29.730  50.560  75.660  1.00  0.00           C
ATOM    767  HB1 HSD A  55      30.400  49.970  75.010  1.00  0.00           H
ATOM    768  HB2 HSD A  55      28.770  50.010  75.580  1.00  0.00           H
ATOM    769  ND1 HSD A  55      30.220  49.230  77.710  1.00  0.00           N
ATOM    770  HD1 HSD A  55      29.580  48.490  77.480  1.00  0.00           H
ATOM    771  CG  HSD A  55      30.190  50.470  77.070  1.00  0.00           C
ATOM    772  CE1 HSD A  55      30.790  49.370  78.920  1.00  0.00           C
ATOM    773  HE1 HSD A  55      30.770  48.560  79.640  1.00  0.00           H
ATOM    774  NE2 HSD A  55      31.180  50.630  79.190  1.00  0.00           N
ATOM    775  CD2 HSD A  55      30.750  51.340  77.990  1.00  0.00           C
ATOM    776  HD2 HSD A  55      30.880  52.400  78.030  1.00  0.00           H
ATOM    777  C   HSD A  55      30.730  52.870  75.200  1.00  0.00           C
ATOM    778  O   HSD A  55      31.820  52.600  75.710  1.00  0.00           O
ATOM    779  N   LEU A  56      30.560  54.150  74.700  1.00  0.00           N
ATOM    780  HN  LEU A  56      29.680  54.280  74.240  1.00  0.00           H
ATOM    781  CA  LEU A  56      31.500  55.260  74.640  1.00  0.00           C
ATOM    782  HA  LEU A  56      32.300  54.900  74.020  1.00  0.00           H
ATOM    783  CB  LEU A  56      30.770  56.480  74.040  1.00  0.00           C
ATOM    784  HB1 LEU A  56      29.990  56.880  74.730  1.00  0.00           H
ATOM    785  HB2 LEU A  56      30.300  56.200  73.070  1.00  0.00           H
ATOM    786  CG  LEU A  56      31.750  57.700  73.860  1.00  0.00           C
ATOM    787  HG  LEU A  56      32.220  58.030  74.820  1.00  0.00           H
ATOM    788  CD1 LEU A  56      32.940  57.240  72.950  1.00  0.00           C
ATOM    789 HD11 LEU A  56      33.730  58.010  72.900  1.00  0.00           H
ATOM    790 HD12 LEU A  56      32.550  57.050  71.920  1.00  0.00           H
ATOM    791 HD13 LEU A  56      33.330  56.240  73.210  1.00  0.00           H
ATOM    792  CD2 LEU A  56      31.030  58.970  73.270  1.00  0.00           C
ATOM    793 HD21 LEU A  56      31.660  59.870  73.220  1.00  0.00           H
ATOM    794 HD22 LEU A  56      30.050  59.110  73.800  1.00  0.00           H
ATOM    795 HD23 LEU A  56      30.660  58.780  72.230  1.00  0.00           H
ATOM    796  C   LEU A  56      32.130  55.600  76.040  1.00  0.00           C
ATOM    797  O   LEU A  56      31.590  56.250  76.870  1.00  0.00           O
ATOM    798  N   LYS A  57      33.340  55.120  76.260  1.00  0.00           N
ATOM    799  HN  LYS A  57      33.640  54.350  75.690  1.00  0.00           H
ATOM    800  CA  LYS A  57      34.180  55.580  77.290  1.00  0.00           C
ATOM    801  HA  LYS A  57      33.650  55.610  78.220  1.00  0.00           H
ATOM    802  CB  LYS A  57      35.410  54.580  77.540  1.00  0.00           C
ATOM    803  HB1 LYS A  57      35.830  54.810  78.550  1.00  0.00           H
ATOM    804  HB2 LYS A  57      36.180  54.710  76.760  1.00  0.00           H
ATOM    805  CG  LYS A  57      35.130  53.060  77.450  1.00  0.00           C
ATOM    806  HG1 LYS A  57      36.060  52.450  77.530  1.00  0.00           H
ATOM    807  HG2 LYS A  57      34.750  52.660  76.480  1.00  0.00           H
ATOM    808  CD  LYS A  57      34.250  52.580  78.650  1.00  0.00           C
ATOM    809  HD1 LYS A  57      33.250  52.400  78.210  1.00  0.00           H
ATOM    810  HD2 LYS A  57      34.180  53.360  79.440  1.00  0.00           H
ATOM    811  CE  LYS A  57      34.680  51.260  79.350  1.00  0.00           C
ATOM    812  HE1 LYS A  57      35.690  51.470  79.760  1.00  0.00           H
ATOM    813  HE2 LYS A  57      34.690  50.450  78.600  1.00  0.00           H
ATOM    814  NZ  LYS A  57      33.780  50.880  80.440  1.00  0.00           N
ATOM    815  HZ1 LYS A  57      34.030  49.900  80.690  1.00  0.00           H
ATOM    816  HZ2 LYS A  57      32.810  50.880  80.060  1.00  0.00           H
ATOM    817  HZ3 LYS A  57      33.950  51.560  81.210  1.00  0.00           H
ATOM    818  C   LYS A  57      34.650  57.030  77.020  1.00  0.00           C
ATOM    819  O   LYS A  57      35.020  57.430  75.910  1.00  0.00           O
ATOM    820  N   SER A  58      34.790  57.950  78.020  1.00  0.00           N
ATOM    821  HN  SER A  58      34.530  57.730  78.950  1.00  0.00           H
ATOM    822  CA  SER A  58      35.160  59.320  77.930  1.00  0.00           C
ATOM    823  HA  SER A  58      34.450  59.750  77.230  1.00  0.00           H
ATOM    824  CB  SER A  58      35.090  59.960  79.370  1.00  0.00           C
ATOM    825  HB1 SER A  58      35.920  59.480  79.930  1.00  0.00           H
ATOM    826  HB2 SER A  58      34.120  59.800  79.880  1.00  0.00           H
ATOM    827  OG  SER A  58      35.370  61.430  79.380  1.00  0.00           O
ATOM    828  HG1 SER A  58      34.770  61.890  78.780  1.00  0.00           H
ATOM    829  C   SER A  58      36.660  59.520  77.420  1.00  0.00           C
ATOM    830  O   SER A  58      37.600  58.740  77.660  1.00  0.00           O
ATOM    831  N   TRP A  59      36.870  60.620  76.640  1.00  0.00           N
ATOM    832  HN  TRP A  59      36.160  61.320  76.530  1.00  0.00           H
ATOM    833  CA  TRP A  59      38.000  60.790  75.750  1.00  0.00           C
ATOM    834  HA  TRP A  59      38.100  59.860  75.210  1.00  0.00           H
ATOM    835  CB  TRP A  59      37.640  61.820  74.640  1.00  0.00           C
ATOM    836  HB1 TRP A  59      38.570  62.130  74.140  1.00  0.00           H
ATOM    837  HB2 TRP A  59      37.230  62.750  75.100  1.00  0.00           H
ATOM    838  CG  TRP A  59      36.620  61.350  73.570  1.00  0.00           C
ATOM    839  CD1 TRP A  59      35.240  61.460  73.680  1.00  0.00           C
ATOM    840  HD1 TRP A  59      34.720  62.020  74.440  1.00  0.00           H
ATOM    841  NE1 TRP A  59      34.670  60.770  72.660  1.00  0.00           N
ATOM    842  HE1 TRP A  59      33.770  60.720  72.310  1.00  0.00           H
ATOM    843  CE2 TRP A  59      35.630  60.200  71.870  1.00  0.00           C
ATOM    844  CD2 TRP A  59      36.900  60.460  72.490  1.00  0.00           C
ATOM    845  CE3 TRP A  59      38.040  60.000  71.910  1.00  0.00           C
ATOM    846  HE3 TRP A  59      39.010  60.370  72.190  1.00  0.00           H
ATOM    847  CZ3 TRP A  59      38.010  59.070  70.900  1.00  0.00           C
ATOM    848  HZ3 TRP A  59      38.950  58.670  70.540  1.00  0.00           H
ATOM    849  CZ2 TRP A  59      35.560  59.310  70.800  1.00  0.00           C
ATOM    850  HZ2 TRP A  59      34.670  59.040  70.270  1.00  0.00           H
ATOM    851  CH2 TRP A  59      36.770  58.710  70.270  1.00  0.00           C
ATOM    852  HH2 TRP A  59      36.780  58.060  69.410  1.00  0.00           H
ATOM    853  C   TRP A  59      39.380  61.050  76.410  1.00  0.00           C
ATOM    854  O   TRP A  59      39.500  61.660  77.460  1.00  0.00           O
ATOM    855  N   LYS A  60      40.420  60.430  75.730  1.00  0.00           N
ATOM    856  HN  LYS A  60      40.330  60.180  74.770  1.00  0.00           H
ATOM    857  CA  LYS A  60      41.740  60.490  76.370  1.00  0.00           C
ATOM    858  HA  LYS A  60      41.890  61.480  76.780  1.00  0.00           H
ATOM    859  CB  LYS A  60      42.170  59.320  77.310  1.00  0.00           C
ATOM    860  HB1 LYS A  60      43.140  59.510  77.800  1.00  0.00           H
ATOM    861  HB2 LYS A  60      42.200  58.350  76.760  1.00  0.00           H
ATOM    862  CG  LYS A  60      41.190  59.040  78.530  1.00  0.00           C
ATOM    863  HG1 LYS A  60      40.170  58.870  78.130  1.00  0.00           H
ATOM    864  HG2 LYS A  60      41.160  59.960  79.150  1.00  0.00           H
ATOM    865  CD  LYS A  60      41.640  57.860  79.360  1.00  0.00           C
ATOM    866  HD1 LYS A  60      42.700  57.930  79.690  1.00  0.00           H
ATOM    867  HD2 LYS A  60      41.510  56.950  78.730  1.00  0.00           H
ATOM    868  CE  LYS A  60      40.770  57.650  80.580  1.00  0.00           C
ATOM    869  HE1 LYS A  60      39.710  57.570  80.260  1.00  0.00           H
ATOM    870  HE2 LYS A  60      40.820  58.450  81.350  1.00  0.00           H
ATOM    871  NZ  LYS A  60      41.280  56.460  81.410  1.00  0.00           N
ATOM    872  HZ1 LYS A  60      42.280  56.630  81.630  1.00  0.00           H
ATOM    873  HZ2 LYS A  60      41.240  55.740  80.660  1.00  0.00           H
ATOM    874  HZ3 LYS A  60      40.680  56.190  82.220  1.00  0.00           H
ATOM    875  C   LYS A  60      42.680  60.510  75.220  1.00  0.00           C
ATOM    876  O   LYS A  60      42.290  60.200  74.050  1.00  0.00           O
ATOM    877  N   SER A  61      44.000  60.960  75.400  1.00  0.00           N
ATOM    878  HN  SER A  61      44.400  61.180  76.290  1.00  0.00           H
ATOM    879  CA  SER A  61      45.000  61.110  74.340  1.00  0.00           C
ATOM    880  HA  SER A  61      44.550  61.770  73.620  1.00  0.00           H
ATOM    881  CB  SER A  61      46.410  61.600  74.770  1.00  0.00           C
ATOM    882  HB1 SER A  61      46.240  62.690  74.690  1.00  0.00           H
ATOM    883  HB2 SER A  61      47.220  61.260  74.090  1.00  0.00           H
ATOM    884  OG  SER A  61      46.720  61.110  76.090  1.00  0.00           O
ATOM    885  HG1 SER A  61      46.130  61.460  76.760  1.00  0.00           H
ATOM    886  C   SER A  61      45.200  59.820  73.560  1.00  0.00           C
ATOM    887  O   SER A  61      45.160  59.760  72.340  1.00  0.00           O
ATOM    888  N   SER A  62      45.400  58.720  74.230  1.00  0.00           N
ATOM    889  HN  SER A  62      45.550  58.800  75.210  1.00  0.00           H
ATOM    890  CA  SER A  62      45.480  57.410  73.650  1.00  0.00           C
ATOM    891  HA  SER A  62      46.320  57.520  72.980  1.00  0.00           H
ATOM    892  CB  SER A  62      45.770  56.330  74.790  1.00  0.00           C
ATOM    893  HB1 SER A  62      44.850  56.260  75.410  1.00  0.00           H
ATOM    894  HB2 SER A  62      46.530  56.590  75.550  1.00  0.00           H
ATOM    895  OG  SER A  62      45.960  55.020  74.320  1.00  0.00           O
ATOM    896  HG1 SER A  62      45.480  54.450  74.920  1.00  0.00           H
ATOM    897  C   SER A  62      44.210  56.920  72.860  1.00  0.00           C
ATOM    898  O   SER A  62      44.220  56.360  71.780  1.00  0.00           O
ATOM    899  N   ARG A  63      43.030  57.220  73.420  1.00  0.00           N
ATOM    900  HN  ARG A  63      43.030  57.720  74.290  1.00  0.00           H
ATOM    901  CA  ARG A  63      41.730  56.840  72.850  1.00  0.00           C
ATOM    902  HA  ARG A  63      41.670  55.790  72.590  1.00  0.00           H
ATOM    903  CB  ARG A  63      40.490  57.200  73.710  1.00  0.00           C
ATOM    904  HB1 ARG A  63      39.580  57.050  73.110  1.00  0.00           H
ATOM    905  HB2 ARG A  63      40.560  58.200  74.180  1.00  0.00           H
ATOM    906  CG  ARG A  63      40.500  56.040  74.760  1.00  0.00           C
ATOM    907  HG1 ARG A  63      41.540  55.930  75.130  1.00  0.00           H
ATOM    908  HG2 ARG A  63      40.150  55.110  74.270  1.00  0.00           H
ATOM    909  CD  ARG A  63      39.440  56.380  75.840  1.00  0.00           C
ATOM    910  HD1 ARG A  63      38.480  56.650  75.340  1.00  0.00           H
ATOM    911  HD2 ARG A  63      39.810  57.240  76.430  1.00  0.00           H
ATOM    912  NE  ARG A  63      39.280  55.140  76.740  1.00  0.00           N
ATOM    913  HE  ARG A  63      39.570  54.230  76.440  1.00  0.00           H
ATOM    914  CZ  ARG A  63      38.950  55.150  78.030  1.00  0.00           C
ATOM    915  NH1 ARG A  63      38.380  56.190  78.520  1.00  0.00           N
ATOM    916 HH11 ARG A  63      38.050  56.960  77.970  1.00  0.00           H
ATOM    917 HH12 ARG A  63      37.860  55.990  79.350  1.00  0.00           H
ATOM    918  NH2 ARG A  63      39.300  54.100  78.710  1.00  0.00           N
ATOM    919 HH21 ARG A  63      39.710  53.360  78.190  1.00  0.00           H
ATOM    920 HH22 ARG A  63      39.000  53.910  79.650  1.00  0.00           H
ATOM    921  C   ARG A  63      41.530  57.580  71.500  1.00  0.00           C
ATOM    922  O   ARG A  63      41.130  57.020  70.490  1.00  0.00           O
ATOM    923  N   ILE A  64      41.970  58.830  71.530  1.00  0.00           N
ATOM    924  HN  ILE A  64      42.300  59.260  72.370  1.00  0.00           H
ATOM    925  CA  ILE A  64      42.020  59.720  70.380  1.00  0.00           C
ATOM    926  HA  ILE A  64      41.010  59.730  70.010  1.00  0.00           H
ATOM    927  CB  ILE A  64      42.310  61.190  70.760  1.00  0.00           C
ATOM    928  HB  ILE A  64      43.130  61.160  71.510  1.00  0.00           H
ATOM    929  CG2 ILE A  64      42.740  62.160  69.640  1.00  0.00           C
ATOM    930 HG21 ILE A  64      42.060  62.030  68.760  1.00  0.00           H
ATOM    931 HG22 ILE A  64      43.770  62.050  69.250  1.00  0.00           H
ATOM    932 HG23 ILE A  64      42.700  63.230  69.930  1.00  0.00           H
ATOM    933  CG1 ILE A  64      41.180  61.770  71.630  1.00  0.00           C
ATOM    934 HG11 ILE A  64      40.900  61.170  72.530  1.00  0.00           H
ATOM    935 HG12 ILE A  64      40.270  61.660  71.000  1.00  0.00           H
ATOM    936  CD  ILE A  64      41.520  63.170  72.160  1.00  0.00           C
ATOM    937  HD1 ILE A  64      40.720  63.540  72.830  1.00  0.00           H
ATOM    938  HD2 ILE A  64      41.680  64.010  71.450  1.00  0.00           H
ATOM    939  HD3 ILE A  64      42.520  63.050  72.640  1.00  0.00           H
ATOM    940  C   ILE A  64      42.850  59.190  69.190  1.00  0.00           C
ATOM    941  O   ILE A  64      42.520  59.190  68.070  1.00  0.00           O
ATOM    942  N   PHE A  65      44.050  58.770  69.530  1.00  0.00           N
ATOM    943  HN  PHE A  65      44.340  58.940  70.460  1.00  0.00           H
ATOM    944  CA  PHE A  65      44.900  58.040  68.620  1.00  0.00           C
ATOM    945  HA  PHE A  65      44.960  58.710  67.760  1.00  0.00           H
ATOM    946  CB  PHE A  65      46.300  57.960  69.290  1.00  0.00           C
ATOM    947  HB1 PHE A  65      46.980  57.530  68.520  1.00  0.00           H
ATOM    948  HB2 PHE A  65      46.230  57.390  70.250  1.00  0.00           H
ATOM    949  CG  PHE A  65      47.030  59.280  69.640  1.00  0.00           C
ATOM    950  CD1 PHE A  65      47.820  59.330  70.840  1.00  0.00           C
ATOM    951  HD1 PHE A  65      47.940  58.460  71.480  1.00  0.00           H
ATOM    952  CE1 PHE A  65      48.560  60.500  71.120  1.00  0.00           C
ATOM    953  HE1 PHE A  65      49.160  60.480  72.010  1.00  0.00           H
ATOM    954  CZ  PHE A  65      48.560  61.540  70.160  1.00  0.00           C
ATOM    955  HZ  PHE A  65      49.010  62.460  70.500  1.00  0.00           H
ATOM    956  CD2 PHE A  65      46.960  60.410  68.780  1.00  0.00           C
ATOM    957  HD2 PHE A  65      46.390  60.380  67.860  1.00  0.00           H
ATOM    958  CE2 PHE A  65      47.740  61.550  69.080  1.00  0.00           C
ATOM    959  HE2 PHE A  65      47.680  62.410  68.440  1.00  0.00           H
ATOM    960  C   PHE A  65      44.490  56.720  68.020  1.00  0.00           C
ATOM    961  O   PHE A  65      44.540  56.550  66.790  1.00  0.00           O
ATOM    962  N   LEU A  66      43.780  55.920  68.850  1.00  0.00           N
ATOM    963  HN  LEU A  66      43.610  56.140  69.820  1.00  0.00           H
ATOM    964  CA  LEU A  66      43.140  54.710  68.490  1.00  0.00           C
ATOM    965  HA  LEU A  66      43.800  53.970  68.060  1.00  0.00           H
ATOM    966  CB  LEU A  66      42.500  54.100  69.790  1.00  0.00           C
ATOM    967  HB1 LEU A  66      41.900  54.880  70.310  1.00  0.00           H
ATOM    968  HB2 LEU A  66      43.300  53.850  70.500  1.00  0.00           H
ATOM    969  CG  LEU A  66      41.710  52.750  69.620  1.00  0.00           C
ATOM    970  HG  LEU A  66      40.780  52.940  69.020  1.00  0.00           H
ATOM    971  CD1 LEU A  66      42.500  51.700  68.870  1.00  0.00           C
ATOM    972 HD11 LEU A  66      41.930  50.750  69.020  1.00  0.00           H
ATOM    973 HD12 LEU A  66      43.490  51.450  69.320  1.00  0.00           H
ATOM    974 HD13 LEU A  66      42.590  51.840  67.770  1.00  0.00           H
ATOM    975  CD2 LEU A  66      41.250  52.230  71.000  1.00  0.00           C
ATOM    976 HD21 LEU A  66      40.730  51.250  70.910  1.00  0.00           H
ATOM    977 HD22 LEU A  66      40.500  52.900  71.450  1.00  0.00           H
ATOM    978 HD23 LEU A  66      42.090  52.000  71.690  1.00  0.00           H
ATOM    979  C   LEU A  66      42.070  54.860  67.390  1.00  0.00           C
ATOM    980  O   LEU A  66      42.050  54.160  66.380  1.00  0.00           O
ATOM    981  N   PHE A  67      41.270  55.890  67.630  1.00  0.00           N
ATOM    982  HN  PHE A  67      41.320  56.410  68.480  1.00  0.00           H
ATOM    983  CA  PHE A  67      40.180  56.370  66.780  1.00  0.00           C
ATOM    984  HA  PHE A  67      39.460  55.580  66.630  1.00  0.00           H
ATOM    985  CB  PHE A  67      39.390  57.570  67.520  1.00  0.00           C
ATOM    986  HB1 PHE A  67      40.200  58.280  67.820  1.00  0.00           H
ATOM    987  HB2 PHE A  67      38.820  57.220  68.400  1.00  0.00           H
ATOM    988  CG  PHE A  67      38.410  58.340  66.740  1.00  0.00           C
ATOM    989  CD1 PHE A  67      38.760  59.530  66.100  1.00  0.00           C
ATOM    990  HD1 PHE A  67      39.770  59.910  66.190  1.00  0.00           H
ATOM    991  CE1 PHE A  67      37.910  60.230  65.220  1.00  0.00           C
ATOM    992  HE1 PHE A  67      38.230  61.190  64.850  1.00  0.00           H
ATOM    993  CZ  PHE A  67      36.680  59.650  64.930  1.00  0.00           C
ATOM    994  HZ  PHE A  67      35.940  60.050  64.260  1.00  0.00           H
ATOM    995  CD2 PHE A  67      37.100  57.910  66.600  1.00  0.00           C
ATOM    996  HD2 PHE A  67      36.700  57.090  67.180  1.00  0.00           H
ATOM    997  CE2 PHE A  67      36.240  58.490  65.640  1.00  0.00           C
ATOM    998  HE2 PHE A  67      35.310  58.030  65.350  1.00  0.00           H
ATOM    999  C   PHE A  67      40.630  56.710  65.380  1.00  0.00           C
ATOM   1000  O   PHE A  67      39.950  56.390  64.450  1.00  0.00           O
ATOM   1001  N   ASN A  68      41.790  57.400  65.350  1.00  0.00           N
ATOM   1002  HN  ASN A  68      42.270  57.620  66.190  1.00  0.00           H
ATOM   1003  CA  ASN A  68      42.480  57.680  64.080  1.00  0.00           C
ATOM   1004  HA  ASN A  68      41.680  58.130  63.510  1.00  0.00           H
ATOM   1005  CB  ASN A  68      43.680  58.600  64.180  1.00  0.00           C
ATOM   1006  HB1 ASN A  68      43.990  58.890  63.160  1.00  0.00           H
ATOM   1007  HB2 ASN A  68      44.470  58.120  64.800  1.00  0.00           H
ATOM   1008  CG  ASN A  68      43.370  60.010  64.870  1.00  0.00           C
ATOM   1009  OD1 ASN A  68      42.500  60.770  64.440  1.00  0.00           O
ATOM   1010  ND2 ASN A  68      44.250  60.390  65.860  1.00  0.00           N
ATOM   1011 HD21 ASN A  68      44.020  61.260  66.280  1.00  0.00           H
ATOM   1012 HD22 ASN A  68      44.970  59.770  66.160  1.00  0.00           H
ATOM   1013  C   ASN A  68      42.930  56.430  63.260  1.00  0.00           C
ATOM   1014  O   ASN A  68      42.660  56.310  62.040  1.00  0.00           O
ATOM   1015  N   LEU A  69      43.480  55.360  63.950  1.00  0.00           N
ATOM   1016  HN  LEU A  69      43.730  55.500  64.900  1.00  0.00           H
ATOM   1017  CA  LEU A  69      43.850  54.130  63.320  1.00  0.00           C
ATOM   1018  HA  LEU A  69      44.420  54.360  62.440  1.00  0.00           H
ATOM   1019  CB  LEU A  69      44.710  53.360  64.320  1.00  0.00           C
ATOM   1020  HB1 LEU A  69      44.800  52.350  63.850  1.00  0.00           H
ATOM   1021  HB2 LEU A  69      44.070  53.130  65.190  1.00  0.00           H
ATOM   1022  CG  LEU A  69      46.030  54.110  64.680  1.00  0.00           C
ATOM   1023  HG  LEU A  69      45.980  55.220  64.590  1.00  0.00           H
ATOM   1024  CD1 LEU A  69      46.470  53.880  66.070  1.00  0.00           C
ATOM   1025 HD11 LEU A  69      45.680  54.010  66.840  1.00  0.00           H
ATOM   1026 HD12 LEU A  69      47.380  54.410  66.390  1.00  0.00           H
ATOM   1027 HD13 LEU A  69      46.640  52.780  66.180  1.00  0.00           H
ATOM   1028  CD2 LEU A  69      47.130  53.610  63.790  1.00  0.00           C
ATOM   1029 HD21 LEU A  69      47.220  52.500  63.730  1.00  0.00           H
ATOM   1030 HD22 LEU A  69      48.150  53.970  64.070  1.00  0.00           H
ATOM   1031 HD23 LEU A  69      47.000  54.050  62.770  1.00  0.00           H
ATOM   1032  C   LEU A  69      42.660  53.270  62.850  1.00  0.00           C
ATOM   1033  O   LEU A  69      42.690  52.680  61.760  1.00  0.00           O
ATOM   1034  N   ALA A  70      41.590  53.290  63.660  1.00  0.00           N
ATOM   1035  HN  ALA A  70      41.620  53.800  64.530  1.00  0.00           H
ATOM   1036  CA  ALA A  70      40.330  52.680  63.480  1.00  0.00           C
ATOM   1037  HA  ALA A  70      40.490  51.660  63.150  1.00  0.00           H
ATOM   1038  CB  ALA A  70      39.500  52.660  64.800  1.00  0.00           C
ATOM   1039  HB1 ALA A  70      38.540  52.120  64.710  1.00  0.00           H
ATOM   1040  HB2 ALA A  70      39.210  53.690  65.100  1.00  0.00           H
ATOM   1041  HB3 ALA A  70      40.170  52.120  65.510  1.00  0.00           H
ATOM   1042  C   ALA A  70      39.500  53.330  62.300  1.00  0.00           C
ATOM   1043  O   ALA A  70      38.910  52.640  61.510  1.00  0.00           O
ATOM   1044  N   VAL A  71      39.570  54.660  62.190  1.00  0.00           N
ATOM   1045  HN  VAL A  71      39.970  55.200  62.940  1.00  0.00           H
ATOM   1046  CA  VAL A  71      39.050  55.360  61.010  1.00  0.00           C
ATOM   1047  HA  VAL A  71      38.030  55.000  60.930  1.00  0.00           H
ATOM   1048  CB  VAL A  71      38.920  56.840  61.150  1.00  0.00           C
ATOM   1049  HB  VAL A  71      39.900  57.120  61.580  1.00  0.00           H
ATOM   1050  CG1 VAL A  71      38.770  57.650  59.850  1.00  0.00           C
ATOM   1051 HG11 VAL A  71      37.780  57.450  59.380  1.00  0.00           H
ATOM   1052 HG12 VAL A  71      39.600  57.560  59.100  1.00  0.00           H
ATOM   1053 HG13 VAL A  71      38.720  58.740  60.050  1.00  0.00           H
ATOM   1054  CG2 VAL A  71      37.880  57.190  62.240  1.00  0.00           C
ATOM   1055 HG21 VAL A  71      36.830  56.880  62.010  1.00  0.00           H
ATOM   1056 HG22 VAL A  71      37.880  58.270  62.510  1.00  0.00           H
ATOM   1057 HG23 VAL A  71      38.020  56.590  63.170  1.00  0.00           H
ATOM   1058  C   VAL A  71      39.690  54.960  59.670  1.00  0.00           C
ATOM   1059  O   VAL A  71      39.100  54.510  58.670  1.00  0.00           O
ATOM   1060  N   ALA A  72      41.030  54.820  59.750  1.00  0.00           N
ATOM   1061  HN  ALA A  72      41.510  55.100  60.570  1.00  0.00           H
ATOM   1062  CA  ALA A  72      41.790  54.260  58.720  1.00  0.00           C
ATOM   1063  HA  ALA A  72      41.650  54.830  57.800  1.00  0.00           H
ATOM   1064  CB  ALA A  72      43.270  54.220  58.900  1.00  0.00           C
ATOM   1065  HB1 ALA A  72      43.650  55.250  59.150  1.00  0.00           H
ATOM   1066  HB2 ALA A  72      43.860  53.880  58.020  1.00  0.00           H
ATOM   1067  HB3 ALA A  72      43.580  53.570  59.740  1.00  0.00           H
ATOM   1068  C   ALA A  72      41.390  52.840  58.310  1.00  0.00           C
ATOM   1069  O   ALA A  72      41.430  52.580  57.080  1.00  0.00           O
ATOM   1070  N   ASP A  73      41.060  51.890  59.240  1.00  0.00           N
ATOM   1071  HN  ASP A  73      41.050  52.200  60.190  1.00  0.00           H
ATOM   1072  CA  ASP A  73      40.550  50.620  58.900  1.00  0.00           C
ATOM   1073  HA  ASP A  73      41.100  50.160  58.090  1.00  0.00           H
ATOM   1074  CB  ASP A  73      40.570  49.710  60.090  1.00  0.00           C
ATOM   1075  HB1 ASP A  73      39.950  48.820  59.900  1.00  0.00           H
ATOM   1076  HB2 ASP A  73      40.130  50.280  60.950  1.00  0.00           H
ATOM   1077  CG  ASP A  73      41.950  49.290  60.390  1.00  0.00           C
ATOM   1078  OD1 ASP A  73      42.890  49.520  59.670  1.00  0.00           O
ATOM   1079  OD2 ASP A  73      42.090  48.640  61.580  1.00  0.00           O
ATOM   1080  HD2 ASP A  73      43.000  48.370  61.710  1.00  0.00           H
ATOM   1081  C   ASP A  73      39.090  50.680  58.420  1.00  0.00           C
ATOM   1082  O   ASP A  73      38.770  50.060  57.420  1.00  0.00           O
ATOM   1083  N   PHE A  74      38.260  51.610  58.990  1.00  0.00           N
ATOM   1084  HN  PHE A  74      38.590  52.010  59.850  1.00  0.00           H
ATOM   1085  CA  PHE A  74      36.870  51.810  58.630  1.00  0.00           C
ATOM   1086  HA  PHE A  74      36.270  50.910  58.700  1.00  0.00           H
ATOM   1087  CB  PHE A  74      36.290  52.950  59.470  1.00  0.00           C
ATOM   1088  HB1 PHE A  74      37.000  53.800  59.500  1.00  0.00           H
ATOM   1089  HB2 PHE A  74      36.160  52.450  60.450  1.00  0.00           H
ATOM   1090  CG  PHE A  74      34.940  53.360  59.120  1.00  0.00           C
ATOM   1091  CD1 PHE A  74      34.650  54.750  58.950  1.00  0.00           C
ATOM   1092  HD1 PHE A  74      35.410  55.510  59.110  1.00  0.00           H
ATOM   1093  CE1 PHE A  74      33.330  55.250  58.720  1.00  0.00           C
ATOM   1094  HE1 PHE A  74      33.110  56.300  58.780  1.00  0.00           H
ATOM   1095  CZ  PHE A  74      32.230  54.330  58.800  1.00  0.00           C
ATOM   1096  HZ  PHE A  74      31.220  54.690  58.670  1.00  0.00           H
ATOM   1097  CD2 PHE A  74      33.830  52.510  59.030  1.00  0.00           C
ATOM   1098  HD2 PHE A  74      33.880  51.450  59.150  1.00  0.00           H
ATOM   1099  CE2 PHE A  74      32.510  52.960  58.800  1.00  0.00           C
ATOM   1100  HE2 PHE A  74      31.650  52.300  58.800  1.00  0.00           H
ATOM   1101  C   PHE A  74      36.770  52.210  57.120  1.00  0.00           C
ATOM   1102  O   PHE A  74      35.930  51.680  56.320  1.00  0.00           O
ATOM   1103  N   LEU A  75      37.480  53.220  56.640  1.00  0.00           N
ATOM   1104  HN  LEU A  75      38.040  53.790  57.240  1.00  0.00           H
ATOM   1105  CA  LEU A  75      37.390  53.560  55.220  1.00  0.00           C
ATOM   1106  HA  LEU A  75      36.350  53.700  54.960  1.00  0.00           H
ATOM   1107  CB  LEU A  75      38.070  54.940  55.090  1.00  0.00           C
ATOM   1108  HB1 LEU A  75      38.010  55.340  54.060  1.00  0.00           H
ATOM   1109  HB2 LEU A  75      39.150  54.810  55.280  1.00  0.00           H
ATOM   1110  CG  LEU A  75      37.630  56.140  56.030  1.00  0.00           C
ATOM   1111  HG  LEU A  75      38.050  56.000  57.050  1.00  0.00           H
ATOM   1112  CD1 LEU A  75      38.340  57.370  55.550  1.00  0.00           C
ATOM   1113 HD11 LEU A  75      38.160  57.490  54.470  1.00  0.00           H
ATOM   1114 HD12 LEU A  75      39.420  57.290  55.800  1.00  0.00           H
ATOM   1115 HD13 LEU A  75      37.910  58.260  56.060  1.00  0.00           H
ATOM   1116  CD2 LEU A  75      36.150  56.400  56.100  1.00  0.00           C
ATOM   1117 HD21 LEU A  75      35.840  56.710  55.090  1.00  0.00           H
ATOM   1118 HD22 LEU A  75      35.880  57.190  56.830  1.00  0.00           H
ATOM   1119 HD23 LEU A  75      35.580  55.460  56.300  1.00  0.00           H
ATOM   1120  C   LEU A  75      37.970  52.510  54.290  1.00  0.00           C
ATOM   1121  O   LEU A  75      37.500  52.400  53.140  1.00  0.00           O
ATOM   1122  N   LEU A  76      39.060  51.690  54.630  1.00  0.00           N
ATOM   1123  HN  LEU A  76      39.730  52.000  55.290  1.00  0.00           H
ATOM   1124  CA  LEU A  76      39.340  50.460  53.790  1.00  0.00           C
ATOM   1125  HA  LEU A  76      39.590  50.910  52.830  1.00  0.00           H
ATOM   1126  CB  LEU A  76      40.630  49.780  54.380  1.00  0.00           C
ATOM   1127  HB1 LEU A  76      40.460  49.770  55.470  1.00  0.00           H
ATOM   1128  HB2 LEU A  76      41.470  50.480  54.130  1.00  0.00           H
ATOM   1129  CG  LEU A  76      40.980  48.300  53.920  1.00  0.00           C
ATOM   1130  HG  LEU A  76      40.160  47.660  54.300  1.00  0.00           H
ATOM   1131  CD1 LEU A  76      41.180  48.190  52.400  1.00  0.00           C
ATOM   1132 HD11 LEU A  76      41.430  47.160  52.070  1.00  0.00           H
ATOM   1133 HD12 LEU A  76      42.010  48.790  51.960  1.00  0.00           H
ATOM   1134 HD13 LEU A  76      40.420  48.590  51.700  1.00  0.00           H
ATOM   1135  CD2 LEU A  76      42.250  47.830  54.600  1.00  0.00           C
ATOM   1136 HD21 LEU A  76      43.110  48.340  54.120  1.00  0.00           H
ATOM   1137 HD22 LEU A  76      42.340  46.730  54.530  1.00  0.00           H
ATOM   1138 HD23 LEU A  76      42.220  48.120  55.670  1.00  0.00           H
ATOM   1139  C   LEU A  76      38.280  49.390  53.710  1.00  0.00           C
ATOM   1140  O   LEU A  76      38.060  48.770  52.620  1.00  0.00           O
ATOM   1141  N   ILE A  77      37.570  49.110  54.860  1.00  0.00           N
ATOM   1142  HN  ILE A  77      37.840  49.620  55.680  1.00  0.00           H
ATOM   1143  CA  ILE A  77      36.510  48.120  54.930  1.00  0.00           C
ATOM   1144  HA  ILE A  77      36.850  47.160  54.590  1.00  0.00           H
ATOM   1145  CB  ILE A  77      35.970  47.890  56.390  1.00  0.00           C
ATOM   1146  HB  ILE A  77      35.860  48.880  56.880  1.00  0.00           H
ATOM   1147  CG2 ILE A  77      34.580  47.270  56.380  1.00  0.00           C
ATOM   1148 HG21 ILE A  77      33.810  47.950  55.940  1.00  0.00           H
ATOM   1149 HG22 ILE A  77      34.190  47.050  57.400  1.00  0.00           H
ATOM   1150 HG23 ILE A  77      34.520  46.260  55.910  1.00  0.00           H
ATOM   1151  CG1 ILE A  77      36.920  47.090  57.240  1.00  0.00           C
ATOM   1152 HG11 ILE A  77      37.940  47.430  56.960  1.00  0.00           H
ATOM   1153 HG12 ILE A  77      36.700  46.010  57.080  1.00  0.00           H
ATOM   1154  CD  ILE A  77      36.730  47.330  58.730  1.00  0.00           C
ATOM   1155  HD1 ILE A  77      35.800  46.920  59.170  1.00  0.00           H
ATOM   1156  HD2 ILE A  77      36.880  48.410  58.980  1.00  0.00           H
ATOM   1157  HD3 ILE A  77      37.560  46.860  59.280  1.00  0.00           H
ATOM   1158  C   ILE A  77      35.340  48.500  53.950  1.00  0.00           C
ATOM   1159  O   ILE A  77      34.880  47.570  53.280  1.00  0.00           O
ATOM   1160  N   ILE A  78      34.930  49.780  53.900  1.00  0.00           N
ATOM   1161  HN  ILE A  78      35.300  50.460  54.530  1.00  0.00           H
ATOM   1162  CA  ILE A  78      34.020  50.240  52.900  1.00  0.00           C
ATOM   1163  HA  ILE A  78      33.130  49.680  53.130  1.00  0.00           H
ATOM   1164  CB  ILE A  78      33.760  51.780  53.050  1.00  0.00           C
ATOM   1165  HB  ILE A  78      34.690  52.340  53.290  1.00  0.00           H
ATOM   1166  CG2 ILE A  78      33.130  52.550  51.770  1.00  0.00           C
ATOM   1167 HG21 ILE A  78      33.850  52.440  50.930  1.00  0.00           H
ATOM   1168 HG22 ILE A  78      32.890  53.590  52.060  1.00  0.00           H
ATOM   1169 HG23 ILE A  78      32.180  52.070  51.470  1.00  0.00           H
ATOM   1170  CG1 ILE A  78      32.940  51.970  54.310  1.00  0.00           C
ATOM   1171 HG11 ILE A  78      33.050  51.190  55.090  1.00  0.00           H
ATOM   1172 HG12 ILE A  78      31.870  51.920  54.000  1.00  0.00           H
ATOM   1173  CD  ILE A  78      33.140  53.310  55.060  1.00  0.00           C
ATOM   1174  HD1 ILE A  78      32.330  53.470  55.790  1.00  0.00           H
ATOM   1175  HD2 ILE A  78      33.100  54.100  54.280  1.00  0.00           H
ATOM   1176  HD3 ILE A  78      34.130  53.430  55.570  1.00  0.00           H
ATOM   1177  C   ILE A  78      34.530  50.040  51.420  1.00  0.00           C
ATOM   1178  O   ILE A  78      33.800  49.770  50.500  1.00  0.00           O
ATOM   1179  N   CYS A  79      35.810  50.210  51.110  1.00  0.00           N
ATOM   1180  HN  CYS A  79      36.350  50.320  51.940  1.00  0.00           H
ATOM   1181  CA  CYS A  79      36.370  50.040  49.750  1.00  0.00           C
ATOM   1182  HA  CYS A  79      35.670  50.520  49.080  1.00  0.00           H
ATOM   1183  CB  CYS A  79      37.780  50.620  49.790  1.00  0.00           C
ATOM   1184  HB1 CYS A  79      38.400  49.990  50.450  1.00  0.00           H
ATOM   1185  HB2 CYS A  79      37.590  51.580  50.320  1.00  0.00           H
ATOM   1186  SG  CYS A  79      38.590  50.980  48.160  1.00  0.00           S
ATOM   1187  HG1 CYS A  79      37.590  51.600  47.540  1.00  0.00           H
ATOM   1188  C   CYS A  79      36.420  48.480  49.330  1.00  0.00           C
ATOM   1189  O   CYS A  79      36.130  48.060  48.170  1.00  0.00           O
ATOM   1190  N   LEU A  80      36.630  47.570  50.340  1.00  0.00           N
ATOM   1191  HN  LEU A  80      37.070  47.940  51.160  1.00  0.00           H
ATOM   1192  CA  LEU A  80      36.810  46.080  50.110  1.00  0.00           C
ATOM   1193  HA  LEU A  80      37.700  45.920  49.520  1.00  0.00           H
ATOM   1194  CB  LEU A  80      37.010  45.450  51.470  1.00  0.00           C
ATOM   1195  HB1 LEU A  80      36.620  44.420  51.500  1.00  0.00           H
ATOM   1196  HB2 LEU A  80      36.420  46.100  52.160  1.00  0.00           H
ATOM   1197  CG  LEU A  80      38.460  45.310  52.070  1.00  0.00           C
ATOM   1198  HG  LEU A  80      38.980  46.300  52.020  1.00  0.00           H
ATOM   1199  CD1 LEU A  80      38.630  44.770  53.510  1.00  0.00           C
ATOM   1200 HD11 LEU A  80      38.370  43.710  53.720  1.00  0.00           H
ATOM   1201 HD12 LEU A  80      38.070  45.390  54.220  1.00  0.00           H
ATOM   1202 HD13 LEU A  80      39.700  44.790  53.810  1.00  0.00           H
ATOM   1203  CD2 LEU A  80      39.380  44.360  51.250  1.00  0.00           C
ATOM   1204 HD21 LEU A  80      40.380  44.190  51.720  1.00  0.00           H
ATOM   1205 HD22 LEU A  80      39.510  44.780  50.230  1.00  0.00           H
ATOM   1206 HD23 LEU A  80      38.870  43.380  51.120  1.00  0.00           H
ATOM   1207  C   LEU A  80      35.770  45.350  49.250  1.00  0.00           C
ATOM   1208  O   LEU A  80      36.200  44.670  48.300  1.00  0.00           O
ATOM   1209  N   PRO A  81      34.460  45.490  49.280  1.00  0.00           N
ATOM   1210  CD  PRO A  81      33.680  46.060  50.420  1.00  0.00           C
ATOM   1211  HD1 PRO A  81      33.410  47.110  50.190  1.00  0.00           H
ATOM   1212  HD2 PRO A  81      34.140  46.050  51.430  1.00  0.00           H
ATOM   1213  CA  PRO A  81      33.550  44.800  48.360  1.00  0.00           C
ATOM   1214  HA  PRO A  81      33.680  43.740  48.440  1.00  0.00           H
ATOM   1215  CB  PRO A  81      32.170  44.980  49.000  1.00  0.00           C
ATOM   1216  HB1 PRO A  81      31.570  44.050  48.970  1.00  0.00           H
ATOM   1217  HB2 PRO A  81      31.670  45.840  48.510  1.00  0.00           H
ATOM   1218  CG  PRO A  81      32.400  45.250  50.500  1.00  0.00           C
ATOM   1219  HG1 PRO A  81      31.520  45.790  50.900  1.00  0.00           H
ATOM   1220  HG2 PRO A  81      32.620  44.350  51.120  1.00  0.00           H
ATOM   1221  C   PRO A  81      33.640  45.320  46.900  1.00  0.00           C
ATOM   1222  O   PRO A  81      33.480  44.550  45.940  1.00  0.00           O
ATOM   1223  N   PHE A  82      33.750  46.660  46.640  1.00  0.00           N
ATOM   1224  HN  PHE A  82      33.840  47.230  47.460  1.00  0.00           H
ATOM   1225  CA  PHE A  82      34.050  47.180  45.320  1.00  0.00           C
ATOM   1226  HA  PHE A  82      33.400  46.780  44.550  1.00  0.00           H
ATOM   1227  CB  PHE A  82      34.150  48.750  45.410  1.00  0.00           C
ATOM   1228  HB1 PHE A  82      34.230  48.980  44.320  1.00  0.00           H
ATOM   1229  HB2 PHE A  82      35.070  49.100  45.940  1.00  0.00           H
ATOM   1230  CG  PHE A  82      32.930  49.520  45.870  1.00  0.00           C
ATOM   1231  CD1 PHE A  82      32.860  50.020  47.160  1.00  0.00           C
ATOM   1232  HD1 PHE A  82      33.720  49.930  47.830  1.00  0.00           H
ATOM   1233  CE1 PHE A  82      31.790  50.850  47.600  1.00  0.00           C
ATOM   1234  HE1 PHE A  82      31.840  51.360  48.550  1.00  0.00           H
ATOM   1235  CZ  PHE A  82      30.740  51.070  46.720  1.00  0.00           C
ATOM   1236  HZ  PHE A  82      29.910  51.680  47.060  1.00  0.00           H
ATOM   1237  CD2 PHE A  82      31.850  49.790  45.010  1.00  0.00           C
ATOM   1238  HD2 PHE A  82      31.980  49.330  44.060  1.00  0.00           H
ATOM   1239  CE2 PHE A  82      30.730  50.510  45.440  1.00  0.00           C
ATOM   1240  HE2 PHE A  82      29.900  50.570  44.760  1.00  0.00           H
ATOM   1241  C   PHE A  82      35.440  46.820  44.820  1.00  0.00           C
ATOM   1242  O   PHE A  82      35.660  46.440  43.650  1.00  0.00           O
ATOM   1243  N   LEU A  83      36.510  46.810  45.670  1.00  0.00           N
ATOM   1244  HN  LEU A  83      36.350  47.100  46.610  1.00  0.00           H
ATOM   1245  CA  LEU A  83      37.870  46.220  45.390  1.00  0.00           C
ATOM   1246  HA  LEU A  83      38.310  46.770  44.570  1.00  0.00           H
ATOM   1247  CB  LEU A  83      38.700  46.310  46.700  1.00  0.00           C
ATOM   1248  HB1 LEU A  83      38.420  45.620  47.530  1.00  0.00           H
ATOM   1249  HB2 LEU A  83      38.390  47.260  47.170  1.00  0.00           H
ATOM   1250  CG  LEU A  83      40.240  46.090  46.500  1.00  0.00           C
ATOM   1251  HG  LEU A  83      40.360  45.090  46.050  1.00  0.00           H
ATOM   1252  CD1 LEU A  83      40.800  47.090  45.560  1.00  0.00           C
ATOM   1253 HD11 LEU A  83      41.900  46.920  45.560  1.00  0.00           H
ATOM   1254 HD12 LEU A  83      40.640  48.160  45.820  1.00  0.00           H
ATOM   1255 HD13 LEU A  83      40.410  46.930  44.520  1.00  0.00           H
ATOM   1256  CD2 LEU A  83      41.080  46.210  47.700  1.00  0.00           C
ATOM   1257 HD21 LEU A  83      40.900  47.230  48.090  1.00  0.00           H
ATOM   1258 HD22 LEU A  83      42.160  46.020  47.570  1.00  0.00           H
ATOM   1259 HD23 LEU A  83      40.810  45.370  48.380  1.00  0.00           H
ATOM   1260  C   LEU A  83      37.820  44.790  44.960  1.00  0.00           C
ATOM   1261  O   LEU A  83      38.460  44.430  43.950  1.00  0.00           O
ATOM   1262  N   MET A  84      37.010  43.910  45.600  1.00  0.00           N
ATOM   1263  HN  MET A  84      36.680  44.160  46.510  1.00  0.00           H
ATOM   1264  CA  MET A  84      36.690  42.550  45.100  1.00  0.00           C
ATOM   1265  HA  MET A  84      37.670  42.090  44.970  1.00  0.00           H
ATOM   1266  CB  MET A  84      35.810  41.830  46.190  1.00  0.00           C
ATOM   1267  HB1 MET A  84      35.240  40.990  45.740  1.00  0.00           H
ATOM   1268  HB2 MET A  84      35.110  42.540  46.680  1.00  0.00           H
ATOM   1269  CG  MET A  84      36.670  41.220  47.310  1.00  0.00           C
ATOM   1270  HG1 MET A  84      37.300  42.000  47.770  1.00  0.00           H
ATOM   1271  HG2 MET A  84      37.410  40.490  46.900  1.00  0.00           H
ATOM   1272  SD  MET A  84      35.810  40.230  48.560  1.00  0.00           S
ATOM   1273  CE  MET A  84      35.420  41.620  49.720  1.00  0.00           C
ATOM   1274  HE1 MET A  84      35.510  41.410  50.810  1.00  0.00           H
ATOM   1275  HE2 MET A  84      34.400  42.020  49.550  1.00  0.00           H
ATOM   1276  HE3 MET A  84      36.200  42.400  49.580  1.00  0.00           H
ATOM   1277  C   MET A  84      36.080  42.360  43.730  1.00  0.00           C
ATOM   1278  O   MET A  84      36.680  41.590  43.010  1.00  0.00           O
ATOM   1279  N   ASP A  85      35.000  43.110  43.460  1.00  0.00           N
ATOM   1280  HN  ASP A  85      34.730  43.730  44.200  1.00  0.00           H
ATOM   1281  CA  ASP A  85      34.330  43.230  42.170  1.00  0.00           C
ATOM   1282  HA  ASP A  85      34.070  42.240  41.830  1.00  0.00           H
ATOM   1283  CB  ASP A  85      33.140  44.130  42.390  1.00  0.00           C
ATOM   1284  HB1 ASP A  85      33.490  45.070  42.890  1.00  0.00           H
ATOM   1285  HB2 ASP A  85      32.460  43.700  43.150  1.00  0.00           H
ATOM   1286  CG  ASP A  85      32.250  44.530  41.170  1.00  0.00           C
ATOM   1287  OD1 ASP A  85      32.560  44.110  40.050  1.00  0.00           O
ATOM   1288  OD2 ASP A  85      31.190  45.190  41.510  1.00  0.00           O
ATOM   1289  C   ASP A  85      35.350  43.750  41.090  1.00  0.00           C
ATOM   1290  O   ASP A  85      35.420  43.000  40.100  1.00  0.00           O
ATOM   1291  N   ASN A  86      36.110  44.850  41.310  1.00  0.00           N
ATOM   1292  HN  ASN A  86      36.030  45.330  42.190  1.00  0.00           H
ATOM   1293  CA  ASN A  86      37.210  45.280  40.460  1.00  0.00           C
ATOM   1294  HA  ASN A  86      36.870  45.460  39.450  1.00  0.00           H
ATOM   1295  CB  ASN A  86      37.790  46.610  41.080  1.00  0.00           C
ATOM   1296  HB1 ASN A  86      38.060  46.400  42.140  1.00  0.00           H
ATOM   1297  HB2 ASN A  86      37.060  47.440  41.100  1.00  0.00           H
ATOM   1298  CG  ASN A  86      39.090  47.020  40.390  1.00  0.00           C
ATOM   1299  OD1 ASN A  86      40.150  47.020  41.010  1.00  0.00           O
ATOM   1300  ND2 ASN A  86      39.050  47.310  39.110  1.00  0.00           N
ATOM   1301 HD21 ASN A  86      39.920  47.490  38.670  1.00  0.00           H
ATOM   1302 HD22 ASN A  86      38.230  47.110  38.560  1.00  0.00           H
ATOM   1303  C   ASN A  86      38.330  44.270  40.190  1.00  0.00           C
ATOM   1304  O   ASN A  86      38.820  43.970  39.100  1.00  0.00           O
ATOM   1305  N   TYR A  87      38.800  43.560  41.230  1.00  0.00           N
ATOM   1306  HN  TYR A  87      38.570  43.810  42.160  1.00  0.00           H
ATOM   1307  CA  TYR A  87      39.660  42.370  41.020  1.00  0.00           C
ATOM   1308  HA  TYR A  87      40.450  42.590  40.330  1.00  0.00           H
ATOM   1309  CB  TYR A  87      40.370  41.990  42.390  1.00  0.00           C
ATOM   1310  HB1 TYR A  87      40.900  41.040  42.190  1.00  0.00           H
ATOM   1311  HB2 TYR A  87      39.580  41.870  43.180  1.00  0.00           H
ATOM   1312  CG  TYR A  87      41.490  42.900  42.990  1.00  0.00           C
ATOM   1313  CD1 TYR A  87      42.650  42.300  43.490  1.00  0.00           C
ATOM   1314  HD1 TYR A  87      42.670  41.230  43.470  1.00  0.00           H
ATOM   1315  CE1 TYR A  87      43.700  43.010  44.050  1.00  0.00           C
ATOM   1316  HE1 TYR A  87      44.400  42.430  44.640  1.00  0.00           H
ATOM   1317  CZ  TYR A  87      43.620  44.340  44.180  1.00  0.00           C
ATOM   1318  OH  TYR A  87      44.680  45.010  44.820  1.00  0.00           O
ATOM   1319  HH  TYR A  87      44.740  45.880  44.420  1.00  0.00           H
ATOM   1320  CD2 TYR A  87      41.450  44.320  42.980  1.00  0.00           C
ATOM   1321  HD2 TYR A  87      40.580  44.790  42.550  1.00  0.00           H
ATOM   1322  CE2 TYR A  87      42.530  45.060  43.600  1.00  0.00           C
ATOM   1323  HE2 TYR A  87      42.470  46.130  43.650  1.00  0.00           H
ATOM   1324  C   TYR A  87      39.010  41.200  40.310  1.00  0.00           C
ATOM   1325  O   TYR A  87      39.640  40.600  39.450  1.00  0.00           O
ATOM   1326  N   VAL A  88      37.740  40.890  40.610  1.00  0.00           N
ATOM   1327  HN  VAL A  88      37.230  41.360  41.330  1.00  0.00           H
ATOM   1328  CA  VAL A  88      37.050  39.700  40.000  1.00  0.00           C
ATOM   1329  HA  VAL A  88      37.700  38.830  40.070  1.00  0.00           H
ATOM   1330  CB  VAL A  88      35.780  39.390  40.710  1.00  0.00           C
ATOM   1331  HB  VAL A  88      35.320  40.280  41.200  1.00  0.00           H
ATOM   1332  CG1 VAL A  88      34.750  38.750  39.790  1.00  0.00           C
ATOM   1333 HG11 VAL A  88      33.830  38.380  40.290  1.00  0.00           H
ATOM   1334 HG12 VAL A  88      35.200  37.890  39.250  1.00  0.00           H
ATOM   1335 HG13 VAL A  88      34.470  39.530  39.050  1.00  0.00           H
ATOM   1336  CG2 VAL A  88      36.000  38.420  41.880  1.00  0.00           C
ATOM   1337 HG21 VAL A  88      36.420  37.480  41.460  1.00  0.00           H
ATOM   1338 HG22 VAL A  88      35.110  38.130  42.470  1.00  0.00           H
ATOM   1339 HG23 VAL A  88      36.820  38.860  42.490  1.00  0.00           H
ATOM   1340  C   VAL A  88      36.900  39.890  38.530  1.00  0.00           C
ATOM   1341  O   VAL A  88      37.170  38.970  37.720  1.00  0.00           O
ATOM   1342  N   ARG A  89      36.620  41.130  38.070  1.00  0.00           N
ATOM   1343  HN  ARG A  89      36.620  41.880  38.730  1.00  0.00           H
ATOM   1344  CA  ARG A  89      36.540  41.410  36.620  1.00  0.00           C
ATOM   1345  HA  ARG A  89      36.110  40.500  36.220  1.00  0.00           H
ATOM   1346  CB  ARG A  89      35.440  42.450  36.340  1.00  0.00           C
ATOM   1347  HB1 ARG A  89      35.160  42.540  35.270  1.00  0.00           H
ATOM   1348  HB2 ARG A  89      35.760  43.480  36.640  1.00  0.00           H
ATOM   1349  CG  ARG A  89      34.030  42.210  37.030  1.00  0.00           C
ATOM   1350  HG1 ARG A  89      33.480  43.140  36.800  1.00  0.00           H
ATOM   1351  HG2 ARG A  89      34.160  42.280  38.130  1.00  0.00           H
ATOM   1352  CD  ARG A  89      33.340  40.970  36.600  1.00  0.00           C
ATOM   1353  HD1 ARG A  89      33.910  40.110  37.020  1.00  0.00           H
ATOM   1354  HD2 ARG A  89      33.250  40.870  35.500  1.00  0.00           H
ATOM   1355  NE  ARG A  89      32.050  40.910  37.340  1.00  0.00           N
ATOM   1356  HE  ARG A  89      31.690  41.730  37.800  1.00  0.00           H
ATOM   1357  CZ  ARG A  89      31.200  39.920  37.350  1.00  0.00           C
ATOM   1358  NH1 ARG A  89      31.540  38.740  36.900  1.00  0.00           N
ATOM   1359 HH11 ARG A  89      32.380  38.730  36.350  1.00  0.00           H
ATOM   1360 HH12 ARG A  89      30.920  37.960  36.930  1.00  0.00           H
ATOM   1361  NH2 ARG A  89      30.070  39.970  37.900  1.00  0.00           N
ATOM   1362 HH21 ARG A  89      29.480  39.150  37.930  1.00  0.00           H
ATOM   1363 HH22 ARG A  89      29.700  40.780  38.340  1.00  0.00           H
ATOM   1364  C   ARG A  89      37.870  41.630  35.890  1.00  0.00           C
ATOM   1365  O   ARG A  89      37.940  42.230  34.760  1.00  0.00           O
ATOM   1366  N   ARG A  90      39.020  41.110  36.510  1.00  0.00           N
ATOM   1367  HN  ARG A  90      38.930  40.770  37.440  1.00  0.00           H
ATOM   1368  CA  ARG A  90      40.340  41.080  35.890  1.00  0.00           C
ATOM   1369  HA  ARG A  90      40.950  40.700  36.700  1.00  0.00           H
ATOM   1370  CB  ARG A  90      40.530  40.240  34.610  1.00  0.00           C
ATOM   1371  HB1 ARG A  90      41.440  40.380  34.000  1.00  0.00           H
ATOM   1372  HB2 ARG A  90      39.800  40.660  33.870  1.00  0.00           H
ATOM   1373  CG  ARG A  90      40.440  38.720  34.920  1.00  0.00           C
ATOM   1374  HG1 ARG A  90      39.560  38.610  35.590  1.00  0.00           H
ATOM   1375  HG2 ARG A  90      41.300  38.300  35.500  1.00  0.00           H
ATOM   1376  CD  ARG A  90      40.190  37.810  33.710  1.00  0.00           C
ATOM   1377  HD1 ARG A  90      41.040  37.790  33.000  1.00  0.00           H
ATOM   1378  HD2 ARG A  90      39.270  38.060  33.140  1.00  0.00           H
ATOM   1379  NE  ARG A  90      39.910  36.460  34.350  1.00  0.00           N
ATOM   1380  HE  ARG A  90      38.970  36.230  34.610  1.00  0.00           H
ATOM   1381  CZ  ARG A  90      40.740  35.390  34.260  1.00  0.00           C
ATOM   1382  NH1 ARG A  90      41.970  35.500  33.800  1.00  0.00           N
ATOM   1383 HH11 ARG A  90      42.520  34.660  33.840  1.00  0.00           H
ATOM   1384 HH12 ARG A  90      42.340  36.420  33.840  1.00  0.00           H
ATOM   1385  NH2 ARG A  90      40.400  34.170  34.620  1.00  0.00           N
ATOM   1386 HH21 ARG A  90      39.530  33.940  35.030  1.00  0.00           H
ATOM   1387 HH22 ARG A  90      41.060  33.460  34.340  1.00  0.00           H
ATOM   1388  C   ARG A  90      40.810  42.450  35.610  1.00  0.00           C
ATOM   1389  O   ARG A  90      41.560  42.630  34.660  1.00  0.00           O
ATOM   1390  N   TRP A  91      40.440  43.430  36.490  1.00  0.00           N
ATOM   1391  HN  TRP A  91      39.770  43.160  37.180  1.00  0.00           H
ATOM   1392  CA  TRP A  91      40.940  44.780  36.630  1.00  0.00           C
ATOM   1393  HA  TRP A  91      40.820  44.960  37.690  1.00  0.00           H
ATOM   1394  CB  TRP A  91      42.460  45.060  36.080  1.00  0.00           C
ATOM   1395  HB1 TRP A  91      42.750  46.120  36.170  1.00  0.00           H
ATOM   1396  HB2 TRP A  91      42.570  44.750  35.010  1.00  0.00           H
ATOM   1397  CG  TRP A  91      43.560  44.360  36.900  1.00  0.00           C
ATOM   1398  CD1 TRP A  91      44.430  43.440  36.510  1.00  0.00           C
ATOM   1399  HD1 TRP A  91      44.350  42.850  35.610  1.00  0.00           H
ATOM   1400  NE1 TRP A  91      45.310  43.130  37.530  1.00  0.00           N
ATOM   1401  HE1 TRP A  91      45.980  42.420  37.520  1.00  0.00           H
ATOM   1402  CE2 TRP A  91      44.880  43.800  38.630  1.00  0.00           C
ATOM   1403  CD2 TRP A  91      43.810  44.570  38.300  1.00  0.00           C
ATOM   1404  CE3 TRP A  91      43.280  45.560  39.260  1.00  0.00           C
ATOM   1405  HE3 TRP A  91      42.480  46.230  39.000  1.00  0.00           H
ATOM   1406  CZ3 TRP A  91      43.860  45.510  40.530  1.00  0.00           C
ATOM   1407  HZ3 TRP A  91      43.530  46.210  41.270  1.00  0.00           H
ATOM   1408  CZ2 TRP A  91      45.470  43.890  39.880  1.00  0.00           C
ATOM   1409  HZ2 TRP A  91      46.190  43.110  40.100  1.00  0.00           H
ATOM   1410  CH2 TRP A  91      44.950  44.730  40.840  1.00  0.00           C
ATOM   1411  HH2 TRP A  91      45.310  44.780  41.860  1.00  0.00           H
ATOM   1412  C   TRP A  91      40.020  45.830  36.010  1.00  0.00           C
ATOM   1413  O   TRP A  91      40.220  47.010  36.200  1.00  0.00           O
ATOM   1414  N   ASP A  92      38.940  45.410  35.400  1.00  0.00           N
ATOM   1415  HN  ASP A  92      38.840  44.450  35.110  1.00  0.00           H
ATOM   1416  CA  ASP A  92      37.800  46.190  34.930  1.00  0.00           C
ATOM   1417  HA  ASP A  92      38.270  46.890  34.250  1.00  0.00           H
ATOM   1418  CB  ASP A  92      36.850  45.290  34.120  1.00  0.00           C
ATOM   1419  HB1 ASP A  92      35.840  45.730  34.080  1.00  0.00           H
ATOM   1420  HB2 ASP A  92      36.700  44.300  34.620  1.00  0.00           H
ATOM   1421  CG  ASP A  92      37.440  44.870  32.790  1.00  0.00           C
ATOM   1422  OD1 ASP A  92      38.650  45.150  32.450  1.00  0.00           O
ATOM   1423  OD2 ASP A  92      36.560  44.360  31.980  1.00  0.00           O
ATOM   1424  C   ASP A  92      37.120  46.930  36.030  1.00  0.00           C
ATOM   1425  O   ASP A  92      37.010  46.450  37.150  1.00  0.00           O
ATOM   1426  N   TRP A  93      36.580  48.090  35.690  1.00  0.00           N
ATOM   1427  HN  TRP A  93      36.720  48.420  34.770  1.00  0.00           H
ATOM   1428  CA  TRP A  93      35.910  49.010  36.540  1.00  0.00           C
ATOM   1429  HA  TRP A  93      35.550  48.450  37.390  1.00  0.00           H
ATOM   1430  CB  TRP A  93      36.930  50.010  37.000  1.00  0.00           C
ATOM   1431  HB1 TRP A  93      37.320  50.420  36.040  1.00  0.00           H
ATOM   1432  HB2 TRP A  93      37.720  49.380  37.450  1.00  0.00           H
ATOM   1433  CG  TRP A  93      36.520  51.090  37.920  1.00  0.00           C
ATOM   1434  CD1 TRP A  93      36.600  52.460  37.840  1.00  0.00           C
ATOM   1435  HD1 TRP A  93      36.880  52.960  36.930  1.00  0.00           H
ATOM   1436  NE1 TRP A  93      36.340  53.070  39.040  1.00  0.00           N
ATOM   1437  HE1 TRP A  93      36.300  54.050  39.050  1.00  0.00           H
ATOM   1438  CE2 TRP A  93      36.100  52.100  39.950  1.00  0.00           C
ATOM   1439  CD2 TRP A  93      36.220  50.820  39.320  1.00  0.00           C
ATOM   1440  CE3 TRP A  93      35.960  49.620  40.030  1.00  0.00           C
ATOM   1441  HE3 TRP A  93      36.020  48.660  39.530  1.00  0.00           H
ATOM   1442  CZ3 TRP A  93      35.800  49.730  41.390  1.00  0.00           C
ATOM   1443  HZ3 TRP A  93      35.700  48.800  41.920  1.00  0.00           H
ATOM   1444  CZ2 TRP A  93      35.860  52.170  41.300  1.00  0.00           C
ATOM   1445  HZ2 TRP A  93      36.020  53.100  41.820  1.00  0.00           H
ATOM   1446  CH2 TRP A  93      35.620  51.000  42.020  1.00  0.00           C
ATOM   1447  HH2 TRP A  93      35.500  50.980  43.100  1.00  0.00           H
ATOM   1448  C   TRP A  93      34.670  49.640  35.880  1.00  0.00           C
ATOM   1449  O   TRP A  93      34.740  50.050  34.720  1.00  0.00           O
ATOM   1450  N   LYS A  94      33.470  49.590  36.480  1.00  0.00           N
ATOM   1451  HN  LYS A  94      33.390  49.160  37.380  1.00  0.00           H
ATOM   1452  CA  LYS A  94      32.250  50.150  35.970  1.00  0.00           C
ATOM   1453  HA  LYS A  94      32.260  49.990  34.910  1.00  0.00           H
ATOM   1454  CB  LYS A  94      31.020  49.440  36.590  1.00  0.00           C
ATOM   1455  HB1 LYS A  94      30.040  49.920  36.400  1.00  0.00           H
ATOM   1456  HB2 LYS A  94      31.130  49.600  37.680  1.00  0.00           H
ATOM   1457  CG  LYS A  94      30.870  47.920  36.350  1.00  0.00           C
ATOM   1458  HG1 LYS A  94      31.830  47.380  36.320  1.00  0.00           H
ATOM   1459  HG2 LYS A  94      30.470  47.900  35.330  1.00  0.00           H
ATOM   1460  CD  LYS A  94      29.770  47.280  37.260  1.00  0.00           C
ATOM   1461  HD1 LYS A  94      29.380  46.410  36.710  1.00  0.00           H
ATOM   1462  HD2 LYS A  94      28.980  48.030  37.470  1.00  0.00           H
ATOM   1463  CE  LYS A  94      30.450  46.740  38.580  1.00  0.00           C
ATOM   1464  HE1 LYS A  94      30.870  47.550  39.210  1.00  0.00           H
ATOM   1465  HE2 LYS A  94      31.240  45.980  38.360  1.00  0.00           H
ATOM   1466  NZ  LYS A  94      29.480  46.100  39.550  1.00  0.00           N
ATOM   1467  HZ1 LYS A  94      30.110  45.780  40.310  1.00  0.00           H
ATOM   1468  HZ2 LYS A  94      28.920  45.360  39.080  1.00  0.00           H
ATOM   1469  HZ3 LYS A  94      28.770  46.770  39.900  1.00  0.00           H
ATOM   1470  C   LYS A  94      32.190  51.630  36.130  1.00  0.00           C
ATOM   1471  O   LYS A  94      31.480  52.330  35.440  1.00  0.00           O
ATOM   1472  N   PHE A  95      32.880  52.250  37.130  1.00  0.00           N
ATOM   1473  HN  PHE A  95      33.340  51.750  37.860  1.00  0.00           H
ATOM   1474  CA  PHE A  95      32.900  53.680  37.380  1.00  0.00           C
ATOM   1475  HA  PHE A  95      31.970  54.110  37.030  1.00  0.00           H
ATOM   1476  CB  PHE A  95      32.970  53.880  38.960  1.00  0.00           C
ATOM   1477  HB1 PHE A  95      33.320  54.910  39.210  1.00  0.00           H
ATOM   1478  HB2 PHE A  95      33.550  53.100  39.490  1.00  0.00           H
ATOM   1479  CG  PHE A  95      31.520  53.850  39.490  1.00  0.00           C
ATOM   1480  CD1 PHE A  95      30.890  55.110  39.750  1.00  0.00           C
ATOM   1481  HD1 PHE A  95      31.500  56.000  39.640  1.00  0.00           H
ATOM   1482  CE1 PHE A  95      29.540  55.180  40.200  1.00  0.00           C
ATOM   1483  HE1 PHE A  95      29.030  56.090  40.440  1.00  0.00           H
ATOM   1484  CZ  PHE A  95      28.870  53.960  40.320  1.00  0.00           C
ATOM   1485  HZ  PHE A  95      27.810  53.940  40.490  1.00  0.00           H
ATOM   1486  CD2 PHE A  95      30.770  52.670  39.700  1.00  0.00           C
ATOM   1487  HD2 PHE A  95      31.270  51.710  39.650  1.00  0.00           H
ATOM   1488  CE2 PHE A  95      29.440  52.730  40.160  1.00  0.00           C
ATOM   1489  HE2 PHE A  95      28.790  51.870  40.250  1.00  0.00           H
ATOM   1490  C   PHE A  95      34.010  54.380  36.620  1.00  0.00           C
ATOM   1491  O   PHE A  95      34.750  53.870  35.780  1.00  0.00           O
ATOM   1492  N   GLY A  96      34.100  55.620  36.920  1.00  0.00           N
ATOM   1493  HN  GLY A  96      33.490  56.010  37.610  1.00  0.00           H
ATOM   1494  CA  GLY A  96      35.020  56.560  36.310  1.00  0.00           C
ATOM   1495  HA1 GLY A  96      34.600  57.540  36.340  1.00  0.00           H
ATOM   1496  HA2 GLY A  96      35.300  56.260  35.310  1.00  0.00           H
ATOM   1497  C   GLY A  96      36.350  56.810  37.010  1.00  0.00           C
ATOM   1498  O   GLY A  96      36.800  56.070  37.850  1.00  0.00           O
ATOM   1499  N   ASP A  97      37.010  57.870  36.460  1.00  0.00           N
ATOM   1500  HN  ASP A  97      36.520  58.340  35.730  1.00  0.00           H
ATOM   1501  CA  ASP A  97      38.310  58.280  36.980  1.00  0.00           C
ATOM   1502  HA  ASP A  97      38.880  57.370  36.980  1.00  0.00           H
ATOM   1503  CB  ASP A  97      38.790  59.370  36.000  1.00  0.00           C
ATOM   1504  HB1 ASP A  97      38.140  60.250  35.820  1.00  0.00           H
ATOM   1505  HB2 ASP A  97      38.810  58.880  35.010  1.00  0.00           H
ATOM   1506  CG  ASP A  97      40.240  59.940  36.220  1.00  0.00           C
ATOM   1507  OD1 ASP A  97      40.470  60.860  35.410  1.00  0.00           O
ATOM   1508  OD2 ASP A  97      41.110  59.490  36.990  1.00  0.00           O
ATOM   1509  C   ASP A  97      38.440  58.770  38.490  1.00  0.00           C
ATOM   1510  O   ASP A  97      39.310  58.210  39.170  1.00  0.00           O
ATOM   1511  N   ILE A  98      37.680  59.700  38.930  1.00  0.00           N
ATOM   1512  HN  ILE A  98      36.930  59.980  38.340  1.00  0.00           H
ATOM   1513  CA  ILE A  98      37.650  60.110  40.350  1.00  0.00           C
ATOM   1514  HA  ILE A  98      38.650  60.420  40.620  1.00  0.00           H
ATOM   1515  CB  ILE A  98      36.920  61.350  40.450  1.00  0.00           C
ATOM   1516  HB  ILE A  98      35.950  61.170  39.940  1.00  0.00           H
ATOM   1517  CG2 ILE A  98      36.690  61.700  41.950  1.00  0.00           C
ATOM   1518 HG21 ILE A  98      37.610  61.920  42.530  1.00  0.00           H
ATOM   1519 HG22 ILE A  98      36.070  60.880  42.400  1.00  0.00           H
ATOM   1520 HG23 ILE A  98      36.170  62.670  42.000  1.00  0.00           H
ATOM   1521  CG1 ILE A  98      37.620  62.530  39.610  1.00  0.00           C
ATOM   1522 HG11 ILE A  98      37.760  62.140  38.580  1.00  0.00           H
ATOM   1523 HG12 ILE A  98      38.650  62.730  39.950  1.00  0.00           H
ATOM   1524  CD  ILE A  98      36.820  63.830  39.470  1.00  0.00           C
ATOM   1525  HD1 ILE A  98      35.880  63.390  39.090  1.00  0.00           H
ATOM   1526  HD2 ILE A  98      37.170  64.620  38.770  1.00  0.00           H
ATOM   1527  HD3 ILE A  98      36.530  64.260  40.450  1.00  0.00           H
ATOM   1528  C   ILE A  98      37.310  59.060  41.480  1.00  0.00           C
ATOM   1529  O   ILE A  98      38.020  58.960  42.460  1.00  0.00           O
ATOM   1530  N   PRO A  99      36.350  58.140  41.190  1.00  0.00           N
ATOM   1531  CD  PRO A  99      35.080  58.540  40.600  1.00  0.00           C
ATOM   1532  HD1 PRO A  99      35.240  58.200  39.550  1.00  0.00           H
ATOM   1533  HD2 PRO A  99      34.910  59.630  40.620  1.00  0.00           H
ATOM   1534  CA  PRO A  99      36.140  56.910  42.000  1.00  0.00           C
ATOM   1535  HA  PRO A  99      36.050  57.310  43.000  1.00  0.00           H
ATOM   1536  CB  PRO A  99      34.840  56.310  41.520  1.00  0.00           C
ATOM   1537  HB1 PRO A  99      34.380  55.650  42.290  1.00  0.00           H
ATOM   1538  HB2 PRO A  99      34.990  55.720  40.600  1.00  0.00           H
ATOM   1539  CG  PRO A  99      34.100  57.610  41.270  1.00  0.00           C
ATOM   1540  HG1 PRO A  99      33.160  57.490  40.690  1.00  0.00           H
ATOM   1541  HG2 PRO A  99      33.650  57.940  42.220  1.00  0.00           H
ATOM   1542  C   PRO A  99      37.370  56.010  41.940  1.00  0.00           C
ATOM   1543  O   PRO A  99      37.680  55.440  42.990  1.00  0.00           O
ATOM   1544  N   CYS A 100      37.990  55.800  40.750  1.00  0.00           N
ATOM   1545  HN  CYS A 100      37.740  56.350  39.940  1.00  0.00           H
ATOM   1546  CA  CYS A 100      39.180  54.980  40.550  1.00  0.00           C
ATOM   1547  HA  CYS A 100      38.950  54.040  41.050  1.00  0.00           H
ATOM   1548  CB  CYS A 100      39.580  54.580  39.040  1.00  0.00           C
ATOM   1549  HB1 CYS A 100      39.580  55.580  38.540  1.00  0.00           H
ATOM   1550  HB2 CYS A 100      38.800  54.080  38.430  1.00  0.00           H
ATOM   1551  SG  CYS A 100      41.110  53.610  38.810  1.00  0.00           S
ATOM   1552  C   CYS A 100      40.410  55.580  41.220  1.00  0.00           C
ATOM   1553  O   CYS A 100      41.170  54.930  41.960  1.00  0.00           O
ATOM   1554  N   ARG A 101      40.660  56.930  41.250  1.00  0.00           N
ATOM   1555  HN  ARG A 101      40.250  57.510  40.560  1.00  0.00           H
ATOM   1556  CA  ARG A 101      41.640  57.660  42.100  1.00  0.00           C
ATOM   1557  HA  ARG A 101      42.570  57.220  41.770  1.00  0.00           H
ATOM   1558  CB  ARG A 101      41.640  59.150  41.810  1.00  0.00           C
ATOM   1559  HB1 ARG A 101      42.380  59.630  42.510  1.00  0.00           H
ATOM   1560  HB2 ARG A 101      40.640  59.610  41.940  1.00  0.00           H
ATOM   1561  CG  ARG A 101      42.010  59.600  40.320  1.00  0.00           C
ATOM   1562  HG1 ARG A 101      41.420  59.170  39.490  1.00  0.00           H
ATOM   1563  HG2 ARG A 101      43.120  59.460  40.200  1.00  0.00           H
ATOM   1564  CD  ARG A 101      41.950  61.220  40.310  1.00  0.00           C
ATOM   1565  HD1 ARG A 101      42.900  61.690  40.640  1.00  0.00           H
ATOM   1566  HD2 ARG A 101      41.130  61.640  40.950  1.00  0.00           H
ATOM   1567  NE  ARG A 101      41.620  61.600  38.860  1.00  0.00           N
ATOM   1568  HE  ARG A 101      41.410  60.810  38.280  1.00  0.00           H
ATOM   1569  CZ  ARG A 101      41.990  62.710  38.250  1.00  0.00           C
ATOM   1570  NH1 ARG A 101      42.350  63.870  38.820  1.00  0.00           N
ATOM   1571 HH11 ARG A 101      42.760  63.960  39.730  1.00  0.00           H
ATOM   1572 HH12 ARG A 101      42.630  64.600  38.190  1.00  0.00           H
ATOM   1573  NH2 ARG A 101      41.960  62.860  36.950  1.00  0.00           N
ATOM   1574 HH21 ARG A 101      41.930  63.760  36.520  1.00  0.00           H
ATOM   1575 HH22 ARG A 101      41.500  62.110  36.470  1.00  0.00           H
ATOM   1576  C   ARG A 101      41.380  57.380  43.550  1.00  0.00           C
ATOM   1577  O   ARG A 101      42.300  56.940  44.300  1.00  0.00           O
ATOM   1578  N   LEU A 102      40.130  57.600  44.000  1.00  0.00           N
ATOM   1579  HN  LEU A 102      39.380  57.880  43.390  1.00  0.00           H
ATOM   1580  CA  LEU A 102      39.730  57.380  45.370  1.00  0.00           C
ATOM   1581  HA  LEU A 102      40.220  58.120  45.970  1.00  0.00           H
ATOM   1582  CB  LEU A 102      38.200  57.780  45.500  1.00  0.00           C
ATOM   1583  HB1 LEU A 102      37.540  57.370  44.690  1.00  0.00           H
ATOM   1584  HB2 LEU A 102      38.110  58.880  45.380  1.00  0.00           H
ATOM   1585  CG  LEU A 102      37.550  57.630  46.880  1.00  0.00           C
ATOM   1586  HG  LEU A 102      37.390  56.560  47.120  1.00  0.00           H
ATOM   1587  CD1 LEU A 102      38.300  58.190  48.100  1.00  0.00           C
ATOM   1588 HD11 LEU A 102      37.760  58.120  49.060  1.00  0.00           H
ATOM   1589 HD12 LEU A 102      38.440  59.300  48.050  1.00  0.00           H
ATOM   1590 HD13 LEU A 102      39.310  57.770  48.260  1.00  0.00           H
ATOM   1591  CD2 LEU A 102      36.190  58.270  46.840  1.00  0.00           C
ATOM   1592 HD21 LEU A 102      35.670  58.190  47.820  1.00  0.00           H
ATOM   1593 HD22 LEU A 102      35.550  57.900  46.010  1.00  0.00           H
ATOM   1594 HD23 LEU A 102      36.220  59.370  46.640  1.00  0.00           H
ATOM   1595  C   LEU A 102      40.010  56.030  45.970  1.00  0.00           C
ATOM   1596  O   LEU A 102      40.430  55.980  47.120  1.00  0.00           O
ATOM   1597  N   MET A 103      39.820  54.920  45.230  1.00  0.00           N
ATOM   1598  HN  MET A 103      39.270  54.930  44.390  1.00  0.00           H
ATOM   1599  CA  MET A 103      40.230  53.600  45.610  1.00  0.00           C
ATOM   1600  HA  MET A 103      39.800  53.320  46.570  1.00  0.00           H
ATOM   1601  CB  MET A 103      39.490  52.690  44.570  1.00  0.00           C
ATOM   1602  HB1 MET A 103      39.570  53.230  43.590  1.00  0.00           H
ATOM   1603  HB2 MET A 103      38.440  52.650  44.920  1.00  0.00           H
ATOM   1604  CG  MET A 103      40.020  51.240  44.430  1.00  0.00           C
ATOM   1605  HG1 MET A 103      40.210  50.610  45.320  1.00  0.00           H
ATOM   1606  HG2 MET A 103      41.020  51.260  43.950  1.00  0.00           H
ATOM   1607  SD  MET A 103      38.980  50.210  43.250  1.00  0.00           S
ATOM   1608  CE  MET A 103      37.860  49.730  44.580  1.00  0.00           C
ATOM   1609  HE1 MET A 103      37.340  50.610  45.000  1.00  0.00           H
ATOM   1610  HE2 MET A 103      38.510  49.250  45.340  1.00  0.00           H
ATOM   1611  HE3 MET A 103      37.130  48.990  44.180  1.00  0.00           H
ATOM   1612  C   MET A 103      41.690  53.370  45.760  1.00  0.00           C
ATOM   1613  O   MET A 103      42.070  52.720  46.740  1.00  0.00           O
ATOM   1614  N   LEU A 104      42.480  53.880  44.860  1.00  0.00           N
ATOM   1615  HN  LEU A 104      42.110  54.400  44.090  1.00  0.00           H
ATOM   1616  CA  LEU A 104      43.930  53.760  44.930  1.00  0.00           C
ATOM   1617  HA  LEU A 104      44.210  52.750  45.200  1.00  0.00           H
ATOM   1618  CB  LEU A 104      44.600  54.060  43.540  1.00  0.00           C
ATOM   1619  HB1 LEU A 104      45.700  53.930  43.640  1.00  0.00           H
ATOM   1620  HB2 LEU A 104      44.340  55.110  43.320  1.00  0.00           H
ATOM   1621  CG  LEU A 104      44.180  53.090  42.430  1.00  0.00           C
ATOM   1622  HG  LEU A 104      43.130  53.330  42.190  1.00  0.00           H
ATOM   1623  CD1 LEU A 104      44.940  53.280  41.140  1.00  0.00           C
ATOM   1624 HD11 LEU A 104      44.740  52.450  40.420  1.00  0.00           H
ATOM   1625 HD12 LEU A 104      46.050  53.210  41.210  1.00  0.00           H
ATOM   1626 HD13 LEU A 104      44.670  54.160  40.530  1.00  0.00           H
ATOM   1627  CD2 LEU A 104      44.420  51.660  42.830  1.00  0.00           C
ATOM   1628 HD21 LEU A 104      43.630  51.360  43.550  1.00  0.00           H
ATOM   1629 HD22 LEU A 104      45.360  51.450  43.390  1.00  0.00           H
ATOM   1630 HD23 LEU A 104      44.270  50.950  41.980  1.00  0.00           H
ATOM   1631  C   LEU A 104      44.600  54.630  45.970  1.00  0.00           C
ATOM   1632  O   LEU A 104      45.500  54.250  46.730  1.00  0.00           O
ATOM   1633  N   PHE A 105      44.010  55.880  46.130  1.00  0.00           N
ATOM   1634  HN  PHE A 105      43.380  56.230  45.450  1.00  0.00           H
ATOM   1635  CA  PHE A 105      44.210  56.730  47.270  1.00  0.00           C
ATOM   1636  HA  PHE A 105      45.250  57.010  47.430  1.00  0.00           H
ATOM   1637  CB  PHE A 105      43.420  58.080  47.160  1.00  0.00           C
ATOM   1638  HB1 PHE A 105      42.340  57.940  46.940  1.00  0.00           H
ATOM   1639  HB2 PHE A 105      43.820  58.650  46.290  1.00  0.00           H
ATOM   1640  CG  PHE A 105      43.580  59.050  48.280  1.00  0.00           C
ATOM   1641  CD1 PHE A 105      44.350  60.220  48.190  1.00  0.00           C
ATOM   1642  HD1 PHE A 105      45.050  60.300  47.370  1.00  0.00           H
ATOM   1643  CE1 PHE A 105      44.400  61.140  49.270  1.00  0.00           C
ATOM   1644  HE1 PHE A 105      45.190  61.880  49.270  1.00  0.00           H
ATOM   1645  CZ  PHE A 105      43.640  60.890  50.410  1.00  0.00           C
ATOM   1646  HZ  PHE A 105      43.700  61.470  51.330  1.00  0.00           H
ATOM   1647  CD2 PHE A 105      42.630  58.950  49.340  1.00  0.00           C
ATOM   1648  HD2 PHE A 105      41.950  58.120  49.430  1.00  0.00           H
ATOM   1649  CE2 PHE A 105      42.680  59.870  50.360  1.00  0.00           C
ATOM   1650  HE2 PHE A 105      41.970  59.590  51.130  1.00  0.00           H
ATOM   1651  C   PHE A 105      43.800  56.080  48.560  1.00  0.00           C
ATOM   1652  O   PHE A 105      44.520  56.250  49.530  1.00  0.00           O
ATOM   1653  N   MET A 106      42.670  55.380  48.700  1.00  0.00           N
ATOM   1654  HN  MET A 106      42.030  55.270  47.940  1.00  0.00           H
ATOM   1655  CA  MET A 106      42.260  54.720  49.990  1.00  0.00           C
ATOM   1656  HA  MET A 106      42.490  55.490  50.710  1.00  0.00           H
ATOM   1657  CB  MET A 106      40.800  54.510  50.290  1.00  0.00           C
ATOM   1658  HB1 MET A 106      40.600  53.820  51.140  1.00  0.00           H
ATOM   1659  HB2 MET A 106      40.450  53.890  49.440  1.00  0.00           H
ATOM   1660  CG  MET A 106      39.940  55.780  50.450  1.00  0.00           C
ATOM   1661  HG1 MET A 106      38.870  55.560  50.250  1.00  0.00           H
ATOM   1662  HG2 MET A 106      40.270  56.510  49.690  1.00  0.00           H
ATOM   1663  SD  MET A 106      40.120  56.500  52.050  1.00  0.00           S
ATOM   1664  CE  MET A 106      39.090  57.990  51.710  1.00  0.00           C
ATOM   1665  HE1 MET A 106      38.030  57.670  51.740  1.00  0.00           H
ATOM   1666  HE2 MET A 106      39.430  58.400  50.730  1.00  0.00           H
ATOM   1667  HE3 MET A 106      39.200  58.670  52.580  1.00  0.00           H
ATOM   1668  C   MET A 106      43.180  53.610  50.450  1.00  0.00           C
ATOM   1669  O   MET A 106      43.350  53.350  51.600  1.00  0.00           O
ATOM   1670  N   LEU A 107      43.690  52.780  49.530  1.00  0.00           N
ATOM   1671  HN  LEU A 107      43.420  52.860  48.580  1.00  0.00           H
ATOM   1672  CA  LEU A 107      44.650  51.760  49.830  1.00  0.00           C
ATOM   1673  HA  LEU A 107      44.320  51.200  50.690  1.00  0.00           H
ATOM   1674  CB  LEU A 107      44.720  50.840  48.570  1.00  0.00           C
ATOM   1675  HB1 LEU A 107      45.360  49.940  48.630  1.00  0.00           H
ATOM   1676  HB2 LEU A 107      45.010  51.440  47.680  1.00  0.00           H
ATOM   1677  CG  LEU A 107      43.310  50.160  48.250  1.00  0.00           C
ATOM   1678  HG  LEU A 107      42.480  50.900  48.300  1.00  0.00           H
ATOM   1679  CD1 LEU A 107      43.440  49.580  46.800  1.00  0.00           C
ATOM   1680 HD11 LEU A 107      44.280  48.880  46.630  1.00  0.00           H
ATOM   1681 HD12 LEU A 107      43.430  50.410  46.070  1.00  0.00           H
ATOM   1682 HD13 LEU A 107      42.530  48.930  46.670  1.00  0.00           H
ATOM   1683  CD2 LEU A 107      43.050  49.020  49.240  1.00  0.00           C
ATOM   1684 HD21 LEU A 107      43.260  49.270  50.300  1.00  0.00           H
ATOM   1685 HD22 LEU A 107      43.790  48.220  49.010  1.00  0.00           H
ATOM   1686 HD23 LEU A 107      42.010  48.620  49.170  1.00  0.00           H
ATOM   1687  C   LEU A 107      46.020  52.300  50.300  1.00  0.00           C
ATOM   1688  O   LEU A 107      46.560  51.810  51.300  1.00  0.00           O
ATOM   1689  N   ALA A 108      46.580  53.370  49.630  1.00  0.00           N
ATOM   1690  HN  ALA A 108      46.110  53.750  48.830  1.00  0.00           H
ATOM   1691  CA  ALA A 108      47.660  54.210  50.090  1.00  0.00           C
ATOM   1692  HA  ALA A 108      48.500  53.570  50.310  1.00  0.00           H
ATOM   1693  CB  ALA A 108      47.790  55.220  48.880  1.00  0.00           C
ATOM   1694  HB1 ALA A 108      46.840  55.800  48.770  1.00  0.00           H
ATOM   1695  HB2 ALA A 108      48.010  54.720  47.930  1.00  0.00           H
ATOM   1696  HB3 ALA A 108      48.580  55.960  49.120  1.00  0.00           H
ATOM   1697  C   ALA A 108      47.350  54.970  51.350  1.00  0.00           C
ATOM   1698  O   ALA A 108      48.180  54.990  52.280  1.00  0.00           O
ATOM   1699  N   MET A 109      46.140  55.470  51.550  1.00  0.00           N
ATOM   1700  HN  MET A 109      45.440  55.360  50.860  1.00  0.00           H
ATOM   1701  CA  MET A 109      45.710  56.150  52.800  1.00  0.00           C
ATOM   1702  HA  MET A 109      46.320  57.010  53.020  1.00  0.00           H
ATOM   1703  CB  MET A 109      44.230  56.700  52.620  1.00  0.00           C
ATOM   1704  HB1 MET A 109      43.640  55.780  52.450  1.00  0.00           H
ATOM   1705  HB2 MET A 109      44.260  57.230  51.650  1.00  0.00           H
ATOM   1706  CG  MET A 109      43.680  57.770  53.690  1.00  0.00           C
ATOM   1707  HG1 MET A 109      43.790  57.290  54.680  1.00  0.00           H
ATOM   1708  HG2 MET A 109      42.600  57.880  53.500  1.00  0.00           H
ATOM   1709  SD  MET A 109      44.430  59.360  53.840  1.00  0.00           S
ATOM   1710  CE  MET A 109      42.960  60.020  54.610  1.00  0.00           C
ATOM   1711  HE1 MET A 109      42.230  60.340  53.830  1.00  0.00           H
ATOM   1712  HE2 MET A 109      43.230  60.950  55.140  1.00  0.00           H
ATOM   1713  HE3 MET A 109      42.480  59.360  55.380  1.00  0.00           H
ATOM   1714  C   MET A 109      45.750  55.190  53.980  1.00  0.00           C
ATOM   1715  O   MET A 109      46.290  55.590  55.060  1.00  0.00           O
ATOM   1716  N   ASN A 110      45.220  53.920  53.850  1.00  0.00           N
ATOM   1717  HN  ASN A 110      44.690  53.740  53.020  1.00  0.00           H
ATOM   1718  CA  ASN A 110      45.420  52.820  54.800  1.00  0.00           C
ATOM   1719  HA  ASN A 110      45.040  53.150  55.760  1.00  0.00           H
ATOM   1720  CB  ASN A 110      44.530  51.570  54.400  1.00  0.00           C
ATOM   1721  HB1 ASN A 110      45.000  51.100  53.500  1.00  0.00           H
ATOM   1722  HB2 ASN A 110      43.510  51.900  54.150  1.00  0.00           H
ATOM   1723  CG  ASN A 110      44.450  50.570  55.540  1.00  0.00           C
ATOM   1724  OD1 ASN A 110      45.250  49.650  55.540  1.00  0.00           O
ATOM   1725  ND2 ASN A 110      43.510  50.720  56.490  1.00  0.00           N
ATOM   1726 HD21 ASN A 110      43.650  50.420  57.440  1.00  0.00           H
ATOM   1727 HD22 ASN A 110      42.700  51.280  56.350  1.00  0.00           H
ATOM   1728  C   ASN A 110      46.810  52.410  55.190  1.00  0.00           C
ATOM   1729  O   ASN A 110      47.240  52.490  56.310  1.00  0.00           O
ATOM   1730  N   ARG A 111      47.590  52.090  54.190  1.00  0.00           N
ATOM   1731  HN  ARG A 111      47.440  51.960  53.220  1.00  0.00           H
ATOM   1732  CA  ARG A 111      49.040  51.830  54.330  1.00  0.00           C
ATOM   1733  HA  ARG A 111      49.150  51.040  55.060  1.00  0.00           H
ATOM   1734  CB  ARG A 111      49.500  51.330  52.940  1.00  0.00           C
ATOM   1735  HB1 ARG A 111      50.620  51.370  52.890  1.00  0.00           H
ATOM   1736  HB2 ARG A 111      49.120  51.990  52.130  1.00  0.00           H
ATOM   1737  CG  ARG A 111      49.200  49.900  52.560  1.00  0.00           C
ATOM   1738  HG1 ARG A 111      48.110  49.790  52.450  1.00  0.00           H
ATOM   1739  HG2 ARG A 111      49.570  49.260  53.390  1.00  0.00           H
ATOM   1740  CD  ARG A 111      49.850  49.330  51.290  1.00  0.00           C
ATOM   1741  HD1 ARG A 111      49.600  48.240  51.270  1.00  0.00           H
ATOM   1742  HD2 ARG A 111      50.960  49.360  51.240  1.00  0.00           H
ATOM   1743  NE  ARG A 111      49.200  49.940  50.060  1.00  0.00           N
ATOM   1744  HE  ARG A 111      48.440  49.500  49.610  1.00  0.00           H
ATOM   1745  CZ  ARG A 111      49.890  50.740  49.190  1.00  0.00           C
ATOM   1746  NH1 ARG A 111      51.090  51.270  49.400  1.00  0.00           N
ATOM   1747 HH11 ARG A 111      51.730  51.080  50.140  1.00  0.00           H
ATOM   1748 HH12 ARG A 111      51.470  51.780  48.610  1.00  0.00           H
ATOM   1749  NH2 ARG A 111      49.310  50.990  48.020  1.00  0.00           N
ATOM   1750 HH21 ARG A 111      48.440  50.580  47.760  1.00  0.00           H
ATOM   1751 HH22 ARG A 111      49.890  51.310  47.270  1.00  0.00           H
ATOM   1752  C   ARG A 111      49.890  52.950  54.870  1.00  0.00           C
ATOM   1753  O   ARG A 111      50.580  52.750  55.820  1.00  0.00           O
ATOM   1754  N   GLN A 112      49.820  54.200  54.430  1.00  0.00           N
ATOM   1755  HN  GLN A 112      49.240  54.480  53.670  1.00  0.00           H
ATOM   1756  CA  GLN A 112      50.640  55.270  54.980  1.00  0.00           C
ATOM   1757  HA  GLN A 112      51.630  54.860  55.110  1.00  0.00           H
ATOM   1758  CB  GLN A 112      50.880  56.360  53.900  1.00  0.00           C
ATOM   1759  HB1 GLN A 112      51.690  56.990  54.340  1.00  0.00           H
ATOM   1760  HB2 GLN A 112      49.990  57.030  53.760  1.00  0.00           H
ATOM   1761  CG  GLN A 112      51.350  56.100  52.490  1.00  0.00           C
ATOM   1762  HG1 GLN A 112      51.930  57.010  52.220  1.00  0.00           H
ATOM   1763  HG2 GLN A 112      50.540  55.950  51.740  1.00  0.00           H
ATOM   1764  CD  GLN A 112      52.370  55.040  52.410  1.00  0.00           C
ATOM   1765  OE1 GLN A 112      53.430  55.000  53.130  1.00  0.00           O
ATOM   1766  NE2 GLN A 112      52.110  54.070  51.560  1.00  0.00           N
ATOM   1767 HE21 GLN A 112      52.670  53.250  51.590  1.00  0.00           H
ATOM   1768 HE22 GLN A 112      51.520  54.290  50.780  1.00  0.00           H
ATOM   1769  C   GLN A 112      50.040  55.690  56.330  1.00  0.00           C
ATOM   1770  O   GLN A 112      50.860  55.840  57.220  1.00  0.00           O
ATOM   1771  N   GLY A 113      48.760  56.020  56.440  1.00  0.00           N
ATOM   1772  HN  GLY A 113      48.120  55.810  55.700  1.00  0.00           H
ATOM   1773  CA  GLY A 113      48.050  56.570  57.600  1.00  0.00           C
ATOM   1774  HA1 GLY A 113      47.000  56.780  57.400  1.00  0.00           H
ATOM   1775  HA2 GLY A 113      48.540  57.500  57.860  1.00  0.00           H
ATOM   1776  C   GLY A 113      48.120  55.750  58.920  1.00  0.00           C
ATOM   1777  O   GLY A 113      48.220  56.290  60.000  1.00  0.00           O
ATOM   1778  N   SER A 114      48.060  54.390  58.830  1.00  0.00           N
ATOM   1779  HN  SER A 114      47.900  54.070  57.900  1.00  0.00           H
ATOM   1780  CA  SER A 114      48.100  53.510  60.010  1.00  0.00           C
ATOM   1781  HA  SER A 114      47.360  53.860  60.700  1.00  0.00           H
ATOM   1782  CB  SER A 114      47.920  52.010  59.620  1.00  0.00           C
ATOM   1783  HB1 SER A 114      46.900  51.890  59.180  1.00  0.00           H
ATOM   1784  HB2 SER A 114      48.030  51.250  60.420  1.00  0.00           H
ATOM   1785  OG  SER A 114      48.840  51.560  58.600  1.00  0.00           O
ATOM   1786  HG1 SER A 114      48.580  51.900  57.750  1.00  0.00           H
ATOM   1787  C   SER A 114      49.490  53.590  60.690  1.00  0.00           C
ATOM   1788  O   SER A 114      49.660  53.880  61.870  1.00  0.00           O
ATOM   1789  N   ILE A 115      50.520  53.540  59.800  1.00  0.00           N
ATOM   1790  HN  ILE A 115      50.410  53.350  58.820  1.00  0.00           H
ATOM   1791  CA  ILE A 115      51.930  53.430  60.220  1.00  0.00           C
ATOM   1792  HA  ILE A 115      51.970  52.580  60.880  1.00  0.00           H
ATOM   1793  CB  ILE A 115      52.980  53.010  59.070  1.00  0.00           C
ATOM   1794  HB  ILE A 115      53.110  53.830  58.340  1.00  0.00           H
ATOM   1795  CG2 ILE A 115      54.350  52.760  59.820  1.00  0.00           C
ATOM   1796 HG21 ILE A 115      54.640  53.650  60.430  1.00  0.00           H
ATOM   1797 HG22 ILE A 115      55.170  52.530  59.100  1.00  0.00           H
ATOM   1798 HG23 ILE A 115      54.260  51.900  60.520  1.00  0.00           H
ATOM   1799  CG1 ILE A 115      52.660  51.640  58.380  1.00  0.00           C
ATOM   1800 HG11 ILE A 115      53.510  51.380  57.710  1.00  0.00           H
ATOM   1801 HG12 ILE A 115      51.830  51.850  57.670  1.00  0.00           H
ATOM   1802  CD  ILE A 115      52.380  50.400  59.270  1.00  0.00           C
ATOM   1803  HD1 ILE A 115      52.190  49.520  58.610  1.00  0.00           H
ATOM   1804  HD2 ILE A 115      51.540  50.650  59.970  1.00  0.00           H
ATOM   1805  HD3 ILE A 115      53.270  50.100  59.860  1.00  0.00           H
ATOM   1806  C   ILE A 115      52.360  54.760  60.880  1.00  0.00           C
ATOM   1807  O   ILE A 115      53.100  54.750  61.880  1.00  0.00           O
ATOM   1808  N   ILE A 116      51.900  55.880  60.270  1.00  0.00           N
ATOM   1809  HN  ILE A 116      51.470  55.780  59.380  1.00  0.00           H
ATOM   1810  CA  ILE A 116      52.010  57.310  60.690  1.00  0.00           C
ATOM   1811  HA  ILE A 116      53.070  57.490  60.620  1.00  0.00           H
ATOM   1812  CB  ILE A 116      51.420  58.340  59.760  1.00  0.00           C
ATOM   1813  HB  ILE A 116      50.450  58.000  59.340  1.00  0.00           H
ATOM   1814  CG2 ILE A 116      51.300  59.690  60.440  1.00  0.00           C
ATOM   1815 HG21 ILE A 116      51.040  60.420  59.650  1.00  0.00           H
ATOM   1816 HG22 ILE A 116      52.260  60.020  60.900  1.00  0.00           H
ATOM   1817 HG23 ILE A 116      50.520  59.610  61.230  1.00  0.00           H
ATOM   1818  CG1 ILE A 116      52.350  58.480  58.510  1.00  0.00           C
ATOM   1819 HG11 ILE A 116      52.850  57.530  58.240  1.00  0.00           H
ATOM   1820 HG12 ILE A 116      53.170  59.210  58.630  1.00  0.00           H
ATOM   1821  CD  ILE A 116      51.440  58.920  57.270  1.00  0.00           C
ATOM   1822  HD1 ILE A 116      52.090  58.900  56.380  1.00  0.00           H
ATOM   1823  HD2 ILE A 116      51.210  60.000  57.300  1.00  0.00           H
ATOM   1824  HD3 ILE A 116      50.570  58.290  56.980  1.00  0.00           H
ATOM   1825  C   ILE A 116      51.600  57.500  62.120  1.00  0.00           C
ATOM   1826  O   ILE A 116      52.460  57.810  62.920  1.00  0.00           O
ATOM   1827  N   PHE A 117      50.330  57.280  62.520  1.00  0.00           N
ATOM   1828  HN  PHE A 117      49.690  56.980  61.810  1.00  0.00           H
ATOM   1829  CA  PHE A 117      49.950  57.210  63.920  1.00  0.00           C
ATOM   1830  HA  PHE A 117      50.280  58.100  64.450  1.00  0.00           H
ATOM   1831  CB  PHE A 117      48.430  57.170  64.070  1.00  0.00           C
ATOM   1832  HB1 PHE A 117      48.140  57.050  65.140  1.00  0.00           H
ATOM   1833  HB2 PHE A 117      47.980  56.300  63.540  1.00  0.00           H
ATOM   1834  CG  PHE A 117      47.710  58.440  63.640  1.00  0.00           C
ATOM   1835  CD1 PHE A 117      47.600  59.480  64.530  1.00  0.00           C
ATOM   1836  HD1 PHE A 117      48.060  59.380  65.490  1.00  0.00           H
ATOM   1837  CE1 PHE A 117      46.950  60.670  64.190  1.00  0.00           C
ATOM   1838  HE1 PHE A 117      46.870  61.470  64.920  1.00  0.00           H
ATOM   1839  CZ  PHE A 117      46.350  60.850  62.920  1.00  0.00           C
ATOM   1840  HZ  PHE A 117      45.890  61.820  62.750  1.00  0.00           H
ATOM   1841  CD2 PHE A 117      47.040  58.600  62.420  1.00  0.00           C
ATOM   1842  HD2 PHE A 117      47.100  57.810  61.680  1.00  0.00           H
ATOM   1843  CE2 PHE A 117      46.440  59.810  62.030  1.00  0.00           C
ATOM   1844  HE2 PHE A 117      46.070  59.870  61.030  1.00  0.00           H
ATOM   1845  C   PHE A 117      50.660  56.210  64.790  1.00  0.00           C
ATOM   1846  O   PHE A 117      51.150  56.550  65.850  1.00  0.00           O
ATOM   1847  N   LEU A 118      50.710  54.900  64.380  1.00  0.00           N
ATOM   1848  HN  LEU A 118      50.460  54.600  63.460  1.00  0.00           H
ATOM   1849  CA  LEU A 118      51.400  53.840  65.180  1.00  0.00           C
ATOM   1850  HA  LEU A 118      50.790  53.620  66.040  1.00  0.00           H
ATOM   1851  CB  LEU A 118      51.280  52.530  64.320  1.00  0.00           C
ATOM   1852  HB1 LEU A 118      51.890  52.650  63.400  1.00  0.00           H
ATOM   1853  HB2 LEU A 118      50.220  52.440  64.060  1.00  0.00           H
ATOM   1854  CG  LEU A 118      51.820  51.340  65.110  1.00  0.00           C
ATOM   1855  HG  LEU A 118      52.870  51.490  65.430  1.00  0.00           H
ATOM   1856  CD1 LEU A 118      51.020  50.970  66.370  1.00  0.00           C
ATOM   1857 HD11 LEU A 118      51.270  49.950  66.740  1.00  0.00           H
ATOM   1858 HD12 LEU A 118      49.960  50.950  66.030  1.00  0.00           H
ATOM   1859 HD13 LEU A 118      51.060  51.700  67.210  1.00  0.00           H
ATOM   1860  CD2 LEU A 118      51.800  50.160  64.190  1.00  0.00           C
ATOM   1861 HD21 LEU A 118      52.510  49.380  64.560  1.00  0.00           H
ATOM   1862 HD22 LEU A 118      52.110  50.460  63.170  1.00  0.00           H
ATOM   1863 HD23 LEU A 118      50.820  49.690  64.000  1.00  0.00           H
ATOM   1864  C   LEU A 118      52.810  54.150  65.620  1.00  0.00           C
ATOM   1865  O   LEU A 118      53.200  53.820  66.750  1.00  0.00           O
ATOM   1866  N   THR A 119      53.570  54.810  64.760  1.00  0.00           N
ATOM   1867  HN  THR A 119      53.110  54.950  63.890  1.00  0.00           H
ATOM   1868  CA  THR A 119      54.880  55.380  64.980  1.00  0.00           C
ATOM   1869  HA  THR A 119      55.500  54.530  65.210  1.00  0.00           H
ATOM   1870  CB  THR A 119      55.530  56.030  63.770  1.00  0.00           C
ATOM   1871  HB  THR A 119      54.860  56.790  63.310  1.00  0.00           H
ATOM   1872  OG1 THR A 119      55.640  55.030  62.830  1.00  0.00           O
ATOM   1873  HG1 THR A 119      54.730  54.920  62.570  1.00  0.00           H
ATOM   1874  CG2 THR A 119      56.860  56.700  64.030  1.00  0.00           C
ATOM   1875 HG21 THR A 119      56.730  57.470  64.820  1.00  0.00           H
ATOM   1876 HG22 THR A 119      57.350  57.160  63.140  1.00  0.00           H
ATOM   1877 HG23 THR A 119      57.560  55.940  64.430  1.00  0.00           H
ATOM   1878  C   THR A 119      54.920  56.340  66.180  1.00  0.00           C
ATOM   1879  O   THR A 119      55.830  56.200  66.970  1.00  0.00           O
ATOM   1880  N   VAL A 120      53.950  57.230  66.370  1.00  0.00           N
ATOM   1881  HN  VAL A 120      53.180  57.230  65.730  1.00  0.00           H
ATOM   1882  CA  VAL A 120      53.880  58.150  67.450  1.00  0.00           C
ATOM   1883  HA  VAL A 120      54.850  58.630  67.560  1.00  0.00           H
ATOM   1884  CB  VAL A 120      52.900  59.340  67.100  1.00  0.00           C
ATOM   1885  HB  VAL A 120      51.840  58.980  67.020  1.00  0.00           H
ATOM   1886  CG1 VAL A 120      53.050  60.460  68.140  1.00  0.00           C
ATOM   1887 HG11 VAL A 120      52.530  61.360  67.750  1.00  0.00           H
ATOM   1888 HG12 VAL A 120      54.130  60.660  68.160  1.00  0.00           H
ATOM   1889 HG13 VAL A 120      52.540  60.090  69.070  1.00  0.00           H
ATOM   1890  CG2 VAL A 120      53.250  59.830  65.690  1.00  0.00           C
ATOM   1891 HG21 VAL A 120      53.140  59.010  64.950  1.00  0.00           H
ATOM   1892 HG22 VAL A 120      54.340  60.080  65.600  1.00  0.00           H
ATOM   1893 HG23 VAL A 120      52.580  60.610  65.270  1.00  0.00           H
ATOM   1894  C   VAL A 120      53.450  57.510  68.740  1.00  0.00           C
ATOM   1895  O   VAL A 120      53.750  57.960  69.840  1.00  0.00           O
ATOM   1896  N   VAL A 121      52.560  56.460  68.640  1.00  0.00           N
ATOM   1897  HN  VAL A 121      52.150  56.380  67.740  1.00  0.00           H
ATOM   1898  CA  VAL A 121      52.190  55.520  69.700  1.00  0.00           C
ATOM   1899  HA  VAL A 121      51.860  56.110  70.550  1.00  0.00           H
ATOM   1900  CB  VAL A 121      50.980  54.680  69.240  1.00  0.00           C
ATOM   1901  HB  VAL A 121      51.140  54.240  68.230  1.00  0.00           H
ATOM   1902  CG1 VAL A 121      50.610  53.560  70.270  1.00  0.00           C
ATOM   1903 HG11 VAL A 121      50.210  54.010  71.200  1.00  0.00           H
ATOM   1904 HG12 VAL A 121      51.560  53.020  70.450  1.00  0.00           H
ATOM   1905 HG13 VAL A 121      49.840  52.880  69.860  1.00  0.00           H
ATOM   1906  CG2 VAL A 121      49.780  55.580  69.140  1.00  0.00           C
ATOM   1907 HG21 VAL A 121      49.260  55.840  70.080  1.00  0.00           H
ATOM   1908 HG22 VAL A 121      49.040  54.980  68.570  1.00  0.00           H
ATOM   1909 HG23 VAL A 121      49.960  56.500  68.540  1.00  0.00           H
ATOM   1910  C   VAL A 121      53.330  54.740  70.260  1.00  0.00           C
ATOM   1911  O   VAL A 121      53.600  54.730  71.430  1.00  0.00           O
ATOM   1912  N   ALA A 122      54.250  54.090  69.350  1.00  0.00           N
ATOM   1913  HN  ALA A 122      53.970  54.130  68.390  1.00  0.00           H
ATOM   1914  CA  ALA A 122      55.420  53.370  69.680  1.00  0.00           C
ATOM   1915  HA  ALA A 122      55.130  52.760  70.520  1.00  0.00           H
ATOM   1916  CB  ALA A 122      55.780  52.390  68.400  1.00  0.00           C
ATOM   1917  HB1 ALA A 122      56.680  51.720  68.470  1.00  0.00           H
ATOM   1918  HB2 ALA A 122      55.940  52.960  67.460  1.00  0.00           H
ATOM   1919  HB3 ALA A 122      54.960  51.680  68.160  1.00  0.00           H
ATOM   1920  C   ALA A 122      56.520  54.110  70.330  1.00  0.00           C
ATOM   1921  O   ALA A 122      57.170  53.680  71.320  1.00  0.00           O
ATOM   1922  N   VAL A 123      56.670  55.340  69.890  1.00  0.00           N
ATOM   1923  HN  VAL A 123      56.060  55.600  69.150  1.00  0.00           H
ATOM   1924  CA  VAL A 123      57.440  56.500  70.400  1.00  0.00           C
ATOM   1925  HA  VAL A 123      58.420  56.110  70.650  1.00  0.00           H
ATOM   1926  CB  VAL A 123      57.720  57.560  69.370  1.00  0.00           C
ATOM   1927  HB  VAL A 123      56.840  57.940  68.820  1.00  0.00           H
ATOM   1928  CG1 VAL A 123      58.360  58.850  70.010  1.00  0.00           C
ATOM   1929 HG11 VAL A 123      57.510  59.550  70.190  1.00  0.00           H
ATOM   1930 HG12 VAL A 123      58.990  59.380  69.270  1.00  0.00           H
ATOM   1931 HG13 VAL A 123      58.950  58.620  70.930  1.00  0.00           H
ATOM   1932  CG2 VAL A 123      58.700  57.000  68.240  1.00  0.00           C
ATOM   1933 HG21 VAL A 123      58.910  57.790  67.490  1.00  0.00           H
ATOM   1934 HG22 VAL A 123      58.300  56.060  67.810  1.00  0.00           H
ATOM   1935 HG23 VAL A 123      59.710  56.850  68.670  1.00  0.00           H
ATOM   1936  C   VAL A 123      56.990  56.890  71.740  1.00  0.00           C
ATOM   1937  O   VAL A 123      57.800  57.000  72.610  1.00  0.00           O
ATOM   1938  N   ASP A 124      55.650  57.050  71.930  1.00  0.00           N
ATOM   1939  HN  ASP A 124      55.040  57.010  71.150  1.00  0.00           H
ATOM   1940  CA  ASP A 124      55.050  57.310  73.240  1.00  0.00           C
ATOM   1941  HA  ASP A 124      55.520  58.210  73.580  1.00  0.00           H
ATOM   1942  CB  ASP A 124      53.500  57.610  73.130  1.00  0.00           C
ATOM   1943  HB1 ASP A 124      52.850  56.780  72.790  1.00  0.00           H
ATOM   1944  HB2 ASP A 124      53.190  58.530  72.580  1.00  0.00           H
ATOM   1945  CG  ASP A 124      52.810  57.670  74.550  1.00  0.00           C
ATOM   1946  OD1 ASP A 124      52.710  58.740  75.130  1.00  0.00           O
ATOM   1947  OD2 ASP A 124      52.490  56.580  75.130  1.00  0.00           O
ATOM   1948  C   ASP A 124      55.340  56.170  74.230  1.00  0.00           C
ATOM   1949  O   ASP A 124      55.830  56.430  75.330  1.00  0.00           O
ATOM   1950  N   ARG A 125      55.100  54.920  73.810  1.00  0.00           N
ATOM   1951  HN  ARG A 125      54.670  54.860  72.910  1.00  0.00           H
ATOM   1952  CA  ARG A 125      55.230  53.730  74.620  1.00  0.00           C
ATOM   1953  HA  ARG A 125      54.690  53.800  75.550  1.00  0.00           H
ATOM   1954  CB  ARG A 125      54.460  52.530  74.040  1.00  0.00           C
ATOM   1955  HB1 ARG A 125      54.950  51.560  74.260  1.00  0.00           H
ATOM   1956  HB2 ARG A 125      54.460  52.590  72.940  1.00  0.00           H
ATOM   1957  CG  ARG A 125      52.990  52.250  74.310  1.00  0.00           C
ATOM   1958  HG1 ARG A 125      52.680  51.780  75.270  1.00  0.00           H
ATOM   1959  HG2 ARG A 125      52.490  51.610  73.550  1.00  0.00           H
ATOM   1960  CD  ARG A 125      52.180  53.570  74.340  1.00  0.00           C
ATOM   1961  HD1 ARG A 125      52.330  54.140  73.400  1.00  0.00           H
ATOM   1962  HD2 ARG A 125      52.500  54.210  75.200  1.00  0.00           H
ATOM   1963  NE  ARG A 125      50.710  53.350  74.400  1.00  0.00           N
ATOM   1964  HE  ARG A 125      50.500  52.360  74.350  1.00  0.00           H
ATOM   1965  CZ  ARG A 125      49.730  54.260  74.300  1.00  0.00           C
ATOM   1966  NH1 ARG A 125      50.030  55.500  74.390  1.00  0.00           N
ATOM   1967 HH11 ARG A 125      50.990  55.700  74.610  1.00  0.00           H
ATOM   1968 HH12 ARG A 125      49.340  56.220  74.370  1.00  0.00           H
ATOM   1969  NH2 ARG A 125      48.500  53.920  74.240  1.00  0.00           N
ATOM   1970 HH21 ARG A 125      48.260  52.970  74.410  1.00  0.00           H
ATOM   1971 HH22 ARG A 125      47.700  54.520  74.190  1.00  0.00           H
ATOM   1972  C   ARG A 125      56.730  53.530  74.990  1.00  0.00           C
ATOM   1973  O   ARG A 125      57.000  53.330  76.160  1.00  0.00           O
ATOM   1974  N   TYR A 126      57.700  53.770  74.070  1.00  0.00           N
ATOM   1975  HN  TYR A 126      57.520  53.950  73.110  1.00  0.00           H
ATOM   1976  CA  TYR A 126      59.150  53.840  74.350  1.00  0.00           C
ATOM   1977  HA  TYR A 126      59.380  52.890  74.820  1.00  0.00           H
ATOM   1978  CB  TYR A 126      60.000  54.060  73.010  1.00  0.00           C
ATOM   1979  HB1 TYR A 126      59.520  54.900  72.450  1.00  0.00           H
ATOM   1980  HB2 TYR A 126      59.990  53.130  72.400  1.00  0.00           H
ATOM   1981  CG  TYR A 126      61.510  54.420  73.240  1.00  0.00           C
ATOM   1982  CD1 TYR A 126      62.390  53.620  74.000  1.00  0.00           C
ATOM   1983  HD1 TYR A 126      62.040  52.670  74.380  1.00  0.00           H
ATOM   1984  CE1 TYR A 126      63.750  53.960  74.070  1.00  0.00           C
ATOM   1985  HE1 TYR A 126      64.430  53.310  74.600  1.00  0.00           H
ATOM   1986  CZ  TYR A 126      64.270  55.180  73.560  1.00  0.00           C
ATOM   1987  OH  TYR A 126      65.660  55.500  73.770  1.00  0.00           O
ATOM   1988  HH  TYR A 126      65.830  56.180  73.130  1.00  0.00           H
ATOM   1989  CD2 TYR A 126      61.990  55.600  72.700  1.00  0.00           C
ATOM   1990  HD2 TYR A 126      61.220  56.080  72.120  1.00  0.00           H
ATOM   1991  CE2 TYR A 126      63.360  55.960  72.820  1.00  0.00           C
ATOM   1992  HE2 TYR A 126      63.620  56.920  72.390  1.00  0.00           H
ATOM   1993  C   TYR A 126      59.450  54.920  75.410  1.00  0.00           C
ATOM   1994  O   TYR A 126      60.170  54.700  76.370  1.00  0.00           O
ATOM   1995  N   PHE A 127      58.860  56.110  75.290  1.00  0.00           N
ATOM   1996  HN  PHE A 127      58.290  56.330  74.500  1.00  0.00           H
ATOM   1997  CA  PHE A 127      59.070  57.180  76.270  1.00  0.00           C
ATOM   1998  HA  PHE A 127      60.150  57.260  76.240  1.00  0.00           H
ATOM   1999  CB  PHE A 127      58.560  58.540  75.710  1.00  0.00           C
ATOM   2000  HB1 PHE A 127      58.570  59.260  76.550  1.00  0.00           H
ATOM   2001  HB2 PHE A 127      57.550  58.360  75.290  1.00  0.00           H
ATOM   2002  CG  PHE A 127      59.360  59.130  74.570  1.00  0.00           C
ATOM   2003  CD1 PHE A 127      58.830  60.290  73.980  1.00  0.00           C
ATOM   2004  HD1 PHE A 127      57.890  60.630  74.360  1.00  0.00           H
ATOM   2005  CE1 PHE A 127      59.430  60.820  72.770  1.00  0.00           C
ATOM   2006  HE1 PHE A 127      58.950  61.720  72.440  1.00  0.00           H
ATOM   2007  CZ  PHE A 127      60.630  60.290  72.280  1.00  0.00           C
ATOM   2008  HZ  PHE A 127      61.110  60.750  71.430  1.00  0.00           H
ATOM   2009  CD2 PHE A 127      60.490  58.550  74.000  1.00  0.00           C
ATOM   2010  HD2 PHE A 127      60.770  57.600  74.440  1.00  0.00           H
ATOM   2011  CE2 PHE A 127      61.120  59.090  72.870  1.00  0.00           C
ATOM   2012  HE2 PHE A 127      61.920  58.490  72.500  1.00  0.00           H
ATOM   2013  C   PHE A 127      58.660  56.970  77.750  1.00  0.00           C
ATOM   2014  O   PHE A 127      59.170  57.590  78.700  1.00  0.00           O
ATOM   2015  N   ARG A 128      57.670  56.070  77.980  1.00  0.00           N
ATOM   2016  HN  ARG A 128      57.360  55.450  77.260  1.00  0.00           H
ATOM   2017  CA  ARG A 128      57.350  55.680  79.370  1.00  0.00           C
ATOM   2018  HA  ARG A 128      57.300  56.530  80.040  1.00  0.00           H
ATOM   2019  CB  ARG A 128      55.920  54.970  79.300  1.00  0.00           C
ATOM   2020  HB1 ARG A 128      55.720  54.480  80.290  1.00  0.00           H
ATOM   2021  HB2 ARG A 128      55.910  54.160  78.550  1.00  0.00           H
ATOM   2022  CG  ARG A 128      54.860  56.020  78.800  1.00  0.00           C
ATOM   2023  HG1 ARG A 128      55.250  56.470  77.860  1.00  0.00           H
ATOM   2024  HG2 ARG A 128      54.810  56.790  79.590  1.00  0.00           H
ATOM   2025  CD  ARG A 128      53.440  55.500  78.570  1.00  0.00           C
ATOM   2026  HD1 ARG A 128      52.940  55.310  79.560  1.00  0.00           H
ATOM   2027  HD2 ARG A 128      53.360  54.630  77.910  1.00  0.00           H
ATOM   2028  NE  ARG A 128      52.740  56.630  77.840  1.00  0.00           N
ATOM   2029  HE  ARG A 128      52.730  56.630  76.840  1.00  0.00           H
ATOM   2030  CZ  ARG A 128      51.870  57.460  78.440  1.00  0.00           C
ATOM   2031  NH1 ARG A 128      51.660  57.700  79.700  1.00  0.00           N
ATOM   2032 HH11 ARG A 128      52.080  57.160  80.420  1.00  0.00           H
ATOM   2033 HH12 ARG A 128      50.950  58.400  79.820  1.00  0.00           H
ATOM   2034  NH2 ARG A 128      51.230  58.290  77.650  1.00  0.00           N
ATOM   2035 HH21 ARG A 128      51.530  58.390  76.710  1.00  0.00           H
ATOM   2036 HH22 ARG A 128      50.550  58.910  78.030  1.00  0.00           H
ATOM   2037  C   ARG A 128      58.360  54.700  79.890  1.00  0.00           C
ATOM   2038  O   ARG A 128      58.750  54.770  81.030  1.00  0.00           O
ATOM   2039  N   VAL A 129      58.930  53.850  78.960  1.00  0.00           N
ATOM   2040  HN  VAL A 129      58.710  53.790  78.000  1.00  0.00           H
ATOM   2041  CA  VAL A 129      60.130  53.090  79.270  1.00  0.00           C
ATOM   2042  HA  VAL A 129      59.860  52.510  80.140  1.00  0.00           H
ATOM   2043  CB  VAL A 129      60.470  52.110  78.210  1.00  0.00           C
ATOM   2044  HB  VAL A 129      60.760  52.650  77.270  1.00  0.00           H
ATOM   2045  CG1 VAL A 129      61.610  51.160  78.590  1.00  0.00           C
ATOM   2046 HG11 VAL A 129      62.520  51.680  78.970  1.00  0.00           H
ATOM   2047 HG12 VAL A 129      61.820  50.440  77.770  1.00  0.00           H
ATOM   2048 HG13 VAL A 129      61.280  50.510  79.420  1.00  0.00           H
ATOM   2049  CG2 VAL A 129      59.290  51.220  77.840  1.00  0.00           C
ATOM   2050 HG21 VAL A 129      58.930  50.660  78.730  1.00  0.00           H
ATOM   2051 HG22 VAL A 129      59.530  50.390  77.150  1.00  0.00           H
ATOM   2052 HG23 VAL A 129      58.420  51.670  77.330  1.00  0.00           H
ATOM   2053  C   VAL A 129      61.330  53.960  79.620  1.00  0.00           C
ATOM   2054  O   VAL A 129      62.000  53.650  80.630  1.00  0.00           O
ATOM   2055  N   VAL A 130      61.620  55.050  78.830  1.00  0.00           N
ATOM   2056  HN  VAL A 130      61.140  55.170  77.970  1.00  0.00           H
ATOM   2057  CA  VAL A 130      62.580  56.070  79.130  1.00  0.00           C
ATOM   2058  HA  VAL A 130      63.540  55.570  79.240  1.00  0.00           H
ATOM   2059  CB  VAL A 130      62.750  57.140  78.070  1.00  0.00           C
ATOM   2060  HB  VAL A 130      61.780  57.660  77.860  1.00  0.00           H
ATOM   2061  CG1 VAL A 130      63.760  58.210  78.430  1.00  0.00           C
ATOM   2062 HG11 VAL A 130      63.400  59.020  79.080  1.00  0.00           H
ATOM   2063 HG12 VAL A 130      64.020  58.690  77.460  1.00  0.00           H
ATOM   2064 HG13 VAL A 130      64.620  57.660  78.890  1.00  0.00           H
ATOM   2065  CG2 VAL A 130      63.380  56.510  76.800  1.00  0.00           C
ATOM   2066 HG21 VAL A 130      62.630  55.760  76.460  1.00  0.00           H
ATOM   2067 HG22 VAL A 130      64.350  56.010  76.990  1.00  0.00           H
ATOM   2068 HG23 VAL A 130      63.480  57.330  76.060  1.00  0.00           H
ATOM   2069  C   VAL A 130      62.330  56.700  80.500  1.00  0.00           C
ATOM   2070  O   VAL A 130      63.140  56.590  81.440  1.00  0.00           O
ATOM   2071  N   HSD A 131      61.230  57.350  80.660  1.00  0.00           N
ATOM   2072  HN  HSD A 131      60.570  57.280  79.930  1.00  0.00           H
ATOM   2073  CA  HSD A 131      60.800  58.240  81.740  1.00  0.00           C
ATOM   2074  HA  HSD A 131      60.820  57.580  82.590  1.00  0.00           H
ATOM   2075  CB  HSD A 131      61.700  59.430  81.980  1.00  0.00           C
ATOM   2076  HB1 HSD A 131      61.610  60.220  81.190  1.00  0.00           H
ATOM   2077  HB2 HSD A 131      62.780  59.180  82.100  1.00  0.00           H
ATOM   2078  ND1 HSD A 131      61.440  59.610  84.460  1.00  0.00           N
ATOM   2079  HD1 HSD A 131      61.870  58.720  84.550  1.00  0.00           H
ATOM   2080  CG  HSD A 131      61.250  60.150  83.210  1.00  0.00           C
ATOM   2081  CE1 HSD A 131      61.000  60.490  85.380  1.00  0.00           C
ATOM   2082  HE1 HSD A 131      61.190  60.320  86.440  1.00  0.00           H
ATOM   2083  NE2 HSD A 131      60.580  61.600  84.790  1.00  0.00           N
ATOM   2084  CD2 HSD A 131      60.740  61.360  83.460  1.00  0.00           C
ATOM   2085  HD2 HSD A 131      60.650  62.160  82.730  1.00  0.00           H
ATOM   2086  C   HSD A 131      59.360  58.790  81.460  1.00  0.00           C
ATOM   2087  O   HSD A 131      59.230  59.670  80.660  1.00  0.00           O
ATOM   2088  N   PRO A 132      58.310  58.310  82.140  1.00  0.00           N
ATOM   2089  CD  PRO A 132      58.440  57.650  83.480  1.00  0.00           C
ATOM   2090  HD1 PRO A 132      59.180  58.060  84.210  1.00  0.00           H
ATOM   2091  HD2 PRO A 132      58.780  56.620  83.200  1.00  0.00           H
ATOM   2092  CA  PRO A 132      56.970  58.640  81.830  1.00  0.00           C
ATOM   2093  HA  PRO A 132      56.720  58.490  80.780  1.00  0.00           H
ATOM   2094  CB  PRO A 132      56.320  57.470  82.610  1.00  0.00           C
ATOM   2095  HB1 PRO A 132      56.470  56.510  82.090  1.00  0.00           H
ATOM   2096  HB2 PRO A 132      55.210  57.570  82.630  1.00  0.00           H
ATOM   2097  CG  PRO A 132      57.050  57.380  83.990  1.00  0.00           C
ATOM   2098  HG1 PRO A 132      56.780  58.230  84.660  1.00  0.00           H
ATOM   2099  HG2 PRO A 132      56.910  56.390  84.480  1.00  0.00           H
ATOM   2100  C   PRO A 132      56.490  60.010  82.240  1.00  0.00           C
ATOM   2101  O   PRO A 132      55.320  60.080  82.710  1.00  0.00           O
ATOM   2102  N   HSD A 133      57.320  61.100  82.070  1.00  0.00           N
ATOM   2103  HN  HSD A 133      58.210  60.840  81.710  1.00  0.00           H
ATOM   2104  CA  HSD A 133      56.970  62.480  82.210  1.00  0.00           C
ATOM   2105  HA  HSD A 133      55.890  62.610  82.210  1.00  0.00           H
ATOM   2106  CB  HSD A 133      57.530  63.140  83.450  1.00  0.00           C
ATOM   2107  HB1 HSD A 133      57.410  64.250  83.450  1.00  0.00           H
ATOM   2108  HB2 HSD A 133      58.650  63.040  83.460  1.00  0.00           H
ATOM   2109  ND1 HSD A 133      55.930  63.370  85.410  1.00  0.00           N
ATOM   2110  HD1 HSD A 133      55.550  64.260  85.140  1.00  0.00           H
ATOM   2111  CG  HSD A 133      56.850  62.660  84.690  1.00  0.00           C
ATOM   2112  CE1 HSD A 133      55.710  62.670  86.530  1.00  0.00           C
ATOM   2113  HE1 HSD A 133      54.980  63.020  87.270  1.00  0.00           H
ATOM   2114  NE2 HSD A 133      56.440  61.560  86.570  1.00  0.00           N
ATOM   2115  CD2 HSD A 133      57.190  61.550  85.420  1.00  0.00           C
ATOM   2116  HD2 HSD A 133      57.920  60.750  85.310  1.00  0.00           H
ATOM   2117  C   HSD A 133      57.380  63.230  80.950  1.00  0.00           C
ATOM   2118  O   HSD A 133      57.550  64.460  80.950  1.00  0.00           O
ATOM   2119  N   HSD A 134      57.390  62.490  79.800  1.00  0.00           N
ATOM   2120  HN  HSD A 134      57.260  61.500  79.820  1.00  0.00           H
ATOM   2121  CA  HSD A 134      57.570  63.200  78.530  1.00  0.00           C
ATOM   2122  HA  HSD A 134      58.390  63.870  78.720  1.00  0.00           H
ATOM   2123  CB  HSD A 134      57.980  62.150  77.400  1.00  0.00           C
ATOM   2124  HB1 HSD A 134      57.710  62.460  76.370  1.00  0.00           H
ATOM   2125  HB2 HSD A 134      57.390  61.260  77.660  1.00  0.00           H
ATOM   2126  ND1 HSD A 134      60.160  61.070  78.360  1.00  0.00           N
ATOM   2127  HD1 HSD A 134      59.700  60.610  79.120  1.00  0.00           H
ATOM   2128  CG  HSD A 134      59.490  61.920  77.420  1.00  0.00           C
ATOM   2129  CE1 HSD A 134      61.410  60.960  77.980  1.00  0.00           C
ATOM   2130  HE1 HSD A 134      62.170  60.260  78.290  1.00  0.00           H
ATOM   2131  NE2 HSD A 134      61.630  61.650  76.860  1.00  0.00           N
ATOM   2132  CD2 HSD A 134      60.480  62.300  76.490  1.00  0.00           C
ATOM   2133  HD2 HSD A 134      60.460  62.920  75.610  1.00  0.00           H
ATOM   2134  C   HSD A 134      56.370  64.040  78.120  1.00  0.00           C
ATOM   2135  O   HSD A 134      55.290  63.840  78.560  1.00  0.00           O
ATOM   2136  N   ALA A 135      56.520  64.930  77.100  1.00  0.00           N
ATOM   2137  HN  ALA A 135      57.400  65.080  76.660  1.00  0.00           H
ATOM   2138  CA  ALA A 135      55.440  65.870  76.750  1.00  0.00           C
ATOM   2139  HA  ALA A 135      55.240  66.290  77.720  1.00  0.00           H
ATOM   2140  CB  ALA A 135      56.010  66.990  75.870  1.00  0.00           C
ATOM   2141  HB1 ALA A 135      56.850  67.460  76.420  1.00  0.00           H
ATOM   2142  HB2 ALA A 135      55.230  67.790  75.780  1.00  0.00           H
ATOM   2143  HB3 ALA A 135      56.390  66.680  74.880  1.00  0.00           H
ATOM   2144  C   ALA A 135      54.270  65.260  76.060  1.00  0.00           C
ATOM   2145  O   ALA A 135      53.120  65.630  76.320  1.00  0.00           O
ATOM   2146  N   LEU A 136      54.540  64.110  75.260  1.00  0.00           N
ATOM   2147  HN  LEU A 136      55.470  63.920  74.950  1.00  0.00           H
ATOM   2148  CA  LEU A 136      53.430  63.270  74.680  1.00  0.00           C
ATOM   2149  HA  LEU A 136      52.710  63.940  74.230  1.00  0.00           H
ATOM   2150  CB  LEU A 136      53.860  62.090  73.700  1.00  0.00           C
ATOM   2151  HB1 LEU A 136      53.140  61.250  73.600  1.00  0.00           H
ATOM   2152  HB2 LEU A 136      54.790  61.600  74.080  1.00  0.00           H
ATOM   2153  CG  LEU A 136      54.030  62.620  72.280  1.00  0.00           C
ATOM   2154  HG  LEU A 136      54.270  63.700  72.310  1.00  0.00           H
ATOM   2155  CD1 LEU A 136      55.340  62.060  71.710  1.00  0.00           C
ATOM   2156 HD11 LEU A 136      56.160  62.230  72.420  1.00  0.00           H
ATOM   2157 HD12 LEU A 136      55.560  62.640  70.790  1.00  0.00           H
ATOM   2158 HD13 LEU A 136      55.180  60.980  71.490  1.00  0.00           H
ATOM   2159  CD2 LEU A 136      52.880  62.190  71.480  1.00  0.00           C
ATOM   2160 HD21 LEU A 136      52.730  61.100  71.450  1.00  0.00           H
ATOM   2161 HD22 LEU A 136      52.960  62.550  70.440  1.00  0.00           H
ATOM   2162 HD23 LEU A 136      51.940  62.690  71.820  1.00  0.00           H
ATOM   2163  C   LEU A 136      52.670  62.510  75.690  1.00  0.00           C
ATOM   2164  O   LEU A 136      51.470  62.400  75.550  1.00  0.00           O
ATOM   2165  N   ASN A 137      53.300  62.080  76.770  1.00  0.00           N
ATOM   2166  HN  ASN A 137      54.260  62.360  76.800  1.00  0.00           H
ATOM   2167  CA  ASN A 137      52.600  61.390  77.860  1.00  0.00           C
ATOM   2168  HA  ASN A 137      51.860  60.760  77.410  1.00  0.00           H
ATOM   2169  CB  ASN A 137      53.510  60.600  78.890  1.00  0.00           C
ATOM   2170  HB1 ASN A 137      52.920  59.850  79.450  1.00  0.00           H
ATOM   2171  HB2 ASN A 137      53.860  61.320  79.680  1.00  0.00           H
ATOM   2172  CG  ASN A 137      54.750  59.820  78.400  1.00  0.00           C
ATOM   2173  OD1 ASN A 137      55.760  59.890  79.090  1.00  0.00           O
ATOM   2174  ND2 ASN A 137      54.660  59.210  77.180  1.00  0.00           N
ATOM   2175 HD21 ASN A 137      55.520  58.750  76.940  1.00  0.00           H
ATOM   2176 HD22 ASN A 137      53.830  59.120  76.630  1.00  0.00           H
ATOM   2177  C   ASN A 137      51.680  62.370  78.640  1.00  0.00           C
ATOM   2178  O   ASN A 137      50.690  61.920  79.280  1.00  0.00           O
ATOM   2179  N   LYS A 138      52.030  63.650  78.620  1.00  0.00           N
ATOM   2180  HN  LYS A 138      52.830  63.980  78.130  1.00  0.00           H
ATOM   2181  CA  LYS A 138      51.350  64.680  79.370  1.00  0.00           C
ATOM   2182  HA  LYS A 138      50.680  64.250  80.110  1.00  0.00           H
ATOM   2183  CB  LYS A 138      52.280  65.610  80.170  1.00  0.00           C
ATOM   2184  HB1 LYS A 138      51.620  66.320  80.710  1.00  0.00           H
ATOM   2185  HB2 LYS A 138      52.810  66.250  79.430  1.00  0.00           H
ATOM   2186  CG  LYS A 138      53.300  64.940  81.130  1.00  0.00           C
ATOM   2187  HG1 LYS A 138      53.800  65.790  81.640  1.00  0.00           H
ATOM   2188  HG2 LYS A 138      54.070  64.330  80.620  1.00  0.00           H
ATOM   2189  CD  LYS A 138      52.740  64.160  82.400  1.00  0.00           C
ATOM   2190  HD1 LYS A 138      53.590  63.710  82.960  1.00  0.00           H
ATOM   2191  HD2 LYS A 138      52.180  63.310  81.950  1.00  0.00           H
ATOM   2192  CE  LYS A 138      51.740  64.900  83.220  1.00  0.00           C
ATOM   2193  HE1 LYS A 138      51.280  64.220  83.980  1.00  0.00           H
ATOM   2194  HE2 LYS A 138      50.970  65.390  82.580  1.00  0.00           H
ATOM   2195  NZ  LYS A 138      52.320  66.010  83.950  1.00  0.00           N
ATOM   2196  HZ1 LYS A 138      52.950  66.660  83.420  1.00  0.00           H
ATOM   2197  HZ2 LYS A 138      52.810  65.520  84.730  1.00  0.00           H
ATOM   2198  HZ3 LYS A 138      51.570  66.570  84.400  1.00  0.00           H
ATOM   2199  C   LYS A 138      50.480  65.680  78.490  1.00  0.00           C
ATOM   2200  O   LYS A 138      49.910  66.660  78.990  1.00  0.00           O
ATOM   2201  N   ILE A 139      50.300  65.340  77.150  1.00  0.00           N
ATOM   2202  HN  ILE A 139      50.890  64.590  76.880  1.00  0.00           H
ATOM   2203  CA  ILE A 139      49.510  65.940  76.090  1.00  0.00           C
ATOM   2204  HA  ILE A 139      49.960  66.930  76.090  1.00  0.00           H
ATOM   2205  CB  ILE A 139      49.620  65.190  74.810  1.00  0.00           C
ATOM   2206  HB  ILE A 139      50.670  64.910  74.550  1.00  0.00           H
ATOM   2207  CG2 ILE A 139      48.980  63.770  74.880  1.00  0.00           C
ATOM   2208 HG21 ILE A 139      49.250  63.130  74.020  1.00  0.00           H
ATOM   2209 HG22 ILE A 139      47.900  64.040  74.910  1.00  0.00           H
ATOM   2210 HG23 ILE A 139      49.340  63.190  75.760  1.00  0.00           H
ATOM   2211  CG1 ILE A 139      48.900  65.810  73.530  1.00  0.00           C
ATOM   2212 HG11 ILE A 139      49.210  66.870  73.650  1.00  0.00           H
ATOM   2213 HG12 ILE A 139      47.810  65.700  73.670  1.00  0.00           H
ATOM   2214  CD  ILE A 139      49.540  65.410  72.230  1.00  0.00           C
ATOM   2215  HD1 ILE A 139      49.350  64.310  72.160  1.00  0.00           H
ATOM   2216  HD2 ILE A 139      50.630  65.620  72.180  1.00  0.00           H
ATOM   2217  HD3 ILE A 139      49.010  66.040  71.500  1.00  0.00           H
ATOM   2218  C   ILE A 139      48.010  66.090  76.530  1.00  0.00           C
ATOM   2219  O   ILE A 139      47.340  65.210  77.120  1.00  0.00           O
ATOM   2220  N   SER A 140      47.360  67.210  76.260  1.00  0.00           N
ATOM   2221  HN  SER A 140      47.940  68.010  76.110  1.00  0.00           H
ATOM   2222  CA  SER A 140      45.940  67.540  76.330  1.00  0.00           C
ATOM   2223  HA  SER A 140      45.580  67.150  77.260  1.00  0.00           H
ATOM   2224  CB  SER A 140      45.700  69.060  76.450  1.00  0.00           C
ATOM   2225  HB1 SER A 140      46.310  69.410  77.310  1.00  0.00           H
ATOM   2226  HB2 SER A 140      44.620  69.250  76.610  1.00  0.00           H
ATOM   2227  OG  SER A 140      46.150  69.720  75.340  1.00  0.00           O
ATOM   2228  HG1 SER A 140      47.060  69.440  75.300  1.00  0.00           H
ATOM   2229  C   SER A 140      45.130  66.950  75.140  1.00  0.00           C
ATOM   2230  O   SER A 140      45.570  66.840  73.990  1.00  0.00           O
ATOM   2231  N   ASN A 141      43.850  66.670  75.290  1.00  0.00           N
ATOM   2232  HN  ASN A 141      43.420  66.990  76.130  1.00  0.00           H
ATOM   2233  CA  ASN A 141      42.940  66.200  74.230  1.00  0.00           C
ATOM   2234  HA  ASN A 141      43.340  65.280  73.820  1.00  0.00           H
ATOM   2235  CB  ASN A 141      41.450  65.980  74.810  1.00  0.00           C
ATOM   2236  HB1 ASN A 141      40.670  66.000  74.010  1.00  0.00           H
ATOM   2237  HB2 ASN A 141      41.190  66.800  75.510  1.00  0.00           H
ATOM   2238  CG  ASN A 141      41.280  64.730  75.640  1.00  0.00           C
ATOM   2239  OD1 ASN A 141      42.160  63.860  75.760  1.00  0.00           O
ATOM   2240  ND2 ASN A 141      40.070  64.470  76.130  1.00  0.00           N
ATOM   2241 HD21 ASN A 141      39.960  63.590  76.600  1.00  0.00           H
ATOM   2242 HD22 ASN A 141      39.460  65.210  76.430  1.00  0.00           H
ATOM   2243  C   ASN A 141      42.680  67.150  73.090  1.00  0.00           C
ATOM   2244  O   ASN A 141      42.510  66.670  71.970  1.00  0.00           O
ATOM   2245  N   ARG A 142      42.500  68.500  73.390  1.00  0.00           N
ATOM   2246  HN  ARG A 142      42.480  68.920  74.290  1.00  0.00           H
ATOM   2247  CA  ARG A 142      42.470  69.450  72.300  1.00  0.00           C
ATOM   2248  HA  ARG A 142      41.830  69.040  71.520  1.00  0.00           H
ATOM   2249  CB  ARG A 142      41.930  70.820  72.840  1.00  0.00           C
ATOM   2250  HB1 ARG A 142      42.150  71.600  72.070  1.00  0.00           H
ATOM   2251  HB2 ARG A 142      42.600  71.190  73.650  1.00  0.00           H
ATOM   2252  CG  ARG A 142      40.430  70.770  73.180  1.00  0.00           C
ATOM   2253  HG1 ARG A 142      40.290  69.930  73.900  1.00  0.00           H
ATOM   2254  HG2 ARG A 142      39.810  70.490  72.310  1.00  0.00           H
ATOM   2255  CD  ARG A 142      39.910  71.970  73.930  1.00  0.00           C
ATOM   2256  HD1 ARG A 142      40.030  72.840  73.240  1.00  0.00           H
ATOM   2257  HD2 ARG A 142      40.450  72.300  74.840  1.00  0.00           H
ATOM   2258  NE  ARG A 142      38.480  71.620  74.300  1.00  0.00           N
ATOM   2259  HE  ARG A 142      38.270  70.690  74.610  1.00  0.00           H
ATOM   2260  CZ  ARG A 142      37.550  72.560  74.440  1.00  0.00           C
ATOM   2261  NH1 ARG A 142      37.690  73.860  74.260  1.00  0.00           N
ATOM   2262 HH11 ARG A 142      38.590  74.290  74.240  1.00  0.00           H
ATOM   2263 HH12 ARG A 142      36.870  74.450  74.180  1.00  0.00           H
ATOM   2264  NH2 ARG A 142      36.300  72.070  74.360  1.00  0.00           N
ATOM   2265 HH21 ARG A 142      36.180  71.130  74.060  1.00  0.00           H
ATOM   2266 HH22 ARG A 142      35.560  72.630  73.960  1.00  0.00           H
ATOM   2267  C   ARG A 142      43.850  69.620  71.600  1.00  0.00           C
ATOM   2268  O   ARG A 142      43.890  69.890  70.440  1.00  0.00           O
ATOM   2269  N   THR A 143      44.960  69.500  72.210  1.00  0.00           N
ATOM   2270  HN  THR A 143      45.040  69.600  73.190  1.00  0.00           H
ATOM   2271  CA  THR A 143      46.250  69.390  71.500  1.00  0.00           C
ATOM   2272  HA  THR A 143      46.310  70.130  70.720  1.00  0.00           H
ATOM   2273  CB  THR A 143      47.510  69.680  72.320  1.00  0.00           C
ATOM   2274  HB  THR A 143      47.680  68.830  73.020  1.00  0.00           H
ATOM   2275  OG1 THR A 143      47.430  70.980  72.810  1.00  0.00           O
ATOM   2276  HG1 THR A 143      48.190  71.100  73.390  1.00  0.00           H
ATOM   2277  CG2 THR A 143      48.730  69.670  71.420  1.00  0.00           C
ATOM   2278 HG21 THR A 143      48.730  70.480  70.670  1.00  0.00           H
ATOM   2279 HG22 THR A 143      48.870  68.710  70.880  1.00  0.00           H
ATOM   2280 HG23 THR A 143      49.630  69.720  72.080  1.00  0.00           H
ATOM   2281  C   THR A 143      46.360  68.090  70.710  1.00  0.00           C
ATOM   2282  O   THR A 143      46.770  68.060  69.560  1.00  0.00           O
ATOM   2283  N   ALA A 144      46.000  66.930  71.250  1.00  0.00           N
ATOM   2284  HN  ALA A 144      45.690  66.910  72.190  1.00  0.00           H
ATOM   2285  CA  ALA A 144      45.990  65.690  70.540  1.00  0.00           C
ATOM   2286  HA  ALA A 144      46.970  65.570  70.100  1.00  0.00           H
ATOM   2287  CB  ALA A 144      45.490  64.500  71.420  1.00  0.00           C
ATOM   2288  HB1 ALA A 144      45.500  63.530  70.860  1.00  0.00           H
ATOM   2289  HB2 ALA A 144      44.430  64.550  71.770  1.00  0.00           H
ATOM   2290  HB3 ALA A 144      46.220  64.350  72.240  1.00  0.00           H
ATOM   2291  C   ALA A 144      45.130  65.700  69.210  1.00  0.00           C
ATOM   2292  O   ALA A 144      45.500  65.220  68.160  1.00  0.00           O
ATOM   2293  N   ALA A 145      43.920  66.280  69.250  1.00  0.00           N
ATOM   2294  HN  ALA A 145      43.560  66.480  70.160  1.00  0.00           H
ATOM   2295  CA  ALA A 145      43.230  66.650  68.010  1.00  0.00           C
ATOM   2296  HA  ALA A 145      43.080  65.800  67.370  1.00  0.00           H
ATOM   2297  CB  ALA A 145      41.820  67.190  68.330  1.00  0.00           C
ATOM   2298  HB1 ALA A 145      41.720  68.080  68.990  1.00  0.00           H
ATOM   2299  HB2 ALA A 145      41.160  66.430  68.790  1.00  0.00           H
ATOM   2300  HB3 ALA A 145      41.360  67.450  67.350  1.00  0.00           H
ATOM   2301  C   ALA A 145      43.990  67.660  67.080  1.00  0.00           C
ATOM   2302  O   ALA A 145      44.000  67.480  65.850  1.00  0.00           O
ATOM   2303  N   ILE A 146      44.720  68.720  67.590  1.00  0.00           N
ATOM   2304  HN  ILE A 146      44.640  69.020  68.540  1.00  0.00           H
ATOM   2305  CA  ILE A 146      45.540  69.500  66.710  1.00  0.00           C
ATOM   2306  HA  ILE A 146      45.000  69.710  65.800  1.00  0.00           H
ATOM   2307  CB  ILE A 146      45.960  70.850  67.330  1.00  0.00           C
ATOM   2308  HB  ILE A 146      46.410  70.720  68.340  1.00  0.00           H
ATOM   2309  CG2 ILE A 146      46.840  71.610  66.340  1.00  0.00           C
ATOM   2310 HG21 ILE A 146      46.370  71.660  65.330  1.00  0.00           H
ATOM   2311 HG22 ILE A 146      47.780  71.070  66.110  1.00  0.00           H
ATOM   2312 HG23 ILE A 146      47.110  72.600  66.730  1.00  0.00           H
ATOM   2313  CG1 ILE A 146      44.730  71.760  67.540  1.00  0.00           C
ATOM   2314 HG11 ILE A 146      44.010  71.100  68.070  1.00  0.00           H
ATOM   2315 HG12 ILE A 146      44.330  72.140  66.580  1.00  0.00           H
ATOM   2316  CD  ILE A 146      45.070  72.940  68.470  1.00  0.00           C
ATOM   2317  HD1 ILE A 146      45.400  72.490  69.430  1.00  0.00           H
ATOM   2318  HD2 ILE A 146      44.110  73.450  68.710  1.00  0.00           H
ATOM   2319  HD3 ILE A 146      45.790  73.690  68.090  1.00  0.00           H
ATOM   2320  C   ILE A 146      46.690  68.690  66.160  1.00  0.00           C
ATOM   2321  O   ILE A 146      46.930  68.740  64.960  1.00  0.00           O
ATOM   2322  N   ILE A 147      47.370  67.840  66.880  1.00  0.00           N
ATOM   2323  HN  ILE A 147      47.080  67.820  67.840  1.00  0.00           H
ATOM   2324  CA  ILE A 147      48.370  66.890  66.360  1.00  0.00           C
ATOM   2325  HA  ILE A 147      49.120  67.450  65.830  1.00  0.00           H
ATOM   2326  CB  ILE A 147      48.920  66.010  67.510  1.00  0.00           C
ATOM   2327  HB  ILE A 147      48.110  65.410  67.990  1.00  0.00           H
ATOM   2328  CG2 ILE A 147      49.950  64.930  67.020  1.00  0.00           C
ATOM   2329 HG21 ILE A 147      50.480  64.520  67.900  1.00  0.00           H
ATOM   2330 HG22 ILE A 147      50.700  65.260  66.280  1.00  0.00           H
ATOM   2331 HG23 ILE A 147      49.490  64.040  66.530  1.00  0.00           H
ATOM   2332  CG1 ILE A 147      49.700  66.810  68.670  1.00  0.00           C
ATOM   2333 HG11 ILE A 147      50.270  66.080  69.280  1.00  0.00           H
ATOM   2334 HG12 ILE A 147      48.910  67.190  69.340  1.00  0.00           H
ATOM   2335  CD  ILE A 147      50.520  68.040  68.160  1.00  0.00           C
ATOM   2336  HD1 ILE A 147      51.100  67.770  67.240  1.00  0.00           H
ATOM   2337  HD2 ILE A 147      51.230  68.490  68.870  1.00  0.00           H
ATOM   2338  HD3 ILE A 147      49.720  68.780  67.910  1.00  0.00           H
ATOM   2339  C   ILE A 147      47.760  65.940  65.340  1.00  0.00           C
ATOM   2340  O   ILE A 147      48.230  65.670  64.270  1.00  0.00           O
ATOM   2341  N   SER A 148      46.570  65.400  65.610  1.00  0.00           N
ATOM   2342  HN  SER A 148      46.110  65.600  66.460  1.00  0.00           H
ATOM   2343  CA  SER A 148      45.790  64.430  64.720  1.00  0.00           C
ATOM   2344  HA  SER A 148      46.360  63.510  64.640  1.00  0.00           H
ATOM   2345  CB  SER A 148      44.450  63.920  65.320  1.00  0.00           C
ATOM   2346  HB1 SER A 148      44.030  63.240  64.550  1.00  0.00           H
ATOM   2347  HB2 SER A 148      43.760  64.750  65.560  1.00  0.00           H
ATOM   2348  OG  SER A 148      44.660  63.230  66.590  1.00  0.00           O
ATOM   2349  HG1 SER A 148      44.980  63.900  67.190  1.00  0.00           H
ATOM   2350  C   SER A 148      45.420  65.020  63.320  1.00  0.00           C
ATOM   2351  O   SER A 148      45.530  64.310  62.340  1.00  0.00           O
ATOM   2352  N   CYS A 149      44.970  66.280  63.210  1.00  0.00           N
ATOM   2353  HN  CYS A 149      44.800  66.710  64.090  1.00  0.00           H
ATOM   2354  CA  CYS A 149      44.800  67.040  61.980  1.00  0.00           C
ATOM   2355  HA  CYS A 149      44.100  66.590  61.310  1.00  0.00           H
ATOM   2356  CB  CYS A 149      44.260  68.490  62.130  1.00  0.00           C
ATOM   2357  HB1 CYS A 149      44.160  68.980  61.140  1.00  0.00           H
ATOM   2358  HB2 CYS A 149      45.000  69.140  62.660  1.00  0.00           H
ATOM   2359  SG  CYS A 149      42.710  68.480  62.940  1.00  0.00           S
ATOM   2360  HG1 CYS A 149      42.060  68.860  61.840  1.00  0.00           H
ATOM   2361  C   CYS A 149      46.140  67.140  61.180  1.00  0.00           C
ATOM   2362  O   CYS A 149      46.170  66.770  60.000  1.00  0.00           O
ATOM   2363  N   LEU A 150      47.330  67.510  61.850  1.00  0.00           N
ATOM   2364  HN  LEU A 150      47.280  67.680  62.840  1.00  0.00           H
ATOM   2365  CA  LEU A 150      48.610  67.650  61.300  1.00  0.00           C
ATOM   2366  HA  LEU A 150      48.740  68.510  60.660  1.00  0.00           H
ATOM   2367  CB  LEU A 150      49.510  68.270  62.430  1.00  0.00           C
ATOM   2368  HB1 LEU A 150      49.480  67.600  63.320  1.00  0.00           H
ATOM   2369  HB2 LEU A 150      49.040  69.230  62.720  1.00  0.00           H
ATOM   2370  CG  LEU A 150      50.980  68.510  62.060  1.00  0.00           C
ATOM   2371  HG  LEU A 150      51.410  67.560  61.690  1.00  0.00           H
ATOM   2372  CD1 LEU A 150      51.220  69.640  60.950  1.00  0.00           C
ATOM   2373 HD11 LEU A 150      50.660  70.530  61.260  1.00  0.00           H
ATOM   2374 HD12 LEU A 150      50.700  69.310  60.030  1.00  0.00           H
ATOM   2375 HD13 LEU A 150      52.300  69.880  60.820  1.00  0.00           H
ATOM   2376  CD2 LEU A 150      51.790  68.800  63.400  1.00  0.00           C
ATOM   2377 HD21 LEU A 150      51.460  69.790  63.770  1.00  0.00           H
ATOM   2378 HD22 LEU A 150      52.870  68.820  63.170  1.00  0.00           H
ATOM   2379 HD23 LEU A 150      51.640  67.920  64.060  1.00  0.00           H
ATOM   2380  C   LEU A 150      49.070  66.320  60.700  1.00  0.00           C
ATOM   2381  O   LEU A 150      49.540  66.260  59.580  1.00  0.00           O
ATOM   2382  N   LEU A 151      48.870  65.170  61.410  1.00  0.00           N
ATOM   2383  HN  LEU A 151      48.540  65.240  62.350  1.00  0.00           H
ATOM   2384  CA  LEU A 151      49.240  63.770  61.060  1.00  0.00           C
ATOM   2385  HA  LEU A 151      50.240  63.820  60.650  1.00  0.00           H
ATOM   2386  CB  LEU A 151      49.150  62.940  62.310  1.00  0.00           C
ATOM   2387  HB1 LEU A 151      49.060  61.860  62.030  1.00  0.00           H
ATOM   2388  HB2 LEU A 151      48.210  63.180  62.860  1.00  0.00           H
ATOM   2389  CG  LEU A 151      50.330  63.080  63.320  1.00  0.00           C
ATOM   2390  HG  LEU A 151      50.470  64.130  63.630  1.00  0.00           H
ATOM   2391  CD1 LEU A 151      50.090  62.270  64.580  1.00  0.00           C
ATOM   2392 HD11 LEU A 151      50.260  61.180  64.530  1.00  0.00           H
ATOM   2393 HD12 LEU A 151      49.090  62.370  65.060  1.00  0.00           H
ATOM   2394 HD13 LEU A 151      50.820  62.620  65.360  1.00  0.00           H
ATOM   2395  CD2 LEU A 151      51.630  62.550  62.740  1.00  0.00           C
ATOM   2396 HD21 LEU A 151      51.480  61.520  62.330  1.00  0.00           H
ATOM   2397 HD22 LEU A 151      52.410  62.440  63.530  1.00  0.00           H
ATOM   2398 HD23 LEU A 151      52.000  63.100  61.850  1.00  0.00           H
ATOM   2399  C   LEU A 151      48.390  63.260  59.910  1.00  0.00           C
ATOM   2400  O   LEU A 151      48.870  62.690  58.890  1.00  0.00           O
ATOM   2401  N   TRP A 152      47.090  63.530  59.950  1.00  0.00           N
ATOM   2402  HN  TRP A 152      46.670  63.860  60.780  1.00  0.00           H
ATOM   2403  CA  TRP A 152      46.290  63.330  58.720  1.00  0.00           C
ATOM   2404  HA  TRP A 152      46.340  62.310  58.400  1.00  0.00           H
ATOM   2405  CB  TRP A 152      44.790  63.700  59.080  1.00  0.00           C
ATOM   2406  HB1 TRP A 152      44.230  63.830  58.120  1.00  0.00           H
ATOM   2407  HB2 TRP A 152      44.860  64.690  59.590  1.00  0.00           H
ATOM   2408  CG  TRP A 152      44.040  62.680  59.880  1.00  0.00           C
ATOM   2409  CD1 TRP A 152      43.270  62.960  60.940  1.00  0.00           C
ATOM   2410  HD1 TRP A 152      43.120  63.990  61.210  1.00  0.00           H
ATOM   2411  NE1 TRP A 152      42.680  61.750  61.410  1.00  0.00           N
ATOM   2412  HE1 TRP A 152      42.250  61.640  62.280  1.00  0.00           H
ATOM   2413  CE2 TRP A 152      43.020  60.700  60.550  1.00  0.00           C
ATOM   2414  CD2 TRP A 152      43.830  61.290  59.580  1.00  0.00           C
ATOM   2415  CE3 TRP A 152      44.270  60.500  58.530  1.00  0.00           C
ATOM   2416  HE3 TRP A 152      45.010  60.880  57.830  1.00  0.00           H
ATOM   2417  CZ3 TRP A 152      43.840  59.190  58.430  1.00  0.00           C
ATOM   2418  HZ3 TRP A 152      44.270  58.640  57.620  1.00  0.00           H
ATOM   2419  CZ2 TRP A 152      42.600  59.370  60.500  1.00  0.00           C
ATOM   2420  HZ2 TRP A 152      42.080  58.840  61.280  1.00  0.00           H
ATOM   2421  CH2 TRP A 152      43.040  58.620  59.390  1.00  0.00           C
ATOM   2422  HH2 TRP A 152      42.800  57.570  59.290  1.00  0.00           H
ATOM   2423  C   TRP A 152      46.740  64.070  57.470  1.00  0.00           C
ATOM   2424  O   TRP A 152      46.830  63.410  56.400  1.00  0.00           O
ATOM   2425  N   GLY A 153      47.150  65.390  57.620  1.00  0.00           N
ATOM   2426  HN  GLY A 153      47.010  65.850  58.500  1.00  0.00           H
ATOM   2427  CA  GLY A 153      47.840  66.260  56.600  1.00  0.00           C
ATOM   2428  HA1 GLY A 153      48.230  67.090  57.170  1.00  0.00           H
ATOM   2429  HA2 GLY A 153      47.190  66.460  55.760  1.00  0.00           H
ATOM   2430  C   GLY A 153      49.010  65.660  56.000  1.00  0.00           C
ATOM   2431  O   GLY A 153      49.060  65.490  54.820  1.00  0.00           O
ATOM   2432  N   ILE A 154      49.900  65.090  56.840  1.00  0.00           N
ATOM   2433  HN  ILE A 154      49.740  65.300  57.800  1.00  0.00           H
ATOM   2434  CA  ILE A 154      51.070  64.370  56.490  1.00  0.00           C
ATOM   2435  HA  ILE A 154      51.640  65.020  55.840  1.00  0.00           H
ATOM   2436  CB  ILE A 154      51.870  64.120  57.700  1.00  0.00           C
ATOM   2437  HB  ILE A 154      51.110  63.780  58.430  1.00  0.00           H
ATOM   2438  CG2 ILE A 154      52.870  62.990  57.690  1.00  0.00           C
ATOM   2439 HG21 ILE A 154      53.350  62.890  58.680  1.00  0.00           H
ATOM   2440 HG22 ILE A 154      53.670  63.300  56.980  1.00  0.00           H
ATOM   2441 HG23 ILE A 154      52.470  61.980  57.460  1.00  0.00           H
ATOM   2442  CG1 ILE A 154      52.370  65.410  58.220  1.00  0.00           C
ATOM   2443 HG11 ILE A 154      51.660  66.260  58.130  1.00  0.00           H
ATOM   2444 HG12 ILE A 154      53.160  65.590  57.470  1.00  0.00           H
ATOM   2445  CD  ILE A 154      52.830  65.340  59.680  1.00  0.00           C
ATOM   2446  HD1 ILE A 154      53.690  64.660  59.860  1.00  0.00           H
ATOM   2447  HD2 ILE A 154      51.990  64.900  60.280  1.00  0.00           H
ATOM   2448  HD3 ILE A 154      53.090  66.390  59.910  1.00  0.00           H
ATOM   2449  C   ILE A 154      50.690  63.020  55.740  1.00  0.00           C
ATOM   2450  O   ILE A 154      51.250  62.710  54.710  1.00  0.00           O
ATOM   2451  N   THR A 155      49.680  62.310  56.170  1.00  0.00           N
ATOM   2452  HN  THR A 155      49.170  62.440  57.020  1.00  0.00           H
ATOM   2453  CA  THR A 155      49.210  61.240  55.290  1.00  0.00           C
ATOM   2454  HA  THR A 155      50.070  60.620  55.070  1.00  0.00           H
ATOM   2455  CB  THR A 155      48.060  60.370  55.810  1.00  0.00           C
ATOM   2456  HB  THR A 155      47.060  60.870  55.760  1.00  0.00           H
ATOM   2457  OG1 THR A 155      48.320  60.090  57.230  1.00  0.00           O
ATOM   2458  HG1 THR A 155      48.830  60.800  57.650  1.00  0.00           H
ATOM   2459  CG2 THR A 155      47.850  59.000  55.060  1.00  0.00           C
ATOM   2460 HG21 THR A 155      47.080  58.380  55.570  1.00  0.00           H
ATOM   2461 HG22 THR A 155      48.770  58.380  55.190  1.00  0.00           H
ATOM   2462 HG23 THR A 155      47.660  59.270  54.000  1.00  0.00           H
ATOM   2463  C   THR A 155      48.750  61.650  53.970  1.00  0.00           C
ATOM   2464  O   THR A 155      49.030  61.050  52.960  1.00  0.00           O
ATOM   2465  N   ILE A 156      48.030  62.820  53.970  1.00  0.00           N
ATOM   2466  HN  ILE A 156      47.800  63.290  54.830  1.00  0.00           H
ATOM   2467  CA  ILE A 156      47.560  63.380  52.660  1.00  0.00           C
ATOM   2468  HA  ILE A 156      47.100  62.580  52.100  1.00  0.00           H
ATOM   2469  CB  ILE A 156      46.390  64.310  52.930  1.00  0.00           C
ATOM   2470  HB  ILE A 156      46.860  65.130  53.490  1.00  0.00           H
ATOM   2471  CG2 ILE A 156      45.990  64.930  51.530  1.00  0.00           C
ATOM   2472 HG21 ILE A 156      46.780  65.560  51.070  1.00  0.00           H
ATOM   2473 HG22 ILE A 156      44.960  65.330  51.650  1.00  0.00           H
ATOM   2474 HG23 ILE A 156      45.940  64.080  50.820  1.00  0.00           H
ATOM   2475  CG1 ILE A 156      45.250  63.560  53.580  1.00  0.00           C
ATOM   2476 HG11 ILE A 156      45.550  62.740  54.260  1.00  0.00           H
ATOM   2477 HG12 ILE A 156      44.650  63.080  52.780  1.00  0.00           H
ATOM   2478  CD  ILE A 156      44.420  64.590  54.310  1.00  0.00           C
ATOM   2479  HD1 ILE A 156      43.420  64.220  54.670  1.00  0.00           H
ATOM   2480  HD2 ILE A 156      44.170  65.430  53.630  1.00  0.00           H
ATOM   2481  HD3 ILE A 156      44.860  65.010  55.250  1.00  0.00           H
ATOM   2482  C   ILE A 156      48.610  63.840  51.810  1.00  0.00           C
ATOM   2483  O   ILE A 156      48.580  63.530  50.640  1.00  0.00           O
ATOM   2484  N   GLY A 157      49.750  64.570  52.260  1.00  0.00           N
ATOM   2485  HN  GLY A 157      49.640  64.750  53.240  1.00  0.00           H
ATOM   2486  CA  GLY A 157      50.970  64.960  51.560  1.00  0.00           C
ATOM   2487  HA1 GLY A 157      51.670  65.370  52.270  1.00  0.00           H
ATOM   2488  HA2 GLY A 157      50.700  65.660  50.790  1.00  0.00           H
ATOM   2489  C   GLY A 157      51.600  63.830  50.790  1.00  0.00           C
ATOM   2490  O   GLY A 157      52.130  64.020  49.710  1.00  0.00           O
ATOM   2491  N   LEU A 158      51.480  62.590  51.370  1.00  0.00           N
ATOM   2492  HN  LEU A 158      50.910  62.430  52.180  1.00  0.00           H
ATOM   2493  CA  LEU A 158      52.120  61.460  50.730  1.00  0.00           C
ATOM   2494  HA  LEU A 158      52.980  61.880  50.230  1.00  0.00           H
ATOM   2495  CB  LEU A 158      52.570  60.370  51.800  1.00  0.00           C
ATOM   2496  HB1 LEU A 158      52.970  59.570  51.140  1.00  0.00           H
ATOM   2497  HB2 LEU A 158      51.660  59.960  52.280  1.00  0.00           H
ATOM   2498  CG  LEU A 158      53.610  60.740  52.840  1.00  0.00           C
ATOM   2499  HG  LEU A 158      53.230  61.530  53.530  1.00  0.00           H
ATOM   2500  CD1 LEU A 158      54.010  59.560  53.750  1.00  0.00           C
ATOM   2501 HD11 LEU A 158      55.030  59.630  54.200  1.00  0.00           H
ATOM   2502 HD12 LEU A 158      53.930  58.610  53.160  1.00  0.00           H
ATOM   2503 HD13 LEU A 158      53.280  59.440  54.580  1.00  0.00           H
ATOM   2504  CD2 LEU A 158      54.930  61.260  52.210  1.00  0.00           C
ATOM   2505 HD21 LEU A 158      55.630  61.710  52.950  1.00  0.00           H
ATOM   2506 HD22 LEU A 158      54.680  61.970  51.390  1.00  0.00           H
ATOM   2507 HD23 LEU A 158      55.330  60.300  51.820  1.00  0.00           H
ATOM   2508  C   LEU A 158      51.260  60.710  49.720  1.00  0.00           C
ATOM   2509  O   LEU A 158      51.780  59.970  48.860  1.00  0.00           O
ATOM   2510  N   THR A 159      49.940  60.910  49.730  1.00  0.00           N
ATOM   2511  HN  THR A 159      49.530  61.540  50.380  1.00  0.00           H
ATOM   2512  CA  THR A 159      48.920  60.200  48.900  1.00  0.00           C
ATOM   2513  HA  THR A 159      49.380  59.470  48.240  1.00  0.00           H
ATOM   2514  CB  THR A 159      47.940  59.450  49.720  1.00  0.00           C
ATOM   2515  HB  THR A 159      47.140  58.870  49.220  1.00  0.00           H
ATOM   2516  OG1 THR A 159      47.400  60.330  50.670  1.00  0.00           O
ATOM   2517  HG1 THR A 159      47.930  60.440  51.470  1.00  0.00           H
ATOM   2518  CG2 THR A 159      48.790  58.450  50.590  1.00  0.00           C
ATOM   2519 HG21 THR A 159      49.530  57.900  49.960  1.00  0.00           H
ATOM   2520 HG22 THR A 159      48.140  57.710  51.110  1.00  0.00           H
ATOM   2521 HG23 THR A 159      49.380  59.050  51.310  1.00  0.00           H
ATOM   2522  C   THR A 159      48.210  61.250  47.950  1.00  0.00           C
ATOM   2523  O   THR A 159      47.580  60.860  46.960  1.00  0.00           O
ATOM   2524  N   VAL A 160      48.420  62.560  48.090  1.00  0.00           N
ATOM   2525  HN  VAL A 160      48.700  62.870  48.990  1.00  0.00           H
ATOM   2526  CA  VAL A 160      47.820  63.580  47.210  1.00  0.00           C
ATOM   2527  HA  VAL A 160      46.790  63.270  47.170  1.00  0.00           H
ATOM   2528  CB  VAL A 160      47.850  65.020  47.740  1.00  0.00           C
ATOM   2529  HB  VAL A 160      47.420  64.990  48.770  1.00  0.00           H
ATOM   2530  CG1 VAL A 160      49.280  65.530  47.900  1.00  0.00           C
ATOM   2531 HG11 VAL A 160      49.960  64.950  48.560  1.00  0.00           H
ATOM   2532 HG12 VAL A 160      49.200  66.570  48.290  1.00  0.00           H
ATOM   2533 HG13 VAL A 160      49.810  65.530  46.930  1.00  0.00           H
ATOM   2534  CG2 VAL A 160      47.060  66.030  46.910  1.00  0.00           C
ATOM   2535 HG21 VAL A 160      47.530  66.230  45.930  1.00  0.00           H
ATOM   2536 HG22 VAL A 160      46.930  67.000  47.440  1.00  0.00           H
ATOM   2537 HG23 VAL A 160      46.050  65.640  46.670  1.00  0.00           H
ATOM   2538  C   VAL A 160      48.120  63.580  45.780  1.00  0.00           C
ATOM   2539  O   VAL A 160      47.230  63.730  44.930  1.00  0.00           O
ATOM   2540  N   HSD A 161      49.340  63.260  45.330  1.00  0.00           N
ATOM   2541  HN  HSD A 161      50.040  63.060  46.020  1.00  0.00           H
ATOM   2542  CA  HSD A 161      49.680  63.100  43.930  1.00  0.00           C
ATOM   2543  HA  HSD A 161      49.380  64.020  43.450  1.00  0.00           H
ATOM   2544  CB  HSD A 161      51.100  62.820  43.840  1.00  0.00           C
ATOM   2545  HB1 HSD A 161      51.720  63.610  44.320  1.00  0.00           H
ATOM   2546  HB2 HSD A 161      51.440  62.780  42.790  1.00  0.00           H
ATOM   2547  ND1 HSD A 161      51.640  61.240  45.730  1.00  0.00           N
ATOM   2548  HD1 HSD A 161      51.680  61.960  46.420  1.00  0.00           H
ATOM   2549  CG  HSD A 161      51.460  61.500  44.430  1.00  0.00           C
ATOM   2550  CE1 HSD A 161      51.690  59.870  45.860  1.00  0.00           C
ATOM   2551  HE1 HSD A 161      51.500  59.440  46.840  1.00  0.00           H
ATOM   2552  NE2 HSD A 161      51.660  59.260  44.700  1.00  0.00           N
ATOM   2553  CD2 HSD A 161      51.530  60.300  43.810  1.00  0.00           C
ATOM   2554  HD2 HSD A 161      51.440  59.960  42.790  1.00  0.00           H
ATOM   2555  C   HSD A 161      48.830  62.050  43.200  1.00  0.00           C
ATOM   2556  O   HSD A 161      48.600  62.130  41.990  1.00  0.00           O
ATOM   2557  N   LEU A 162      48.350  61.070  43.920  1.00  0.00           N
ATOM   2558  HN  LEU A 162      48.440  60.970  44.900  1.00  0.00           H
ATOM   2559  CA  LEU A 162      47.280  60.180  43.320  1.00  0.00           C
ATOM   2560  HA  LEU A 162      47.800  59.690  42.510  1.00  0.00           H
ATOM   2561  CB  LEU A 162      46.800  59.140  44.480  1.00  0.00           C
ATOM   2562  HB1 LEU A 162      46.060  58.400  44.090  1.00  0.00           H
ATOM   2563  HB2 LEU A 162      46.310  59.850  45.180  1.00  0.00           H
ATOM   2564  CG  LEU A 162      48.010  58.350  45.090  1.00  0.00           C
ATOM   2565  HG  LEU A 162      48.750  59.050  45.530  1.00  0.00           H
ATOM   2566  CD1 LEU A 162      47.420  57.410  46.150  1.00  0.00           C
ATOM   2567 HD11 LEU A 162      48.110  56.630  46.540  1.00  0.00           H
ATOM   2568 HD12 LEU A 162      46.470  56.950  45.790  1.00  0.00           H
ATOM   2569 HD13 LEU A 162      47.180  57.960  47.090  1.00  0.00           H
ATOM   2570  CD2 LEU A 162      48.650  57.470  44.070  1.00  0.00           C
ATOM   2571 HD21 LEU A 162      47.940  56.870  43.450  1.00  0.00           H
ATOM   2572 HD22 LEU A 162      49.440  56.840  44.550  1.00  0.00           H
ATOM   2573 HD23 LEU A 162      49.200  58.200  43.440  1.00  0.00           H
ATOM   2574  C   LEU A 162      46.030  60.920  42.790  1.00  0.00           C
ATOM   2575  O   LEU A 162      45.520  60.400  41.830  1.00  0.00           O
ATOM   2576  N   LEU A 163      45.620  62.010  43.430  1.00  0.00           N
ATOM   2577  HN  LEU A 163      46.040  62.340  44.270  1.00  0.00           H
ATOM   2578  CA  LEU A 163      44.430  62.700  42.990  1.00  0.00           C
ATOM   2579  HA  LEU A 163      43.780  61.910  42.630  1.00  0.00           H
ATOM   2580  CB  LEU A 163      43.750  63.410  44.170  1.00  0.00           C
ATOM   2581  HB1 LEU A 163      42.790  63.880  43.860  1.00  0.00           H
ATOM   2582  HB2 LEU A 163      44.420  64.230  44.510  1.00  0.00           H
ATOM   2583  CG  LEU A 163      43.550  62.560  45.380  1.00  0.00           C
ATOM   2584  HG  LEU A 163      44.460  61.980  45.650  1.00  0.00           H
ATOM   2585  CD1 LEU A 163      43.400  63.470  46.560  1.00  0.00           C
ATOM   2586 HD11 LEU A 163      42.800  64.380  46.360  1.00  0.00           H
ATOM   2587 HD12 LEU A 163      44.400  63.810  46.900  1.00  0.00           H
ATOM   2588 HD13 LEU A 163      42.930  62.900  47.390  1.00  0.00           H
ATOM   2589  CD2 LEU A 163      42.310  61.680  45.230  1.00  0.00           C
ATOM   2590 HD21 LEU A 163      41.430  62.350  45.090  1.00  0.00           H
ATOM   2591 HD22 LEU A 163      42.200  61.040  46.130  1.00  0.00           H
ATOM   2592 HD23 LEU A 163      42.310  61.090  44.300  1.00  0.00           H
ATOM   2593  C   LEU A 163      44.740  63.790  41.950  1.00  0.00           C
ATOM   2594  O   LEU A 163      43.830  64.320  41.280  1.00  0.00           O
ATOM   2595  N   LYS A 164      46.050  64.080  41.640  1.00  0.00           N
ATOM   2596  HN  LYS A 164      46.790  63.550  42.030  1.00  0.00           H
ATOM   2597  CA  LYS A 164      46.350  64.990  40.550  1.00  0.00           C
ATOM   2598  HA  LYS A 164      45.530  65.670  40.420  1.00  0.00           H
ATOM   2599  CB  LYS A 164      47.550  65.850  41.070  1.00  0.00           C
ATOM   2600  HB1 LYS A 164      47.990  66.460  40.250  1.00  0.00           H
ATOM   2601  HB2 LYS A 164      48.290  65.060  41.350  1.00  0.00           H
ATOM   2602  CG  LYS A 164      47.180  66.720  42.300  1.00  0.00           C
ATOM   2603  HG1 LYS A 164      48.020  67.310  42.700  1.00  0.00           H
ATOM   2604  HG2 LYS A 164      46.870  66.010  43.100  1.00  0.00           H
ATOM   2605  CD  LYS A 164      46.100  67.780  41.990  1.00  0.00           C
ATOM   2606  HD1 LYS A 164      45.750  68.110  42.990  1.00  0.00           H
ATOM   2607  HD2 LYS A 164      45.230  67.350  41.460  1.00  0.00           H
ATOM   2608  CE  LYS A 164      46.580  69.010  41.190  1.00  0.00           C
ATOM   2609  HE1 LYS A 164      46.840  68.730  40.150  1.00  0.00           H
ATOM   2610  HE2 LYS A 164      47.520  69.440  41.590  1.00  0.00           H
ATOM   2611  NZ  LYS A 164      45.470  70.020  41.000  1.00  0.00           N
ATOM   2612  HZ1 LYS A 164      45.320  70.700  41.770  1.00  0.00           H
ATOM   2613  HZ2 LYS A 164      44.620  69.500  40.700  1.00  0.00           H
ATOM   2614  HZ3 LYS A 164      45.790  70.610  40.220  1.00  0.00           H
ATOM   2615  C   LYS A 164      46.700  64.380  39.160  1.00  0.00           C
ATOM   2616  O   LYS A 164      47.120  65.090  38.240  1.00  0.00           O
ATOM   2617  N   LYS A 165      46.480  63.090  39.020  1.00  0.00           N
ATOM   2618  HN  LYS A 165      45.910  62.640  39.690  1.00  0.00           H
ATOM   2619  CA  LYS A 165      46.650  62.340  37.760  1.00  0.00           C
ATOM   2620  HA  LYS A 165      46.870  63.070  37.000  1.00  0.00           H
ATOM   2621  CB  LYS A 165      47.910  61.390  37.930  1.00  0.00           C
ATOM   2622  HB1 LYS A 165      48.800  62.050  38.050  1.00  0.00           H
ATOM   2623  HB2 LYS A 165      48.000  60.790  37.000  1.00  0.00           H
ATOM   2624  CG  LYS A 165      47.730  60.390  39.090  1.00  0.00           C
ATOM   2625  HG1 LYS A 165      46.860  59.700  39.150  1.00  0.00           H
ATOM   2626  HG2 LYS A 165      47.600  60.980  40.020  1.00  0.00           H
ATOM   2627  CD  LYS A 165      49.020  59.590  39.550  1.00  0.00           C
ATOM   2628  HD1 LYS A 165      48.890  59.130  40.550  1.00  0.00           H
ATOM   2629  HD2 LYS A 165      49.850  60.290  39.800  1.00  0.00           H
ATOM   2630  CE  LYS A 165      49.430  58.670  38.310  1.00  0.00           C
ATOM   2631  HE1 LYS A 165      49.490  59.350  37.450  1.00  0.00           H
ATOM   2632  HE2 LYS A 165      48.600  57.960  38.090  1.00  0.00           H
ATOM   2633  NZ  LYS A 165      50.670  57.950  38.440  1.00  0.00           N
ATOM   2634  HZ1 LYS A 165      50.800  57.140  37.810  1.00  0.00           H
ATOM   2635  HZ2 LYS A 165      50.870  57.600  39.400  1.00  0.00           H
ATOM   2636  HZ3 LYS A 165      51.390  58.670  38.290  1.00  0.00           H
ATOM   2637  C   LYS A 165      45.460  61.510  37.440  1.00  0.00           C
ATOM   2638  O   LYS A 165      44.660  61.120  38.330  1.00  0.00           O
ATOM   2639  N   LYS A 166      45.230  61.280  36.080  1.00  0.00           N
ATOM   2640  HN  LYS A 166      45.970  61.390  35.430  1.00  0.00           H
ATOM   2641  CA  LYS A 166      44.100  60.500  35.660  1.00  0.00           C
ATOM   2642  HA  LYS A 166      43.220  60.650  36.260  1.00  0.00           H
ATOM   2643  CB  LYS A 166      43.880  60.730  34.150  1.00  0.00           C
ATOM   2644  HB1 LYS A 166      42.910  60.250  33.880  1.00  0.00           H
ATOM   2645  HB2 LYS A 166      44.710  60.260  33.590  1.00  0.00           H
ATOM   2646  CG  LYS A 166      43.630  62.200  33.710  1.00  0.00           C
ATOM   2647  HG1 LYS A 166      42.910  62.770  34.350  1.00  0.00           H
ATOM   2648  HG2 LYS A 166      43.180  62.220  32.690  1.00  0.00           H
ATOM   2649  CD  LYS A 166      44.900  63.010  33.460  1.00  0.00           C
ATOM   2650  HD1 LYS A 166      45.780  62.440  33.060  1.00  0.00           H
ATOM   2651  HD2 LYS A 166      45.340  63.410  34.390  1.00  0.00           H
ATOM   2652  CE  LYS A 166      44.710  64.300  32.680  1.00  0.00           C
ATOM   2653  HE1 LYS A 166      44.250  64.190  31.680  1.00  0.00           H
ATOM   2654  HE2 LYS A 166      45.700  64.760  32.500  1.00  0.00           H
ATOM   2655  NZ  LYS A 166      44.010  65.270  33.440  1.00  0.00           N
ATOM   2656  HZ1 LYS A 166      44.030  66.210  33.010  1.00  0.00           H
ATOM   2657  HZ2 LYS A 166      44.450  65.430  34.370  1.00  0.00           H
ATOM   2658  HZ3 LYS A 166      42.980  65.170  33.610  1.00  0.00           H
ATOM   2659  C   LYS A 166      44.370  58.970  35.800  1.00  0.00           C
ATOM   2660  O   LYS A 166      45.310  58.340  35.250  1.00  0.00           O
ATOM   2661  N   MET A 167      43.640  58.340  36.680  1.00  0.00           N
ATOM   2662  HN  MET A 167      42.910  58.870  37.070  1.00  0.00           H
ATOM   2663  CA  MET A 167      43.830  56.920  37.000  1.00  0.00           C
ATOM   2664  HA  MET A 167      44.890  56.820  36.920  1.00  0.00           H
ATOM   2665  CB  MET A 167      43.560  56.520  38.470  1.00  0.00           C
ATOM   2666  HB1 MET A 167      43.430  55.430  38.650  1.00  0.00           H
ATOM   2667  HB2 MET A 167      42.610  57.040  38.670  1.00  0.00           H
ATOM   2668  CG  MET A 167      44.650  57.090  39.520  1.00  0.00           C
ATOM   2669  HG1 MET A 167      44.180  56.790  40.470  1.00  0.00           H
ATOM   2670  HG2 MET A 167      44.690  58.180  39.320  1.00  0.00           H
ATOM   2671  SD  MET A 167      46.270  56.300  39.240  1.00  0.00           S
ATOM   2672  CE  MET A 167      46.990  56.680  40.890  1.00  0.00           C
ATOM   2673  HE1 MET A 167      47.840  56.000  41.080  1.00  0.00           H
ATOM   2674  HE2 MET A 167      46.180  56.560  41.640  1.00  0.00           H
ATOM   2675  HE3 MET A 167      47.510  57.650  41.000  1.00  0.00           H
ATOM   2676  C   MET A 167      43.450  55.770  36.040  1.00  0.00           C
ATOM   2677  O   MET A 167      44.350  54.960  35.830  1.00  0.00           O
ATOM   2678  N   PRO A 168      42.310  55.720  35.430  1.00  0.00           N
ATOM   2679  CD  PRO A 168      41.060  56.300  35.950  1.00  0.00           C
ATOM   2680  HD1 PRO A 168      40.940  57.340  35.580  1.00  0.00           H
ATOM   2681  HD2 PRO A 168      40.970  56.270  37.060  1.00  0.00           H
ATOM   2682  CA  PRO A 168      41.980  54.700  34.430  1.00  0.00           C
ATOM   2683  HA  PRO A 168      42.140  53.740  34.870  1.00  0.00           H
ATOM   2684  CB  PRO A 168      40.480  54.900  34.120  1.00  0.00           C
ATOM   2685  HB1 PRO A 168      40.000  54.020  33.640  1.00  0.00           H
ATOM   2686  HB2 PRO A 168      40.320  55.820  33.520  1.00  0.00           H
ATOM   2687  CG  PRO A 168      39.920  55.310  35.440  1.00  0.00           C
ATOM   2688  HG1 PRO A 168      38.930  55.820  35.380  1.00  0.00           H
ATOM   2689  HG2 PRO A 168      39.830  54.420  36.080  1.00  0.00           H
ATOM   2690  C   PRO A 168      42.770  54.610  33.150  1.00  0.00           C
ATOM   2691  O   PRO A 168      43.000  55.640  32.590  1.00  0.00           O
ATOM   2692  N   ILE A 169      43.220  53.370  32.750  1.00  0.00           N
ATOM   2693  HN  ILE A 169      42.950  52.520  33.210  1.00  0.00           H
ATOM   2694  CA  ILE A 169      44.260  53.140  31.670  1.00  0.00           C
ATOM   2695  HA  ILE A 169      44.850  54.030  31.560  1.00  0.00           H
ATOM   2696  CB  ILE A 169      45.200  51.980  32.000  1.00  0.00           C
ATOM   2697  HB  ILE A 169      44.620  51.110  32.380  1.00  0.00           H
ATOM   2698  CG2 ILE A 169      46.070  51.660  30.800  1.00  0.00           C
ATOM   2699 HG21 ILE A 169      46.470  52.530  30.230  1.00  0.00           H
ATOM   2700 HG22 ILE A 169      45.510  51.020  30.080  1.00  0.00           H
ATOM   2701 HG23 ILE A 169      46.990  51.110  31.080  1.00  0.00           H
ATOM   2702  CG1 ILE A 169      45.950  52.310  33.360  1.00  0.00           C
ATOM   2703 HG11 ILE A 169      46.520  51.380  33.570  1.00  0.00           H
ATOM   2704 HG12 ILE A 169      45.200  52.330  34.170  1.00  0.00           H
ATOM   2705  CD  ILE A 169      46.790  53.650  33.510  1.00  0.00           C
ATOM   2706  HD1 ILE A 169      46.190  54.560  33.330  1.00  0.00           H
ATOM   2707  HD2 ILE A 169      47.640  53.610  32.800  1.00  0.00           H
ATOM   2708  HD3 ILE A 169      47.140  53.670  34.570  1.00  0.00           H
ATOM   2709  C   ILE A 169      43.490  52.740  30.450  1.00  0.00           C
ATOM   2710  O   ILE A 169      42.720  51.820  30.470  1.00  0.00           O
ATOM   2711  N   GLN A 170      43.680  53.500  29.270  1.00  0.00           N
ATOM   2712  HN  GLN A 170      44.470  54.110  29.240  1.00  0.00           H
ATOM   2713  CA  GLN A 170      42.970  53.490  28.070  1.00  0.00           C
ATOM   2714  HA  GLN A 170      41.920  53.430  28.340  1.00  0.00           H
ATOM   2715  CB  GLN A 170      43.240  54.760  27.140  1.00  0.00           C
ATOM   2716  HB1 GLN A 170      42.450  54.710  26.370  1.00  0.00           H
ATOM   2717  HB2 GLN A 170      44.140  54.670  26.510  1.00  0.00           H
ATOM   2718  CG  GLN A 170      43.060  56.020  27.870  1.00  0.00           C
ATOM   2719  HG1 GLN A 170      43.000  56.870  27.160  1.00  0.00           H
ATOM   2720  HG2 GLN A 170      43.940  56.230  28.500  1.00  0.00           H
ATOM   2721  CD  GLN A 170      41.750  56.100  28.720  1.00  0.00           C
ATOM   2722  OE1 GLN A 170      40.640  55.560  28.440  1.00  0.00           O
ATOM   2723  NE2 GLN A 170      41.850  56.830  29.850  1.00  0.00           N
ATOM   2724 HE21 GLN A 170      42.660  57.330  30.150  1.00  0.00           H
ATOM   2725 HE22 GLN A 170      41.010  57.040  30.360  1.00  0.00           H
ATOM   2726  C   GLN A 170      43.310  52.240  27.200  1.00  0.00           C
ATOM   2727  O   GLN A 170      44.500  51.990  26.920  1.00  0.00           O
ATOM   2728  N   ASN A 171      42.240  51.530  26.780  1.00  0.00           N
ATOM   2729  HN  ASN A 171      41.330  51.880  26.990  1.00  0.00           H
ATOM   2730  CA  ASN A 171      42.460  50.230  26.260  1.00  0.00           C
ATOM   2731  HA  ASN A 171      43.390  50.190  25.710  1.00  0.00           H
ATOM   2732  CB  ASN A 171      42.200  49.130  27.260  1.00  0.00           C
ATOM   2733  HB1 ASN A 171      42.920  49.250  28.100  1.00  0.00           H
ATOM   2734  HB2 ASN A 171      42.350  48.160  26.740  1.00  0.00           H
ATOM   2735  CG  ASN A 171      40.800  49.030  27.910  1.00  0.00           C
ATOM   2736  OD1 ASN A 171      39.800  48.480  27.340  1.00  0.00           O
ATOM   2737  ND2 ASN A 171      40.660  49.690  29.150  1.00  0.00           N
ATOM   2738 HD21 ASN A 171      39.740  49.740  29.540  1.00  0.00           H
ATOM   2739 HD22 ASN A 171      41.460  50.100  29.590  1.00  0.00           H
ATOM   2740  C   ASN A 171      41.460  50.050  25.060  1.00  0.00           C
ATOM   2741  O   ASN A 171      41.470  49.000  24.430  1.00  0.00           O
ATOM   2742  N   GLY A 172      40.660  51.050  24.720  1.00  0.00           N
ATOM   2743  HN  GLY A 172      40.740  51.900  25.240  1.00  0.00           H
ATOM   2744  CA  GLY A 172      39.700  51.020  23.620  1.00  0.00           C
ATOM   2745  HA1 GLY A 172      40.260  50.470  22.860  1.00  0.00           H
ATOM   2746  HA2 GLY A 172      39.490  52.060  23.460  1.00  0.00           H
ATOM   2747  C   GLY A 172      38.390  50.300  23.830  1.00  0.00           C
ATOM   2748  O   GLY A 172      37.620  49.900  22.960  1.00  0.00           O
ATOM   2749  N   GLY A 173      38.140  50.080  25.110  1.00  0.00           N
ATOM   2750  HN  GLY A 173      38.880  50.190  25.770  1.00  0.00           H
ATOM   2751  CA  GLY A 173      36.800  49.660  25.660  1.00  0.00           C
ATOM   2752  HA1 GLY A 173      36.690  48.590  25.600  1.00  0.00           H
ATOM   2753  HA2 GLY A 173      36.010  50.160  25.120  1.00  0.00           H
ATOM   2754  C   GLY A 173      36.560  49.930  27.160  1.00  0.00           C
ATOM   2755  O   GLY A 173      37.130  50.800  27.720  1.00  0.00           O
ATOM   2756  N   ALA A 174      35.730  49.050  27.750  1.00  0.00           N
ATOM   2757  HN  ALA A 174      35.340  48.230  27.320  1.00  0.00           H
ATOM   2758  CA  ALA A 174      35.420  49.050  29.180  1.00  0.00           C
ATOM   2759  HA  ALA A 174      34.680  49.830  29.240  1.00  0.00           H
ATOM   2760  CB  ALA A 174      34.700  47.750  29.590  1.00  0.00           C
ATOM   2761  HB1 ALA A 174      35.460  46.960  29.660  1.00  0.00           H
ATOM   2762  HB2 ALA A 174      33.900  47.510  28.850  1.00  0.00           H
ATOM   2763  HB3 ALA A 174      34.260  47.850  30.610  1.00  0.00           H
ATOM   2764  C   ALA A 174      36.570  49.400  30.110  1.00  0.00           C
ATOM   2765  O   ALA A 174      37.680  48.850  30.110  1.00  0.00           O
ATOM   2766  N   ASN A 175      36.300  50.370  31.100  1.00  0.00           N
ATOM   2767  HN  ASN A 175      35.370  50.670  31.320  1.00  0.00           H
ATOM   2768  CA  ASN A 175      37.320  50.960  31.890  1.00  0.00           C
ATOM   2769  HA  ASN A 175      38.040  51.400  31.210  1.00  0.00           H
ATOM   2770  CB  ASN A 175      36.710  51.980  32.840  1.00  0.00           C
ATOM   2771  HB1 ASN A 175      37.500  52.530  33.410  1.00  0.00           H
ATOM   2772  HB2 ASN A 175      36.060  51.470  33.580  1.00  0.00           H
ATOM   2773  CG  ASN A 175      36.050  53.170  32.120  1.00  0.00           C
ATOM   2774  OD1 ASN A 175      36.130  53.490  30.940  1.00  0.00           O
ATOM   2775  ND2 ASN A 175      35.110  53.840  32.880  1.00  0.00           N
ATOM   2776 HD21 ASN A 175      34.700  54.580  32.340  1.00  0.00           H
ATOM   2777 HD22 ASN A 175      34.980  53.650  33.860  1.00  0.00           H
ATOM   2778  C   ASN A 175      38.230  50.090  32.750  1.00  0.00           C
ATOM   2779  O   ASN A 175      37.780  49.210  33.480  1.00  0.00           O
ATOM   2780  N   LEU A 176      39.490  50.370  32.760  1.00  0.00           N
ATOM   2781  HN  LEU A 176      39.740  51.240  32.350  1.00  0.00           H
ATOM   2782  CA  LEU A 176      40.510  49.620  33.560  1.00  0.00           C
ATOM   2783  HA  LEU A 176      40.000  48.760  33.970  1.00  0.00           H
ATOM   2784  CB  LEU A 176      41.750  49.220  32.750  1.00  0.00           C
ATOM   2785  HB1 LEU A 176      42.380  50.090  32.440  1.00  0.00           H
ATOM   2786  HB2 LEU A 176      41.270  48.880  31.820  1.00  0.00           H
ATOM   2787  CG  LEU A 176      42.510  48.010  33.310  1.00  0.00           C
ATOM   2788  HG  LEU A 176      42.000  47.640  34.220  1.00  0.00           H
ATOM   2789  CD1 LEU A 176      42.550  46.830  32.270  1.00  0.00           C
ATOM   2790 HD11 LEU A 176      41.520  46.490  32.090  1.00  0.00           H
ATOM   2791 HD12 LEU A 176      43.300  46.070  32.590  1.00  0.00           H
ATOM   2792 HD13 LEU A 176      43.130  47.280  31.430  1.00  0.00           H
ATOM   2793  CD2 LEU A 176      43.950  48.370  33.890  1.00  0.00           C
ATOM   2794 HD21 LEU A 176      43.850  49.100  34.720  1.00  0.00           H
ATOM   2795 HD22 LEU A 176      44.590  48.760  33.070  1.00  0.00           H
ATOM   2796 HD23 LEU A 176      44.440  47.450  34.270  1.00  0.00           H
ATOM   2797  C   LEU A 176      40.950  50.410  34.770  1.00  0.00           C
ATOM   2798  O   LEU A 176      41.200  51.600  34.610  1.00  0.00           O
ATOM   2799  N   CYS A 177      40.990  49.810  35.930  1.00  0.00           N
ATOM   2800  HN  CYS A 177      40.720  48.860  35.990  1.00  0.00           H
ATOM   2801  CA  CYS A 177      41.420  50.430  37.120  1.00  0.00           C
ATOM   2802  HA  CYS A 177      42.060  51.280  36.960  1.00  0.00           H
ATOM   2803  CB  CYS A 177      40.270  50.780  38.050  1.00  0.00           C
ATOM   2804  HB1 CYS A 177      39.610  49.940  38.340  1.00  0.00           H
ATOM   2805  HB2 CYS A 177      39.830  51.530  37.360  1.00  0.00           H
ATOM   2806  SG  CYS A 177      40.610  51.700  39.590  1.00  0.00           S
ATOM   2807  C   CYS A 177      42.380  49.440  37.900  1.00  0.00           C
ATOM   2808  O   CYS A 177      41.820  48.410  38.370  1.00  0.00           O
ATOM   2809  N   SER A 178      43.690  49.710  37.990  1.00  0.00           N
ATOM   2810  HN  SER A 178      44.060  50.570  37.640  1.00  0.00           H
ATOM   2811  CA  SER A 178      44.640  48.750  38.480  1.00  0.00           C
ATOM   2812  HA  SER A 178      44.140  48.330  39.340  1.00  0.00           H
ATOM   2813  CB  SER A 178      45.020  47.730  37.360  1.00  0.00           C
ATOM   2814  HB1 SER A 178      45.390  48.250  36.440  1.00  0.00           H
ATOM   2815  HB2 SER A 178      44.100  47.180  37.080  1.00  0.00           H
ATOM   2816  OG  SER A 178      46.010  46.860  37.740  1.00  0.00           O
ATOM   2817  HG1 SER A 178      45.640  46.020  38.010  1.00  0.00           H
ATOM   2818  C   SER A 178      45.930  49.530  38.850  1.00  0.00           C
ATOM   2819  O   SER A 178      46.430  50.240  38.040  1.00  0.00           O
ATOM   2820  N   SER A 179      46.520  49.270  40.070  1.00  0.00           N
ATOM   2821  HN  SER A 179      46.090  48.530  40.590  1.00  0.00           H
ATOM   2822  CA  SER A 179      47.760  49.950  40.480  1.00  0.00           C
ATOM   2823  HA  SER A 179      47.760  50.960  40.110  1.00  0.00           H
ATOM   2824  CB  SER A 179      47.870  50.030  42.010  1.00  0.00           C
ATOM   2825  HB1 SER A 179      47.010  50.640  42.350  1.00  0.00           H
ATOM   2826  HB2 SER A 179      48.760  50.600  42.320  1.00  0.00           H
ATOM   2827  OG  SER A 179      47.740  48.750  42.570  1.00  0.00           O
ATOM   2828  HG1 SER A 179      48.560  48.270  42.380  1.00  0.00           H
ATOM   2829  C   SER A 179      49.020  49.220  40.070  1.00  0.00           C
ATOM   2830  O   SER A 179      50.150  49.670  40.320  1.00  0.00           O
ATOM   2831  N   PHE A 180      48.920  48.060  39.370  1.00  0.00           N
ATOM   2832  HN  PHE A 180      48.050  47.730  39.010  1.00  0.00           H
ATOM   2833  CA  PHE A 180      50.120  47.280  39.030  1.00  0.00           C
ATOM   2834  HA  PHE A 180      51.030  47.740  39.400  1.00  0.00           H
ATOM   2835  CB  PHE A 180      49.890  45.790  39.480  1.00  0.00           C
ATOM   2836  HB1 PHE A 180      50.750  45.100  39.320  1.00  0.00           H
ATOM   2837  HB2 PHE A 180      49.010  45.280  39.050  1.00  0.00           H
ATOM   2838  CG  PHE A 180      49.700  45.700  41.000  1.00  0.00           C
ATOM   2839  CD1 PHE A 180      48.410  45.420  41.500  1.00  0.00           C
ATOM   2840  HD1 PHE A 180      47.580  45.140  40.860  1.00  0.00           H
ATOM   2841  CE1 PHE A 180      48.160  45.490  42.890  1.00  0.00           C
ATOM   2842  HE1 PHE A 180      47.130  45.290  43.190  1.00  0.00           H
ATOM   2843  CZ  PHE A 180      49.170  45.820  43.810  1.00  0.00           C
ATOM   2844  HZ  PHE A 180      48.830  45.810  44.830  1.00  0.00           H
ATOM   2845  CD2 PHE A 180      50.700  46.010  41.870  1.00  0.00           C
ATOM   2846  HD2 PHE A 180      51.640  46.250  41.400  1.00  0.00           H
ATOM   2847  CE2 PHE A 180      50.440  46.110  43.210  1.00  0.00           C
ATOM   2848  HE2 PHE A 180      51.220  46.380  43.900  1.00  0.00           H
ATOM   2849  C   PHE A 180      50.280  47.210  37.570  1.00  0.00           C
ATOM   2850  O   PHE A 180      49.340  47.180  36.840  1.00  0.00           O
ATOM   2851  N   SER A 181      51.490  47.100  37.020  1.00  0.00           N
ATOM   2852  HN  SER A 181      52.250  47.190  37.670  1.00  0.00           H
ATOM   2853  CA  SER A 181      51.890  47.190  35.640  1.00  0.00           C
ATOM   2854  HA  SER A 181      51.440  46.420  35.030  1.00  0.00           H
ATOM   2855  CB  SER A 181      51.600  48.610  34.980  1.00  0.00           C
ATOM   2856  HB1 SER A 181      52.200  49.460  35.380  1.00  0.00           H
ATOM   2857  HB2 SER A 181      50.550  48.900  35.160  1.00  0.00           H
ATOM   2858  OG  SER A 181      51.670  48.660  33.520  1.00  0.00           O
ATOM   2859  HG1 SER A 181      51.530  47.780  33.160  1.00  0.00           H
ATOM   2860  C   SER A 181      53.380  47.160  35.550  1.00  0.00           C
ATOM   2861  O   SER A 181      54.030  48.090  36.090  1.00  0.00           O
ATOM   2862  N   ILE A 182      53.980  46.140  34.920  1.00  0.00           N
ATOM   2863  HN  ILE A 182      53.430  45.530  34.360  1.00  0.00           H
ATOM   2864  CA  ILE A 182      55.500  46.000  34.800  1.00  0.00           C
ATOM   2865  HA  ILE A 182      55.970  46.410  35.690  1.00  0.00           H
ATOM   2866  CB  ILE A 182      56.020  44.530  34.610  1.00  0.00           C
ATOM   2867  HB  ILE A 182      55.530  44.240  33.650  1.00  0.00           H
ATOM   2868  CG2 ILE A 182      57.590  44.460  34.520  1.00  0.00           C
ATOM   2869 HG21 ILE A 182      58.020  45.130  33.750  1.00  0.00           H
ATOM   2870 HG22 ILE A 182      57.950  43.440  34.250  1.00  0.00           H
ATOM   2871 HG23 ILE A 182      58.020  44.720  35.510  1.00  0.00           H
ATOM   2872  CG1 ILE A 182      55.490  43.650  35.780  1.00  0.00           C
ATOM   2873 HG11 ILE A 182      54.440  43.920  36.040  1.00  0.00           H
ATOM   2874 HG12 ILE A 182      56.150  43.760  36.660  1.00  0.00           H
ATOM   2875  CD  ILE A 182      55.520  42.170  35.520  1.00  0.00           C
ATOM   2876  HD1 ILE A 182      54.990  41.580  36.300  1.00  0.00           H
ATOM   2877  HD2 ILE A 182      56.500  41.640  35.420  1.00  0.00           H
ATOM   2878  HD3 ILE A 182      55.010  41.940  34.560  1.00  0.00           H
ATOM   2879  C   ILE A 182      56.040  46.810  33.650  1.00  0.00           C
ATOM   2880  O   ILE A 182      55.680  46.680  32.460  1.00  0.00           O
ATOM   2881  N   CYS A 183      56.950  47.660  34.070  1.00  0.00           N
ATOM   2882  HN  CYS A 183      57.100  47.790  35.040  1.00  0.00           H
ATOM   2883  CA  CYS A 183      57.650  48.620  33.180  1.00  0.00           C
ATOM   2884  HA  CYS A 183      57.190  48.690  32.210  1.00  0.00           H
ATOM   2885  CB  CYS A 183      57.720  50.130  33.660  1.00  0.00           C
ATOM   2886  HB1 CYS A 183      58.210  50.780  32.900  1.00  0.00           H
ATOM   2887  HB2 CYS A 183      58.310  50.170  34.590  1.00  0.00           H
ATOM   2888  SG  CYS A 183      56.010  50.850  33.920  1.00  0.00           S
ATOM   2889  C   CYS A 183      59.090  48.140  32.980  1.00  0.00           C
ATOM   2890  O   CYS A 183      59.560  47.290  33.720  1.00  0.00           O
ATOM   2891  N   HSD A 184      59.770  48.570  31.880  1.00  0.00           N
ATOM   2892  HN  HSD A 184      59.350  49.210  31.240  1.00  0.00           H
ATOM   2893  CA  HSD A 184      61.070  48.020  31.480  1.00  0.00           C
ATOM   2894  HA  HSD A 184      61.200  47.080  32.010  1.00  0.00           H
ATOM   2895  CB  HSD A 184      61.140  47.850  29.950  1.00  0.00           C
ATOM   2896  HB1 HSD A 184      62.170  47.570  29.660  1.00  0.00           H
ATOM   2897  HB2 HSD A 184      60.890  48.750  29.350  1.00  0.00           H
ATOM   2898  ND1 HSD A 184      58.770  47.070  29.210  1.00  0.00           N
ATOM   2899  HD1 HSD A 184      58.270  47.850  29.560  1.00  0.00           H
ATOM   2900  CG  HSD A 184      60.150  46.850  29.370  1.00  0.00           C
ATOM   2901  CE1 HSD A 184      58.320  45.920  28.610  1.00  0.00           C
ATOM   2902  HE1 HSD A 184      57.250  45.830  28.450  1.00  0.00           H
ATOM   2903  NE2 HSD A 184      59.270  45.020  28.340  1.00  0.00           N
ATOM   2904  CD2 HSD A 184      60.420  45.590  28.810  1.00  0.00           C
ATOM   2905  HD2 HSD A 184      61.300  44.980  28.680  1.00  0.00           H
ATOM   2906  C   HSD A 184      62.170  48.860  32.010  1.00  0.00           C
ATOM   2907  O   HSD A 184      63.260  48.710  31.610  1.00  0.00           O
ATOM   2908  N   THR A 185      61.920  49.750  33.040  1.00  0.00           N
ATOM   2909  HN  THR A 185      61.020  50.060  33.320  1.00  0.00           H
ATOM   2910  CA  THR A 185      63.020  50.440  33.740  1.00  0.00           C
ATOM   2911  HA  THR A 185      63.900  49.820  33.800  1.00  0.00           H
ATOM   2912  CB  THR A 185      63.430  51.750  32.940  1.00  0.00           C
ATOM   2913  HB  THR A 185      63.380  51.470  31.860  1.00  0.00           H
ATOM   2914  OG1 THR A 185      64.790  52.010  33.250  1.00  0.00           O
ATOM   2915  HG1 THR A 185      65.330  51.280  32.920  1.00  0.00           H
ATOM   2916  CG2 THR A 185      62.530  52.920  33.220  1.00  0.00           C
ATOM   2917 HG21 THR A 185      62.650  53.260  34.280  1.00  0.00           H
ATOM   2918 HG22 THR A 185      61.470  52.670  33.020  1.00  0.00           H
ATOM   2919 HG23 THR A 185      62.900  53.780  32.620  1.00  0.00           H
ATOM   2920  C   THR A 185      62.460  50.770  35.110  1.00  0.00           C
ATOM   2921  O   THR A 185      61.250  50.680  35.360  1.00  0.00           O
ATOM   2922  N   PHE A 186      63.400  51.160  36.020  1.00  0.00           N
ATOM   2923  HN  PHE A 186      64.320  51.230  35.650  1.00  0.00           H
ATOM   2924  CA  PHE A 186      63.140  51.710  37.360  1.00  0.00           C
ATOM   2925  HA  PHE A 186      62.650  50.890  37.860  1.00  0.00           H
ATOM   2926  CB  PHE A 186      64.500  52.160  38.060  1.00  0.00           C
ATOM   2927  HB1 PHE A 186      64.340  52.270  39.160  1.00  0.00           H
ATOM   2928  HB2 PHE A 186      64.730  53.150  37.620  1.00  0.00           H
ATOM   2929  CG  PHE A 186      65.620  51.170  37.840  1.00  0.00           C
ATOM   2930  CD1 PHE A 186      66.720  51.410  37.000  1.00  0.00           C
ATOM   2931  HD1 PHE A 186      66.680  52.280  36.350  1.00  0.00           H
ATOM   2932  CE1 PHE A 186      67.820  50.530  36.850  1.00  0.00           C
ATOM   2933  HE1 PHE A 186      68.640  50.740  36.190  1.00  0.00           H
ATOM   2934  CZ  PHE A 186      67.900  49.600  37.770  1.00  0.00           C
ATOM   2935  HZ  PHE A 186      68.820  49.050  37.900  1.00  0.00           H
ATOM   2936  CD2 PHE A 186      65.670  49.980  38.610  1.00  0.00           C
ATOM   2937  HD2 PHE A 186      64.840  49.840  39.280  1.00  0.00           H
ATOM   2938  CE2 PHE A 186      66.840  49.260  38.640  1.00  0.00           C
ATOM   2939  HE2 PHE A 186      66.930  48.460  39.340  1.00  0.00           H
ATOM   2940  C   PHE A 186      62.070  52.800  37.430  1.00  0.00           C
ATOM   2941  O   PHE A 186      62.080  53.790  36.770  1.00  0.00           O
ATOM   2942  N   GLN A 187      61.000  52.540  38.250  1.00  0.00           N
ATOM   2943  HN  GLN A 187      60.810  51.670  38.700  1.00  0.00           H
ATOM   2944  CA  GLN A 187      59.870  53.480  38.400  1.00  0.00           C
ATOM   2945  HA  GLN A 187      60.010  54.240  37.640  1.00  0.00           H
ATOM   2946  CB  GLN A 187      58.490  52.760  38.090  1.00  0.00           C
ATOM   2947  HB1 GLN A 187      57.600  53.390  38.280  1.00  0.00           H
ATOM   2948  HB2 GLN A 187      58.360  51.870  38.750  1.00  0.00           H
ATOM   2949  CG  GLN A 187      58.300  52.230  36.630  1.00  0.00           C
ATOM   2950  HG1 GLN A 187      57.280  51.790  36.550  1.00  0.00           H
ATOM   2951  HG2 GLN A 187      59.120  51.500  36.520  1.00  0.00           H
ATOM   2952  CD  GLN A 187      58.450  53.270  35.520  1.00  0.00           C
ATOM   2953  OE1 GLN A 187      57.440  53.940  35.240  1.00  0.00           O
ATOM   2954  NE2 GLN A 187      59.610  53.260  34.840  1.00  0.00           N
ATOM   2955 HE21 GLN A 187      59.720  53.950  34.130  1.00  0.00           H
ATOM   2956 HE22 GLN A 187      60.300  52.630  35.150  1.00  0.00           H
ATOM   2957  C   GLN A 187      59.750  54.200  39.740  1.00  0.00           C
ATOM   2958  O   GLN A 187      59.850  53.580  40.770  1.00  0.00           O
ATOM   2959  N   TRP A 188      59.560  55.530  39.670  1.00  0.00           N
ATOM   2960  HN  TRP A 188      59.500  56.070  38.840  1.00  0.00           H
ATOM   2961  CA  TRP A 188      59.660  56.380  40.830  1.00  0.00           C
ATOM   2962  HA  TRP A 188      60.700  56.320  41.090  1.00  0.00           H
ATOM   2963  CB  TRP A 188      59.380  57.860  40.260  1.00  0.00           C
ATOM   2964  HB1 TRP A 188      58.470  57.810  39.630  1.00  0.00           H
ATOM   2965  HB2 TRP A 188      60.240  58.200  39.630  1.00  0.00           H
ATOM   2966  CG  TRP A 188      59.140  58.910  41.280  1.00  0.00           C
ATOM   2967  CD1 TRP A 188      57.930  59.240  41.830  1.00  0.00           C
ATOM   2968  HD1 TRP A 188      56.960  58.950  41.470  1.00  0.00           H
ATOM   2969  NE1 TRP A 188      58.170  59.980  42.960  1.00  0.00           N
ATOM   2970  HE1 TRP A 188      57.480  60.200  43.620  1.00  0.00           H
ATOM   2971  CE2 TRP A 188      59.500  60.220  43.070  1.00  0.00           C
ATOM   2972  CD2 TRP A 188      60.200  59.480  42.080  1.00  0.00           C
ATOM   2973  CE3 TRP A 188      61.620  59.660  41.980  1.00  0.00           C
ATOM   2974  HE3 TRP A 188      62.140  59.230  41.150  1.00  0.00           H
ATOM   2975  CZ3 TRP A 188      62.270  60.500  42.850  1.00  0.00           C
ATOM   2976  HZ3 TRP A 188      63.320  60.750  42.840  1.00  0.00           H
ATOM   2977  CZ2 TRP A 188      60.250  60.870  44.130  1.00  0.00           C
ATOM   2978  HZ2 TRP A 188      59.790  61.430  44.940  1.00  0.00           H
ATOM   2979  CH2 TRP A 188      61.630  61.120  43.900  1.00  0.00           C
ATOM   2980  HH2 TRP A 188      62.140  61.730  44.630  1.00  0.00           H
ATOM   2981  C   TRP A 188      58.820  55.980  42.010  1.00  0.00           C
ATOM   2982  O   TRP A 188      59.190  56.030  43.180  1.00  0.00           O
ATOM   2983  N   HSE A 189      57.550  55.680  41.800  1.00  0.00           N
ATOM   2984  HN  HSE A 189      57.210  55.760  40.870  1.00  0.00           H
ATOM   2985  CA  HSE A 189      56.710  55.260  42.900  1.00  0.00           C
ATOM   2986  HA  HSE A 189      56.870  55.950  43.710  1.00  0.00           H
ATOM   2987  CB  HSE A 189      55.230  55.330  42.620  1.00  0.00           C
ATOM   2988  HB1 HSE A 189      54.570  54.880  43.390  1.00  0.00           H
ATOM   2989  HB2 HSE A 189      54.940  54.730  41.730  1.00  0.00           H
ATOM   2990  ND1 HSE A 189      54.980  57.570  43.440  1.00  0.00           N
ATOM   2991  CG  HSE A 189      54.840  56.760  42.370  1.00  0.00           C
ATOM   2992  CE1 HSE A 189      54.520  58.710  43.050  1.00  0.00           C
ATOM   2993  HE1 HSE A 189      54.340  59.530  43.760  1.00  0.00           H
ATOM   2994  NE2 HSE A 189      54.150  58.690  41.750  1.00  0.00           N
ATOM   2995  HE2 HSE A 189      53.800  59.420  41.160  1.00  0.00           H
ATOM   2996  CD2 HSE A 189      54.360  57.420  41.310  1.00  0.00           C
ATOM   2997  HD2 HSE A 189      54.090  57.060  40.330  1.00  0.00           H
ATOM   2998  C   HSE A 189      57.070  53.880  43.520  1.00  0.00           C
ATOM   2999  O   HSE A 189      57.050  53.770  44.760  1.00  0.00           O
ATOM   3000  N   GLU A 190      57.430  52.880  42.710  1.00  0.00           N
ATOM   3001  HN  GLU A 190      57.110  52.860  41.770  1.00  0.00           H
ATOM   3002  CA  GLU A 190      57.990  51.600  43.160  1.00  0.00           C
ATOM   3003  HA  GLU A 190      57.240  51.170  43.810  1.00  0.00           H
ATOM   3004  CB  GLU A 190      58.170  50.570  42.050  1.00  0.00           C
ATOM   3005  HB1 GLU A 190      58.720  49.650  42.290  1.00  0.00           H
ATOM   3006  HB2 GLU A 190      58.760  51.050  41.230  1.00  0.00           H
ATOM   3007  CG  GLU A 190      56.830  49.940  41.570  1.00  0.00           C
ATOM   3008  HG1 GLU A 190      56.220  50.860  41.450  1.00  0.00           H
ATOM   3009  HG2 GLU A 190      56.380  49.190  42.250  1.00  0.00           H
ATOM   3010  CD  GLU A 190      56.950  49.420  40.150  1.00  0.00           C
ATOM   3011  OE1 GLU A 190      55.950  49.530  39.410  1.00  0.00           O
ATOM   3012  OE2 GLU A 190      57.980  48.850  39.720  1.00  0.00           O
ATOM   3013  C   GLU A 190      59.300  51.750  43.920  1.00  0.00           C
ATOM   3014  O   GLU A 190      59.600  50.970  44.850  1.00  0.00           O
ATOM   3015  N   ALA A 191      60.120  52.760  43.520  1.00  0.00           N
ATOM   3016  HN  ALA A 191      59.860  53.320  42.730  1.00  0.00           H
ATOM   3017  CA  ALA A 191      61.240  53.290  44.270  1.00  0.00           C
ATOM   3018  HA  ALA A 191      61.890  52.480  44.570  1.00  0.00           H
ATOM   3019  CB  ALA A 191      62.060  54.250  43.410  1.00  0.00           C
ATOM   3020  HB1 ALA A 191      61.450  55.170  43.250  1.00  0.00           H
ATOM   3021  HB2 ALA A 191      62.190  53.760  42.420  1.00  0.00           H
ATOM   3022  HB3 ALA A 191      63.060  54.500  43.810  1.00  0.00           H
ATOM   3023  C   ALA A 191      60.770  53.930  45.560  1.00  0.00           C
ATOM   3024  O   ALA A 191      61.310  53.580  46.620  1.00  0.00           O
ATOM   3025  N   MET A 192      59.760  54.800  45.540  1.00  0.00           N
ATOM   3026  HN  MET A 192      59.390  55.170  44.690  1.00  0.00           H
ATOM   3027  CA  MET A 192      59.420  55.560  46.730  1.00  0.00           C
ATOM   3028  HA  MET A 192      60.350  55.940  47.140  1.00  0.00           H
ATOM   3029  CB  MET A 192      58.530  56.790  46.420  1.00  0.00           C
ATOM   3030  HB1 MET A 192      57.990  57.080  47.340  1.00  0.00           H
ATOM   3031  HB2 MET A 192      57.740  56.650  45.650  1.00  0.00           H
ATOM   3032  CG  MET A 192      59.250  58.110  45.890  1.00  0.00           C
ATOM   3033  HG1 MET A 192      58.570  58.960  45.670  1.00  0.00           H
ATOM   3034  HG2 MET A 192      59.910  57.840  45.050  1.00  0.00           H
ATOM   3035  SD  MET A 192      60.190  58.870  47.310  1.00  0.00           S
ATOM   3036  CE  MET A 192      61.800  58.250  46.600  1.00  0.00           C
ATOM   3037  HE1 MET A 192      61.790  58.430  45.500  1.00  0.00           H
ATOM   3038  HE2 MET A 192      61.940  57.180  46.830  1.00  0.00           H
ATOM   3039  HE3 MET A 192      62.760  58.700  46.940  1.00  0.00           H
ATOM   3040  C   MET A 192      58.810  54.820  47.870  1.00  0.00           C
ATOM   3041  O   MET A 192      58.780  55.290  49.000  1.00  0.00           O
ATOM   3042  N   PHE A 193      58.300  53.580  47.570  1.00  0.00           N
ATOM   3043  HN  PHE A 193      58.440  53.270  46.640  1.00  0.00           H
ATOM   3044  CA  PHE A 193      57.650  52.660  48.470  1.00  0.00           C
ATOM   3045  HA  PHE A 193      56.700  53.070  48.760  1.00  0.00           H
ATOM   3046  CB  PHE A 193      57.350  51.360  47.760  1.00  0.00           C
ATOM   3047  HB1 PHE A 193      58.250  50.920  47.280  1.00  0.00           H
ATOM   3048  HB2 PHE A 193      56.720  51.590  46.870  1.00  0.00           H
ATOM   3049  CG  PHE A 193      56.650  50.310  48.470  1.00  0.00           C
ATOM   3050  CD1 PHE A 193      57.360  49.090  48.720  1.00  0.00           C
ATOM   3051  HD1 PHE A 193      58.360  48.790  48.430  1.00  0.00           H
ATOM   3052  CE1 PHE A 193      56.720  48.100  49.480  1.00  0.00           C
ATOM   3053  HE1 PHE A 193      57.220  47.170  49.690  1.00  0.00           H
ATOM   3054  CZ  PHE A 193      55.330  48.130  49.750  1.00  0.00           C
ATOM   3055  HZ  PHE A 193      54.830  47.330  50.270  1.00  0.00           H
ATOM   3056  CD2 PHE A 193      55.330  50.410  48.860  1.00  0.00           C
ATOM   3057  HD2 PHE A 193      54.720  51.280  48.670  1.00  0.00           H
ATOM   3058  CE2 PHE A 193      54.680  49.380  49.420  1.00  0.00           C
ATOM   3059  HE2 PHE A 193      53.620  49.310  49.600  1.00  0.00           H
ATOM   3060  C   PHE A 193      58.610  52.370  49.660  1.00  0.00           C
ATOM   3061  O   PHE A 193      58.220  52.390  50.820  1.00  0.00           O
ATOM   3062  N   LEU A 194      59.890  52.080  49.330  1.00  0.00           N
ATOM   3063  HN  LEU A 194      60.110  52.000  48.370  1.00  0.00           H
ATOM   3064  CA  LEU A 194      61.050  51.870  50.190  1.00  0.00           C
ATOM   3065  HA  LEU A 194      60.900  50.960  50.740  1.00  0.00           H
ATOM   3066  CB  LEU A 194      62.310  51.790  49.320  1.00  0.00           C
ATOM   3067  HB1 LEU A 194      63.130  51.350  49.930  1.00  0.00           H
ATOM   3068  HB2 LEU A 194      62.540  52.730  48.780  1.00  0.00           H
ATOM   3069  CG  LEU A 194      62.440  50.880  48.070  1.00  0.00           C
ATOM   3070  HG  LEU A 194      61.730  51.250  47.310  1.00  0.00           H
ATOM   3071  CD1 LEU A 194      63.870  51.070  47.600  1.00  0.00           C
ATOM   3072 HD11 LEU A 194      64.060  50.540  46.650  1.00  0.00           H
ATOM   3073 HD12 LEU A 194      64.600  50.640  48.320  1.00  0.00           H
ATOM   3074 HD13 LEU A 194      64.090  52.150  47.460  1.00  0.00           H
ATOM   3075  CD2 LEU A 194      62.140  49.420  48.380  1.00  0.00           C
ATOM   3076 HD21 LEU A 194      62.270  48.920  47.400  1.00  0.00           H
ATOM   3077 HD22 LEU A 194      61.110  49.180  48.750  1.00  0.00           H
ATOM   3078 HD23 LEU A 194      62.860  48.960  49.100  1.00  0.00           H
ATOM   3079  C   LEU A 194      61.300  52.850  51.240  1.00  0.00           C
ATOM   3080  O   LEU A 194      61.390  52.550  52.420  1.00  0.00           O
ATOM   3081  N   LEU A 195      61.370  54.100  50.810  1.00  0.00           N
ATOM   3082  HN  LEU A 195      61.180  54.280  49.860  1.00  0.00           H
ATOM   3083  CA  LEU A 195      61.570  55.310  51.580  1.00  0.00           C
ATOM   3084  HA  LEU A 195      62.500  55.240  52.130  1.00  0.00           H
ATOM   3085  CB  LEU A 195      61.660  56.520  50.690  1.00  0.00           C
ATOM   3086  HB1 LEU A 195      60.730  56.400  50.090  1.00  0.00           H
ATOM   3087  HB2 LEU A 195      62.580  56.500  50.070  1.00  0.00           H
ATOM   3088  CG  LEU A 195      61.840  57.870  51.370  1.00  0.00           C
ATOM   3089  HG  LEU A 195      62.470  57.730  52.260  1.00  0.00           H
ATOM   3090  CD1 LEU A 195      62.510  58.900  50.440  1.00  0.00           C
ATOM   3091 HD11 LEU A 195      63.500  58.530  50.100  1.00  0.00           H
ATOM   3092 HD12 LEU A 195      62.730  59.800  51.050  1.00  0.00           H
ATOM   3093 HD13 LEU A 195      61.770  59.110  49.630  1.00  0.00           H
ATOM   3094  CD2 LEU A 195      60.530  58.450  51.860  1.00  0.00           C
ATOM   3095 HD21 LEU A 195      60.210  57.960  52.800  1.00  0.00           H
ATOM   3096 HD22 LEU A 195      59.760  58.310  51.070  1.00  0.00           H
ATOM   3097 HD23 LEU A 195      60.530  59.510  52.170  1.00  0.00           H
ATOM   3098  C   LEU A 195      60.530  55.360  52.810  1.00  0.00           C
ATOM   3099  O   LEU A 195      60.870  55.570  53.960  1.00  0.00           O
ATOM   3100  N   GLU A 196      59.270  55.210  52.440  1.00  0.00           N
ATOM   3101  HN  GLU A 196      59.100  55.220  51.450  1.00  0.00           H
ATOM   3102  CA  GLU A 196      58.150  55.180  53.320  1.00  0.00           C
ATOM   3103  HA  GLU A 196      58.310  55.970  54.030  1.00  0.00           H
ATOM   3104  CB  GLU A 196      56.810  55.390  52.540  1.00  0.00           C
ATOM   3105  HB1 GLU A 196      56.040  55.570  53.310  1.00  0.00           H
ATOM   3106  HB2 GLU A 196      56.590  54.500  51.920  1.00  0.00           H
ATOM   3107  CG  GLU A 196      56.800  56.630  51.590  1.00  0.00           C
ATOM   3108  HG1 GLU A 196      57.640  56.810  50.890  1.00  0.00           H
ATOM   3109  HG2 GLU A 196      56.740  57.560  52.210  1.00  0.00           H
ATOM   3110  CD  GLU A 196      55.580  56.570  50.660  1.00  0.00           C
ATOM   3111  OE1 GLU A 196      55.420  55.840  49.700  1.00  0.00           O
ATOM   3112  OE2 GLU A 196      54.540  57.360  51.100  1.00  0.00           O
ATOM   3113  HE2 GLU A 196      53.770  57.080  50.590  1.00  0.00           H
ATOM   3114  C   GLU A 196      58.140  53.950  54.350  1.00  0.00           C
ATOM   3115  O   GLU A 196      57.690  54.220  55.410  1.00  0.00           O
ATOM   3116  N   PHE A 197      58.790  52.760  54.090  1.00  0.00           N
ATOM   3117  HN  PHE A 197      59.240  52.600  53.230  1.00  0.00           H
ATOM   3118  CA  PHE A 197      59.030  51.800  55.070  1.00  0.00           C
ATOM   3119  HA  PHE A 197      58.140  51.840  55.680  1.00  0.00           H
ATOM   3120  CB  PHE A 197      59.060  50.370  54.380  1.00  0.00           C
ATOM   3121  HB1 PHE A 197      59.720  50.490  53.490  1.00  0.00           H
ATOM   3122  HB2 PHE A 197      58.010  50.090  54.170  1.00  0.00           H
ATOM   3123  CG  PHE A 197      59.570  49.270  55.230  1.00  0.00           C
ATOM   3124  CD1 PHE A 197      58.780  48.790  56.280  1.00  0.00           C
ATOM   3125  HD1 PHE A 197      57.840  49.190  56.620  1.00  0.00           H
ATOM   3126  CE1 PHE A 197      59.220  47.670  57.080  1.00  0.00           C
ATOM   3127  HE1 PHE A 197      58.540  47.160  57.740  1.00  0.00           H
ATOM   3128  CZ  PHE A 197      60.410  47.030  56.780  1.00  0.00           C
ATOM   3129  HZ  PHE A 197      60.730  46.210  57.410  1.00  0.00           H
ATOM   3130  CD2 PHE A 197      60.750  48.660  54.970  1.00  0.00           C
ATOM   3131  HD2 PHE A 197      61.340  49.160  54.220  1.00  0.00           H
ATOM   3132  CE2 PHE A 197      61.190  47.570  55.700  1.00  0.00           C
ATOM   3133  HE2 PHE A 197      62.120  47.060  55.500  1.00  0.00           H
ATOM   3134  C   PHE A 197      60.160  52.220  55.870  1.00  0.00           C
ATOM   3135  O   PHE A 197      60.170  52.110  57.070  1.00  0.00           O
ATOM   3136  N   PHE A 198      61.190  52.790  55.320  1.00  0.00           N
ATOM   3137  HN  PHE A 198      61.230  53.030  54.350  1.00  0.00           H
ATOM   3138  CA  PHE A 198      62.420  53.050  56.030  1.00  0.00           C
ATOM   3139  HA  PHE A 198      62.720  52.090  56.440  1.00  0.00           H
ATOM   3140  CB  PHE A 198      63.450  53.610  54.960  1.00  0.00           C
ATOM   3141  HB1 PHE A 198      63.000  54.540  54.560  1.00  0.00           H
ATOM   3142  HB2 PHE A 198      63.560  52.780  54.230  1.00  0.00           H
ATOM   3143  CG  PHE A 198      64.860  53.860  55.460  1.00  0.00           C
ATOM   3144  CD1 PHE A 198      65.250  55.170  55.810  1.00  0.00           C
ATOM   3145  HD1 PHE A 198      64.680  56.090  55.700  1.00  0.00           H
ATOM   3146  CE1 PHE A 198      66.540  55.410  56.230  1.00  0.00           C
ATOM   3147  HE1 PHE A 198      66.850  56.410  56.480  1.00  0.00           H
ATOM   3148  CZ  PHE A 198      67.430  54.360  56.310  1.00  0.00           C
ATOM   3149  HZ  PHE A 198      68.430  54.590  56.610  1.00  0.00           H
ATOM   3150  CD2 PHE A 198      65.780  52.800  55.500  1.00  0.00           C
ATOM   3151  HD2 PHE A 198      65.460  51.820  55.200  1.00  0.00           H
ATOM   3152  CE2 PHE A 198      67.080  53.080  56.020  1.00  0.00           C
ATOM   3153  HE2 PHE A 198      67.870  52.360  55.890  1.00  0.00           H
ATOM   3154  C   PHE A 198      62.400  54.080  57.220  1.00  0.00           C
ATOM   3155  O   PHE A 198      63.090  53.960  58.220  1.00  0.00           O
ATOM   3156  N   LEU A 199      61.610  55.150  57.120  1.00  0.00           N
ATOM   3157  HN  LEU A 199      61.060  55.190  56.300  1.00  0.00           H
ATOM   3158  CA  LEU A 199      61.520  56.190  58.200  1.00  0.00           C
ATOM   3159  HA  LEU A 199      62.540  56.360  58.490  1.00  0.00           H
ATOM   3160  CB  LEU A 199      60.910  57.570  57.730  1.00  0.00           C
ATOM   3161  HB1 LEU A 199      61.040  58.320  58.550  1.00  0.00           H
ATOM   3162  HB2 LEU A 199      59.830  57.350  57.700  1.00  0.00           H
ATOM   3163  CG  LEU A 199      61.420  58.170  56.380  1.00  0.00           C
ATOM   3164  HG  LEU A 199      61.160  57.500  55.540  1.00  0.00           H
ATOM   3165  CD1 LEU A 199      60.850  59.530  56.300  1.00  0.00           C
ATOM   3166 HD11 LEU A 199      61.220  60.110  55.410  1.00  0.00           H
ATOM   3167 HD12 LEU A 199      61.080  60.160  57.180  1.00  0.00           H
ATOM   3168 HD13 LEU A 199      59.750  59.420  56.250  1.00  0.00           H
ATOM   3169  CD2 LEU A 199      62.920  58.350  56.230  1.00  0.00           C
ATOM   3170 HD21 LEU A 199      63.410  57.380  56.490  1.00  0.00           H
ATOM   3171 HD22 LEU A 199      63.320  59.210  56.810  1.00  0.00           H
ATOM   3172 HD23 LEU A 199      63.240  58.630  55.210  1.00  0.00           H
ATOM   3173  C   LEU A 199      60.870  55.610  59.480  1.00  0.00           C
ATOM   3174  O   LEU A 199      61.390  55.820  60.570  1.00  0.00           O
ATOM   3175  N   PRO A 200      59.800  54.750  59.390  1.00  0.00           N
ATOM   3176  CD  PRO A 200      58.710  54.810  58.460  1.00  0.00           C
ATOM   3177  HD1 PRO A 200      58.860  54.150  57.580  1.00  0.00           H
ATOM   3178  HD2 PRO A 200      58.680  55.860  58.080  1.00  0.00           H
ATOM   3179  CA  PRO A 200      59.340  53.940  60.510  1.00  0.00           C
ATOM   3180  HA  PRO A 200      59.250  54.480  61.430  1.00  0.00           H
ATOM   3181  CB  PRO A 200      57.910  53.350  60.100  1.00  0.00           C
ATOM   3182  HB1 PRO A 200      57.370  53.130  61.050  1.00  0.00           H
ATOM   3183  HB2 PRO A 200      58.030  52.390  59.550  1.00  0.00           H
ATOM   3184  CG  PRO A 200      57.420  54.440  59.250  1.00  0.00           C
ATOM   3185  HG1 PRO A 200      56.650  54.120  58.530  1.00  0.00           H
ATOM   3186  HG2 PRO A 200      57.010  55.240  59.900  1.00  0.00           H
ATOM   3187  C   PRO A 200      60.280  52.870  60.900  1.00  0.00           C
ATOM   3188  O   PRO A 200      60.480  52.620  62.030  1.00  0.00           O
ATOM   3189  N   LEU A 201      60.940  52.250  59.940  1.00  0.00           N
ATOM   3190  HN  LEU A 201      60.760  52.460  58.980  1.00  0.00           H
ATOM   3191  CA  LEU A 201      61.850  51.150  60.290  1.00  0.00           C
ATOM   3192  HA  LEU A 201      61.340  50.470  60.950  1.00  0.00           H
ATOM   3193  CB  LEU A 201      62.330  50.390  59.000  1.00  0.00           C
ATOM   3194  HB1 LEU A 201      62.800  51.080  58.270  1.00  0.00           H
ATOM   3195  HB2 LEU A 201      61.420  49.950  58.540  1.00  0.00           H
ATOM   3196  CG  LEU A 201      63.460  49.330  59.040  1.00  0.00           C
ATOM   3197  HG  LEU A 201      64.360  49.770  59.530  1.00  0.00           H
ATOM   3198  CD1 LEU A 201      63.080  48.010  59.690  1.00  0.00           C
ATOM   3199 HD11 LEU A 201      63.980  47.360  59.670  1.00  0.00           H
ATOM   3200 HD12 LEU A 201      62.280  47.470  59.140  1.00  0.00           H
ATOM   3201 HD13 LEU A 201      62.810  48.100  60.760  1.00  0.00           H
ATOM   3202  CD2 LEU A 201      63.960  49.030  57.620  1.00  0.00           C
ATOM   3203 HD21 LEU A 201      63.110  49.080  56.900  1.00  0.00           H
ATOM   3204 HD22 LEU A 201      64.410  48.010  57.570  1.00  0.00           H
ATOM   3205 HD23 LEU A 201      64.720  49.740  57.250  1.00  0.00           H
ATOM   3206  C   LEU A 201      63.040  51.470  61.080  1.00  0.00           C
ATOM   3207  O   LEU A 201      63.380  50.690  62.020  1.00  0.00           O
ATOM   3208  N   GLY A 202      63.640  52.620  60.790  1.00  0.00           N
ATOM   3209  HN  GLY A 202      63.220  53.100  60.030  1.00  0.00           H
ATOM   3210  CA  GLY A 202      64.870  53.080  61.430  1.00  0.00           C
ATOM   3211  HA1 GLY A 202      65.140  53.980  60.890  1.00  0.00           H
ATOM   3212  HA2 GLY A 202      65.650  52.340  61.460  1.00  0.00           H
ATOM   3213  C   GLY A 202      64.520  53.590  62.830  1.00  0.00           C
ATOM   3214  O   GLY A 202      65.140  53.100  63.770  1.00  0.00           O
ATOM   3215  N   ILE A 203      63.430  54.400  63.080  1.00  0.00           N
ATOM   3216  HN  ILE A 203      62.850  54.820  62.390  1.00  0.00           H
ATOM   3217  CA  ILE A 203      63.030  54.830  64.360  1.00  0.00           C
ATOM   3218  HA  ILE A 203      63.930  55.130  64.870  1.00  0.00           H
ATOM   3219  CB  ILE A 203      61.990  55.980  64.370  1.00  0.00           C
ATOM   3220  HB  ILE A 203      62.350  56.750  63.630  1.00  0.00           H
ATOM   3221  CG2 ILE A 203      60.630  55.530  63.760  1.00  0.00           C
ATOM   3222 HG21 ILE A 203      60.670  54.880  62.860  1.00  0.00           H
ATOM   3223 HG22 ILE A 203      60.070  56.460  63.530  1.00  0.00           H
ATOM   3224 HG23 ILE A 203      60.040  54.990  64.520  1.00  0.00           H
ATOM   3225  CG1 ILE A 203      61.690  56.720  65.710  1.00  0.00           C
ATOM   3226 HG11 ILE A 203      60.990  56.130  66.360  1.00  0.00           H
ATOM   3227 HG12 ILE A 203      60.970  57.480  65.360  1.00  0.00           H
ATOM   3228  CD  ILE A 203      62.930  57.340  66.220  1.00  0.00           C
ATOM   3229  HD1 ILE A 203      63.460  57.850  65.390  1.00  0.00           H
ATOM   3230  HD2 ILE A 203      63.570  56.520  66.620  1.00  0.00           H
ATOM   3231  HD3 ILE A 203      62.850  58.040  67.070  1.00  0.00           H
ATOM   3232  C   ILE A 203      62.590  53.600  65.180  1.00  0.00           C
ATOM   3233  O   ILE A 203      62.920  53.550  66.360  1.00  0.00           O
ATOM   3234  N   ILE A 204      61.790  52.600  64.660  1.00  0.00           N
ATOM   3235  HN  ILE A 204      61.560  52.670  63.690  1.00  0.00           H
ATOM   3236  CA  ILE A 204      61.350  51.430  65.360  1.00  0.00           C
ATOM   3237  HA  ILE A 204      60.960  51.690  66.330  1.00  0.00           H
ATOM   3238  CB  ILE A 204      60.180  50.750  64.660  1.00  0.00           C
ATOM   3239  HB  ILE A 204      60.470  50.440  63.630  1.00  0.00           H
ATOM   3240  CG2 ILE A 204      59.710  49.470  65.450  1.00  0.00           C
ATOM   3241 HG21 ILE A 204      58.850  48.940  64.990  1.00  0.00           H
ATOM   3242 HG22 ILE A 204      59.360  49.670  66.490  1.00  0.00           H
ATOM   3243 HG23 ILE A 204      60.550  48.750  65.390  1.00  0.00           H
ATOM   3244  CG1 ILE A 204      58.970  51.810  64.590  1.00  0.00           C
ATOM   3245 HG11 ILE A 204      59.340  52.820  64.300  1.00  0.00           H
ATOM   3246 HG12 ILE A 204      58.560  51.880  65.620  1.00  0.00           H
ATOM   3247  CD  ILE A 204      57.910  51.430  63.590  1.00  0.00           C
ATOM   3248  HD1 ILE A 204      57.420  50.470  63.840  1.00  0.00           H
ATOM   3249  HD2 ILE A 204      58.420  51.230  62.630  1.00  0.00           H
ATOM   3250  HD3 ILE A 204      57.120  52.220  63.690  1.00  0.00           H
ATOM   3251  C   ILE A 204      62.480  50.440  65.750  1.00  0.00           C
ATOM   3252  O   ILE A 204      62.510  50.040  66.910  1.00  0.00           O
ATOM   3253  N   LEU A 205      63.480  50.150  64.880  1.00  0.00           N
ATOM   3254  HN  LEU A 205      63.440  50.410  63.920  1.00  0.00           H
ATOM   3255  CA  LEU A 205      64.680  49.460  65.140  1.00  0.00           C
ATOM   3256  HA  LEU A 205      64.360  48.540  65.590  1.00  0.00           H
ATOM   3257  CB  LEU A 205      65.510  49.430  63.830  1.00  0.00           C
ATOM   3258  HB1 LEU A 205      65.620  50.450  63.410  1.00  0.00           H
ATOM   3259  HB2 LEU A 205      64.830  48.900  63.110  1.00  0.00           H
ATOM   3260  CG  LEU A 205      66.860  48.660  63.830  1.00  0.00           C
ATOM   3261  HG  LEU A 205      66.800  47.960  64.700  1.00  0.00           H
ATOM   3262  CD1 LEU A 205      67.120  47.870  62.540  1.00  0.00           C
ATOM   3263 HD11 LEU A 205      68.130  47.390  62.540  1.00  0.00           H
ATOM   3264 HD12 LEU A 205      67.090  48.510  61.640  1.00  0.00           H
ATOM   3265 HD13 LEU A 205      66.400  47.030  62.470  1.00  0.00           H
ATOM   3266  CD2 LEU A 205      68.010  49.630  64.060  1.00  0.00           C
ATOM   3267 HD21 LEU A 205      69.010  49.170  64.220  1.00  0.00           H
ATOM   3268 HD22 LEU A 205      67.770  50.060  65.050  1.00  0.00           H
ATOM   3269 HD23 LEU A 205      68.040  50.410  63.270  1.00  0.00           H
ATOM   3270  C   LEU A 205      65.530  50.200  66.200  1.00  0.00           C
ATOM   3271  O   LEU A 205      66.050  49.490  67.110  1.00  0.00           O
ATOM   3272  N   PHE A 206      65.690  51.600  66.110  1.00  0.00           N
ATOM   3273  HN  PHE A 206      65.390  52.140  65.340  1.00  0.00           H
ATOM   3274  CA  PHE A 206      66.370  52.410  67.100  1.00  0.00           C
ATOM   3275  HA  PHE A 206      67.390  52.080  67.160  1.00  0.00           H
ATOM   3276  CB  PHE A 206      66.450  53.980  66.680  1.00  0.00           C
ATOM   3277  HB1 PHE A 206      65.380  54.170  66.440  1.00  0.00           H
ATOM   3278  HB2 PHE A 206      67.160  53.970  65.830  1.00  0.00           H
ATOM   3279  CG  PHE A 206      66.870  54.870  67.870  1.00  0.00           C
ATOM   3280  CD1 PHE A 206      66.110  55.800  68.510  1.00  0.00           C
ATOM   3281  HD1 PHE A 206      65.130  56.080  68.140  1.00  0.00           H
ATOM   3282  CE1 PHE A 206      66.560  56.650  69.550  1.00  0.00           C
ATOM   3283  HE1 PHE A 206      66.010  57.450  70.010  1.00  0.00           H
ATOM   3284  CZ  PHE A 206      67.800  56.300  70.180  1.00  0.00           C
ATOM   3285  HZ  PHE A 206      68.200  56.930  70.940  1.00  0.00           H
ATOM   3286  CD2 PHE A 206      68.160  54.680  68.420  1.00  0.00           C
ATOM   3287  HD2 PHE A 206      68.890  53.990  68.020  1.00  0.00           H
ATOM   3288  CE2 PHE A 206      68.580  55.310  69.590  1.00  0.00           C
ATOM   3289  HE2 PHE A 206      69.620  55.220  69.870  1.00  0.00           H
ATOM   3290  C   PHE A 206      65.670  52.310  68.510  1.00  0.00           C
ATOM   3291  O   PHE A 206      66.240  52.070  69.550  1.00  0.00           O
ATOM   3292  N   CYS A 207      64.350  52.550  68.580  1.00  0.00           N
ATOM   3293  HN  CYS A 207      63.750  52.840  67.830  1.00  0.00           H
ATOM   3294  CA  CYS A 207      63.600  52.430  69.830  1.00  0.00           C
ATOM   3295  HA  CYS A 207      63.970  53.160  70.540  1.00  0.00           H
ATOM   3296  CB  CYS A 207      62.100  52.740  69.620  1.00  0.00           C
ATOM   3297  HB1 CYS A 207      61.500  52.520  70.530  1.00  0.00           H
ATOM   3298  HB2 CYS A 207      61.730  52.040  68.850  1.00  0.00           H
ATOM   3299  SG  CYS A 207      61.820  54.540  69.230  1.00  0.00           S
ATOM   3300  HG1 CYS A 207      62.230  54.550  67.970  1.00  0.00           H
ATOM   3301  C   CYS A 207      63.660  51.080  70.500  1.00  0.00           C
ATOM   3302  O   CYS A 207      63.860  50.860  71.680  1.00  0.00           O
ATOM   3303  N   SER A 208      63.550  50.070  69.650  1.00  0.00           N
ATOM   3304  HN  SER A 208      63.480  50.280  68.670  1.00  0.00           H
ATOM   3305  CA  SER A 208      63.600  48.700  70.140  1.00  0.00           C
ATOM   3306  HA  SER A 208      62.890  48.560  70.940  1.00  0.00           H
ATOM   3307  CB  SER A 208      63.210  47.650  69.160  1.00  0.00           C
ATOM   3308  HB1 SER A 208      62.990  46.630  69.540  1.00  0.00           H
ATOM   3309  HB2 SER A 208      63.930  47.500  68.320  1.00  0.00           H
ATOM   3310  OG  SER A 208      62.040  48.040  68.510  1.00  0.00           O
ATOM   3311  HG1 SER A 208      62.280  48.740  67.900  1.00  0.00           H
ATOM   3312  C   SER A 208      64.950  48.300  70.610  1.00  0.00           C
ATOM   3313  O   SER A 208      65.040  47.570  71.630  1.00  0.00           O
ATOM   3314  N   ALA A 209      66.000  48.810  70.030  1.00  0.00           N
ATOM   3315  HN  ALA A 209      65.920  49.170  69.110  1.00  0.00           H
ATOM   3316  CA  ALA A 209      67.350  48.560  70.530  1.00  0.00           C
ATOM   3317  HA  ALA A 209      67.550  47.500  70.520  1.00  0.00           H
ATOM   3318  CB  ALA A 209      68.450  49.300  69.710  1.00  0.00           C
ATOM   3319  HB1 ALA A 209      69.460  49.170  70.150  1.00  0.00           H
ATOM   3320  HB2 ALA A 209      68.090  50.350  69.630  1.00  0.00           H
ATOM   3321  HB3 ALA A 209      68.500  48.860  68.700  1.00  0.00           H
ATOM   3322  C   ALA A 209      67.490  49.180  71.940  1.00  0.00           C
ATOM   3323  O   ALA A 209      68.060  48.520  72.850  1.00  0.00           O
ATOM   3324  N   ARG A 210      66.870  50.330  72.240  1.00  0.00           N
ATOM   3325  HN  ARG A 210      66.290  50.750  71.550  1.00  0.00           H
ATOM   3326  CA  ARG A 210      66.940  51.020  73.540  1.00  0.00           C
ATOM   3327  HA  ARG A 210      67.920  50.880  73.950  1.00  0.00           H
ATOM   3328  CB  ARG A 210      66.780  52.520  73.420  1.00  0.00           C
ATOM   3329  HB1 ARG A 210      66.840  52.830  74.490  1.00  0.00           H
ATOM   3330  HB2 ARG A 210      65.770  52.770  73.020  1.00  0.00           H
ATOM   3331  CG  ARG A 210      67.870  53.240  72.580  1.00  0.00           C
ATOM   3332  HG1 ARG A 210      67.300  54.110  72.190  1.00  0.00           H
ATOM   3333  HG2 ARG A 210      68.220  52.680  71.690  1.00  0.00           H
ATOM   3334  CD  ARG A 210      69.100  53.760  73.390  1.00  0.00           C
ATOM   3335  HD1 ARG A 210      68.700  54.150  74.350  1.00  0.00           H
ATOM   3336  HD2 ARG A 210      69.640  54.590  72.900  1.00  0.00           H
ATOM   3337  NE  ARG A 210      70.030  52.580  73.670  1.00  0.00           N
ATOM   3338  HE  ARG A 210      69.870  51.660  73.340  1.00  0.00           H
ATOM   3339  CZ  ARG A 210      71.180  52.670  74.330  1.00  0.00           C
ATOM   3340  NH1 ARG A 210      71.630  53.870  74.740  1.00  0.00           N
ATOM   3341 HH11 ARG A 210      71.080  54.690  74.740  1.00  0.00           H
ATOM   3342 HH12 ARG A 210      72.430  53.900  75.350  1.00  0.00           H
ATOM   3343  NH2 ARG A 210      71.970  51.650  74.470  1.00  0.00           N
ATOM   3344 HH21 ARG A 210      71.640  50.710  74.320  1.00  0.00           H
ATOM   3345 HH22 ARG A 210      72.930  51.660  74.750  1.00  0.00           H
ATOM   3346  C   ARG A 210      65.960  50.360  74.530  1.00  0.00           C
ATOM   3347  O   ARG A 210      66.050  50.450  75.750  1.00  0.00           O
ATOM   3348  N   ILE A 211      64.920  49.590  74.060  1.00  0.00           N
ATOM   3349  HN  ILE A 211      64.800  49.610  73.060  1.00  0.00           H
ATOM   3350  CA  ILE A 211      64.080  48.650  74.830  1.00  0.00           C
ATOM   3351  HA  ILE A 211      63.820  49.230  75.710  1.00  0.00           H
ATOM   3352  CB  ILE A 211      62.800  48.090  74.190  1.00  0.00           C
ATOM   3353  HB  ILE A 211      63.110  47.470  73.320  1.00  0.00           H
ATOM   3354  CG2 ILE A 211      62.180  47.100  75.120  1.00  0.00           C
ATOM   3355 HG21 ILE A 211      62.060  47.580  76.110  1.00  0.00           H
ATOM   3356 HG22 ILE A 211      62.760  46.150  75.140  1.00  0.00           H
ATOM   3357 HG23 ILE A 211      61.120  46.900  74.820  1.00  0.00           H
ATOM   3358  CG1 ILE A 211      61.860  49.280  73.780  1.00  0.00           C
ATOM   3359 HG11 ILE A 211      61.220  48.920  72.950  1.00  0.00           H
ATOM   3360 HG12 ILE A 211      62.470  50.120  73.390  1.00  0.00           H
ATOM   3361  CD  ILE A 211      60.940  49.740  74.920  1.00  0.00           C
ATOM   3362  HD1 ILE A 211      61.640  50.110  75.700  1.00  0.00           H
ATOM   3363  HD2 ILE A 211      60.410  48.930  75.470  1.00  0.00           H
ATOM   3364  HD3 ILE A 211      60.260  50.580  74.680  1.00  0.00           H
ATOM   3365  C   ILE A 211      65.000  47.490  75.400  1.00  0.00           C
ATOM   3366  O   ILE A 211      64.940  47.140  76.560  1.00  0.00           O
ATOM   3367  N   ILE A 212      65.890  46.950  74.590  1.00  0.00           N
ATOM   3368  HN  ILE A 212      65.910  47.210  73.620  1.00  0.00           H
ATOM   3369  CA  ILE A 212      66.900  45.900  74.920  1.00  0.00           C
ATOM   3370  HA  ILE A 212      66.420  45.160  75.540  1.00  0.00           H
ATOM   3371  CB  ILE A 212      67.560  45.190  73.690  1.00  0.00           C
ATOM   3372  HB  ILE A 212      68.060  45.980  73.090  1.00  0.00           H
ATOM   3373  CG2 ILE A 212      68.640  44.220  74.230  1.00  0.00           C
ATOM   3374 HG21 ILE A 212      69.050  43.500  73.490  1.00  0.00           H
ATOM   3375 HG22 ILE A 212      68.100  43.560  74.940  1.00  0.00           H
ATOM   3376 HG23 ILE A 212      69.550  44.690  74.640  1.00  0.00           H
ATOM   3377  CG1 ILE A 212      66.600  44.650  72.610  1.00  0.00           C
ATOM   3378 HG11 ILE A 212      65.750  45.320  72.330  1.00  0.00           H
ATOM   3379 HG12 ILE A 212      66.130  43.690  72.890  1.00  0.00           H
ATOM   3380  CD  ILE A 212      67.290  44.370  71.220  1.00  0.00           C
ATOM   3381  HD1 ILE A 212      67.910  45.240  70.950  1.00  0.00           H
ATOM   3382  HD2 ILE A 212      66.570  44.260  70.380  1.00  0.00           H
ATOM   3383  HD3 ILE A 212      67.850  43.410  71.250  1.00  0.00           H
ATOM   3384  C   ILE A 212      67.870  46.330  76.010  1.00  0.00           C
ATOM   3385  O   ILE A 212      67.970  45.640  77.010  1.00  0.00           O
ATOM   3386  N   TRP A 213      68.430  47.520  75.830  1.00  0.00           N
ATOM   3387  HN  TRP A 213      68.470  48.010  74.960  1.00  0.00           H
ATOM   3388  CA  TRP A 213      69.170  48.160  76.950  1.00  0.00           C
ATOM   3389  HA  TRP A 213      69.930  47.460  77.260  1.00  0.00           H
ATOM   3390  CB  TRP A 213      69.980  49.420  76.380  1.00  0.00           C
ATOM   3391  HB1 TRP A 213      69.300  50.080  75.810  1.00  0.00           H
ATOM   3392  HB2 TRP A 213      70.650  48.910  75.650  1.00  0.00           H
ATOM   3393  CG  TRP A 213      70.830  50.280  77.270  1.00  0.00           C
ATOM   3394  CD1 TRP A 213      71.940  49.840  77.930  1.00  0.00           C
ATOM   3395  HD1 TRP A 213      72.430  48.890  77.740  1.00  0.00           H
ATOM   3396  NE1 TRP A 213      72.490  50.870  78.620  1.00  0.00           N
ATOM   3397  HE1 TRP A 213      73.380  50.950  79.020  1.00  0.00           H
ATOM   3398  CE2 TRP A 213      71.700  51.940  78.580  1.00  0.00           C
ATOM   3399  CD2 TRP A 213      70.630  51.650  77.660  1.00  0.00           C
ATOM   3400  CE3 TRP A 213      69.580  52.520  77.430  1.00  0.00           C
ATOM   3401  HE3 TRP A 213      68.720  52.250  76.840  1.00  0.00           H
ATOM   3402  CZ3 TRP A 213      69.690  53.820  78.040  1.00  0.00           C
ATOM   3403  HZ3 TRP A 213      69.080  54.680  77.830  1.00  0.00           H
ATOM   3404  CZ2 TRP A 213      71.750  53.140  79.240  1.00  0.00           C
ATOM   3405  HZ2 TRP A 213      72.500  53.330  80.000  1.00  0.00           H
ATOM   3406  CH2 TRP A 213      70.700  54.110  78.980  1.00  0.00           C
ATOM   3407  HH2 TRP A 213      70.820  55.100  79.410  1.00  0.00           H
ATOM   3408  C   TRP A 213      68.400  48.450  78.240  1.00  0.00           C
ATOM   3409  O   TRP A 213      68.810  48.200  79.350  1.00  0.00           O
ATOM   3410  N   SER A 214      67.110  48.930  78.100  1.00  0.00           N
ATOM   3411  HN  SER A 214      66.820  49.200  77.180  1.00  0.00           H
ATOM   3412  CA  SER A 214      66.280  49.270  79.280  1.00  0.00           C
ATOM   3413  HA  SER A 214      66.940  49.890  79.870  1.00  0.00           H
ATOM   3414  CB  SER A 214      64.940  50.120  79.050  1.00  0.00           C
ATOM   3415  HB1 SER A 214      64.400  50.440  79.960  1.00  0.00           H
ATOM   3416  HB2 SER A 214      64.290  49.530  78.370  1.00  0.00           H
ATOM   3417  OG  SER A 214      65.330  51.300  78.310  1.00  0.00           O
ATOM   3418  HG1 SER A 214      65.490  51.050  77.400  1.00  0.00           H
ATOM   3419  C   SER A 214      65.910  48.030  80.160  1.00  0.00           C
ATOM   3420  O   SER A 214      65.950  48.100  81.400  1.00  0.00           O
ATOM   3421  N   LEU A 215      65.600  46.920  79.500  1.00  0.00           N
ATOM   3422  HN  LEU A 215      65.560  46.870  78.510  1.00  0.00           H
ATOM   3423  CA  LEU A 215      65.580  45.610  80.100  1.00  0.00           C
ATOM   3424  HA  LEU A 215      64.740  45.550  80.780  1.00  0.00           H
ATOM   3425  CB  LEU A 215      65.150  44.550  79.050  1.00  0.00           C
ATOM   3426  HB1 LEU A 215      65.180  43.520  79.450  1.00  0.00           H
ATOM   3427  HB2 LEU A 215      65.790  44.620  78.140  1.00  0.00           H
ATOM   3428  CG  LEU A 215      63.680  44.580  78.610  1.00  0.00           C
ATOM   3429  HG  LEU A 215      63.480  45.640  78.310  1.00  0.00           H
ATOM   3430  CD1 LEU A 215      63.390  43.840  77.260  1.00  0.00           C
ATOM   3431 HD11 LEU A 215      63.810  42.820  77.250  1.00  0.00           H
ATOM   3432 HD12 LEU A 215      63.830  44.450  76.450  1.00  0.00           H
ATOM   3433 HD13 LEU A 215      62.300  43.700  77.060  1.00  0.00           H
ATOM   3434  CD2 LEU A 215      62.750  44.150  79.740  1.00  0.00           C
ATOM   3435 HD21 LEU A 215      63.150  43.240  80.250  1.00  0.00           H
ATOM   3436 HD22 LEU A 215      61.730  43.890  79.390  1.00  0.00           H
ATOM   3437 HD23 LEU A 215      62.750  44.990  80.480  1.00  0.00           H
ATOM   3438  C   LEU A 215      66.860  45.000  80.680  1.00  0.00           C
ATOM   3439  O   LEU A 215      66.870  44.520  81.820  1.00  0.00           O
ATOM   3440  N   ARG A 216      68.010  45.040  79.910  1.00  0.00           N
ATOM   3441  HN  ARG A 216      67.890  45.290  78.950  1.00  0.00           H
ATOM   3442  CA  ARG A 216      69.270  44.610  80.540  1.00  0.00           C
ATOM   3443  HA  ARG A 216      68.990  43.770  81.150  1.00  0.00           H
ATOM   3444  CB  ARG A 216      70.230  44.170  79.380  1.00  0.00           C
ATOM   3445  HB1 ARG A 216      71.190  43.840  79.850  1.00  0.00           H
ATOM   3446  HB2 ARG A 216      70.390  45.040  78.720  1.00  0.00           H
ATOM   3447  CG  ARG A 216      69.680  42.940  78.620  1.00  0.00           C
ATOM   3448  HG1 ARG A 216      68.650  43.020  78.230  1.00  0.00           H
ATOM   3449  HG2 ARG A 216      69.720  42.070  79.310  1.00  0.00           H
ATOM   3450  CD  ARG A 216      70.460  42.580  77.330  1.00  0.00           C
ATOM   3451  HD1 ARG A 216      70.540  43.380  76.570  1.00  0.00           H
ATOM   3452  HD2 ARG A 216      69.940  41.800  76.750  1.00  0.00           H
ATOM   3453  NE  ARG A 216      71.880  42.230  77.800  1.00  0.00           N
ATOM   3454  HE  ARG A 216      72.500  43.020  77.800  1.00  0.00           H
ATOM   3455  CZ  ARG A 216      72.490  41.080  77.810  1.00  0.00           C
ATOM   3456  NH1 ARG A 216      71.920  39.890  77.610  1.00  0.00           N
ATOM   3457 HH11 ARG A 216      70.940  39.790  77.410  1.00  0.00           H
ATOM   3458 HH12 ARG A 216      72.480  39.070  77.550  1.00  0.00           H
ATOM   3459  NH2 ARG A 216      73.800  41.090  78.060  1.00  0.00           N
ATOM   3460 HH21 ARG A 216      74.360  41.930  78.020  1.00  0.00           H
ATOM   3461 HH22 ARG A 216      74.250  40.230  78.270  1.00  0.00           H
ATOM   3462  C   ARG A 216      70.010  45.610  81.500  1.00  0.00           C
ATOM   3463  O   ARG A 216      70.790  45.200  82.360  1.00  0.00           O
ATOM   3464  N   GLN A 217      69.910  46.990  81.370  1.00  0.00           N
ATOM   3465  HN  GLN A 217      69.360  47.330  80.610  1.00  0.00           H
ATOM   3466  CA  GLN A 217      70.720  47.910  82.210  1.00  0.00           C
ATOM   3467  HA  GLN A 217      71.640  47.400  82.460  1.00  0.00           H
ATOM   3468  CB  GLN A 217      71.050  49.270  81.520  1.00  0.00           C
ATOM   3469  HB1 GLN A 217      70.160  49.680  81.000  1.00  0.00           H
ATOM   3470  HB2 GLN A 217      71.760  48.930  80.750  1.00  0.00           H
ATOM   3471  CG  GLN A 217      71.780  50.280  82.420  1.00  0.00           C
ATOM   3472  HG1 GLN A 217      70.980  50.640  83.110  1.00  0.00           H
ATOM   3473  HG2 GLN A 217      72.220  51.020  81.730  1.00  0.00           H
ATOM   3474  CD  GLN A 217      72.970  49.800  83.250  1.00  0.00           C
ATOM   3475  OE1 GLN A 217      73.040  50.150  84.430  1.00  0.00           O
ATOM   3476  NE2 GLN A 217      73.950  49.180  82.650  1.00  0.00           N
ATOM   3477 HE21 GLN A 217      74.690  49.040  83.310  1.00  0.00           H
ATOM   3478 HE22 GLN A 217      73.890  48.840  81.720  1.00  0.00           H
ATOM   3479  C   GLN A 217      69.990  48.250  83.510  1.00  0.00           C
ATOM   3480  O   GLN A 217      70.530  48.140  84.610  1.00  0.00           O
ATOM   3481  N   ARG A 218      68.770  48.800  83.360  1.00  0.00           N
ATOM   3482  HN  ARG A 218      68.360  48.840  82.460  1.00  0.00           H
ATOM   3483  CA  ARG A 218      67.860  49.110  84.460  1.00  0.00           C
ATOM   3484  HA  ARG A 218      68.500  49.370  85.300  1.00  0.00           H
ATOM   3485  CB  ARG A 218      66.820  50.260  84.130  1.00  0.00           C
ATOM   3486  HB1 ARG A 218      65.980  50.340  84.860  1.00  0.00           H
ATOM   3487  HB2 ARG A 218      66.240  49.980  83.220  1.00  0.00           H
ATOM   3488  CG  ARG A 218      67.620  51.520  84.070  1.00  0.00           C
ATOM   3489  HG1 ARG A 218      68.280  51.390  83.180  1.00  0.00           H
ATOM   3490  HG2 ARG A 218      68.300  51.630  84.960  1.00  0.00           H
ATOM   3491  CD  ARG A 218      66.880  52.870  83.860  1.00  0.00           C
ATOM   3492  HD1 ARG A 218      67.630  53.690  83.920  1.00  0.00           H
ATOM   3493  HD2 ARG A 218      66.140  53.010  84.680  1.00  0.00           H
ATOM   3494  NE  ARG A 218      66.300  52.880  82.530  1.00  0.00           N
ATOM   3495  HE  ARG A 218      66.750  52.450  81.740  1.00  0.00           H
ATOM   3496  CZ  ARG A 218      65.040  53.180  82.270  1.00  0.00           C
ATOM   3497  NH1 ARG A 218      64.150  53.530  83.180  1.00  0.00           N
ATOM   3498 HH11 ARG A 218      64.350  53.420  84.160  1.00  0.00           H
ATOM   3499 HH12 ARG A 218      63.240  53.640  82.790  1.00  0.00           H
ATOM   3500  NH2 ARG A 218      64.600  53.240  81.070  1.00  0.00           N
ATOM   3501 HH21 ARG A 218      65.240  53.430  80.320  1.00  0.00           H
ATOM   3502 HH22 ARG A 218      63.720  53.690  80.900  1.00  0.00           H
ATOM   3503  C   ARG A 218      67.130  47.950  85.120  1.00  0.00           C
ATOM   3504  O   ARG A 218      67.360  46.800  84.720  1.00  0.00           O
ATOM   3505  N   GLN A 219      66.360  48.220  86.190  1.00  0.00           N
ATOM   3506  HN  GLN A 219      66.530  49.120  86.600  1.00  0.00           H
ATOM   3507  CA  GLN A 219      65.760  47.100  86.910  1.00  0.00           C
ATOM   3508  HA  GLN A 219      66.230  46.160  86.660  1.00  0.00           H
ATOM   3509  CB  GLN A 219      66.000  47.250  88.490  1.00  0.00           C
ATOM   3510  HB1 GLN A 219      65.340  46.520  89.000  1.00  0.00           H
ATOM   3511  HB2 GLN A 219      65.610  48.270  88.710  1.00  0.00           H
ATOM   3512  CG  GLN A 219      67.460  47.070  89.030  1.00  0.00           C
ATOM   3513  HG1 GLN A 219      67.660  46.040  88.680  1.00  0.00           H
ATOM   3514  HG2 GLN A 219      67.490  47.210  90.130  1.00  0.00           H
ATOM   3515  CD  GLN A 219      68.550  47.990  88.450  1.00  0.00           C
ATOM   3516  OE1 GLN A 219      68.750  49.110  88.950  1.00  0.00           O
ATOM   3517  NE2 GLN A 219      69.360  47.490  87.490  1.00  0.00           N
ATOM   3518 HE21 GLN A 219      69.140  46.560  87.210  1.00  0.00           H
ATOM   3519 HE22 GLN A 219      70.130  48.010  87.150  1.00  0.00           H
ATOM   3520  C   GLN A 219      64.310  47.100  86.660  1.00  0.00           C
ATOM   3521  O   GLN A 219      63.610  47.990  87.130  1.00  0.00           O
ATOM   3522  N   MET A 220      63.770  46.100  85.900  1.00  0.00           N
ATOM   3523  HN  MET A 220      64.380  45.470  85.430  1.00  0.00           H
ATOM   3524  CA  MET A 220      62.330  46.010  85.570  1.00  0.00           C
ATOM   3525  HA  MET A 220      61.930  46.990  85.750  1.00  0.00           H
ATOM   3526  CB  MET A 220      62.100  46.020  84.050  1.00  0.00           C
ATOM   3527  HB1 MET A 220      61.010  46.020  83.930  1.00  0.00           H
ATOM   3528  HB2 MET A 220      62.490  45.070  83.610  1.00  0.00           H
ATOM   3529  CG  MET A 220      62.770  47.290  83.340  1.00  0.00           C
ATOM   3530  HG1 MET A 220      62.610  47.170  82.250  1.00  0.00           H
ATOM   3531  HG2 MET A 220      63.870  47.280  83.440  1.00  0.00           H
ATOM   3532  SD  MET A 220      62.050  48.840  83.970  1.00  0.00           S
ATOM   3533  CE  MET A 220      63.220  49.660  82.850  1.00  0.00           C
ATOM   3534  HE1 MET A 220      64.270  49.310  82.990  1.00  0.00           H
ATOM   3535  HE2 MET A 220      63.170  50.750  82.970  1.00  0.00           H
ATOM   3536  HE3 MET A 220      62.880  49.450  81.820  1.00  0.00           H
ATOM   3537  C   MET A 220      61.530  45.040  86.410  1.00  0.00           C
ATOM   3538  O   MET A 220      60.370  44.860  86.130  1.00  0.00           O
ATOM   3539  N   ASP A 221      62.070  44.440  87.420  1.00  0.00           N
ATOM   3540  HN  ASP A 221      62.910  44.820  87.810  1.00  0.00           H
ATOM   3541  CA  ASP A 221      61.480  43.310  88.180  1.00  0.00           C
ATOM   3542  HA  ASP A 221      61.170  42.490  87.550  1.00  0.00           H
ATOM   3543  CB  ASP A 221      62.510  42.780  89.210  1.00  0.00           C
ATOM   3544  HB1 ASP A 221      62.220  41.890  89.810  1.00  0.00           H
ATOM   3545  HB2 ASP A 221      62.840  43.550  89.930  1.00  0.00           H
ATOM   3546  CG  ASP A 221      63.790  42.450  88.450  1.00  0.00           C
ATOM   3547  OD1 ASP A 221      64.920  42.540  88.980  1.00  0.00           O
ATOM   3548  OD2 ASP A 221      63.700  41.870  87.290  1.00  0.00           O
ATOM   3549  C   ASP A 221      60.240  43.740  88.880  1.00  0.00           C
ATOM   3550  O   ASP A 221      59.390  42.840  89.180  1.00  0.00           O
ATOM   3551  N   ARG A 222      60.110  45.060  89.210  1.00  0.00           N
ATOM   3552  HN  ARG A 222      60.810  45.720  88.970  1.00  0.00           H
ATOM   3553  CA  ARG A 222      58.990  45.610  89.970  1.00  0.00           C
ATOM   3554  HA  ARG A 222      58.440  44.740  90.310  1.00  0.00           H
ATOM   3555  CB  ARG A 222      59.380  46.280  91.290  1.00  0.00           C
ATOM   3556  HB1 ARG A 222      58.570  46.870  91.750  1.00  0.00           H
ATOM   3557  HB2 ARG A 222      60.050  47.110  90.980  1.00  0.00           H
ATOM   3558  CG  ARG A 222      60.180  45.370  92.220  1.00  0.00           C
ATOM   3559  HG1 ARG A 222      60.610  46.020  93.000  1.00  0.00           H
ATOM   3560  HG2 ARG A 222      61.030  44.910  91.680  1.00  0.00           H
ATOM   3561  CD  ARG A 222      59.420  44.250  92.990  1.00  0.00           C
ATOM   3562  HD1 ARG A 222      58.640  43.800  92.350  1.00  0.00           H
ATOM   3563  HD2 ARG A 222      59.000  44.800  93.860  1.00  0.00           H
ATOM   3564  NE  ARG A 222      60.420  43.260  93.490  1.00  0.00           N
ATOM   3565  HE  ARG A 222      61.360  43.400  93.180  1.00  0.00           H
ATOM   3566  CZ  ARG A 222      60.140  42.110  94.010  1.00  0.00           C
ATOM   3567  NH1 ARG A 222      58.850  41.800  94.290  1.00  0.00           N
ATOM   3568 HH11 ARG A 222      58.130  42.470  94.130  1.00  0.00           H
ATOM   3569 HH12 ARG A 222      58.670  40.900  94.700  1.00  0.00           H
ATOM   3570  NH2 ARG A 222      61.070  41.290  94.410  1.00  0.00           N
ATOM   3571 HH21 ARG A 222      62.020  41.590  94.320  1.00  0.00           H
ATOM   3572 HH22 ARG A 222      60.870  40.620  95.150  1.00  0.00           H
ATOM   3573  C   ARG A 222      58.010  46.510  89.260  1.00  0.00           C
ATOM   3574  O   ARG A 222      57.030  46.870  89.850  1.00  0.00           O
ATOM   3575  N   HSD A 223      58.140  46.720  87.900  1.00  0.00           N
ATOM   3576  HN  HSD A 223      58.860  46.200  87.440  1.00  0.00           H
ATOM   3577  CA  HSD A 223      57.410  47.740  87.300  1.00  0.00           C
ATOM   3578  HA  HSD A 223      56.770  48.300  87.980  1.00  0.00           H
ATOM   3579  CB  HSD A 223      58.470  48.700  86.660  1.00  0.00           C
ATOM   3580  HB1 HSD A 223      57.920  49.480  86.100  1.00  0.00           H
ATOM   3581  HB2 HSD A 223      58.980  47.970  86.010  1.00  0.00           H
ATOM   3582  ND1 HSD A 223      59.160  49.770  88.870  1.00  0.00           N
ATOM   3583  HD1 HSD A 223      58.300  49.630  89.350  1.00  0.00           H
ATOM   3584  CG  HSD A 223      59.490  49.340  87.600  1.00  0.00           C
ATOM   3585  CE1 HSD A 223      60.290  50.240  89.410  1.00  0.00           C
ATOM   3586  HE1 HSD A 223      60.290  50.530  90.460  1.00  0.00           H
ATOM   3587  NE2 HSD A 223      61.350  50.120  88.640  1.00  0.00           N
ATOM   3588  CD2 HSD A 223      60.850  49.510  87.450  1.00  0.00           C
ATOM   3589  HD2 HSD A 223      61.520  49.280  86.640  1.00  0.00           H
ATOM   3590  C   HSD A 223      56.490  47.050  86.250  1.00  0.00           C
ATOM   3591  O   HSD A 223      56.930  46.770  85.130  1.00  0.00           O
ATOM   3592  N   ALA A 224      55.200  46.760  86.620  1.00  0.00           N
ATOM   3593  HN  ALA A 224      54.800  47.080  87.470  1.00  0.00           H
ATOM   3594  CA  ALA A 224      54.350  46.020  85.720  1.00  0.00           C
ATOM   3595  HA  ALA A 224      54.840  45.070  85.490  1.00  0.00           H
ATOM   3596  CB  ALA A 224      53.060  45.680  86.510  1.00  0.00           C
ATOM   3597  HB1 ALA A 224      53.250  45.000  87.360  1.00  0.00           H
ATOM   3598  HB2 ALA A 224      52.350  45.070  85.910  1.00  0.00           H
ATOM   3599  HB3 ALA A 224      52.560  46.620  86.820  1.00  0.00           H
ATOM   3600  C   ALA A 224      54.010  46.610  84.400  1.00  0.00           C
ATOM   3601  O   ALA A 224      54.090  45.920  83.380  1.00  0.00           O
ATOM   3602  N   LYS A 225      53.630  47.920  84.460  1.00  0.00           N
ATOM   3603  HN  LYS A 225      53.710  48.330  85.360  1.00  0.00           H
ATOM   3604  CA  LYS A 225      53.120  48.690  83.330  1.00  0.00           C
ATOM   3605  HA  LYS A 225      52.470  48.060  82.750  1.00  0.00           H
ATOM   3606  CB  LYS A 225      52.360  49.930  83.870  1.00  0.00           C
ATOM   3607  HB1 LYS A 225      52.100  50.480  82.940  1.00  0.00           H
ATOM   3608  HB2 LYS A 225      52.970  50.530  84.580  1.00  0.00           H
ATOM   3609  CG  LYS A 225      51.000  49.540  84.450  1.00  0.00           C
ATOM   3610  HG1 LYS A 225      50.580  50.510  84.800  1.00  0.00           H
ATOM   3611  HG2 LYS A 225      51.070  48.840  85.310  1.00  0.00           H
ATOM   3612  CD  LYS A 225      50.100  48.970  83.320  1.00  0.00           C
ATOM   3613  HD1 LYS A 225      50.470  47.920  83.220  1.00  0.00           H
ATOM   3614  HD2 LYS A 225      50.320  49.490  82.360  1.00  0.00           H
ATOM   3615  CE  LYS A 225      48.630  49.220  83.530  1.00  0.00           C
ATOM   3616  HE1 LYS A 225      48.140  48.700  82.680  1.00  0.00           H
ATOM   3617  HE2 LYS A 225      48.390  50.310  83.530  1.00  0.00           H
ATOM   3618  NZ  LYS A 225      48.060  48.600  84.780  1.00  0.00           N
ATOM   3619  HZ1 LYS A 225      48.350  47.620  85.000  1.00  0.00           H
ATOM   3620  HZ2 LYS A 225      47.040  48.600  84.590  1.00  0.00           H
ATOM   3621  HZ3 LYS A 225      48.350  49.130  85.620  1.00  0.00           H
ATOM   3622  C   LYS A 225      54.190  49.090  82.380  1.00  0.00           C
ATOM   3623  O   LYS A 225      53.940  49.340  81.250  1.00  0.00           O
ATOM   3624  N   ILE A 226      55.410  49.160  82.940  1.00  0.00           N
ATOM   3625  HN  ILE A 226      55.530  49.090  83.920  1.00  0.00           H
ATOM   3626  CA  ILE A 226      56.610  49.310  82.160  1.00  0.00           C
ATOM   3627  HA  ILE A 226      56.530  50.100  81.430  1.00  0.00           H
ATOM   3628  CB  ILE A 226      57.800  49.710  82.980  1.00  0.00           C
ATOM   3629  HB  ILE A 226      58.010  48.830  83.630  1.00  0.00           H
ATOM   3630  CG2 ILE A 226      58.970  49.880  82.030  1.00  0.00           C
ATOM   3631 HG21 ILE A 226      59.790  50.350  82.610  1.00  0.00           H
ATOM   3632 HG22 ILE A 226      58.690  50.650  81.270  1.00  0.00           H
ATOM   3633 HG23 ILE A 226      59.180  48.900  81.560  1.00  0.00           H
ATOM   3634  CG1 ILE A 226      57.570  50.860  83.810  1.00  0.00           C
ATOM   3635 HG11 ILE A 226      58.490  51.080  84.390  1.00  0.00           H
ATOM   3636 HG12 ILE A 226      56.740  50.750  84.550  1.00  0.00           H
ATOM   3637  CD  ILE A 226      57.270  52.180  83.050  1.00  0.00           C
ATOM   3638  HD1 ILE A 226      56.290  52.190  82.530  1.00  0.00           H
ATOM   3639  HD2 ILE A 226      58.080  52.440  82.340  1.00  0.00           H
ATOM   3640  HD3 ILE A 226      57.080  53.000  83.790  1.00  0.00           H
ATOM   3641  C   ILE A 226      56.900  48.110  81.210  1.00  0.00           C
ATOM   3642  O   ILE A 226      57.230  48.200  80.060  1.00  0.00           O
ATOM   3643  N   LYS A 227      56.820  46.910  81.870  1.00  0.00           N
ATOM   3644  HN  LYS A 227      56.640  46.880  82.850  1.00  0.00           H
ATOM   3645  CA  LYS A 227      56.790  45.680  81.080  1.00  0.00           C
ATOM   3646  HA  LYS A 227      57.700  45.500  80.530  1.00  0.00           H
ATOM   3647  CB  LYS A 227      56.890  44.440  82.060  1.00  0.00           C
ATOM   3648  HB1 LYS A 227      56.830  43.480  81.520  1.00  0.00           H
ATOM   3649  HB2 LYS A 227      55.980  44.450  82.700  1.00  0.00           H
ATOM   3650  CG  LYS A 227      58.170  44.440  82.980  1.00  0.00           C
ATOM   3651  HG1 LYS A 227      58.330  45.340  83.620  1.00  0.00           H
ATOM   3652  HG2 LYS A 227      59.010  44.480  82.250  1.00  0.00           H
ATOM   3653  CD  LYS A 227      58.290  43.180  83.820  1.00  0.00           C
ATOM   3654  HD1 LYS A 227      59.350  43.240  84.130  1.00  0.00           H
ATOM   3655  HD2 LYS A 227      58.080  42.260  83.250  1.00  0.00           H
ATOM   3656  CE  LYS A 227      57.280  43.360  85.070  1.00  0.00           C
ATOM   3657  HE1 LYS A 227      56.300  43.600  84.590  1.00  0.00           H
ATOM   3658  HE2 LYS A 227      57.440  44.200  85.760  1.00  0.00           H
ATOM   3659  NZ  LYS A 227      56.970  42.090  85.900  1.00  0.00           N
ATOM   3660  HZ1 LYS A 227      56.380  42.300  86.730  1.00  0.00           H
ATOM   3661  HZ2 LYS A 227      57.860  41.800  86.350  1.00  0.00           H
ATOM   3662  HZ3 LYS A 227      56.530  41.400  85.270  1.00  0.00           H
ATOM   3663  C   LYS A 227      55.720  45.500  80.030  1.00  0.00           C
ATOM   3664  O   LYS A 227      56.020  45.010  78.980  1.00  0.00           O
ATOM   3665  N   ARG A 228      54.440  45.850  80.280  1.00  0.00           N
ATOM   3666  HN  ARG A 228      54.110  46.160  81.180  1.00  0.00           H
ATOM   3667  CA  ARG A 228      53.370  46.010  79.290  1.00  0.00           C
ATOM   3668  HA  ARG A 228      53.260  45.050  78.790  1.00  0.00           H
ATOM   3669  CB  ARG A 228      51.990  46.400  79.910  1.00  0.00           C
ATOM   3670  HB1 ARG A 228      51.280  46.540  79.060  1.00  0.00           H
ATOM   3671  HB2 ARG A 228      52.170  47.330  80.490  1.00  0.00           H
ATOM   3672  CG  ARG A 228      51.660  45.320  81.010  1.00  0.00           C
ATOM   3673  HG1 ARG A 228      50.710  45.720  81.430  1.00  0.00           H
ATOM   3674  HG2 ARG A 228      52.440  45.480  81.790  1.00  0.00           H
ATOM   3675  CD  ARG A 228      51.350  43.840  80.740  1.00  0.00           C
ATOM   3676  HD1 ARG A 228      50.540  43.640  80.000  1.00  0.00           H
ATOM   3677  HD2 ARG A 228      50.820  43.460  81.640  1.00  0.00           H
ATOM   3678  NE  ARG A 228      52.530  42.960  80.580  1.00  0.00           N
ATOM   3679  HE  ARG A 228      52.700  42.550  79.680  1.00  0.00           H
ATOM   3680  CZ  ARG A 228      53.260  42.430  81.550  1.00  0.00           C
ATOM   3681  NH1 ARG A 228      52.790  42.450  82.760  1.00  0.00           N
ATOM   3682 HH11 ARG A 228      51.940  42.900  83.060  1.00  0.00           H
ATOM   3683 HH12 ARG A 228      53.150  41.900  83.510  1.00  0.00           H
ATOM   3684  NH2 ARG A 228      54.300  41.690  81.240  1.00  0.00           N
ATOM   3685 HH21 ARG A 228      54.530  41.700  80.270  1.00  0.00           H
ATOM   3686 HH22 ARG A 228      54.880  41.190  81.890  1.00  0.00           H
ATOM   3687  C   ARG A 228      53.770  46.970  78.170  1.00  0.00           C
ATOM   3688  O   ARG A 228      53.690  46.570  77.030  1.00  0.00           O
ATOM   3689  N   ALA A 229      54.330  48.180  78.400  1.00  0.00           N
ATOM   3690  HN  ALA A 229      54.320  48.440  79.370  1.00  0.00           H
ATOM   3691  CA  ALA A 229      54.970  49.020  77.420  1.00  0.00           C
ATOM   3692  HA  ALA A 229      54.130  49.200  76.760  1.00  0.00           H
ATOM   3693  CB  ALA A 229      55.380  50.380  78.000  1.00  0.00           C
ATOM   3694  HB1 ALA A 229      54.730  50.670  78.850  1.00  0.00           H
ATOM   3695  HB2 ALA A 229      55.400  51.180  77.240  1.00  0.00           H
ATOM   3696  HB3 ALA A 229      56.390  50.390  78.460  1.00  0.00           H
ATOM   3697  C   ALA A 229      56.110  48.370  76.540  1.00  0.00           C
ATOM   3698  O   ALA A 229      56.240  48.520  75.330  1.00  0.00           O
ATOM   3699  N   ILE A 230      57.110  47.760  77.190  1.00  0.00           N
ATOM   3700  HN  ILE A 230      57.070  47.660  78.170  1.00  0.00           H
ATOM   3701  CA  ILE A 230      58.170  46.960  76.580  1.00  0.00           C
ATOM   3702  HA  ILE A 230      58.760  47.660  76.000  1.00  0.00           H
ATOM   3703  CB  ILE A 230      59.020  46.430  77.720  1.00  0.00           C
ATOM   3704  HB  ILE A 230      58.340  46.100  78.530  1.00  0.00           H
ATOM   3705  CG2 ILE A 230      59.940  45.180  77.460  1.00  0.00           C
ATOM   3706 HG21 ILE A 230      60.750  45.570  76.820  1.00  0.00           H
ATOM   3707 HG22 ILE A 230      59.420  44.290  77.050  1.00  0.00           H
ATOM   3708 HG23 ILE A 230      60.380  44.810  78.410  1.00  0.00           H
ATOM   3709  CG1 ILE A 230      59.810  47.610  78.320  1.00  0.00           C
ATOM   3710 HG11 ILE A 230      59.290  48.580  78.530  1.00  0.00           H
ATOM   3711 HG12 ILE A 230      60.620  47.750  77.570  1.00  0.00           H
ATOM   3712  CD  ILE A 230      60.360  47.300  79.660  1.00  0.00           C
ATOM   3713  HD1 ILE A 230      60.610  48.250  80.170  1.00  0.00           H
ATOM   3714  HD2 ILE A 230      61.250  46.630  79.660  1.00  0.00           H
ATOM   3715  HD3 ILE A 230      59.480  46.870  80.190  1.00  0.00           H
ATOM   3716  C   ILE A 230      57.630  45.850  75.680  1.00  0.00           C
ATOM   3717  O   ILE A 230      58.160  45.770  74.550  1.00  0.00           O
ATOM   3718  N   THR A 231      56.690  45.020  76.130  1.00  0.00           N
ATOM   3719  HN  THR A 231      56.350  45.160  77.060  1.00  0.00           H
ATOM   3720  CA  THR A 231      56.130  43.930  75.300  1.00  0.00           C
ATOM   3721  HA  THR A 231      56.890  43.330  74.810  1.00  0.00           H
ATOM   3722  CB  THR A 231      55.320  42.910  76.120  1.00  0.00           C
ATOM   3723  HB  THR A 231      54.940  42.110  75.470  1.00  0.00           H
ATOM   3724  OG1 THR A 231      54.310  43.480  76.910  1.00  0.00           O
ATOM   3725  HG1 THR A 231      53.850  42.760  77.330  1.00  0.00           H
ATOM   3726  CG2 THR A 231      56.250  42.190  77.020  1.00  0.00           C
ATOM   3727 HG21 THR A 231      57.030  41.700  76.400  1.00  0.00           H
ATOM   3728 HG22 THR A 231      55.710  41.480  77.670  1.00  0.00           H
ATOM   3729 HG23 THR A 231      56.570  43.020  77.670  1.00  0.00           H
ATOM   3730  C   THR A 231      55.440  44.490  74.110  1.00  0.00           C
ATOM   3731  O   THR A 231      55.550  44.000  73.000  1.00  0.00           O
ATOM   3732  N   PHE A 232      54.700  45.600  74.310  1.00  0.00           N
ATOM   3733  HN  PHE A 232      54.610  45.960  75.240  1.00  0.00           H
ATOM   3734  CA  PHE A 232      53.970  46.370  73.300  1.00  0.00           C
ATOM   3735  HA  PHE A 232      53.390  45.590  72.820  1.00  0.00           H
ATOM   3736  CB  PHE A 232      53.020  47.470  73.860  1.00  0.00           C
ATOM   3737  HB1 PHE A 232      53.490  48.240  74.520  1.00  0.00           H
ATOM   3738  HB2 PHE A 232      52.390  46.900  74.580  1.00  0.00           H
ATOM   3739  CG  PHE A 232      52.060  48.040  72.740  1.00  0.00           C
ATOM   3740  CD1 PHE A 232      52.450  49.040  71.860  1.00  0.00           C
ATOM   3741  HD1 PHE A 232      53.370  49.620  71.890  1.00  0.00           H
ATOM   3742  CE1 PHE A 232      51.540  49.440  70.920  1.00  0.00           C
ATOM   3743  HE1 PHE A 232      51.970  50.030  70.120  1.00  0.00           H
ATOM   3744  CZ  PHE A 232      50.280  48.820  70.730  1.00  0.00           C
ATOM   3745  HZ  PHE A 232      49.630  49.220  69.960  1.00  0.00           H
ATOM   3746  CD2 PHE A 232      50.780  47.410  72.660  1.00  0.00           C
ATOM   3747  HD2 PHE A 232      50.560  46.630  73.360  1.00  0.00           H
ATOM   3748  CE2 PHE A 232      49.880  47.850  71.640  1.00  0.00           C
ATOM   3749  HE2 PHE A 232      48.870  47.450  71.670  1.00  0.00           H
ATOM   3750  C   PHE A 232      54.980  46.830  72.270  1.00  0.00           C
ATOM   3751  O   PHE A 232      54.740  46.650  71.110  1.00  0.00           O
ATOM   3752  N   ILE A 233      56.170  47.370  72.530  1.00  0.00           N
ATOM   3753  HN  ILE A 233      56.430  47.420  73.490  1.00  0.00           H
ATOM   3754  CA  ILE A 233      57.130  47.590  71.430  1.00  0.00           C
ATOM   3755  HA  ILE A 233      56.690  48.250  70.690  1.00  0.00           H
ATOM   3756  CB  ILE A 233      58.370  48.340  71.880  1.00  0.00           C
ATOM   3757  HB  ILE A 233      58.830  47.740  72.690  1.00  0.00           H
ATOM   3758  CG2 ILE A 233      59.400  48.460  70.750  1.00  0.00           C
ATOM   3759 HG21 ILE A 233      58.860  48.990  69.930  1.00  0.00           H
ATOM   3760 HG22 ILE A 233      59.840  47.490  70.430  1.00  0.00           H
ATOM   3761 HG23 ILE A 233      60.210  49.150  71.070  1.00  0.00           H
ATOM   3762  CG1 ILE A 233      58.010  49.700  72.590  1.00  0.00           C
ATOM   3763 HG11 ILE A 233      59.020  50.020  72.940  1.00  0.00           H
ATOM   3764 HG12 ILE A 233      57.320  49.500  73.440  1.00  0.00           H
ATOM   3765  CD  ILE A 233      57.340  50.770  71.770  1.00  0.00           C
ATOM   3766  HD1 ILE A 233      57.080  51.640  72.390  1.00  0.00           H
ATOM   3767  HD2 ILE A 233      56.430  50.370  71.270  1.00  0.00           H
ATOM   3768  HD3 ILE A 233      57.990  51.080  70.930  1.00  0.00           H
ATOM   3769  C   ILE A 233      57.670  46.270  70.730  1.00  0.00           C
ATOM   3770  O   ILE A 233      57.580  46.170  69.490  1.00  0.00           O
ATOM   3771  N   MET A 234      58.040  45.180  71.520  1.00  0.00           N
ATOM   3772  HN  MET A 234      57.970  45.310  72.510  1.00  0.00           H
ATOM   3773  CA  MET A 234      58.580  43.920  70.990  1.00  0.00           C
ATOM   3774  HA  MET A 234      59.460  44.090  70.370  1.00  0.00           H
ATOM   3775  CB  MET A 234      58.870  42.950  72.170  1.00  0.00           C
ATOM   3776  HB1 MET A 234      59.200  41.990  71.700  1.00  0.00           H
ATOM   3777  HB2 MET A 234      57.950  42.790  72.780  1.00  0.00           H
ATOM   3778  CG  MET A 234      60.070  43.290  73.010  1.00  0.00           C
ATOM   3779  HG1 MET A 234      60.200  42.670  73.930  1.00  0.00           H
ATOM   3780  HG2 MET A 234      59.980  44.320  73.390  1.00  0.00           H
ATOM   3781  SD  MET A 234      61.640  43.210  72.080  1.00  0.00           S
ATOM   3782  CE  MET A 234      62.650  43.620  73.470  1.00  0.00           C
ATOM   3783  HE1 MET A 234      62.650  44.700  73.730  1.00  0.00           H
ATOM   3784  HE2 MET A 234      63.660  43.390  73.070  1.00  0.00           H
ATOM   3785  HE3 MET A 234      62.360  43.120  74.420  1.00  0.00           H
ATOM   3786  C   MET A 234      57.620  43.210  70.030  1.00  0.00           C
ATOM   3787  O   MET A 234      58.030  42.870  68.880  1.00  0.00           O
ATOM   3788  N   VAL A 235      56.320  43.050  70.420  1.00  0.00           N
ATOM   3789  HN  VAL A 235      56.070  43.190  71.370  1.00  0.00           H
ATOM   3790  CA  VAL A 235      55.260  42.520  69.570  1.00  0.00           C
ATOM   3791  HA  VAL A 235      55.610  41.580  69.170  1.00  0.00           H
ATOM   3792  CB  VAL A 235      53.990  42.420  70.410  1.00  0.00           C
ATOM   3793  HB  VAL A 235      53.790  43.410  70.880  1.00  0.00           H
ATOM   3794  CG1 VAL A 235      52.840  41.970  69.510  1.00  0.00           C
ATOM   3795 HG11 VAL A 235      52.910  40.880  69.290  1.00  0.00           H
ATOM   3796 HG12 VAL A 235      52.680  42.560  68.590  1.00  0.00           H
ATOM   3797 HG13 VAL A 235      51.890  41.990  70.100  1.00  0.00           H
ATOM   3798  CG2 VAL A 235      54.130  41.430  71.600  1.00  0.00           C
ATOM   3799 HG21 VAL A 235      53.660  41.730  72.540  1.00  0.00           H
ATOM   3800 HG22 VAL A 235      55.170  41.490  72.000  1.00  0.00           H
ATOM   3801 HG23 VAL A 235      53.820  40.420  71.260  1.00  0.00           H
ATOM   3802  C   VAL A 235      54.980  43.410  68.370  1.00  0.00           C
ATOM   3803  O   VAL A 235      54.790  42.880  67.310  1.00  0.00           O
ATOM   3804  N   VAL A 236      54.800  44.800  68.520  1.00  0.00           N
ATOM   3805  HN  VAL A 236      54.640  45.270  69.380  1.00  0.00           H
ATOM   3806  CA  VAL A 236      54.630  45.690  67.370  1.00  0.00           C
ATOM   3807  HA  VAL A 236      53.760  45.280  66.860  1.00  0.00           H
ATOM   3808  CB  VAL A 236      54.290  47.190  67.720  1.00  0.00           C
ATOM   3809  HB  VAL A 236      55.000  47.450  68.530  1.00  0.00           H
ATOM   3810  CG1 VAL A 236      54.460  48.120  66.500  1.00  0.00           C
ATOM   3811 HG11 VAL A 236      53.720  47.780  65.740  1.00  0.00           H
ATOM   3812 HG12 VAL A 236      55.420  48.140  65.940  1.00  0.00           H
ATOM   3813 HG13 VAL A 236      54.170  49.160  66.780  1.00  0.00           H
ATOM   3814  CG2 VAL A 236      52.840  47.070  68.060  1.00  0.00           C
ATOM   3815 HG21 VAL A 236      52.560  48.080  68.460  1.00  0.00           H
ATOM   3816 HG22 VAL A 236      52.680  46.240  68.780  1.00  0.00           H
ATOM   3817 HG23 VAL A 236      52.130  47.010  67.220  1.00  0.00           H
ATOM   3818  C   VAL A 236      55.720  45.570  66.370  1.00  0.00           C
ATOM   3819  O   VAL A 236      55.550  45.460  65.170  1.00  0.00           O
ATOM   3820  N   ALA A 237      57.010  45.630  66.830  1.00  0.00           N
ATOM   3821  HN  ALA A 237      57.160  45.950  67.760  1.00  0.00           H
ATOM   3822  CA  ALA A 237      58.110  45.660  65.970  1.00  0.00           C
ATOM   3823  HA  ALA A 237      58.060  46.480  65.280  1.00  0.00           H
ATOM   3824  CB  ALA A 237      59.400  45.960  66.750  1.00  0.00           C
ATOM   3825  HB1 ALA A 237      60.280  46.250  66.140  1.00  0.00           H
ATOM   3826  HB2 ALA A 237      59.630  45.120  67.450  1.00  0.00           H
ATOM   3827  HB3 ALA A 237      59.280  46.790  67.470  1.00  0.00           H
ATOM   3828  C   ALA A 237      58.260  44.440  65.150  1.00  0.00           C
ATOM   3829  O   ALA A 237      58.470  44.570  63.940  1.00  0.00           O
ATOM   3830  N   ILE A 238      58.120  43.230  65.710  1.00  0.00           N
ATOM   3831  HN  ILE A 238      57.930  43.210  66.690  1.00  0.00           H
ATOM   3832  CA  ILE A 238      58.280  41.940  64.950  1.00  0.00           C
ATOM   3833  HA  ILE A 238      59.230  41.960  64.450  1.00  0.00           H
ATOM   3834  CB  ILE A 238      58.390  40.710  65.900  1.00  0.00           C
ATOM   3835  HB  ILE A 238      57.650  40.890  66.700  1.00  0.00           H
ATOM   3836  CG2 ILE A 238      58.100  39.480  65.090  1.00  0.00           C
ATOM   3837 HG21 ILE A 238      58.460  38.610  65.660  1.00  0.00           H
ATOM   3838 HG22 ILE A 238      58.560  39.500  64.070  1.00  0.00           H
ATOM   3839 HG23 ILE A 238      57.000  39.410  65.010  1.00  0.00           H
ATOM   3840  CG1 ILE A 238      59.780  40.560  66.550  1.00  0.00           C
ATOM   3841 HG11 ILE A 238      60.170  41.570  66.780  1.00  0.00           H
ATOM   3842 HG12 ILE A 238      60.500  39.990  65.920  1.00  0.00           H
ATOM   3843  CD  ILE A 238      59.750  39.670  67.820  1.00  0.00           C
ATOM   3844  HD1 ILE A 238      58.790  39.750  68.390  1.00  0.00           H
ATOM   3845  HD2 ILE A 238      60.580  39.820  68.550  1.00  0.00           H
ATOM   3846  HD3 ILE A 238      59.820  38.610  67.500  1.00  0.00           H
ATOM   3847  C   ILE A 238      57.210  41.800  63.900  1.00  0.00           C
ATOM   3848  O   ILE A 238      57.420  41.460  62.720  1.00  0.00           O
ATOM   3849  N   VAL A 239      55.960  42.090  64.250  1.00  0.00           N
ATOM   3850  HN  VAL A 239      55.640  42.260  65.190  1.00  0.00           H
ATOM   3851  CA  VAL A 239      54.830  42.120  63.300  1.00  0.00           C
ATOM   3852  HA  VAL A 239      54.850  41.160  62.800  1.00  0.00           H
ATOM   3853  CB  VAL A 239      53.490  42.260  64.020  1.00  0.00           C
ATOM   3854  HB  VAL A 239      53.450  43.230  64.550  1.00  0.00           H
ATOM   3855  CG1 VAL A 239      52.330  42.190  63.020  1.00  0.00           C
ATOM   3856 HG11 VAL A 239      52.420  42.880  62.150  1.00  0.00           H
ATOM   3857 HG12 VAL A 239      51.430  42.370  63.640  1.00  0.00           H
ATOM   3858 HG13 VAL A 239      52.180  41.160  62.660  1.00  0.00           H
ATOM   3859  CG2 VAL A 239      53.350  41.170  65.120  1.00  0.00           C
ATOM   3860 HG21 VAL A 239      54.140  41.260  65.900  1.00  0.00           H
ATOM   3861 HG22 VAL A 239      53.500  40.120  64.800  1.00  0.00           H
ATOM   3862 HG23 VAL A 239      52.360  41.210  65.620  1.00  0.00           H
ATOM   3863  C   VAL A 239      55.030  43.150  62.180  1.00  0.00           C
ATOM   3864  O   VAL A 239      54.740  42.920  60.990  1.00  0.00           O
ATOM   3865  N   PHE A 240      55.440  44.370  62.480  1.00  0.00           N
ATOM   3866  HN  PHE A 240      55.780  44.660  63.380  1.00  0.00           H
ATOM   3867  CA  PHE A 240      55.650  45.340  61.430  1.00  0.00           C
ATOM   3868  HA  PHE A 240      54.700  45.350  60.890  1.00  0.00           H
ATOM   3869  CB  PHE A 240      56.110  46.670  62.100  1.00  0.00           C
ATOM   3870  HB1 PHE A 240      56.770  46.530  62.980  1.00  0.00           H
ATOM   3871  HB2 PHE A 240      55.170  47.100  62.540  1.00  0.00           H
ATOM   3872  CG  PHE A 240      56.700  47.700  61.210  1.00  0.00           C
ATOM   3873  CD1 PHE A 240      55.940  48.130  60.120  1.00  0.00           C
ATOM   3874  HD1 PHE A 240      54.950  47.750  59.940  1.00  0.00           H
ATOM   3875  CE1 PHE A 240      56.550  49.150  59.270  1.00  0.00           C
ATOM   3876  HE1 PHE A 240      55.990  49.570  58.450  1.00  0.00           H
ATOM   3877  CZ  PHE A 240      57.780  49.630  59.440  1.00  0.00           C
ATOM   3878  HZ  PHE A 240      58.150  50.410  58.790  1.00  0.00           H
ATOM   3879  CD2 PHE A 240      57.980  48.240  61.420  1.00  0.00           C
ATOM   3880  HD2 PHE A 240      58.510  47.870  62.290  1.00  0.00           H
ATOM   3881  CE2 PHE A 240      58.460  49.230  60.660  1.00  0.00           C
ATOM   3882  HE2 PHE A 240      59.370  49.660  61.050  1.00  0.00           H
ATOM   3883  C   PHE A 240      56.730  44.830  60.440  1.00  0.00           C
ATOM   3884  O   PHE A 240      56.570  44.970  59.230  1.00  0.00           O
ATOM   3885  N   VAL A 241      57.860  44.270  60.940  1.00  0.00           N
ATOM   3886  HN  VAL A 241      58.120  44.450  61.880  1.00  0.00           H
ATOM   3887  CA  VAL A 241      58.840  43.660  60.090  1.00  0.00           C
ATOM   3888  HA  VAL A 241      59.280  44.330  59.370  1.00  0.00           H
ATOM   3889  CB  VAL A 241      60.060  43.140  60.850  1.00  0.00           C
ATOM   3890  HB  VAL A 241      59.780  42.450  61.680  1.00  0.00           H
ATOM   3891  CG1 VAL A 241      61.040  42.370  59.900  1.00  0.00           C
ATOM   3892 HG11 VAL A 241      61.900  41.990  60.500  1.00  0.00           H
ATOM   3893 HG12 VAL A 241      61.440  43.070  59.140  1.00  0.00           H
ATOM   3894 HG13 VAL A 241      60.490  41.480  59.510  1.00  0.00           H
ATOM   3895  CG2 VAL A 241      60.820  44.400  61.370  1.00  0.00           C
ATOM   3896 HG21 VAL A 241      60.040  44.970  61.920  1.00  0.00           H
ATOM   3897 HG22 VAL A 241      61.050  45.080  60.510  1.00  0.00           H
ATOM   3898 HG23 VAL A 241      61.700  44.150  61.990  1.00  0.00           H
ATOM   3899  C   VAL A 241      58.290  42.530  59.270  1.00  0.00           C
ATOM   3900  O   VAL A 241      58.460  42.400  58.030  1.00  0.00           O
ATOM   3901  N   ILE A 242      57.500  41.550  59.860  1.00  0.00           N
ATOM   3902  HN  ILE A 242      57.520  41.680  60.840  1.00  0.00           H
ATOM   3903  CA  ILE A 242      57.030  40.370  59.170  1.00  0.00           C
ATOM   3904  HA  ILE A 242      57.850  40.000  58.580  1.00  0.00           H
ATOM   3905  CB  ILE A 242      56.630  39.270  60.120  1.00  0.00           C
ATOM   3906  HB  ILE A 242      56.030  39.830  60.850  1.00  0.00           H
ATOM   3907  CG2 ILE A 242      55.670  38.280  59.560  1.00  0.00           C
ATOM   3908 HG21 ILE A 242      56.010  37.900  58.580  1.00  0.00           H
ATOM   3909 HG22 ILE A 242      54.750  38.890  59.410  1.00  0.00           H
ATOM   3910 HG23 ILE A 242      55.440  37.430  60.240  1.00  0.00           H
ATOM   3911  CG1 ILE A 242      57.730  38.580  60.820  1.00  0.00           C
ATOM   3912 HG11 ILE A 242      58.440  39.420  61.050  1.00  0.00           H
ATOM   3913 HG12 ILE A 242      58.130  37.870  60.060  1.00  0.00           H
ATOM   3914  CD  ILE A 242      57.300  37.740  62.050  1.00  0.00           C
ATOM   3915  HD1 ILE A 242      56.630  38.260  62.780  1.00  0.00           H
ATOM   3916  HD2 ILE A 242      58.200  37.480  62.660  1.00  0.00           H
ATOM   3917  HD3 ILE A 242      56.710  36.830  61.800  1.00  0.00           H
ATOM   3918  C   ILE A 242      56.010  40.700  58.100  1.00  0.00           C
ATOM   3919  O   ILE A 242      56.030  40.140  56.960  1.00  0.00           O
ATOM   3920  N   CYS A 243      55.060  41.600  58.350  1.00  0.00           N
ATOM   3921  HN  CYS A 243      54.970  42.030  59.240  1.00  0.00           H
ATOM   3922  CA  CYS A 243      54.070  42.020  57.390  1.00  0.00           C
ATOM   3923  HA  CYS A 243      53.560  41.160  56.950  1.00  0.00           H
ATOM   3924  CB  CYS A 243      52.890  42.850  58.070  1.00  0.00           C
ATOM   3925  HB1 CYS A 243      52.130  42.930  57.270  1.00  0.00           H
ATOM   3926  HB2 CYS A 243      53.280  43.840  58.390  1.00  0.00           H
ATOM   3927  SG  CYS A 243      52.110  41.900  59.430  1.00  0.00           S
ATOM   3928  HG1 CYS A 243      51.910  42.920  60.240  1.00  0.00           H
ATOM   3929  C   CYS A 243      54.610  42.810  56.180  1.00  0.00           C
ATOM   3930  O   CYS A 243      53.980  42.840  55.150  1.00  0.00           O
ATOM   3931  N   PHE A 244      55.810  43.540  56.340  1.00  0.00           N
ATOM   3932  HN  PHE A 244      56.170  43.550  57.270  1.00  0.00           H
ATOM   3933  CA  PHE A 244      56.360  44.430  55.290  1.00  0.00           C
ATOM   3934  HA  PHE A 244      55.670  44.480  54.450  1.00  0.00           H
ATOM   3935  CB  PHE A 244      56.660  45.860  55.770  1.00  0.00           C
ATOM   3936  HB1 PHE A 244      57.610  46.260  55.360  1.00  0.00           H
ATOM   3937  HB2 PHE A 244      56.770  45.820  56.870  1.00  0.00           H
ATOM   3938  CG  PHE A 244      55.650  46.770  55.520  1.00  0.00           C
ATOM   3939  CD1 PHE A 244      55.520  47.480  54.330  1.00  0.00           C
ATOM   3940  HD1 PHE A 244      56.270  47.290  53.570  1.00  0.00           H
ATOM   3941  CE1 PHE A 244      54.450  48.340  54.060  1.00  0.00           C
ATOM   3942  HE1 PHE A 244      54.330  48.880  53.140  1.00  0.00           H
ATOM   3943  CZ  PHE A 244      53.530  48.650  54.990  1.00  0.00           C
ATOM   3944  HZ  PHE A 244      52.690  49.310  54.770  1.00  0.00           H
ATOM   3945  CD2 PHE A 244      54.560  46.880  56.400  1.00  0.00           C
ATOM   3946  HD2 PHE A 244      54.570  46.390  57.360  1.00  0.00           H
ATOM   3947  CE2 PHE A 244      53.610  47.920  56.240  1.00  0.00           C
ATOM   3948  HE2 PHE A 244      52.860  47.870  57.010  1.00  0.00           H
ATOM   3949  C   PHE A 244      57.600  43.890  54.640  1.00  0.00           C
ATOM   3950  O   PHE A 244      57.680  43.890  53.420  1.00  0.00           O
ATOM   3951  N   LEU A 245      58.560  43.380  55.420  1.00  0.00           N
ATOM   3952  HN  LEU A 245      58.470  43.320  56.410  1.00  0.00           H
ATOM   3953  CA  LEU A 245      59.870  42.980  54.910  1.00  0.00           C
ATOM   3954  HA  LEU A 245      60.370  43.870  54.580  1.00  0.00           H
ATOM   3955  CB  LEU A 245      60.770  42.530  56.100  1.00  0.00           C
ATOM   3956  HB1 LEU A 245      60.360  41.610  56.580  1.00  0.00           H
ATOM   3957  HB2 LEU A 245      60.670  43.310  56.880  1.00  0.00           H
ATOM   3958  CG  LEU A 245      62.320  42.250  55.740  1.00  0.00           C
ATOM   3959  HG  LEU A 245      62.390  41.550  54.880  1.00  0.00           H
ATOM   3960  CD1 LEU A 245      63.090  43.510  55.610  1.00  0.00           C
ATOM   3961 HD11 LEU A 245      63.990  43.310  55.000  1.00  0.00           H
ATOM   3962 HD12 LEU A 245      63.400  43.970  56.570  1.00  0.00           H
ATOM   3963 HD13 LEU A 245      62.430  44.230  55.080  1.00  0.00           H
ATOM   3964  CD2 LEU A 245      62.970  41.630  56.960  1.00  0.00           C
ATOM   3965 HD21 LEU A 245      63.990  41.220  56.830  1.00  0.00           H
ATOM   3966 HD22 LEU A 245      62.300  40.800  57.260  1.00  0.00           H
ATOM   3967 HD23 LEU A 245      62.880  42.310  57.840  1.00  0.00           H
ATOM   3968  C   LEU A 245      59.870  41.910  53.760  1.00  0.00           C
ATOM   3969  O   LEU A 245      60.720  42.040  52.900  1.00  0.00           O
ATOM   3970  N   PRO A 246      58.970  40.900  53.630  1.00  0.00           N
ATOM   3971  CD  PRO A 246      58.120  40.360  54.790  1.00  0.00           C
ATOM   3972  HD1 PRO A 246      57.150  40.920  54.830  1.00  0.00           H
ATOM   3973  HD2 PRO A 246      58.540  40.520  55.810  1.00  0.00           H
ATOM   3974  CA  PRO A 246      58.990  39.990  52.520  1.00  0.00           C
ATOM   3975  HA  PRO A 246      59.930  39.450  52.520  1.00  0.00           H
ATOM   3976  CB  PRO A 246      57.900  39.030  52.820  1.00  0.00           C
ATOM   3977  HB1 PRO A 246      58.140  38.070  52.310  1.00  0.00           H
ATOM   3978  HB2 PRO A 246      56.930  39.410  52.440  1.00  0.00           H
ATOM   3979  CG  PRO A 246      57.840  38.870  54.340  1.00  0.00           C
ATOM   3980  HG1 PRO A 246      56.940  38.360  54.730  1.00  0.00           H
ATOM   3981  HG2 PRO A 246      58.660  38.250  54.750  1.00  0.00           H
ATOM   3982  C   PRO A 246      58.710  40.810  51.210  1.00  0.00           C
ATOM   3983  O   PRO A 246      59.470  40.760  50.310  1.00  0.00           O
ATOM   3984  N   SER A 247      57.620  41.580  51.140  1.00  0.00           N
ATOM   3985  HN  SER A 247      56.990  41.670  51.910  1.00  0.00           H
ATOM   3986  CA  SER A 247      57.310  42.380  49.860  1.00  0.00           C
ATOM   3987  HA  SER A 247      57.320  41.600  49.110  1.00  0.00           H
ATOM   3988  CB  SER A 247      55.980  43.090  49.920  1.00  0.00           C
ATOM   3989  HB1 SER A 247      55.250  42.280  50.060  1.00  0.00           H
ATOM   3990  HB2 SER A 247      55.730  43.520  48.920  1.00  0.00           H
ATOM   3991  OG  SER A 247      55.920  44.110  50.920  1.00  0.00           O
ATOM   3992  HG1 SER A 247      56.070  43.610  51.740  1.00  0.00           H
ATOM   3993  C   SER A 247      58.370  43.460  49.570  1.00  0.00           C
ATOM   3994  O   SER A 247      58.720  43.640  48.390  1.00  0.00           O
ATOM   3995  N   VAL A 248      59.000  44.140  50.540  1.00  0.00           N
ATOM   3996  HN  VAL A 248      58.870  43.960  51.510  1.00  0.00           H
ATOM   3997  CA  VAL A 248      60.190  44.970  50.300  1.00  0.00           C
ATOM   3998  HA  VAL A 248      59.950  45.710  49.550  1.00  0.00           H
ATOM   3999  CB  VAL A 248      60.600  45.780  51.530  1.00  0.00           C
ATOM   4000  HB  VAL A 248      60.690  45.100  52.400  1.00  0.00           H
ATOM   4001  CG1 VAL A 248      61.990  46.460  51.480  1.00  0.00           C
ATOM   4002 HG11 VAL A 248      62.140  47.250  52.250  1.00  0.00           H
ATOM   4003 HG12 VAL A 248      62.140  47.010  50.530  1.00  0.00           H
ATOM   4004 HG13 VAL A 248      62.790  45.690  51.500  1.00  0.00           H
ATOM   4005  CG2 VAL A 248      59.580  46.880  51.780  1.00  0.00           C
ATOM   4006 HG21 VAL A 248      58.560  46.500  52.020  1.00  0.00           H
ATOM   4007 HG22 VAL A 248      59.590  47.510  50.860  1.00  0.00           H
ATOM   4008 HG23 VAL A 248      59.920  47.520  52.640  1.00  0.00           H
ATOM   4009  C   VAL A 248      61.390  44.220  49.750  1.00  0.00           C
ATOM   4010  O   VAL A 248      62.090  44.620  48.830  1.00  0.00           O
ATOM   4011  N   VAL A 249      61.700  43.010  50.320  1.00  0.00           N
ATOM   4012  HN  VAL A 249      61.220  42.820  51.160  1.00  0.00           H
ATOM   4013  CA  VAL A 249      62.800  42.180  49.770  1.00  0.00           C
ATOM   4014  HA  VAL A 249      63.740  42.700  49.690  1.00  0.00           H
ATOM   4015  CB  VAL A 249      63.170  41.110  50.800  1.00  0.00           C
ATOM   4016  HB  VAL A 249      62.240  40.670  51.210  1.00  0.00           H
ATOM   4017  CG1 VAL A 249      64.080  40.020  50.230  1.00  0.00           C
ATOM   4018 HG11 VAL A 249      64.600  39.510  51.070  1.00  0.00           H
ATOM   4019 HG12 VAL A 249      64.780  40.480  49.500  1.00  0.00           H
ATOM   4020 HG13 VAL A 249      63.520  39.210  49.710  1.00  0.00           H
ATOM   4021  CG2 VAL A 249      63.820  41.780  52.030  1.00  0.00           C
ATOM   4022 HG21 VAL A 249      63.030  42.380  52.530  1.00  0.00           H
ATOM   4023 HG22 VAL A 249      64.780  42.280  51.830  1.00  0.00           H
ATOM   4024 HG23 VAL A 249      64.000  41.060  52.880  1.00  0.00           H
ATOM   4025  C   VAL A 249      62.520  41.620  48.330  1.00  0.00           C
ATOM   4026  O   VAL A 249      63.410  41.610  47.460  1.00  0.00           O
ATOM   4027  N   VAL A 250      61.280  41.220  47.970  1.00  0.00           N
ATOM   4028  HN  VAL A 250      60.560  41.160  48.650  1.00  0.00           H
ATOM   4029  CA  VAL A 250      60.910  41.020  46.530  1.00  0.00           C
ATOM   4030  HA  VAL A 250      61.530  40.270  46.040  1.00  0.00           H
ATOM   4031  CB  VAL A 250      59.440  40.570  46.490  1.00  0.00           C
ATOM   4032  HB  VAL A 250      58.780  41.350  46.920  1.00  0.00           H
ATOM   4033  CG1 VAL A 250      58.880  40.190  45.070  1.00  0.00           C
ATOM   4034 HG11 VAL A 250      58.790  41.090  44.420  1.00  0.00           H
ATOM   4035 HG12 VAL A 250      57.970  39.560  45.200  1.00  0.00           H
ATOM   4036 HG13 VAL A 250      59.680  39.600  44.580  1.00  0.00           H
ATOM   4037  CG2 VAL A 250      59.350  39.360  47.340  1.00  0.00           C
ATOM   4038 HG21 VAL A 250      58.280  39.060  47.360  1.00  0.00           H
ATOM   4039 HG22 VAL A 250      59.780  39.410  48.370  1.00  0.00           H
ATOM   4040 HG23 VAL A 250      59.860  38.500  46.860  1.00  0.00           H
ATOM   4041  C   VAL A 250      61.110  42.290  45.670  1.00  0.00           C
ATOM   4042  O   VAL A 250      61.660  42.240  44.550  1.00  0.00           O
ATOM   4043  N   ARG A 251      60.720  43.510  46.210  1.00  0.00           N
ATOM   4044  HN  ARG A 251      60.310  43.500  47.110  1.00  0.00           H
ATOM   4045  CA  ARG A 251      60.910  44.760  45.430  1.00  0.00           C
ATOM   4046  HA  ARG A 251      60.360  44.590  44.510  1.00  0.00           H
ATOM   4047  CB  ARG A 251      60.220  46.010  46.100  1.00  0.00           C
ATOM   4048  HB1 ARG A 251      60.480  46.070  47.190  1.00  0.00           H
ATOM   4049  HB2 ARG A 251      59.140  45.780  46.210  1.00  0.00           H
ATOM   4050  CG  ARG A 251      60.440  47.350  45.430  1.00  0.00           C
ATOM   4051  HG1 ARG A 251      61.530  47.560  45.400  1.00  0.00           H
ATOM   4052  HG2 ARG A 251      59.840  48.090  46.000  1.00  0.00           H
ATOM   4053  CD  ARG A 251      59.850  47.380  43.960  1.00  0.00           C
ATOM   4054  HD1 ARG A 251      60.260  46.580  43.300  1.00  0.00           H
ATOM   4055  HD2 ARG A 251      60.080  48.370  43.500  1.00  0.00           H
ATOM   4056  NE  ARG A 251      58.360  47.230  43.920  1.00  0.00           N
ATOM   4057  HE  ARG A 251      57.850  47.850  44.510  1.00  0.00           H
ATOM   4058  CZ  ARG A 251      57.650  46.600  42.990  1.00  0.00           C
ATOM   4059  NH1 ARG A 251      58.160  45.980  42.000  1.00  0.00           N
ATOM   4060 HH11 ARG A 251      59.020  46.320  41.620  1.00  0.00           H
ATOM   4061 HH12 ARG A 251      57.670  45.440  41.300  1.00  0.00           H
ATOM   4062  NH2 ARG A 251      56.390  46.570  43.110  1.00  0.00           N
ATOM   4063 HH21 ARG A 251      56.070  46.780  44.040  1.00  0.00           H
ATOM   4064 HH22 ARG A 251      55.830  45.910  42.630  1.00  0.00           H
ATOM   4065  C   ARG A 251      62.330  45.100  45.020  1.00  0.00           C
ATOM   4066  O   ARG A 251      62.660  45.530  43.920  1.00  0.00           O
ATOM   4067  N   ILE A 252      63.180  44.890  46.040  1.00  0.00           N
ATOM   4068  HN  ILE A 252      62.890  44.450  46.890  1.00  0.00           H
ATOM   4069  CA  ILE A 252      64.570  44.960  45.910  1.00  0.00           C
ATOM   4070  HA  ILE A 252      64.820  45.890  45.430  1.00  0.00           H
ATOM   4071  CB  ILE A 252      65.360  44.820  47.300  1.00  0.00           C
ATOM   4072  HB  ILE A 252      64.980  43.920  47.840  1.00  0.00           H
ATOM   4073  CG2 ILE A 252      66.860  44.520  47.030  1.00  0.00           C
ATOM   4074 HG21 ILE A 252      67.360  44.670  48.020  1.00  0.00           H
ATOM   4075 HG22 ILE A 252      67.350  45.230  46.330  1.00  0.00           H
ATOM   4076 HG23 ILE A 252      66.990  43.460  46.760  1.00  0.00           H
ATOM   4077  CG1 ILE A 252      65.200  46.090  48.160  1.00  0.00           C
ATOM   4078 HG11 ILE A 252      65.670  45.790  49.120  1.00  0.00           H
ATOM   4079 HG12 ILE A 252      64.140  46.310  48.400  1.00  0.00           H
ATOM   4080  CD  ILE A 252      66.000  47.310  47.750  1.00  0.00           C
ATOM   4081  HD1 ILE A 252      67.090  47.210  47.900  1.00  0.00           H
ATOM   4082  HD2 ILE A 252      65.630  48.190  48.330  1.00  0.00           H
ATOM   4083  HD3 ILE A 252      65.870  47.560  46.670  1.00  0.00           H
ATOM   4084  C   ILE A 252      65.130  43.950  44.930  1.00  0.00           C
ATOM   4085  O   ILE A 252      65.950  44.240  44.050  1.00  0.00           O
ATOM   4086  N   ARG A 253      64.670  42.670  45.010  1.00  0.00           N
ATOM   4087  HN  ARG A 253      64.020  42.400  45.710  1.00  0.00           H
ATOM   4088  CA  ARG A 253      65.000  41.590  44.020  1.00  0.00           C
ATOM   4089  HA  ARG A 253      66.070  41.500  43.940  1.00  0.00           H
ATOM   4090  CB  ARG A 253      64.370  40.220  44.520  1.00  0.00           C
ATOM   4091  HB1 ARG A 253      63.280  40.420  44.630  1.00  0.00           H
ATOM   4092  HB2 ARG A 253      64.650  40.030  45.580  1.00  0.00           H
ATOM   4093  CG  ARG A 253      64.580  39.000  43.690  1.00  0.00           C
ATOM   4094  HG1 ARG A 253      64.190  39.040  42.650  1.00  0.00           H
ATOM   4095  HG2 ARG A 253      64.180  38.140  44.270  1.00  0.00           H
ATOM   4096  CD  ARG A 253      66.030  38.580  43.630  1.00  0.00           C
ATOM   4097  HD1 ARG A 253      66.320  38.340  44.680  1.00  0.00           H
ATOM   4098  HD2 ARG A 253      66.630  39.390  43.160  1.00  0.00           H
ATOM   4099  NE  ARG A 253      66.020  37.340  42.730  1.00  0.00           N
ATOM   4100  HE  ARG A 253      65.180  36.940  42.370  1.00  0.00           H
ATOM   4101  CZ  ARG A 253      67.110  36.790  42.240  1.00  0.00           C
ATOM   4102  NH1 ARG A 253      68.340  37.240  42.500  1.00  0.00           N
ATOM   4103 HH11 ARG A 253      68.350  37.830  43.300  1.00  0.00           H
ATOM   4104 HH12 ARG A 253      69.120  36.700  42.170  1.00  0.00           H
ATOM   4105  NH2 ARG A 253      66.980  35.770  41.410  1.00  0.00           N
ATOM   4106 HH21 ARG A 253      66.110  35.360  41.140  1.00  0.00           H
ATOM   4107 HH22 ARG A 253      67.820  35.510  40.930  1.00  0.00           H
ATOM   4108  C   ARG A 253      64.500  41.870  42.560  1.00  0.00           C
ATOM   4109  O   ARG A 253      65.230  41.580  41.640  1.00  0.00           O
ATOM   4110  N   ILE A 254      63.320  42.480  42.320  1.00  0.00           N
ATOM   4111  HN  ILE A 254      62.700  42.590  43.100  1.00  0.00           H
ATOM   4112  CA  ILE A 254      62.830  42.950  41.030  1.00  0.00           C
ATOM   4113  HA  ILE A 254      62.830  42.140  40.310  1.00  0.00           H
ATOM   4114  CB  ILE A 254      61.350  43.390  40.900  1.00  0.00           C
ATOM   4115  HB  ILE A 254      61.220  44.240  41.590  1.00  0.00           H
ATOM   4116  CG2 ILE A 254      61.090  43.970  39.480  1.00  0.00           C
ATOM   4117 HG21 ILE A 254      61.760  44.790  39.140  1.00  0.00           H
ATOM   4118 HG22 ILE A 254      60.060  44.380  39.320  1.00  0.00           H
ATOM   4119 HG23 ILE A 254      61.050  43.190  38.690  1.00  0.00           H
ATOM   4120  CG1 ILE A 254      60.370  42.230  41.270  1.00  0.00           C
ATOM   4121 HG11 ILE A 254      60.690  41.450  41.990  1.00  0.00           H
ATOM   4122 HG12 ILE A 254      60.240  41.650  40.340  1.00  0.00           H
ATOM   4123  CD  ILE A 254      59.000  42.780  41.660  1.00  0.00           C
ATOM   4124  HD1 ILE A 254      59.040  43.420  42.580  1.00  0.00           H
ATOM   4125  HD2 ILE A 254      58.320  41.920  41.780  1.00  0.00           H
ATOM   4126  HD3 ILE A 254      58.600  43.460  40.880  1.00  0.00           H
ATOM   4127  C   ILE A 254      63.770  44.000  40.460  1.00  0.00           C
ATOM   4128  O   ILE A 254      64.200  43.920  39.340  1.00  0.00           O
ATOM   4129  N   PHE A 255      64.120  44.960  41.310  1.00  0.00           N
ATOM   4130  HN  PHE A 255      63.670  44.920  42.200  1.00  0.00           H
ATOM   4131  CA  PHE A 255      65.110  45.970  41.000  1.00  0.00           C
ATOM   4132  HA  PHE A 255      64.830  46.430  40.060  1.00  0.00           H
ATOM   4133  CB  PHE A 255      65.250  46.980  42.200  1.00  0.00           C
ATOM   4134  HB1 PHE A 255      66.140  47.570  41.900  1.00  0.00           H
ATOM   4135  HB2 PHE A 255      65.280  46.440  43.180  1.00  0.00           H
ATOM   4136  CG  PHE A 255      64.160  48.090  42.190  1.00  0.00           C
ATOM   4137  CD1 PHE A 255      63.840  48.700  43.410  1.00  0.00           C
ATOM   4138  HD1 PHE A 255      64.360  48.230  44.230  1.00  0.00           H
ATOM   4139  CE1 PHE A 255      62.960  49.790  43.490  1.00  0.00           C
ATOM   4140  HE1 PHE A 255      62.860  50.180  44.490  1.00  0.00           H
ATOM   4141  CZ  PHE A 255      62.260  50.160  42.310  1.00  0.00           C
ATOM   4142  HZ  PHE A 255      61.690  51.070  42.370  1.00  0.00           H
ATOM   4143  CD2 PHE A 255      63.400  48.470  41.030  1.00  0.00           C
ATOM   4144  HD2 PHE A 255      63.490  47.940  40.090  1.00  0.00           H
ATOM   4145  CE2 PHE A 255      62.370  49.470  41.090  1.00  0.00           C
ATOM   4146  HE2 PHE A 255      61.750  49.700  40.240  1.00  0.00           H
ATOM   4147  C   PHE A 255      66.520  45.410  40.770  1.00  0.00           C
ATOM   4148  O   PHE A 255      67.190  45.760  39.820  1.00  0.00           O
ATOM   4149  N   TRP A 256      66.960  44.430  41.590  1.00  0.00           N
ATOM   4150  HN  TRP A 256      66.440  44.100  42.370  1.00  0.00           H
ATOM   4151  CA  TRP A 256      68.230  43.680  41.430  1.00  0.00           C
ATOM   4152  HA  TRP A 256      68.980  44.470  41.440  1.00  0.00           H
ATOM   4153  CB  TRP A 256      68.520  42.690  42.640  1.00  0.00           C
ATOM   4154  HB1 TRP A 256      67.700  41.990  42.910  1.00  0.00           H
ATOM   4155  HB2 TRP A 256      68.660  43.250  43.600  1.00  0.00           H
ATOM   4156  CG  TRP A 256      69.800  41.900  42.390  1.00  0.00           C
ATOM   4157  CD1 TRP A 256      69.970  40.690  41.810  1.00  0.00           C
ATOM   4158  HD1 TRP A 256      69.160  40.090  41.440  1.00  0.00           H
ATOM   4159  NE1 TRP A 256      71.290  40.450  41.600  1.00  0.00           N
ATOM   4160  HE1 TRP A 256      71.670  39.630  41.220  1.00  0.00           H
ATOM   4161  CE2 TRP A 256      72.030  41.470  42.100  1.00  0.00           C
ATOM   4162  CD2 TRP A 256      71.160  42.400  42.620  1.00  0.00           C
ATOM   4163  CE3 TRP A 256      71.660  43.560  43.230  1.00  0.00           C
ATOM   4164  HE3 TRP A 256      71.030  44.330  43.660  1.00  0.00           H
ATOM   4165  CZ3 TRP A 256      73.040  43.720  43.220  1.00  0.00           C
ATOM   4166  HZ3 TRP A 256      73.400  44.550  43.810  1.00  0.00           H
ATOM   4167  CZ2 TRP A 256      73.390  41.640  42.110  1.00  0.00           C
ATOM   4168  HZ2 TRP A 256      74.030  40.970  41.540  1.00  0.00           H
ATOM   4169  CH2 TRP A 256      73.900  42.710  42.840  1.00  0.00           C
ATOM   4170  HH2 TRP A 256      74.950  42.850  43.060  1.00  0.00           H
ATOM   4171  C   TRP A 256      68.220  42.970  40.150  1.00  0.00           C
ATOM   4172  O   TRP A 256      69.210  42.930  39.390  1.00  0.00           O
ATOM   4173  N   LEU A 257      67.090  42.290  39.790  1.00  0.00           N
ATOM   4174  HN  LEU A 257      66.390  42.290  40.480  1.00  0.00           H
ATOM   4175  CA  LEU A 257      66.940  41.560  38.500  1.00  0.00           C
ATOM   4176  HA  LEU A 257      67.850  40.950  38.450  1.00  0.00           H
ATOM   4177  CB  LEU A 257      65.650  40.720  38.480  1.00  0.00           C
ATOM   4178  HB1 LEU A 257      65.360  40.440  37.440  1.00  0.00           H
ATOM   4179  HB2 LEU A 257      64.920  41.430  38.920  1.00  0.00           H
ATOM   4180  CG  LEU A 257      65.700  39.490  39.420  1.00  0.00           C
ATOM   4181  HG  LEU A 257      66.130  39.830  40.400  1.00  0.00           H
ATOM   4182  CD1 LEU A 257      64.330  38.940  39.560  1.00  0.00           C
ATOM   4183 HD11 LEU A 257      63.790  39.020  38.590  1.00  0.00           H
ATOM   4184 HD12 LEU A 257      63.740  39.530  40.300  1.00  0.00           H
ATOM   4185 HD13 LEU A 257      64.280  37.870  39.870  1.00  0.00           H
ATOM   4186  CD2 LEU A 257      66.490  38.310  38.770  1.00  0.00           C
ATOM   4187 HD21 LEU A 257      67.570  38.590  38.670  1.00  0.00           H
ATOM   4188 HD22 LEU A 257      65.980  38.230  37.790  1.00  0.00           H
ATOM   4189 HD23 LEU A 257      66.300  37.410  39.380  1.00  0.00           H
ATOM   4190  C   LEU A 257      66.980  42.450  37.320  1.00  0.00           C
ATOM   4191  O   LEU A 257      67.730  42.220  36.370  1.00  0.00           O
ATOM   4192  N   LEU A 258      66.230  43.600  37.430  1.00  0.00           N
ATOM   4193  HN  LEU A 258      65.550  43.580  38.170  1.00  0.00           H
ATOM   4194  CA  LEU A 258      66.110  44.610  36.360  1.00  0.00           C
ATOM   4195  HA  LEU A 258      65.940  44.090  35.430  1.00  0.00           H
ATOM   4196  CB  LEU A 258      65.150  45.640  36.720  1.00  0.00           C
ATOM   4197  HB1 LEU A 258      65.480  46.270  37.570  1.00  0.00           H
ATOM   4198  HB2 LEU A 258      64.230  45.180  37.120  1.00  0.00           H
ATOM   4199  CG  LEU A 258      64.660  46.570  35.590  1.00  0.00           C
ATOM   4200  HG  LEU A 258      65.570  46.900  35.060  1.00  0.00           H
ATOM   4201  CD1 LEU A 258      63.700  46.110  34.540  1.00  0.00           C
ATOM   4202 HD11 LEU A 258      64.300  45.400  33.940  1.00  0.00           H
ATOM   4203 HD12 LEU A 258      63.370  46.950  33.900  1.00  0.00           H
ATOM   4204 HD13 LEU A 258      62.780  45.650  34.970  1.00  0.00           H
ATOM   4205  CD2 LEU A 258      64.050  47.730  36.440  1.00  0.00           C
ATOM   4206 HD21 LEU A 258      64.820  48.320  36.970  1.00  0.00           H
ATOM   4207 HD22 LEU A 258      63.340  47.280  37.170  1.00  0.00           H
ATOM   4208 HD23 LEU A 258      63.230  48.360  36.030  1.00  0.00           H
ATOM   4209  C   LEU A 258      67.440  45.260  36.160  1.00  0.00           C
ATOM   4210  O   LEU A 258      67.860  45.520  35.030  1.00  0.00           O
ATOM   4211  N   HSD A 259      68.310  45.520  37.220  1.00  0.00           N
ATOM   4212  HN  HSD A 259      67.910  45.310  38.110  1.00  0.00           H
ATOM   4213  CA  HSD A 259      69.710  45.780  37.120  1.00  0.00           C
ATOM   4214  HA  HSD A 259      69.830  46.680  36.510  1.00  0.00           H
ATOM   4215  CB  HSD A 259      70.140  46.220  38.530  1.00  0.00           C
ATOM   4216  HB1 HSD A 259      69.750  45.560  39.340  1.00  0.00           H
ATOM   4217  HB2 HSD A 259      69.670  47.190  38.760  1.00  0.00           H
ATOM   4218  ND1 HSD A 259      72.650  46.850  38.250  1.00  0.00           N
ATOM   4219  HD1 HSD A 259      72.590  47.410  37.410  1.00  0.00           H
ATOM   4220  CG  HSD A 259      71.610  46.240  38.870  1.00  0.00           C
ATOM   4221  CE1 HSD A 259      73.740  46.640  39.040  1.00  0.00           C
ATOM   4222  HE1 HSD A 259      74.720  47.010  38.780  1.00  0.00           H
ATOM   4223  NE2 HSD A 259      73.460  45.980  40.120  1.00  0.00           N
ATOM   4224  CD2 HSD A 259      72.110  45.680  40.030  1.00  0.00           C
ATOM   4225  HD2 HSD A 259      71.590  45.300  40.900  1.00  0.00           H
ATOM   4226  C   HSD A 259      70.640  44.750  36.540  1.00  0.00           C
ATOM   4227  O   HSD A 259      71.410  45.080  35.690  1.00  0.00           O
ATOM   4228  N   THR A 260      70.650  43.470  37.040  1.00  0.00           N
ATOM   4229  HN  THR A 260      69.990  43.170  37.730  1.00  0.00           H
ATOM   4230  CA  THR A 260      71.660  42.550  36.600  1.00  0.00           C
ATOM   4231  HA  THR A 260      72.620  43.000  36.400  1.00  0.00           H
ATOM   4232  CB  THR A 260      71.790  41.360  37.500  1.00  0.00           C
ATOM   4233  HB  THR A 260      72.330  40.500  37.060  1.00  0.00           H
ATOM   4234  OG1 THR A 260      70.510  40.940  37.980  1.00  0.00           O
ATOM   4235  HG1 THR A 260      70.250  41.670  38.540  1.00  0.00           H
ATOM   4236  CG2 THR A 260      72.650  41.880  38.670  1.00  0.00           C
ATOM   4237 HG21 THR A 260      72.660  40.990  39.330  1.00  0.00           H
ATOM   4238 HG22 THR A 260      72.160  42.740  39.180  1.00  0.00           H
ATOM   4239 HG23 THR A 260      73.680  42.150  38.370  1.00  0.00           H
ATOM   4240  C   THR A 260      71.340  42.070  35.190  1.00  0.00           C
ATOM   4241  O   THR A 260      72.220  41.560  34.530  1.00  0.00           O
ATOM   4242  N   SER A 261      70.060  42.210  34.820  1.00  0.00           N
ATOM   4243  HN  SER A 261      69.400  42.470  35.510  1.00  0.00           H
ATOM   4244  CA  SER A 261      69.650  42.000  33.420  1.00  0.00           C
ATOM   4245  HA  SER A 261      69.840  40.970  33.160  1.00  0.00           H
ATOM   4246  CB  SER A 261      68.130  42.320  33.320  1.00  0.00           C
ATOM   4247  HB1 SER A 261      67.900  42.350  32.220  1.00  0.00           H
ATOM   4248  HB2 SER A 261      68.010  43.370  33.670  1.00  0.00           H
ATOM   4249  OG  SER A 261      67.390  41.240  33.810  1.00  0.00           O
ATOM   4250  HG1 SER A 261      67.560  41.140  34.740  1.00  0.00           H
ATOM   4251  C   SER A 261      70.470  42.940  32.450  1.00  0.00           C
ATOM   4252  O   SER A 261      70.820  44.110  32.650  1.00  0.00           O
ATOM   4253  N   GLY A 262      70.700  42.450  31.170  1.00  0.00           N
ATOM   4254  HN  GLY A 262      70.180  41.620  31.000  1.00  0.00           H
ATOM   4255  CA  GLY A 262      71.390  43.160  30.040  1.00  0.00           C
ATOM   4256  HA1 GLY A 262      72.030  42.520  29.440  1.00  0.00           H
ATOM   4257  HA2 GLY A 262      71.790  44.090  30.440  1.00  0.00           H
ATOM   4258  C   GLY A 262      70.370  43.520  29.020  1.00  0.00           C
ATOM   4259  O   GLY A 262      70.580  44.540  28.290  1.00  0.00           O
ATOM   4260  N   THR A 263      69.240  42.750  28.880  1.00  0.00           N
ATOM   4261  HN  THR A 263      69.250  41.850  29.310  1.00  0.00           H
ATOM   4262  CA  THR A 263      68.100  43.200  28.180  1.00  0.00           C
ATOM   4263  HA  THR A 263      68.080  44.280  28.080  1.00  0.00           H
ATOM   4264  CB  THR A 263      67.850  42.650  26.760  1.00  0.00           C
ATOM   4265  HB  THR A 263      68.800  42.670  26.190  1.00  0.00           H
ATOM   4266  OG1 THR A 263      66.880  43.370  26.080  1.00  0.00           O
ATOM   4267  HG1 THR A 263      67.040  43.400  25.140  1.00  0.00           H
ATOM   4268  CG2 THR A 263      67.430  41.190  26.830  1.00  0.00           C
ATOM   4269 HG21 THR A 263      67.190  40.810  25.810  1.00  0.00           H
ATOM   4270 HG22 THR A 263      66.550  41.030  27.490  1.00  0.00           H
ATOM   4271 HG23 THR A 263      68.250  40.540  27.230  1.00  0.00           H
ATOM   4272  C   THR A 263      66.910  42.990  29.110  1.00  0.00           C
ATOM   4273  O   THR A 263      66.780  42.000  29.830  1.00  0.00           O
ATOM   4274  N   GLN A 264      65.870  43.880  29.160  1.00  0.00           N
ATOM   4275  HN  GLN A 264      65.710  44.560  28.450  1.00  0.00           H
ATOM   4276  CA  GLN A 264      64.860  43.940  30.060  1.00  0.00           C
ATOM   4277  HA  GLN A 264      65.000  43.210  30.860  1.00  0.00           H
ATOM   4278  CB  GLN A 264      64.670  45.270  30.640  1.00  0.00           C
ATOM   4279  HB1 GLN A 264      63.870  45.120  31.400  1.00  0.00           H
ATOM   4280  HB2 GLN A 264      64.170  46.030  30.000  1.00  0.00           H
ATOM   4281  CG  GLN A 264      65.790  46.010  31.460  1.00  0.00           C
ATOM   4282  HG1 GLN A 264      66.150  45.360  32.290  1.00  0.00           H
ATOM   4283  HG2 GLN A 264      65.280  46.940  31.780  1.00  0.00           H
ATOM   4284  CD  GLN A 264      66.960  46.410  30.550  1.00  0.00           C
ATOM   4285  OE1 GLN A 264      66.860  46.530  29.340  1.00  0.00           O
ATOM   4286  NE2 GLN A 264      68.130  46.680  31.130  1.00  0.00           N
ATOM   4287 HE21 GLN A 264      68.830  47.030  30.500  1.00  0.00           H
ATOM   4288 HE22 GLN A 264      68.250  46.930  32.090  1.00  0.00           H
ATOM   4289  C   GLN A 264      63.590  43.590  29.340  1.00  0.00           C
ATOM   4290  O   GLN A 264      63.290  44.110  28.250  1.00  0.00           O
ATOM   4291  N   ASN A 265      62.900  42.610  29.890  1.00  0.00           N
ATOM   4292  HN  ASN A 265      63.180  42.180  30.740  1.00  0.00           H
ATOM   4293  CA  ASN A 265      61.650  42.080  29.360  1.00  0.00           C
ATOM   4294  HA  ASN A 265      61.060  42.730  28.750  1.00  0.00           H
ATOM   4295  CB  ASN A 265      62.010  40.770  28.530  1.00  0.00           C
ATOM   4296  HB1 ASN A 265      62.540  40.110  29.240  1.00  0.00           H
ATOM   4297  HB2 ASN A 265      62.800  41.060  27.800  1.00  0.00           H
ATOM   4298  CG  ASN A 265      60.870  39.980  27.890  1.00  0.00           C
ATOM   4299  OD1 ASN A 265      59.690  40.200  27.990  1.00  0.00           O
ATOM   4300  ND2 ASN A 265      61.240  39.020  26.980  1.00  0.00           N
ATOM   4301 HD21 ASN A 265      60.580  38.470  26.460  1.00  0.00           H
ATOM   4302 HD22 ASN A 265      62.210  38.910  26.790  1.00  0.00           H
ATOM   4303  C   ASN A 265      60.730  41.780  30.530  1.00  0.00           C
ATOM   4304  O   ASN A 265      61.130  41.040  31.370  1.00  0.00           O
ATOM   4305  N   CYS A 266      59.600  42.410  30.510  1.00  0.00           N
ATOM   4306  HN  CYS A 266      59.390  42.900  29.660  1.00  0.00           H
ATOM   4307  CA  CYS A 266      58.490  42.480  31.430  1.00  0.00           C
ATOM   4308  HA  CYS A 266      58.960  42.860  32.330  1.00  0.00           H
ATOM   4309  CB  CYS A 266      57.250  43.370  31.010  1.00  0.00           C
ATOM   4310  HB1 CYS A 266      57.670  44.370  30.770  1.00  0.00           H
ATOM   4311  HB2 CYS A 266      56.560  43.530  31.850  1.00  0.00           H
ATOM   4312  SG  CYS A 266      56.120  42.880  29.670  1.00  0.00           S
ATOM   4313  C   CYS A 266      57.970  41.120  31.890  1.00  0.00           C
ATOM   4314  O   CYS A 266      57.650  40.900  33.050  1.00  0.00           O
ATOM   4315  N   GLU A 267      57.900  40.200  30.940  1.00  0.00           N
ATOM   4316  HN  GLU A 267      58.140  40.430  30.010  1.00  0.00           H
ATOM   4317  CA  GLU A 267      57.420  38.850  31.150  1.00  0.00           C
ATOM   4318  HA  GLU A 267      56.500  38.870  31.700  1.00  0.00           H
ATOM   4319  CB  GLU A 267      57.130  38.140  29.740  1.00  0.00           C
ATOM   4320  HB1 GLU A 267      56.920  37.090  30.040  1.00  0.00           H
ATOM   4321  HB2 GLU A 267      58.100  38.010  29.220  1.00  0.00           H
ATOM   4322  CG  GLU A 267      56.000  38.610  28.760  1.00  0.00           C
ATOM   4323  HG1 GLU A 267      56.230  39.680  28.580  1.00  0.00           H
ATOM   4324  HG2 GLU A 267      54.950  38.690  29.110  1.00  0.00           H
ATOM   4325  CD  GLU A 267      56.050  37.920  27.380  1.00  0.00           C
ATOM   4326  OE1 GLU A 267      56.330  38.590  26.350  1.00  0.00           O
ATOM   4327  OE2 GLU A 267      55.740  36.680  27.280  1.00  0.00           O
ATOM   4328  C   GLU A 267      58.340  37.980  32.060  1.00  0.00           C
ATOM   4329  O   GLU A 267      57.890  37.170  32.860  1.00  0.00           O
ATOM   4330  N   VAL A 268      59.680  38.090  31.960  1.00  0.00           N
ATOM   4331  HN  VAL A 268      60.000  38.680  31.220  1.00  0.00           H
ATOM   4332  CA  VAL A 268      60.730  37.410  32.740  1.00  0.00           C
ATOM   4333  HA  VAL A 268      60.750  36.390  32.400  1.00  0.00           H
ATOM   4334  CB  VAL A 268      62.010  38.030  32.460  1.00  0.00           C
ATOM   4335  HB  VAL A 268      62.090  39.120  32.670  1.00  0.00           H
ATOM   4336  CG1 VAL A 268      63.110  37.390  33.430  1.00  0.00           C
ATOM   4337 HG11 VAL A 268      64.000  38.010  33.230  1.00  0.00           H
ATOM   4338 HG12 VAL A 268      63.330  36.340  33.140  1.00  0.00           H
ATOM   4339 HG13 VAL A 268      63.000  37.550  34.520  1.00  0.00           H
ATOM   4340  CG2 VAL A 268      62.250  37.820  30.960  1.00  0.00           C
ATOM   4341 HG21 VAL A 268      61.510  38.370  30.360  1.00  0.00           H
ATOM   4342 HG22 VAL A 268      62.250  36.750  30.660  1.00  0.00           H
ATOM   4343 HG23 VAL A 268      63.260  38.170  30.650  1.00  0.00           H
ATOM   4344  C   VAL A 268      60.500  37.630  34.210  1.00  0.00           C
ATOM   4345  O   VAL A 268      60.590  36.690  35.050  1.00  0.00           O
ATOM   4346  N   TYR A 269      60.140  38.810  34.670  1.00  0.00           N
ATOM   4347  HN  TYR A 269      59.740  39.490  34.080  1.00  0.00           H
ATOM   4348  CA  TYR A 269      60.010  39.130  36.120  1.00  0.00           C
ATOM   4349  HA  TYR A 269      60.590  38.420  36.700  1.00  0.00           H
ATOM   4350  CB  TYR A 269      60.370  40.640  36.420  1.00  0.00           C
ATOM   4351  HB1 TYR A 269      60.530  40.820  37.500  1.00  0.00           H
ATOM   4352  HB2 TYR A 269      59.560  41.370  36.190  1.00  0.00           H
ATOM   4353  CG  TYR A 269      61.520  41.060  35.600  1.00  0.00           C
ATOM   4354  CD1 TYR A 269      62.820  40.470  35.830  1.00  0.00           C
ATOM   4355  HD1 TYR A 269      63.020  39.690  36.560  1.00  0.00           H
ATOM   4356  CE1 TYR A 269      63.900  40.770  35.050  1.00  0.00           C
ATOM   4357  HE1 TYR A 269      64.820  40.200  35.200  1.00  0.00           H
ATOM   4358  CZ  TYR A 269      63.850  41.740  34.090  1.00  0.00           C
ATOM   4359  OH  TYR A 269      64.950  42.110  33.280  1.00  0.00           O
ATOM   4360  HH  TYR A 269      65.730  41.980  33.840  1.00  0.00           H
ATOM   4361  CD2 TYR A 269      61.480  42.190  34.720  1.00  0.00           C
ATOM   4362  HD2 TYR A 269      60.540  42.710  34.680  1.00  0.00           H
ATOM   4363  CE2 TYR A 269      62.580  42.570  33.970  1.00  0.00           C
ATOM   4364  HE2 TYR A 269      62.600  43.400  33.290  1.00  0.00           H
ATOM   4365  C   TYR A 269      58.520  38.970  36.610  1.00  0.00           C
ATOM   4366  O   TYR A 269      58.150  39.370  37.740  1.00  0.00           O
ATOM   4367  N   ARG A 270      57.660  38.360  35.760  1.00  0.00           N
ATOM   4368  HN  ARG A 270      57.940  38.030  34.870  1.00  0.00           H
ATOM   4369  CA  ARG A 270      56.260  38.230  36.010  1.00  0.00           C
ATOM   4370  HA  ARG A 270      55.950  39.250  36.110  1.00  0.00           H
ATOM   4371  CB  ARG A 270      55.450  37.730  34.730  1.00  0.00           C
ATOM   4372  HB1 ARG A 270      55.850  36.720  34.480  1.00  0.00           H
ATOM   4373  HB2 ARG A 270      55.580  38.320  33.800  1.00  0.00           H
ATOM   4374  CG  ARG A 270      53.930  37.630  35.070  1.00  0.00           C
ATOM   4375  HG1 ARG A 270      53.900  36.720  35.720  1.00  0.00           H
ATOM   4376  HG2 ARG A 270      53.470  37.330  34.100  1.00  0.00           H
ATOM   4377  CD  ARG A 270      53.220  38.900  35.590  1.00  0.00           C
ATOM   4378  HD1 ARG A 270      53.300  39.780  34.930  1.00  0.00           H
ATOM   4379  HD2 ARG A 270      53.670  39.180  36.560  1.00  0.00           H
ATOM   4380  NE  ARG A 270      51.840  38.530  35.970  1.00  0.00           N
ATOM   4381  HE  ARG A 270      51.380  37.740  35.570  1.00  0.00           H
ATOM   4382  CZ  ARG A 270      51.060  39.240  36.740  1.00  0.00           C
ATOM   4383  NH1 ARG A 270      51.370  40.310  37.340  1.00  0.00           N
ATOM   4384 HH11 ARG A 270      52.320  40.600  37.450  1.00  0.00           H
ATOM   4385 HH12 ARG A 270      50.730  40.930  37.770  1.00  0.00           H
ATOM   4386  NH2 ARG A 270      49.800  38.820  37.060  1.00  0.00           N
ATOM   4387 HH21 ARG A 270      49.260  39.390  37.690  1.00  0.00           H
ATOM   4388 HH22 ARG A 270      49.580  37.940  36.660  1.00  0.00           H
ATOM   4389  C   ARG A 270      55.930  37.410  37.270  1.00  0.00           C
ATOM   4390  O   ARG A 270      55.140  37.750  38.090  1.00  0.00           O
ATOM   4391  N   SER A 271      56.530  36.230  37.470  1.00  0.00           N
ATOM   4392  HN  SER A 271      57.010  35.880  36.660  1.00  0.00           H
ATOM   4393  CA  SER A 271      56.400  35.420  38.640  1.00  0.00           C
ATOM   4394  HA  SER A 271      55.340  35.210  38.740  1.00  0.00           H
ATOM   4395  CB  SER A 271      57.120  34.090  38.530  1.00  0.00           C
ATOM   4396  HB1 SER A 271      56.930  33.540  39.480  1.00  0.00           H
ATOM   4397  HB2 SER A 271      58.210  34.230  38.380  1.00  0.00           H
ATOM   4398  OG  SER A 271      56.490  33.330  37.460  1.00  0.00           O
ATOM   4399  HG1 SER A 271      56.770  32.420  37.470  1.00  0.00           H
ATOM   4400  C   SER A 271      56.800  36.110  39.950  1.00  0.00           C
ATOM   4401  O   SER A 271      56.160  35.960  40.960  1.00  0.00           O
ATOM   4402  N   VAL A 272      57.940  36.810  39.840  1.00  0.00           N
ATOM   4403  HN  VAL A 272      58.510  36.900  39.030  1.00  0.00           H
ATOM   4404  CA  VAL A 272      58.510  37.590  40.940  1.00  0.00           C
ATOM   4405  HA  VAL A 272      58.600  36.930  41.800  1.00  0.00           H
ATOM   4406  CB  VAL A 272      59.780  38.310  40.570  1.00  0.00           C
ATOM   4407  HB  VAL A 272      59.620  39.200  39.920  1.00  0.00           H
ATOM   4408  CG1 VAL A 272      60.490  38.750  41.840  1.00  0.00           C
ATOM   4409 HG11 VAL A 272      60.840  37.860  42.410  1.00  0.00           H
ATOM   4410 HG12 VAL A 272      59.790  39.350  42.490  1.00  0.00           H
ATOM   4411 HG13 VAL A 272      61.430  39.290  41.600  1.00  0.00           H
ATOM   4412  CG2 VAL A 272      60.770  37.360  39.860  1.00  0.00           C
ATOM   4413 HG21 VAL A 272      60.540  36.850  38.900  1.00  0.00           H
ATOM   4414 HG22 VAL A 272      60.980  36.560  40.600  1.00  0.00           H
ATOM   4415 HG23 VAL A 272      61.710  37.940  39.720  1.00  0.00           H
ATOM   4416  C   VAL A 272      57.480  38.660  41.360  1.00  0.00           C
ATOM   4417  O   VAL A 272      57.330  38.980  42.580  1.00  0.00           O
ATOM   4418  N   ASP A 273      56.770  39.280  40.320  1.00  0.00           N
ATOM   4419  HN  ASP A 273      56.910  38.950  39.390  1.00  0.00           H
ATOM   4420  CA  ASP A 273      55.750  40.250  40.500  1.00  0.00           C
ATOM   4421  HA  ASP A 273      56.180  40.970  41.160  1.00  0.00           H
ATOM   4422  CB  ASP A 273      55.550  41.010  39.130  1.00  0.00           C
ATOM   4423  HB1 ASP A 273      55.520  40.300  38.280  1.00  0.00           H
ATOM   4424  HB2 ASP A 273      56.500  41.560  38.950  1.00  0.00           H
ATOM   4425  CG  ASP A 273      54.510  42.110  39.130  1.00  0.00           C
ATOM   4426  OD1 ASP A 273      53.480  41.870  38.390  1.00  0.00           O
ATOM   4427  OD2 ASP A 273      54.690  43.230  39.730  1.00  0.00           O
ATOM   4428  C   ASP A 273      54.480  39.730  41.160  1.00  0.00           C
ATOM   4429  O   ASP A 273      53.980  40.350  42.110  1.00  0.00           O
ATOM   4430  N   LEU A 274      54.030  38.510  40.790  1.00  0.00           N
ATOM   4431  HN  LEU A 274      54.330  38.100  39.930  1.00  0.00           H
ATOM   4432  CA  LEU A 274      53.060  37.780  41.530  1.00  0.00           C
ATOM   4433  HA  LEU A 274      52.160  38.380  41.550  1.00  0.00           H
ATOM   4434  CB  LEU A 274      52.710  36.430  40.790  1.00  0.00           C
ATOM   4435  HB1 LEU A 274      52.240  35.700  41.470  1.00  0.00           H
ATOM   4436  HB2 LEU A 274      53.710  35.970  40.640  1.00  0.00           H
ATOM   4437  CG  LEU A 274      51.950  36.610  39.460  1.00  0.00           C
ATOM   4438  HG  LEU A 274      52.460  37.390  38.860  1.00  0.00           H
ATOM   4439  CD1 LEU A 274      51.800  35.370  38.570  1.00  0.00           C
ATOM   4440 HD11 LEU A 274      52.810  35.130  38.160  1.00  0.00           H
ATOM   4441 HD12 LEU A 274      51.090  35.450  37.720  1.00  0.00           H
ATOM   4442 HD13 LEU A 274      51.490  34.470  39.170  1.00  0.00           H
ATOM   4443  CD2 LEU A 274      50.530  37.070  39.790  1.00  0.00           C
ATOM   4444 HD21 LEU A 274      50.560  38.140  40.070  1.00  0.00           H
ATOM   4445 HD22 LEU A 274      50.020  36.560  40.640  1.00  0.00           H
ATOM   4446 HD23 LEU A 274      49.940  36.920  38.850  1.00  0.00           H
ATOM   4447  C   LEU A 274      53.410  37.490  43.020  1.00  0.00           C
ATOM   4448  O   LEU A 274      52.630  37.730  43.930  1.00  0.00           O
ATOM   4449  N   ALA A 275      54.680  37.080  43.290  1.00  0.00           N
ATOM   4450  HN  ALA A 275      55.320  37.000  42.530  1.00  0.00           H
ATOM   4451  CA  ALA A 275      55.290  37.010  44.600  1.00  0.00           C
ATOM   4452  HA  ALA A 275      54.790  36.250  45.160  1.00  0.00           H
ATOM   4453  CB  ALA A 275      56.730  36.440  44.400  1.00  0.00           C
ATOM   4454  HB1 ALA A 275      57.240  36.100  45.330  1.00  0.00           H
ATOM   4455  HB2 ALA A 275      57.380  37.200  43.910  1.00  0.00           H
ATOM   4456  HB3 ALA A 275      56.600  35.530  43.760  1.00  0.00           H
ATOM   4457  C   ALA A 275      55.260  38.390  45.330  1.00  0.00           C
ATOM   4458  O   ALA A 275      55.010  38.480  46.540  1.00  0.00           O
ATOM   4459  N   PHE A 276      55.460  39.550  44.690  1.00  0.00           N
ATOM   4460  HN  PHE A 276      55.790  39.550  43.740  1.00  0.00           H
ATOM   4461  CA  PHE A 276      55.320  40.830  45.370  1.00  0.00           C
ATOM   4462  HA  PHE A 276      55.880  40.920  46.290  1.00  0.00           H
ATOM   4463  CB  PHE A 276      55.790  42.070  44.430  1.00  0.00           C
ATOM   4464  HB1 PHE A 276      55.350  42.080  43.410  1.00  0.00           H
ATOM   4465  HB2 PHE A 276      56.890  42.010  44.340  1.00  0.00           H
ATOM   4466  CG  PHE A 276      55.430  43.410  45.080  1.00  0.00           C
ATOM   4467  CD1 PHE A 276      56.410  44.010  45.930  1.00  0.00           C
ATOM   4468  HD1 PHE A 276      57.380  43.550  46.040  1.00  0.00           H
ATOM   4469  CE1 PHE A 276      56.140  45.230  46.540  1.00  0.00           C
ATOM   4470  HE1 PHE A 276      56.900  45.640  47.190  1.00  0.00           H
ATOM   4471  CZ  PHE A 276      54.950  45.940  46.200  1.00  0.00           C
ATOM   4472  HZ  PHE A 276      54.890  46.930  46.610  1.00  0.00           H
ATOM   4473  CD2 PHE A 276      54.230  44.040  44.810  1.00  0.00           C
ATOM   4474  HD2 PHE A 276      53.560  43.510  44.170  1.00  0.00           H
ATOM   4475  CE2 PHE A 276      54.030  45.310  45.310  1.00  0.00           C
ATOM   4476  HE2 PHE A 276      53.140  45.890  45.100  1.00  0.00           H
ATOM   4477  C   PHE A 276      53.810  41.030  45.790  1.00  0.00           C
ATOM   4478  O   PHE A 276      53.430  41.400  46.890  1.00  0.00           O
ATOM   4479  N   PHE A 277      52.930  40.760  44.770  1.00  0.00           N
ATOM   4480  HN  PHE A 277      53.280  40.500  43.870  1.00  0.00           H
ATOM   4481  CA  PHE A 277      51.470  41.030  44.930  1.00  0.00           C
ATOM   4482  HA  PHE A 277      51.310  42.090  45.050  1.00  0.00           H
ATOM   4483  CB  PHE A 277      50.890  40.590  43.490  1.00  0.00           C
ATOM   4484  HB1 PHE A 277      51.230  39.540  43.370  1.00  0.00           H
ATOM   4485  HB2 PHE A 277      51.420  41.220  42.730  1.00  0.00           H
ATOM   4486  CG  PHE A 277      49.400  40.760  43.270  1.00  0.00           C
ATOM   4487  CD1 PHE A 277      48.710  39.830  42.440  1.00  0.00           C
ATOM   4488  HD1 PHE A 277      49.240  39.230  41.720  1.00  0.00           H
ATOM   4489  CE1 PHE A 277      47.350  39.950  42.170  1.00  0.00           C
ATOM   4490  HE1 PHE A 277      46.820  39.280  41.510  1.00  0.00           H
ATOM   4491  CZ  PHE A 277      46.660  40.920  42.800  1.00  0.00           C
ATOM   4492  HZ  PHE A 277      45.620  41.010  42.570  1.00  0.00           H
ATOM   4493  CD2 PHE A 277      48.680  41.760  43.910  1.00  0.00           C
ATOM   4494  HD2 PHE A 277      49.140  42.430  44.630  1.00  0.00           H
ATOM   4495  CE2 PHE A 277      47.280  41.860  43.690  1.00  0.00           C
ATOM   4496  HE2 PHE A 277      46.720  42.620  44.220  1.00  0.00           H
ATOM   4497  C   PHE A 277      50.750  40.350  46.070  1.00  0.00           C
ATOM   4498  O   PHE A 277      50.140  41.010  46.920  1.00  0.00           O
ATOM   4499  N   ILE A 278      50.930  39.050  46.250  1.00  0.00           N
ATOM   4500  HN  ILE A 278      51.350  38.550  45.490  1.00  0.00           H
ATOM   4501  CA  ILE A 278      50.530  38.320  47.440  1.00  0.00           C
ATOM   4502  HA  ILE A 278      49.490  38.630  47.460  1.00  0.00           H
ATOM   4503  CB  ILE A 278      50.590  36.830  47.280  1.00  0.00           C
ATOM   4504  HB  ILE A 278      50.220  36.650  46.240  1.00  0.00           H
ATOM   4505  CG2 ILE A 278      52.040  36.310  47.260  1.00  0.00           C
ATOM   4506 HG21 ILE A 278      52.160  35.480  46.530  1.00  0.00           H
ATOM   4507 HG22 ILE A 278      52.250  35.890  48.270  1.00  0.00           H
ATOM   4508 HG23 ILE A 278      52.830  37.060  47.050  1.00  0.00           H
ATOM   4509  CG1 ILE A 278      49.750  36.080  48.300  1.00  0.00           C
ATOM   4510 HG11 ILE A 278      50.010  36.410  49.330  1.00  0.00           H
ATOM   4511 HG12 ILE A 278      49.770  34.980  48.250  1.00  0.00           H
ATOM   4512  CD  ILE A 278      48.270  36.430  48.180  1.00  0.00           C
ATOM   4513  HD1 ILE A 278      47.860  36.020  47.240  1.00  0.00           H
ATOM   4514  HD2 ILE A 278      47.930  37.490  48.250  1.00  0.00           H
ATOM   4515  HD3 ILE A 278      47.680  35.940  48.980  1.00  0.00           H
ATOM   4516  C   ILE A 278      51.100  38.790  48.750  1.00  0.00           C
ATOM   4517  O   ILE A 278      50.440  39.040  49.740  1.00  0.00           O
ATOM   4518  N   THR A 279      52.420  39.090  48.730  1.00  0.00           N
ATOM   4519  HN  THR A 279      52.980  38.990  47.910  1.00  0.00           H
ATOM   4520  CA  THR A 279      53.120  39.640  49.920  1.00  0.00           C
ATOM   4521  HA  THR A 279      52.730  39.060  50.740  1.00  0.00           H
ATOM   4522  CB  THR A 279      54.620  39.480  49.880  1.00  0.00           C
ATOM   4523  HB  THR A 279      55.190  39.880  50.740  1.00  0.00           H
ATOM   4524  OG1 THR A 279      55.210  40.120  48.720  1.00  0.00           O
ATOM   4525  HG1 THR A 279      55.010  39.510  48.010  1.00  0.00           H
ATOM   4526  CG2 THR A 279      54.880  37.910  49.910  1.00  0.00           C
ATOM   4527 HG21 THR A 279      54.820  37.500  50.940  1.00  0.00           H
ATOM   4528 HG22 THR A 279      55.950  37.710  49.670  1.00  0.00           H
ATOM   4529 HG23 THR A 279      54.230  37.230  49.310  1.00  0.00           H
ATOM   4530  C   THR A 279      52.800  41.050  50.330  1.00  0.00           C
ATOM   4531  O   THR A 279      52.880  41.380  51.510  1.00  0.00           O
ATOM   4532  N   LEU A 280      52.320  41.920  49.410  1.00  0.00           N
ATOM   4533  HN  LEU A 280      52.450  41.710  48.440  1.00  0.00           H
ATOM   4534  CA  LEU A 280      51.720  43.250  49.730  1.00  0.00           C
ATOM   4535  HA  LEU A 280      52.460  43.810  50.290  1.00  0.00           H
ATOM   4536  CB  LEU A 280      51.490  44.040  48.450  1.00  0.00           C
ATOM   4537  HB1 LEU A 280      50.910  43.430  47.710  1.00  0.00           H
ATOM   4538  HB2 LEU A 280      52.430  44.260  47.900  1.00  0.00           H
ATOM   4539  CG  LEU A 280      50.870  45.420  48.690  1.00  0.00           C
ATOM   4540  HG  LEU A 280      50.310  45.450  49.650  1.00  0.00           H
ATOM   4541  CD1 LEU A 280      51.980  46.480  48.940  1.00  0.00           C
ATOM   4542 HD11 LEU A 280      52.650  46.560  48.070  1.00  0.00           H
ATOM   4543 HD12 LEU A 280      52.510  46.200  49.870  1.00  0.00           H
ATOM   4544 HD13 LEU A 280      51.560  47.490  49.070  1.00  0.00           H
ATOM   4545  CD2 LEU A 280      49.940  45.960  47.600  1.00  0.00           C
ATOM   4546 HD21 LEU A 280      50.430  45.640  46.650  1.00  0.00           H
ATOM   4547 HD22 LEU A 280      49.800  47.060  47.620  1.00  0.00           H
ATOM   4548 HD23 LEU A 280      48.920  45.530  47.560  1.00  0.00           H
ATOM   4549  C   LEU A 280      50.450  43.100  50.610  1.00  0.00           C
ATOM   4550  O   LEU A 280      50.310  43.930  51.500  1.00  0.00           O
ATOM   4551  N   SER A 281      49.540  42.180  50.320  1.00  0.00           N
ATOM   4552  HN  SER A 281      49.720  41.570  49.540  1.00  0.00           H
ATOM   4553  CA  SER A 281      48.370  41.970  51.160  1.00  0.00           C
ATOM   4554  HA  SER A 281      47.650  42.740  50.950  1.00  0.00           H
ATOM   4555  CB  SER A 281      47.540  40.670  50.710  1.00  0.00           C
ATOM   4556  HB1 SER A 281      46.640  40.530  51.340  1.00  0.00           H
ATOM   4557  HB2 SER A 281      48.240  39.840  50.960  1.00  0.00           H
ATOM   4558  OG  SER A 281      47.270  40.730  49.320  1.00  0.00           O
ATOM   4559  HG1 SER A 281      46.490  41.300  49.220  1.00  0.00           H
ATOM   4560  C   SER A 281      48.490  41.910  52.620  1.00  0.00           C
ATOM   4561  O   SER A 281      47.740  42.470  53.400  1.00  0.00           O
ATOM   4562  N   PHE A 282      49.710  41.420  53.050  1.00  0.00           N
ATOM   4563  HN  PHE A 282      50.400  41.070  52.410  1.00  0.00           H
ATOM   4564  CA  PHE A 282      50.110  41.340  54.400  1.00  0.00           C
ATOM   4565  HA  PHE A 282      49.370  40.840  55.020  1.00  0.00           H
ATOM   4566  CB  PHE A 282      51.440  40.500  54.430  1.00  0.00           C
ATOM   4567  HB1 PHE A 282      51.800  40.460  55.480  1.00  0.00           H
ATOM   4568  HB2 PHE A 282      52.150  41.270  54.050  1.00  0.00           H
ATOM   4569  CG  PHE A 282      51.490  39.050  53.980  1.00  0.00           C
ATOM   4570  CD1 PHE A 282      52.730  38.360  53.950  1.00  0.00           C
ATOM   4571  HD1 PHE A 282      53.600  38.910  54.250  1.00  0.00           H
ATOM   4572  CE1 PHE A 282      52.790  36.980  53.710  1.00  0.00           C
ATOM   4573  HE1 PHE A 282      53.760  36.510  53.750  1.00  0.00           H
ATOM   4574  CZ  PHE A 282      51.610  36.280  53.360  1.00  0.00           C
ATOM   4575  HZ  PHE A 282      51.630  35.220  53.160  1.00  0.00           H
ATOM   4576  CD2 PHE A 282      50.330  38.380  53.550  1.00  0.00           C
ATOM   4577  HD2 PHE A 282      49.370  38.820  53.790  1.00  0.00           H
ATOM   4578  CE2 PHE A 282      50.390  37.010  53.280  1.00  0.00           C
ATOM   4579  HE2 PHE A 282      49.540  36.410  53.000  1.00  0.00           H
ATOM   4580  C   PHE A 282      50.260  42.660  55.120  1.00  0.00           C
ATOM   4581  O   PHE A 282      49.880  42.830  56.270  1.00  0.00           O
ATOM   4582  N   THR A 283      50.600  43.760  54.430  1.00  0.00           N
ATOM   4583  HN  THR A 283      50.900  43.660  53.490  1.00  0.00           H
ATOM   4584  CA  THR A 283      50.510  45.140  54.890  1.00  0.00           C
ATOM   4585  HA  THR A 283      51.070  45.310  55.800  1.00  0.00           H
ATOM   4586  CB  THR A 283      51.160  46.050  53.870  1.00  0.00           C
ATOM   4587  HB  THR A 283      51.370  47.080  54.240  1.00  0.00           H
ATOM   4588  OG1 THR A 283      50.470  46.300  52.700  1.00  0.00           O
ATOM   4589  HG1 THR A 283      50.660  45.530  52.160  1.00  0.00           H
ATOM   4590  CG2 THR A 283      52.490  45.540  53.330  1.00  0.00           C
ATOM   4591 HG21 THR A 283      53.280  45.750  54.090  1.00  0.00           H
ATOM   4592 HG22 THR A 283      52.780  45.980  52.350  1.00  0.00           H
ATOM   4593 HG23 THR A 283      52.400  44.430  53.260  1.00  0.00           H
ATOM   4594  C   THR A 283      49.110  45.600  55.170  1.00  0.00           C
ATOM   4595  O   THR A 283      48.820  46.320  56.080  1.00  0.00           O
ATOM   4596  N   TYR A 284      48.110  45.170  54.370  1.00  0.00           N
ATOM   4597  HN  TYR A 284      48.380  44.760  53.500  1.00  0.00           H
ATOM   4598  CA  TYR A 284      46.700  45.430  54.650  1.00  0.00           C
ATOM   4599  HA  TYR A 284      46.630  46.450  54.990  1.00  0.00           H
ATOM   4600  CB  TYR A 284      45.680  45.060  53.470  1.00  0.00           C
ATOM   4601  HB1 TYR A 284      44.630  45.120  53.790  1.00  0.00           H
ATOM   4602  HB2 TYR A 284      45.840  43.990  53.190  1.00  0.00           H
ATOM   4603  CG  TYR A 284      45.980  45.840  52.280  1.00  0.00           C
ATOM   4604  CD1 TYR A 284      46.030  47.260  52.300  1.00  0.00           C
ATOM   4605  HD1 TYR A 284      45.770  47.760  53.230  1.00  0.00           H
ATOM   4606  CE1 TYR A 284      46.480  48.050  51.230  1.00  0.00           C
ATOM   4607  HE1 TYR A 284      46.500  49.120  51.310  1.00  0.00           H
ATOM   4608  CZ  TYR A 284      46.880  47.400  50.020  1.00  0.00           C
ATOM   4609  OH  TYR A 284      47.420  48.100  48.970  1.00  0.00           O
ATOM   4610  HH  TYR A 284      47.160  47.670  48.160  1.00  0.00           H
ATOM   4611  CD2 TYR A 284      46.290  45.240  51.070  1.00  0.00           C
ATOM   4612  HD2 TYR A 284      46.160  44.170  50.960  1.00  0.00           H
ATOM   4613  CE2 TYR A 284      46.670  46.000  49.960  1.00  0.00           C
ATOM   4614  HE2 TYR A 284      46.770  45.490  49.010  1.00  0.00           H
ATOM   4615  C   TYR A 284      46.260  44.710  55.910  1.00  0.00           C
ATOM   4616  O   TYR A 284      45.670  45.340  56.800  1.00  0.00           O
ATOM   4617  N   MET A 285      46.640  43.430  56.100  1.00  0.00           N
ATOM   4618  HN  MET A 285      47.150  42.970  55.370  1.00  0.00           H
ATOM   4619  CA  MET A 285      46.250  42.580  57.200  1.00  0.00           C
ATOM   4620  HA  MET A 285      45.180  42.550  57.300  1.00  0.00           H
ATOM   4621  CB  MET A 285      46.710  41.140  57.180  1.00  0.00           C
ATOM   4622  HB1 MET A 285      46.220  40.550  57.980  1.00  0.00           H
ATOM   4623  HB2 MET A 285      47.790  41.030  57.380  1.00  0.00           H
ATOM   4624  CG  MET A 285      46.410  40.400  55.830  1.00  0.00           C
ATOM   4625  HG1 MET A 285      47.360  40.480  55.250  1.00  0.00           H
ATOM   4626  HG2 MET A 285      45.660  40.970  55.240  1.00  0.00           H
ATOM   4627  SD  MET A 285      46.030  38.600  55.910  1.00  0.00           S
ATOM   4628  CE  MET A 285      47.680  38.070  56.340  1.00  0.00           C
ATOM   4629  HE1 MET A 285      48.290  38.790  56.920  1.00  0.00           H
ATOM   4630  HE2 MET A 285      48.240  37.880  55.400  1.00  0.00           H
ATOM   4631  HE3 MET A 285      47.760  37.090  56.880  1.00  0.00           H
ATOM   4632  C   MET A 285      46.870  43.250  58.490  1.00  0.00           C
ATOM   4633  O   MET A 285      46.120  43.260  59.480  1.00  0.00           O
ATOM   4634  N   ASN A 286      48.090  43.860  58.420  1.00  0.00           N
ATOM   4635  HN  ASN A 286      48.650  43.770  57.590  1.00  0.00           H
ATOM   4636  CA  ASN A 286      48.810  44.500  59.510  1.00  0.00           C
ATOM   4637  HA  ASN A 286      48.970  43.800  60.320  1.00  0.00           H
ATOM   4638  CB  ASN A 286      50.130  45.090  59.050  1.00  0.00           C
ATOM   4639  HB1 ASN A 286      49.970  45.850  58.240  1.00  0.00           H
ATOM   4640  HB2 ASN A 286      50.730  44.290  58.570  1.00  0.00           H
ATOM   4641  CG  ASN A 286      51.010  45.730  60.100  1.00  0.00           C
ATOM   4642  OD1 ASN A 286      51.430  45.100  61.100  1.00  0.00           O
ATOM   4643  ND2 ASN A 286      51.320  47.030  59.930  1.00  0.00           N
ATOM   4644 HD21 ASN A 286      50.710  47.630  59.400  1.00  0.00           H
ATOM   4645 HD22 ASN A 286      51.670  47.440  60.770  1.00  0.00           H
ATOM   4646  C   ASN A 286      47.990  45.700  60.140  1.00  0.00           C
ATOM   4647  O   ASN A 286      47.770  45.750  61.350  1.00  0.00           O
ATOM   4648  N   SER A 287      47.440  46.570  59.240  1.00  0.00           N
ATOM   4649  HN  SER A 287      47.770  46.600  58.300  1.00  0.00           H
ATOM   4650  CA  SER A 287      46.530  47.610  59.570  1.00  0.00           C
ATOM   4651  HA  SER A 287      46.980  48.350  60.210  1.00  0.00           H
ATOM   4652  CB  SER A 287      46.010  48.360  58.310  1.00  0.00           C
ATOM   4653  HB1 SER A 287      45.410  49.200  58.730  1.00  0.00           H
ATOM   4654  HB2 SER A 287      45.380  47.840  57.550  1.00  0.00           H
ATOM   4655  OG  SER A 287      47.150  48.970  57.560  1.00  0.00           O
ATOM   4656  HG1 SER A 287      46.810  49.170  56.680  1.00  0.00           H
ATOM   4657  C   SER A 287      45.280  47.080  60.300  1.00  0.00           C
ATOM   4658  O   SER A 287      44.810  47.690  61.230  1.00  0.00           O
ATOM   4659  N   MET A 288      44.720  45.930  59.900  1.00  0.00           N
ATOM   4660  HN  MET A 288      45.090  45.430  59.120  1.00  0.00           H
ATOM   4661  CA  MET A 288      43.640  45.360  60.590  1.00  0.00           C
ATOM   4662  HA  MET A 288      42.900  46.140  60.680  1.00  0.00           H
ATOM   4663  CB  MET A 288      42.990  44.210  59.760  1.00  0.00           C
ATOM   4664  HB1 MET A 288      42.160  43.800  60.370  1.00  0.00           H
ATOM   4665  HB2 MET A 288      43.750  43.410  59.730  1.00  0.00           H
ATOM   4666  CG  MET A 288      42.500  44.650  58.360  1.00  0.00           C
ATOM   4667  HG1 MET A 288      42.040  43.770  57.840  1.00  0.00           H
ATOM   4668  HG2 MET A 288      43.320  44.980  57.700  1.00  0.00           H
ATOM   4669  SD  MET A 288      41.120  45.950  58.370  1.00  0.00           S
ATOM   4670  CE  MET A 288      40.480  45.660  56.650  1.00  0.00           C
ATOM   4671  HE1 MET A 288      39.830  44.770  56.760  1.00  0.00           H
ATOM   4672  HE2 MET A 288      41.240  45.530  55.850  1.00  0.00           H
ATOM   4673  HE3 MET A 288      39.910  46.570  56.350  1.00  0.00           H
ATOM   4674  C   MET A 288      43.920  44.800  61.930  1.00  0.00           C
ATOM   4675  O   MET A 288      43.070  44.930  62.850  1.00  0.00           O
ATOM   4676  N   LEU A 289      45.070  44.030  62.060  1.00  0.00           N
ATOM   4677  HN  LEU A 289      45.630  43.870  61.250  1.00  0.00           H
ATOM   4678  CA  LEU A 289      45.610  43.660  63.340  1.00  0.00           C
ATOM   4679  HA  LEU A 289      44.870  43.040  63.810  1.00  0.00           H
ATOM   4680  CB  LEU A 289      46.860  42.800  63.140  1.00  0.00           C
ATOM   4681  HB1 LEU A 289      47.610  43.470  62.660  1.00  0.00           H
ATOM   4682  HB2 LEU A 289      46.740  41.990  62.380  1.00  0.00           H
ATOM   4683  CG  LEU A 289      47.420  42.090  64.360  1.00  0.00           C
ATOM   4684  HG  LEU A 289      47.490  42.740  65.260  1.00  0.00           H
ATOM   4685  CD1 LEU A 289      46.640  40.890  64.810  1.00  0.00           C
ATOM   4686 HD11 LEU A 289      46.530  40.100  64.040  1.00  0.00           H
ATOM   4687 HD12 LEU A 289      45.580  41.110  65.040  1.00  0.00           H
ATOM   4688 HD13 LEU A 289      47.190  40.350  65.600  1.00  0.00           H
ATOM   4689  CD2 LEU A 289      48.750  41.550  63.940  1.00  0.00           C
ATOM   4690 HD21 LEU A 289      49.210  40.750  64.580  1.00  0.00           H
ATOM   4691 HD22 LEU A 289      49.510  42.360  63.830  1.00  0.00           H
ATOM   4692 HD23 LEU A 289      48.720  40.870  63.060  1.00  0.00           H
ATOM   4693  C   LEU A 289      46.000  44.770  64.360  1.00  0.00           C
ATOM   4694  O   LEU A 289      45.960  44.510  65.560  1.00  0.00           O
ATOM   4695  N   ASP A 290      46.520  45.930  63.940  1.00  0.00           N
ATOM   4696  HN  ASP A 290      46.730  45.990  62.970  1.00  0.00           H
ATOM   4697  CA  ASP A 290      47.130  46.850  64.860  1.00  0.00           C
ATOM   4698  HA  ASP A 290      47.950  46.360  65.380  1.00  0.00           H
ATOM   4699  CB  ASP A 290      47.750  48.050  63.990  1.00  0.00           C
ATOM   4700  HB1 ASP A 290      48.050  48.770  64.770  1.00  0.00           H
ATOM   4701  HB2 ASP A 290      47.030  48.560  63.310  1.00  0.00           H
ATOM   4702  CG  ASP A 290      49.060  47.680  63.280  1.00  0.00           C
ATOM   4703  OD1 ASP A 290      49.570  48.430  62.490  1.00  0.00           O
ATOM   4704  OD2 ASP A 290      49.500  46.430  63.550  1.00  0.00           O
ATOM   4705  HD2 ASP A 290      50.330  46.340  63.090  1.00  0.00           H
ATOM   4706  C   ASP A 290      46.150  47.420  65.910  1.00  0.00           C
ATOM   4707  O   ASP A 290      46.570  47.500  67.070  1.00  0.00           O
ATOM   4708  N   PRO A 291      44.870  47.680  65.710  1.00  0.00           N
ATOM   4709  CD  PRO A 291      44.280  48.200  64.490  1.00  0.00           C
ATOM   4710  HD1 PRO A 291      43.790  47.430  63.860  1.00  0.00           H
ATOM   4711  HD2 PRO A 291      45.070  48.770  63.950  1.00  0.00           H
ATOM   4712  CA  PRO A 291      43.990  47.930  66.880  1.00  0.00           C
ATOM   4713  HA  PRO A 291      44.500  48.650  67.500  1.00  0.00           H
ATOM   4714  CB  PRO A 291      42.740  48.520  66.290  1.00  0.00           C
ATOM   4715  HB1 PRO A 291      42.180  49.150  67.010  1.00  0.00           H
ATOM   4716  HB2 PRO A 291      41.980  47.800  65.900  1.00  0.00           H
ATOM   4717  CG  PRO A 291      43.330  49.210  65.020  1.00  0.00           C
ATOM   4718  HG1 PRO A 291      42.520  49.390  64.260  1.00  0.00           H
ATOM   4719  HG2 PRO A 291      43.700  50.220  65.300  1.00  0.00           H
ATOM   4720  C   PRO A 291      43.770  46.690  67.730  1.00  0.00           C
ATOM   4721  O   PRO A 291      43.540  46.840  68.900  1.00  0.00           O
ATOM   4722  N   VAL A 292      43.770  45.470  67.080  1.00  0.00           N
ATOM   4723  HN  VAL A 292      44.160  45.380  66.160  1.00  0.00           H
ATOM   4724  CA  VAL A 292      43.700  44.200  67.850  1.00  0.00           C
ATOM   4725  HA  VAL A 292      42.810  44.290  68.460  1.00  0.00           H
ATOM   4726  CB  VAL A 292      43.430  42.970  66.910  1.00  0.00           C
ATOM   4727  HB  VAL A 292      44.260  42.960  66.170  1.00  0.00           H
ATOM   4728  CG1 VAL A 292      43.590  41.630  67.710  1.00  0.00           C
ATOM   4729 HG11 VAL A 292      44.650  41.350  67.930  1.00  0.00           H
ATOM   4730 HG12 VAL A 292      43.060  40.780  67.220  1.00  0.00           H
ATOM   4731 HG13 VAL A 292      43.050  41.700  68.680  1.00  0.00           H
ATOM   4732  CG2 VAL A 292      42.080  43.200  66.190  1.00  0.00           C
ATOM   4733 HG21 VAL A 292      42.060  44.130  65.580  1.00  0.00           H
ATOM   4734 HG22 VAL A 292      41.240  43.280  66.920  1.00  0.00           H
ATOM   4735 HG23 VAL A 292      41.830  42.350  65.520  1.00  0.00           H
ATOM   4736  C   VAL A 292      44.760  43.950  68.940  1.00  0.00           C
ATOM   4737  O   VAL A 292      44.470  43.490  70.050  1.00  0.00           O
ATOM   4738  N   VAL A 293      46.020  44.360  68.610  1.00  0.00           N
ATOM   4739  HN  VAL A 293      46.200  44.670  67.670  1.00  0.00           H
ATOM   4740  CA  VAL A 293      47.010  44.440  69.690  1.00  0.00           C
ATOM   4741  HA  VAL A 293      47.030  43.570  70.320  1.00  0.00           H
ATOM   4742  CB  VAL A 293      48.440  44.480  69.060  1.00  0.00           C
ATOM   4743  HB  VAL A 293      48.360  45.500  68.630  1.00  0.00           H
ATOM   4744  CG1 VAL A 293      49.550  44.420  70.120  1.00  0.00           C
ATOM   4745 HG11 VAL A 293      49.340  45.110  70.980  1.00  0.00           H
ATOM   4746 HG12 VAL A 293      50.560  44.620  69.720  1.00  0.00           H
ATOM   4747 HG13 VAL A 293      49.650  43.360  70.390  1.00  0.00           H
ATOM   4748  CG2 VAL A 293      48.730  43.410  68.050  1.00  0.00           C
ATOM   4749 HG21 VAL A 293      48.690  42.440  68.590  1.00  0.00           H
ATOM   4750 HG22 VAL A 293      49.750  43.650  67.670  1.00  0.00           H
ATOM   4751 HG23 VAL A 293      47.950  43.550  67.270  1.00  0.00           H
ATOM   4752  C   VAL A 293      46.760  45.490  70.670  1.00  0.00           C
ATOM   4753  O   VAL A 293      47.140  45.360  71.850  1.00  0.00           O
ATOM   4754  N   TYR A 294      46.170  46.630  70.300  1.00  0.00           N
ATOM   4755  HN  TYR A 294      45.850  46.720  69.360  1.00  0.00           H
ATOM   4756  CA  TYR A 294      45.860  47.810  71.150  1.00  0.00           C
ATOM   4757  HA  TYR A 294      46.780  48.050  71.660  1.00  0.00           H
ATOM   4758  CB  TYR A 294      45.460  48.980  70.090  1.00  0.00           C
ATOM   4759  HB1 TYR A 294      44.370  48.930  69.900  1.00  0.00           H
ATOM   4760  HB2 TYR A 294      45.950  48.710  69.130  1.00  0.00           H
ATOM   4761  CG  TYR A 294      45.770  50.370  70.390  1.00  0.00           C
ATOM   4762  CD1 TYR A 294      46.310  51.150  69.400  1.00  0.00           C
ATOM   4763  HD1 TYR A 294      46.630  50.710  68.460  1.00  0.00           H
ATOM   4764  CE1 TYR A 294      46.510  52.530  69.560  1.00  0.00           C
ATOM   4765  HE1 TYR A 294      47.020  53.150  68.840  1.00  0.00           H
ATOM   4766  CZ  TYR A 294      46.170  53.150  70.800  1.00  0.00           C
ATOM   4767  OH  TYR A 294      46.320  54.590  70.970  1.00  0.00           O
ATOM   4768  HH  TYR A 294      45.580  54.990  71.420  1.00  0.00           H
ATOM   4769  CD2 TYR A 294      45.320  51.000  71.600  1.00  0.00           C
ATOM   4770  HD2 TYR A 294      44.890  50.410  72.400  1.00  0.00           H
ATOM   4771  CE2 TYR A 294      45.590  52.370  71.830  1.00  0.00           C
ATOM   4772  HE2 TYR A 294      45.240  52.800  72.760  1.00  0.00           H
ATOM   4773  C   TYR A 294      44.770  47.430  72.180  1.00  0.00           C
ATOM   4774  O   TYR A 294      44.860  47.690  73.380  1.00  0.00           O
ATOM   4775  N   TYR A 295      43.710  46.780  71.690  1.00  0.00           N
ATOM   4776  HN  TYR A 295      43.470  46.680  70.730  1.00  0.00           H
ATOM   4777  CA  TYR A 295      42.520  46.310  72.500  1.00  0.00           C
ATOM   4778  HA  TYR A 295      42.050  47.170  72.940  1.00  0.00           H
ATOM   4779  CB  TYR A 295      41.390  45.630  71.600  1.00  0.00           C
ATOM   4780  HB1 TYR A 295      40.520  45.330  72.220  1.00  0.00           H
ATOM   4781  HB2 TYR A 295      41.700  44.680  71.120  1.00  0.00           H
ATOM   4782  CG  TYR A 295      40.870  46.510  70.530  1.00  0.00           C
ATOM   4783  CD1 TYR A 295      40.580  45.900  69.280  1.00  0.00           C
ATOM   4784  HD1 TYR A 295      40.540  44.820  69.300  1.00  0.00           H
ATOM   4785  CE1 TYR A 295      39.960  46.540  68.200  1.00  0.00           C
ATOM   4786  HE1 TYR A 295      39.730  45.910  67.360  1.00  0.00           H
ATOM   4787  CZ  TYR A 295      39.730  47.930  68.290  1.00  0.00           C
ATOM   4788  OH  TYR A 295      39.240  48.650  67.200  1.00  0.00           O
ATOM   4789  HH  TYR A 295      38.600  48.080  66.770  1.00  0.00           H
ATOM   4790  CD2 TYR A 295      40.600  47.910  70.580  1.00  0.00           C
ATOM   4791  HD2 TYR A 295      40.850  48.380  71.520  1.00  0.00           H
ATOM   4792  CE2 TYR A 295      40.090  48.600  69.500  1.00  0.00           C
ATOM   4793  HE2 TYR A 295      40.030  49.680  69.490  1.00  0.00           H
ATOM   4794  C   TYR A 295      42.820  45.300  73.600  1.00  0.00           C
ATOM   4795  O   TYR A 295      42.230  45.280  74.640  1.00  0.00           O
ATOM   4796  N   PHE A 296      43.740  44.420  73.230  1.00  0.00           N
ATOM   4797  HN  PHE A 296      44.130  44.430  72.310  1.00  0.00           H
ATOM   4798  CA  PHE A 296      44.080  43.270  74.020  1.00  0.00           C
ATOM   4799  HA  PHE A 296      43.220  43.180  74.670  1.00  0.00           H
ATOM   4800  CB  PHE A 296      44.210  42.030  73.140  1.00  0.00           C
ATOM   4801  HB1 PHE A 296      44.400  41.160  73.790  1.00  0.00           H
ATOM   4802  HB2 PHE A 296      45.020  42.280  72.410  1.00  0.00           H
ATOM   4803  CG  PHE A 296      42.950  41.540  72.420  1.00  0.00           C
ATOM   4804  CD1 PHE A 296      41.650  42.000  72.790  1.00  0.00           C
ATOM   4805  HD1 PHE A 296      41.670  42.740  73.580  1.00  0.00           H
ATOM   4806  CE1 PHE A 296      40.600  41.430  72.130  1.00  0.00           C
ATOM   4807  HE1 PHE A 296      39.600  41.670  72.470  1.00  0.00           H
ATOM   4808  CZ  PHE A 296      40.690  40.490  71.180  1.00  0.00           C
ATOM   4809  HZ  PHE A 296      39.770  40.080  70.780  1.00  0.00           H
ATOM   4810  CD2 PHE A 296      43.120  40.540  71.400  1.00  0.00           C
ATOM   4811  HD2 PHE A 296      44.120  40.260  71.140  1.00  0.00           H
ATOM   4812  CE2 PHE A 296      41.910  40.120  70.650  1.00  0.00           C
ATOM   4813  HE2 PHE A 296      41.990  39.370  69.860  1.00  0.00           H
ATOM   4814  C   PHE A 296      45.440  43.380  74.830  1.00  0.00           C
ATOM   4815  O   PHE A 296      46.160  42.440  75.200  1.00  0.00           O
ATOM   4816  N   SER A 297      45.860  44.660  74.970  1.00  0.00           N
ATOM   4817  HN  SER A 297      45.340  45.400  74.560  1.00  0.00           H
ATOM   4818  CA  SER A 297      47.050  44.980  75.750  1.00  0.00           C
ATOM   4819  HA  SER A 297      47.260  44.140  76.400  1.00  0.00           H
ATOM   4820  CB  SER A 297      48.180  45.620  74.940  1.00  0.00           C
ATOM   4821  HB1 SER A 297      48.550  44.820  74.260  1.00  0.00           H
ATOM   4822  HB2 SER A 297      48.980  46.030  75.600  1.00  0.00           H
ATOM   4823  OG  SER A 297      47.890  46.680  74.040  1.00  0.00           O
ATOM   4824  HG1 SER A 297      47.460  46.320  73.260  1.00  0.00           H
ATOM   4825  C   SER A 297      46.620  46.020  76.760  1.00  0.00           C
ATOM   4826  O   SER A 297      45.650  46.750  76.610  1.00  0.00           O
ATOM   4827  N   SER A 298      47.240  45.970  77.920  1.00  0.00           N
ATOM   4828  HN  SER A 298      47.960  45.310  78.090  1.00  0.00           H
ATOM   4829  CA  SER A 298      46.800  46.670  79.080  1.00  0.00           C
ATOM   4830  HA  SER A 298      45.800  46.260  79.190  1.00  0.00           H
ATOM   4831  CB  SER A 298      47.610  46.160  80.290  1.00  0.00           C
ATOM   4832  HB1 SER A 298      48.620  46.640  80.220  1.00  0.00           H
ATOM   4833  HB2 SER A 298      47.830  45.070  80.250  1.00  0.00           H
ATOM   4834  OG  SER A 298      47.150  46.600  81.590  1.00  0.00           O
ATOM   4835  HG1 SER A 298      46.340  46.090  81.640  1.00  0.00           H
ATOM   4836  C   SER A 298      46.830  48.130  78.870  1.00  0.00           C
ATOM   4837  O   SER A 298      47.770  48.540  78.170  1.00  0.00           O
ATOM   4838  N   PRO A 299      45.900  48.970  79.450  1.00  0.00           N
ATOM   4839  CD  PRO A 299      44.600  48.410  79.850  1.00  0.00           C
ATOM   4840  HD1 PRO A 299      44.740  47.920  80.830  1.00  0.00           H
ATOM   4841  HD2 PRO A 299      44.110  47.760  79.090  1.00  0.00           H
ATOM   4842  CA  PRO A 299      45.880  50.400  79.370  1.00  0.00           C
ATOM   4843  HA  PRO A 299      45.620  50.590  78.340  1.00  0.00           H
ATOM   4844  CB  PRO A 299      44.810  50.650  80.400  1.00  0.00           C
ATOM   4845  HB1 PRO A 299      44.330  51.630  80.560  1.00  0.00           H
ATOM   4846  HB2 PRO A 299      45.180  50.340  81.410  1.00  0.00           H
ATOM   4847  CG  PRO A 299      43.750  49.630  79.970  1.00  0.00           C
ATOM   4848  HG1 PRO A 299      42.930  49.480  80.710  1.00  0.00           H
ATOM   4849  HG2 PRO A 299      43.470  49.930  78.940  1.00  0.00           H
ATOM   4850  C   PRO A 299      47.220  51.100  79.680  1.00  0.00           C
ATOM   4851  O   PRO A 299      47.780  50.970  80.740  1.00  0.00           O
ATOM   4852  N   SER A 300      47.770  51.880  78.710  1.00  0.00           N
ATOM   4853  HN  SER A 300      47.250  52.240  77.940  1.00  0.00           H
ATOM   4854  CA  SER A 300      49.040  52.590  78.850  1.00  0.00           C
ATOM   4855  HA  SER A 300      49.220  53.330  78.080  1.00  0.00           H
ATOM   4856  CB  SER A 300      49.110  53.610  80.040  1.00  0.00           C
ATOM   4857  HB1 SER A 300      50.150  53.970  80.180  1.00  0.00           H
ATOM   4858  HB2 SER A 300      48.910  52.980  80.930  1.00  0.00           H
ATOM   4859  OG  SER A 300      48.230  54.740  79.960  1.00  0.00           O
ATOM   4860  HG1 SER A 300      48.510  55.300  79.230  1.00  0.00           H
ATOM   4861  C   SER A 300      50.310  51.730  78.600  1.00  0.00           C
ATOM   4862  O   SER A 300      51.450  52.080  78.740  1.00  0.00           O
ATOM   4863  NT  SER A 300      50.020  50.550  78.060  1.00  0.00           N
ATOM   4864  HNT SER A 300      49.070  50.270  77.910  1.00  0.00           H
ATOM   4865  CAT SER A 300      50.990  49.570  77.610  1.00  0.00           C
ATOM   4866  HT1 SER A 300      51.970  50.080  77.450  1.00  0.00           H
ATOM   4867  HT2 SER A 300      50.810  49.250  76.570  1.00  0.00           H
ATOM   4868  HT3 SER A 300      51.110  48.690  78.260  1.00  0.00           H
TER
ENDMDL
