# Supplementary material for: Structural basis of hydroxycarboxylic acid receptor signaling mechanisms through ligand binding
Source: Nat Commun. 2023 Sep 22;14:5899. doi: 10.1038/s41467-023-41650-7 (PMC10516952; doi:10.1038/s41467-023-41650-7)
Supplement: Supplementary file 4 — Source Data [file 41467_2023_41650_MOESM4_ESM.zip › source file/molecular dynamics simulations trajectories/without_gsk_run2/without_gsk_run2_500ns.pdb]

REMARK    GENERATED BY TRJCONV
TITLE     Title t= 500000.00000 step= 250000000
REMARK    THIS IS A SIMULATION BOX
CRYST1   96.423   96.423  110.655  90.00  90.00  90.00 P 1           1
MODEL        1
ATOM      1  CAY HSD A   9      51.540  41.180  30.250  1.00  0.00           C
ATOM      2  HY1 HSD A   9      52.400  40.480  30.200  1.00  0.00           H
ATOM      3  HY2 HSD A   9      50.580  40.630  30.170  1.00  0.00           H
ATOM      4  HY3 HSD A   9      51.550  41.690  31.240  1.00  0.00           H
ATOM      5  CY  HSD A   9      51.700  42.040  29.120  1.00  0.00           C
ATOM      6  OY  HSD A   9      52.720  42.100  28.470  1.00  0.00           O
ATOM      7  N   HSD A   9      50.630  42.800  28.960  1.00  0.00           N
ATOM      8  HN  HSD A   9      49.960  42.830  29.710  1.00  0.00           H
ATOM      9  CA  HSD A   9      50.420  43.860  27.940  1.00  0.00           C
ATOM     10  HA  HSD A   9      50.720  43.430  26.990  1.00  0.00           H
ATOM     11  CB  HSD A   9      48.980  44.320  28.000  1.00  0.00           C
ATOM     12  HB1 HSD A   9      48.710  45.080  27.240  1.00  0.00           H
ATOM     13  HB2 HSD A   9      48.730  44.600  29.060  1.00  0.00           H
ATOM     14  ND1 HSD A   9      47.840  42.800  26.470  1.00  0.00           N
ATOM     15  HD1 HSD A   9      48.370  43.060  25.660  1.00  0.00           H
ATOM     16  CG  HSD A   9      48.120  43.120  27.740  1.00  0.00           C
ATOM     17  CE1 HSD A   9      46.750  41.940  26.500  1.00  0.00           C
ATOM     18  HE1 HSD A   9      46.130  41.670  25.650  1.00  0.00           H
ATOM     19  NE2 HSD A   9      46.360  41.680  27.730  1.00  0.00           N
ATOM     20  CD2 HSD A   9      47.210  42.440  28.540  1.00  0.00           C
ATOM     21  HD2 HSD A   9      47.050  42.510  29.610  1.00  0.00           H
ATOM     22  C   HSD A   9      51.330  45.050  28.090  1.00  0.00           C
ATOM     23  O   HSD A   9      51.280  45.660  29.120  1.00  0.00           O
ATOM     24  N   PHE A  10      52.060  45.500  27.060  1.00  0.00           N
ATOM     25  HN  PHE A  10      52.180  44.890  26.280  1.00  0.00           H
ATOM     26  CA  PHE A  10      52.690  46.820  27.010  1.00  0.00           C
ATOM     27  HA  PHE A  10      53.210  47.020  27.950  1.00  0.00           H
ATOM     28  CB  PHE A  10      53.710  46.830  25.830  1.00  0.00           C
ATOM     29  HB1 PHE A  10      54.060  47.870  25.620  1.00  0.00           H
ATOM     30  HB2 PHE A  10      53.190  46.430  24.920  1.00  0.00           H
ATOM     31  CG  PHE A  10      54.960  46.080  26.130  1.00  0.00           C
ATOM     32  CD1 PHE A  10      55.250  44.930  25.500  1.00  0.00           C
ATOM     33  HD1 PHE A  10      54.550  44.550  24.760  1.00  0.00           H
ATOM     34  CE1 PHE A  10      56.460  44.220  25.710  1.00  0.00           C
ATOM     35  HE1 PHE A  10      56.740  43.250  25.340  1.00  0.00           H
ATOM     36  CZ  PHE A  10      57.390  44.760  26.680  1.00  0.00           C
ATOM     37  HZ  PHE A  10      58.290  44.210  26.890  1.00  0.00           H
ATOM     38  CD2 PHE A  10      55.950  46.680  26.900  1.00  0.00           C
ATOM     39  HD2 PHE A  10      55.740  47.600  27.410  1.00  0.00           H
ATOM     40  CE2 PHE A  10      57.100  45.950  27.270  1.00  0.00           C
ATOM     41  HE2 PHE A  10      57.740  46.420  28.010  1.00  0.00           H
ATOM     42  C   PHE A  10      51.810  48.020  26.760  1.00  0.00           C
ATOM     43  O   PHE A  10      51.440  48.400  25.660  1.00  0.00           O
ATOM     44  N   LEU A  11      51.370  48.740  27.840  1.00  0.00           N
ATOM     45  HN  LEU A  11      51.720  48.540  28.760  1.00  0.00           H
ATOM     46  CA  LEU A  11      50.630  49.930  27.740  1.00  0.00           C
ATOM     47  HA  LEU A  11      50.480  50.430  26.800  1.00  0.00           H
ATOM     48  CB  LEU A  11      49.250  49.470  28.400  1.00  0.00           C
ATOM     49  HB1 LEU A  11      48.470  50.250  28.270  1.00  0.00           H
ATOM     50  HB2 LEU A  11      49.420  49.080  29.430  1.00  0.00           H
ATOM     51  CG  LEU A  11      48.600  48.280  27.630  1.00  0.00           C
ATOM     52  HG  LEU A  11      49.260  47.380  27.600  1.00  0.00           H
ATOM     53  CD1 LEU A  11      47.390  47.670  28.230  1.00  0.00           C
ATOM     54 HD11 LEU A  11      47.510  47.120  29.190  1.00  0.00           H
ATOM     55 HD12 LEU A  11      47.130  46.840  27.540  1.00  0.00           H
ATOM     56 HD13 LEU A  11      46.510  48.360  28.260  1.00  0.00           H
ATOM     57  CD2 LEU A  11      48.150  48.600  26.140  1.00  0.00           C
ATOM     58 HD21 LEU A  11      49.030  48.830  25.510  1.00  0.00           H
ATOM     59 HD22 LEU A  11      47.530  49.520  26.170  1.00  0.00           H
ATOM     60 HD23 LEU A  11      47.480  47.850  25.680  1.00  0.00           H
ATOM     61  C   LEU A  11      51.410  50.980  28.570  1.00  0.00           C
ATOM     62  O   LEU A  11      52.260  50.680  29.360  1.00  0.00           O
ATOM     63  N   GLU A  12      51.090  52.270  28.350  1.00  0.00           N
ATOM     64  HN  GLU A  12      50.220  52.430  27.890  1.00  0.00           H
ATOM     65  CA  GLU A  12      51.740  53.430  28.930  1.00  0.00           C
ATOM     66  HA  GLU A  12      52.740  53.120  29.150  1.00  0.00           H
ATOM     67  CB  GLU A  12      51.890  54.540  27.920  1.00  0.00           C
ATOM     68  HB1 GLU A  12      52.380  55.400  28.430  1.00  0.00           H
ATOM     69  HB2 GLU A  12      50.940  54.930  27.510  1.00  0.00           H
ATOM     70  CG  GLU A  12      52.700  53.980  26.680  1.00  0.00           C
ATOM     71  HG1 GLU A  12      52.090  53.120  26.320  1.00  0.00           H
ATOM     72  HG2 GLU A  12      53.720  53.690  27.000  1.00  0.00           H
ATOM     73  CD  GLU A  12      52.850  54.990  25.540  1.00  0.00           C
ATOM     74  OE1 GLU A  12      51.960  55.780  25.220  1.00  0.00           O
ATOM     75  OE2 GLU A  12      54.000  55.110  24.920  1.00  0.00           O
ATOM     76  C   GLU A  12      51.110  53.870  30.310  1.00  0.00           C
ATOM     77  O   GLU A  12      50.000  54.360  30.300  1.00  0.00           O
ATOM     78  N   ILE A  13      51.910  53.830  31.390  1.00  0.00           N
ATOM     79  HN  ILE A  13      52.820  53.430  31.310  1.00  0.00           H
ATOM     80  CA  ILE A  13      51.540  54.290  32.710  1.00  0.00           C
ATOM     81  HA  ILE A  13      50.520  54.630  32.660  1.00  0.00           H
ATOM     82  CB  ILE A  13      51.580  53.090  33.700  1.00  0.00           C
ATOM     83  HB  ILE A  13      52.580  52.600  33.750  1.00  0.00           H
ATOM     84  CG2 ILE A  13      51.410  53.570  35.190  1.00  0.00           C
ATOM     85 HG21 ILE A  13      52.120  54.370  35.510  1.00  0.00           H
ATOM     86 HG22 ILE A  13      51.550  52.660  35.820  1.00  0.00           H
ATOM     87 HG23 ILE A  13      50.410  54.050  35.270  1.00  0.00           H
ATOM     88  CG1 ILE A  13      50.560  52.080  33.330  1.00  0.00           C
ATOM     89 HG11 ILE A  13      49.750  52.580  32.750  1.00  0.00           H
ATOM     90 HG12 ILE A  13      50.100  51.720  34.280  1.00  0.00           H
ATOM     91  CD  ILE A  13      51.220  50.830  32.630  1.00  0.00           C
ATOM     92  HD1 ILE A  13      52.120  51.110  32.030  1.00  0.00           H
ATOM     93  HD2 ILE A  13      50.470  50.290  32.020  1.00  0.00           H
ATOM     94  HD3 ILE A  13      51.590  50.110  33.390  1.00  0.00           H
ATOM     95  C   ILE A  13      52.500  55.350  33.070  1.00  0.00           C
ATOM     96  O   ILE A  13      53.710  55.160  32.860  1.00  0.00           O
ATOM     97  N   ASP A  14      52.060  56.550  33.530  1.00  0.00           N
ATOM     98  HN  ASP A  14      51.130  56.490  33.890  1.00  0.00           H
ATOM     99  CA  ASP A  14      52.680  57.790  33.630  1.00  0.00           C
ATOM    100  HA  ASP A  14      51.880  58.500  33.640  1.00  0.00           H
ATOM    101  CB  ASP A  14      53.430  57.800  35.020  1.00  0.00           C
ATOM    102  HB1 ASP A  14      54.060  58.710  35.070  1.00  0.00           H
ATOM    103  HB2 ASP A  14      54.170  56.980  35.110  1.00  0.00           H
ATOM    104  CG  ASP A  14      52.480  57.780  36.160  1.00  0.00           C
ATOM    105  OD1 ASP A  14      51.250  57.910  35.910  1.00  0.00           O
ATOM    106  OD2 ASP A  14      52.950  57.660  37.290  1.00  0.00           O
ATOM    107  C   ASP A  14      53.630  58.090  32.480  1.00  0.00           C
ATOM    108  O   ASP A  14      54.820  58.410  32.620  1.00  0.00           O
ATOM    109  N   LYS A  15      53.160  57.980  31.220  1.00  0.00           N
ATOM    110  HN  LYS A  15      52.240  57.610  31.100  1.00  0.00           H
ATOM    111  CA  LYS A  15      53.890  58.220  30.000  1.00  0.00           C
ATOM    112  HA  LYS A  15      53.140  58.120  29.230  1.00  0.00           H
ATOM    113  CB  LYS A  15      54.490  59.650  29.760  1.00  0.00           C
ATOM    114  HB1 LYS A  15      55.250  59.770  28.970  1.00  0.00           H
ATOM    115  HB2 LYS A  15      55.040  59.840  30.710  1.00  0.00           H
ATOM    116  CG  LYS A  15      53.470  60.710  29.580  1.00  0.00           C
ATOM    117  HG1 LYS A  15      53.970  61.700  29.580  1.00  0.00           H
ATOM    118  HG2 LYS A  15      52.770  60.900  30.420  1.00  0.00           H
ATOM    119  CD  LYS A  15      52.640  60.670  28.290  1.00  0.00           C
ATOM    120  HD1 LYS A  15      52.010  61.580  28.260  1.00  0.00           H
ATOM    121  HD2 LYS A  15      51.980  59.780  28.350  1.00  0.00           H
ATOM    122  CE  LYS A  15      53.450  60.540  27.010  1.00  0.00           C
ATOM    123  HE1 LYS A  15      54.220  59.750  27.190  1.00  0.00           H
ATOM    124  HE2 LYS A  15      54.130  61.390  26.810  1.00  0.00           H
ATOM    125  NZ  LYS A  15      52.640  60.120  25.840  1.00  0.00           N
ATOM    126  HZ1 LYS A  15      52.900  59.160  25.540  1.00  0.00           H
ATOM    127  HZ2 LYS A  15      52.780  60.770  25.040  1.00  0.00           H
ATOM    128  HZ3 LYS A  15      51.620  60.140  26.060  1.00  0.00           H
ATOM    129  C   LYS A  15      54.970  57.190  29.670  1.00  0.00           C
ATOM    130  O   LYS A  15      55.560  57.170  28.580  1.00  0.00           O
ATOM    131  N   LYS A  16      55.280  56.210  30.560  1.00  0.00           N
ATOM    132  HN  LYS A  16      54.890  56.260  31.470  1.00  0.00           H
ATOM    133  CA  LYS A  16      56.240  55.220  30.450  1.00  0.00           C
ATOM    134  HA  LYS A  16      57.100  55.500  29.870  1.00  0.00           H
ATOM    135  CB  LYS A  16      56.820  54.860  31.770  1.00  0.00           C
ATOM    136  HB1 LYS A  16      57.710  54.300  31.450  1.00  0.00           H
ATOM    137  HB2 LYS A  16      56.230  54.230  32.470  1.00  0.00           H
ATOM    138  CG  LYS A  16      57.330  56.060  32.650  1.00  0.00           C
ATOM    139  HG1 LYS A  16      57.810  55.680  33.570  1.00  0.00           H
ATOM    140  HG2 LYS A  16      56.440  56.610  33.050  1.00  0.00           H
ATOM    141  CD  LYS A  16      58.420  56.930  31.900  1.00  0.00           C
ATOM    142  HD1 LYS A  16      58.110  57.100  30.840  1.00  0.00           H
ATOM    143  HD2 LYS A  16      59.340  56.330  31.710  1.00  0.00           H
ATOM    144  CE  LYS A  16      58.940  58.250  32.480  1.00  0.00           C
ATOM    145  HE1 LYS A  16      59.650  58.730  31.770  1.00  0.00           H
ATOM    146  HE2 LYS A  16      59.360  58.040  33.490  1.00  0.00           H
ATOM    147  NZ  LYS A  16      57.820  59.220  32.660  1.00  0.00           N
ATOM    148  HZ1 LYS A  16      57.830  59.660  33.610  1.00  0.00           H
ATOM    149  HZ2 LYS A  16      56.910  58.720  32.600  1.00  0.00           H
ATOM    150  HZ3 LYS A  16      57.780  59.990  31.970  1.00  0.00           H
ATOM    151  C   LYS A  16      55.520  54.010  29.970  1.00  0.00           C
ATOM    152  O   LYS A  16      54.640  53.550  30.660  1.00  0.00           O
ATOM    153  N   ASN A  17      55.960  53.410  28.880  1.00  0.00           N
ATOM    154  HN  ASN A  17      56.650  53.900  28.360  1.00  0.00           H
ATOM    155  CA  ASN A  17      55.550  52.090  28.360  1.00  0.00           C
ATOM    156  HA  ASN A  17      54.490  52.100  28.170  1.00  0.00           H
ATOM    157  CB  ASN A  17      56.290  51.900  26.920  1.00  0.00           C
ATOM    158  HB1 ASN A  17      57.370  51.670  26.810  1.00  0.00           H
ATOM    159  HB2 ASN A  17      56.120  52.900  26.480  1.00  0.00           H
ATOM    160  CG  ASN A  17      55.540  50.870  26.050  1.00  0.00           C
ATOM    161  OD1 ASN A  17      54.360  50.680  26.200  1.00  0.00           O
ATOM    162  ND2 ASN A  17      56.140  50.210  25.060  1.00  0.00           N
ATOM    163 HD21 ASN A  17      55.600  49.460  24.690  1.00  0.00           H
ATOM    164 HD22 ASN A  17      57.080  50.480  24.860  1.00  0.00           H
ATOM    165  C   ASN A  17      55.910  50.900  29.280  1.00  0.00           C
ATOM    166  O   ASN A  17      57.050  50.430  29.250  1.00  0.00           O
ATOM    167  N   CYS A  18      54.990  50.320  30.030  1.00  0.00           N
ATOM    168  HN  CYS A  18      54.110  50.770  29.970  1.00  0.00           H
ATOM    169  CA  CYS A  18      55.120  49.310  31.110  1.00  0.00           C
ATOM    170  HA  CYS A  18      56.080  48.830  31.020  1.00  0.00           H
ATOM    171  CB  CYS A  18      55.050  49.780  32.590  1.00  0.00           C
ATOM    172  HB1 CYS A  18      55.260  49.000  33.350  1.00  0.00           H
ATOM    173  HB2 CYS A  18      54.020  50.180  32.710  1.00  0.00           H
ATOM    174  SG  CYS A  18      56.280  51.080  32.680  1.00  0.00           S
ATOM    175  C   CYS A  18      54.230  48.140  30.920  1.00  0.00           C
ATOM    176  O   CYS A  18      53.160  48.180  30.200  1.00  0.00           O
ATOM    177  N   CYS A  19      54.590  46.940  31.470  1.00  0.00           N
ATOM    178  HN  CYS A  19      55.420  46.880  32.020  1.00  0.00           H
ATOM    179  CA  CYS A  19      53.790  45.740  31.420  1.00  0.00           C
ATOM    180  HA  CYS A  19      53.390  45.790  30.420  1.00  0.00           H
ATOM    181  CB  CYS A  19      54.560  44.390  31.520  1.00  0.00           C
ATOM    182  HB1 CYS A  19      53.970  43.560  31.110  1.00  0.00           H
ATOM    183  HB2 CYS A  19      54.710  44.140  32.590  1.00  0.00           H
ATOM    184  SG  CYS A  19      56.130  44.460  30.560  1.00  0.00           S
ATOM    185  C   CYS A  19      52.700  45.710  32.430  1.00  0.00           C
ATOM    186  O   CYS A  19      53.010  45.650  33.620  1.00  0.00           O
ATOM    187  N   VAL A  20      51.440  45.580  31.990  1.00  0.00           N
ATOM    188  HN  VAL A  20      51.200  45.610  31.020  1.00  0.00           H
ATOM    189  CA  VAL A  20      50.270  45.430  32.860  1.00  0.00           C
ATOM    190  HA  VAL A  20      50.590  45.560  33.880  1.00  0.00           H
ATOM    191  CB  VAL A  20      49.030  46.340  32.510  1.00  0.00           C
ATOM    192  HB  VAL A  20      48.550  46.010  31.570  1.00  0.00           H
ATOM    193  CG1 VAL A  20      47.980  46.380  33.670  1.00  0.00           C
ATOM    194 HG11 VAL A  20      48.520  46.520  34.640  1.00  0.00           H
ATOM    195 HG12 VAL A  20      47.430  45.410  33.760  1.00  0.00           H
ATOM    196 HG13 VAL A  20      47.230  47.180  33.620  1.00  0.00           H
ATOM    197  CG2 VAL A  20      49.440  47.820  32.220  1.00  0.00           C
ATOM    198 HG21 VAL A  20      48.600  48.440  31.880  1.00  0.00           H
ATOM    199 HG22 VAL A  20      50.240  47.920  31.460  1.00  0.00           H
ATOM    200 HG23 VAL A  20      49.850  48.300  33.130  1.00  0.00           H
ATOM    201  C   VAL A  20      49.800  44.030  32.600  1.00  0.00           C
ATOM    202  O   VAL A  20      49.480  43.680  31.480  1.00  0.00           O
ATOM    203  N   PHE A  21      49.690  43.170  33.590  1.00  0.00           N
ATOM    204  HN  PHE A  21      49.710  43.580  34.500  1.00  0.00           H
ATOM    205  CA  PHE A  21      49.320  41.790  33.580  1.00  0.00           C
ATOM    206  HA  PHE A  21      49.490  41.410  32.590  1.00  0.00           H
ATOM    207  CB  PHE A  21      50.160  40.980  34.600  1.00  0.00           C
ATOM    208  HB1 PHE A  21      49.780  39.970  34.860  1.00  0.00           H
ATOM    209  HB2 PHE A  21      49.990  41.530  35.560  1.00  0.00           H
ATOM    210  CG  PHE A  21      51.530  40.850  34.180  1.00  0.00           C
ATOM    211  CD1 PHE A  21      52.500  41.840  34.480  1.00  0.00           C
ATOM    212  HD1 PHE A  21      52.200  42.780  34.910  1.00  0.00           H
ATOM    213  CE1 PHE A  21      53.840  41.710  34.040  1.00  0.00           C
ATOM    214  HE1 PHE A  21      54.560  42.510  34.140  1.00  0.00           H
ATOM    215  CZ  PHE A  21      54.230  40.530  33.470  1.00  0.00           C
ATOM    216  HZ  PHE A  21      55.270  40.340  33.270  1.00  0.00           H
ATOM    217  CD2 PHE A  21      51.990  39.630  33.630  1.00  0.00           C
ATOM    218  HD2 PHE A  21      51.280  38.860  33.370  1.00  0.00           H
ATOM    219  CE2 PHE A  21      53.350  39.440  33.320  1.00  0.00           C
ATOM    220  HE2 PHE A  21      53.700  38.500  32.930  1.00  0.00           H
ATOM    221  C   PHE A  21      47.820  41.640  33.810  1.00  0.00           C
ATOM    222  O   PHE A  21      47.160  42.640  34.170  1.00  0.00           O
ATOM    223  N   ARG A  22      47.270  40.440  33.570  1.00  0.00           N
ATOM    224  HN  ARG A  22      47.730  39.650  33.180  1.00  0.00           H
ATOM    225  CA  ARG A  22      45.850  40.100  33.640  1.00  0.00           C
ATOM    226  HA  ARG A  22      45.250  40.950  33.930  1.00  0.00           H
ATOM    227  CB  ARG A  22      45.240  39.860  32.230  1.00  0.00           C
ATOM    228  HB1 ARG A  22      44.240  39.380  32.230  1.00  0.00           H
ATOM    229  HB2 ARG A  22      46.000  39.180  31.780  1.00  0.00           H
ATOM    230  CG  ARG A  22      45.150  41.260  31.460  1.00  0.00           C
ATOM    231  HG1 ARG A  22      44.970  41.060  30.390  1.00  0.00           H
ATOM    232  HG2 ARG A  22      46.130  41.770  31.610  1.00  0.00           H
ATOM    233  CD  ARG A  22      44.060  42.180  32.070  1.00  0.00           C
ATOM    234  HD1 ARG A  22      44.400  42.630  33.020  1.00  0.00           H
ATOM    235  HD2 ARG A  22      43.090  41.650  32.060  1.00  0.00           H
ATOM    236  NE  ARG A  22      43.830  43.360  31.200  1.00  0.00           N
ATOM    237  HE  ARG A  22      43.940  43.190  30.220  1.00  0.00           H
ATOM    238  CZ  ARG A  22      42.980  44.330  31.420  1.00  0.00           C
ATOM    239  NH1 ARG A  22      42.240  44.380  32.510  1.00  0.00           N
ATOM    240 HH11 ARG A  22      41.330  44.770  32.360  1.00  0.00           H
ATOM    241 HH12 ARG A  22      42.450  43.740  33.250  1.00  0.00           H
ATOM    242  NH2 ARG A  22      42.610  45.060  30.350  1.00  0.00           N
ATOM    243 HH21 ARG A  22      42.900  44.820  29.430  1.00  0.00           H
ATOM    244 HH22 ARG A  22      41.810  45.650  30.450  1.00  0.00           H
ATOM    245  C   ARG A  22      45.460  38.810  34.460  1.00  0.00           C
ATOM    246  O   ARG A  22      44.300  38.500  34.540  1.00  0.00           O
ATOM    247  N   ASP A  23      46.470  38.130  34.970  1.00  0.00           N
ATOM    248  HN  ASP A  23      47.410  38.370  34.780  1.00  0.00           H
ATOM    249  CA  ASP A  23      46.330  36.830  35.460  1.00  0.00           C
ATOM    250  HA  ASP A  23      46.220  36.140  34.620  1.00  0.00           H
ATOM    251  CB  ASP A  23      47.730  36.470  36.120  1.00  0.00           C
ATOM    252  HB1 ASP A  23      47.800  35.360  36.220  1.00  0.00           H
ATOM    253  HB2 ASP A  23      47.790  36.980  37.100  1.00  0.00           H
ATOM    254  CG  ASP A  23      48.880  36.830  35.260  1.00  0.00           C
ATOM    255  OD1 ASP A  23      48.820  36.590  34.030  1.00  0.00           O
ATOM    256  OD2 ASP A  23      49.860  37.300  35.910  1.00  0.00           O
ATOM    257  C   ASP A  23      45.240  36.450  36.430  1.00  0.00           C
ATOM    258  O   ASP A  23      44.730  37.100  37.330  1.00  0.00           O
ATOM    259  N   ASP A  24      44.800  35.160  36.220  1.00  0.00           N
ATOM    260  HN  ASP A  24      45.180  34.600  35.490  1.00  0.00           H
ATOM    261  CA  ASP A  24      43.820  34.460  37.060  1.00  0.00           C
ATOM    262  HA  ASP A  24      42.950  35.070  37.200  1.00  0.00           H
ATOM    263  CB  ASP A  24      43.460  33.120  36.410  1.00  0.00           C
ATOM    264  HB1 ASP A  24      42.830  32.540  37.130  1.00  0.00           H
ATOM    265  HB2 ASP A  24      44.390  32.600  36.110  1.00  0.00           H
ATOM    266  CG  ASP A  24      42.600  33.280  35.120  1.00  0.00           C
ATOM    267  OD1 ASP A  24      42.020  34.360  34.950  1.00  0.00           O
ATOM    268  OD2 ASP A  24      42.400  32.280  34.460  1.00  0.00           O
ATOM    269  C   ASP A  24      44.280  34.290  38.540  1.00  0.00           C
ATOM    270  O   ASP A  24      43.420  34.120  39.400  1.00  0.00           O
ATOM    271  N   PHE A  25      45.560  34.470  38.880  1.00  0.00           N
ATOM    272  HN  PHE A  25      46.250  34.420  38.160  1.00  0.00           H
ATOM    273  CA  PHE A  25      46.120  34.630  40.160  1.00  0.00           C
ATOM    274  HA  PHE A  25      46.070  33.700  40.700  1.00  0.00           H
ATOM    275  CB  PHE A  25      47.670  35.080  39.990  1.00  0.00           C
ATOM    276  HB1 PHE A  25      47.900  36.100  39.600  1.00  0.00           H
ATOM    277  HB2 PHE A  25      48.100  34.390  39.230  1.00  0.00           H
ATOM    278  CG  PHE A  25      48.410  34.800  41.370  1.00  0.00           C
ATOM    279  CD1 PHE A  25      48.870  33.550  41.730  1.00  0.00           C
ATOM    280  HD1 PHE A  25      48.770  32.670  41.120  1.00  0.00           H
ATOM    281  CE1 PHE A  25      49.530  33.370  42.920  1.00  0.00           C
ATOM    282  HE1 PHE A  25      49.960  32.440  43.260  1.00  0.00           H
ATOM    283  CZ  PHE A  25      49.730  34.440  43.810  1.00  0.00           C
ATOM    284  HZ  PHE A  25      50.220  34.270  44.770  1.00  0.00           H
ATOM    285  CD2 PHE A  25      48.580  35.860  42.270  1.00  0.00           C
ATOM    286  HD2 PHE A  25      48.210  36.850  42.050  1.00  0.00           H
ATOM    287  CE2 PHE A  25      49.140  35.710  43.580  1.00  0.00           C
ATOM    288  HE2 PHE A  25      49.100  36.580  44.210  1.00  0.00           H
ATOM    289  C   PHE A  25      45.400  35.820  40.940  1.00  0.00           C
ATOM    290  O   PHE A  25      45.120  35.740  42.130  1.00  0.00           O
ATOM    291  N   ILE A  26      45.080  36.880  40.140  1.00  0.00           N
ATOM    292  HN  ILE A  26      45.160  36.940  39.140  1.00  0.00           H
ATOM    293  CA  ILE A  26      44.440  38.090  40.650  1.00  0.00           C
ATOM    294  HA  ILE A  26      44.950  38.440  41.530  1.00  0.00           H
ATOM    295  CB  ILE A  26      44.540  39.210  39.590  1.00  0.00           C
ATOM    296  HB  ILE A  26      43.930  39.010  38.670  1.00  0.00           H
ATOM    297  CG2 ILE A  26      43.990  40.540  40.060  1.00  0.00           C
ATOM    298 HG21 ILE A  26      42.900  40.480  40.210  1.00  0.00           H
ATOM    299 HG22 ILE A  26      44.160  41.190  39.180  1.00  0.00           H
ATOM    300 HG23 ILE A  26      44.500  40.970  40.950  1.00  0.00           H
ATOM    301  CG1 ILE A  26      46.010  39.390  39.090  1.00  0.00           C
ATOM    302 HG11 ILE A  26      45.990  39.990  38.160  1.00  0.00           H
ATOM    303 HG12 ILE A  26      46.520  38.410  38.900  1.00  0.00           H
ATOM    304  CD  ILE A  26      46.880  39.960  40.220  1.00  0.00           C
ATOM    305  HD1 ILE A  26      46.880  39.320  41.120  1.00  0.00           H
ATOM    306  HD2 ILE A  26      46.690  40.980  40.590  1.00  0.00           H
ATOM    307  HD3 ILE A  26      47.950  40.010  39.880  1.00  0.00           H
ATOM    308  C   ILE A  26      43.000  37.680  40.980  1.00  0.00           C
ATOM    309  O   ILE A  26      42.500  38.070  42.080  1.00  0.00           O
ATOM    310  N   VAL A  27      42.330  36.960  40.080  1.00  0.00           N
ATOM    311  HN  VAL A  27      42.590  37.000  39.110  1.00  0.00           H
ATOM    312  CA  VAL A  27      41.010  36.420  40.310  1.00  0.00           C
ATOM    313  HA  VAL A  27      40.280  37.200  40.490  1.00  0.00           H
ATOM    314  CB  VAL A  27      40.500  35.770  39.080  1.00  0.00           C
ATOM    315  HB  VAL A  27      41.180  34.950  38.740  1.00  0.00           H
ATOM    316  CG1 VAL A  27      39.110  35.160  39.290  1.00  0.00           C
ATOM    317 HG11 VAL A  27      39.300  34.180  39.770  1.00  0.00           H
ATOM    318 HG12 VAL A  27      38.600  34.830  38.340  1.00  0.00           H
ATOM    319 HG13 VAL A  27      38.470  35.770  39.960  1.00  0.00           H
ATOM    320  CG2 VAL A  27      40.410  36.730  37.840  1.00  0.00           C
ATOM    321 HG21 VAL A  27      41.420  36.800  37.400  1.00  0.00           H
ATOM    322 HG22 VAL A  27      40.100  37.740  38.200  1.00  0.00           H
ATOM    323 HG23 VAL A  27      39.710  36.340  37.070  1.00  0.00           H
ATOM    324  C   VAL A  27      40.970  35.540  41.630  1.00  0.00           C
ATOM    325  O   VAL A  27      40.130  35.800  42.540  1.00  0.00           O
ATOM    326  N   LYS A  28      41.760  34.450  41.730  1.00  0.00           N
ATOM    327  HN  LYS A  28      42.500  34.390  41.060  1.00  0.00           H
ATOM    328  CA  LYS A  28      41.370  33.360  42.550  1.00  0.00           C
ATOM    329  HA  LYS A  28      40.310  33.320  42.700  1.00  0.00           H
ATOM    330  CB  LYS A  28      41.630  32.020  41.700  1.00  0.00           C
ATOM    331  HB1 LYS A  28      41.390  31.170  42.380  1.00  0.00           H
ATOM    332  HB2 LYS A  28      42.710  31.840  41.520  1.00  0.00           H
ATOM    333  CG  LYS A  28      40.740  32.060  40.430  1.00  0.00           C
ATOM    334  HG1 LYS A  28      41.180  32.820  39.750  1.00  0.00           H
ATOM    335  HG2 LYS A  28      39.710  32.240  40.790  1.00  0.00           H
ATOM    336  CD  LYS A  28      40.640  30.650  39.840  1.00  0.00           C
ATOM    337  HD1 LYS A  28      40.720  29.880  40.630  1.00  0.00           H
ATOM    338  HD2 LYS A  28      41.540  30.530  39.180  1.00  0.00           H
ATOM    339  CE  LYS A  28      39.220  30.520  39.160  1.00  0.00           C
ATOM    340  HE1 LYS A  28      39.050  31.350  38.440  1.00  0.00           H
ATOM    341  HE2 LYS A  28      38.400  30.500  39.890  1.00  0.00           H
ATOM    342  NZ  LYS A  28      39.080  29.300  38.520  1.00  0.00           N
ATOM    343  HZ1 LYS A  28      39.680  29.380  37.670  1.00  0.00           H
ATOM    344  HZ2 LYS A  28      38.100  29.120  38.230  1.00  0.00           H
ATOM    345  HZ3 LYS A  28      39.410  28.470  39.060  1.00  0.00           H
ATOM    346  C   LYS A  28      42.090  33.210  43.890  1.00  0.00           C
ATOM    347  O   LYS A  28      41.850  32.270  44.620  1.00  0.00           O
ATOM    348  N   VAL A  29      43.030  34.040  44.350  1.00  0.00           N
ATOM    349  HN  VAL A  29      43.210  34.920  43.920  1.00  0.00           H
ATOM    350  CA  VAL A  29      43.970  33.730  45.380  1.00  0.00           C
ATOM    351  HA  VAL A  29      43.880  32.680  45.590  1.00  0.00           H
ATOM    352  CB  VAL A  29      45.400  33.890  44.920  1.00  0.00           C
ATOM    353  HB  VAL A  29      45.520  34.930  44.550  1.00  0.00           H
ATOM    354  CG1 VAL A  29      46.360  33.440  46.000  1.00  0.00           C
ATOM    355 HG11 VAL A  29      46.090  34.030  46.900  1.00  0.00           H
ATOM    356 HG12 VAL A  29      47.420  33.630  45.730  1.00  0.00           H
ATOM    357 HG13 VAL A  29      46.340  32.340  46.140  1.00  0.00           H
ATOM    358  CG2 VAL A  29      45.660  32.910  43.700  1.00  0.00           C
ATOM    359 HG21 VAL A  29      45.330  31.880  43.960  1.00  0.00           H
ATOM    360 HG22 VAL A  29      46.740  32.890  43.480  1.00  0.00           H
ATOM    361 HG23 VAL A  29      45.240  33.250  42.740  1.00  0.00           H
ATOM    362  C   VAL A  29      43.590  34.560  46.630  1.00  0.00           C
ATOM    363  O   VAL A  29      43.250  34.010  47.660  1.00  0.00           O
ATOM    364  N   LEU A  30      43.630  35.940  46.570  1.00  0.00           N
ATOM    365  HN  LEU A  30      43.810  36.350  45.680  1.00  0.00           H
ATOM    366  CA  LEU A  30      43.270  36.780  47.710  1.00  0.00           C
ATOM    367  HA  LEU A  30      43.700  36.400  48.620  1.00  0.00           H
ATOM    368  CB  LEU A  30      43.860  38.190  47.630  1.00  0.00           C
ATOM    369  HB1 LEU A  30      43.260  38.920  48.220  1.00  0.00           H
ATOM    370  HB2 LEU A  30      43.880  38.450  46.550  1.00  0.00           H
ATOM    371  CG  LEU A  30      45.330  38.320  48.060  1.00  0.00           C
ATOM    372  HG  LEU A  30      45.880  37.490  47.600  1.00  0.00           H
ATOM    373  CD1 LEU A  30      45.900  39.730  47.590  1.00  0.00           C
ATOM    374 HD11 LEU A  30      47.000  39.870  47.600  1.00  0.00           H
ATOM    375 HD12 LEU A  30      45.430  40.490  48.260  1.00  0.00           H
ATOM    376 HD13 LEU A  30      45.510  39.820  46.540  1.00  0.00           H
ATOM    377  CD2 LEU A  30      45.350  38.170  49.570  1.00  0.00           C
ATOM    378 HD21 LEU A  30      46.370  38.310  49.980  1.00  0.00           H
ATOM    379 HD22 LEU A  30      44.990  37.150  49.790  1.00  0.00           H
ATOM    380 HD23 LEU A  30      44.670  38.900  50.070  1.00  0.00           H
ATOM    381  C   LEU A  30      41.700  36.950  47.960  1.00  0.00           C
ATOM    382  O   LEU A  30      41.440  37.090  49.100  1.00  0.00           O
ATOM    383  N   PRO A  31      40.720  36.920  47.030  1.00  0.00           N
ATOM    384  CD  PRO A  31      40.810  36.850  45.630  1.00  0.00           C
ATOM    385  HD1 PRO A  31      40.800  35.750  45.510  1.00  0.00           H
ATOM    386  HD2 PRO A  31      41.730  37.250  45.150  1.00  0.00           H
ATOM    387  CA  PRO A  31      39.290  36.880  47.420  1.00  0.00           C
ATOM    388  HA  PRO A  31      39.100  37.830  47.900  1.00  0.00           H
ATOM    389  CB  PRO A  31      38.480  36.920  46.080  1.00  0.00           C
ATOM    390  HB1 PRO A  31      37.480  37.380  46.160  1.00  0.00           H
ATOM    391  HB2 PRO A  31      38.400  35.830  45.840  1.00  0.00           H
ATOM    392  CG  PRO A  31      39.470  37.520  45.160  1.00  0.00           C
ATOM    393  HG1 PRO A  31      39.320  37.480  44.050  1.00  0.00           H
ATOM    394  HG2 PRO A  31      39.450  38.610  45.400  1.00  0.00           H
ATOM    395  C   PRO A  31      38.750  35.980  48.550  1.00  0.00           C
ATOM    396  O   PRO A  31      37.960  36.530  49.340  1.00  0.00           O
ATOM    397  N   PRO A  32      39.060  34.700  48.830  1.00  0.00           N
ATOM    398  CD  PRO A  32      39.680  33.790  47.920  1.00  0.00           C
ATOM    399  HD1 PRO A  32      40.590  34.230  47.440  1.00  0.00           H
ATOM    400  HD2 PRO A  32      39.010  33.460  47.090  1.00  0.00           H
ATOM    401  CA  PRO A  32      38.620  33.990  50.030  1.00  0.00           C
ATOM    402  HA  PRO A  32      37.550  33.860  50.060  1.00  0.00           H
ATOM    403  CB  PRO A  32      39.210  32.540  49.920  1.00  0.00           C
ATOM    404  HB1 PRO A  32      38.410  31.930  49.480  1.00  0.00           H
ATOM    405  HB2 PRO A  32      39.580  32.130  50.900  1.00  0.00           H
ATOM    406  CG  PRO A  32      40.270  32.620  48.770  1.00  0.00           C
ATOM    407  HG1 PRO A  32      41.300  32.760  49.170  1.00  0.00           H
ATOM    408  HG2 PRO A  32      40.260  31.650  48.250  1.00  0.00           H
ATOM    409  C   PRO A  32      39.070  34.600  51.370  1.00  0.00           C
ATOM    410  O   PRO A  32      38.310  34.590  52.380  1.00  0.00           O
ATOM    411  N   VAL A  33      40.370  35.070  51.370  1.00  0.00           N
ATOM    412  HN  VAL A  33      40.850  34.920  50.510  1.00  0.00           H
ATOM    413  CA  VAL A  33      40.860  35.860  52.450  1.00  0.00           C
ATOM    414  HA  VAL A  33      40.630  35.330  53.370  1.00  0.00           H
ATOM    415  CB  VAL A  33      42.440  35.940  52.390  1.00  0.00           C
ATOM    416  HB  VAL A  33      42.660  36.380  51.390  1.00  0.00           H
ATOM    417  CG1 VAL A  33      43.070  36.850  53.470  1.00  0.00           C
ATOM    418 HG11 VAL A  33      42.910  36.410  54.470  1.00  0.00           H
ATOM    419 HG12 VAL A  33      42.690  37.890  53.550  1.00  0.00           H
ATOM    420 HG13 VAL A  33      44.140  36.890  53.220  1.00  0.00           H
ATOM    421  CG2 VAL A  33      43.050  34.500  52.570  1.00  0.00           C
ATOM    422 HG21 VAL A  33      42.660  34.170  53.560  1.00  0.00           H
ATOM    423 HG22 VAL A  33      44.130  34.400  52.350  1.00  0.00           H
ATOM    424 HG23 VAL A  33      42.560  33.870  51.790  1.00  0.00           H
ATOM    425  C   VAL A  33      40.260  37.250  52.590  1.00  0.00           C
ATOM    426  O   VAL A  33      40.080  37.600  53.740  1.00  0.00           O
ATOM    427  N   LEU A  34      39.980  37.980  51.480  1.00  0.00           N
ATOM    428  HN  LEU A  34      40.430  37.610  50.660  1.00  0.00           H
ATOM    429  CA  LEU A  34      39.170  39.150  51.440  1.00  0.00           C
ATOM    430  HA  LEU A  34      39.550  39.840  52.180  1.00  0.00           H
ATOM    431  CB  LEU A  34      39.190  39.930  50.170  1.00  0.00           C
ATOM    432  HB1 LEU A  34      38.590  40.870  50.210  1.00  0.00           H
ATOM    433  HB2 LEU A  34      38.720  39.360  49.340  1.00  0.00           H
ATOM    434  CG  LEU A  34      40.600  40.350  49.640  1.00  0.00           C
ATOM    435  HG  LEU A  34      41.320  39.500  49.670  1.00  0.00           H
ATOM    436  CD1 LEU A  34      40.660  40.730  48.170  1.00  0.00           C
ATOM    437 HD11 LEU A  34      39.870  41.500  47.990  1.00  0.00           H
ATOM    438 HD12 LEU A  34      40.510  39.870  47.500  1.00  0.00           H
ATOM    439 HD13 LEU A  34      41.700  41.090  48.050  1.00  0.00           H
ATOM    440  CD2 LEU A  34      41.050  41.520  50.600  1.00  0.00           C
ATOM    441 HD21 LEU A  34      41.110  41.110  51.630  1.00  0.00           H
ATOM    442 HD22 LEU A  34      40.390  42.420  50.640  1.00  0.00           H
ATOM    443 HD23 LEU A  34      42.020  41.960  50.270  1.00  0.00           H
ATOM    444  C   LEU A  34      37.710  39.090  51.890  1.00  0.00           C
ATOM    445  O   LEU A  34      37.200  39.970  52.540  1.00  0.00           O
ATOM    446  N   GLY A  35      36.980  37.960  51.620  1.00  0.00           N
ATOM    447  HN  GLY A  35      37.420  37.280  51.040  1.00  0.00           H
ATOM    448  CA  GLY A  35      35.710  37.630  52.220  1.00  0.00           C
ATOM    449  HA1 GLY A  35      35.310  36.770  51.710  1.00  0.00           H
ATOM    450  HA2 GLY A  35      35.110  38.530  52.180  1.00  0.00           H
ATOM    451  C   GLY A  35      35.800  37.320  53.640  1.00  0.00           C
ATOM    452  O   GLY A  35      34.900  37.670  54.380  1.00  0.00           O
ATOM    453  N   LEU A  36      36.900  36.720  54.140  1.00  0.00           N
ATOM    454  HN  LEU A  36      37.610  36.410  53.510  1.00  0.00           H
ATOM    455  CA  LEU A  36      37.180  36.590  55.600  1.00  0.00           C
ATOM    456  HA  LEU A  36      36.320  36.120  56.040  1.00  0.00           H
ATOM    457  CB  LEU A  36      38.390  35.730  55.840  1.00  0.00           C
ATOM    458  HB1 LEU A  36      39.230  36.230  55.310  1.00  0.00           H
ATOM    459  HB2 LEU A  36      38.070  34.800  55.320  1.00  0.00           H
ATOM    460  CG  LEU A  36      38.740  35.450  57.320  1.00  0.00           C
ATOM    461  HG  LEU A  36      38.650  36.440  57.820  1.00  0.00           H
ATOM    462  CD1 LEU A  36      37.730  34.610  57.920  1.00  0.00           C
ATOM    463 HD11 LEU A  36      36.760  35.150  57.840  1.00  0.00           H
ATOM    464 HD12 LEU A  36      37.850  34.560  59.030  1.00  0.00           H
ATOM    465 HD13 LEU A  36      37.590  33.590  57.520  1.00  0.00           H
ATOM    466  CD2 LEU A  36      40.150  34.800  57.560  1.00  0.00           C
ATOM    467 HD21 LEU A  36      40.840  35.530  57.100  1.00  0.00           H
ATOM    468 HD22 LEU A  36      40.230  33.810  57.040  1.00  0.00           H
ATOM    469 HD23 LEU A  36      40.290  34.790  58.660  1.00  0.00           H
ATOM    470  C   LEU A  36      37.350  38.050  56.150  1.00  0.00           C
ATOM    471  O   LEU A  36      36.710  38.400  57.120  1.00  0.00           O
ATOM    472  N   GLU A  37      38.210  38.860  55.550  1.00  0.00           N
ATOM    473  HN  GLU A  37      38.820  38.430  54.890  1.00  0.00           H
ATOM    474  CA  GLU A  37      38.590  40.220  55.920  1.00  0.00           C
ATOM    475  HA  GLU A  37      39.000  40.260  56.920  1.00  0.00           H
ATOM    476  CB  GLU A  37      39.770  40.700  55.070  1.00  0.00           C
ATOM    477  HB1 GLU A  37      39.430  40.470  54.040  1.00  0.00           H
ATOM    478  HB2 GLU A  37      40.670  40.060  55.220  1.00  0.00           H
ATOM    479  CG  GLU A  37      40.170  42.220  55.200  1.00  0.00           C
ATOM    480  HG1 GLU A  37      40.700  42.510  56.130  1.00  0.00           H
ATOM    481  HG2 GLU A  37      39.280  42.840  54.980  1.00  0.00           H
ATOM    482  CD  GLU A  37      41.240  42.620  54.130  1.00  0.00           C
ATOM    483  OE1 GLU A  37      41.310  43.650  53.460  1.00  0.00           O
ATOM    484  OE2 GLU A  37      42.260  41.700  54.060  1.00  0.00           O
ATOM    485  HE2 GLU A  37      42.950  41.920  53.440  1.00  0.00           H
ATOM    486  C   GLU A  37      37.420  41.170  55.880  1.00  0.00           C
ATOM    487  O   GLU A  37      37.370  42.010  56.750  1.00  0.00           O
ATOM    488  N   PHE A  38      36.530  41.180  54.900  1.00  0.00           N
ATOM    489  HN  PHE A  38      36.700  40.710  54.030  1.00  0.00           H
ATOM    490  CA  PHE A  38      35.280  41.990  54.880  1.00  0.00           C
ATOM    491  HA  PHE A  38      35.590  43.020  54.880  1.00  0.00           H
ATOM    492  CB  PHE A  38      34.560  41.790  53.500  1.00  0.00           C
ATOM    493  HB1 PHE A  38      34.280  40.730  53.410  1.00  0.00           H
ATOM    494  HB2 PHE A  38      35.230  42.060  52.660  1.00  0.00           H
ATOM    495  CG  PHE A  38      33.340  42.630  53.180  1.00  0.00           C
ATOM    496  CD1 PHE A  38      33.010  43.900  53.810  1.00  0.00           C
ATOM    497  HD1 PHE A  38      33.590  44.220  54.670  1.00  0.00           H
ATOM    498  CE1 PHE A  38      31.870  44.610  53.420  1.00  0.00           C
ATOM    499  HE1 PHE A  38      31.630  45.490  53.980  1.00  0.00           H
ATOM    500  CZ  PHE A  38      31.160  44.230  52.330  1.00  0.00           C
ATOM    501  HZ  PHE A  38      30.410  44.860  51.880  1.00  0.00           H
ATOM    502  CD2 PHE A  38      32.490  42.240  52.120  1.00  0.00           C
ATOM    503  HD2 PHE A  38      32.690  41.340  51.550  1.00  0.00           H
ATOM    504  CE2 PHE A  38      31.400  43.020  51.780  1.00  0.00           C
ATOM    505  HE2 PHE A  38      30.800  42.730  50.930  1.00  0.00           H
ATOM    506  C   PHE A  38      34.330  41.730  55.990  1.00  0.00           C
ATOM    507  O   PHE A  38      33.870  42.680  56.640  1.00  0.00           O
ATOM    508  N   ILE A  39      34.000  40.460  56.310  1.00  0.00           N
ATOM    509  HN  ILE A  39      34.360  39.750  55.710  1.00  0.00           H
ATOM    510  CA  ILE A  39      33.190  40.110  57.470  1.00  0.00           C
ATOM    511  HA  ILE A  39      32.300  40.710  57.510  1.00  0.00           H
ATOM    512  CB  ILE A  39      32.800  38.630  57.400  1.00  0.00           C
ATOM    513  HB  ILE A  39      33.710  38.020  57.540  1.00  0.00           H
ATOM    514  CG2 ILE A  39      31.780  38.240  58.520  1.00  0.00           C
ATOM    515 HG21 ILE A  39      30.790  38.700  58.370  1.00  0.00           H
ATOM    516 HG22 ILE A  39      31.980  38.590  59.550  1.00  0.00           H
ATOM    517 HG23 ILE A  39      31.620  37.140  58.580  1.00  0.00           H
ATOM    518  CG1 ILE A  39      32.210  38.140  56.070  1.00  0.00           C
ATOM    519 HG11 ILE A  39      32.720  38.600  55.200  1.00  0.00           H
ATOM    520 HG12 ILE A  39      31.190  38.560  55.960  1.00  0.00           H
ATOM    521  CD  ILE A  39      32.180  36.620  55.990  1.00  0.00           C
ATOM    522  HD1 ILE A  39      33.210  36.190  56.020  1.00  0.00           H
ATOM    523  HD2 ILE A  39      31.870  36.380  54.950  1.00  0.00           H
ATOM    524  HD3 ILE A  39      31.470  36.070  56.630  1.00  0.00           H
ATOM    525  C   ILE A  39      33.910  40.440  58.740  1.00  0.00           C
ATOM    526  O   ILE A  39      33.210  40.810  59.640  1.00  0.00           O
ATOM    527  N   PHE A  40      35.260  40.270  58.810  1.00  0.00           N
ATOM    528  HN  PHE A  40      35.670  39.810  58.030  1.00  0.00           H
ATOM    529  CA  PHE A  40      36.070  40.910  59.860  1.00  0.00           C
ATOM    530  HA  PHE A  40      35.670  40.520  60.770  1.00  0.00           H
ATOM    531  CB  PHE A  40      37.540  40.470  59.770  1.00  0.00           C
ATOM    532  HB1 PHE A  40      38.170  40.990  59.030  1.00  0.00           H
ATOM    533  HB2 PHE A  40      37.650  39.390  59.550  1.00  0.00           H
ATOM    534  CG  PHE A  40      38.120  40.770  61.170  1.00  0.00           C
ATOM    535  CD1 PHE A  40      38.890  41.980  61.410  1.00  0.00           C
ATOM    536  HD1 PHE A  40      39.100  42.660  60.600  1.00  0.00           H
ATOM    537  CE1 PHE A  40      39.250  42.250  62.750  1.00  0.00           C
ATOM    538  HE1 PHE A  40      39.900  43.070  63.010  1.00  0.00           H
ATOM    539  CZ  PHE A  40      38.920  41.410  63.780  1.00  0.00           C
ATOM    540  HZ  PHE A  40      39.180  41.740  64.770  1.00  0.00           H
ATOM    541  CD2 PHE A  40      37.910  39.880  62.210  1.00  0.00           C
ATOM    542  HD2 PHE A  40      37.290  39.030  61.970  1.00  0.00           H
ATOM    543  CE2 PHE A  40      38.210  40.230  63.520  1.00  0.00           C
ATOM    544  HE2 PHE A  40      38.080  39.480  64.280  1.00  0.00           H
ATOM    545  C   PHE A  40      35.840  42.450  59.860  1.00  0.00           C
ATOM    546  O   PHE A  40      35.590  43.130  60.910  1.00  0.00           O
ATOM    547  N   GLY A  41      35.960  43.100  58.700  1.00  0.00           N
ATOM    548  HN  GLY A  41      36.430  42.680  57.920  1.00  0.00           H
ATOM    549  CA  GLY A  41      35.680  44.500  58.440  1.00  0.00           C
ATOM    550  HA1 GLY A  41      35.820  44.670  57.380  1.00  0.00           H
ATOM    551  HA2 GLY A  41      36.420  45.100  58.950  1.00  0.00           H
ATOM    552  C   GLY A  41      34.350  45.020  58.900  1.00  0.00           C
ATOM    553  O   GLY A  41      34.280  46.020  59.640  1.00  0.00           O
ATOM    554  N   LEU A  42      33.190  44.420  58.640  1.00  0.00           N
ATOM    555  HN  LEU A  42      33.370  43.590  58.110  1.00  0.00           H
ATOM    556  CA  LEU A  42      31.900  44.780  59.170  1.00  0.00           C
ATOM    557  HA  LEU A  42      31.700  45.840  59.060  1.00  0.00           H
ATOM    558  CB  LEU A  42      30.830  43.840  58.580  1.00  0.00           C
ATOM    559  HB1 LEU A  42      29.880  43.950  59.140  1.00  0.00           H
ATOM    560  HB2 LEU A  42      31.240  42.810  58.550  1.00  0.00           H
ATOM    561  CG  LEU A  42      30.510  44.260  57.140  1.00  0.00           C
ATOM    562  HG  LEU A  42      31.400  44.480  56.510  1.00  0.00           H
ATOM    563  CD1 LEU A  42      29.820  43.100  56.330  1.00  0.00           C
ATOM    564 HD11 LEU A  42      30.390  42.140  56.320  1.00  0.00           H
ATOM    565 HD12 LEU A  42      29.590  43.440  55.300  1.00  0.00           H
ATOM    566 HD13 LEU A  42      28.880  42.830  56.870  1.00  0.00           H
ATOM    567  CD2 LEU A  42      29.690  45.540  57.030  1.00  0.00           C
ATOM    568 HD21 LEU A  42      30.410  46.320  57.370  1.00  0.00           H
ATOM    569 HD22 LEU A  42      28.730  45.470  57.570  1.00  0.00           H
ATOM    570 HD23 LEU A  42      29.500  45.920  56.010  1.00  0.00           H
ATOM    571  C   LEU A  42      31.860  44.570  60.660  1.00  0.00           C
ATOM    572  O   LEU A  42      31.380  45.380  61.450  1.00  0.00           O
ATOM    573  N   LEU A  43      32.290  43.390  61.180  1.00  0.00           N
ATOM    574  HN  LEU A  43      32.660  42.620  60.670  1.00  0.00           H
ATOM    575  CA  LEU A  43      32.160  42.990  62.580  1.00  0.00           C
ATOM    576  HA  LEU A  43      31.100  42.960  62.780  1.00  0.00           H
ATOM    577  CB  LEU A  43      32.620  41.530  62.710  1.00  0.00           C
ATOM    578  HB1 LEU A  43      33.660  41.420  62.380  1.00  0.00           H
ATOM    579  HB2 LEU A  43      32.210  40.780  61.990  1.00  0.00           H
ATOM    580  CG  LEU A  43      32.550  40.930  64.130  1.00  0.00           C
ATOM    581  HG  LEU A  43      33.360  41.370  64.740  1.00  0.00           H
ATOM    582  CD1 LEU A  43      31.150  41.130  64.750  1.00  0.00           C
ATOM    583 HD11 LEU A  43      30.890  40.250  65.370  1.00  0.00           H
ATOM    584 HD12 LEU A  43      30.470  41.450  63.930  1.00  0.00           H
ATOM    585 HD13 LEU A  43      31.280  41.940  65.510  1.00  0.00           H
ATOM    586  CD2 LEU A  43      33.110  39.480  64.140  1.00  0.00           C
ATOM    587 HD21 LEU A  43      33.160  39.110  65.190  1.00  0.00           H
ATOM    588 HD22 LEU A  43      34.120  39.560  63.680  1.00  0.00           H
ATOM    589 HD23 LEU A  43      32.540  38.740  63.550  1.00  0.00           H
ATOM    590  C   LEU A  43      32.990  43.820  63.510  1.00  0.00           C
ATOM    591  O   LEU A  43      32.490  44.490  64.400  1.00  0.00           O
ATOM    592  N   GLY A  44      34.310  43.970  63.190  1.00  0.00           N
ATOM    593  HN  GLY A  44      34.700  43.400  62.470  1.00  0.00           H
ATOM    594  CA  GLY A  44      35.170  45.060  63.600  1.00  0.00           C
ATOM    595  HA1 GLY A  44      35.950  45.090  62.860  1.00  0.00           H
ATOM    596  HA2 GLY A  44      35.440  44.870  64.630  1.00  0.00           H
ATOM    597  C   GLY A  44      34.610  46.430  63.800  1.00  0.00           C
ATOM    598  O   GLY A  44      34.650  47.080  64.880  1.00  0.00           O
ATOM    599  N   ASN A  45      34.070  47.040  62.680  1.00  0.00           N
ATOM    600  HN  ASN A  45      34.010  46.550  61.810  1.00  0.00           H
ATOM    601  CA  ASN A  45      33.520  48.380  62.700  1.00  0.00           C
ATOM    602  HA  ASN A  45      34.280  49.010  63.140  1.00  0.00           H
ATOM    603  CB  ASN A  45      33.300  48.860  61.190  1.00  0.00           C
ATOM    604  HB1 ASN A  45      32.670  49.770  61.240  1.00  0.00           H
ATOM    605  HB2 ASN A  45      32.940  48.020  60.530  1.00  0.00           H
ATOM    606  CG  ASN A  45      34.610  49.400  60.740  1.00  0.00           C
ATOM    607  OD1 ASN A  45      35.030  50.500  61.190  1.00  0.00           O
ATOM    608  ND2 ASN A  45      35.400  48.640  59.900  1.00  0.00           N
ATOM    609 HD21 ASN A  45      36.370  48.850  59.840  1.00  0.00           H
ATOM    610 HD22 ASN A  45      35.100  47.780  59.480  1.00  0.00           H
ATOM    611  C   ASN A  45      32.270  48.440  63.490  1.00  0.00           C
ATOM    612  O   ASN A  45      32.120  49.420  64.210  1.00  0.00           O
ATOM    613  N   GLY A  46      31.380  47.530  63.530  1.00  0.00           N
ATOM    614  HN  GLY A  46      31.450  46.650  63.060  1.00  0.00           H
ATOM    615  CA  GLY A  46      30.240  47.640  64.450  1.00  0.00           C
ATOM    616  HA1 GLY A  46      29.660  46.730  64.300  1.00  0.00           H
ATOM    617  HA2 GLY A  46      29.670  48.530  64.240  1.00  0.00           H
ATOM    618  C   GLY A  46      30.590  47.700  65.940  1.00  0.00           C
ATOM    619  O   GLY A  46      30.180  48.560  66.690  1.00  0.00           O
ATOM    620  N   LEU A  47      31.500  46.800  66.300  1.00  0.00           N
ATOM    621  HN  LEU A  47      31.900  46.110  65.710  1.00  0.00           H
ATOM    622  CA  LEU A  47      32.100  46.730  67.650  1.00  0.00           C
ATOM    623  HA  LEU A  47      31.330  46.550  68.390  1.00  0.00           H
ATOM    624  CB  LEU A  47      32.990  45.440  67.900  1.00  0.00           C
ATOM    625  HB1 LEU A  47      33.550  45.500  68.860  1.00  0.00           H
ATOM    626  HB2 LEU A  47      33.720  45.470  67.060  1.00  0.00           H
ATOM    627  CG  LEU A  47      32.300  44.100  67.750  1.00  0.00           C
ATOM    628  HG  LEU A  47      31.760  44.090  66.780  1.00  0.00           H
ATOM    629  CD1 LEU A  47      33.260  42.970  67.900  1.00  0.00           C
ATOM    630 HD11 LEU A  47      32.720  42.030  67.660  1.00  0.00           H
ATOM    631 HD12 LEU A  47      33.590  42.930  68.950  1.00  0.00           H
ATOM    632 HD13 LEU A  47      34.140  43.090  67.220  1.00  0.00           H
ATOM    633  CD2 LEU A  47      31.250  43.810  68.850  1.00  0.00           C
ATOM    634 HD21 LEU A  47      30.600  42.950  68.650  1.00  0.00           H
ATOM    635 HD22 LEU A  47      30.610  44.720  68.870  1.00  0.00           H
ATOM    636 HD23 LEU A  47      31.800  43.710  69.810  1.00  0.00           H
ATOM    637  C   LEU A  47      32.850  48.000  68.090  1.00  0.00           C
ATOM    638  O   LEU A  47      32.670  48.490  69.180  1.00  0.00           O
ATOM    639  N   ALA A  48      33.640  48.580  67.160  1.00  0.00           N
ATOM    640  HN  ALA A  48      33.760  48.050  66.320  1.00  0.00           H
ATOM    641  CA  ALA A  48      34.370  49.830  67.340  1.00  0.00           C
ATOM    642  HA  ALA A  48      35.060  49.750  68.170  1.00  0.00           H
ATOM    643  CB  ALA A  48      35.340  49.860  66.040  1.00  0.00           C
ATOM    644  HB1 ALA A  48      36.130  50.640  66.140  1.00  0.00           H
ATOM    645  HB2 ALA A  48      34.670  49.980  65.150  1.00  0.00           H
ATOM    646  HB3 ALA A  48      35.880  48.910  65.830  1.00  0.00           H
ATOM    647  C   ALA A  48      33.470  51.010  67.520  1.00  0.00           C
ATOM    648  O   ALA A  48      33.560  51.880  68.370  1.00  0.00           O
ATOM    649  N   LEU A  49      32.360  51.080  66.690  1.00  0.00           N
ATOM    650  HN  LEU A  49      32.260  50.430  65.950  1.00  0.00           H
ATOM    651  CA  LEU A  49      31.230  51.960  66.720  1.00  0.00           C
ATOM    652  HA  LEU A  49      31.640  52.950  66.670  1.00  0.00           H
ATOM    653  CB  LEU A  49      30.390  51.770  65.360  1.00  0.00           C
ATOM    654  HB1 LEU A  49      30.000  50.730  65.290  1.00  0.00           H
ATOM    655  HB2 LEU A  49      31.130  51.930  64.540  1.00  0.00           H
ATOM    656  CG  LEU A  49      29.150  52.640  65.210  1.00  0.00           C
ATOM    657  HG  LEU A  49      28.470  52.460  66.080  1.00  0.00           H
ATOM    658  CD1 LEU A  49      29.440  54.190  65.050  1.00  0.00           C
ATOM    659 HD11 LEU A  49      30.100  54.540  65.880  1.00  0.00           H
ATOM    660 HD12 LEU A  49      28.570  54.870  65.170  1.00  0.00           H
ATOM    661 HD13 LEU A  49      29.890  54.500  64.080  1.00  0.00           H
ATOM    662  CD2 LEU A  49      28.330  52.260  63.970  1.00  0.00           C
ATOM    663 HD21 LEU A  49      28.090  51.180  64.060  1.00  0.00           H
ATOM    664 HD22 LEU A  49      28.930  52.370  63.030  1.00  0.00           H
ATOM    665 HD23 LEU A  49      27.440  52.890  63.760  1.00  0.00           H
ATOM    666  C   LEU A  49      30.450  51.780  67.970  1.00  0.00           C
ATOM    667  O   LEU A  49      29.970  52.800  68.450  1.00  0.00           O
ATOM    668  N   TRP A  50      30.390  50.570  68.560  1.00  0.00           N
ATOM    669  HN  TRP A  50      30.720  49.770  68.070  1.00  0.00           H
ATOM    670  CA  TRP A  50      29.790  50.460  69.870  1.00  0.00           C
ATOM    671  HA  TRP A  50      28.920  51.090  69.820  1.00  0.00           H
ATOM    672  CB  TRP A  50      29.220  48.990  70.120  1.00  0.00           C
ATOM    673  HB1 TRP A  50      30.090  48.320  69.930  1.00  0.00           H
ATOM    674  HB2 TRP A  50      28.610  48.680  69.250  1.00  0.00           H
ATOM    675  CG  TRP A  50      28.740  48.690  71.480  1.00  0.00           C
ATOM    676  CD1 TRP A  50      29.430  48.000  72.390  1.00  0.00           C
ATOM    677  HD1 TRP A  50      30.430  47.580  72.290  1.00  0.00           H
ATOM    678  NE1 TRP A  50      28.680  47.960  73.500  1.00  0.00           N
ATOM    679  HE1 TRP A  50      28.840  47.570  74.380  1.00  0.00           H
ATOM    680  CE2 TRP A  50      27.550  48.690  73.360  1.00  0.00           C
ATOM    681  CD2 TRP A  50      27.550  49.220  72.040  1.00  0.00           C
ATOM    682  CE3 TRP A  50      26.440  49.940  71.510  1.00  0.00           C
ATOM    683  HE3 TRP A  50      26.350  50.190  70.470  1.00  0.00           H
ATOM    684  CZ3 TRP A  50      25.440  50.240  72.460  1.00  0.00           C
ATOM    685  HZ3 TRP A  50      24.610  50.860  72.140  1.00  0.00           H
ATOM    686  CZ2 TRP A  50      26.470  48.900  74.150  1.00  0.00           C
ATOM    687  HZ2 TRP A  50      26.310  48.590  75.170  1.00  0.00           H
ATOM    688  CH2 TRP A  50      25.410  49.770  73.740  1.00  0.00           C
ATOM    689  HH2 TRP A  50      24.490  49.880  74.280  1.00  0.00           H
ATOM    690  C   TRP A  50      30.720  51.030  70.960  1.00  0.00           C
ATOM    691  O   TRP A  50      30.290  51.770  71.820  1.00  0.00           O
ATOM    692  N   ILE A  51      31.990  50.670  70.950  1.00  0.00           N
ATOM    693  HN  ILE A  51      32.370  49.980  70.340  1.00  0.00           H
ATOM    694  CA  ILE A  51      33.110  51.010  71.850  1.00  0.00           C
ATOM    695  HA  ILE A  51      32.930  50.660  72.850  1.00  0.00           H
ATOM    696  CB  ILE A  51      34.420  50.310  71.510  1.00  0.00           C
ATOM    697  HB  ILE A  51      34.470  50.380  70.400  1.00  0.00           H
ATOM    698  CG2 ILE A  51      35.690  50.890  72.240  1.00  0.00           C
ATOM    699 HG21 ILE A  51      35.990  51.840  71.760  1.00  0.00           H
ATOM    700 HG22 ILE A  51      36.620  50.260  72.290  1.00  0.00           H
ATOM    701 HG23 ILE A  51      35.410  51.000  73.310  1.00  0.00           H
ATOM    702  CG1 ILE A  51      34.380  48.770  71.890  1.00  0.00           C
ATOM    703 HG11 ILE A  51      33.490  48.340  71.390  1.00  0.00           H
ATOM    704 HG12 ILE A  51      34.430  48.730  73.000  1.00  0.00           H
ATOM    705  CD  ILE A  51      35.550  47.900  71.440  1.00  0.00           C
ATOM    706  HD1 ILE A  51      35.550  47.000  72.100  1.00  0.00           H
ATOM    707  HD2 ILE A  51      36.530  48.400  71.590  1.00  0.00           H
ATOM    708  HD3 ILE A  51      35.390  47.630  70.360  1.00  0.00           H
ATOM    709  C   ILE A  51      33.360  52.440  72.010  1.00  0.00           C
ATOM    710  O   ILE A  51      33.360  52.930  73.150  1.00  0.00           O
ATOM    711  N   PHE A  52      33.360  53.290  70.980  1.00  0.00           N
ATOM    712  HN  PHE A  52      33.300  52.870  70.070  1.00  0.00           H
ATOM    713  CA  PHE A  52      33.360  54.750  71.060  1.00  0.00           C
ATOM    714  HA  PHE A  52      34.130  54.880  71.800  1.00  0.00           H
ATOM    715  CB  PHE A  52      33.860  55.340  69.750  1.00  0.00           C
ATOM    716  HB1 PHE A  52      33.870  56.450  69.780  1.00  0.00           H
ATOM    717  HB2 PHE A  52      33.220  54.990  68.910  1.00  0.00           H
ATOM    718  CG  PHE A  52      35.270  54.810  69.530  1.00  0.00           C
ATOM    719  CD1 PHE A  52      35.480  54.220  68.290  1.00  0.00           C
ATOM    720  HD1 PHE A  52      34.770  54.280  67.480  1.00  0.00           H
ATOM    721  CE1 PHE A  52      36.760  53.750  67.990  1.00  0.00           C
ATOM    722  HE1 PHE A  52      36.940  53.390  66.980  1.00  0.00           H
ATOM    723  CZ  PHE A  52      37.840  53.840  68.910  1.00  0.00           C
ATOM    724  HZ  PHE A  52      38.770  53.400  68.600  1.00  0.00           H
ATOM    725  CD2 PHE A  52      36.290  54.960  70.430  1.00  0.00           C
ATOM    726  HD2 PHE A  52      36.070  55.450  71.360  1.00  0.00           H
ATOM    727  CE2 PHE A  52      37.610  54.520  70.160  1.00  0.00           C
ATOM    728  HE2 PHE A  52      38.450  54.790  70.790  1.00  0.00           H
ATOM    729  C   PHE A  52      32.130  55.390  71.620  1.00  0.00           C
ATOM    730  O   PHE A  52      32.180  56.400  72.390  1.00  0.00           O
ATOM    731  N   CYS A  53      30.870  54.870  71.180  1.00  0.00           N
ATOM    732  HN  CYS A  53      30.910  54.060  70.600  1.00  0.00           H
ATOM    733  CA  CYS A  53      29.600  55.440  71.600  1.00  0.00           C
ATOM    734  HA  CYS A  53      29.650  56.510  71.430  1.00  0.00           H
ATOM    735  CB  CYS A  53      28.430  54.910  70.750  1.00  0.00           C
ATOM    736  HB1 CYS A  53      28.170  53.920  71.160  1.00  0.00           H
ATOM    737  HB2 CYS A  53      28.840  54.720  69.730  1.00  0.00           H
ATOM    738  SG  CYS A  53      26.950  55.950  70.510  1.00  0.00           S
ATOM    739  HG1 CYS A  53      26.630  56.100  71.790  1.00  0.00           H
ATOM    740  C   CYS A  53      29.280  55.210  73.080  1.00  0.00           C
ATOM    741  O   CYS A  53      28.820  56.050  73.820  1.00  0.00           O
ATOM    742  N   PHE A  54      29.570  54.000  73.530  1.00  0.00           N
ATOM    743  HN  PHE A  54      29.940  53.270  72.950  1.00  0.00           H
ATOM    744  CA  PHE A  54      29.310  53.600  74.910  1.00  0.00           C
ATOM    745  HA  PHE A  54      28.390  53.970  75.320  1.00  0.00           H
ATOM    746  CB  PHE A  54      29.340  52.000  74.810  1.00  0.00           C
ATOM    747  HB1 PHE A  54      30.380  51.660  74.670  1.00  0.00           H
ATOM    748  HB2 PHE A  54      28.720  51.690  73.940  1.00  0.00           H
ATOM    749  CG  PHE A  54      28.640  51.300  75.960  1.00  0.00           C
ATOM    750  CD1 PHE A  54      27.390  51.690  76.320  1.00  0.00           C
ATOM    751  HD1 PHE A  54      26.990  52.490  75.720  1.00  0.00           H
ATOM    752  CE1 PHE A  54      26.660  50.960  77.300  1.00  0.00           C
ATOM    753  HE1 PHE A  54      25.660  51.290  77.500  1.00  0.00           H
ATOM    754  CZ  PHE A  54      27.190  49.830  77.800  1.00  0.00           C
ATOM    755  HZ  PHE A  54      26.660  49.240  78.540  1.00  0.00           H
ATOM    756  CD2 PHE A  54      29.240  50.080  76.540  1.00  0.00           C
ATOM    757  HD2 PHE A  54      30.250  49.730  76.340  1.00  0.00           H
ATOM    758  CE2 PHE A  54      28.470  49.360  77.430  1.00  0.00           C
ATOM    759  HE2 PHE A  54      28.880  48.520  77.970  1.00  0.00           H
ATOM    760  C   PHE A  54      30.320  53.870  75.970  1.00  0.00           C
ATOM    761  O   PHE A  54      30.040  53.730  77.140  1.00  0.00           O
ATOM    762  N   HSD A  55      31.520  54.280  75.630  1.00  0.00           N
ATOM    763  HN  HSD A  55      31.720  54.380  74.660  1.00  0.00           H
ATOM    764  CA  HSD A  55      32.600  54.570  76.620  1.00  0.00           C
ATOM    765  HA  HSD A  55      32.240  54.480  77.650  1.00  0.00           H
ATOM    766  CB  HSD A  55      33.880  53.640  76.460  1.00  0.00           C
ATOM    767  HB1 HSD A  55      34.630  54.080  77.140  1.00  0.00           H
ATOM    768  HB2 HSD A  55      34.250  53.820  75.440  1.00  0.00           H
ATOM    769  ND1 HSD A  55      34.720  51.200  76.410  1.00  0.00           N
ATOM    770  HD1 HSD A  55      35.620  51.460  76.070  1.00  0.00           H
ATOM    771  CG  HSD A  55      33.730  52.120  76.760  1.00  0.00           C
ATOM    772  CE1 HSD A  55      34.300  49.990  76.770  1.00  0.00           C
ATOM    773  HE1 HSD A  55      34.740  49.040  76.460  1.00  0.00           H
ATOM    774  NE2 HSD A  55      33.100  50.030  77.330  1.00  0.00           N
ATOM    775  CD2 HSD A  55      32.760  51.360  77.340  1.00  0.00           C
ATOM    776  HD2 HSD A  55      31.850  51.640  77.840  1.00  0.00           H
ATOM    777  C   HSD A  55      33.010  55.960  76.520  1.00  0.00           C
ATOM    778  O   HSD A  55      34.140  56.380  76.500  1.00  0.00           O
ATOM    779  N   LEU A  56      32.000  56.790  76.280  1.00  0.00           N
ATOM    780  HN  LEU A  56      31.080  56.490  76.050  1.00  0.00           H
ATOM    781  CA  LEU A  56      32.040  58.220  76.050  1.00  0.00           C
ATOM    782  HA  LEU A  56      32.780  58.410  75.290  1.00  0.00           H
ATOM    783  CB  LEU A  56      30.670  58.610  75.650  1.00  0.00           C
ATOM    784  HB1 LEU A  56      30.370  57.930  74.820  1.00  0.00           H
ATOM    785  HB2 LEU A  56      30.690  59.650  75.260  1.00  0.00           H
ATOM    786  CG  LEU A  56      29.500  58.690  76.740  1.00  0.00           C
ATOM    787  HG  LEU A  56      29.910  59.190  77.640  1.00  0.00           H
ATOM    788  CD1 LEU A  56      28.300  59.490  76.180  1.00  0.00           C
ATOM    789 HD11 LEU A  56      27.590  58.760  75.740  1.00  0.00           H
ATOM    790 HD12 LEU A  56      28.650  60.240  75.450  1.00  0.00           H
ATOM    791 HD13 LEU A  56      27.790  60.030  77.000  1.00  0.00           H
ATOM    792  CD2 LEU A  56      28.980  57.340  77.070  1.00  0.00           C
ATOM    793 HD21 LEU A  56      28.700  56.760  76.170  1.00  0.00           H
ATOM    794 HD22 LEU A  56      28.150  57.510  77.790  1.00  0.00           H
ATOM    795 HD23 LEU A  56      29.830  56.750  77.490  1.00  0.00           H
ATOM    796  C   LEU A  56      32.640  59.030  77.220  1.00  0.00           C
ATOM    797  O   LEU A  56      33.370  60.000  77.050  1.00  0.00           O
ATOM    798  N   LYS A  57      32.310  58.660  78.490  1.00  0.00           N
ATOM    799  HN  LYS A  57      31.990  57.720  78.660  1.00  0.00           H
ATOM    800  CA  LYS A  57      32.540  59.500  79.680  1.00  0.00           C
ATOM    801  HA  LYS A  57      32.230  60.520  79.500  1.00  0.00           H
ATOM    802  CB  LYS A  57      31.830  58.900  80.950  1.00  0.00           C
ATOM    803  HB1 LYS A  57      31.960  59.610  81.780  1.00  0.00           H
ATOM    804  HB2 LYS A  57      32.410  57.970  81.120  1.00  0.00           H
ATOM    805  CG  LYS A  57      30.390  58.400  80.720  1.00  0.00           C
ATOM    806  HG1 LYS A  57      30.100  57.580  81.410  1.00  0.00           H
ATOM    807  HG2 LYS A  57      30.260  58.070  79.670  1.00  0.00           H
ATOM    808  CD  LYS A  57      29.470  59.630  81.000  1.00  0.00           C
ATOM    809  HD1 LYS A  57      29.980  60.510  80.550  1.00  0.00           H
ATOM    810  HD2 LYS A  57      29.440  59.820  82.100  1.00  0.00           H
ATOM    811  CE  LYS A  57      28.020  59.490  80.480  1.00  0.00           C
ATOM    812  HE1 LYS A  57      27.540  58.620  80.970  1.00  0.00           H
ATOM    813  HE2 LYS A  57      28.070  59.370  79.370  1.00  0.00           H
ATOM    814  NZ  LYS A  57      27.220  60.600  80.820  1.00  0.00           N
ATOM    815  HZ1 LYS A  57      27.000  60.570  81.840  1.00  0.00           H
ATOM    816  HZ2 LYS A  57      26.350  60.580  80.240  1.00  0.00           H
ATOM    817  HZ3 LYS A  57      27.750  61.480  80.660  1.00  0.00           H
ATOM    818  C   LYS A  57      33.980  59.640  79.990  1.00  0.00           C
ATOM    819  O   LYS A  57      34.490  60.630  80.610  1.00  0.00           O
ATOM    820  N   SER A  58      34.750  58.590  79.530  1.00  0.00           N
ATOM    821  HN  SER A  58      34.360  57.820  79.030  1.00  0.00           H
ATOM    822  CA  SER A  58      36.200  58.360  79.710  1.00  0.00           C
ATOM    823  HA  SER A  58      36.400  59.050  80.500  1.00  0.00           H
ATOM    824  CB  SER A  58      36.600  57.000  80.160  1.00  0.00           C
ATOM    825  HB1 SER A  58      36.450  56.910  81.260  1.00  0.00           H
ATOM    826  HB2 SER A  58      37.660  56.700  80.000  1.00  0.00           H
ATOM    827  OG  SER A  58      35.740  56.020  79.540  1.00  0.00           O
ATOM    828  HG1 SER A  58      35.340  55.530  80.260  1.00  0.00           H
ATOM    829  C   SER A  58      37.040  58.720  78.500  1.00  0.00           C
ATOM    830  O   SER A  58      38.120  58.140  78.220  1.00  0.00           O
ATOM    831  N   TRP A  59      36.550  59.750  77.750  1.00  0.00           N
ATOM    832  HN  TRP A  59      35.690  60.190  77.980  1.00  0.00           H
ATOM    833  CA  TRP A  59      37.320  60.300  76.620  1.00  0.00           C
ATOM    834  HA  TRP A  59      37.520  59.440  76.000  1.00  0.00           H
ATOM    835  CB  TRP A  59      36.440  61.260  75.820  1.00  0.00           C
ATOM    836  HB1 TRP A  59      36.250  62.230  76.310  1.00  0.00           H
ATOM    837  HB2 TRP A  59      35.450  60.760  75.820  1.00  0.00           H
ATOM    838  CG  TRP A  59      36.860  61.540  74.410  1.00  0.00           C
ATOM    839  CD1 TRP A  59      37.460  62.730  73.870  1.00  0.00           C
ATOM    840  HD1 TRP A  59      37.640  63.610  74.460  1.00  0.00           H
ATOM    841  NE1 TRP A  59      37.690  62.540  72.510  1.00  0.00           N
ATOM    842  HE1 TRP A  59      38.310  62.950  71.870  1.00  0.00           H
ATOM    843  CE2 TRP A  59      37.170  61.390  72.050  1.00  0.00           C
ATOM    844  CD2 TRP A  59      36.680  60.730  73.220  1.00  0.00           C
ATOM    845  CE3 TRP A  59      36.090  59.560  73.050  1.00  0.00           C
ATOM    846  HE3 TRP A  59      35.700  59.050  73.910  1.00  0.00           H
ATOM    847  CZ3 TRP A  59      35.940  58.980  71.810  1.00  0.00           C
ATOM    848  HZ3 TRP A  59      35.610  57.950  71.820  1.00  0.00           H
ATOM    849  CZ2 TRP A  59      37.070  60.860  70.780  1.00  0.00           C
ATOM    850  HZ2 TRP A  59      37.320  61.520  69.960  1.00  0.00           H
ATOM    851  CH2 TRP A  59      36.320  59.720  70.670  1.00  0.00           C
ATOM    852  HH2 TRP A  59      36.090  59.270  69.720  1.00  0.00           H
ATOM    853  C   TRP A  59      38.720  60.890  76.880  1.00  0.00           C
ATOM    854  O   TRP A  59      38.860  61.740  77.750  1.00  0.00           O
ATOM    855  N   LYS A  60      39.740  60.490  76.140  1.00  0.00           N
ATOM    856  HN  LYS A  60      39.630  59.790  75.440  1.00  0.00           H
ATOM    857  CA  LYS A  60      41.060  60.750  76.550  1.00  0.00           C
ATOM    858  HA  LYS A  60      41.280  61.690  77.020  1.00  0.00           H
ATOM    859  CB  LYS A  60      41.470  59.580  77.470  1.00  0.00           C
ATOM    860  HB1 LYS A  60      41.630  58.680  76.830  1.00  0.00           H
ATOM    861  HB2 LYS A  60      40.540  59.310  78.010  1.00  0.00           H
ATOM    862  CG  LYS A  60      42.630  59.760  78.520  1.00  0.00           C
ATOM    863  HG1 LYS A  60      43.580  59.780  77.960  1.00  0.00           H
ATOM    864  HG2 LYS A  60      42.620  58.910  79.240  1.00  0.00           H
ATOM    865  CD  LYS A  60      42.460  60.940  79.500  1.00  0.00           C
ATOM    866  HD1 LYS A  60      42.320  61.880  78.940  1.00  0.00           H
ATOM    867  HD2 LYS A  60      43.340  61.160  80.120  1.00  0.00           H
ATOM    868  CE  LYS A  60      41.270  60.870  80.540  1.00  0.00           C
ATOM    869  HE1 LYS A  60      40.290  60.780  80.010  1.00  0.00           H
ATOM    870  HE2 LYS A  60      41.350  61.790  81.150  1.00  0.00           H
ATOM    871  NZ  LYS A  60      41.370  59.750  81.520  1.00  0.00           N
ATOM    872  HZ1 LYS A  60      40.830  60.090  82.330  1.00  0.00           H
ATOM    873  HZ2 LYS A  60      42.310  59.450  81.830  1.00  0.00           H
ATOM    874  HZ3 LYS A  60      40.850  58.950  81.080  1.00  0.00           H
ATOM    875  C   LYS A  60      41.960  60.640  75.220  1.00  0.00           C
ATOM    876  O   LYS A  60      41.530  60.060  74.210  1.00  0.00           O
ATOM    877  N   SER A  61      43.180  61.090  75.300  1.00  0.00           N
ATOM    878  HN  SER A  61      43.600  61.530  76.090  1.00  0.00           H
ATOM    879  CA  SER A  61      44.160  61.000  74.140  1.00  0.00           C
ATOM    880  HA  SER A  61      43.710  61.530  73.320  1.00  0.00           H
ATOM    881  CB  SER A  61      45.520  61.660  74.600  1.00  0.00           C
ATOM    882  HB1 SER A  61      45.290  62.740  74.500  1.00  0.00           H
ATOM    883  HB2 SER A  61      46.370  61.470  73.900  1.00  0.00           H
ATOM    884  OG  SER A  61      45.820  61.380  75.980  1.00  0.00           O
ATOM    885  HG1 SER A  61      46.610  60.850  75.900  1.00  0.00           H
ATOM    886  C   SER A  61      44.460  59.630  73.550  1.00  0.00           C
ATOM    887  O   SER A  61      44.320  59.420  72.390  1.00  0.00           O
ATOM    888  N   SER A  62      44.650  58.650  74.430  1.00  0.00           N
ATOM    889  HN  SER A  62      44.880  58.920  75.370  1.00  0.00           H
ATOM    890  CA  SER A  62      44.700  57.280  74.040  1.00  0.00           C
ATOM    891  HA  SER A  62      45.550  57.130  73.390  1.00  0.00           H
ATOM    892  CB  SER A  62      44.810  56.320  75.220  1.00  0.00           C
ATOM    893  HB1 SER A  62      45.750  56.520  75.790  1.00  0.00           H
ATOM    894  HB2 SER A  62      44.670  55.260  74.950  1.00  0.00           H
ATOM    895  OG  SER A  62      43.760  56.590  76.170  1.00  0.00           O
ATOM    896  HG1 SER A  62      43.980  56.160  76.990  1.00  0.00           H
ATOM    897  C   SER A  62      43.510  56.720  73.220  1.00  0.00           C
ATOM    898  O   SER A  62      43.700  56.050  72.190  1.00  0.00           O
ATOM    899  N   ARG A  63      42.320  57.040  73.660  1.00  0.00           N
ATOM    900  HN  ARG A  63      42.300  57.550  74.510  1.00  0.00           H
ATOM    901  CA  ARG A  63      41.020  56.780  73.090  1.00  0.00           C
ATOM    902  HA  ARG A  63      40.960  55.720  72.860  1.00  0.00           H
ATOM    903  CB  ARG A  63      39.920  57.200  74.010  1.00  0.00           C
ATOM    904  HB1 ARG A  63      39.000  56.850  73.500  1.00  0.00           H
ATOM    905  HB2 ARG A  63      39.830  58.300  73.880  1.00  0.00           H
ATOM    906  CG  ARG A  63      39.860  56.640  75.450  1.00  0.00           C
ATOM    907  HG1 ARG A  63      38.990  57.000  76.030  1.00  0.00           H
ATOM    908  HG2 ARG A  63      40.840  56.930  75.900  1.00  0.00           H
ATOM    909  CD  ARG A  63      39.720  55.150  75.450  1.00  0.00           C
ATOM    910  HD1 ARG A  63      40.590  54.630  75.000  1.00  0.00           H
ATOM    911  HD2 ARG A  63      38.810  54.770  74.920  1.00  0.00           H
ATOM    912  NE  ARG A  63      39.700  54.670  76.820  1.00  0.00           N
ATOM    913  HE  ARG A  63      40.490  54.090  77.020  1.00  0.00           H
ATOM    914  CZ  ARG A  63      38.740  54.640  77.730  1.00  0.00           C
ATOM    915  NH1 ARG A  63      37.550  55.140  77.550  1.00  0.00           N
ATOM    916 HH11 ARG A  63      37.290  55.630  76.720  1.00  0.00           H
ATOM    917 HH12 ARG A  63      36.920  55.160  78.330  1.00  0.00           H
ATOM    918  NH2 ARG A  63      39.010  54.150  78.940  1.00  0.00           N
ATOM    919 HH21 ARG A  63      39.790  53.530  78.980  1.00  0.00           H
ATOM    920 HH22 ARG A  63      38.140  53.920  79.370  1.00  0.00           H
ATOM    921  C   ARG A  63      41.000  57.430  71.690  1.00  0.00           C
ATOM    922  O   ARG A  63      40.790  56.800  70.690  1.00  0.00           O
ATOM    923  N   ILE A  64      41.470  58.720  71.640  1.00  0.00           N
ATOM    924  HN  ILE A  64      41.540  59.180  72.520  1.00  0.00           H
ATOM    925  CA  ILE A  64      41.740  59.440  70.440  1.00  0.00           C
ATOM    926  HA  ILE A  64      40.820  59.550  69.880  1.00  0.00           H
ATOM    927  CB  ILE A  64      42.000  60.890  70.580  1.00  0.00           C
ATOM    928  HB  ILE A  64      42.850  61.160  71.250  1.00  0.00           H
ATOM    929  CG2 ILE A  64      42.280  61.600  69.180  1.00  0.00           C
ATOM    930 HG21 ILE A  64      43.210  61.250  68.660  1.00  0.00           H
ATOM    931 HG22 ILE A  64      42.340  62.690  69.400  1.00  0.00           H
ATOM    932 HG23 ILE A  64      41.350  61.540  68.580  1.00  0.00           H
ATOM    933  CG1 ILE A  64      40.690  61.480  71.260  1.00  0.00           C
ATOM    934 HG11 ILE A  64      40.210  60.710  71.910  1.00  0.00           H
ATOM    935 HG12 ILE A  64      39.970  61.760  70.470  1.00  0.00           H
ATOM    936  CD  ILE A  64      40.960  62.570  72.280  1.00  0.00           C
ATOM    937  HD1 ILE A  64      42.010  62.900  72.260  1.00  0.00           H
ATOM    938  HD2 ILE A  64      40.600  62.320  73.300  1.00  0.00           H
ATOM    939  HD3 ILE A  64      40.410  63.490  71.990  1.00  0.00           H
ATOM    940  C   ILE A  64      42.700  58.770  69.450  1.00  0.00           C
ATOM    941  O   ILE A  64      42.330  58.700  68.250  1.00  0.00           O
ATOM    942  N   PHE A  65      43.840  58.300  69.860  1.00  0.00           N
ATOM    943  HN  PHE A  65      44.080  58.510  70.810  1.00  0.00           H
ATOM    944  CA  PHE A  65      44.620  57.480  69.050  1.00  0.00           C
ATOM    945  HA  PHE A  65      44.870  57.960  68.110  1.00  0.00           H
ATOM    946  CB  PHE A  65      45.980  57.090  69.710  1.00  0.00           C
ATOM    947  HB1 PHE A  65      46.600  56.420  69.070  1.00  0.00           H
ATOM    948  HB2 PHE A  65      45.750  56.560  70.660  1.00  0.00           H
ATOM    949  CG  PHE A  65      46.760  58.350  69.950  1.00  0.00           C
ATOM    950  CD1 PHE A  65      47.140  59.140  68.810  1.00  0.00           C
ATOM    951  HD1 PHE A  65      46.950  58.810  67.800  1.00  0.00           H
ATOM    952  CE1 PHE A  65      47.720  60.400  68.940  1.00  0.00           C
ATOM    953  HE1 PHE A  65      47.880  60.970  68.050  1.00  0.00           H
ATOM    954  CZ  PHE A  65      48.000  60.890  70.220  1.00  0.00           C
ATOM    955  HZ  PHE A  65      48.410  61.880  70.360  1.00  0.00           H
ATOM    956  CD2 PHE A  65      47.220  58.770  71.200  1.00  0.00           C
ATOM    957  HD2 PHE A  65      46.900  58.090  71.970  1.00  0.00           H
ATOM    958  CE2 PHE A  65      47.770  60.110  71.360  1.00  0.00           C
ATOM    959  HE2 PHE A  65      48.110  60.410  72.350  1.00  0.00           H
ATOM    960  C   PHE A  65      44.050  56.170  68.460  1.00  0.00           C
ATOM    961  O   PHE A  65      44.160  55.950  67.250  1.00  0.00           O
ATOM    962  N   LEU A  66      43.350  55.370  69.290  1.00  0.00           N
ATOM    963  HN  LEU A  66      43.220  55.590  70.250  1.00  0.00           H
ATOM    964  CA  LEU A  66      42.690  54.080  69.010  1.00  0.00           C
ATOM    965  HA  LEU A  66      43.420  53.410  68.580  1.00  0.00           H
ATOM    966  CB  LEU A  66      42.090  53.560  70.420  1.00  0.00           C
ATOM    967  HB1 LEU A  66      41.430  54.280  70.950  1.00  0.00           H
ATOM    968  HB2 LEU A  66      42.910  53.310  71.140  1.00  0.00           H
ATOM    969  CG  LEU A  66      41.230  52.340  70.360  1.00  0.00           C
ATOM    970  HG  LEU A  66      40.380  52.600  69.690  1.00  0.00           H
ATOM    971  CD1 LEU A  66      41.940  51.090  69.930  1.00  0.00           C
ATOM    972 HD11 LEU A  66      42.500  50.600  70.750  1.00  0.00           H
ATOM    973 HD12 LEU A  66      42.590  51.410  69.080  1.00  0.00           H
ATOM    974 HD13 LEU A  66      41.300  50.260  69.580  1.00  0.00           H
ATOM    975  CD2 LEU A  66      40.830  52.070  71.820  1.00  0.00           C
ATOM    976 HD21 LEU A  66      41.710  51.700  72.380  1.00  0.00           H
ATOM    977 HD22 LEU A  66      40.100  51.220  71.800  1.00  0.00           H
ATOM    978 HD23 LEU A  66      40.450  52.910  72.440  1.00  0.00           H
ATOM    979  C   LEU A  66      41.590  54.330  68.030  1.00  0.00           C
ATOM    980  O   LEU A  66      41.430  53.540  67.070  1.00  0.00           O
ATOM    981  N   PHE A  67      40.860  55.470  68.200  1.00  0.00           N
ATOM    982  HN  PHE A  67      41.200  56.120  68.890  1.00  0.00           H
ATOM    983  CA  PHE A  67      39.810  55.920  67.320  1.00  0.00           C
ATOM    984  HA  PHE A  67      39.150  55.070  67.170  1.00  0.00           H
ATOM    985  CB  PHE A  67      39.030  57.140  67.920  1.00  0.00           C
ATOM    986  HB1 PHE A  67      39.780  57.880  68.280  1.00  0.00           H
ATOM    987  HB2 PHE A  67      38.420  56.780  68.780  1.00  0.00           H
ATOM    988  CG  PHE A  67      38.150  57.890  66.910  1.00  0.00           C
ATOM    989  CD1 PHE A  67      38.250  59.320  66.770  1.00  0.00           C
ATOM    990  HD1 PHE A  67      38.990  59.880  67.310  1.00  0.00           H
ATOM    991  CE1 PHE A  67      37.360  60.080  65.980  1.00  0.00           C
ATOM    992  HE1 PHE A  67      37.460  61.150  65.920  1.00  0.00           H
ATOM    993  CZ  PHE A  67      36.430  59.380  65.130  1.00  0.00           C
ATOM    994  HZ  PHE A  67      35.650  59.920  64.610  1.00  0.00           H
ATOM    995  CD2 PHE A  67      37.140  57.250  66.120  1.00  0.00           C
ATOM    996  HD2 PHE A  67      37.000  56.190  66.200  1.00  0.00           H
ATOM    997  CE2 PHE A  67      36.270  57.980  65.350  1.00  0.00           C
ATOM    998  HE2 PHE A  67      35.560  57.430  64.730  1.00  0.00           H
ATOM    999  C   PHE A  67      40.390  56.090  65.950  1.00  0.00           C
ATOM   1000  O   PHE A  67      39.720  55.790  64.950  1.00  0.00           O
ATOM   1001  N   ASN A  68      41.570  56.740  65.810  1.00  0.00           N
ATOM   1002  HN  ASN A  68      42.030  57.140  66.600  1.00  0.00           H
ATOM   1003  CA  ASN A  68      42.230  57.000  64.500  1.00  0.00           C
ATOM   1004  HA  ASN A  68      41.490  57.400  63.820  1.00  0.00           H
ATOM   1005  CB  ASN A  68      43.260  58.180  64.620  1.00  0.00           C
ATOM   1006  HB1 ASN A  68      43.940  58.060  63.740  1.00  0.00           H
ATOM   1007  HB2 ASN A  68      43.920  58.040  65.510  1.00  0.00           H
ATOM   1008  CG  ASN A  68      42.540  59.490  64.580  1.00  0.00           C
ATOM   1009  OD1 ASN A  68      42.380  60.110  63.480  1.00  0.00           O
ATOM   1010  ND2 ASN A  68      41.980  59.890  65.740  1.00  0.00           N
ATOM   1011 HD21 ASN A  68      41.650  60.850  65.750  1.00  0.00           H
ATOM   1012 HD22 ASN A  68      42.330  59.470  66.580  1.00  0.00           H
ATOM   1013  C   ASN A  68      42.710  55.790  63.730  1.00  0.00           C
ATOM   1014  O   ASN A  68      42.430  55.660  62.510  1.00  0.00           O
ATOM   1015  N   LEU A  69      43.360  54.840  64.430  1.00  0.00           N
ATOM   1016  HN  LEU A  69      43.630  55.020  65.360  1.00  0.00           H
ATOM   1017  CA  LEU A  69      43.660  53.470  63.930  1.00  0.00           C
ATOM   1018  HA  LEU A  69      44.360  53.560  63.120  1.00  0.00           H
ATOM   1019  CB  LEU A  69      44.330  52.630  65.090  1.00  0.00           C
ATOM   1020  HB1 LEU A  69      44.330  51.550  64.820  1.00  0.00           H
ATOM   1021  HB2 LEU A  69      43.780  52.810  66.040  1.00  0.00           H
ATOM   1022  CG  LEU A  69      45.780  53.080  65.410  1.00  0.00           C
ATOM   1023  HG  LEU A  69      45.740  54.160  65.650  1.00  0.00           H
ATOM   1024  CD1 LEU A  69      46.220  52.480  66.760  1.00  0.00           C
ATOM   1025 HD11 LEU A  69      45.700  53.170  67.460  1.00  0.00           H
ATOM   1026 HD12 LEU A  69      47.330  52.530  66.790  1.00  0.00           H
ATOM   1027 HD13 LEU A  69      45.760  51.480  66.850  1.00  0.00           H
ATOM   1028  CD2 LEU A  69      46.680  52.780  64.270  1.00  0.00           C
ATOM   1029 HD21 LEU A  69      46.470  53.280  63.300  1.00  0.00           H
ATOM   1030 HD22 LEU A  69      46.690  51.690  64.080  1.00  0.00           H
ATOM   1031 HD23 LEU A  69      47.690  53.090  64.630  1.00  0.00           H
ATOM   1032  C   LEU A  69      42.410  52.810  63.450  1.00  0.00           C
ATOM   1033  O   LEU A  69      42.410  52.160  62.390  1.00  0.00           O
ATOM   1034  N   ALA A  70      41.240  52.950  64.140  1.00  0.00           N
ATOM   1035  HN  ALA A  70      41.350  53.340  65.040  1.00  0.00           H
ATOM   1036  CA  ALA A  70      39.880  52.460  63.760  1.00  0.00           C
ATOM   1037  HA  ALA A  70      39.880  51.420  63.460  1.00  0.00           H
ATOM   1038  CB  ALA A  70      39.090  52.460  65.030  1.00  0.00           C
ATOM   1039  HB1 ALA A  70      38.080  52.060  64.770  1.00  0.00           H
ATOM   1040  HB2 ALA A  70      38.870  53.410  65.550  1.00  0.00           H
ATOM   1041  HB3 ALA A  70      39.660  51.860  65.770  1.00  0.00           H
ATOM   1042  C   ALA A  70      39.240  53.260  62.610  1.00  0.00           C
ATOM   1043  O   ALA A  70      38.570  52.630  61.740  1.00  0.00           O
ATOM   1044  N   VAL A  71      39.370  54.560  62.480  1.00  0.00           N
ATOM   1045  HN  VAL A  71      39.880  55.100  63.150  1.00  0.00           H
ATOM   1046  CA  VAL A  71      38.910  55.320  61.330  1.00  0.00           C
ATOM   1047  HA  VAL A  71      37.850  55.140  61.250  1.00  0.00           H
ATOM   1048  CB  VAL A  71      39.150  56.850  61.410  1.00  0.00           C
ATOM   1049  HB  VAL A  71      40.190  57.050  61.740  1.00  0.00           H
ATOM   1050  CG1 VAL A  71      38.830  57.620  60.160  1.00  0.00           C
ATOM   1051 HG11 VAL A  71      37.790  57.350  59.870  1.00  0.00           H
ATOM   1052 HG12 VAL A  71      39.630  57.390  59.430  1.00  0.00           H
ATOM   1053 HG13 VAL A  71      38.800  58.710  60.340  1.00  0.00           H
ATOM   1054  CG2 VAL A  71      38.320  57.450  62.590  1.00  0.00           C
ATOM   1055 HG21 VAL A  71      37.280  57.380  62.200  1.00  0.00           H
ATOM   1056 HG22 VAL A  71      38.550  58.500  62.820  1.00  0.00           H
ATOM   1057 HG23 VAL A  71      38.410  56.850  63.520  1.00  0.00           H
ATOM   1058  C   VAL A  71      39.510  54.860  60.000  1.00  0.00           C
ATOM   1059  O   VAL A  71      38.840  54.690  58.990  1.00  0.00           O
ATOM   1060  N   ALA A  72      40.820  54.610  59.980  1.00  0.00           N
ATOM   1061  HN  ALA A  72      41.390  54.790  60.770  1.00  0.00           H
ATOM   1062  CA  ALA A  72      41.610  54.180  58.870  1.00  0.00           C
ATOM   1063  HA  ALA A  72      41.510  54.900  58.080  1.00  0.00           H
ATOM   1064  CB  ALA A  72      43.120  54.020  59.340  1.00  0.00           C
ATOM   1065  HB1 ALA A  72      43.260  53.480  60.290  1.00  0.00           H
ATOM   1066  HB2 ALA A  72      43.440  55.050  59.610  1.00  0.00           H
ATOM   1067  HB3 ALA A  72      43.740  53.620  58.500  1.00  0.00           H
ATOM   1068  C   ALA A  72      41.120  52.920  58.340  1.00  0.00           C
ATOM   1069  O   ALA A  72      41.070  52.710  57.180  1.00  0.00           O
ATOM   1070  N   ASP A  73      40.690  52.020  59.210  1.00  0.00           N
ATOM   1071  HN  ASP A  73      40.880  52.280  60.150  1.00  0.00           H
ATOM   1072  CA  ASP A  73      39.980  50.780  58.860  1.00  0.00           C
ATOM   1073  HA  ASP A  73      40.600  50.300  58.130  1.00  0.00           H
ATOM   1074  CB  ASP A  73      39.930  49.770  60.050  1.00  0.00           C
ATOM   1075  HB1 ASP A  73      39.180  48.970  59.860  1.00  0.00           H
ATOM   1076  HB2 ASP A  73      39.670  50.310  60.990  1.00  0.00           H
ATOM   1077  CG  ASP A  73      41.260  49.140  60.210  1.00  0.00           C
ATOM   1078  OD1 ASP A  73      42.000  48.840  59.290  1.00  0.00           O
ATOM   1079  OD2 ASP A  73      41.740  48.960  61.510  1.00  0.00           O
ATOM   1080  HD2 ASP A  73      42.650  48.700  61.350  1.00  0.00           H
ATOM   1081  C   ASP A  73      38.530  50.870  58.280  1.00  0.00           C
ATOM   1082  O   ASP A  73      38.260  50.150  57.330  1.00  0.00           O
ATOM   1083  N   PHE A  74      37.630  51.740  58.780  1.00  0.00           N
ATOM   1084  HN  PHE A  74      37.840  52.190  59.650  1.00  0.00           H
ATOM   1085  CA  PHE A  74      36.380  52.180  58.110  1.00  0.00           C
ATOM   1086  HA  PHE A  74      35.750  51.290  58.180  1.00  0.00           H
ATOM   1087  CB  PHE A  74      35.650  53.170  59.070  1.00  0.00           C
ATOM   1088  HB1 PHE A  74      36.290  54.060  59.270  1.00  0.00           H
ATOM   1089  HB2 PHE A  74      35.490  52.740  60.070  1.00  0.00           H
ATOM   1090  CG  PHE A  74      34.380  53.750  58.560  1.00  0.00           C
ATOM   1091  CD1 PHE A  74      34.330  55.060  58.000  1.00  0.00           C
ATOM   1092  HD1 PHE A  74      35.220  55.680  57.960  1.00  0.00           H
ATOM   1093  CE1 PHE A  74      33.090  55.580  57.560  1.00  0.00           C
ATOM   1094  HE1 PHE A  74      33.000  56.600  57.200  1.00  0.00           H
ATOM   1095  CZ  PHE A  74      32.000  54.800  57.370  1.00  0.00           C
ATOM   1096  HZ  PHE A  74      31.120  55.150  56.850  1.00  0.00           H
ATOM   1097  CD2 PHE A  74      33.220  52.930  58.400  1.00  0.00           C
ATOM   1098  HD2 PHE A  74      33.310  51.960  58.850  1.00  0.00           H
ATOM   1099  CE2 PHE A  74      32.140  53.420  57.740  1.00  0.00           C
ATOM   1100  HE2 PHE A  74      31.220  52.850  57.700  1.00  0.00           H
ATOM   1101  C   PHE A  74      36.500  52.570  56.660  1.00  0.00           C
ATOM   1102  O   PHE A  74      35.720  52.190  55.830  1.00  0.00           O
ATOM   1103  N   LEU A  75      37.520  53.390  56.330  1.00  0.00           N
ATOM   1104  HN  LEU A  75      38.110  53.600  57.110  1.00  0.00           H
ATOM   1105  CA  LEU A  75      37.890  53.660  54.920  1.00  0.00           C
ATOM   1106  HA  LEU A  75      37.020  54.050  54.400  1.00  0.00           H
ATOM   1107  CB  LEU A  75      39.070  54.620  54.780  1.00  0.00           C
ATOM   1108  HB1 LEU A  75      39.220  54.860  53.710  1.00  0.00           H
ATOM   1109  HB2 LEU A  75      40.040  54.290  55.210  1.00  0.00           H
ATOM   1110  CG  LEU A  75      38.760  56.000  55.340  1.00  0.00           C
ATOM   1111  HG  LEU A  75      38.550  55.850  56.420  1.00  0.00           H
ATOM   1112  CD1 LEU A  75      40.120  56.730  55.220  1.00  0.00           C
ATOM   1113 HD11 LEU A  75      40.860  56.200  55.840  1.00  0.00           H
ATOM   1114 HD12 LEU A  75      40.000  57.780  55.560  1.00  0.00           H
ATOM   1115 HD13 LEU A  75      40.370  56.730  54.130  1.00  0.00           H
ATOM   1116  CD2 LEU A  75      37.600  56.760  54.620  1.00  0.00           C
ATOM   1117 HD21 LEU A  75      36.700  56.110  54.660  1.00  0.00           H
ATOM   1118 HD22 LEU A  75      37.840  56.750  53.530  1.00  0.00           H
ATOM   1119 HD23 LEU A  75      37.540  57.710  55.210  1.00  0.00           H
ATOM   1120  C   LEU A  75      38.220  52.440  54.050  1.00  0.00           C
ATOM   1121  O   LEU A  75      37.960  52.370  52.870  1.00  0.00           O
ATOM   1122  N   LEU A  76      38.830  51.430  54.500  1.00  0.00           N
ATOM   1123  HN  LEU A  76      39.100  51.530  55.450  1.00  0.00           H
ATOM   1124  CA  LEU A  76      39.030  50.160  53.830  1.00  0.00           C
ATOM   1125  HA  LEU A  76      39.440  50.360  52.850  1.00  0.00           H
ATOM   1126  CB  LEU A  76      40.310  49.440  54.460  1.00  0.00           C
ATOM   1127  HB1 LEU A  76      40.160  49.430  55.570  1.00  0.00           H
ATOM   1128  HB2 LEU A  76      41.230  50.030  54.260  1.00  0.00           H
ATOM   1129  CG  LEU A  76      40.500  48.020  54.130  1.00  0.00           C
ATOM   1130  HG  LEU A  76      39.570  47.420  54.220  1.00  0.00           H
ATOM   1131  CD1 LEU A  76      40.910  47.980  52.690  1.00  0.00           C
ATOM   1132 HD11 LEU A  76      41.590  48.840  52.510  1.00  0.00           H
ATOM   1133 HD12 LEU A  76      40.080  48.090  51.970  1.00  0.00           H
ATOM   1134 HD13 LEU A  76      41.540  47.090  52.460  1.00  0.00           H
ATOM   1135  CD2 LEU A  76      41.570  47.600  55.100  1.00  0.00           C
ATOM   1136 HD21 LEU A  76      41.230  47.850  56.130  1.00  0.00           H
ATOM   1137 HD22 LEU A  76      42.560  48.090  55.100  1.00  0.00           H
ATOM   1138 HD23 LEU A  76      41.710  46.500  54.980  1.00  0.00           H
ATOM   1139  C   LEU A  76      37.780  49.350  53.540  1.00  0.00           C
ATOM   1140  O   LEU A  76      37.610  48.790  52.420  1.00  0.00           O
ATOM   1141  N   ILE A  77      36.780  49.270  54.460  1.00  0.00           N
ATOM   1142  HN  ILE A  77      36.880  49.830  55.280  1.00  0.00           H
ATOM   1143  CA  ILE A  77      35.640  48.320  54.330  1.00  0.00           C
ATOM   1144  HA  ILE A  77      36.100  47.460  53.860  1.00  0.00           H
ATOM   1145  CB  ILE A  77      34.980  47.940  55.630  1.00  0.00           C
ATOM   1146  HB  ILE A  77      34.370  47.020  55.500  1.00  0.00           H
ATOM   1147  CG2 ILE A  77      36.170  47.540  56.530  1.00  0.00           C
ATOM   1148 HG21 ILE A  77      35.810  47.100  57.480  1.00  0.00           H
ATOM   1149 HG22 ILE A  77      36.890  48.350  56.790  1.00  0.00           H
ATOM   1150 HG23 ILE A  77      36.630  46.680  56.000  1.00  0.00           H
ATOM   1151  CG1 ILE A  77      34.250  49.100  56.260  1.00  0.00           C
ATOM   1152 HG11 ILE A  77      34.010  49.950  55.590  1.00  0.00           H
ATOM   1153 HG12 ILE A  77      34.940  49.510  57.010  1.00  0.00           H
ATOM   1154  CD  ILE A  77      33.070  48.550  56.870  1.00  0.00           C
ATOM   1155  HD1 ILE A  77      32.470  47.880  56.220  1.00  0.00           H
ATOM   1156  HD2 ILE A  77      32.460  49.400  57.230  1.00  0.00           H
ATOM   1157  HD3 ILE A  77      33.260  47.910  57.770  1.00  0.00           H
ATOM   1158  C   ILE A  77      34.760  48.600  53.170  1.00  0.00           C
ATOM   1159  O   ILE A  77      34.180  47.700  52.520  1.00  0.00           O
ATOM   1160  N   ILE A  78      34.580  49.870  52.840  1.00  0.00           N
ATOM   1161  HN  ILE A  78      34.970  50.570  53.430  1.00  0.00           H
ATOM   1162  CA  ILE A  78      33.850  50.480  51.800  1.00  0.00           C
ATOM   1163  HA  ILE A  78      32.880  49.990  51.740  1.00  0.00           H
ATOM   1164  CB  ILE A  78      33.510  51.940  52.150  1.00  0.00           C
ATOM   1165  HB  ILE A  78      32.960  52.320  51.260  1.00  0.00           H
ATOM   1166  CG2 ILE A  78      32.560  51.830  53.380  1.00  0.00           C
ATOM   1167 HG21 ILE A  78      32.010  52.790  53.510  1.00  0.00           H
ATOM   1168 HG22 ILE A  78      33.210  51.690  54.270  1.00  0.00           H
ATOM   1169 HG23 ILE A  78      31.870  50.970  53.290  1.00  0.00           H
ATOM   1170  CG1 ILE A  78      34.720  52.800  52.500  1.00  0.00           C
ATOM   1171 HG11 ILE A  78      35.480  52.830  51.680  1.00  0.00           H
ATOM   1172 HG12 ILE A  78      35.200  52.400  53.410  1.00  0.00           H
ATOM   1173  CD  ILE A  78      34.360  54.250  52.740  1.00  0.00           C
ATOM   1174  HD1 ILE A  78      33.930  54.400  53.770  1.00  0.00           H
ATOM   1175  HD2 ILE A  78      33.590  54.560  52.010  1.00  0.00           H
ATOM   1176  HD3 ILE A  78      35.230  54.910  52.560  1.00  0.00           H
ATOM   1177  C   ILE A  78      34.430  50.420  50.430  1.00  0.00           C
ATOM   1178  O   ILE A  78      33.780  50.400  49.360  1.00  0.00           O
ATOM   1179  N   CYS A  79      35.770  50.080  50.460  1.00  0.00           N
ATOM   1180  HN  CYS A  79      36.340  50.070  51.290  1.00  0.00           H
ATOM   1181  CA  CYS A  79      36.490  49.850  49.270  1.00  0.00           C
ATOM   1182  HA  CYS A  79      35.910  50.170  48.420  1.00  0.00           H
ATOM   1183  CB  CYS A  79      37.820  50.660  49.240  1.00  0.00           C
ATOM   1184  HB1 CYS A  79      38.140  50.720  48.180  1.00  0.00           H
ATOM   1185  HB2 CYS A  79      38.500  50.150  49.950  1.00  0.00           H
ATOM   1186  SG  CYS A  79      37.730  52.390  49.800  1.00  0.00           S
ATOM   1187  HG1 CYS A  79      37.570  51.980  51.060  1.00  0.00           H
ATOM   1188  C   CYS A  79      36.830  48.460  48.870  1.00  0.00           C
ATOM   1189  O   CYS A  79      36.950  48.180  47.650  1.00  0.00           O
ATOM   1190  N   LEU A  80      36.760  47.530  49.790  1.00  0.00           N
ATOM   1191  HN  LEU A  80      36.730  47.830  50.740  1.00  0.00           H
ATOM   1192  CA  LEU A  80      36.880  46.090  49.590  1.00  0.00           C
ATOM   1193  HA  LEU A  80      37.870  45.910  49.180  1.00  0.00           H
ATOM   1194  CB  LEU A  80      36.680  45.270  50.880  1.00  0.00           C
ATOM   1195  HB1 LEU A  80      36.700  44.170  50.730  1.00  0.00           H
ATOM   1196  HB2 LEU A  80      35.640  45.310  51.250  1.00  0.00           H
ATOM   1197  CG  LEU A  80      37.710  45.530  51.980  1.00  0.00           C
ATOM   1198  HG  LEU A  80      37.590  46.560  52.360  1.00  0.00           H
ATOM   1199  CD1 LEU A  80      37.280  44.580  53.170  1.00  0.00           C
ATOM   1200 HD11 LEU A  80      36.200  44.660  53.440  1.00  0.00           H
ATOM   1201 HD12 LEU A  80      37.870  44.860  54.080  1.00  0.00           H
ATOM   1202 HD13 LEU A  80      37.640  43.550  52.990  1.00  0.00           H
ATOM   1203  CD2 LEU A  80      39.180  45.330  51.480  1.00  0.00           C
ATOM   1204 HD21 LEU A  80      39.850  45.590  52.340  1.00  0.00           H
ATOM   1205 HD22 LEU A  80      39.320  46.100  50.680  1.00  0.00           H
ATOM   1206 HD23 LEU A  80      39.400  44.290  51.180  1.00  0.00           H
ATOM   1207  C   LEU A  80      35.930  45.340  48.580  1.00  0.00           C
ATOM   1208  O   LEU A  80      36.410  44.520  47.840  1.00  0.00           O
ATOM   1209  N   PRO A  81      34.590  45.620  48.470  1.00  0.00           N
ATOM   1210  CD  PRO A  81      33.850  46.600  49.290  1.00  0.00           C
ATOM   1211  HD1 PRO A  81      33.870  47.610  48.810  1.00  0.00           H
ATOM   1212  HD2 PRO A  81      34.390  46.820  50.240  1.00  0.00           H
ATOM   1213  CA  PRO A  81      33.660  44.920  47.560  1.00  0.00           C
ATOM   1214  HA  PRO A  81      33.880  43.860  47.590  1.00  0.00           H
ATOM   1215  CB  PRO A  81      32.270  45.310  48.140  1.00  0.00           C
ATOM   1216  HB1 PRO A  81      31.530  44.480  48.220  1.00  0.00           H
ATOM   1217  HB2 PRO A  81      31.850  46.150  47.550  1.00  0.00           H
ATOM   1218  CG  PRO A  81      32.480  45.910  49.520  1.00  0.00           C
ATOM   1219  HG1 PRO A  81      31.660  46.560  49.900  1.00  0.00           H
ATOM   1220  HG2 PRO A  81      32.630  45.160  50.330  1.00  0.00           H
ATOM   1221  C   PRO A  81      33.980  45.390  46.160  1.00  0.00           C
ATOM   1222  O   PRO A  81      34.080  44.600  45.250  1.00  0.00           O
ATOM   1223  N   PHE A  82      34.150  46.750  46.020  1.00  0.00           N
ATOM   1224  HN  PHE A  82      34.080  47.420  46.760  1.00  0.00           H
ATOM   1225  CA  PHE A  82      34.530  47.230  44.670  1.00  0.00           C
ATOM   1226  HA  PHE A  82      33.940  46.820  43.860  1.00  0.00           H
ATOM   1227  CB  PHE A  82      34.450  48.740  44.460  1.00  0.00           C
ATOM   1228  HB1 PHE A  82      34.300  48.940  43.380  1.00  0.00           H
ATOM   1229  HB2 PHE A  82      35.270  49.240  45.030  1.00  0.00           H
ATOM   1230  CG  PHE A  82      33.150  49.320  45.100  1.00  0.00           C
ATOM   1231  CD1 PHE A  82      33.130  50.000  46.340  1.00  0.00           C
ATOM   1232  HD1 PHE A  82      34.030  50.140  46.920  1.00  0.00           H
ATOM   1233  CE1 PHE A  82      31.970  50.360  46.930  1.00  0.00           C
ATOM   1234  HE1 PHE A  82      31.970  50.850  47.890  1.00  0.00           H
ATOM   1235  CZ  PHE A  82      30.750  50.030  46.340  1.00  0.00           C
ATOM   1236  HZ  PHE A  82      29.760  50.240  46.710  1.00  0.00           H
ATOM   1237  CD2 PHE A  82      31.970  49.060  44.490  1.00  0.00           C
ATOM   1238  HD2 PHE A  82      32.040  48.500  43.560  1.00  0.00           H
ATOM   1239  CE2 PHE A  82      30.710  49.390  45.080  1.00  0.00           C
ATOM   1240  HE2 PHE A  82      29.800  49.130  44.580  1.00  0.00           H
ATOM   1241  C   PHE A  82      35.950  46.670  44.290  1.00  0.00           C
ATOM   1242  O   PHE A  82      36.200  46.290  43.150  1.00  0.00           O
ATOM   1243  N   LEU A  83      36.890  46.650  45.270  1.00  0.00           N
ATOM   1244  HN  LEU A  83      36.600  47.100  46.100  1.00  0.00           H
ATOM   1245  CA  LEU A  83      38.150  45.890  45.070  1.00  0.00           C
ATOM   1246  HA  LEU A  83      38.490  46.450  44.220  1.00  0.00           H
ATOM   1247  CB  LEU A  83      39.080  45.970  46.280  1.00  0.00           C
ATOM   1248  HB1 LEU A  83      38.830  45.200  47.050  1.00  0.00           H
ATOM   1249  HB2 LEU A  83      39.000  46.990  46.720  1.00  0.00           H
ATOM   1250  CG  LEU A  83      40.550  45.680  46.050  1.00  0.00           C
ATOM   1251  HG  LEU A  83      40.530  44.640  45.670  1.00  0.00           H
ATOM   1252  CD1 LEU A  83      41.210  46.550  44.930  1.00  0.00           C
ATOM   1253 HD11 LEU A  83      42.300  46.350  44.920  1.00  0.00           H
ATOM   1254 HD12 LEU A  83      41.030  47.610  45.240  1.00  0.00           H
ATOM   1255 HD13 LEU A  83      40.860  46.280  43.920  1.00  0.00           H
ATOM   1256  CD2 LEU A  83      41.340  45.750  47.350  1.00  0.00           C
ATOM   1257 HD21 LEU A  83      41.170  46.720  47.870  1.00  0.00           H
ATOM   1258 HD22 LEU A  83      42.410  45.580  47.100  1.00  0.00           H
ATOM   1259 HD23 LEU A  83      40.880  44.940  47.980  1.00  0.00           H
ATOM   1260  C   LEU A  83      38.090  44.400  44.590  1.00  0.00           C
ATOM   1261  O   LEU A  83      38.610  44.010  43.560  1.00  0.00           O
ATOM   1262  N   MET A  84      37.240  43.580  45.260  1.00  0.00           N
ATOM   1263  HN  MET A  84      36.810  43.930  46.080  1.00  0.00           H
ATOM   1264  CA  MET A  84      36.860  42.210  44.980  1.00  0.00           C
ATOM   1265  HA  MET A  84      37.800  41.670  44.860  1.00  0.00           H
ATOM   1266  CB  MET A  84      35.990  41.680  46.180  1.00  0.00           C
ATOM   1267  HB1 MET A  84      35.320  40.860  45.840  1.00  0.00           H
ATOM   1268  HB2 MET A  84      35.310  42.480  46.540  1.00  0.00           H
ATOM   1269  CG  MET A  84      36.830  41.120  47.270  1.00  0.00           C
ATOM   1270  HG1 MET A  84      37.410  41.900  47.800  1.00  0.00           H
ATOM   1271  HG2 MET A  84      37.540  40.490  46.690  1.00  0.00           H
ATOM   1272  SD  MET A  84      35.910  40.080  48.510  1.00  0.00           S
ATOM   1273  CE  MET A  84      35.760  41.470  49.680  1.00  0.00           C
ATOM   1274  HE1 MET A  84      36.740  41.700  50.160  1.00  0.00           H
ATOM   1275  HE2 MET A  84      35.060  41.190  50.500  1.00  0.00           H
ATOM   1276  HE3 MET A  84      35.340  42.340  49.140  1.00  0.00           H
ATOM   1277  C   MET A  84      36.150  42.080  43.580  1.00  0.00           C
ATOM   1278  O   MET A  84      36.530  41.320  42.710  1.00  0.00           O
ATOM   1279  N   ASP A  85      35.190  42.930  43.230  1.00  0.00           N
ATOM   1280  HN  ASP A  85      34.810  43.680  43.760  1.00  0.00           H
ATOM   1281  CA  ASP A  85      34.570  42.980  41.890  1.00  0.00           C
ATOM   1282  HA  ASP A  85      34.200  42.010  41.640  1.00  0.00           H
ATOM   1283  CB  ASP A  85      33.420  43.910  41.970  1.00  0.00           C
ATOM   1284  HB1 ASP A  85      33.850  44.880  42.300  1.00  0.00           H
ATOM   1285  HB2 ASP A  85      32.680  43.620  42.760  1.00  0.00           H
ATOM   1286  CG  ASP A  85      32.730  44.010  40.610  1.00  0.00           C
ATOM   1287  OD1 ASP A  85      32.260  42.970  40.200  1.00  0.00           O
ATOM   1288  OD2 ASP A  85      32.820  45.050  39.990  1.00  0.00           O
ATOM   1289  C   ASP A  85      35.640  43.310  40.800  1.00  0.00           C
ATOM   1290  O   ASP A  85      35.740  42.630  39.750  1.00  0.00           O
ATOM   1291  N   ASN A  86      36.550  44.270  41.090  1.00  0.00           N
ATOM   1292  HN  ASN A  86      36.580  44.790  41.930  1.00  0.00           H
ATOM   1293  CA  ASN A  86      37.720  44.630  40.250  1.00  0.00           C
ATOM   1294  HA  ASN A  86      37.390  44.780  39.240  1.00  0.00           H
ATOM   1295  CB  ASN A  86      38.280  46.010  40.780  1.00  0.00           C
ATOM   1296  HB1 ASN A  86      38.650  45.840  41.810  1.00  0.00           H
ATOM   1297  HB2 ASN A  86      37.520  46.790  41.040  1.00  0.00           H
ATOM   1298  CG  ASN A  86      39.560  46.570  40.140  1.00  0.00           C
ATOM   1299  OD1 ASN A  86      40.650  46.660  40.780  1.00  0.00           O
ATOM   1300  ND2 ASN A  86      39.430  46.810  38.850  1.00  0.00           N
ATOM   1301 HD21 ASN A  86      40.280  46.990  38.360  1.00  0.00           H
ATOM   1302 HD22 ASN A  86      38.570  46.810  38.340  1.00  0.00           H
ATOM   1303  C   ASN A  86      38.770  43.510  40.040  1.00  0.00           C
ATOM   1304  O   ASN A  86      39.230  43.250  38.900  1.00  0.00           O
ATOM   1305  N   TYR A  87      39.240  42.790  41.030  1.00  0.00           N
ATOM   1306  HN  TYR A  87      39.220  43.210  41.930  1.00  0.00           H
ATOM   1307  CA  TYR A  87      40.210  41.660  40.910  1.00  0.00           C
ATOM   1308  HA  TYR A  87      41.180  41.980  40.580  1.00  0.00           H
ATOM   1309  CB  TYR A  87      40.590  40.930  42.290  1.00  0.00           C
ATOM   1310  HB1 TYR A  87      41.150  39.990  42.110  1.00  0.00           H
ATOM   1311  HB2 TYR A  87      39.670  40.680  42.860  1.00  0.00           H
ATOM   1312  CG  TYR A  87      41.480  41.640  43.240  1.00  0.00           C
ATOM   1313  CD1 TYR A  87      41.810  40.910  44.340  1.00  0.00           C
ATOM   1314  HD1 TYR A  87      41.550  39.880  44.520  1.00  0.00           H
ATOM   1315  CE1 TYR A  87      42.820  41.360  45.160  1.00  0.00           C
ATOM   1316  HE1 TYR A  87      43.160  40.770  46.000  1.00  0.00           H
ATOM   1317  CZ  TYR A  87      43.340  42.700  45.060  1.00  0.00           C
ATOM   1318  OH  TYR A  87      44.370  43.150  45.980  1.00  0.00           O
ATOM   1319  HH  TYR A  87      44.460  44.070  45.760  1.00  0.00           H
ATOM   1320  CD2 TYR A  87      41.980  42.950  43.100  1.00  0.00           C
ATOM   1321  HD2 TYR A  87      41.660  43.540  42.250  1.00  0.00           H
ATOM   1322  CE2 TYR A  87      42.860  43.520  44.030  1.00  0.00           C
ATOM   1323  HE2 TYR A  87      43.180  44.520  43.810  1.00  0.00           H
ATOM   1324  C   TYR A  87      39.680  40.520  40.010  1.00  0.00           C
ATOM   1325  O   TYR A  87      40.390  40.150  39.060  1.00  0.00           O
ATOM   1326  N   VAL A  88      38.400  40.060  40.210  1.00  0.00           N
ATOM   1327  HN  VAL A  88      37.850  40.330  40.990  1.00  0.00           H
ATOM   1328  CA  VAL A  88      37.850  39.010  39.270  1.00  0.00           C
ATOM   1329  HA  VAL A  88      38.490  38.140  39.360  1.00  0.00           H
ATOM   1330  CB  VAL A  88      36.610  38.380  39.890  1.00  0.00           C
ATOM   1331  HB  VAL A  88      36.310  37.400  39.470  1.00  0.00           H
ATOM   1332  CG1 VAL A  88      36.890  38.080  41.440  1.00  0.00           C
ATOM   1333 HG11 VAL A  88      37.950  37.840  41.650  1.00  0.00           H
ATOM   1334 HG12 VAL A  88      36.240  37.240  41.730  1.00  0.00           H
ATOM   1335 HG13 VAL A  88      36.760  39.030  42.010  1.00  0.00           H
ATOM   1336  CG2 VAL A  88      35.460  39.360  39.870  1.00  0.00           C
ATOM   1337 HG21 VAL A  88      35.760  40.340  40.280  1.00  0.00           H
ATOM   1338 HG22 VAL A  88      34.580  38.900  40.390  1.00  0.00           H
ATOM   1339 HG23 VAL A  88      35.110  39.640  38.840  1.00  0.00           H
ATOM   1340  C   VAL A  88      37.630  39.310  37.820  1.00  0.00           C
ATOM   1341  O   VAL A  88      37.630  38.490  36.930  1.00  0.00           O
ATOM   1342  N   ARG A  89      37.490  40.620  37.560  1.00  0.00           N
ATOM   1343  HN  ARG A  89      37.690  41.170  38.360  1.00  0.00           H
ATOM   1344  CA  ARG A  89      37.450  41.190  36.190  1.00  0.00           C
ATOM   1345  HA  ARG A  89      36.800  40.500  35.670  1.00  0.00           H
ATOM   1346  CB  ARG A  89      36.880  42.590  36.360  1.00  0.00           C
ATOM   1347  HB1 ARG A  89      36.960  43.220  35.440  1.00  0.00           H
ATOM   1348  HB2 ARG A  89      37.420  43.220  37.100  1.00  0.00           H
ATOM   1349  CG  ARG A  89      35.360  42.600  36.520  1.00  0.00           C
ATOM   1350  HG1 ARG A  89      35.080  41.900  37.340  1.00  0.00           H
ATOM   1351  HG2 ARG A  89      34.840  42.310  35.590  1.00  0.00           H
ATOM   1352  CD  ARG A  89      34.880  43.980  37.030  1.00  0.00           C
ATOM   1353  HD1 ARG A  89      34.950  44.810  36.290  1.00  0.00           H
ATOM   1354  HD2 ARG A  89      35.500  44.270  37.920  1.00  0.00           H
ATOM   1355  NE  ARG A  89      33.480  43.910  37.370  1.00  0.00           N
ATOM   1356  HE  ARG A  89      33.190  43.990  38.320  1.00  0.00           H
ATOM   1357  CZ  ARG A  89      32.380  43.540  36.620  1.00  0.00           C
ATOM   1358  NH1 ARG A  89      32.320  43.870  35.370  1.00  0.00           N
ATOM   1359 HH11 ARG A  89      33.100  44.390  34.990  1.00  0.00           H
ATOM   1360 HH12 ARG A  89      31.470  44.260  35.020  1.00  0.00           H
ATOM   1361  NH2 ARG A  89      31.280  43.220  37.240  1.00  0.00           N
ATOM   1362 HH21 ARG A  89      30.450  42.960  36.740  1.00  0.00           H
ATOM   1363 HH22 ARG A  89      31.230  43.170  38.240  1.00  0.00           H
ATOM   1364  C   ARG A  89      38.760  41.260  35.510  1.00  0.00           C
ATOM   1365  O   ARG A  89      38.830  41.740  34.370  1.00  0.00           O
ATOM   1366  N   ARG A  90      39.860  40.720  36.060  1.00  0.00           N
ATOM   1367  HN  ARG A  90      39.800  40.410  37.000  1.00  0.00           H
ATOM   1368  CA  ARG A  90      41.200  40.810  35.450  1.00  0.00           C
ATOM   1369  HA  ARG A  90      41.960  40.400  36.100  1.00  0.00           H
ATOM   1370  CB  ARG A  90      41.310  39.880  34.170  1.00  0.00           C
ATOM   1371  HB1 ARG A  90      42.330  40.020  33.770  1.00  0.00           H
ATOM   1372  HB2 ARG A  90      40.560  40.280  33.440  1.00  0.00           H
ATOM   1373  CG  ARG A  90      40.990  38.390  34.520  1.00  0.00           C
ATOM   1374  HG1 ARG A  90      40.650  38.290  35.570  1.00  0.00           H
ATOM   1375  HG2 ARG A  90      41.990  37.900  34.440  1.00  0.00           H
ATOM   1376  CD  ARG A  90      39.950  37.700  33.750  1.00  0.00           C
ATOM   1377  HD1 ARG A  90      40.120  37.800  32.650  1.00  0.00           H
ATOM   1378  HD2 ARG A  90      39.000  38.250  33.900  1.00  0.00           H
ATOM   1379  NE  ARG A  90      39.980  36.250  34.200  1.00  0.00           N
ATOM   1380  HE  ARG A  90      40.890  35.910  34.450  1.00  0.00           H
ATOM   1381  CZ  ARG A  90      38.950  35.530  34.510  1.00  0.00           C
ATOM   1382  NH1 ARG A  90      37.650  35.810  34.420  1.00  0.00           N
ATOM   1383 HH11 ARG A  90      37.030  35.200  34.920  1.00  0.00           H
ATOM   1384 HH12 ARG A  90      37.420  36.760  34.200  1.00  0.00           H
ATOM   1385  NH2 ARG A  90      39.230  34.430  35.230  1.00  0.00           N
ATOM   1386 HH21 ARG A  90      40.200  34.210  35.240  1.00  0.00           H
ATOM   1387 HH22 ARG A  90      38.570  33.910  35.790  1.00  0.00           H
ATOM   1388  C   ARG A  90      41.730  42.180  35.360  1.00  0.00           C
ATOM   1389  O   ARG A  90      42.630  42.480  34.610  1.00  0.00           O
ATOM   1390  N   TRP A  91      41.220  43.130  36.230  1.00  0.00           N
ATOM   1391  HN  TRP A  91      40.690  42.800  37.000  1.00  0.00           H
ATOM   1392  CA  TRP A  91      41.520  44.550  36.320  1.00  0.00           C
ATOM   1393  HA  TRP A  91      41.170  44.810  37.310  1.00  0.00           H
ATOM   1394  CB  TRP A  91      43.040  44.920  36.220  1.00  0.00           C
ATOM   1395  HB1 TRP A  91      43.180  46.000  36.470  1.00  0.00           H
ATOM   1396  HB2 TRP A  91      43.380  44.750  35.180  1.00  0.00           H
ATOM   1397  CG  TRP A  91      44.050  44.420  37.210  1.00  0.00           C
ATOM   1398  CD1 TRP A  91      45.020  43.540  36.820  1.00  0.00           C
ATOM   1399  HD1 TRP A  91      45.300  43.230  35.820  1.00  0.00           H
ATOM   1400  NE1 TRP A  91      45.740  43.230  37.950  1.00  0.00           N
ATOM   1401  HE1 TRP A  91      46.470  42.580  38.010  1.00  0.00           H
ATOM   1402  CE2 TRP A  91      45.320  43.930  39.060  1.00  0.00           C
ATOM   1403  CD2 TRP A  91      44.190  44.670  38.650  1.00  0.00           C
ATOM   1404  CE3 TRP A  91      43.470  45.340  39.610  1.00  0.00           C
ATOM   1405  HE3 TRP A  91      42.670  46.000  39.300  1.00  0.00           H
ATOM   1406  CZ3 TRP A  91      43.960  45.390  40.910  1.00  0.00           C
ATOM   1407  HZ3 TRP A  91      43.390  45.980  41.600  1.00  0.00           H
ATOM   1408  CZ2 TRP A  91      45.800  43.920  40.370  1.00  0.00           C
ATOM   1409  HZ2 TRP A  91      46.520  43.190  40.710  1.00  0.00           H
ATOM   1410  CH2 TRP A  91      45.070  44.650  41.320  1.00  0.00           C
ATOM   1411  HH2 TRP A  91      45.490  44.810  42.290  1.00  0.00           H
ATOM   1412  C   TRP A  91      40.760  45.480  35.470  1.00  0.00           C
ATOM   1413  O   TRP A  91      40.920  46.720  35.560  1.00  0.00           O
ATOM   1414  N   ASP A  92      39.850  44.980  34.650  1.00  0.00           N
ATOM   1415  HN  ASP A  92      39.740  43.990  34.630  1.00  0.00           H
ATOM   1416  CA  ASP A  92      38.670  45.660  34.060  1.00  0.00           C
ATOM   1417  HA  ASP A  92      39.240  46.490  33.690  1.00  0.00           H
ATOM   1418  CB  ASP A  92      37.810  44.870  33.030  1.00  0.00           C
ATOM   1419  HB1 ASP A  92      36.920  45.430  32.680  1.00  0.00           H
ATOM   1420  HB2 ASP A  92      37.570  43.890  33.500  1.00  0.00           H
ATOM   1421  CG  ASP A  92      38.550  44.670  31.710  1.00  0.00           C
ATOM   1422  OD1 ASP A  92      37.870  44.120  30.830  1.00  0.00           O
ATOM   1423  OD2 ASP A  92      39.730  45.030  31.520  1.00  0.00           O
ATOM   1424  C   ASP A  92      37.720  46.190  35.110  1.00  0.00           C
ATOM   1425  O   ASP A  92      37.500  45.720  36.240  1.00  0.00           O
ATOM   1426  N   TRP A  93      37.140  47.330  34.800  1.00  0.00           N
ATOM   1427  HN  TRP A  93      37.260  47.650  33.860  1.00  0.00           H
ATOM   1428  CA  TRP A  93      36.410  48.130  35.740  1.00  0.00           C
ATOM   1429  HA  TRP A  93      35.800  47.520  36.400  1.00  0.00           H
ATOM   1430  CB  TRP A  93      37.460  49.080  36.280  1.00  0.00           C
ATOM   1431  HB1 TRP A  93      38.060  49.460  35.410  1.00  0.00           H
ATOM   1432  HB2 TRP A  93      38.260  48.590  36.860  1.00  0.00           H
ATOM   1433  CG  TRP A  93      37.080  50.160  37.270  1.00  0.00           C
ATOM   1434  CD1 TRP A  93      37.120  51.510  37.020  1.00  0.00           C
ATOM   1435  HD1 TRP A  93      37.280  51.990  36.060  1.00  0.00           H
ATOM   1436  NE1 TRP A  93      36.900  52.200  38.170  1.00  0.00           N
ATOM   1437  HE1 TRP A  93      36.710  53.160  38.240  1.00  0.00           H
ATOM   1438  CE2 TRP A  93      36.560  51.320  39.180  1.00  0.00           C
ATOM   1439  CD2 TRP A  93      36.760  50.040  38.650  1.00  0.00           C
ATOM   1440  CE3 TRP A  93      36.610  48.970  39.550  1.00  0.00           C
ATOM   1441  HE3 TRP A  93      36.530  47.970  39.140  1.00  0.00           H
ATOM   1442  CZ3 TRP A  93      36.180  49.210  40.880  1.00  0.00           C
ATOM   1443  HZ3 TRP A  93      36.030  48.410  41.600  1.00  0.00           H
ATOM   1444  CZ2 TRP A  93      36.270  51.600  40.540  1.00  0.00           C
ATOM   1445  HZ2 TRP A  93      36.200  52.530  41.080  1.00  0.00           H
ATOM   1446  CH2 TRP A  93      36.080  50.510  41.390  1.00  0.00           C
ATOM   1447  HH2 TRP A  93      35.950  50.820  42.410  1.00  0.00           H
ATOM   1448  C   TRP A  93      35.300  48.830  35.010  1.00  0.00           C
ATOM   1449  O   TRP A  93      35.390  49.040  33.760  1.00  0.00           O
ATOM   1450  N   LYS A  94      34.070  49.030  35.620  1.00  0.00           N
ATOM   1451  HN  LYS A  94      33.880  48.690  36.540  1.00  0.00           H
ATOM   1452  CA  LYS A  94      32.890  49.620  34.990  1.00  0.00           C
ATOM   1453  HA  LYS A  94      32.990  49.430  33.940  1.00  0.00           H
ATOM   1454  CB  LYS A  94      31.570  49.050  35.580  1.00  0.00           C
ATOM   1455  HB1 LYS A  94      30.740  49.630  35.130  1.00  0.00           H
ATOM   1456  HB2 LYS A  94      31.580  49.140  36.690  1.00  0.00           H
ATOM   1457  CG  LYS A  94      31.450  47.560  35.080  1.00  0.00           C
ATOM   1458  HG1 LYS A  94      30.620  46.980  35.530  1.00  0.00           H
ATOM   1459  HG2 LYS A  94      32.420  47.070  35.350  1.00  0.00           H
ATOM   1460  CD  LYS A  94      31.240  47.380  33.580  1.00  0.00           C
ATOM   1461  HD1 LYS A  94      31.390  46.350  33.200  1.00  0.00           H
ATOM   1462  HD2 LYS A  94      32.100  47.880  33.060  1.00  0.00           H
ATOM   1463  CE  LYS A  94      29.930  47.910  33.060  1.00  0.00           C
ATOM   1464  HE1 LYS A  94      30.000  47.870  31.950  1.00  0.00           H
ATOM   1465  HE2 LYS A  94      29.660  48.930  33.410  1.00  0.00           H
ATOM   1466  NZ  LYS A  94      28.880  47.090  33.520  1.00  0.00           N
ATOM   1467  HZ1 LYS A  94      29.070  46.070  33.540  1.00  0.00           H
ATOM   1468  HZ2 LYS A  94      28.070  47.160  32.870  1.00  0.00           H
ATOM   1469  HZ3 LYS A  94      28.500  47.470  34.430  1.00  0.00           H
ATOM   1470  C   LYS A  94      32.720  51.090  35.140  1.00  0.00           C
ATOM   1471  O   LYS A  94      31.980  51.790  34.410  1.00  0.00           O
ATOM   1472  N   PHE A  95      33.350  51.640  36.150  1.00  0.00           N
ATOM   1473  HN  PHE A  95      34.050  51.170  36.680  1.00  0.00           H
ATOM   1474  CA  PHE A  95      33.000  52.940  36.750  1.00  0.00           C
ATOM   1475  HA  PHE A  95      32.090  53.320  36.310  1.00  0.00           H
ATOM   1476  CB  PHE A  95      32.840  52.890  38.300  1.00  0.00           C
ATOM   1477  HB1 PHE A  95      32.430  53.830  38.720  1.00  0.00           H
ATOM   1478  HB2 PHE A  95      33.820  52.610  38.750  1.00  0.00           H
ATOM   1479  CG  PHE A  95      31.860  51.850  38.760  1.00  0.00           C
ATOM   1480  CD1 PHE A  95      30.530  51.870  38.440  1.00  0.00           C
ATOM   1481  HD1 PHE A  95      30.080  52.760  37.990  1.00  0.00           H
ATOM   1482  CE1 PHE A  95      29.650  50.850  38.770  1.00  0.00           C
ATOM   1483  HE1 PHE A  95      28.630  50.960  38.410  1.00  0.00           H
ATOM   1484  CZ  PHE A  95      30.120  49.710  39.490  1.00  0.00           C
ATOM   1485  HZ  PHE A  95      29.440  48.870  39.650  1.00  0.00           H
ATOM   1486  CD2 PHE A  95      32.300  50.720  39.480  1.00  0.00           C
ATOM   1487  HD2 PHE A  95      33.340  50.740  39.790  1.00  0.00           H
ATOM   1488  CE2 PHE A  95      31.480  49.650  39.870  1.00  0.00           C
ATOM   1489  HE2 PHE A  95      31.810  48.830  40.500  1.00  0.00           H
ATOM   1490  C   PHE A  95      34.120  53.970  36.320  1.00  0.00           C
ATOM   1491  O   PHE A  95      35.140  53.540  35.870  1.00  0.00           O
ATOM   1492  N   GLY A  96      33.920  55.320  36.410  1.00  0.00           N
ATOM   1493  HN  GLY A  96      33.000  55.690  36.530  1.00  0.00           H
ATOM   1494  CA  GLY A  96      34.810  56.260  35.820  1.00  0.00           C
ATOM   1495  HA1 GLY A  96      34.310  57.160  36.180  1.00  0.00           H
ATOM   1496  HA2 GLY A  96      34.690  56.150  34.760  1.00  0.00           H
ATOM   1497  C   GLY A  96      36.200  56.220  36.220  1.00  0.00           C
ATOM   1498  O   GLY A  96      36.640  55.560  37.180  1.00  0.00           O
ATOM   1499  N   ASP A  97      36.960  57.220  35.670  1.00  0.00           N
ATOM   1500  HN  ASP A  97      36.550  57.840  35.010  1.00  0.00           H
ATOM   1501  CA  ASP A  97      38.210  57.630  36.130  1.00  0.00           C
ATOM   1502  HA  ASP A  97      38.900  56.810  36.020  1.00  0.00           H
ATOM   1503  CB  ASP A  97      38.740  58.760  35.130  1.00  0.00           C
ATOM   1504  HB1 ASP A  97      37.890  59.480  35.090  1.00  0.00           H
ATOM   1505  HB2 ASP A  97      38.960  58.300  34.150  1.00  0.00           H
ATOM   1506  CG  ASP A  97      40.080  59.410  35.470  1.00  0.00           C
ATOM   1507  OD1 ASP A  97      40.450  60.350  34.720  1.00  0.00           O
ATOM   1508  OD2 ASP A  97      40.760  58.920  36.380  1.00  0.00           O
ATOM   1509  C   ASP A  97      38.250  58.070  37.620  1.00  0.00           C
ATOM   1510  O   ASP A  97      38.990  57.370  38.320  1.00  0.00           O
ATOM   1511  N   ILE A  98      37.620  59.070  38.130  1.00  0.00           N
ATOM   1512  HN  ILE A  98      37.100  59.680  37.530  1.00  0.00           H
ATOM   1513  CA  ILE A  98      37.500  59.390  39.520  1.00  0.00           C
ATOM   1514  HA  ILE A  98      38.530  59.620  39.740  1.00  0.00           H
ATOM   1515  CB  ILE A  98      36.650  60.620  39.800  1.00  0.00           C
ATOM   1516  HB  ILE A  98      35.600  60.340  39.590  1.00  0.00           H
ATOM   1517  CG2 ILE A  98      36.810  61.140  41.220  1.00  0.00           C
ATOM   1518 HG21 ILE A  98      36.110  60.590  41.890  1.00  0.00           H
ATOM   1519 HG22 ILE A  98      36.770  62.240  41.290  1.00  0.00           H
ATOM   1520 HG23 ILE A  98      37.850  60.920  41.540  1.00  0.00           H
ATOM   1521  CG1 ILE A  98      36.970  61.790  38.890  1.00  0.00           C
ATOM   1522 HG11 ILE A  98      36.330  62.650  39.170  1.00  0.00           H
ATOM   1523 HG12 ILE A  98      36.680  61.420  37.880  1.00  0.00           H
ATOM   1524  CD  ILE A  98      38.510  62.050  38.770  1.00  0.00           C
ATOM   1525  HD1 ILE A  98      38.500  63.040  38.290  1.00  0.00           H
ATOM   1526  HD2 ILE A  98      39.050  61.460  38.010  1.00  0.00           H
ATOM   1527  HD3 ILE A  98      39.020  62.070  39.760  1.00  0.00           H
ATOM   1528  C   ILE A  98      37.160  58.210  40.470  1.00  0.00           C
ATOM   1529  O   ILE A  98      37.950  58.100  41.410  1.00  0.00           O
ATOM   1530  N   PRO A  99      36.170  57.250  40.370  1.00  0.00           N
ATOM   1531  CD  PRO A  99      35.030  57.370  39.510  1.00  0.00           C
ATOM   1532  HD1 PRO A  99      35.410  57.140  38.500  1.00  0.00           H
ATOM   1533  HD2 PRO A  99      34.560  58.370  39.430  1.00  0.00           H
ATOM   1534  CA  PRO A  99      36.190  55.920  40.980  1.00  0.00           C
ATOM   1535  HA  PRO A  99      35.910  56.160  42.000  1.00  0.00           H
ATOM   1536  CB  PRO A  99      35.150  55.140  40.250  1.00  0.00           C
ATOM   1537  HB1 PRO A  99      34.680  54.380  40.900  1.00  0.00           H
ATOM   1538  HB2 PRO A  99      35.440  54.690  39.280  1.00  0.00           H
ATOM   1539  CG  PRO A  99      34.070  56.250  39.970  1.00  0.00           C
ATOM   1540  HG1 PRO A  99      33.290  56.080  39.200  1.00  0.00           H
ATOM   1541  HG2 PRO A  99      33.680  56.560  40.960  1.00  0.00           H
ATOM   1542  C   PRO A  99      37.510  55.230  41.110  1.00  0.00           C
ATOM   1543  O   PRO A  99      37.900  54.760  42.160  1.00  0.00           O
ATOM   1544  N   CYS A 100      38.170  54.960  39.960  1.00  0.00           N
ATOM   1545  HN  CYS A 100      37.790  55.320  39.110  1.00  0.00           H
ATOM   1546  CA  CYS A 100      39.440  54.270  40.010  1.00  0.00           C
ATOM   1547  HA  CYS A 100      39.370  53.340  40.560  1.00  0.00           H
ATOM   1548  CB  CYS A 100      40.000  53.950  38.540  1.00  0.00           C
ATOM   1549  HB1 CYS A 100      40.040  54.900  37.970  1.00  0.00           H
ATOM   1550  HB2 CYS A 100      39.240  53.260  38.120  1.00  0.00           H
ATOM   1551  SG  CYS A 100      41.490  52.950  38.600  1.00  0.00           S
ATOM   1552  C   CYS A 100      40.580  54.990  40.780  1.00  0.00           C
ATOM   1553  O   CYS A 100      41.210  54.500  41.670  1.00  0.00           O
ATOM   1554  N   ARG A 101      40.680  56.350  40.580  1.00  0.00           N
ATOM   1555  HN  ARG A 101      40.240  56.680  39.740  1.00  0.00           H
ATOM   1556  CA  ARG A 101      41.480  57.240  41.370  1.00  0.00           C
ATOM   1557  HA  ARG A 101      42.510  56.940  41.210  1.00  0.00           H
ATOM   1558  CB  ARG A 101      41.410  58.670  40.950  1.00  0.00           C
ATOM   1559  HB1 ARG A 101      42.240  59.250  41.410  1.00  0.00           H
ATOM   1560  HB2 ARG A 101      40.480  59.140  41.350  1.00  0.00           H
ATOM   1561  CG  ARG A 101      41.720  59.110  39.450  1.00  0.00           C
ATOM   1562  HG1 ARG A 101      40.800  58.830  38.900  1.00  0.00           H
ATOM   1563  HG2 ARG A 101      42.610  58.590  39.060  1.00  0.00           H
ATOM   1564  CD  ARG A 101      41.940  60.650  39.330  1.00  0.00           C
ATOM   1565  HD1 ARG A 101      42.960  60.810  39.720  1.00  0.00           H
ATOM   1566  HD2 ARG A 101      41.070  61.110  39.840  1.00  0.00           H
ATOM   1567  NE  ARG A 101      41.850  60.940  37.870  1.00  0.00           N
ATOM   1568  HE  ARG A 101      41.420  60.320  37.210  1.00  0.00           H
ATOM   1569  CZ  ARG A 101      42.040  62.140  37.390  1.00  0.00           C
ATOM   1570  NH1 ARG A 101      42.210  63.170  38.120  1.00  0.00           N
ATOM   1571 HH11 ARG A 101      42.450  63.080  39.090  1.00  0.00           H
ATOM   1572 HH12 ARG A 101      42.600  63.970  37.650  1.00  0.00           H
ATOM   1573  NH2 ARG A 101      41.970  62.220  36.100  1.00  0.00           N
ATOM   1574 HH21 ARG A 101      41.720  63.120  35.730  1.00  0.00           H
ATOM   1575 HH22 ARG A 101      41.550  61.440  35.640  1.00  0.00           H
ATOM   1576  C   ARG A 101      41.180  57.160  42.850  1.00  0.00           C
ATOM   1577  O   ARG A 101      42.110  57.090  43.580  1.00  0.00           O
ATOM   1578  N   LEU A 102      39.890  57.250  43.270  1.00  0.00           N
ATOM   1579  HN  LEU A 102      39.200  57.360  42.570  1.00  0.00           H
ATOM   1580  CA  LEU A 102      39.350  57.330  44.590  1.00  0.00           C
ATOM   1581  HA  LEU A 102      39.860  58.150  45.090  1.00  0.00           H
ATOM   1582  CB  LEU A 102      37.880  57.790  44.440  1.00  0.00           C
ATOM   1583  HB1 LEU A 102      37.330  56.990  43.920  1.00  0.00           H
ATOM   1584  HB2 LEU A 102      37.960  58.660  43.760  1.00  0.00           H
ATOM   1585  CG  LEU A 102      37.110  58.100  45.710  1.00  0.00           C
ATOM   1586  HG  LEU A 102      36.740  57.220  46.290  1.00  0.00           H
ATOM   1587  CD1 LEU A 102      37.770  59.080  46.640  1.00  0.00           C
ATOM   1588 HD11 LEU A 102      38.020  60.040  46.130  1.00  0.00           H
ATOM   1589 HD12 LEU A 102      38.770  58.700  46.980  1.00  0.00           H
ATOM   1590 HD13 LEU A 102      37.090  59.390  47.460  1.00  0.00           H
ATOM   1591  CD2 LEU A 102      35.790  58.690  45.080  1.00  0.00           C
ATOM   1592 HD21 LEU A 102      36.080  59.600  44.510  1.00  0.00           H
ATOM   1593 HD22 LEU A 102      35.130  58.970  45.920  1.00  0.00           H
ATOM   1594 HD23 LEU A 102      35.300  57.920  44.460  1.00  0.00           H
ATOM   1595  C   LEU A 102      39.440  56.000  45.310  1.00  0.00           C
ATOM   1596  O   LEU A 102      39.820  56.050  46.480  1.00  0.00           O
ATOM   1597  N   MET A 103      39.240  54.840  44.640  1.00  0.00           N
ATOM   1598  HN  MET A 103      38.930  54.760  43.690  1.00  0.00           H
ATOM   1599  CA  MET A 103      39.530  53.590  45.300  1.00  0.00           C
ATOM   1600  HA  MET A 103      38.980  53.670  46.220  1.00  0.00           H
ATOM   1601  CB  MET A 103      39.120  52.380  44.420  1.00  0.00           C
ATOM   1602  HB1 MET A 103      39.740  52.280  43.510  1.00  0.00           H
ATOM   1603  HB2 MET A 103      38.040  52.480  44.140  1.00  0.00           H
ATOM   1604  CG  MET A 103      39.220  50.980  45.170  1.00  0.00           C
ATOM   1605  HG1 MET A 103      38.900  51.020  46.230  1.00  0.00           H
ATOM   1606  HG2 MET A 103      40.290  50.700  45.120  1.00  0.00           H
ATOM   1607  SD  MET A 103      38.320  49.700  44.250  1.00  0.00           S
ATOM   1608  CE  MET A 103      39.320  49.540  42.710  1.00  0.00           C
ATOM   1609  HE1 MET A 103      38.690  49.060  41.940  1.00  0.00           H
ATOM   1610  HE2 MET A 103      40.180  48.850  42.740  1.00  0.00           H
ATOM   1611  HE3 MET A 103      39.720  50.560  42.450  1.00  0.00           H
ATOM   1612  C   MET A 103      40.990  53.460  45.620  1.00  0.00           C
ATOM   1613  O   MET A 103      41.470  53.100  46.720  1.00  0.00           O
ATOM   1614  N   LEU A 104      41.790  53.810  44.660  1.00  0.00           N
ATOM   1615  HN  LEU A 104      41.430  54.100  43.780  1.00  0.00           H
ATOM   1616  CA  LEU A 104      43.250  53.810  44.840  1.00  0.00           C
ATOM   1617  HA  LEU A 104      43.520  52.890  45.330  1.00  0.00           H
ATOM   1618  CB  LEU A 104      44.020  53.980  43.550  1.00  0.00           C
ATOM   1619  HB1 LEU A 104      45.110  54.170  43.690  1.00  0.00           H
ATOM   1620  HB2 LEU A 104      43.520  54.850  43.080  1.00  0.00           H
ATOM   1621  CG  LEU A 104      43.860  52.770  42.600  1.00  0.00           C
ATOM   1622  HG  LEU A 104      42.810  52.420  42.670  1.00  0.00           H
ATOM   1623  CD1 LEU A 104      44.410  52.970  41.190  1.00  0.00           C
ATOM   1624 HD11 LEU A 104      44.440  52.030  40.600  1.00  0.00           H
ATOM   1625 HD12 LEU A 104      45.440  53.350  41.340  1.00  0.00           H
ATOM   1626 HD13 LEU A 104      43.790  53.770  40.720  1.00  0.00           H
ATOM   1627  CD2 LEU A 104      44.680  51.580  43.200  1.00  0.00           C
ATOM   1628 HD21 LEU A 104      44.470  50.700  42.550  1.00  0.00           H
ATOM   1629 HD22 LEU A 104      44.220  51.150  44.120  1.00  0.00           H
ATOM   1630 HD23 LEU A 104      45.760  51.800  43.290  1.00  0.00           H
ATOM   1631  C   LEU A 104      43.870  54.820  45.800  1.00  0.00           C
ATOM   1632  O   LEU A 104      44.790  54.420  46.560  1.00  0.00           O
ATOM   1633  N   PHE A 105      43.360  56.110  45.820  1.00  0.00           N
ATOM   1634  HN  PHE A 105      42.700  56.310  45.090  1.00  0.00           H
ATOM   1635  CA  PHE A 105      43.670  57.080  46.870  1.00  0.00           C
ATOM   1636  HA  PHE A 105      44.740  57.180  46.920  1.00  0.00           H
ATOM   1637  CB  PHE A 105      43.040  58.440  46.510  1.00  0.00           C
ATOM   1638  HB1 PHE A 105      42.080  58.190  46.010  1.00  0.00           H
ATOM   1639  HB2 PHE A 105      43.590  59.060  45.770  1.00  0.00           H
ATOM   1640  CG  PHE A 105      42.840  59.430  47.650  1.00  0.00           C
ATOM   1641  CD1 PHE A 105      43.970  60.180  48.050  1.00  0.00           C
ATOM   1642  HD1 PHE A 105      44.960  59.990  47.670  1.00  0.00           H
ATOM   1643  CE1 PHE A 105      43.790  61.250  48.920  1.00  0.00           C
ATOM   1644  HE1 PHE A 105      44.660  61.840  49.170  1.00  0.00           H
ATOM   1645  CZ  PHE A 105      42.540  61.490  49.540  1.00  0.00           C
ATOM   1646  HZ  PHE A 105      42.390  62.210  50.320  1.00  0.00           H
ATOM   1647  CD2 PHE A 105      41.530  59.800  48.140  1.00  0.00           C
ATOM   1648  HD2 PHE A 105      40.620  59.300  47.840  1.00  0.00           H
ATOM   1649  CE2 PHE A 105      41.400  60.790  49.100  1.00  0.00           C
ATOM   1650  HE2 PHE A 105      40.470  60.980  49.610  1.00  0.00           H
ATOM   1651  C   PHE A 105      43.290  56.680  48.320  1.00  0.00           C
ATOM   1652  O   PHE A 105      44.190  56.580  49.170  1.00  0.00           O
ATOM   1653  N   MET A 106      42.050  56.140  48.540  1.00  0.00           N
ATOM   1654  HN  MET A 106      41.430  56.020  47.770  1.00  0.00           H
ATOM   1655  CA  MET A 106      41.520  55.740  49.820  1.00  0.00           C
ATOM   1656  HA  MET A 106      41.700  56.460  50.600  1.00  0.00           H
ATOM   1657  CB  MET A 106      39.990  55.490  49.780  1.00  0.00           C
ATOM   1658  HB1 MET A 106      39.670  55.060  50.750  1.00  0.00           H
ATOM   1659  HB2 MET A 106      39.830  54.770  48.950  1.00  0.00           H
ATOM   1660  CG  MET A 106      39.190  56.790  49.700  1.00  0.00           C
ATOM   1661  HG1 MET A 106      38.110  56.580  49.590  1.00  0.00           H
ATOM   1662  HG2 MET A 106      39.420  57.380  48.780  1.00  0.00           H
ATOM   1663  SD  MET A 106      39.390  57.820  51.190  1.00  0.00           S
ATOM   1664  CE  MET A 106      37.910  58.760  50.780  1.00  0.00           C
ATOM   1665  HE1 MET A 106      36.970  58.190  50.970  1.00  0.00           H
ATOM   1666  HE2 MET A 106      37.930  58.890  49.670  1.00  0.00           H
ATOM   1667  HE3 MET A 106      37.960  59.740  51.280  1.00  0.00           H
ATOM   1668  C   MET A 106      42.180  54.450  50.370  1.00  0.00           C
ATOM   1669  O   MET A 106      42.320  54.270  51.580  1.00  0.00           O
ATOM   1670  N   LEU A 107      42.590  53.460  49.530  1.00  0.00           N
ATOM   1671  HN  LEU A 107      42.330  53.490  48.570  1.00  0.00           H
ATOM   1672  CA  LEU A 107      43.440  52.390  49.980  1.00  0.00           C
ATOM   1673  HA  LEU A 107      43.020  51.950  50.860  1.00  0.00           H
ATOM   1674  CB  LEU A 107      43.680  51.320  48.880  1.00  0.00           C
ATOM   1675  HB1 LEU A 107      44.480  50.630  49.200  1.00  0.00           H
ATOM   1676  HB2 LEU A 107      43.870  51.890  47.940  1.00  0.00           H
ATOM   1677  CG  LEU A 107      42.390  50.500  48.590  1.00  0.00           C
ATOM   1678  HG  LEU A 107      41.540  51.180  48.390  1.00  0.00           H
ATOM   1679  CD1 LEU A 107      42.510  49.670  47.270  1.00  0.00           C
ATOM   1680 HD11 LEU A 107      43.460  49.070  47.250  1.00  0.00           H
ATOM   1681 HD12 LEU A 107      42.540  50.400  46.440  1.00  0.00           H
ATOM   1682 HD13 LEU A 107      41.620  49.020  47.180  1.00  0.00           H
ATOM   1683  CD2 LEU A 107      42.060  49.540  49.850  1.00  0.00           C
ATOM   1684 HD21 LEU A 107      41.700  50.110  50.740  1.00  0.00           H
ATOM   1685 HD22 LEU A 107      42.940  48.900  50.100  1.00  0.00           H
ATOM   1686 HD23 LEU A 107      41.200  48.860  49.640  1.00  0.00           H
ATOM   1687  C   LEU A 107      44.830  52.940  50.470  1.00  0.00           C
ATOM   1688  O   LEU A 107      45.320  52.610  51.550  1.00  0.00           O
ATOM   1689  N   ALA A 108      45.370  53.940  49.760  1.00  0.00           N
ATOM   1690  HN  ALA A 108      44.930  54.500  49.060  1.00  0.00           H
ATOM   1691  CA  ALA A 108      46.660  54.500  50.090  1.00  0.00           C
ATOM   1692  HA  ALA A 108      47.370  53.740  50.360  1.00  0.00           H
ATOM   1693  CB  ALA A 108      47.290  55.260  48.930  1.00  0.00           C
ATOM   1694  HB1 ALA A 108      46.730  56.200  48.730  1.00  0.00           H
ATOM   1695  HB2 ALA A 108      47.310  54.600  48.040  1.00  0.00           H
ATOM   1696  HB3 ALA A 108      48.360  55.450  49.160  1.00  0.00           H
ATOM   1697  C   ALA A 108      46.630  55.350  51.400  1.00  0.00           C
ATOM   1698  O   ALA A 108      47.600  55.360  52.140  1.00  0.00           O
ATOM   1699  N   MET A 109      45.500  56.020  51.660  1.00  0.00           N
ATOM   1700  HN  MET A 109      44.820  56.080  50.930  1.00  0.00           H
ATOM   1701  CA  MET A 109      45.190  56.650  52.920  1.00  0.00           C
ATOM   1702  HA  MET A 109      46.010  57.320  53.130  1.00  0.00           H
ATOM   1703  CB  MET A 109      43.790  57.370  52.800  1.00  0.00           C
ATOM   1704  HB1 MET A 109      43.370  57.580  53.800  1.00  0.00           H
ATOM   1705  HB2 MET A 109      43.180  56.590  52.280  1.00  0.00           H
ATOM   1706  CG  MET A 109      43.840  58.720  52.070  1.00  0.00           C
ATOM   1707  HG1 MET A 109      42.840  59.150  51.850  1.00  0.00           H
ATOM   1708  HG2 MET A 109      44.490  58.630  51.170  1.00  0.00           H
ATOM   1709  SD  MET A 109      44.570  60.110  53.180  1.00  0.00           S
ATOM   1710  CE  MET A 109      43.010  60.750  53.760  1.00  0.00           C
ATOM   1711  HE1 MET A 109      43.230  61.630  54.380  1.00  0.00           H
ATOM   1712  HE2 MET A 109      42.490  60.010  54.420  1.00  0.00           H
ATOM   1713  HE3 MET A 109      42.260  61.040  53.000  1.00  0.00           H
ATOM   1714  C   MET A 109      45.120  55.640  54.050  1.00  0.00           C
ATOM   1715  O   MET A 109      45.720  55.860  55.110  1.00  0.00           O
ATOM   1716  N   ASN A 110      44.350  54.530  53.970  1.00  0.00           N
ATOM   1717  HN  ASN A 110      43.790  54.490  53.150  1.00  0.00           H
ATOM   1718  CA  ASN A 110      44.310  53.480  54.940  1.00  0.00           C
ATOM   1719  HA  ASN A 110      43.880  53.920  55.830  1.00  0.00           H
ATOM   1720  CB  ASN A 110      43.330  52.320  54.440  1.00  0.00           C
ATOM   1721  HB1 ASN A 110      43.330  52.120  53.350  1.00  0.00           H
ATOM   1722  HB2 ASN A 110      42.370  52.810  54.740  1.00  0.00           H
ATOM   1723  CG  ASN A 110      43.500  51.030  55.210  1.00  0.00           C
ATOM   1724  OD1 ASN A 110      44.100  50.040  54.790  1.00  0.00           O
ATOM   1725  ND2 ASN A 110      42.990  50.970  56.470  1.00  0.00           N
ATOM   1726 HD21 ASN A 110      43.270  50.220  57.060  1.00  0.00           H
ATOM   1727 HD22 ASN A 110      42.380  51.720  56.700  1.00  0.00           H
ATOM   1728  C   ASN A 110      45.710  52.970  55.330  1.00  0.00           C
ATOM   1729  O   ASN A 110      46.050  52.900  56.550  1.00  0.00           O
ATOM   1730  N   ARG A 111      46.490  52.580  54.290  1.00  0.00           N
ATOM   1731  HN  ARG A 111      46.190  52.770  53.370  1.00  0.00           H
ATOM   1732  CA  ARG A 111      47.800  51.970  54.410  1.00  0.00           C
ATOM   1733  HA  ARG A 111      47.800  51.090  55.010  1.00  0.00           H
ATOM   1734  CB  ARG A 111      48.320  51.440  53.070  1.00  0.00           C
ATOM   1735  HB1 ARG A 111      48.260  52.320  52.400  1.00  0.00           H
ATOM   1736  HB2 ARG A 111      47.680  50.600  52.710  1.00  0.00           H
ATOM   1737  CG  ARG A 111      49.800  51.110  53.010  1.00  0.00           C
ATOM   1738  HG1 ARG A 111      50.030  50.460  53.880  1.00  0.00           H
ATOM   1739  HG2 ARG A 111      50.410  52.020  53.100  1.00  0.00           H
ATOM   1740  CD  ARG A 111      50.190  50.370  51.730  1.00  0.00           C
ATOM   1741  HD1 ARG A 111      49.680  49.400  51.570  1.00  0.00           H
ATOM   1742  HD2 ARG A 111      51.280  50.210  51.910  1.00  0.00           H
ATOM   1743  NE  ARG A 111      50.020  51.260  50.580  1.00  0.00           N
ATOM   1744  HE  ARG A 111      49.190  51.160  50.020  1.00  0.00           H
ATOM   1745  CZ  ARG A 111      50.940  51.830  49.860  1.00  0.00           C
ATOM   1746  NH1 ARG A 111      52.100  52.240  50.340  1.00  0.00           N
ATOM   1747 HH11 ARG A 111      52.300  52.240  51.320  1.00  0.00           H
ATOM   1748 HH12 ARG A 111      52.650  52.910  49.830  1.00  0.00           H
ATOM   1749  NH2 ARG A 111      50.710  52.090  48.560  1.00  0.00           N
ATOM   1750 HH21 ARG A 111      49.820  51.880  48.140  1.00  0.00           H
ATOM   1751 HH22 ARG A 111      51.290  52.660  47.980  1.00  0.00           H
ATOM   1752  C   ARG A 111      48.910  52.800  55.050  1.00  0.00           C
ATOM   1753  O   ARG A 111      49.600  52.400  55.910  1.00  0.00           O
ATOM   1754  N   GLN A 112      49.100  54.030  54.530  1.00  0.00           N
ATOM   1755  HN  GLN A 112      48.440  54.440  53.900  1.00  0.00           H
ATOM   1756  CA  GLN A 112      50.030  55.010  54.970  1.00  0.00           C
ATOM   1757  HA  GLN A 112      50.950  54.570  55.350  1.00  0.00           H
ATOM   1758  CB  GLN A 112      50.430  56.020  53.760  1.00  0.00           C
ATOM   1759  HB1 GLN A 112      50.970  56.940  54.050  1.00  0.00           H
ATOM   1760  HB2 GLN A 112      49.530  56.520  53.350  1.00  0.00           H
ATOM   1761  CG  GLN A 112      51.080  55.340  52.570  1.00  0.00           C
ATOM   1762  HG1 GLN A 112      51.360  56.030  51.740  1.00  0.00           H
ATOM   1763  HG2 GLN A 112      50.370  54.540  52.250  1.00  0.00           H
ATOM   1764  CD  GLN A 112      52.440  54.730  52.970  1.00  0.00           C
ATOM   1765  OE1 GLN A 112      52.570  53.470  52.900  1.00  0.00           O
ATOM   1766  NE2 GLN A 112      53.320  55.560  53.580  1.00  0.00           N
ATOM   1767 HE21 GLN A 112      53.190  56.520  53.300  1.00  0.00           H
ATOM   1768 HE22 GLN A 112      54.100  55.120  54.020  1.00  0.00           H
ATOM   1769  C   GLN A 112      49.480  55.900  56.130  1.00  0.00           C
ATOM   1770  O   GLN A 112      50.300  56.530  56.700  1.00  0.00           O
ATOM   1771  N   GLY A 113      48.120  55.970  56.420  1.00  0.00           N
ATOM   1772  HN  GLY A 113      47.350  55.760  55.820  1.00  0.00           H
ATOM   1773  CA  GLY A 113      47.600  56.470  57.650  1.00  0.00           C
ATOM   1774  HA1 GLY A 113      46.530  56.530  57.490  1.00  0.00           H
ATOM   1775  HA2 GLY A 113      48.110  57.400  57.890  1.00  0.00           H
ATOM   1776  C   GLY A 113      47.910  55.640  58.920  1.00  0.00           C
ATOM   1777  O   GLY A 113      48.410  56.130  59.940  1.00  0.00           O
ATOM   1778  N   SER A 114      47.560  54.350  58.830  1.00  0.00           N
ATOM   1779  HN  SER A 114      47.280  53.930  57.970  1.00  0.00           H
ATOM   1780  CA  SER A 114      47.410  53.420  59.930  1.00  0.00           C
ATOM   1781  HA  SER A 114      46.770  53.880  60.660  1.00  0.00           H
ATOM   1782  CB  SER A 114      46.720  52.080  59.630  1.00  0.00           C
ATOM   1783  HB1 SER A 114      45.680  52.310  59.310  1.00  0.00           H
ATOM   1784  HB2 SER A 114      46.670  51.330  60.460  1.00  0.00           H
ATOM   1785  OG  SER A 114      47.440  51.580  58.480  1.00  0.00           O
ATOM   1786  HG1 SER A 114      46.830  51.490  57.750  1.00  0.00           H
ATOM   1787  C   SER A 114      48.800  53.210  60.550  1.00  0.00           C
ATOM   1788  O   SER A 114      49.000  53.200  61.800  1.00  0.00           O
ATOM   1789  N   ILE A 115      49.840  52.950  59.740  1.00  0.00           N
ATOM   1790  HN  ILE A 115      49.660  52.770  58.780  1.00  0.00           H
ATOM   1791  CA  ILE A 115      51.140  52.540  60.210  1.00  0.00           C
ATOM   1792  HA  ILE A 115      50.880  51.770  60.910  1.00  0.00           H
ATOM   1793  CB  ILE A 115      52.060  52.060  59.060  1.00  0.00           C
ATOM   1794  HB  ILE A 115      51.490  51.300  58.470  1.00  0.00           H
ATOM   1795  CG2 ILE A 115      52.470  53.220  58.180  1.00  0.00           C
ATOM   1796 HG21 ILE A 115      53.080  52.690  57.420  1.00  0.00           H
ATOM   1797 HG22 ILE A 115      53.110  53.950  58.730  1.00  0.00           H
ATOM   1798 HG23 ILE A 115      51.630  53.790  57.730  1.00  0.00           H
ATOM   1799  CG1 ILE A 115      53.230  51.240  59.610  1.00  0.00           C
ATOM   1800 HG11 ILE A 115      53.720  51.870  60.380  1.00  0.00           H
ATOM   1801 HG12 ILE A 115      53.990  50.960  58.850  1.00  0.00           H
ATOM   1802  CD  ILE A 115      52.800  49.960  60.290  1.00  0.00           C
ATOM   1803  HD1 ILE A 115      53.690  49.550  60.800  1.00  0.00           H
ATOM   1804  HD2 ILE A 115      52.450  49.200  59.560  1.00  0.00           H
ATOM   1805  HD3 ILE A 115      51.990  50.160  61.020  1.00  0.00           H
ATOM   1806  C   ILE A 115      51.740  53.590  61.060  1.00  0.00           C
ATOM   1807  O   ILE A 115      52.400  53.350  62.030  1.00  0.00           O
ATOM   1808  N   ILE A 116      51.570  54.830  60.630  1.00  0.00           N
ATOM   1809  HN  ILE A 116      51.130  54.890  59.740  1.00  0.00           H
ATOM   1810  CA  ILE A 116      52.180  56.040  61.280  1.00  0.00           C
ATOM   1811  HA  ILE A 116      53.230  55.830  61.330  1.00  0.00           H
ATOM   1812  CB  ILE A 116      52.090  57.250  60.390  1.00  0.00           C
ATOM   1813  HB  ILE A 116      51.030  57.380  60.080  1.00  0.00           H
ATOM   1814  CG2 ILE A 116      52.340  58.560  61.180  1.00  0.00           C
ATOM   1815 HG21 ILE A 116      51.540  58.700  61.940  1.00  0.00           H
ATOM   1816 HG22 ILE A 116      52.500  59.430  60.510  1.00  0.00           H
ATOM   1817 HG23 ILE A 116      53.250  58.310  61.760  1.00  0.00           H
ATOM   1818  CG1 ILE A 116      52.990  57.180  59.110  1.00  0.00           C
ATOM   1819 HG11 ILE A 116      53.080  58.120  58.530  1.00  0.00           H
ATOM   1820 HG12 ILE A 116      52.670  56.340  58.450  1.00  0.00           H
ATOM   1821  CD  ILE A 116      54.440  56.800  59.370  1.00  0.00           C
ATOM   1822  HD1 ILE A 116      55.090  56.860  58.480  1.00  0.00           H
ATOM   1823  HD2 ILE A 116      54.510  55.690  59.440  1.00  0.00           H
ATOM   1824  HD3 ILE A 116      55.060  57.330  60.110  1.00  0.00           H
ATOM   1825  C   ILE A 116      51.600  56.250  62.690  1.00  0.00           C
ATOM   1826  O   ILE A 116      52.290  56.440  63.680  1.00  0.00           O
ATOM   1827  N   PHE A 117      50.270  56.180  62.870  1.00  0.00           N
ATOM   1828  HN  PHE A 117      49.650  56.330  62.090  1.00  0.00           H
ATOM   1829  CA  PHE A 117      49.600  56.100  64.160  1.00  0.00           C
ATOM   1830  HA  PHE A 117      49.830  57.020  64.690  1.00  0.00           H
ATOM   1831  CB  PHE A 117      48.060  55.930  64.060  1.00  0.00           C
ATOM   1832  HB1 PHE A 117      47.600  55.660  65.040  1.00  0.00           H
ATOM   1833  HB2 PHE A 117      47.730  55.260  63.250  1.00  0.00           H
ATOM   1834  CG  PHE A 117      47.430  57.380  63.860  1.00  0.00           C
ATOM   1835  CD1 PHE A 117      47.220  58.330  64.850  1.00  0.00           C
ATOM   1836  HD1 PHE A 117      47.650  58.210  65.830  1.00  0.00           H
ATOM   1837  CE1 PHE A 117      46.530  59.550  64.580  1.00  0.00           C
ATOM   1838  HE1 PHE A 117      46.410  60.340  65.330  1.00  0.00           H
ATOM   1839  CZ  PHE A 117      46.060  59.840  63.280  1.00  0.00           C
ATOM   1840  HZ  PHE A 117      45.410  60.660  63.030  1.00  0.00           H
ATOM   1841  CD2 PHE A 117      46.730  57.570  62.630  1.00  0.00           C
ATOM   1842  HD2 PHE A 117      46.780  56.800  61.880  1.00  0.00           H
ATOM   1843  CE2 PHE A 117      46.120  58.780  62.340  1.00  0.00           C
ATOM   1844  HE2 PHE A 117      45.790  58.880  61.320  1.00  0.00           H
ATOM   1845  C   PHE A 117      50.030  55.000  65.050  1.00  0.00           C
ATOM   1846  O   PHE A 117      50.290  55.220  66.210  1.00  0.00           O
ATOM   1847  N   LEU A 118      50.330  53.800  64.470  1.00  0.00           N
ATOM   1848  HN  LEU A 118      50.060  53.550  63.540  1.00  0.00           H
ATOM   1849  CA  LEU A 118      50.840  52.700  65.250  1.00  0.00           C
ATOM   1850  HA  LEU A 118      50.180  52.640  66.110  1.00  0.00           H
ATOM   1851  CB  LEU A 118      50.810  51.410  64.370  1.00  0.00           C
ATOM   1852  HB1 LEU A 118      51.480  51.690  63.530  1.00  0.00           H
ATOM   1853  HB2 LEU A 118      49.760  51.380  64.000  1.00  0.00           H
ATOM   1854  CG  LEU A 118      51.370  50.100  65.070  1.00  0.00           C
ATOM   1855  HG  LEU A 118      52.400  50.370  65.400  1.00  0.00           H
ATOM   1856  CD1 LEU A 118      50.470  49.550  66.230  1.00  0.00           C
ATOM   1857 HD11 LEU A 118      49.450  49.160  66.010  1.00  0.00           H
ATOM   1858 HD12 LEU A 118      50.400  50.350  67.000  1.00  0.00           H
ATOM   1859 HD13 LEU A 118      50.960  48.690  66.740  1.00  0.00           H
ATOM   1860  CD2 LEU A 118      51.530  48.970  64.000  1.00  0.00           C
ATOM   1861 HD21 LEU A 118      51.960  49.320  63.040  1.00  0.00           H
ATOM   1862 HD22 LEU A 118      50.550  48.560  63.720  1.00  0.00           H
ATOM   1863 HD23 LEU A 118      52.120  48.120  64.410  1.00  0.00           H
ATOM   1864  C   LEU A 118      52.300  53.070  65.760  1.00  0.00           C
ATOM   1865  O   LEU A 118      52.640  53.000  66.960  1.00  0.00           O
ATOM   1866  N   THR A 119      53.090  53.660  64.860  1.00  0.00           N
ATOM   1867  HN  THR A 119      52.720  53.690  63.940  1.00  0.00           H
ATOM   1868  CA  THR A 119      54.400  54.130  65.210  1.00  0.00           C
ATOM   1869  HA  THR A 119      54.890  53.290  65.680  1.00  0.00           H
ATOM   1870  CB  THR A 119      55.270  54.590  63.990  1.00  0.00           C
ATOM   1871  HB  THR A 119      54.670  55.250  63.320  1.00  0.00           H
ATOM   1872  OG1 THR A 119      55.620  53.440  63.270  1.00  0.00           O
ATOM   1873  HG1 THR A 119      54.860  52.870  63.130  1.00  0.00           H
ATOM   1874  CG2 THR A 119      56.610  55.310  64.340  1.00  0.00           C
ATOM   1875 HG21 THR A 119      56.270  56.250  64.830  1.00  0.00           H
ATOM   1876 HG22 THR A 119      57.030  55.630  63.360  1.00  0.00           H
ATOM   1877 HG23 THR A 119      57.170  54.580  64.970  1.00  0.00           H
ATOM   1878  C   THR A 119      54.280  55.230  66.340  1.00  0.00           C
ATOM   1879  O   THR A 119      55.160  55.210  67.250  1.00  0.00           O
ATOM   1880  N   VAL A 120      53.330  56.170  66.350  1.00  0.00           N
ATOM   1881  HN  VAL A 120      52.720  56.180  65.560  1.00  0.00           H
ATOM   1882  CA  VAL A 120      53.050  57.100  67.470  1.00  0.00           C
ATOM   1883  HA  VAL A 120      53.750  57.920  67.550  1.00  0.00           H
ATOM   1884  CB  VAL A 120      51.880  58.050  67.220  1.00  0.00           C
ATOM   1885  HB  VAL A 120      50.960  57.460  67.380  1.00  0.00           H
ATOM   1886  CG1 VAL A 120      51.820  59.230  68.190  1.00  0.00           C
ATOM   1887 HG11 VAL A 120      51.710  58.890  69.250  1.00  0.00           H
ATOM   1888 HG12 VAL A 120      50.920  59.840  67.960  1.00  0.00           H
ATOM   1889 HG13 VAL A 120      52.740  59.850  68.140  1.00  0.00           H
ATOM   1890  CG2 VAL A 120      51.960  58.620  65.790  1.00  0.00           C
ATOM   1891 HG21 VAL A 120      51.550  59.660  65.830  1.00  0.00           H
ATOM   1892 HG22 VAL A 120      51.490  58.020  65.000  1.00  0.00           H
ATOM   1893 HG23 VAL A 120      53.000  58.770  65.430  1.00  0.00           H
ATOM   1894  C   VAL A 120      52.950  56.440  68.860  1.00  0.00           C
ATOM   1895  O   VAL A 120      53.670  56.830  69.820  1.00  0.00           O
ATOM   1896  N   VAL A 121      52.100  55.460  68.950  1.00  0.00           N
ATOM   1897  HN  VAL A 121      51.580  55.280  68.120  1.00  0.00           H
ATOM   1898  CA  VAL A 121      51.810  54.630  70.130  1.00  0.00           C
ATOM   1899  HA  VAL A 121      51.530  55.330  70.910  1.00  0.00           H
ATOM   1900  CB  VAL A 121      50.600  53.680  69.900  1.00  0.00           C
ATOM   1901  HB  VAL A 121      50.740  53.090  68.960  1.00  0.00           H
ATOM   1902  CG1 VAL A 121      50.370  52.760  71.120  1.00  0.00           C
ATOM   1903 HG11 VAL A 121      49.660  51.940  70.900  1.00  0.00           H
ATOM   1904 HG12 VAL A 121      50.050  53.380  71.980  1.00  0.00           H
ATOM   1905 HG13 VAL A 121      51.260  52.180  71.450  1.00  0.00           H
ATOM   1906  CG2 VAL A 121      49.360  54.520  69.560  1.00  0.00           C
ATOM   1907 HG21 VAL A 121      49.550  55.300  68.790  1.00  0.00           H
ATOM   1908 HG22 VAL A 121      49.180  55.080  70.500  1.00  0.00           H
ATOM   1909 HG23 VAL A 121      48.430  53.950  69.350  1.00  0.00           H
ATOM   1910  C   VAL A 121      53.080  53.860  70.600  1.00  0.00           C
ATOM   1911  O   VAL A 121      53.390  53.820  71.810  1.00  0.00           O
ATOM   1912  N   ALA A 122      53.890  53.300  69.650  1.00  0.00           N
ATOM   1913  HN  ALA A 122      53.660  53.350  68.670  1.00  0.00           H
ATOM   1914  CA  ALA A 122      55.140  52.690  69.970  1.00  0.00           C
ATOM   1915  HA  ALA A 122      55.000  51.980  70.770  1.00  0.00           H
ATOM   1916  CB  ALA A 122      55.830  51.960  68.770  1.00  0.00           C
ATOM   1917  HB1 ALA A 122      56.770  51.480  69.110  1.00  0.00           H
ATOM   1918  HB2 ALA A 122      56.050  52.680  67.960  1.00  0.00           H
ATOM   1919  HB3 ALA A 122      55.150  51.190  68.360  1.00  0.00           H
ATOM   1920  C   ALA A 122      56.150  53.660  70.580  1.00  0.00           C
ATOM   1921  O   ALA A 122      56.780  53.370  71.640  1.00  0.00           O
ATOM   1922  N   VAL A 123      56.290  54.930  70.040  1.00  0.00           N
ATOM   1923  HN  VAL A 123      55.880  55.230  69.180  1.00  0.00           H
ATOM   1924  CA  VAL A 123      57.210  55.930  70.550  1.00  0.00           C
ATOM   1925  HA  VAL A 123      58.140  55.400  70.650  1.00  0.00           H
ATOM   1926  CB  VAL A 123      57.360  57.080  69.510  1.00  0.00           C
ATOM   1927  HB  VAL A 123      56.360  57.520  69.280  1.00  0.00           H
ATOM   1928  CG1 VAL A 123      58.290  58.180  70.060  1.00  0.00           C
ATOM   1929 HG11 VAL A 123      59.220  57.680  70.380  1.00  0.00           H
ATOM   1930 HG12 VAL A 123      57.860  58.700  70.940  1.00  0.00           H
ATOM   1931 HG13 VAL A 123      58.570  58.950  69.310  1.00  0.00           H
ATOM   1932  CG2 VAL A 123      57.970  56.570  68.180  1.00  0.00           C
ATOM   1933 HG21 VAL A 123      58.710  55.790  68.430  1.00  0.00           H
ATOM   1934 HG22 VAL A 123      58.480  57.410  67.660  1.00  0.00           H
ATOM   1935 HG23 VAL A 123      57.230  56.200  67.450  1.00  0.00           H
ATOM   1936  C   VAL A 123      56.850  56.380  71.980  1.00  0.00           C
ATOM   1937  O   VAL A 123      57.680  56.510  72.840  1.00  0.00           O
ATOM   1938  N   ASP A 124      55.540  56.560  72.230  1.00  0.00           N
ATOM   1939  HN  ASP A 124      54.870  56.480  71.490  1.00  0.00           H
ATOM   1940  CA  ASP A 124      54.930  56.820  73.490  1.00  0.00           C
ATOM   1941  HA  ASP A 124      55.480  57.700  73.820  1.00  0.00           H
ATOM   1942  CB  ASP A 124      53.420  56.990  73.270  1.00  0.00           C
ATOM   1943  HB1 ASP A 124      53.040  56.160  72.630  1.00  0.00           H
ATOM   1944  HB2 ASP A 124      53.200  57.910  72.680  1.00  0.00           H
ATOM   1945  CG  ASP A 124      52.650  57.050  74.500  1.00  0.00           C
ATOM   1946  OD1 ASP A 124      52.580  58.040  75.220  1.00  0.00           O
ATOM   1947  OD2 ASP A 124      52.150  56.000  74.990  1.00  0.00           O
ATOM   1948  C   ASP A 124      55.250  55.720  74.550  1.00  0.00           C
ATOM   1949  O   ASP A 124      55.530  55.920  75.740  1.00  0.00           O
ATOM   1950  N   ARG A 125      55.220  54.450  74.100  1.00  0.00           N
ATOM   1951  HN  ARG A 125      54.890  54.280  73.160  1.00  0.00           H
ATOM   1952  CA  ARG A 125      55.650  53.300  74.900  1.00  0.00           C
ATOM   1953  HA  ARG A 125      55.190  53.490  75.860  1.00  0.00           H
ATOM   1954  CB  ARG A 125      55.210  51.920  74.280  1.00  0.00           C
ATOM   1955  HB1 ARG A 125      55.910  51.120  74.600  1.00  0.00           H
ATOM   1956  HB2 ARG A 125      55.140  52.040  73.180  1.00  0.00           H
ATOM   1957  CG  ARG A 125      53.810  51.570  74.880  1.00  0.00           C
ATOM   1958  HG1 ARG A 125      53.920  51.460  75.990  1.00  0.00           H
ATOM   1959  HG2 ARG A 125      53.550  50.620  74.370  1.00  0.00           H
ATOM   1960  CD  ARG A 125      52.670  52.590  74.630  1.00  0.00           C
ATOM   1961  HD1 ARG A 125      52.440  52.630  73.550  1.00  0.00           H
ATOM   1962  HD2 ARG A 125      52.810  53.650  74.940  1.00  0.00           H
ATOM   1963  NE  ARG A 125      51.440  52.010  75.250  1.00  0.00           N
ATOM   1964  HE  ARG A 125      51.140  51.060  75.120  1.00  0.00           H
ATOM   1965  CZ  ARG A 125      50.570  52.730  75.940  1.00  0.00           C
ATOM   1966  NH1 ARG A 125      50.690  53.960  76.190  1.00  0.00           N
ATOM   1967 HH11 ARG A 125      51.340  54.570  75.760  1.00  0.00           H
ATOM   1968 HH12 ARG A 125      49.960  54.500  76.620  1.00  0.00           H
ATOM   1969  NH2 ARG A 125      49.410  52.170  76.350  1.00  0.00           N
ATOM   1970 HH21 ARG A 125      49.260  51.200  76.170  1.00  0.00           H
ATOM   1971 HH22 ARG A 125      48.640  52.690  76.700  1.00  0.00           H
ATOM   1972  C   ARG A 125      57.150  53.360  75.190  1.00  0.00           C
ATOM   1973  O   ARG A 125      57.600  53.190  76.300  1.00  0.00           O
ATOM   1974  N   TYR A 126      57.960  53.660  74.150  1.00  0.00           N
ATOM   1975  HN  TYR A 126      57.570  53.700  73.240  1.00  0.00           H
ATOM   1976  CA  TYR A 126      59.400  53.710  74.290  1.00  0.00           C
ATOM   1977  HA  TYR A 126      59.860  52.790  74.610  1.00  0.00           H
ATOM   1978  CB  TYR A 126      59.960  54.120  72.920  1.00  0.00           C
ATOM   1979  HB1 TYR A 126      59.310  54.930  72.530  1.00  0.00           H
ATOM   1980  HB2 TYR A 126      59.780  53.340  72.160  1.00  0.00           H
ATOM   1981  CG  TYR A 126      61.430  54.530  72.930  1.00  0.00           C
ATOM   1982  CD1 TYR A 126      62.360  53.860  73.790  1.00  0.00           C
ATOM   1983  HD1 TYR A 126      61.980  53.000  74.320  1.00  0.00           H
ATOM   1984  CE1 TYR A 126      63.630  54.310  73.860  1.00  0.00           C
ATOM   1985  HE1 TYR A 126      64.350  53.830  74.520  1.00  0.00           H
ATOM   1986  CZ  TYR A 126      64.040  55.470  73.300  1.00  0.00           C
ATOM   1987  OH  TYR A 126      65.380  55.950  73.440  1.00  0.00           O
ATOM   1988  HH  TYR A 126      65.470  56.900  73.360  1.00  0.00           H
ATOM   1989  CD2 TYR A 126      61.890  55.670  72.270  1.00  0.00           C
ATOM   1990  HD2 TYR A 126      61.260  56.370  71.740  1.00  0.00           H
ATOM   1991  CE2 TYR A 126      63.150  56.210  72.570  1.00  0.00           C
ATOM   1992  HE2 TYR A 126      63.460  57.160  72.180  1.00  0.00           H
ATOM   1993  C   TYR A 126      59.780  54.840  75.300  1.00  0.00           C
ATOM   1994  O   TYR A 126      60.510  54.530  76.290  1.00  0.00           O
ATOM   1995  N   PHE A 127      59.210  56.010  75.210  1.00  0.00           N
ATOM   1996  HN  PHE A 127      58.590  56.280  74.460  1.00  0.00           H
ATOM   1997  CA  PHE A 127      59.420  57.070  76.180  1.00  0.00           C
ATOM   1998  HA  PHE A 127      60.490  57.220  76.330  1.00  0.00           H
ATOM   1999  CB  PHE A 127      58.720  58.400  75.820  1.00  0.00           C
ATOM   2000  HB1 PHE A 127      58.540  59.200  76.560  1.00  0.00           H
ATOM   2001  HB2 PHE A 127      57.640  58.190  75.610  1.00  0.00           H
ATOM   2002  CG  PHE A 127      59.290  59.110  74.620  1.00  0.00           C
ATOM   2003  CD1 PHE A 127      60.520  58.810  73.930  1.00  0.00           C
ATOM   2004  HD1 PHE A 127      61.210  58.050  74.290  1.00  0.00           H
ATOM   2005  CE1 PHE A 127      60.830  59.370  72.700  1.00  0.00           C
ATOM   2006  HE1 PHE A 127      61.820  59.180  72.330  1.00  0.00           H
ATOM   2007  CZ  PHE A 127      59.980  60.290  72.100  1.00  0.00           C
ATOM   2008  HZ  PHE A 127      60.190  60.710  71.130  1.00  0.00           H
ATOM   2009  CD2 PHE A 127      58.460  60.050  74.000  1.00  0.00           C
ATOM   2010  HD2 PHE A 127      57.470  60.270  74.390  1.00  0.00           H
ATOM   2011  CE2 PHE A 127      58.810  60.610  72.750  1.00  0.00           C
ATOM   2012  HE2 PHE A 127      58.100  61.320  72.340  1.00  0.00           H
ATOM   2013  C   PHE A 127      59.040  56.680  77.580  1.00  0.00           C
ATOM   2014  O   PHE A 127      59.820  56.930  78.460  1.00  0.00           O
ATOM   2015  N   ARG A 128      57.910  55.970  77.820  1.00  0.00           N
ATOM   2016  HN  ARG A 128      57.210  55.820  77.120  1.00  0.00           H
ATOM   2017  CA  ARG A 128      57.690  55.460  79.150  1.00  0.00           C
ATOM   2018  HA  ARG A 128      57.790  56.250  79.870  1.00  0.00           H
ATOM   2019  CB  ARG A 128      56.300  54.820  79.370  1.00  0.00           C
ATOM   2020  HB1 ARG A 128      56.200  54.300  80.350  1.00  0.00           H
ATOM   2021  HB2 ARG A 128      56.230  54.060  78.570  1.00  0.00           H
ATOM   2022  CG  ARG A 128      55.100  55.770  79.220  1.00  0.00           C
ATOM   2023  HG1 ARG A 128      55.390  56.670  78.640  1.00  0.00           H
ATOM   2024  HG2 ARG A 128      54.800  56.190  80.210  1.00  0.00           H
ATOM   2025  CD  ARG A 128      53.930  55.120  78.490  1.00  0.00           C
ATOM   2026  HD1 ARG A 128      53.260  54.560  79.190  1.00  0.00           H
ATOM   2027  HD2 ARG A 128      54.220  54.430  77.670  1.00  0.00           H
ATOM   2028  NE  ARG A 128      53.110  56.190  77.900  1.00  0.00           N
ATOM   2029  HE  ARG A 128      53.160  56.160  76.910  1.00  0.00           H
ATOM   2030  CZ  ARG A 128      52.000  56.690  78.460  1.00  0.00           C
ATOM   2031  NH1 ARG A 128      51.590  56.450  79.680  1.00  0.00           N
ATOM   2032 HH11 ARG A 128      52.040  55.830  80.330  1.00  0.00           H
ATOM   2033 HH12 ARG A 128      50.640  56.660  79.870  1.00  0.00           H
ATOM   2034  NH2 ARG A 128      51.230  57.390  77.690  1.00  0.00           N
ATOM   2035 HH21 ARG A 128      51.680  57.550  76.810  1.00  0.00           H
ATOM   2036 HH22 ARG A 128      50.500  57.930  78.100  1.00  0.00           H
ATOM   2037  C   ARG A 128      58.600  54.380  79.720  1.00  0.00           C
ATOM   2038  O   ARG A 128      58.740  54.410  80.980  1.00  0.00           O
ATOM   2039  N   VAL A 129      59.360  53.600  78.930  1.00  0.00           N
ATOM   2040  HN  VAL A 129      59.300  53.700  77.940  1.00  0.00           H
ATOM   2041  CA  VAL A 129      60.520  52.880  79.370  1.00  0.00           C
ATOM   2042  HA  VAL A 129      60.260  52.320  80.260  1.00  0.00           H
ATOM   2043  CB  VAL A 129      61.130  52.110  78.220  1.00  0.00           C
ATOM   2044  HB  VAL A 129      61.490  52.770  77.410  1.00  0.00           H
ATOM   2045  CG1 VAL A 129      62.420  51.390  78.760  1.00  0.00           C
ATOM   2046 HG11 VAL A 129      63.370  51.970  78.720  1.00  0.00           H
ATOM   2047 HG12 VAL A 129      62.670  50.560  78.080  1.00  0.00           H
ATOM   2048 HG13 VAL A 129      62.220  51.070  79.800  1.00  0.00           H
ATOM   2049  CG2 VAL A 129      60.120  51.110  77.570  1.00  0.00           C
ATOM   2050 HG21 VAL A 129      59.780  50.450  78.400  1.00  0.00           H
ATOM   2051 HG22 VAL A 129      60.670  50.570  76.780  1.00  0.00           H
ATOM   2052 HG23 VAL A 129      59.350  51.660  76.990  1.00  0.00           H
ATOM   2053  C   VAL A 129      61.660  53.840  79.850  1.00  0.00           C
ATOM   2054  O   VAL A 129      62.390  53.640  80.800  1.00  0.00           O
ATOM   2055  N   VAL A 130      61.980  54.890  79.110  1.00  0.00           N
ATOM   2056  HN  VAL A 130      61.470  55.000  78.270  1.00  0.00           H
ATOM   2057  CA  VAL A 130      63.240  55.560  79.220  1.00  0.00           C
ATOM   2058  HA  VAL A 130      63.900  54.940  79.800  1.00  0.00           H
ATOM   2059  CB  VAL A 130      64.010  55.890  77.950  1.00  0.00           C
ATOM   2060  HB  VAL A 130      64.930  56.490  78.170  1.00  0.00           H
ATOM   2061  CG1 VAL A 130      64.420  54.470  77.410  1.00  0.00           C
ATOM   2062 HG11 VAL A 130      65.110  53.980  78.110  1.00  0.00           H
ATOM   2063 HG12 VAL A 130      64.940  54.710  76.450  1.00  0.00           H
ATOM   2064 HG13 VAL A 130      63.440  53.980  77.220  1.00  0.00           H
ATOM   2065  CG2 VAL A 130      63.210  56.620  76.790  1.00  0.00           C
ATOM   2066 HG21 VAL A 130      62.850  57.570  77.230  1.00  0.00           H
ATOM   2067 HG22 VAL A 130      62.230  56.220  76.430  1.00  0.00           H
ATOM   2068 HG23 VAL A 130      63.860  56.850  75.920  1.00  0.00           H
ATOM   2069  C   VAL A 130      63.160  56.830  80.010  1.00  0.00           C
ATOM   2070  O   VAL A 130      64.180  57.240  80.600  1.00  0.00           O
ATOM   2071  N   HSD A 131      61.960  57.470  80.130  1.00  0.00           N
ATOM   2072  HN  HSD A 131      61.160  57.020  79.730  1.00  0.00           H
ATOM   2073  CA  HSD A 131      61.700  58.800  80.620  1.00  0.00           C
ATOM   2074  HA  HSD A 131      62.000  58.810  81.650  1.00  0.00           H
ATOM   2075  CB  HSD A 131      62.520  59.910  79.850  1.00  0.00           C
ATOM   2076  HB1 HSD A 131      62.110  60.150  78.850  1.00  0.00           H
ATOM   2077  HB2 HSD A 131      63.590  59.670  79.710  1.00  0.00           H
ATOM   2078  ND1 HSD A 131      62.700  61.410  81.870  1.00  0.00           N
ATOM   2079  HD1 HSD A 131      63.100  60.810  82.570  1.00  0.00           H
ATOM   2080  CG  HSD A 131      62.340  61.220  80.580  1.00  0.00           C
ATOM   2081  CE1 HSD A 131      62.700  62.710  82.150  1.00  0.00           C
ATOM   2082  HE1 HSD A 131      62.890  63.290  83.050  1.00  0.00           H
ATOM   2083  NE2 HSD A 131      62.140  63.360  81.140  1.00  0.00           N
ATOM   2084  CD2 HSD A 131      61.950  62.460  80.140  1.00  0.00           C
ATOM   2085  HD2 HSD A 131      61.760  62.740  79.100  1.00  0.00           H
ATOM   2086  C   HSD A 131      60.190  59.140  80.550  1.00  0.00           C
ATOM   2087  O   HSD A 131      59.880  59.890  79.630  1.00  0.00           O
ATOM   2088  N   PRO A 132      59.320  58.760  81.460  1.00  0.00           N
ATOM   2089  CD  PRO A 132      59.640  57.800  82.520  1.00  0.00           C
ATOM   2090  HD1 PRO A 132      60.550  58.160  83.060  1.00  0.00           H
ATOM   2091  HD2 PRO A 132      59.930  56.930  81.920  1.00  0.00           H
ATOM   2092  CA  PRO A 132      57.890  58.830  81.280  1.00  0.00           C
ATOM   2093  HA  PRO A 132      57.660  58.450  80.300  1.00  0.00           H
ATOM   2094  CB  PRO A 132      57.330  57.840  82.370  1.00  0.00           C
ATOM   2095  HB1 PRO A 132      57.090  56.890  81.840  1.00  0.00           H
ATOM   2096  HB2 PRO A 132      56.330  58.110  82.790  1.00  0.00           H
ATOM   2097  CG  PRO A 132      58.440  57.490  83.360  1.00  0.00           C
ATOM   2098  HG1 PRO A 132      58.410  58.140  84.260  1.00  0.00           H
ATOM   2099  HG2 PRO A 132      58.400  56.410  83.620  1.00  0.00           H
ATOM   2100  C   PRO A 132      57.180  60.160  81.290  1.00  0.00           C
ATOM   2101  O   PRO A 132      55.960  60.090  81.150  1.00  0.00           O
ATOM   2102  N   HSD A 133      57.890  61.280  81.210  1.00  0.00           N
ATOM   2103  HN  HSD A 133      58.870  61.230  81.030  1.00  0.00           H
ATOM   2104  CA  HSD A 133      57.310  62.660  81.380  1.00  0.00           C
ATOM   2105  HA  HSD A 133      56.260  62.510  81.580  1.00  0.00           H
ATOM   2106  CB  HSD A 133      58.050  63.250  82.600  1.00  0.00           C
ATOM   2107  HB1 HSD A 133      57.700  64.290  82.840  1.00  0.00           H
ATOM   2108  HB2 HSD A 133      59.110  63.330  82.270  1.00  0.00           H
ATOM   2109  ND1 HSD A 133      57.070  61.900  84.560  1.00  0.00           N
ATOM   2110  HD1 HSD A 133      56.120  62.210  84.600  1.00  0.00           H
ATOM   2111  CG  HSD A 133      58.080  62.350  83.780  1.00  0.00           C
ATOM   2112  CE1 HSD A 133      57.550  61.170  85.570  1.00  0.00           C
ATOM   2113  HE1 HSD A 133      56.890  60.760  86.330  1.00  0.00           H
ATOM   2114  NE2 HSD A 133      58.820  61.260  85.600  1.00  0.00           N
ATOM   2115  CD2 HSD A 133      59.160  61.930  84.420  1.00  0.00           C
ATOM   2116  HD2 HSD A 133      60.200  62.180  84.240  1.00  0.00           H
ATOM   2117  C   HSD A 133      57.440  63.560  80.170  1.00  0.00           C
ATOM   2118  O   HSD A 133      57.250  64.800  80.190  1.00  0.00           O
ATOM   2119  N   HSD A 134      57.710  62.910  79.040  1.00  0.00           N
ATOM   2120  HN  HSD A 134      57.680  61.920  78.990  1.00  0.00           H
ATOM   2121  CA  HSD A 134      57.770  63.560  77.760  1.00  0.00           C
ATOM   2122  HA  HSD A 134      58.310  64.480  77.890  1.00  0.00           H
ATOM   2123  CB  HSD A 134      58.320  62.710  76.610  1.00  0.00           C
ATOM   2124  HB1 HSD A 134      58.200  63.090  75.570  1.00  0.00           H
ATOM   2125  HB2 HSD A 134      57.670  61.820  76.560  1.00  0.00           H
ATOM   2126  ND1 HSD A 134      60.760  63.450  76.160  1.00  0.00           N
ATOM   2127  HD1 HSD A 134      60.430  64.340  75.820  1.00  0.00           H
ATOM   2128  CG  HSD A 134      59.870  62.510  76.620  1.00  0.00           C
ATOM   2129  CE1 HSD A 134      61.990  62.870  76.150  1.00  0.00           C
ATOM   2130  HE1 HSD A 134      62.900  63.340  75.790  1.00  0.00           H
ATOM   2131  NE2 HSD A 134      61.940  61.630  76.450  1.00  0.00           N
ATOM   2132  CD2 HSD A 134      60.650  61.390  76.850  1.00  0.00           C
ATOM   2133  HD2 HSD A 134      60.310  60.450  77.260  1.00  0.00           H
ATOM   2134  C   HSD A 134      56.420  64.070  77.250  1.00  0.00           C
ATOM   2135  O   HSD A 134      55.310  63.570  77.470  1.00  0.00           O
ATOM   2136  N   ALA A 135      56.540  65.030  76.300  1.00  0.00           N
ATOM   2137  HN  ALA A 135      57.420  65.450  76.090  1.00  0.00           H
ATOM   2138  CA  ALA A 135      55.380  65.720  75.850  1.00  0.00           C
ATOM   2139  HA  ALA A 135      54.990  66.130  76.770  1.00  0.00           H
ATOM   2140  CB  ALA A 135      55.900  66.790  74.830  1.00  0.00           C
ATOM   2141  HB1 ALA A 135      55.060  67.510  74.670  1.00  0.00           H
ATOM   2142  HB2 ALA A 135      56.040  66.320  73.840  1.00  0.00           H
ATOM   2143  HB3 ALA A 135      56.820  67.360  75.080  1.00  0.00           H
ATOM   2144  C   ALA A 135      54.360  65.000  75.170  1.00  0.00           C
ATOM   2145  O   ALA A 135      53.160  65.320  75.250  1.00  0.00           O
ATOM   2146  N   LEU A 136      54.690  63.920  74.430  1.00  0.00           N
ATOM   2147  HN  LEU A 136      55.630  63.700  74.200  1.00  0.00           H
ATOM   2148  CA  LEU A 136      53.750  62.960  73.880  1.00  0.00           C
ATOM   2149  HA  LEU A 136      53.110  63.620  73.310  1.00  0.00           H
ATOM   2150  CB  LEU A 136      54.470  62.000  72.830  1.00  0.00           C
ATOM   2151  HB1 LEU A 136      55.220  61.420  73.420  1.00  0.00           H
ATOM   2152  HB2 LEU A 136      54.990  62.640  72.090  1.00  0.00           H
ATOM   2153  CG  LEU A 136      53.570  60.960  72.060  1.00  0.00           C
ATOM   2154  HG  LEU A 136      53.150  60.200  72.750  1.00  0.00           H
ATOM   2155  CD1 LEU A 136      52.420  61.600  71.280  1.00  0.00           C
ATOM   2156 HD11 LEU A 136      51.740  60.770  71.030  1.00  0.00           H
ATOM   2157 HD12 LEU A 136      52.950  62.040  70.420  1.00  0.00           H
ATOM   2158 HD13 LEU A 136      51.900  62.450  71.770  1.00  0.00           H
ATOM   2159  CD2 LEU A 136      54.550  60.210  71.150  1.00  0.00           C
ATOM   2160 HD21 LEU A 136      54.120  59.330  70.630  1.00  0.00           H
ATOM   2161 HD22 LEU A 136      55.430  59.800  71.700  1.00  0.00           H
ATOM   2162 HD23 LEU A 136      54.980  60.910  70.410  1.00  0.00           H
ATOM   2163  C   LEU A 136      52.920  62.170  74.870  1.00  0.00           C
ATOM   2164  O   LEU A 136      51.770  61.850  74.600  1.00  0.00           O
ATOM   2165  N   ASN A 137      53.490  61.820  76.040  1.00  0.00           N
ATOM   2166  HN  ASN A 137      54.430  62.130  76.130  1.00  0.00           H
ATOM   2167  CA  ASN A 137      52.900  61.130  77.100  1.00  0.00           C
ATOM   2168  HA  ASN A 137      52.300  60.380  76.610  1.00  0.00           H
ATOM   2169  CB  ASN A 137      53.950  60.520  78.210  1.00  0.00           C
ATOM   2170  HB1 ASN A 137      53.330  59.910  78.900  1.00  0.00           H
ATOM   2171  HB2 ASN A 137      54.340  61.410  78.750  1.00  0.00           H
ATOM   2172  CG  ASN A 137      55.110  59.850  77.640  1.00  0.00           C
ATOM   2173  OD1 ASN A 137      56.250  59.940  78.110  1.00  0.00           O
ATOM   2174  ND2 ASN A 137      54.880  59.040  76.560  1.00  0.00           N
ATOM   2175 HD21 ASN A 137      55.660  58.540  76.210  1.00  0.00           H
ATOM   2176 HD22 ASN A 137      53.940  58.770  76.320  1.00  0.00           H
ATOM   2177  C   ASN A 137      51.860  62.130  77.690  1.00  0.00           C
ATOM   2178  O   ASN A 137      50.700  61.780  77.860  1.00  0.00           O
ATOM   2179  N   LYS A 138      52.360  63.350  78.030  1.00  0.00           N
ATOM   2180  HN  LYS A 138      53.330  63.540  77.860  1.00  0.00           H
ATOM   2181  CA  LYS A 138      51.600  64.310  78.720  1.00  0.00           C
ATOM   2182  HA  LYS A 138      50.990  63.860  79.480  1.00  0.00           H
ATOM   2183  CB  LYS A 138      52.500  65.390  79.430  1.00  0.00           C
ATOM   2184  HB1 LYS A 138      51.890  66.120  80.020  1.00  0.00           H
ATOM   2185  HB2 LYS A 138      52.850  65.860  78.490  1.00  0.00           H
ATOM   2186  CG  LYS A 138      53.610  64.740  80.290  1.00  0.00           C
ATOM   2187  HG1 LYS A 138      54.210  65.600  80.660  1.00  0.00           H
ATOM   2188  HG2 LYS A 138      54.310  64.220  79.610  1.00  0.00           H
ATOM   2189  CD  LYS A 138      53.190  63.870  81.430  1.00  0.00           C
ATOM   2190  HD1 LYS A 138      53.900  63.070  81.710  1.00  0.00           H
ATOM   2191  HD2 LYS A 138      52.300  63.350  81.020  1.00  0.00           H
ATOM   2192  CE  LYS A 138      52.900  64.770  82.620  1.00  0.00           C
ATOM   2193  HE1 LYS A 138      52.090  65.430  82.230  1.00  0.00           H
ATOM   2194  HE2 LYS A 138      53.780  65.350  82.950  1.00  0.00           H
ATOM   2195  NZ  LYS A 138      52.380  63.950  83.720  1.00  0.00           N
ATOM   2196  HZ1 LYS A 138      52.180  64.550  84.550  1.00  0.00           H
ATOM   2197  HZ2 LYS A 138      53.170  63.300  83.930  1.00  0.00           H
ATOM   2198  HZ3 LYS A 138      51.500  63.410  83.560  1.00  0.00           H
ATOM   2199  C   LYS A 138      50.570  65.030  77.840  1.00  0.00           C
ATOM   2200  O   LYS A 138      49.840  65.900  78.310  1.00  0.00           O
ATOM   2201  N   ILE A 139      50.430  64.680  76.460  1.00  0.00           N
ATOM   2202  HN  ILE A 139      51.030  63.910  76.230  1.00  0.00           H
ATOM   2203  CA  ILE A 139      49.520  65.240  75.510  1.00  0.00           C
ATOM   2204  HA  ILE A 139      49.760  66.240  75.200  1.00  0.00           H
ATOM   2205  CB  ILE A 139      49.590  64.400  74.190  1.00  0.00           C
ATOM   2206  HB  ILE A 139      50.620  64.150  73.840  1.00  0.00           H
ATOM   2207  CG2 ILE A 139      48.930  63.020  74.310  1.00  0.00           C
ATOM   2208 HG21 ILE A 139      49.420  62.320  75.010  1.00  0.00           H
ATOM   2209 HG22 ILE A 139      48.820  62.360  73.420  1.00  0.00           H
ATOM   2210 HG23 ILE A 139      47.890  63.090  74.680  1.00  0.00           H
ATOM   2211  CG1 ILE A 139      49.020  65.180  73.000  1.00  0.00           C
ATOM   2212 HG11 ILE A 139      49.450  66.210  72.980  1.00  0.00           H
ATOM   2213 HG12 ILE A 139      47.910  65.280  73.050  1.00  0.00           H
ATOM   2214  CD  ILE A 139      49.230  64.420  71.590  1.00  0.00           C
ATOM   2215  HD1 ILE A 139      49.080  65.280  70.910  1.00  0.00           H
ATOM   2216  HD2 ILE A 139      48.480  63.610  71.490  1.00  0.00           H
ATOM   2217  HD3 ILE A 139      50.240  63.960  71.470  1.00  0.00           H
ATOM   2218  C   ILE A 139      48.060  65.380  75.970  1.00  0.00           C
ATOM   2219  O   ILE A 139      47.490  64.460  76.550  1.00  0.00           O
ATOM   2220  N   SER A 140      47.500  66.570  75.770  1.00  0.00           N
ATOM   2221  HN  SER A 140      48.100  67.290  75.410  1.00  0.00           H
ATOM   2222  CA  SER A 140      46.170  66.940  76.220  1.00  0.00           C
ATOM   2223  HA  SER A 140      46.040  66.400  77.150  1.00  0.00           H
ATOM   2224  CB  SER A 140      46.080  68.490  76.530  1.00  0.00           C
ATOM   2225  HB1 SER A 140      46.440  68.700  77.550  1.00  0.00           H
ATOM   2226  HB2 SER A 140      45.010  68.760  76.710  1.00  0.00           H
ATOM   2227  OG  SER A 140      46.790  69.390  75.670  1.00  0.00           O
ATOM   2228  HG1 SER A 140      47.720  69.210  75.580  1.00  0.00           H
ATOM   2229  C   SER A 140      45.030  66.540  75.180  1.00  0.00           C
ATOM   2230  O   SER A 140      45.330  66.470  73.990  1.00  0.00           O
ATOM   2231  N   ASN A 141      43.730  66.220  75.540  1.00  0.00           N
ATOM   2232  HN  ASN A 141      43.460  66.410  76.480  1.00  0.00           H
ATOM   2233  CA  ASN A 141      42.650  65.690  74.630  1.00  0.00           C
ATOM   2234  HA  ASN A 141      43.060  64.750  74.320  1.00  0.00           H
ATOM   2235  CB  ASN A 141      41.280  65.600  75.370  1.00  0.00           C
ATOM   2236  HB1 ASN A 141      40.510  65.190  74.670  1.00  0.00           H
ATOM   2237  HB2 ASN A 141      40.990  66.540  75.890  1.00  0.00           H
ATOM   2238  CG  ASN A 141      41.350  64.580  76.440  1.00  0.00           C
ATOM   2239  OD1 ASN A 141      42.360  63.820  76.670  1.00  0.00           O
ATOM   2240  ND2 ASN A 141      40.230  64.530  77.250  1.00  0.00           N
ATOM   2241 HD21 ASN A 141      40.210  63.810  77.950  1.00  0.00           H
ATOM   2242 HD22 ASN A 141      39.480  65.180  77.180  1.00  0.00           H
ATOM   2243  C   ASN A 141      42.530  66.430  73.340  1.00  0.00           C
ATOM   2244  O   ASN A 141      42.450  65.850  72.250  1.00  0.00           O
ATOM   2245  N   ARG A 142      42.400  67.750  73.480  1.00  0.00           N
ATOM   2246  HN  ARG A 142      42.090  68.080  74.370  1.00  0.00           H
ATOM   2247  CA  ARG A 142      42.280  68.580  72.350  1.00  0.00           C
ATOM   2248  HA  ARG A 142      41.500  68.180  71.720  1.00  0.00           H
ATOM   2249  CB  ARG A 142      42.060  70.010  72.780  1.00  0.00           C
ATOM   2250  HB1 ARG A 142      42.200  70.660  71.890  1.00  0.00           H
ATOM   2251  HB2 ARG A 142      42.900  70.260  73.460  1.00  0.00           H
ATOM   2252  CG  ARG A 142      40.750  70.300  73.520  1.00  0.00           C
ATOM   2253  HG1 ARG A 142      40.950  69.700  74.440  1.00  0.00           H
ATOM   2254  HG2 ARG A 142      39.810  69.870  73.130  1.00  0.00           H
ATOM   2255  CD  ARG A 142      40.720  71.730  73.940  1.00  0.00           C
ATOM   2256  HD1 ARG A 142      40.320  72.330  73.100  1.00  0.00           H
ATOM   2257  HD2 ARG A 142      41.650  72.290  74.200  1.00  0.00           H
ATOM   2258  NE  ARG A 142      39.760  71.810  75.140  1.00  0.00           N
ATOM   2259  HE  ARG A 142      40.010  71.510  76.070  1.00  0.00           H
ATOM   2260  CZ  ARG A 142      38.650  72.560  75.200  1.00  0.00           C
ATOM   2261  NH1 ARG A 142      38.180  73.350  74.280  1.00  0.00           N
ATOM   2262 HH11 ARG A 142      38.680  73.630  73.460  1.00  0.00           H
ATOM   2263 HH12 ARG A 142      37.500  74.030  74.550  1.00  0.00           H
ATOM   2264  NH2 ARG A 142      38.060  72.530  76.330  1.00  0.00           N
ATOM   2265 HH21 ARG A 142      38.350  71.900  77.050  1.00  0.00           H
ATOM   2266 HH22 ARG A 142      37.080  72.770  76.390  1.00  0.00           H
ATOM   2267  C   ARG A 142      43.550  68.580  71.420  1.00  0.00           C
ATOM   2268  O   ARG A 142      43.570  68.390  70.220  1.00  0.00           O
ATOM   2269  N   THR A 143      44.680  68.660  72.020  1.00  0.00           N
ATOM   2270  HN  THR A 143      44.680  68.660  73.010  1.00  0.00           H
ATOM   2271  CA  THR A 143      46.000  68.570  71.300  1.00  0.00           C
ATOM   2272  HA  THR A 143      46.050  69.350  70.560  1.00  0.00           H
ATOM   2273  CB  THR A 143      47.210  68.790  72.180  1.00  0.00           C
ATOM   2274  HB  THR A 143      47.320  68.030  72.980  1.00  0.00           H
ATOM   2275  OG1 THR A 143      47.030  69.980  72.820  1.00  0.00           O
ATOM   2276  HG1 THR A 143      46.310  69.840  73.420  1.00  0.00           H
ATOM   2277  CG2 THR A 143      48.520  68.900  71.350  1.00  0.00           C
ATOM   2278 HG21 THR A 143      48.350  69.610  70.510  1.00  0.00           H
ATOM   2279 HG22 THR A 143      48.670  67.900  70.910  1.00  0.00           H
ATOM   2280 HG23 THR A 143      49.320  69.350  71.970  1.00  0.00           H
ATOM   2281  C   THR A 143      46.070  67.270  70.530  1.00  0.00           C
ATOM   2282  O   THR A 143      46.520  67.290  69.430  1.00  0.00           O
ATOM   2283  N   ALA A 144      45.680  66.120  71.110  1.00  0.00           N
ATOM   2284  HN  ALA A 144      45.200  66.190  71.980  1.00  0.00           H
ATOM   2285  CA  ALA A 144      45.560  64.750  70.500  1.00  0.00           C
ATOM   2286  HA  ALA A 144      46.540  64.480  70.170  1.00  0.00           H
ATOM   2287  CB  ALA A 144      45.140  63.710  71.560  1.00  0.00           C
ATOM   2288  HB1 ALA A 144      45.920  63.630  72.350  1.00  0.00           H
ATOM   2289  HB2 ALA A 144      44.880  62.670  71.250  1.00  0.00           H
ATOM   2290  HB3 ALA A 144      44.170  64.070  71.960  1.00  0.00           H
ATOM   2291  C   ALA A 144      44.590  64.800  69.250  1.00  0.00           C
ATOM   2292  O   ALA A 144      44.860  64.100  68.260  1.00  0.00           O
ATOM   2293  N   ALA A 145      43.480  65.590  69.320  1.00  0.00           N
ATOM   2294  HN  ALA A 145      43.110  65.890  70.200  1.00  0.00           H
ATOM   2295  CA  ALA A 145      42.620  65.770  68.170  1.00  0.00           C
ATOM   2296  HA  ALA A 145      42.340  64.790  67.790  1.00  0.00           H
ATOM   2297  CB  ALA A 145      41.330  66.540  68.550  1.00  0.00           C
ATOM   2298  HB1 ALA A 145      40.970  66.130  69.520  1.00  0.00           H
ATOM   2299  HB2 ALA A 145      40.650  66.400  67.690  1.00  0.00           H
ATOM   2300  HB3 ALA A 145      41.580  67.620  68.720  1.00  0.00           H
ATOM   2301  C   ALA A 145      43.290  66.580  67.040  1.00  0.00           C
ATOM   2302  O   ALA A 145      43.260  66.170  65.870  1.00  0.00           O
ATOM   2303  N   ILE A 146      44.010  67.670  67.390  1.00  0.00           N
ATOM   2304  HN  ILE A 146      44.030  67.960  68.340  1.00  0.00           H
ATOM   2305  CA  ILE A 146      44.820  68.500  66.470  1.00  0.00           C
ATOM   2306  HA  ILE A 146      44.180  68.740  65.650  1.00  0.00           H
ATOM   2307  CB  ILE A 146      45.310  69.820  67.050  1.00  0.00           C
ATOM   2308  HB  ILE A 146      45.840  69.590  68.000  1.00  0.00           H
ATOM   2309  CG2 ILE A 146      46.230  70.600  66.100  1.00  0.00           C
ATOM   2310 HG21 ILE A 146      46.650  71.510  66.570  1.00  0.00           H
ATOM   2311 HG22 ILE A 146      45.720  70.760  65.120  1.00  0.00           H
ATOM   2312 HG23 ILE A 146      47.080  69.960  65.810  1.00  0.00           H
ATOM   2313  CG1 ILE A 146      43.960  70.610  67.370  1.00  0.00           C
ATOM   2314 HG11 ILE A 146      43.270  69.970  67.970  1.00  0.00           H
ATOM   2315 HG12 ILE A 146      43.540  70.830  66.370  1.00  0.00           H
ATOM   2316  CD  ILE A 146      44.120  71.900  68.220  1.00  0.00           C
ATOM   2317  HD1 ILE A 146      44.850  72.560  67.690  1.00  0.00           H
ATOM   2318  HD2 ILE A 146      44.660  71.550  69.120  1.00  0.00           H
ATOM   2319  HD3 ILE A 146      43.200  72.490  68.440  1.00  0.00           H
ATOM   2320  C   ILE A 146      46.010  67.670  65.920  1.00  0.00           C
ATOM   2321  O   ILE A 146      46.210  67.720  64.670  1.00  0.00           O
ATOM   2322  N   ILE A 147      46.850  66.940  66.710  1.00  0.00           N
ATOM   2323  HN  ILE A 147      46.920  67.020  67.690  1.00  0.00           H
ATOM   2324  CA  ILE A 147      47.850  66.010  66.070  1.00  0.00           C
ATOM   2325  HA  ILE A 147      48.520  66.590  65.450  1.00  0.00           H
ATOM   2326  CB  ILE A 147      48.690  65.290  67.110  1.00  0.00           C
ATOM   2327  HB  ILE A 147      47.960  64.710  67.720  1.00  0.00           H
ATOM   2328  CG2 ILE A 147      49.650  64.320  66.300  1.00  0.00           C
ATOM   2329 HG21 ILE A 147      49.210  63.490  65.710  1.00  0.00           H
ATOM   2330 HG22 ILE A 147      50.250  63.760  67.040  1.00  0.00           H
ATOM   2331 HG23 ILE A 147      50.370  64.920  65.710  1.00  0.00           H
ATOM   2332  CG1 ILE A 147      49.480  66.290  67.950  1.00  0.00           C
ATOM   2333 HG11 ILE A 147      49.990  65.690  68.730  1.00  0.00           H
ATOM   2334 HG12 ILE A 147      48.890  67.000  68.570  1.00  0.00           H
ATOM   2335  CD  ILE A 147      50.510  67.130  67.250  1.00  0.00           C
ATOM   2336  HD1 ILE A 147      51.140  67.680  67.990  1.00  0.00           H
ATOM   2337  HD2 ILE A 147      50.170  67.850  66.480  1.00  0.00           H
ATOM   2338  HD3 ILE A 147      51.150  66.460  66.650  1.00  0.00           H
ATOM   2339  C   ILE A 147      47.110  65.010  65.100  1.00  0.00           C
ATOM   2340  O   ILE A 147      47.580  64.850  63.940  1.00  0.00           O
ATOM   2341  N   SER A 148      45.990  64.330  65.580  1.00  0.00           N
ATOM   2342  HN  SER A 148      45.580  64.380  66.480  1.00  0.00           H
ATOM   2343  CA  SER A 148      45.300  63.480  64.630  1.00  0.00           C
ATOM   2344  HA  SER A 148      45.990  62.720  64.280  1.00  0.00           H
ATOM   2345  CB  SER A 148      43.990  62.980  65.360  1.00  0.00           C
ATOM   2346  HB1 SER A 148      43.220  62.570  64.660  1.00  0.00           H
ATOM   2347  HB2 SER A 148      43.460  63.850  65.800  1.00  0.00           H
ATOM   2348  OG  SER A 148      44.320  61.940  66.320  1.00  0.00           O
ATOM   2349  HG1 SER A 148      44.640  62.470  67.050  1.00  0.00           H
ATOM   2350  C   SER A 148      44.860  64.140  63.300  1.00  0.00           C
ATOM   2351  O   SER A 148      45.070  63.590  62.190  1.00  0.00           O
ATOM   2352  N   CYS A 149      44.340  65.380  63.330  1.00  0.00           N
ATOM   2353  HN  CYS A 149      44.180  65.780  64.220  1.00  0.00           H
ATOM   2354  CA  CYS A 149      44.020  66.110  62.190  1.00  0.00           C
ATOM   2355  HA  CYS A 149      43.270  65.520  61.660  1.00  0.00           H
ATOM   2356  CB  CYS A 149      43.480  67.520  62.630  1.00  0.00           C
ATOM   2357  HB1 CYS A 149      43.340  68.010  61.640  1.00  0.00           H
ATOM   2358  HB2 CYS A 149      44.190  68.170  63.190  1.00  0.00           H
ATOM   2359  SG  CYS A 149      41.740  67.430  63.320  1.00  0.00           S
ATOM   2360  HG1 CYS A 149      42.260  66.950  64.440  1.00  0.00           H
ATOM   2361  C   CYS A 149      45.260  66.420  61.270  1.00  0.00           C
ATOM   2362  O   CYS A 149      45.080  66.260  60.020  1.00  0.00           O
ATOM   2363  N   LEU A 150      46.450  66.820  61.830  1.00  0.00           N
ATOM   2364  HN  LEU A 150      46.510  66.880  62.830  1.00  0.00           H
ATOM   2365  CA  LEU A 150      47.610  66.970  61.000  1.00  0.00           C
ATOM   2366  HA  LEU A 150      47.300  67.570  60.160  1.00  0.00           H
ATOM   2367  CB  LEU A 150      48.720  67.700  61.850  1.00  0.00           C
ATOM   2368  HB1 LEU A 150      49.550  67.900  61.140  1.00  0.00           H
ATOM   2369  HB2 LEU A 150      49.100  67.080  62.700  1.00  0.00           H
ATOM   2370  CG  LEU A 150      48.260  69.080  62.320  1.00  0.00           C
ATOM   2371  HG  LEU A 150      47.480  68.920  63.110  1.00  0.00           H
ATOM   2372  CD1 LEU A 150      49.550  69.710  62.840  1.00  0.00           C
ATOM   2373 HD11 LEU A 150      49.990  69.160  63.690  1.00  0.00           H
ATOM   2374 HD12 LEU A 150      49.320  70.770  63.100  1.00  0.00           H
ATOM   2375 HD13 LEU A 150      50.270  69.820  62.000  1.00  0.00           H
ATOM   2376  CD2 LEU A 150      47.860  69.940  61.150  1.00  0.00           C
ATOM   2377 HD21 LEU A 150      48.520  69.790  60.260  1.00  0.00           H
ATOM   2378 HD22 LEU A 150      48.020  71.010  61.370  1.00  0.00           H
ATOM   2379 HD23 LEU A 150      46.790  69.820  60.880  1.00  0.00           H
ATOM   2380  C   LEU A 150      48.160  65.720  60.430  1.00  0.00           C
ATOM   2381  O   LEU A 150      48.700  65.670  59.350  1.00  0.00           O
ATOM   2382  N   LEU A 151      48.160  64.580  61.190  1.00  0.00           N
ATOM   2383  HN  LEU A 151      47.790  64.640  62.110  1.00  0.00           H
ATOM   2384  CA  LEU A 151      48.450  63.230  60.780  1.00  0.00           C
ATOM   2385  HA  LEU A 151      49.440  63.190  60.380  1.00  0.00           H
ATOM   2386  CB  LEU A 151      48.400  62.190  61.960  1.00  0.00           C
ATOM   2387  HB1 LEU A 151      48.370  61.120  61.650  1.00  0.00           H
ATOM   2388  HB2 LEU A 151      47.480  62.500  62.500  1.00  0.00           H
ATOM   2389  CG  LEU A 151      49.630  62.310  62.860  1.00  0.00           C
ATOM   2390  HG  LEU A 151      49.870  63.300  63.320  1.00  0.00           H
ATOM   2391  CD1 LEU A 151      49.530  61.250  63.960  1.00  0.00           C
ATOM   2392 HD11 LEU A 151      48.860  61.650  64.740  1.00  0.00           H
ATOM   2393 HD12 LEU A 151      50.570  61.180  64.360  1.00  0.00           H
ATOM   2394 HD13 LEU A 151      49.190  60.260  63.560  1.00  0.00           H
ATOM   2395  CD2 LEU A 151      50.920  61.880  62.100  1.00  0.00           C
ATOM   2396 HD21 LEU A 151      51.810  61.790  62.750  1.00  0.00           H
ATOM   2397 HD22 LEU A 151      51.240  62.560  61.280  1.00  0.00           H
ATOM   2398 HD23 LEU A 151      50.700  60.860  61.720  1.00  0.00           H
ATOM   2399  C   LEU A 151      47.760  62.750  59.550  1.00  0.00           C
ATOM   2400  O   LEU A 151      48.320  62.150  58.650  1.00  0.00           O
ATOM   2401  N   TRP A 152      46.380  62.980  59.560  1.00  0.00           N
ATOM   2402  HN  TRP A 152      46.010  63.290  60.420  1.00  0.00           H
ATOM   2403  CA  TRP A 152      45.610  62.880  58.350  1.00  0.00           C
ATOM   2404  HA  TRP A 152      45.830  61.920  57.910  1.00  0.00           H
ATOM   2405  CB  TRP A 152      44.110  63.010  58.610  1.00  0.00           C
ATOM   2406  HB1 TRP A 152      43.640  63.330  57.650  1.00  0.00           H
ATOM   2407  HB2 TRP A 152      43.960  63.860  59.310  1.00  0.00           H
ATOM   2408  CG  TRP A 152      43.530  61.770  59.110  1.00  0.00           C
ATOM   2409  CD1 TRP A 152      42.870  61.630  60.340  1.00  0.00           C
ATOM   2410  HD1 TRP A 152      42.470  62.430  60.920  1.00  0.00           H
ATOM   2411  NE1 TRP A 152      42.590  60.300  60.580  1.00  0.00           N
ATOM   2412  HE1 TRP A 152      42.240  59.880  61.380  1.00  0.00           H
ATOM   2413  CE2 TRP A 152      43.030  59.580  59.500  1.00  0.00           C
ATOM   2414  CD2 TRP A 152      43.540  60.450  58.530  1.00  0.00           C
ATOM   2415  CE3 TRP A 152      44.090  59.900  57.380  1.00  0.00           C
ATOM   2416  HE3 TRP A 152      44.530  60.420  56.540  1.00  0.00           H
ATOM   2417  CZ3 TRP A 152      43.940  58.550  57.160  1.00  0.00           C
ATOM   2418  HZ3 TRP A 152      44.250  58.110  56.230  1.00  0.00           H
ATOM   2419  CZ2 TRP A 152      42.880  58.230  59.230  1.00  0.00           C
ATOM   2420  HZ2 TRP A 152      42.540  57.510  59.950  1.00  0.00           H
ATOM   2421  CH2 TRP A 152      43.310  57.750  58.040  1.00  0.00           C
ATOM   2422  HH2 TRP A 152      43.080  56.710  57.840  1.00  0.00           H
ATOM   2423  C   TRP A 152      46.110  63.880  57.260  1.00  0.00           C
ATOM   2424  O   TRP A 152      46.260  63.450  56.090  1.00  0.00           O
ATOM   2425  N   GLY A 153      46.360  65.170  57.540  1.00  0.00           N
ATOM   2426  HN  GLY A 153      46.130  65.600  58.420  1.00  0.00           H
ATOM   2427  CA  GLY A 153      46.830  66.120  56.530  1.00  0.00           C
ATOM   2428  HA1 GLY A 153      46.930  67.110  56.970  1.00  0.00           H
ATOM   2429  HA2 GLY A 153      46.070  66.150  55.760  1.00  0.00           H
ATOM   2430  C   GLY A 153      48.090  65.750  55.840  1.00  0.00           C
ATOM   2431  O   GLY A 153      48.180  65.800  54.620  1.00  0.00           O
ATOM   2432  N   ILE A 154      49.140  65.220  56.540  1.00  0.00           N
ATOM   2433  HN  ILE A 154      49.190  65.210  57.530  1.00  0.00           H
ATOM   2434  CA  ILE A 154      50.400  64.700  55.990  1.00  0.00           C
ATOM   2435  HA  ILE A 154      50.740  65.420  55.260  1.00  0.00           H
ATOM   2436  CB  ILE A 154      51.500  64.530  57.040  1.00  0.00           C
ATOM   2437  HB  ILE A 154      52.430  64.210  56.540  1.00  0.00           H
ATOM   2438  CG2 ILE A 154      51.850  65.980  57.480  1.00  0.00           C
ATOM   2439 HG21 ILE A 154      51.890  66.700  56.640  1.00  0.00           H
ATOM   2440 HG22 ILE A 154      52.800  66.000  58.030  1.00  0.00           H
ATOM   2441 HG23 ILE A 154      51.080  66.360  58.180  1.00  0.00           H
ATOM   2442  CG1 ILE A 154      51.240  63.580  58.200  1.00  0.00           C
ATOM   2443 HG11 ILE A 154      50.490  62.840  57.880  1.00  0.00           H
ATOM   2444 HG12 ILE A 154      50.750  64.110  59.050  1.00  0.00           H
ATOM   2445  CD  ILE A 154      52.620  63.090  58.710  1.00  0.00           C
ATOM   2446  HD1 ILE A 154      52.450  62.450  59.610  1.00  0.00           H
ATOM   2447  HD2 ILE A 154      53.080  64.020  59.100  1.00  0.00           H
ATOM   2448  HD3 ILE A 154      53.220  62.580  57.940  1.00  0.00           H
ATOM   2449  C   ILE A 154      50.190  63.320  55.320  1.00  0.00           C
ATOM   2450  O   ILE A 154      50.980  62.910  54.500  1.00  0.00           O
ATOM   2451  N   THR A 155      49.130  62.560  55.650  1.00  0.00           N
ATOM   2452  HN  THR A 155      48.550  62.860  56.400  1.00  0.00           H
ATOM   2453  CA  THR A 155      48.750  61.380  54.930  1.00  0.00           C
ATOM   2454  HA  THR A 155      49.700  60.840  54.930  1.00  0.00           H
ATOM   2455  CB  THR A 155      47.840  60.370  55.600  1.00  0.00           C
ATOM   2456  HB  THR A 155      46.820  60.780  55.760  1.00  0.00           H
ATOM   2457  OG1 THR A 155      48.360  59.990  56.890  1.00  0.00           O
ATOM   2458  HG1 THR A 155      48.530  60.740  57.470  1.00  0.00           H
ATOM   2459  CG2 THR A 155      47.810  59.020  54.860  1.00  0.00           C
ATOM   2460 HG21 THR A 155      48.830  58.580  54.840  1.00  0.00           H
ATOM   2461 HG22 THR A 155      47.490  59.180  53.800  1.00  0.00           H
ATOM   2462 HG23 THR A 155      47.040  58.360  55.340  1.00  0.00           H
ATOM   2463  C   THR A 155      48.300  61.750  53.500  1.00  0.00           C
ATOM   2464  O   THR A 155      48.620  61.170  52.520  1.00  0.00           O
ATOM   2465  N   ILE A 156      47.550  62.820  53.450  1.00  0.00           N
ATOM   2466  HN  ILE A 156      47.260  63.230  54.320  1.00  0.00           H
ATOM   2467  CA  ILE A 156      47.050  63.560  52.260  1.00  0.00           C
ATOM   2468  HA  ILE A 156      46.630  62.810  51.590  1.00  0.00           H
ATOM   2469  CB  ILE A 156      45.930  64.650  52.660  1.00  0.00           C
ATOM   2470  HB  ILE A 156      46.180  65.340  53.500  1.00  0.00           H
ATOM   2471  CG2 ILE A 156      45.660  65.600  51.420  1.00  0.00           C
ATOM   2472 HG21 ILE A 156      46.620  65.930  50.990  1.00  0.00           H
ATOM   2473 HG22 ILE A 156      45.120  66.510  51.780  1.00  0.00           H
ATOM   2474 HG23 ILE A 156      44.960  65.070  50.730  1.00  0.00           H
ATOM   2475  CG1 ILE A 156      44.670  63.970  53.070  1.00  0.00           C
ATOM   2476 HG11 ILE A 156      44.960  63.310  53.920  1.00  0.00           H
ATOM   2477 HG12 ILE A 156      44.260  63.310  52.280  1.00  0.00           H
ATOM   2478  CD  ILE A 156      43.590  64.900  53.550  1.00  0.00           C
ATOM   2479  HD1 ILE A 156      42.980  65.350  52.740  1.00  0.00           H
ATOM   2480  HD2 ILE A 156      44.030  65.680  54.200  1.00  0.00           H
ATOM   2481  HD3 ILE A 156      42.830  64.320  54.120  1.00  0.00           H
ATOM   2482  C   ILE A 156      48.220  64.100  51.500  1.00  0.00           C
ATOM   2483  O   ILE A 156      48.260  63.950  50.250  1.00  0.00           O
ATOM   2484  N   GLY A 157      49.240  64.610  52.260  1.00  0.00           N
ATOM   2485  HN  GLY A 157      49.060  64.700  53.240  1.00  0.00           H
ATOM   2486  CA  GLY A 157      50.530  65.110  51.730  1.00  0.00           C
ATOM   2487  HA1 GLY A 157      51.210  65.370  52.530  1.00  0.00           H
ATOM   2488  HA2 GLY A 157      50.390  65.930  51.040  1.00  0.00           H
ATOM   2489  C   GLY A 157      51.170  64.060  50.930  1.00  0.00           C
ATOM   2490  O   GLY A 157      51.790  64.250  49.850  1.00  0.00           O
ATOM   2491  N   LEU A 158      51.110  62.760  51.410  1.00  0.00           N
ATOM   2492  HN  LEU A 158      50.670  62.510  52.260  1.00  0.00           H
ATOM   2493  CA  LEU A 158      51.790  61.640  50.730  1.00  0.00           C
ATOM   2494  HA  LEU A 158      52.590  62.080  50.160  1.00  0.00           H
ATOM   2495  CB  LEU A 158      52.220  60.540  51.840  1.00  0.00           C
ATOM   2496  HB1 LEU A 158      52.650  59.630  51.360  1.00  0.00           H
ATOM   2497  HB2 LEU A 158      51.360  60.120  52.400  1.00  0.00           H
ATOM   2498  CG  LEU A 158      53.310  61.130  52.690  1.00  0.00           C
ATOM   2499  HG  LEU A 158      53.020  62.080  53.200  1.00  0.00           H
ATOM   2500  CD1 LEU A 158      53.510  60.350  54.080  1.00  0.00           C
ATOM   2501 HD11 LEU A 158      53.950  59.390  53.750  1.00  0.00           H
ATOM   2502 HD12 LEU A 158      52.550  60.110  54.580  1.00  0.00           H
ATOM   2503 HD13 LEU A 158      54.180  61.010  54.680  1.00  0.00           H
ATOM   2504  CD2 LEU A 158      54.570  61.210  51.910  1.00  0.00           C
ATOM   2505 HD21 LEU A 158      54.430  61.870  51.020  1.00  0.00           H
ATOM   2506 HD22 LEU A 158      55.060  60.240  51.680  1.00  0.00           H
ATOM   2507 HD23 LEU A 158      55.340  61.710  52.530  1.00  0.00           H
ATOM   2508  C   LEU A 158      50.960  60.910  49.630  1.00  0.00           C
ATOM   2509  O   LEU A 158      51.260  59.820  49.160  1.00  0.00           O
ATOM   2510  N   THR A 159      49.720  61.420  49.350  1.00  0.00           N
ATOM   2511  HN  THR A 159      49.450  62.220  49.880  1.00  0.00           H
ATOM   2512  CA  THR A 159      48.700  60.680  48.610  1.00  0.00           C
ATOM   2513  HA  THR A 159      49.020  59.810  48.050  1.00  0.00           H
ATOM   2514  CB  THR A 159      47.540  60.030  49.440  1.00  0.00           C
ATOM   2515  HB  THR A 159      46.700  59.600  48.840  1.00  0.00           H
ATOM   2516  OG1 THR A 159      46.890  60.920  50.270  1.00  0.00           O
ATOM   2517  HG1 THR A 159      47.450  60.960  51.050  1.00  0.00           H
ATOM   2518  CG2 THR A 159      48.030  58.860  50.360  1.00  0.00           C
ATOM   2519 HG21 THR A 159      48.440  59.200  51.340  1.00  0.00           H
ATOM   2520 HG22 THR A 159      48.840  58.240  49.910  1.00  0.00           H
ATOM   2521 HG23 THR A 159      47.150  58.200  50.550  1.00  0.00           H
ATOM   2522  C   THR A 159      48.020  61.520  47.500  1.00  0.00           C
ATOM   2523  O   THR A 159      47.500  60.990  46.560  1.00  0.00           O
ATOM   2524  N   VAL A 160      47.850  62.850  47.590  1.00  0.00           N
ATOM   2525  HN  VAL A 160      48.070  63.260  48.470  1.00  0.00           H
ATOM   2526  CA  VAL A 160      47.150  63.800  46.690  1.00  0.00           C
ATOM   2527  HA  VAL A 160      46.110  63.490  46.770  1.00  0.00           H
ATOM   2528  CB  VAL A 160      47.280  65.220  47.250  1.00  0.00           C
ATOM   2529  HB  VAL A 160      47.040  65.230  48.330  1.00  0.00           H
ATOM   2530  CG1 VAL A 160      48.640  65.720  47.060  1.00  0.00           C
ATOM   2531 HG11 VAL A 160      48.980  65.690  46.000  1.00  0.00           H
ATOM   2532 HG12 VAL A 160      49.400  65.210  47.690  1.00  0.00           H
ATOM   2533 HG13 VAL A 160      48.670  66.790  47.290  1.00  0.00           H
ATOM   2534  CG2 VAL A 160      46.220  66.130  46.530  1.00  0.00           C
ATOM   2535 HG21 VAL A 160      46.340  65.970  45.430  1.00  0.00           H
ATOM   2536 HG22 VAL A 160      46.210  67.220  46.760  1.00  0.00           H
ATOM   2537 HG23 VAL A 160      45.190  65.760  46.770  1.00  0.00           H
ATOM   2538  C   VAL A 160      47.530  63.660  45.260  1.00  0.00           C
ATOM   2539  O   VAL A 160      46.730  63.840  44.380  1.00  0.00           O
ATOM   2540  N   HSD A 161      48.780  63.180  44.950  1.00  0.00           N
ATOM   2541  HN  HSD A 161      49.440  63.050  45.690  1.00  0.00           H
ATOM   2542  CA  HSD A 161      49.240  62.870  43.590  1.00  0.00           C
ATOM   2543  HA  HSD A 161      49.190  63.800  43.050  1.00  0.00           H
ATOM   2544  CB  HSD A 161      50.770  62.430  43.710  1.00  0.00           C
ATOM   2545  HB1 HSD A 161      51.370  63.130  44.320  1.00  0.00           H
ATOM   2546  HB2 HSD A 161      51.210  62.390  42.680  1.00  0.00           H
ATOM   2547  ND1 HSD A 161      50.920  60.810  45.770  1.00  0.00           N
ATOM   2548  HD1 HSD A 161      50.710  61.580  46.360  1.00  0.00           H
ATOM   2549  CG  HSD A 161      50.950  61.010  44.380  1.00  0.00           C
ATOM   2550  CE1 HSD A 161      51.280  59.510  45.970  1.00  0.00           C
ATOM   2551  HE1 HSD A 161      51.330  59.070  46.960  1.00  0.00           H
ATOM   2552  NE2 HSD A 161      51.470  58.830  44.820  1.00  0.00           N
ATOM   2553  CD2 HSD A 161      51.280  59.830  43.820  1.00  0.00           C
ATOM   2554  HD2 HSD A 161      51.250  59.510  42.780  1.00  0.00           H
ATOM   2555  C   HSD A 161      48.350  61.820  42.820  1.00  0.00           C
ATOM   2556  O   HSD A 161      48.180  62.010  41.560  1.00  0.00           O
ATOM   2557  N   LEU A 162      47.800  60.820  43.520  1.00  0.00           N
ATOM   2558  HN  LEU A 162      47.720  60.800  44.520  1.00  0.00           H
ATOM   2559  CA  LEU A 162      47.070  59.670  42.990  1.00  0.00           C
ATOM   2560  HA  LEU A 162      47.610  59.290  42.140  1.00  0.00           H
ATOM   2561  CB  LEU A 162      46.840  58.430  44.010  1.00  0.00           C
ATOM   2562  HB1 LEU A 162      46.210  57.610  43.600  1.00  0.00           H
ATOM   2563  HB2 LEU A 162      46.270  58.850  44.860  1.00  0.00           H
ATOM   2564  CG  LEU A 162      48.120  57.800  44.640  1.00  0.00           C
ATOM   2565  HG  LEU A 162      48.740  58.690  44.890  1.00  0.00           H
ATOM   2566  CD1 LEU A 162      47.710  57.130  45.930  1.00  0.00           C
ATOM   2567 HD11 LEU A 162      46.940  56.350  45.770  1.00  0.00           H
ATOM   2568 HD12 LEU A 162      47.360  57.970  46.560  1.00  0.00           H
ATOM   2569 HD13 LEU A 162      48.590  56.850  46.540  1.00  0.00           H
ATOM   2570  CD2 LEU A 162      48.900  56.830  43.720  1.00  0.00           C
ATOM   2571 HD21 LEU A 162      48.230  56.000  43.430  1.00  0.00           H
ATOM   2572 HD22 LEU A 162      49.730  56.370  44.300  1.00  0.00           H
ATOM   2573 HD23 LEU A 162      49.260  57.420  42.850  1.00  0.00           H
ATOM   2574  C   LEU A 162      45.720  60.130  42.560  1.00  0.00           C
ATOM   2575  O   LEU A 162      45.110  59.550  41.680  1.00  0.00           O
ATOM   2576  N   LEU A 163      45.110  61.170  43.160  1.00  0.00           N
ATOM   2577  HN  LEU A 163      45.480  61.480  44.020  1.00  0.00           H
ATOM   2578  CA  LEU A 163      43.880  61.800  42.630  1.00  0.00           C
ATOM   2579  HA  LEU A 163      43.190  61.080  42.220  1.00  0.00           H
ATOM   2580  CB  LEU A 163      43.150  62.600  43.750  1.00  0.00           C
ATOM   2581  HB1 LEU A 163      42.360  63.280  43.380  1.00  0.00           H
ATOM   2582  HB2 LEU A 163      43.770  63.350  44.280  1.00  0.00           H
ATOM   2583  CG  LEU A 163      42.330  61.840  44.770  1.00  0.00           C
ATOM   2584  HG  LEU A 163      43.060  61.260  45.390  1.00  0.00           H
ATOM   2585  CD1 LEU A 163      41.750  62.860  45.770  1.00  0.00           C
ATOM   2586 HD11 LEU A 163      42.640  63.390  46.160  1.00  0.00           H
ATOM   2587 HD12 LEU A 163      41.230  62.310  46.590  1.00  0.00           H
ATOM   2588 HD13 LEU A 163      41.100  63.680  45.390  1.00  0.00           H
ATOM   2589  CD2 LEU A 163      41.480  60.700  44.310  1.00  0.00           C
ATOM   2590 HD21 LEU A 163      42.190  59.910  44.000  1.00  0.00           H
ATOM   2591 HD22 LEU A 163      40.790  60.940  43.480  1.00  0.00           H
ATOM   2592 HD23 LEU A 163      40.880  60.410  45.200  1.00  0.00           H
ATOM   2593  C   LEU A 163      44.080  62.790  41.530  1.00  0.00           C
ATOM   2594  O   LEU A 163      43.220  63.030  40.730  1.00  0.00           O
ATOM   2595  N   LYS A 164      45.320  63.290  41.310  1.00  0.00           N
ATOM   2596  HN  LYS A 164      46.010  63.090  41.990  1.00  0.00           H
ATOM   2597  CA  LYS A 164      45.690  64.240  40.280  1.00  0.00           C
ATOM   2598  HA  LYS A 164      44.800  64.640  39.830  1.00  0.00           H
ATOM   2599  CB  LYS A 164      46.740  65.230  40.830  1.00  0.00           C
ATOM   2600  HB1 LYS A 164      47.160  65.920  40.060  1.00  0.00           H
ATOM   2601  HB2 LYS A 164      47.540  64.590  41.270  1.00  0.00           H
ATOM   2602  CG  LYS A 164      46.020  66.150  41.880  1.00  0.00           C
ATOM   2603  HG1 LYS A 164      46.710  66.780  42.480  1.00  0.00           H
ATOM   2604  HG2 LYS A 164      45.490  65.570  42.650  1.00  0.00           H
ATOM   2605  CD  LYS A 164      44.910  67.150  41.300  1.00  0.00           C
ATOM   2606  HD1 LYS A 164      44.520  67.720  42.170  1.00  0.00           H
ATOM   2607  HD2 LYS A 164      44.160  66.450  40.880  1.00  0.00           H
ATOM   2608  CE  LYS A 164      45.560  68.160  40.330  1.00  0.00           C
ATOM   2609  HE1 LYS A 164      46.080  67.760  39.440  1.00  0.00           H
ATOM   2610  HE2 LYS A 164      46.360  68.640  40.920  1.00  0.00           H
ATOM   2611  NZ  LYS A 164      44.630  69.240  39.940  1.00  0.00           N
ATOM   2612  HZ1 LYS A 164      43.760  68.900  39.470  1.00  0.00           H
ATOM   2613  HZ2 LYS A 164      45.160  69.920  39.350  1.00  0.00           H
ATOM   2614  HZ3 LYS A 164      44.440  69.750  40.830  1.00  0.00           H
ATOM   2615  C   LYS A 164      46.370  63.560  39.140  1.00  0.00           C
ATOM   2616  O   LYS A 164      47.000  64.210  38.300  1.00  0.00           O
ATOM   2617  N   LYS A 165      46.100  62.300  38.930  1.00  0.00           N
ATOM   2618  HN  LYS A 165      45.850  61.790  39.740  1.00  0.00           H
ATOM   2619  CA  LYS A 165      46.530  61.690  37.660  1.00  0.00           C
ATOM   2620  HA  LYS A 165      46.620  62.320  36.790  1.00  0.00           H
ATOM   2621  CB  LYS A 165      47.890  60.970  37.730  1.00  0.00           C
ATOM   2622  HB1 LYS A 165      48.680  61.680  38.050  1.00  0.00           H
ATOM   2623  HB2 LYS A 165      48.070  60.660  36.670  1.00  0.00           H
ATOM   2624  CG  LYS A 165      48.030  59.820  38.720  1.00  0.00           C
ATOM   2625  HG1 LYS A 165      47.620  58.880  38.300  1.00  0.00           H
ATOM   2626  HG2 LYS A 165      47.500  60.000  39.680  1.00  0.00           H
ATOM   2627  CD  LYS A 165      49.520  59.670  39.040  1.00  0.00           C
ATOM   2628  HD1 LYS A 165      49.970  60.470  39.680  1.00  0.00           H
ATOM   2629  HD2 LYS A 165      49.970  59.660  38.030  1.00  0.00           H
ATOM   2630  CE  LYS A 165      49.780  58.370  39.740  1.00  0.00           C
ATOM   2631  HE1 LYS A 165      49.230  57.510  39.280  1.00  0.00           H
ATOM   2632  HE2 LYS A 165      49.570  58.390  40.830  1.00  0.00           H
ATOM   2633  NZ  LYS A 165      51.320  57.990  39.600  1.00  0.00           N
ATOM   2634  HZ1 LYS A 165      51.390  57.080  40.090  1.00  0.00           H
ATOM   2635  HZ2 LYS A 165      51.910  58.640  40.140  1.00  0.00           H
ATOM   2636  HZ3 LYS A 165      51.610  57.940  38.610  1.00  0.00           H
ATOM   2637  C   LYS A 165      45.520  60.650  37.160  1.00  0.00           C
ATOM   2638  O   LYS A 165      45.050  59.830  37.930  1.00  0.00           O
ATOM   2639  N   LYS A 166      45.130  60.640  35.910  1.00  0.00           N
ATOM   2640  HN  LYS A 166      45.430  61.350  35.270  1.00  0.00           H
ATOM   2641  CA  LYS A 166      44.250  59.690  35.270  1.00  0.00           C
ATOM   2642  HA  LYS A 166      43.320  59.750  35.810  1.00  0.00           H
ATOM   2643  CB  LYS A 166      43.980  60.090  33.830  1.00  0.00           C
ATOM   2644  HB1 LYS A 166      44.980  60.150  33.350  1.00  0.00           H
ATOM   2645  HB2 LYS A 166      43.570  61.120  33.820  1.00  0.00           H
ATOM   2646  CG  LYS A 166      43.210  59.080  32.950  1.00  0.00           C
ATOM   2647  HG1 LYS A 166      42.290  58.920  33.560  1.00  0.00           H
ATOM   2648  HG2 LYS A 166      43.800  58.150  32.940  1.00  0.00           H
ATOM   2649  CD  LYS A 166      42.850  59.460  31.500  1.00  0.00           C
ATOM   2650  HD1 LYS A 166      42.510  58.540  30.990  1.00  0.00           H
ATOM   2651  HD2 LYS A 166      43.820  59.740  31.050  1.00  0.00           H
ATOM   2652  CE  LYS A 166      41.970  60.720  31.350  1.00  0.00           C
ATOM   2653  HE1 LYS A 166      41.950  61.140  30.320  1.00  0.00           H
ATOM   2654  HE2 LYS A 166      42.450  61.560  31.890  1.00  0.00           H
ATOM   2655  NZ  LYS A 166      40.680  60.470  31.960  1.00  0.00           N
ATOM   2656  HZ1 LYS A 166      40.150  59.670  31.550  1.00  0.00           H
ATOM   2657  HZ2 LYS A 166      40.080  61.310  31.870  1.00  0.00           H
ATOM   2658  HZ3 LYS A 166      40.770  60.210  32.970  1.00  0.00           H
ATOM   2659  C   LYS A 166      44.660  58.220  35.300  1.00  0.00           C
ATOM   2660  O   LYS A 166      45.620  57.800  34.690  1.00  0.00           O
ATOM   2661  N   MET A 167      43.940  57.440  36.210  1.00  0.00           N
ATOM   2662  HN  MET A 167      43.300  57.940  36.790  1.00  0.00           H
ATOM   2663  CA  MET A 167      44.310  56.070  36.400  1.00  0.00           C
ATOM   2664  HA  MET A 167      45.400  55.990  36.450  1.00  0.00           H
ATOM   2665  CB  MET A 167      43.870  55.460  37.850  1.00  0.00           C
ATOM   2666  HB1 MET A 167      43.890  54.340  37.770  1.00  0.00           H
ATOM   2667  HB2 MET A 167      42.800  55.740  37.810  1.00  0.00           H
ATOM   2668  CG  MET A 167      44.670  55.980  39.020  1.00  0.00           C
ATOM   2669  HG1 MET A 167      44.030  55.780  39.920  1.00  0.00           H
ATOM   2670  HG2 MET A 167      44.800  57.060  38.830  1.00  0.00           H
ATOM   2671  SD  MET A 167      46.330  55.270  39.180  1.00  0.00           S
ATOM   2672  CE  MET A 167      46.970  56.160  40.610  1.00  0.00           C
ATOM   2673  HE1 MET A 167      48.070  56.090  40.560  1.00  0.00           H
ATOM   2674  HE2 MET A 167      46.790  55.680  41.590  1.00  0.00           H
ATOM   2675  HE3 MET A 167      46.500  57.170  40.650  1.00  0.00           H
ATOM   2676  C   MET A 167      44.100  55.120  35.230  1.00  0.00           C
ATOM   2677  O   MET A 167      45.050  54.410  34.960  1.00  0.00           O
ATOM   2678  N   PRO A 168      42.900  55.080  34.640  1.00  0.00           N
ATOM   2679  CD  PRO A 168      41.680  55.600  35.280  1.00  0.00           C
ATOM   2680  HD1 PRO A 168      41.770  56.710  35.330  1.00  0.00           H
ATOM   2681  HD2 PRO A 168      41.420  55.140  36.270  1.00  0.00           H
ATOM   2682  CA  PRO A 168      42.620  54.330  33.450  1.00  0.00           C
ATOM   2683  HA  PRO A 168      42.500  53.320  33.820  1.00  0.00           H
ATOM   2684  CB  PRO A 168      41.340  55.040  33.000  1.00  0.00           C
ATOM   2685  HB1 PRO A 168      40.840  54.520  32.140  1.00  0.00           H
ATOM   2686  HB2 PRO A 168      41.800  56.000  32.680  1.00  0.00           H
ATOM   2687  CG  PRO A 168      40.650  55.150  34.290  1.00  0.00           C
ATOM   2688  HG1 PRO A 168      39.880  55.960  34.260  1.00  0.00           H
ATOM   2689  HG2 PRO A 168      40.280  54.150  34.580  1.00  0.00           H
ATOM   2690  C   PRO A 168      43.730  54.180  32.410  1.00  0.00           C
ATOM   2691  O   PRO A 168      44.150  55.180  31.740  1.00  0.00           O
ATOM   2692  N   ILE A 169      44.230  52.950  32.150  1.00  0.00           N
ATOM   2693  HN  ILE A 169      43.910  52.170  32.670  1.00  0.00           H
ATOM   2694  CA  ILE A 169      45.310  52.710  31.170  1.00  0.00           C
ATOM   2695  HA  ILE A 169      45.910  53.620  31.220  1.00  0.00           H
ATOM   2696  CB  ILE A 169      46.170  51.500  31.660  1.00  0.00           C
ATOM   2697  HB  ILE A 169      45.470  50.650  31.810  1.00  0.00           H
ATOM   2698  CG2 ILE A 169      47.060  51.010  30.540  1.00  0.00           C
ATOM   2699 HG21 ILE A 169      46.480  50.520  29.720  1.00  0.00           H
ATOM   2700 HG22 ILE A 169      47.870  50.310  30.840  1.00  0.00           H
ATOM   2701 HG23 ILE A 169      47.680  51.860  30.200  1.00  0.00           H
ATOM   2702  CG1 ILE A 169      46.860  51.810  32.950  1.00  0.00           C
ATOM   2703 HG11 ILE A 169      46.090  52.180  33.670  1.00  0.00           H
ATOM   2704 HG12 ILE A 169      47.650  52.580  32.790  1.00  0.00           H
ATOM   2705  CD  ILE A 169      47.570  50.540  33.580  1.00  0.00           C
ATOM   2706  HD1 ILE A 169      46.940  49.630  33.440  1.00  0.00           H
ATOM   2707  HD2 ILE A 169      47.720  50.720  34.660  1.00  0.00           H
ATOM   2708  HD3 ILE A 169      48.520  50.300  33.050  1.00  0.00           H
ATOM   2709  C   ILE A 169      44.770  52.620  29.800  1.00  0.00           C
ATOM   2710  O   ILE A 169      43.760  51.950  29.620  1.00  0.00           O
ATOM   2711  N   GLN A 170      45.380  53.240  28.740  1.00  0.00           N
ATOM   2712  HN  GLN A 170      46.210  53.770  28.900  1.00  0.00           H
ATOM   2713  CA  GLN A 170      44.640  53.390  27.480  1.00  0.00           C
ATOM   2714  HA  GLN A 170      43.590  53.390  27.720  1.00  0.00           H
ATOM   2715  CB  GLN A 170      45.070  54.760  26.880  1.00  0.00           C
ATOM   2716  HB1 GLN A 170      44.770  54.890  25.810  1.00  0.00           H
ATOM   2717  HB2 GLN A 170      46.170  54.700  26.910  1.00  0.00           H
ATOM   2718  CG  GLN A 170      44.550  55.980  27.670  1.00  0.00           C
ATOM   2719  HG1 GLN A 170      44.810  56.890  27.080  1.00  0.00           H
ATOM   2720  HG2 GLN A 170      45.100  55.930  28.640  1.00  0.00           H
ATOM   2721  CD  GLN A 170      43.070  56.150  27.950  1.00  0.00           C
ATOM   2722  OE1 GLN A 170      42.350  56.770  27.180  1.00  0.00           O
ATOM   2723  NE2 GLN A 170      42.540  55.570  29.090  1.00  0.00           N
ATOM   2724 HE21 GLN A 170      43.090  54.940  29.640  1.00  0.00           H
ATOM   2725 HE22 GLN A 170      41.550  55.700  29.170  1.00  0.00           H
ATOM   2726  C   GLN A 170      44.790  52.210  26.540  1.00  0.00           C
ATOM   2727  O   GLN A 170      45.880  51.900  26.200  1.00  0.00           O
ATOM   2728  N   ASN A 171      43.630  51.570  26.150  1.00  0.00           N
ATOM   2729  HN  ASN A 171      42.730  51.900  26.400  1.00  0.00           H
ATOM   2730  CA  ASN A 171      43.580  50.420  25.310  1.00  0.00           C
ATOM   2731  HA  ASN A 171      44.150  50.740  24.450  1.00  0.00           H
ATOM   2732  CB  ASN A 171      44.330  49.140  25.920  1.00  0.00           C
ATOM   2733  HB1 ASN A 171      45.340  49.360  26.320  1.00  0.00           H
ATOM   2734  HB2 ASN A 171      44.480  48.370  25.140  1.00  0.00           H
ATOM   2735  CG  ASN A 171      43.570  48.480  27.060  1.00  0.00           C
ATOM   2736  OD1 ASN A 171      43.250  47.300  27.070  1.00  0.00           O
ATOM   2737  ND2 ASN A 171      43.150  49.330  28.050  1.00  0.00           N
ATOM   2738 HD21 ASN A 171      42.660  48.910  28.800  1.00  0.00           H
ATOM   2739 HD22 ASN A 171      43.440  50.280  27.910  1.00  0.00           H
ATOM   2740  C   ASN A 171      42.190  50.050  24.800  1.00  0.00           C
ATOM   2741  O   ASN A 171      42.050  49.090  24.120  1.00  0.00           O
ATOM   2742  N   GLY A 172      41.130  50.900  24.960  1.00  0.00           N
ATOM   2743  HN  GLY A 172      41.100  51.610  25.650  1.00  0.00           H
ATOM   2744  CA  GLY A 172      39.770  50.660  24.340  1.00  0.00           C
ATOM   2745  HA1 GLY A 172      39.930  50.280  23.340  1.00  0.00           H
ATOM   2746  HA2 GLY A 172      39.190  51.570  24.430  1.00  0.00           H
ATOM   2747  C   GLY A 172      38.970  49.650  25.210  1.00  0.00           C
ATOM   2748  O   GLY A 172      39.480  48.880  26.060  1.00  0.00           O
ATOM   2749  N   GLY A 173      37.670  49.650  24.980  1.00  0.00           N
ATOM   2750  HN  GLY A 173      37.210  50.160  24.260  1.00  0.00           H
ATOM   2751  CA  GLY A 173      36.540  49.060  25.760  1.00  0.00           C
ATOM   2752  HA1 GLY A 173      36.740  48.010  25.610  1.00  0.00           H
ATOM   2753  HA2 GLY A 173      35.770  49.530  25.150  1.00  0.00           H
ATOM   2754  C   GLY A 173      36.330  49.550  27.140  1.00  0.00           C
ATOM   2755  O   GLY A 173      36.330  50.710  27.330  1.00  0.00           O
ATOM   2756  N   ALA A 174      36.160  48.610  28.040  1.00  0.00           N
ATOM   2757  HN  ALA A 174      36.230  47.640  27.850  1.00  0.00           H
ATOM   2758  CA  ALA A 174      35.970  48.870  29.460  1.00  0.00           C
ATOM   2759  HA  ALA A 174      35.280  49.700  29.530  1.00  0.00           H
ATOM   2760  CB  ALA A 174      35.420  47.620  30.210  1.00  0.00           C
ATOM   2761  HB1 ALA A 174      35.590  47.770  31.300  1.00  0.00           H
ATOM   2762  HB2 ALA A 174      36.100  46.770  29.980  1.00  0.00           H
ATOM   2763  HB3 ALA A 174      34.370  47.340  29.970  1.00  0.00           H
ATOM   2764  C   ALA A 174      37.230  49.440  30.110  1.00  0.00           C
ATOM   2765  O   ALA A 174      38.310  48.910  29.810  1.00  0.00           O
ATOM   2766  N   ASN A 175      37.150  50.340  31.090  1.00  0.00           N
ATOM   2767  HN  ASN A 175      36.200  50.490  31.340  1.00  0.00           H
ATOM   2768  CA  ASN A 175      38.140  50.940  31.860  1.00  0.00           C
ATOM   2769  HA  ASN A 175      38.790  51.550  31.260  1.00  0.00           H
ATOM   2770  CB  ASN A 175      37.580  51.770  32.970  1.00  0.00           C
ATOM   2771  HB1 ASN A 175      38.360  52.010  33.710  1.00  0.00           H
ATOM   2772  HB2 ASN A 175      36.800  51.180  33.510  1.00  0.00           H
ATOM   2773  CG  ASN A 175      37.080  53.170  32.380  1.00  0.00           C
ATOM   2774  OD1 ASN A 175      37.330  53.310  31.180  1.00  0.00           O
ATOM   2775  ND2 ASN A 175      36.390  54.060  33.180  1.00  0.00           N
ATOM   2776 HD21 ASN A 175      36.310  55.000  32.850  1.00  0.00           H
ATOM   2777 HD22 ASN A 175      36.000  53.780  34.050  1.00  0.00           H
ATOM   2778  C   ASN A 175      39.080  49.920  32.440  1.00  0.00           C
ATOM   2779  O   ASN A 175      38.670  48.790  32.710  1.00  0.00           O
ATOM   2780  N   LEU A 176      40.390  50.270  32.620  1.00  0.00           N
ATOM   2781  HN  LEU A 176      40.710  51.130  32.250  1.00  0.00           H
ATOM   2782  CA  LEU A 176      41.390  49.420  33.210  1.00  0.00           C
ATOM   2783  HA  LEU A 176      40.980  48.460  33.490  1.00  0.00           H
ATOM   2784  CB  LEU A 176      42.560  49.140  32.250  1.00  0.00           C
ATOM   2785  HB1 LEU A 176      43.210  50.040  32.130  1.00  0.00           H
ATOM   2786  HB2 LEU A 176      42.120  49.000  31.240  1.00  0.00           H
ATOM   2787  CG  LEU A 176      43.360  47.870  32.610  1.00  0.00           C
ATOM   2788  HG  LEU A 176      42.750  46.940  32.680  1.00  0.00           H
ATOM   2789  CD1 LEU A 176      44.400  47.700  31.510  1.00  0.00           C
ATOM   2790 HD11 LEU A 176      43.940  47.550  30.510  1.00  0.00           H
ATOM   2791 HD12 LEU A 176      45.070  46.860  31.770  1.00  0.00           H
ATOM   2792 HD13 LEU A 176      44.980  48.650  31.520  1.00  0.00           H
ATOM   2793  CD2 LEU A 176      44.160  47.980  33.940  1.00  0.00           C
ATOM   2794 HD21 LEU A 176      44.710  48.940  33.980  1.00  0.00           H
ATOM   2795 HD22 LEU A 176      44.780  47.060  33.960  1.00  0.00           H
ATOM   2796 HD23 LEU A 176      43.500  47.980  34.840  1.00  0.00           H
ATOM   2797  C   LEU A 176      41.660  50.130  34.550  1.00  0.00           C
ATOM   2798  O   LEU A 176      42.070  51.260  34.570  1.00  0.00           O
ATOM   2799  N   CYS A 177      41.420  49.490  35.740  1.00  0.00           N
ATOM   2800  HN  CYS A 177      41.040  48.570  35.720  1.00  0.00           H
ATOM   2801  CA  CYS A 177      41.880  50.000  37.030  1.00  0.00           C
ATOM   2802  HA  CYS A 177      42.400  50.930  36.870  1.00  0.00           H
ATOM   2803  CB  CYS A 177      40.640  50.250  37.950  1.00  0.00           C
ATOM   2804  HB1 CYS A 177      40.260  49.260  38.240  1.00  0.00           H
ATOM   2805  HB2 CYS A 177      39.860  50.650  37.270  1.00  0.00           H
ATOM   2806  SG  CYS A 177      40.970  51.230  39.510  1.00  0.00           S
ATOM   2807  C   CYS A 177      42.890  49.130  37.800  1.00  0.00           C
ATOM   2808  O   CYS A 177      42.550  48.050  38.270  1.00  0.00           O
ATOM   2809  N   SER A 178      44.130  49.580  37.910  1.00  0.00           N
ATOM   2810  HN  SER A 178      44.500  50.450  37.580  1.00  0.00           H
ATOM   2811  CA  SER A 178      45.150  48.840  38.620  1.00  0.00           C
ATOM   2812  HA  SER A 178      44.710  48.360  39.490  1.00  0.00           H
ATOM   2813  CB  SER A 178      45.950  47.760  37.830  1.00  0.00           C
ATOM   2814  HB1 SER A 178      46.460  48.230  36.970  1.00  0.00           H
ATOM   2815  HB2 SER A 178      45.220  47.110  37.320  1.00  0.00           H
ATOM   2816  OG  SER A 178      46.710  46.930  38.680  1.00  0.00           O
ATOM   2817  HG1 SER A 178      46.220  46.180  39.040  1.00  0.00           H
ATOM   2818  C   SER A 178      46.240  49.900  39.150  1.00  0.00           C
ATOM   2819  O   SER A 178      46.500  50.890  38.490  1.00  0.00           O
ATOM   2820  N   SER A 179      46.900  49.650  40.190  1.00  0.00           N
ATOM   2821  HN  SER A 179      46.540  48.980  40.840  1.00  0.00           H
ATOM   2822  CA  SER A 179      48.170  50.280  40.450  1.00  0.00           C
ATOM   2823  HA  SER A 179      48.430  51.150  39.860  1.00  0.00           H
ATOM   2824  CB  SER A 179      48.110  50.790  41.860  1.00  0.00           C
ATOM   2825  HB1 SER A 179      47.310  51.570  41.950  1.00  0.00           H
ATOM   2826  HB2 SER A 179      49.100  51.260  42.070  1.00  0.00           H
ATOM   2827  OG  SER A 179      47.870  49.710  42.770  1.00  0.00           O
ATOM   2828  HG1 SER A 179      46.970  49.390  42.710  1.00  0.00           H
ATOM   2829  C   SER A 179      49.340  49.350  40.310  1.00  0.00           C
ATOM   2830  O   SER A 179      50.500  49.710  40.650  1.00  0.00           O
ATOM   2831  N   PHE A 180      49.120  48.130  39.790  1.00  0.00           N
ATOM   2832  HN  PHE A 180      48.190  47.890  39.550  1.00  0.00           H
ATOM   2833  CA  PHE A 180      50.200  47.180  39.450  1.00  0.00           C
ATOM   2834  HA  PHE A 180      51.080  47.490  40.000  1.00  0.00           H
ATOM   2835  CB  PHE A 180      49.950  45.760  39.930  1.00  0.00           C
ATOM   2836  HB1 PHE A 180      50.770  45.010  39.800  1.00  0.00           H
ATOM   2837  HB2 PHE A 180      49.110  45.310  39.350  1.00  0.00           H
ATOM   2838  CG  PHE A 180      49.810  45.720  41.410  1.00  0.00           C
ATOM   2839  CD1 PHE A 180      48.560  45.910  41.940  1.00  0.00           C
ATOM   2840  HD1 PHE A 180      47.690  46.140  41.330  1.00  0.00           H
ATOM   2841  CE1 PHE A 180      48.280  45.790  43.290  1.00  0.00           C
ATOM   2842  HE1 PHE A 180      47.280  45.840  43.690  1.00  0.00           H
ATOM   2843  CZ  PHE A 180      49.330  45.250  44.070  1.00  0.00           C
ATOM   2844  HZ  PHE A 180      49.140  45.040  45.110  1.00  0.00           H
ATOM   2845  CD2 PHE A 180      50.850  45.190  42.210  1.00  0.00           C
ATOM   2846  HD2 PHE A 180      51.770  44.900  41.730  1.00  0.00           H
ATOM   2847  CE2 PHE A 180      50.580  44.980  43.580  1.00  0.00           C
ATOM   2848  HE2 PHE A 180      51.330  44.490  44.180  1.00  0.00           H
ATOM   2849  C   PHE A 180      50.640  47.160  37.990  1.00  0.00           C
ATOM   2850  O   PHE A 180      49.890  47.100  37.000  1.00  0.00           O
ATOM   2851  N   SER A 181      52.010  47.150  37.700  1.00  0.00           N
ATOM   2852  HN  SER A 181      52.730  47.160  38.380  1.00  0.00           H
ATOM   2853  CA  SER A 181      52.650  47.140  36.350  1.00  0.00           C
ATOM   2854  HA  SER A 181      52.410  46.190  35.920  1.00  0.00           H
ATOM   2855  CB  SER A 181      52.180  48.290  35.400  1.00  0.00           C
ATOM   2856  HB1 SER A 181      51.140  48.020  35.120  1.00  0.00           H
ATOM   2857  HB2 SER A 181      52.820  48.270  34.490  1.00  0.00           H
ATOM   2858  OG  SER A 181      52.060  49.560  36.030  1.00  0.00           O
ATOM   2859  HG1 SER A 181      52.970  49.860  36.150  1.00  0.00           H
ATOM   2860  C   SER A 181      54.130  47.190  36.450  1.00  0.00           C
ATOM   2861  O   SER A 181      54.770  48.020  37.090  1.00  0.00           O
ATOM   2862  N   ILE A 182      54.840  46.240  35.820  1.00  0.00           N
ATOM   2863  HN  ILE A 182      54.460  45.600  35.150  1.00  0.00           H
ATOM   2864  CA  ILE A 182      56.270  46.110  35.830  1.00  0.00           C
ATOM   2865  HA  ILE A 182      56.630  46.520  36.770  1.00  0.00           H
ATOM   2866  CB  ILE A 182      56.760  44.650  35.630  1.00  0.00           C
ATOM   2867  HB  ILE A 182      56.610  44.260  34.600  1.00  0.00           H
ATOM   2868  CG2 ILE A 182      58.270  44.540  35.920  1.00  0.00           C
ATOM   2869 HG21 ILE A 182      58.780  45.480  35.620  1.00  0.00           H
ATOM   2870 HG22 ILE A 182      58.760  43.750  35.320  1.00  0.00           H
ATOM   2871 HG23 ILE A 182      58.540  44.480  37.000  1.00  0.00           H
ATOM   2872  CG1 ILE A 182      55.980  43.680  36.530  1.00  0.00           C
ATOM   2873 HG11 ILE A 182      54.910  43.530  36.290  1.00  0.00           H
ATOM   2874 HG12 ILE A 182      56.010  43.990  37.600  1.00  0.00           H
ATOM   2875  CD  ILE A 182      56.540  42.230  36.410  1.00  0.00           C
ATOM   2876  HD1 ILE A 182      56.530  41.920  35.340  1.00  0.00           H
ATOM   2877  HD2 ILE A 182      55.910  41.520  36.980  1.00  0.00           H
ATOM   2878  HD3 ILE A 182      57.580  42.180  36.800  1.00  0.00           H
ATOM   2879  C   ILE A 182      56.820  46.950  34.690  1.00  0.00           C
ATOM   2880  O   ILE A 182      56.580  46.800  33.490  1.00  0.00           O
ATOM   2881  N   CYS A 183      57.670  47.990  35.110  1.00  0.00           N
ATOM   2882  HN  CYS A 183      57.850  48.190  36.070  1.00  0.00           H
ATOM   2883  CA  CYS A 183      58.380  48.740  34.150  1.00  0.00           C
ATOM   2884  HA  CYS A 183      57.840  48.820  33.210  1.00  0.00           H
ATOM   2885  CB  CYS A 183      58.460  50.260  34.520  1.00  0.00           C
ATOM   2886  HB1 CYS A 183      59.190  50.700  33.810  1.00  0.00           H
ATOM   2887  HB2 CYS A 183      58.790  50.310  35.580  1.00  0.00           H
ATOM   2888  SG  CYS A 183      57.020  51.280  34.480  1.00  0.00           S
ATOM   2889  C   CYS A 183      59.790  48.290  33.780  1.00  0.00           C
ATOM   2890  O   CYS A 183      60.410  47.680  34.580  1.00  0.00           O
ATOM   2891  N   HSD A 184      60.240  48.570  32.530  1.00  0.00           N
ATOM   2892  HN  HSD A 184      59.530  49.010  31.990  1.00  0.00           H
ATOM   2893  CA  HSD A 184      61.630  48.330  32.070  1.00  0.00           C
ATOM   2894  HA  HSD A 184      61.890  47.440  32.610  1.00  0.00           H
ATOM   2895  CB  HSD A 184      61.700  47.960  30.610  1.00  0.00           C
ATOM   2896  HB1 HSD A 184      62.800  47.940  30.460  1.00  0.00           H
ATOM   2897  HB2 HSD A 184      61.120  48.680  30.010  1.00  0.00           H
ATOM   2898  ND1 HSD A 184      61.390  45.990  29.040  1.00  0.00           N
ATOM   2899  HD1 HSD A 184      61.800  46.400  28.210  1.00  0.00           H
ATOM   2900  CG  HSD A 184      61.140  46.580  30.260  1.00  0.00           C
ATOM   2901  CE1 HSD A 184      60.710  44.810  29.050  1.00  0.00           C
ATOM   2902  HE1 HSD A 184      60.500  44.240  28.150  1.00  0.00           H
ATOM   2903  NE2 HSD A 184      60.060  44.560  30.260  1.00  0.00           N
ATOM   2904  CD2 HSD A 184      60.370  45.690  30.940  1.00  0.00           C
ATOM   2905  HD2 HSD A 184      59.830  45.700  31.880  1.00  0.00           H
ATOM   2906  C   HSD A 184      62.700  49.340  32.470  1.00  0.00           C
ATOM   2907  O   HSD A 184      63.940  49.080  32.330  1.00  0.00           O
ATOM   2908  N   THR A 185      62.320  50.560  32.920  1.00  0.00           N
ATOM   2909  HN  THR A 185      61.400  50.930  32.960  1.00  0.00           H
ATOM   2910  CA  THR A 185      63.250  51.570  33.390  1.00  0.00           C
ATOM   2911  HA  THR A 185      64.260  51.180  33.460  1.00  0.00           H
ATOM   2912  CB  THR A 185      63.330  52.810  32.480  1.00  0.00           C
ATOM   2913  HB  THR A 185      63.490  52.450  31.440  1.00  0.00           H
ATOM   2914  OG1 THR A 185      64.520  53.590  32.630  1.00  0.00           O
ATOM   2915  HG1 THR A 185      64.490  54.290  31.980  1.00  0.00           H
ATOM   2916  CG2 THR A 185      62.040  53.690  32.760  1.00  0.00           C
ATOM   2917 HG21 THR A 185      61.100  53.100  32.670  1.00  0.00           H
ATOM   2918 HG22 THR A 185      62.050  54.450  31.950  1.00  0.00           H
ATOM   2919 HG23 THR A 185      62.130  54.140  33.770  1.00  0.00           H
ATOM   2920  C   THR A 185      62.750  51.940  34.790  1.00  0.00           C
ATOM   2921  O   THR A 185      61.560  51.900  35.010  1.00  0.00           O
ATOM   2922  N   PHE A 186      63.710  52.260  35.750  1.00  0.00           N
ATOM   2923  HN  PHE A 186      64.690  52.310  35.530  1.00  0.00           H
ATOM   2924  CA  PHE A 186      63.450  52.700  37.080  1.00  0.00           C
ATOM   2925  HA  PHE A 186      63.160  51.810  37.620  1.00  0.00           H
ATOM   2926  CB  PHE A 186      64.660  53.210  37.890  1.00  0.00           C
ATOM   2927  HB1 PHE A 186      64.330  53.440  38.920  1.00  0.00           H
ATOM   2928  HB2 PHE A 186      65.030  54.160  37.460  1.00  0.00           H
ATOM   2929  CG  PHE A 186      65.870  52.330  38.060  1.00  0.00           C
ATOM   2930  CD1 PHE A 186      65.850  50.990  37.760  1.00  0.00           C
ATOM   2931  HD1 PHE A 186      64.950  50.480  37.410  1.00  0.00           H
ATOM   2932  CE1 PHE A 186      67.010  50.310  38.010  1.00  0.00           C
ATOM   2933  HE1 PHE A 186      66.970  49.250  37.810  1.00  0.00           H
ATOM   2934  CZ  PHE A 186      68.200  50.920  38.400  1.00  0.00           C
ATOM   2935  HZ  PHE A 186      69.140  50.450  38.590  1.00  0.00           H
ATOM   2936  CD2 PHE A 186      66.960  52.970  38.650  1.00  0.00           C
ATOM   2937  HD2 PHE A 186      66.870  54.030  38.840  1.00  0.00           H
ATOM   2938  CE2 PHE A 186      68.210  52.280  38.650  1.00  0.00           C
ATOM   2939  HE2 PHE A 186      69.140  52.740  38.960  1.00  0.00           H
ATOM   2940  C   PHE A 186      62.280  53.690  37.200  1.00  0.00           C
ATOM   2941  O   PHE A 186      62.150  54.710  36.470  1.00  0.00           O
ATOM   2942  N   GLN A 187      61.310  53.550  38.070  1.00  0.00           N
ATOM   2943  HN  GLN A 187      61.350  52.760  38.670  1.00  0.00           H
ATOM   2944  CA  GLN A 187      60.200  54.370  38.460  1.00  0.00           C
ATOM   2945  HA  GLN A 187      60.170  55.050  37.630  1.00  0.00           H
ATOM   2946  CB  GLN A 187      58.890  53.590  38.570  1.00  0.00           C
ATOM   2947  HB1 GLN A 187      57.980  54.210  38.660  1.00  0.00           H
ATOM   2948  HB2 GLN A 187      58.960  52.840  39.390  1.00  0.00           H
ATOM   2949  CG  GLN A 187      58.590  52.810  37.240  1.00  0.00           C
ATOM   2950  HG1 GLN A 187      57.610  52.290  37.210  1.00  0.00           H
ATOM   2951  HG2 GLN A 187      59.370  52.030  37.060  1.00  0.00           H
ATOM   2952  CD  GLN A 187      58.510  53.890  36.020  1.00  0.00           C
ATOM   2953  OE1 GLN A 187      57.680  54.810  36.040  1.00  0.00           O
ATOM   2954  NE2 GLN A 187      59.440  53.710  35.040  1.00  0.00           N
ATOM   2955 HE21 GLN A 187      59.540  54.400  34.320  1.00  0.00           H
ATOM   2956 HE22 GLN A 187      60.140  53.000  35.110  1.00  0.00           H
ATOM   2957  C   GLN A 187      60.440  55.150  39.720  1.00  0.00           C
ATOM   2958  O   GLN A 187      61.060  54.640  40.630  1.00  0.00           O
ATOM   2959  N   TRP A 188      60.010  56.400  39.760  1.00  0.00           N
ATOM   2960  HN  TRP A 188      59.580  56.810  38.970  1.00  0.00           H
ATOM   2961  CA  TRP A 188      59.900  57.210  40.950  1.00  0.00           C
ATOM   2962  HA  TRP A 188      60.910  57.320  41.330  1.00  0.00           H
ATOM   2963  CB  TRP A 188      59.380  58.680  40.560  1.00  0.00           C
ATOM   2964  HB1 TRP A 188      58.350  58.590  40.160  1.00  0.00           H
ATOM   2965  HB2 TRP A 188      59.940  59.040  39.670  1.00  0.00           H
ATOM   2966  CG  TRP A 188      59.420  59.760  41.600  1.00  0.00           C
ATOM   2967  CD1 TRP A 188      58.290  60.070  42.340  1.00  0.00           C
ATOM   2968  HD1 TRP A 188      57.310  59.670  42.080  1.00  0.00           H
ATOM   2969  NE1 TRP A 188      58.610  61.010  43.320  1.00  0.00           N
ATOM   2970  HE1 TRP A 188      57.880  61.550  43.670  1.00  0.00           H
ATOM   2971  CE2 TRP A 188      59.950  61.320  43.260  1.00  0.00           C
ATOM   2972  CD2 TRP A 188      60.510  60.480  42.230  1.00  0.00           C
ATOM   2973  CE3 TRP A 188      61.890  60.580  41.970  1.00  0.00           C
ATOM   2974  HE3 TRP A 188      62.260  60.020  41.120  1.00  0.00           H
ATOM   2975  CZ3 TRP A 188      62.630  61.510  42.730  1.00  0.00           C
ATOM   2976  HZ3 TRP A 188      63.710  61.550  42.670  1.00  0.00           H
ATOM   2977  CZ2 TRP A 188      60.700  62.190  43.980  1.00  0.00           C
ATOM   2978  HZ2 TRP A 188      60.180  62.790  44.710  1.00  0.00           H
ATOM   2979  CH2 TRP A 188      62.110  62.230  43.730  1.00  0.00           C
ATOM   2980  HH2 TRP A 188      62.700  62.830  44.410  1.00  0.00           H
ATOM   2981  C   TRP A 188      59.120  56.620  42.130  1.00  0.00           C
ATOM   2982  O   TRP A 188      59.650  56.330  43.180  1.00  0.00           O
ATOM   2983  N   HSE A 189      57.840  56.200  41.910  1.00  0.00           N
ATOM   2984  HN  HSE A 189      57.430  56.360  41.020  1.00  0.00           H
ATOM   2985  CA  HSE A 189      57.030  55.520  43.010  1.00  0.00           C
ATOM   2986  HA  HSE A 189      57.040  56.180  43.860  1.00  0.00           H
ATOM   2987  CB  HSE A 189      55.550  55.390  42.700  1.00  0.00           C
ATOM   2988  HB1 HSE A 189      55.000  54.660  43.320  1.00  0.00           H
ATOM   2989  HB2 HSE A 189      55.390  54.990  41.690  1.00  0.00           H
ATOM   2990  ND1 HSE A 189      54.670  57.210  43.950  1.00  0.00           N
ATOM   2991  CG  HSE A 189      54.840  56.640  42.710  1.00  0.00           C
ATOM   2992  CE1 HSE A 189      53.960  58.290  43.760  1.00  0.00           C
ATOM   2993  HE1 HSE A 189      53.640  58.970  44.550  1.00  0.00           H
ATOM   2994  NE2 HSE A 189      53.640  58.450  42.450  1.00  0.00           N
ATOM   2995  HE2 HSE A 189      53.100  59.180  42.040  1.00  0.00           H
ATOM   2996  CD2 HSE A 189      54.270  57.390  41.770  1.00  0.00           C
ATOM   2997  HD2 HSE A 189      54.250  57.160  40.710  1.00  0.00           H
ATOM   2998  C   HSE A 189      57.640  54.280  43.670  1.00  0.00           C
ATOM   2999  O   HSE A 189      57.600  54.160  44.870  1.00  0.00           O
ATOM   3000  N   GLU A 190      58.210  53.360  42.830  1.00  0.00           N
ATOM   3001  HN  GLU A 190      58.140  53.360  41.840  1.00  0.00           H
ATOM   3002  CA  GLU A 190      58.930  52.170  43.340  1.00  0.00           C
ATOM   3003  HA  GLU A 190      58.230  51.690  43.990  1.00  0.00           H
ATOM   3004  CB  GLU A 190      59.270  51.190  42.260  1.00  0.00           C
ATOM   3005  HB1 GLU A 190      59.880  50.340  42.620  1.00  0.00           H
ATOM   3006  HB2 GLU A 190      59.760  51.740  41.430  1.00  0.00           H
ATOM   3007  CG  GLU A 190      58.060  50.410  41.700  1.00  0.00           C
ATOM   3008  HG1 GLU A 190      57.320  51.110  41.240  1.00  0.00           H
ATOM   3009  HG2 GLU A 190      57.530  49.880  42.500  1.00  0.00           H
ATOM   3010  CD  GLU A 190      58.350  49.430  40.500  1.00  0.00           C
ATOM   3011  OE1 GLU A 190      59.510  49.320  40.050  1.00  0.00           O
ATOM   3012  OE2 GLU A 190      57.390  48.940  39.910  1.00  0.00           O
ATOM   3013  C   GLU A 190      60.100  52.430  44.300  1.00  0.00           C
ATOM   3014  O   GLU A 190      60.490  51.620  45.140  1.00  0.00           O
ATOM   3015  N   ALA A 191      60.790  53.520  44.100  1.00  0.00           N
ATOM   3016  HN  ALA A 191      60.520  54.180  43.410  1.00  0.00           H
ATOM   3017  CA  ALA A 191      61.990  53.940  44.780  1.00  0.00           C
ATOM   3018  HA  ALA A 191      62.420  53.070  45.260  1.00  0.00           H
ATOM   3019  CB  ALA A 191      62.920  54.640  43.770  1.00  0.00           C
ATOM   3020  HB1 ALA A 191      62.490  55.500  43.220  1.00  0.00           H
ATOM   3021  HB2 ALA A 191      63.440  53.900  43.120  1.00  0.00           H
ATOM   3022  HB3 ALA A 191      63.750  55.170  44.290  1.00  0.00           H
ATOM   3023  C   ALA A 191      61.680  54.790  45.930  1.00  0.00           C
ATOM   3024  O   ALA A 191      62.190  54.720  47.030  1.00  0.00           O
ATOM   3025  N   MET A 192      60.590  55.720  45.740  1.00  0.00           N
ATOM   3026  HN  MET A 192      60.240  55.850  44.820  1.00  0.00           H
ATOM   3027  CA  MET A 192      60.060  56.450  46.810  1.00  0.00           C
ATOM   3028  HA  MET A 192      60.940  56.830  47.320  1.00  0.00           H
ATOM   3029  CB  MET A 192      59.220  57.650  46.430  1.00  0.00           C
ATOM   3030  HB1 MET A 192      58.950  58.120  47.410  1.00  0.00           H
ATOM   3031  HB2 MET A 192      58.340  57.270  45.890  1.00  0.00           H
ATOM   3032  CG  MET A 192      59.870  58.840  45.650  1.00  0.00           C
ATOM   3033  HG1 MET A 192      59.000  59.510  45.430  1.00  0.00           H
ATOM   3034  HG2 MET A 192      60.130  58.580  44.600  1.00  0.00           H
ATOM   3035  SD  MET A 192      61.250  59.820  46.410  1.00  0.00           S
ATOM   3036  CE  MET A 192      62.550  58.800  45.650  1.00  0.00           C
ATOM   3037  HE1 MET A 192      62.890  59.310  44.720  1.00  0.00           H
ATOM   3038  HE2 MET A 192      62.130  57.790  45.450  1.00  0.00           H
ATOM   3039  HE3 MET A 192      63.400  58.780  46.360  1.00  0.00           H
ATOM   3040  C   MET A 192      59.340  55.540  47.750  1.00  0.00           C
ATOM   3041  O   MET A 192      59.270  55.810  48.890  1.00  0.00           O
ATOM   3042  N   PHE A 193      58.860  54.370  47.330  1.00  0.00           N
ATOM   3043  HN  PHE A 193      58.790  54.180  46.350  1.00  0.00           H
ATOM   3044  CA  PHE A 193      58.330  53.290  48.210  1.00  0.00           C
ATOM   3045  HA  PHE A 193      57.420  53.560  48.700  1.00  0.00           H
ATOM   3046  CB  PHE A 193      58.040  52.030  47.320  1.00  0.00           C
ATOM   3047  HB1 PHE A 193      58.960  51.560  46.890  1.00  0.00           H
ATOM   3048  HB2 PHE A 193      57.280  52.280  46.560  1.00  0.00           H
ATOM   3049  CG  PHE A 193      57.310  51.000  48.130  1.00  0.00           C
ATOM   3050  CD1 PHE A 193      57.910  49.830  48.690  1.00  0.00           C
ATOM   3051  HD1 PHE A 193      58.990  49.740  48.600  1.00  0.00           H
ATOM   3052  CE1 PHE A 193      57.180  48.870  49.350  1.00  0.00           C
ATOM   3053  HE1 PHE A 193      57.670  48.040  49.840  1.00  0.00           H
ATOM   3054  CZ  PHE A 193      55.840  49.030  49.600  1.00  0.00           C
ATOM   3055  HZ  PHE A 193      55.180  48.420  50.180  1.00  0.00           H
ATOM   3056  CD2 PHE A 193      55.900  51.150  48.320  1.00  0.00           C
ATOM   3057  HD2 PHE A 193      55.290  51.960  47.940  1.00  0.00           H
ATOM   3058  CE2 PHE A 193      55.220  50.250  49.140  1.00  0.00           C
ATOM   3059  HE2 PHE A 193      54.190  50.440  49.340  1.00  0.00           H
ATOM   3060  C   PHE A 193      59.330  52.950  49.300  1.00  0.00           C
ATOM   3061  O   PHE A 193      58.960  52.920  50.450  1.00  0.00           O
ATOM   3062  N   LEU A 194      60.590  52.720  48.930  1.00  0.00           N
ATOM   3063  HN  LEU A 194      60.860  52.910  47.990  1.00  0.00           H
ATOM   3064  CA  LEU A 194      61.640  52.380  49.830  1.00  0.00           C
ATOM   3065  HA  LEU A 194      61.490  51.470  50.410  1.00  0.00           H
ATOM   3066  CB  LEU A 194      63.030  52.170  49.150  1.00  0.00           C
ATOM   3067  HB1 LEU A 194      63.730  51.860  49.950  1.00  0.00           H
ATOM   3068  HB2 LEU A 194      63.350  53.180  48.810  1.00  0.00           H
ATOM   3069  CG  LEU A 194      62.970  51.150  48.040  1.00  0.00           C
ATOM   3070  HG  LEU A 194      62.380  51.440  47.150  1.00  0.00           H
ATOM   3071  CD1 LEU A 194      64.430  51.240  47.480  1.00  0.00           C
ATOM   3072 HD11 LEU A 194      64.420  50.680  46.520  1.00  0.00           H
ATOM   3073 HD12 LEU A 194      65.130  50.800  48.220  1.00  0.00           H
ATOM   3074 HD13 LEU A 194      64.600  52.310  47.250  1.00  0.00           H
ATOM   3075  CD2 LEU A 194      62.550  49.750  48.480  1.00  0.00           C
ATOM   3076 HD21 LEU A 194      61.500  49.840  48.810  1.00  0.00           H
ATOM   3077 HD22 LEU A 194      63.160  49.510  49.380  1.00  0.00           H
ATOM   3078 HD23 LEU A 194      62.730  48.960  47.730  1.00  0.00           H
ATOM   3079  C   LEU A 194      61.830  53.560  50.860  1.00  0.00           C
ATOM   3080  O   LEU A 194      61.790  53.480  52.060  1.00  0.00           O
ATOM   3081  N   LEU A 195      61.940  54.790  50.280  1.00  0.00           N
ATOM   3082  HN  LEU A 195      61.900  54.900  49.280  1.00  0.00           H
ATOM   3083  CA  LEU A 195      62.090  55.990  51.030  1.00  0.00           C
ATOM   3084  HA  LEU A 195      63.000  55.770  51.570  1.00  0.00           H
ATOM   3085  CB  LEU A 195      62.440  57.140  50.050  1.00  0.00           C
ATOM   3086  HB1 LEU A 195      61.560  57.630  49.580  1.00  0.00           H
ATOM   3087  HB2 LEU A 195      63.100  56.640  49.310  1.00  0.00           H
ATOM   3088  CG  LEU A 195      63.080  58.320  50.650  1.00  0.00           C
ATOM   3089  HG  LEU A 195      62.360  58.880  51.290  1.00  0.00           H
ATOM   3090  CD1 LEU A 195      64.290  57.980  51.660  1.00  0.00           C
ATOM   3091 HD11 LEU A 195      63.810  57.530  52.550  1.00  0.00           H
ATOM   3092 HD12 LEU A 195      64.680  58.930  52.100  1.00  0.00           H
ATOM   3093 HD13 LEU A 195      65.120  57.340  51.290  1.00  0.00           H
ATOM   3094  CD2 LEU A 195      63.520  59.250  49.510  1.00  0.00           C
ATOM   3095 HD21 LEU A 195      64.060  60.140  49.900  1.00  0.00           H
ATOM   3096 HD22 LEU A 195      62.560  59.700  49.150  1.00  0.00           H
ATOM   3097 HD23 LEU A 195      64.120  58.600  48.840  1.00  0.00           H
ATOM   3098  C   LEU A 195      60.890  56.250  51.950  1.00  0.00           C
ATOM   3099  O   LEU A 195      61.070  56.530  53.170  1.00  0.00           O
ATOM   3100  N   GLU A 196      59.630  56.030  51.500  1.00  0.00           N
ATOM   3101  HN  GLU A 196      59.430  55.740  50.570  1.00  0.00           H
ATOM   3102  CA  GLU A 196      58.480  56.130  52.290  1.00  0.00           C
ATOM   3103  HA  GLU A 196      58.490  57.090  52.780  1.00  0.00           H
ATOM   3104  CB  GLU A 196      57.100  56.040  51.520  1.00  0.00           C
ATOM   3105  HB1 GLU A 196      56.240  55.940  52.210  1.00  0.00           H
ATOM   3106  HB2 GLU A 196      57.150  55.180  50.830  1.00  0.00           H
ATOM   3107  CG  GLU A 196      56.820  57.370  50.820  1.00  0.00           C
ATOM   3108  HG1 GLU A 196      57.710  57.680  50.230  1.00  0.00           H
ATOM   3109  HG2 GLU A 196      56.690  58.210  51.550  1.00  0.00           H
ATOM   3110  CD  GLU A 196      55.520  57.300  49.920  1.00  0.00           C
ATOM   3111  OE1 GLU A 196      54.370  57.330  50.260  1.00  0.00           O
ATOM   3112  OE2 GLU A 196      55.910  57.140  48.610  1.00  0.00           O
ATOM   3113  HE2 GLU A 196      55.150  57.140  48.030  1.00  0.00           H
ATOM   3114  C   GLU A 196      58.510  55.110  53.430  1.00  0.00           C
ATOM   3115  O   GLU A 196      57.960  55.470  54.490  1.00  0.00           O
ATOM   3116  N   PHE A 197      58.980  53.870  53.210  1.00  0.00           N
ATOM   3117  HN  PHE A 197      59.140  53.590  52.270  1.00  0.00           H
ATOM   3118  CA  PHE A 197      58.790  52.850  54.210  1.00  0.00           C
ATOM   3119  HA  PHE A 197      57.950  52.950  54.880  1.00  0.00           H
ATOM   3120  CB  PHE A 197      58.790  51.350  53.630  1.00  0.00           C
ATOM   3121  HB1 PHE A 197      59.220  50.590  54.320  1.00  0.00           H
ATOM   3122  HB2 PHE A 197      59.420  51.370  52.710  1.00  0.00           H
ATOM   3123  CG  PHE A 197      57.340  51.090  53.360  1.00  0.00           C
ATOM   3124  CD1 PHE A 197      56.460  51.910  52.700  1.00  0.00           C
ATOM   3125  HD1 PHE A 197      56.780  52.890  52.410  1.00  0.00           H
ATOM   3126  CE1 PHE A 197      55.100  51.530  52.450  1.00  0.00           C
ATOM   3127  HE1 PHE A 197      54.490  52.160  51.830  1.00  0.00           H
ATOM   3128  CZ  PHE A 197      54.660  50.300  52.780  1.00  0.00           C
ATOM   3129  HZ  PHE A 197      53.650  49.950  52.640  1.00  0.00           H
ATOM   3130  CD2 PHE A 197      56.930  49.800  53.630  1.00  0.00           C
ATOM   3131  HD2 PHE A 197      57.590  49.080  54.080  1.00  0.00           H
ATOM   3132  CE2 PHE A 197      55.640  49.380  53.300  1.00  0.00           C
ATOM   3133  HE2 PHE A 197      55.350  48.380  53.560  1.00  0.00           H
ATOM   3134  C   PHE A 197      59.930  52.880  55.230  1.00  0.00           C
ATOM   3135  O   PHE A 197      59.850  52.410  56.400  1.00  0.00           O
ATOM   3136  N   PHE A 198      61.060  53.490  54.850  1.00  0.00           N
ATOM   3137  HN  PHE A 198      61.210  53.680  53.880  1.00  0.00           H
ATOM   3138  CA  PHE A 198      62.180  53.690  55.770  1.00  0.00           C
ATOM   3139  HA  PHE A 198      62.540  52.750  56.140  1.00  0.00           H
ATOM   3140  CB  PHE A 198      63.340  54.320  54.960  1.00  0.00           C
ATOM   3141  HB1 PHE A 198      62.990  55.100  54.250  1.00  0.00           H
ATOM   3142  HB2 PHE A 198      63.920  53.570  54.370  1.00  0.00           H
ATOM   3143  CG  PHE A 198      64.360  54.760  55.810  1.00  0.00           C
ATOM   3144  CD1 PHE A 198      64.990  53.810  56.650  1.00  0.00           C
ATOM   3145  HD1 PHE A 198      64.600  52.820  56.730  1.00  0.00           H
ATOM   3146  CE1 PHE A 198      66.180  54.150  57.400  1.00  0.00           C
ATOM   3147  HE1 PHE A 198      66.650  53.440  58.060  1.00  0.00           H
ATOM   3148  CZ  PHE A 198      66.700  55.480  57.230  1.00  0.00           C
ATOM   3149  HZ  PHE A 198      67.640  55.830  57.640  1.00  0.00           H
ATOM   3150  CD2 PHE A 198      64.890  56.110  55.710  1.00  0.00           C
ATOM   3151  HD2 PHE A 198      64.370  56.830  55.110  1.00  0.00           H
ATOM   3152  CE2 PHE A 198      66.050  56.360  56.420  1.00  0.00           C
ATOM   3153  HE2 PHE A 198      66.400  57.370  56.260  1.00  0.00           H
ATOM   3154  C   PHE A 198      61.780  54.520  56.940  1.00  0.00           C
ATOM   3155  O   PHE A 198      62.130  54.240  58.060  1.00  0.00           O
ATOM   3156  N   LEU A 199      61.050  55.650  56.670  1.00  0.00           N
ATOM   3157  HN  LEU A 199      60.880  55.860  55.710  1.00  0.00           H
ATOM   3158  CA  LEU A 199      60.520  56.660  57.660  1.00  0.00           C
ATOM   3159  HA  LEU A 199      61.390  57.180  58.030  1.00  0.00           H
ATOM   3160  CB  LEU A 199      59.590  57.520  56.800  1.00  0.00           C
ATOM   3161  HB1 LEU A 199      58.950  56.810  56.240  1.00  0.00           H
ATOM   3162  HB2 LEU A 199      60.200  58.090  56.040  1.00  0.00           H
ATOM   3163  CG  LEU A 199      58.710  58.510  57.470  1.00  0.00           C
ATOM   3164  HG  LEU A 199      58.030  58.020  58.210  1.00  0.00           H
ATOM   3165  CD1 LEU A 199      59.530  59.610  58.190  1.00  0.00           C
ATOM   3166 HD11 LEU A 199      60.440  59.140  58.640  1.00  0.00           H
ATOM   3167 HD12 LEU A 199      58.930  60.240  58.880  1.00  0.00           H
ATOM   3168 HD13 LEU A 199      59.990  60.330  57.480  1.00  0.00           H
ATOM   3169  CD2 LEU A 199      57.820  59.060  56.360  1.00  0.00           C
ATOM   3170 HD21 LEU A 199      58.490  59.430  55.560  1.00  0.00           H
ATOM   3171 HD22 LEU A 199      57.190  59.890  56.730  1.00  0.00           H
ATOM   3172 HD23 LEU A 199      57.180  58.230  56.000  1.00  0.00           H
ATOM   3173  C   LEU A 199      59.920  56.030  58.930  1.00  0.00           C
ATOM   3174  O   LEU A 199      60.470  56.380  59.990  1.00  0.00           O
ATOM   3175  N   PRO A 200      58.910  55.180  59.070  1.00  0.00           N
ATOM   3176  CD  PRO A 200      57.970  54.900  57.950  1.00  0.00           C
ATOM   3177  HD1 PRO A 200      58.410  54.600  56.980  1.00  0.00           H
ATOM   3178  HD2 PRO A 200      57.310  55.760  57.720  1.00  0.00           H
ATOM   3179  CA  PRO A 200      58.480  54.590  60.370  1.00  0.00           C
ATOM   3180  HA  PRO A 200      58.560  55.360  61.120  1.00  0.00           H
ATOM   3181  CB  PRO A 200      57.020  54.070  60.060  1.00  0.00           C
ATOM   3182  HB1 PRO A 200      56.330  54.850  60.430  1.00  0.00           H
ATOM   3183  HB2 PRO A 200      56.880  53.090  60.570  1.00  0.00           H
ATOM   3184  CG  PRO A 200      57.020  53.810  58.510  1.00  0.00           C
ATOM   3185  HG1 PRO A 200      57.460  52.780  58.430  1.00  0.00           H
ATOM   3186  HG2 PRO A 200      55.980  53.820  58.110  1.00  0.00           H
ATOM   3187  C   PRO A 200      59.380  53.460  60.780  1.00  0.00           C
ATOM   3188  O   PRO A 200      59.450  53.100  61.940  1.00  0.00           O
ATOM   3189  N   LEU A 201      60.090  52.810  59.840  1.00  0.00           N
ATOM   3190  HN  LEU A 201      60.120  53.070  58.880  1.00  0.00           H
ATOM   3191  CA  LEU A 201      61.010  51.690  60.100  1.00  0.00           C
ATOM   3192  HA  LEU A 201      60.480  51.040  60.780  1.00  0.00           H
ATOM   3193  CB  LEU A 201      61.410  51.070  58.740  1.00  0.00           C
ATOM   3194  HB1 LEU A 201      62.040  51.820  58.220  1.00  0.00           H
ATOM   3195  HB2 LEU A 201      60.480  50.900  58.150  1.00  0.00           H
ATOM   3196  CG  LEU A 201      62.270  49.760  58.770  1.00  0.00           C
ATOM   3197  HG  LEU A 201      63.230  49.950  59.320  1.00  0.00           H
ATOM   3198  CD1 LEU A 201      61.540  48.630  59.570  1.00  0.00           C
ATOM   3199 HD11 LEU A 201      60.800  48.070  58.950  1.00  0.00           H
ATOM   3200 HD12 LEU A 201      60.890  48.960  60.410  1.00  0.00           H
ATOM   3201 HD13 LEU A 201      62.340  48.020  60.030  1.00  0.00           H
ATOM   3202  CD2 LEU A 201      62.630  49.280  57.380  1.00  0.00           C
ATOM   3203 HD21 LEU A 201      63.080  50.060  56.730  1.00  0.00           H
ATOM   3204 HD22 LEU A 201      61.700  48.900  56.920  1.00  0.00           H
ATOM   3205 HD23 LEU A 201      63.290  48.370  57.340  1.00  0.00           H
ATOM   3206  C   LEU A 201      62.210  52.010  60.890  1.00  0.00           C
ATOM   3207  O   LEU A 201      62.590  51.300  61.850  1.00  0.00           O
ATOM   3208  N   GLY A 202      62.770  53.160  60.520  1.00  0.00           N
ATOM   3209  HN  GLY A 202      62.450  53.640  59.700  1.00  0.00           H
ATOM   3210  CA  GLY A 202      63.910  53.770  61.170  1.00  0.00           C
ATOM   3211  HA1 GLY A 202      64.190  54.710  60.710  1.00  0.00           H
ATOM   3212  HA2 GLY A 202      64.790  53.160  61.150  1.00  0.00           H
ATOM   3213  C   GLY A 202      63.620  54.010  62.600  1.00  0.00           C
ATOM   3214  O   GLY A 202      64.430  53.790  63.520  1.00  0.00           O
ATOM   3215  N   ILE A 203      62.420  54.510  62.820  1.00  0.00           N
ATOM   3216  HN  ILE A 203      61.810  54.680  62.050  1.00  0.00           H
ATOM   3217  CA  ILE A 203      61.970  54.830  64.180  1.00  0.00           C
ATOM   3218  HA  ILE A 203      62.790  55.410  64.560  1.00  0.00           H
ATOM   3219  CB  ILE A 203      60.700  55.740  64.390  1.00  0.00           C
ATOM   3220  HB  ILE A 203      59.920  55.160  63.870  1.00  0.00           H
ATOM   3221  CG2 ILE A 203      60.540  56.070  65.910  1.00  0.00           C
ATOM   3222 HG21 ILE A 203      59.970  55.260  66.420  1.00  0.00           H
ATOM   3223 HG22 ILE A 203      60.220  57.100  66.130  1.00  0.00           H
ATOM   3224 HG23 ILE A 203      61.500  56.180  66.470  1.00  0.00           H
ATOM   3225  CG1 ILE A 203      60.860  57.070  63.570  1.00  0.00           C
ATOM   3226 HG11 ILE A 203      61.380  56.910  62.600  1.00  0.00           H
ATOM   3227 HG12 ILE A 203      61.660  57.650  64.070  1.00  0.00           H
ATOM   3228  CD  ILE A 203      59.600  57.850  63.300  1.00  0.00           C
ATOM   3229  HD1 ILE A 203      58.920  57.250  62.650  1.00  0.00           H
ATOM   3230  HD2 ILE A 203      59.830  58.780  62.730  1.00  0.00           H
ATOM   3231  HD3 ILE A 203      58.930  57.980  64.180  1.00  0.00           H
ATOM   3232  C   ILE A 203      61.740  53.580  65.030  1.00  0.00           C
ATOM   3233  O   ILE A 203      62.200  53.550  66.160  1.00  0.00           O
ATOM   3234  N   ILE A 204      61.120  52.510  64.450  1.00  0.00           N
ATOM   3235  HN  ILE A 204      60.890  52.500  63.490  1.00  0.00           H
ATOM   3236  CA  ILE A 204      60.920  51.260  65.210  1.00  0.00           C
ATOM   3237  HA  ILE A 204      60.360  51.500  66.100  1.00  0.00           H
ATOM   3238  CB  ILE A 204      59.960  50.310  64.480  1.00  0.00           C
ATOM   3239  HB  ILE A 204      60.410  50.250  63.460  1.00  0.00           H
ATOM   3240  CG2 ILE A 204      59.760  48.950  65.200  1.00  0.00           C
ATOM   3241 HG21 ILE A 204      59.030  48.270  64.720  1.00  0.00           H
ATOM   3242 HG22 ILE A 204      59.380  49.070  66.230  1.00  0.00           H
ATOM   3243 HG23 ILE A 204      60.710  48.370  65.190  1.00  0.00           H
ATOM   3244  CG1 ILE A 204      58.470  50.860  64.400  1.00  0.00           C
ATOM   3245 HG11 ILE A 204      57.870  49.970  64.110  1.00  0.00           H
ATOM   3246 HG12 ILE A 204      58.370  51.490  63.490  1.00  0.00           H
ATOM   3247  CD  ILE A 204      57.780  51.510  65.650  1.00  0.00           C
ATOM   3248  HD1 ILE A 204      56.680  51.360  65.570  1.00  0.00           H
ATOM   3249  HD2 ILE A 204      57.960  52.600  65.830  1.00  0.00           H
ATOM   3250  HD3 ILE A 204      58.110  51.000  66.570  1.00  0.00           H
ATOM   3251  C   ILE A 204      62.220  50.590  65.580  1.00  0.00           C
ATOM   3252  O   ILE A 204      62.430  50.170  66.740  1.00  0.00           O
ATOM   3253  N   LEU A 205      63.180  50.570  64.600  1.00  0.00           N
ATOM   3254  HN  LEU A 205      63.050  50.860  63.660  1.00  0.00           H
ATOM   3255  CA  LEU A 205      64.590  50.190  64.830  1.00  0.00           C
ATOM   3256  HA  LEU A 205      64.500  49.220  65.320  1.00  0.00           H
ATOM   3257  CB  LEU A 205      65.500  50.030  63.560  1.00  0.00           C
ATOM   3258  HB1 LEU A 205      66.580  49.910  63.780  1.00  0.00           H
ATOM   3259  HB2 LEU A 205      65.350  50.880  62.870  1.00  0.00           H
ATOM   3260  CG  LEU A 205      65.090  48.800  62.640  1.00  0.00           C
ATOM   3261  HG  LEU A 205      64.050  48.870  62.260  1.00  0.00           H
ATOM   3262  CD1 LEU A 205      66.030  48.740  61.350  1.00  0.00           C
ATOM   3263 HD11 LEU A 205      65.770  49.550  60.630  1.00  0.00           H
ATOM   3264 HD12 LEU A 205      65.840  47.760  60.890  1.00  0.00           H
ATOM   3265 HD13 LEU A 205      67.100  48.820  61.660  1.00  0.00           H
ATOM   3266  CD2 LEU A 205      65.240  47.570  63.550  1.00  0.00           C
ATOM   3267 HD21 LEU A 205      65.390  46.670  62.910  1.00  0.00           H
ATOM   3268 HD22 LEU A 205      64.420  47.330  64.270  1.00  0.00           H
ATOM   3269 HD23 LEU A 205      66.200  47.680  64.110  1.00  0.00           H
ATOM   3270  C   LEU A 205      65.260  50.930  65.900  1.00  0.00           C
ATOM   3271  O   LEU A 205      65.890  50.340  66.830  1.00  0.00           O
ATOM   3272  N   PHE A 206      65.170  52.260  65.980  1.00  0.00           N
ATOM   3273  HN  PHE A 206      64.640  52.810  65.330  1.00  0.00           H
ATOM   3274  CA  PHE A 206      65.710  52.970  67.080  1.00  0.00           C
ATOM   3275  HA  PHE A 206      66.740  52.690  67.210  1.00  0.00           H
ATOM   3276  CB  PHE A 206      65.650  54.420  66.670  1.00  0.00           C
ATOM   3277  HB1 PHE A 206      64.620  54.700  66.380  1.00  0.00           H
ATOM   3278  HB2 PHE A 206      66.230  54.550  65.740  1.00  0.00           H
ATOM   3279  CG  PHE A 206      66.060  55.400  67.750  1.00  0.00           C
ATOM   3280  CD1 PHE A 206      67.340  56.050  67.730  1.00  0.00           C
ATOM   3281  HD1 PHE A 206      68.050  55.800  66.950  1.00  0.00           H
ATOM   3282  CE1 PHE A 206      67.700  57.080  68.650  1.00  0.00           C
ATOM   3283  HE1 PHE A 206      68.580  57.660  68.430  1.00  0.00           H
ATOM   3284  CZ  PHE A 206      66.770  57.360  69.620  1.00  0.00           C
ATOM   3285  HZ  PHE A 206      66.970  58.140  70.350  1.00  0.00           H
ATOM   3286  CD2 PHE A 206      65.130  55.850  68.670  1.00  0.00           C
ATOM   3287  HD2 PHE A 206      64.090  55.560  68.730  1.00  0.00           H
ATOM   3288  CE2 PHE A 206      65.480  56.890  69.650  1.00  0.00           C
ATOM   3289  HE2 PHE A 206      64.770  57.240  70.390  1.00  0.00           H
ATOM   3290  C   PHE A 206      64.980  52.690  68.450  1.00  0.00           C
ATOM   3291  O   PHE A 206      65.630  52.490  69.480  1.00  0.00           O
ATOM   3292  N   CYS A 207      63.660  52.510  68.530  1.00  0.00           N
ATOM   3293  HN  CYS A 207      63.170  52.640  67.670  1.00  0.00           H
ATOM   3294  CA  CYS A 207      62.960  52.200  69.840  1.00  0.00           C
ATOM   3295  HA  CYS A 207      63.360  52.960  70.510  1.00  0.00           H
ATOM   3296  CB  CYS A 207      61.440  52.150  69.760  1.00  0.00           C
ATOM   3297  HB1 CYS A 207      61.130  51.960  70.820  1.00  0.00           H
ATOM   3298  HB2 CYS A 207      61.050  51.430  69.000  1.00  0.00           H
ATOM   3299  SG  CYS A 207      60.810  53.770  69.490  1.00  0.00           S
ATOM   3300  HG1 CYS A 207      61.490  53.830  68.340  1.00  0.00           H
ATOM   3301  C   CYS A 207      63.250  50.840  70.340  1.00  0.00           C
ATOM   3302  O   CYS A 207      63.520  50.610  71.490  1.00  0.00           O
ATOM   3303  N   SER A 208      63.330  49.890  69.390  1.00  0.00           N
ATOM   3304  HN  SER A 208      63.190  50.230  68.470  1.00  0.00           H
ATOM   3305  CA  SER A 208      63.780  48.490  69.560  1.00  0.00           C
ATOM   3306  HA  SER A 208      63.230  48.030  70.370  1.00  0.00           H
ATOM   3307  CB  SER A 208      63.610  47.500  68.280  1.00  0.00           C
ATOM   3308  HB1 SER A 208      63.900  46.460  68.580  1.00  0.00           H
ATOM   3309  HB2 SER A 208      64.300  47.740  67.450  1.00  0.00           H
ATOM   3310  OG  SER A 208      62.230  47.440  67.850  1.00  0.00           O
ATOM   3311  HG1 SER A 208      62.060  48.290  67.440  1.00  0.00           H
ATOM   3312  C   SER A 208      65.190  48.340  70.160  1.00  0.00           C
ATOM   3313  O   SER A 208      65.390  47.700  71.200  1.00  0.00           O
ATOM   3314  N   ALA A 209      66.190  48.920  69.480  1.00  0.00           N
ATOM   3315  HN  ALA A 209      65.990  49.420  68.640  1.00  0.00           H
ATOM   3316  CA  ALA A 209      67.550  48.820  69.850  1.00  0.00           C
ATOM   3317  HA  ALA A 209      67.720  47.770  70.000  1.00  0.00           H
ATOM   3318  CB  ALA A 209      68.430  49.420  68.770  1.00  0.00           C
ATOM   3319  HB1 ALA A 209      69.520  49.230  68.930  1.00  0.00           H
ATOM   3320  HB2 ALA A 209      68.290  50.520  68.640  1.00  0.00           H
ATOM   3321  HB3 ALA A 209      68.310  48.790  67.860  1.00  0.00           H
ATOM   3322  C   ALA A 209      67.820  49.490  71.210  1.00  0.00           C
ATOM   3323  O   ALA A 209      68.600  48.920  72.030  1.00  0.00           O
ATOM   3324  N   ARG A 210      67.210  50.620  71.520  1.00  0.00           N
ATOM   3325  HN  ARG A 210      66.590  51.090  70.900  1.00  0.00           H
ATOM   3326  CA  ARG A 210      67.270  51.290  72.800  1.00  0.00           C
ATOM   3327  HA  ARG A 210      68.330  51.490  72.860  1.00  0.00           H
ATOM   3328  CB  ARG A 210      66.500  52.660  72.660  1.00  0.00           C
ATOM   3329  HB1 ARG A 210      66.430  53.070  73.690  1.00  0.00           H
ATOM   3330  HB2 ARG A 210      65.460  52.440  72.360  1.00  0.00           H
ATOM   3331  CG  ARG A 210      67.160  53.700  71.790  1.00  0.00           C
ATOM   3332  HG1 ARG A 210      66.360  54.410  71.490  1.00  0.00           H
ATOM   3333  HG2 ARG A 210      67.600  53.230  70.890  1.00  0.00           H
ATOM   3334  CD  ARG A 210      68.290  54.590  72.440  1.00  0.00           C
ATOM   3335  HD1 ARG A 210      67.980  55.060  73.390  1.00  0.00           H
ATOM   3336  HD2 ARG A 210      68.460  55.370  71.670  1.00  0.00           H
ATOM   3337  NE  ARG A 210      69.470  53.760  72.570  1.00  0.00           N
ATOM   3338  HE  ARG A 210      69.620  52.980  71.970  1.00  0.00           H
ATOM   3339  CZ  ARG A 210      70.610  54.160  73.090  1.00  0.00           C
ATOM   3340  NH1 ARG A 210      70.750  55.160  73.930  1.00  0.00           N
ATOM   3341 HH11 ARG A 210      70.050  55.860  74.090  1.00  0.00           H
ATOM   3342 HH12 ARG A 210      71.680  55.370  74.230  1.00  0.00           H
ATOM   3343  NH2 ARG A 210      71.680  53.410  73.050  1.00  0.00           N
ATOM   3344 HH21 ARG A 210      71.950  52.620  72.510  1.00  0.00           H
ATOM   3345 HH22 ARG A 210      72.420  53.810  73.600  1.00  0.00           H
ATOM   3346  C   ARG A 210      66.640  50.470  73.960  1.00  0.00           C
ATOM   3347  O   ARG A 210      67.180  50.520  75.050  1.00  0.00           O
ATOM   3348  N   ILE A 211      65.600  49.640  73.600  1.00  0.00           N
ATOM   3349  HN  ILE A 211      65.130  49.820  72.730  1.00  0.00           H
ATOM   3350  CA  ILE A 211      65.080  48.640  74.470  1.00  0.00           C
ATOM   3351  HA  ILE A 211      64.980  49.080  75.450  1.00  0.00           H
ATOM   3352  CB  ILE A 211      63.730  48.190  74.070  1.00  0.00           C
ATOM   3353  HB  ILE A 211      63.620  48.320  72.980  1.00  0.00           H
ATOM   3354  CG2 ILE A 211      63.530  46.730  74.350  1.00  0.00           C
ATOM   3355 HG21 ILE A 211      63.670  46.500  75.430  1.00  0.00           H
ATOM   3356 HG22 ILE A 211      64.160  45.990  73.820  1.00  0.00           H
ATOM   3357 HG23 ILE A 211      62.520  46.400  74.000  1.00  0.00           H
ATOM   3358  CG1 ILE A 211      62.540  49.000  74.710  1.00  0.00           C
ATOM   3359 HG11 ILE A 211      62.800  48.570  75.700  1.00  0.00           H
ATOM   3360 HG12 ILE A 211      61.530  48.750  74.330  1.00  0.00           H
ATOM   3361  CD  ILE A 211      62.750  50.540  74.700  1.00  0.00           C
ATOM   3362  HD1 ILE A 211      63.220  50.880  73.760  1.00  0.00           H
ATOM   3363  HD2 ILE A 211      63.350  50.810  75.600  1.00  0.00           H
ATOM   3364  HD3 ILE A 211      61.780  51.060  74.920  1.00  0.00           H
ATOM   3365  C   ILE A 211      66.130  47.490  74.710  1.00  0.00           C
ATOM   3366  O   ILE A 211      66.280  47.180  75.900  1.00  0.00           O
ATOM   3367  N   ILE A 212      66.880  46.940  73.700  1.00  0.00           N
ATOM   3368  HN  ILE A 212      66.730  47.390  72.810  1.00  0.00           H
ATOM   3369  CA  ILE A 212      67.910  45.900  73.890  1.00  0.00           C
ATOM   3370  HA  ILE A 212      67.420  45.030  74.310  1.00  0.00           H
ATOM   3371  CB  ILE A 212      68.490  45.340  72.580  1.00  0.00           C
ATOM   3372  HB  ILE A 212      68.890  46.200  72.010  1.00  0.00           H
ATOM   3373  CG2 ILE A 212      69.660  44.360  72.810  1.00  0.00           C
ATOM   3374 HG21 ILE A 212      70.520  44.810  73.370  1.00  0.00           H
ATOM   3375 HG22 ILE A 212      69.910  43.940  71.820  1.00  0.00           H
ATOM   3376 HG23 ILE A 212      69.270  43.500  73.380  1.00  0.00           H
ATOM   3377  CG1 ILE A 212      67.270  44.750  71.780  1.00  0.00           C
ATOM   3378 HG11 ILE A 212      67.680  44.370  70.830  1.00  0.00           H
ATOM   3379 HG12 ILE A 212      66.500  45.500  71.520  1.00  0.00           H
ATOM   3380  CD  ILE A 212      66.630  43.590  72.520  1.00  0.00           C
ATOM   3381  HD1 ILE A 212      65.830  43.910  73.220  1.00  0.00           H
ATOM   3382  HD2 ILE A 212      67.400  42.980  73.050  1.00  0.00           H
ATOM   3383  HD3 ILE A 212      66.080  43.080  71.700  1.00  0.00           H
ATOM   3384  C   ILE A 212      69.030  46.420  74.830  1.00  0.00           C
ATOM   3385  O   ILE A 212      69.330  45.830  75.850  1.00  0.00           O
ATOM   3386  N   TRP A 213      69.540  47.650  74.590  1.00  0.00           N
ATOM   3387  HN  TRP A 213      69.220  48.110  73.770  1.00  0.00           H
ATOM   3388  CA  TRP A 213      70.550  48.330  75.470  1.00  0.00           C
ATOM   3389  HA  TRP A 213      71.410  47.700  75.610  1.00  0.00           H
ATOM   3390  CB  TRP A 213      70.920  49.590  74.730  1.00  0.00           C
ATOM   3391  HB1 TRP A 213      70.050  50.150  74.320  1.00  0.00           H
ATOM   3392  HB2 TRP A 213      71.470  49.240  73.830  1.00  0.00           H
ATOM   3393  CG  TRP A 213      71.770  50.610  75.480  1.00  0.00           C
ATOM   3394  CD1 TRP A 213      73.140  50.470  75.730  1.00  0.00           C
ATOM   3395  HD1 TRP A 213      73.730  49.630  75.390  1.00  0.00           H
ATOM   3396  NE1 TRP A 213      73.580  51.350  76.600  1.00  0.00           N
ATOM   3397  HE1 TRP A 213      74.490  51.440  76.920  1.00  0.00           H
ATOM   3398  CE2 TRP A 213      72.570  52.270  76.940  1.00  0.00           C
ATOM   3399  CD2 TRP A 213      71.440  51.780  76.290  1.00  0.00           C
ATOM   3400  CE3 TRP A 213      70.250  52.350  76.510  1.00  0.00           C
ATOM   3401  HE3 TRP A 213      69.350  52.150  75.960  1.00  0.00           H
ATOM   3402  CZ3 TRP A 213      70.170  53.380  77.460  1.00  0.00           C
ATOM   3403  HZ3 TRP A 213      69.170  53.620  77.800  1.00  0.00           H
ATOM   3404  CZ2 TRP A 213      72.520  53.410  77.700  1.00  0.00           C
ATOM   3405  HZ2 TRP A 213      73.400  53.790  78.210  1.00  0.00           H
ATOM   3406  CH2 TRP A 213      71.290  53.860  78.050  1.00  0.00           C
ATOM   3407  HH2 TRP A 213      71.240  54.620  78.820  1.00  0.00           H
ATOM   3408  C   TRP A 213      70.080  48.610  76.870  1.00  0.00           C
ATOM   3409  O   TRP A 213      70.820  48.450  77.840  1.00  0.00           O
ATOM   3410  N   SER A 214      68.810  49.020  77.010  1.00  0.00           N
ATOM   3411  HN  SER A 214      68.290  49.190  76.190  1.00  0.00           H
ATOM   3412  CA  SER A 214      68.230  49.170  78.330  1.00  0.00           C
ATOM   3413  HA  SER A 214      68.800  49.890  78.900  1.00  0.00           H
ATOM   3414  CB  SER A 214      66.800  49.840  78.220  1.00  0.00           C
ATOM   3415  HB1 SER A 214      66.070  49.220  77.650  1.00  0.00           H
ATOM   3416  HB2 SER A 214      66.930  50.790  77.650  1.00  0.00           H
ATOM   3417  OG  SER A 214      66.290  50.080  79.590  1.00  0.00           O
ATOM   3418  HG1 SER A 214      66.790  50.850  79.890  1.00  0.00           H
ATOM   3419  C   SER A 214      68.160  47.850  79.080  1.00  0.00           C
ATOM   3420  O   SER A 214      68.310  47.770  80.270  1.00  0.00           O
ATOM   3421  N   LEU A 215      67.720  46.710  78.340  1.00  0.00           N
ATOM   3422  HN  LEU A 215      67.440  46.790  77.390  1.00  0.00           H
ATOM   3423  CA  LEU A 215      67.500  45.360  78.870  1.00  0.00           C
ATOM   3424  HA  LEU A 215      66.820  45.480  79.700  1.00  0.00           H
ATOM   3425  CB  LEU A 215      66.890  44.390  77.720  1.00  0.00           C
ATOM   3426  HB1 LEU A 215      66.980  43.350  78.080  1.00  0.00           H
ATOM   3427  HB2 LEU A 215      67.450  44.520  76.770  1.00  0.00           H
ATOM   3428  CG  LEU A 215      65.370  44.590  77.470  1.00  0.00           C
ATOM   3429  HG  LEU A 215      65.270  45.690  77.570  1.00  0.00           H
ATOM   3430  CD1 LEU A 215      64.810  44.170  76.040  1.00  0.00           C
ATOM   3431 HD11 LEU A 215      65.010  43.090  75.880  1.00  0.00           H
ATOM   3432 HD12 LEU A 215      65.250  44.840  75.270  1.00  0.00           H
ATOM   3433 HD13 LEU A 215      63.720  44.370  76.080  1.00  0.00           H
ATOM   3434  CD2 LEU A 215      64.520  44.020  78.640  1.00  0.00           C
ATOM   3435 HD21 LEU A 215      64.950  44.170  79.660  1.00  0.00           H
ATOM   3436 HD22 LEU A 215      64.080  43.010  78.510  1.00  0.00           H
ATOM   3437 HD23 LEU A 215      63.590  44.630  78.610  1.00  0.00           H
ATOM   3438  C   LEU A 215      68.720  44.660  79.420  1.00  0.00           C
ATOM   3439  O   LEU A 215      68.660  43.900  80.350  1.00  0.00           O
ATOM   3440  N   ARG A 216      69.890  44.810  78.830  1.00  0.00           N
ATOM   3441  HN  ARG A 216      69.880  45.310  77.960  1.00  0.00           H
ATOM   3442  CA  ARG A 216      71.090  44.370  79.380  1.00  0.00           C
ATOM   3443  HA  ARG A 216      70.890  43.380  79.750  1.00  0.00           H
ATOM   3444  CB  ARG A 216      72.160  44.470  78.260  1.00  0.00           C
ATOM   3445  HB1 ARG A 216      72.200  45.400  77.670  1.00  0.00           H
ATOM   3446  HB2 ARG A 216      71.950  43.740  77.450  1.00  0.00           H
ATOM   3447  CG  ARG A 216      73.660  44.380  78.660  1.00  0.00           C
ATOM   3448  HG1 ARG A 216      73.880  45.180  79.400  1.00  0.00           H
ATOM   3449  HG2 ARG A 216      74.110  44.630  77.680  1.00  0.00           H
ATOM   3450  CD  ARG A 216      74.190  43.060  79.120  1.00  0.00           C
ATOM   3451  HD1 ARG A 216      73.700  42.360  78.410  1.00  0.00           H
ATOM   3452  HD2 ARG A 216      73.860  42.690  80.110  1.00  0.00           H
ATOM   3453  NE  ARG A 216      75.710  42.960  79.050  1.00  0.00           N
ATOM   3454  HE  ARG A 216      76.140  43.810  78.780  1.00  0.00           H
ATOM   3455  CZ  ARG A 216      76.460  41.870  79.170  1.00  0.00           C
ATOM   3456  NH1 ARG A 216      75.970  40.710  79.440  1.00  0.00           N
ATOM   3457 HH11 ARG A 216      75.080  40.590  79.880  1.00  0.00           H
ATOM   3458 HH12 ARG A 216      76.700  40.060  79.650  1.00  0.00           H
ATOM   3459  NH2 ARG A 216      77.770  41.880  78.800  1.00  0.00           N
ATOM   3460 HH21 ARG A 216      78.120  42.650  78.280  1.00  0.00           H
ATOM   3461 HH22 ARG A 216      78.260  41.020  78.910  1.00  0.00           H
ATOM   3462  C   ARG A 216      71.670  45.230  80.560  1.00  0.00           C
ATOM   3463  O   ARG A 216      72.310  44.720  81.490  1.00  0.00           O
ATOM   3464  N   GLN A 217      71.360  46.570  80.540  1.00  0.00           N
ATOM   3465  HN  GLN A 217      70.840  46.990  79.800  1.00  0.00           H
ATOM   3466  CA  GLN A 217      71.690  47.480  81.620  1.00  0.00           C
ATOM   3467  HA  GLN A 217      72.720  47.480  81.930  1.00  0.00           H
ATOM   3468  CB  GLN A 217      71.590  48.930  81.150  1.00  0.00           C
ATOM   3469  HB1 GLN A 217      71.570  49.570  82.060  1.00  0.00           H
ATOM   3470  HB2 GLN A 217      70.650  49.050  80.580  1.00  0.00           H
ATOM   3471  CG  GLN A 217      72.640  49.530  80.270  1.00  0.00           C
ATOM   3472  HG1 GLN A 217      73.150  50.380  80.780  1.00  0.00           H
ATOM   3473  HG2 GLN A 217      72.170  50.100  79.430  1.00  0.00           H
ATOM   3474  CD  GLN A 217      73.810  48.690  79.800  1.00  0.00           C
ATOM   3475  OE1 GLN A 217      74.890  48.650  80.390  1.00  0.00           O
ATOM   3476  NE2 GLN A 217      73.700  48.150  78.580  1.00  0.00           N
ATOM   3477 HE21 GLN A 217      74.540  47.930  78.090  1.00  0.00           H
ATOM   3478 HE22 GLN A 217      72.790  48.230  78.170  1.00  0.00           H
ATOM   3479  C   GLN A 217      71.000  47.250  82.980  1.00  0.00           C
ATOM   3480  O   GLN A 217      71.650  47.380  84.040  1.00  0.00           O
ATOM   3481  N   ARG A 218      69.690  46.810  83.010  1.00  0.00           N
ATOM   3482  HN  ARG A 218      69.190  46.770  82.140  1.00  0.00           H
ATOM   3483  CA  ARG A 218      68.870  46.740  84.170  1.00  0.00           C
ATOM   3484  HA  ARG A 218      69.470  46.480  85.020  1.00  0.00           H
ATOM   3485  CB  ARG A 218      68.050  48.040  84.470  1.00  0.00           C
ATOM   3486  HB1 ARG A 218      68.600  48.760  85.120  1.00  0.00           H
ATOM   3487  HB2 ARG A 218      67.280  47.690  85.190  1.00  0.00           H
ATOM   3488  CG  ARG A 218      67.400  48.710  83.280  1.00  0.00           C
ATOM   3489  HG1 ARG A 218      66.810  48.010  82.650  1.00  0.00           H
ATOM   3490  HG2 ARG A 218      68.230  49.180  82.700  1.00  0.00           H
ATOM   3491  CD  ARG A 218      66.430  49.860  83.690  1.00  0.00           C
ATOM   3492  HD1 ARG A 218      67.020  50.690  84.120  1.00  0.00           H
ATOM   3493  HD2 ARG A 218      65.710  49.450  84.420  1.00  0.00           H
ATOM   3494  NE  ARG A 218      65.780  50.320  82.450  1.00  0.00           N
ATOM   3495  HE  ARG A 218      66.050  49.880  81.600  1.00  0.00           H
ATOM   3496  CZ  ARG A 218      65.120  51.450  82.330  1.00  0.00           C
ATOM   3497  NH1 ARG A 218      64.840  52.150  83.410  1.00  0.00           N
ATOM   3498 HH11 ARG A 218      65.440  52.040  84.210  1.00  0.00           H
ATOM   3499 HH12 ARG A 218      64.410  53.050  83.340  1.00  0.00           H
ATOM   3500  NH2 ARG A 218      64.590  51.790  81.200  1.00  0.00           N
ATOM   3501 HH21 ARG A 218      64.610  51.110  80.470  1.00  0.00           H
ATOM   3502 HH22 ARG A 218      63.820  52.390  81.360  1.00  0.00           H
ATOM   3503  C   ARG A 218      67.930  45.490  84.100  1.00  0.00           C
ATOM   3504  O   ARG A 218      67.390  45.220  83.030  1.00  0.00           O
ATOM   3505  N   GLN A 219      67.680  44.710  85.180  1.00  0.00           N
ATOM   3506  HN  GLN A 219      68.280  44.940  85.950  1.00  0.00           H
ATOM   3507  CA  GLN A 219      66.630  43.690  85.200  1.00  0.00           C
ATOM   3508  HA  GLN A 219      66.760  42.960  84.420  1.00  0.00           H
ATOM   3509  CB  GLN A 219      66.760  42.620  86.340  1.00  0.00           C
ATOM   3510  HB1 GLN A 219      67.610  41.950  86.130  1.00  0.00           H
ATOM   3511  HB2 GLN A 219      65.870  41.960  86.300  1.00  0.00           H
ATOM   3512  CG  GLN A 219      67.070  43.190  87.810  1.00  0.00           C
ATOM   3513  HG1 GLN A 219      67.950  43.860  87.840  1.00  0.00           H
ATOM   3514  HG2 GLN A 219      67.300  42.300  88.430  1.00  0.00           H
ATOM   3515  CD  GLN A 219      65.800  43.820  88.460  1.00  0.00           C
ATOM   3516  OE1 GLN A 219      64.640  43.670  88.030  1.00  0.00           O
ATOM   3517  NE2 GLN A 219      66.010  44.450  89.640  1.00  0.00           N
ATOM   3518 HE21 GLN A 219      66.930  44.400  90.040  1.00  0.00           H
ATOM   3519 HE22 GLN A 219      65.240  44.920  90.080  1.00  0.00           H
ATOM   3520  C   GLN A 219      65.180  44.200  85.050  1.00  0.00           C
ATOM   3521  O   GLN A 219      64.840  45.290  85.420  1.00  0.00           O
ATOM   3522  N   MET A 220      64.330  43.330  84.430  1.00  0.00           N
ATOM   3523  HN  MET A 220      64.680  42.500  84.010  1.00  0.00           H
ATOM   3524  CA  MET A 220      62.950  43.640  84.240  1.00  0.00           C
ATOM   3525  HA  MET A 220      62.790  44.670  84.470  1.00  0.00           H
ATOM   3526  CB  MET A 220      62.390  43.480  82.820  1.00  0.00           C
ATOM   3527  HB1 MET A 220      61.320  43.750  82.740  1.00  0.00           H
ATOM   3528  HB2 MET A 220      62.550  42.460  82.400  1.00  0.00           H
ATOM   3529  CG  MET A 220      63.120  44.540  81.950  1.00  0.00           C
ATOM   3530  HG1 MET A 220      62.770  44.270  80.930  1.00  0.00           H
ATOM   3531  HG2 MET A 220      64.230  44.420  81.950  1.00  0.00           H
ATOM   3532  SD  MET A 220      62.700  46.280  82.370  1.00  0.00           S
ATOM   3533  CE  MET A 220      64.100  47.140  81.670  1.00  0.00           C
ATOM   3534  HE1 MET A 220      63.810  48.190  81.810  1.00  0.00           H
ATOM   3535  HE2 MET A 220      64.240  46.930  80.580  1.00  0.00           H
ATOM   3536  HE3 MET A 220      65.020  46.840  82.220  1.00  0.00           H
ATOM   3537  C   MET A 220      62.060  42.790  85.100  1.00  0.00           C
ATOM   3538  O   MET A 220      60.810  42.780  84.960  1.00  0.00           O
ATOM   3539  N   ASP A 221      62.550  42.000  86.110  1.00  0.00           N
ATOM   3540  HN  ASP A 221      63.520  41.760  86.050  1.00  0.00           H
ATOM   3541  CA  ASP A 221      61.820  41.400  87.210  1.00  0.00           C
ATOM   3542  HA  ASP A 221      61.020  40.750  86.870  1.00  0.00           H
ATOM   3543  CB  ASP A 221      62.740  40.740  88.240  1.00  0.00           C
ATOM   3544  HB1 ASP A 221      62.280  40.460  89.200  1.00  0.00           H
ATOM   3545  HB2 ASP A 221      63.610  41.310  88.610  1.00  0.00           H
ATOM   3546  CG  ASP A 221      63.320  39.430  87.680  1.00  0.00           C
ATOM   3547  OD1 ASP A 221      63.930  38.630  88.470  1.00  0.00           O
ATOM   3548  OD2 ASP A 221      63.160  39.170  86.460  1.00  0.00           O
ATOM   3549  C   ASP A 221      61.090  42.410  88.070  1.00  0.00           C
ATOM   3550  O   ASP A 221      59.900  42.170  88.450  1.00  0.00           O
ATOM   3551  N   ARG A 222      61.780  43.450  88.490  1.00  0.00           N
ATOM   3552  HN  ARG A 222      62.730  43.510  88.200  1.00  0.00           H
ATOM   3553  CA  ARG A 222      61.220  44.410  89.340  1.00  0.00           C
ATOM   3554  HA  ARG A 222      60.410  44.000  89.940  1.00  0.00           H
ATOM   3555  CB  ARG A 222      62.270  44.900  90.410  1.00  0.00           C
ATOM   3556  HB1 ARG A 222      61.880  45.720  91.060  1.00  0.00           H
ATOM   3557  HB2 ARG A 222      63.090  45.400  89.850  1.00  0.00           H
ATOM   3558  CG  ARG A 222      63.060  43.840  91.230  1.00  0.00           C
ATOM   3559  HG1 ARG A 222      63.960  44.390  91.610  1.00  0.00           H
ATOM   3560  HG2 ARG A 222      63.310  42.940  90.630  1.00  0.00           H
ATOM   3561  CD  ARG A 222      62.330  43.370  92.480  1.00  0.00           C
ATOM   3562  HD1 ARG A 222      61.270  43.120  92.260  1.00  0.00           H
ATOM   3563  HD2 ARG A 222      62.320  44.170  93.250  1.00  0.00           H
ATOM   3564  NE  ARG A 222      63.140  42.240  93.120  1.00  0.00           N
ATOM   3565  HE  ARG A 222      63.910  42.570  93.670  1.00  0.00           H
ATOM   3566  CZ  ARG A 222      63.000  40.910  92.910  1.00  0.00           C
ATOM   3567  NH1 ARG A 222      61.950  40.500  92.310  1.00  0.00           N
ATOM   3568 HH11 ARG A 222      61.260  41.050  91.850  1.00  0.00           H
ATOM   3569 HH12 ARG A 222      62.010  39.530  92.030  1.00  0.00           H
ATOM   3570  NH2 ARG A 222      63.870  40.070  93.490  1.00  0.00           N
ATOM   3571 HH21 ARG A 222      64.500  40.590  94.070  1.00  0.00           H
ATOM   3572 HH22 ARG A 222      63.920  39.070  93.450  1.00  0.00           H
ATOM   3573  C   ARG A 222      60.550  45.610  88.650  1.00  0.00           C
ATOM   3574  O   ARG A 222      60.510  46.690  89.200  1.00  0.00           O
ATOM   3575  N   HSD A 223      60.120  45.460  87.360  1.00  0.00           N
ATOM   3576  HN  HSD A 223      60.140  44.560  86.920  1.00  0.00           H
ATOM   3577  CA  HSD A 223      59.660  46.570  86.550  1.00  0.00           C
ATOM   3578  HA  HSD A 223      59.280  47.260  87.290  1.00  0.00           H
ATOM   3579  CB  HSD A 223      60.860  47.200  85.600  1.00  0.00           C
ATOM   3580  HB1 HSD A 223      60.450  47.990  84.920  1.00  0.00           H
ATOM   3581  HB2 HSD A 223      61.270  46.310  85.070  1.00  0.00           H
ATOM   3582  ND1 HSD A 223      61.550  48.840  87.360  1.00  0.00           N
ATOM   3583  HD1 HSD A 223      60.620  49.080  87.640  1.00  0.00           H
ATOM   3584  CG  HSD A 223      61.860  47.870  86.460  1.00  0.00           C
ATOM   3585  CE1 HSD A 223      62.720  49.450  87.710  1.00  0.00           C
ATOM   3586  HE1 HSD A 223      62.750  50.340  88.350  1.00  0.00           H
ATOM   3587  NE2 HSD A 223      63.730  48.900  87.110  1.00  0.00           N
ATOM   3588  CD2 HSD A 223      63.180  47.970  86.300  1.00  0.00           C
ATOM   3589  HD2 HSD A 223      63.860  47.570  85.540  1.00  0.00           H
ATOM   3590  C   HSD A 223      58.510  46.010  85.720  1.00  0.00           C
ATOM   3591  O   HSD A 223      58.600  45.990  84.480  1.00  0.00           O
ATOM   3592  N   ALA A 224      57.430  45.640  86.340  1.00  0.00           N
ATOM   3593  HN  ALA A 224      57.460  45.450  87.320  1.00  0.00           H
ATOM   3594  CA  ALA A 224      56.200  45.120  85.640  1.00  0.00           C
ATOM   3595  HA  ALA A 224      56.460  44.190  85.150  1.00  0.00           H
ATOM   3596  CB  ALA A 224      55.100  44.950  86.700  1.00  0.00           C
ATOM   3597  HB1 ALA A 224      54.190  44.590  86.180  1.00  0.00           H
ATOM   3598  HB2 ALA A 224      54.940  45.870  87.280  1.00  0.00           H
ATOM   3599  HB3 ALA A 224      55.500  44.210  87.420  1.00  0.00           H
ATOM   3600  C   ALA A 224      55.690  45.900  84.470  1.00  0.00           C
ATOM   3601  O   ALA A 224      55.510  45.470  83.360  1.00  0.00           O
ATOM   3602  N   LYS A 225      55.440  47.240  84.730  1.00  0.00           N
ATOM   3603  HN  LYS A 225      55.750  47.670  85.580  1.00  0.00           H
ATOM   3604  CA  LYS A 225      54.710  48.060  83.780  1.00  0.00           C
ATOM   3605  HA  LYS A 225      53.920  47.480  83.330  1.00  0.00           H
ATOM   3606  CB  LYS A 225      53.870  49.150  84.500  1.00  0.00           C
ATOM   3607  HB1 LYS A 225      54.580  49.740  85.110  1.00  0.00           H
ATOM   3608  HB2 LYS A 225      53.280  48.580  85.240  1.00  0.00           H
ATOM   3609  CG  LYS A 225      53.070  50.120  83.620  1.00  0.00           C
ATOM   3610  HG1 LYS A 225      53.720  50.490  82.790  1.00  0.00           H
ATOM   3611  HG2 LYS A 225      52.920  51.030  84.230  1.00  0.00           H
ATOM   3612  CD  LYS A 225      51.750  49.650  83.020  1.00  0.00           C
ATOM   3613  HD1 LYS A 225      51.880  48.890  82.230  1.00  0.00           H
ATOM   3614  HD2 LYS A 225      51.350  50.510  82.440  1.00  0.00           H
ATOM   3615  CE  LYS A 225      50.760  49.390  84.140  1.00  0.00           C
ATOM   3616  HE1 LYS A 225      50.600  50.370  84.650  1.00  0.00           H
ATOM   3617  HE2 LYS A 225      51.020  48.530  84.810  1.00  0.00           H
ATOM   3618  NZ  LYS A 225      49.450  48.920  83.570  1.00  0.00           N
ATOM   3619  HZ1 LYS A 225      49.280  49.360  82.650  1.00  0.00           H
ATOM   3620  HZ2 LYS A 225      48.680  49.150  84.230  1.00  0.00           H
ATOM   3621  HZ3 LYS A 225      49.480  47.890  83.450  1.00  0.00           H
ATOM   3622  C   LYS A 225      55.510  48.640  82.640  1.00  0.00           C
ATOM   3623  O   LYS A 225      55.110  48.790  81.520  1.00  0.00           O
ATOM   3624  N   ILE A 226      56.770  48.840  82.920  1.00  0.00           N
ATOM   3625  HN  ILE A 226      57.110  48.610  83.830  1.00  0.00           H
ATOM   3626  CA  ILE A 226      57.840  49.150  81.930  1.00  0.00           C
ATOM   3627  HA  ILE A 226      57.460  49.990  81.370  1.00  0.00           H
ATOM   3628  CB  ILE A 226      59.100  49.400  82.650  1.00  0.00           C
ATOM   3629  HB  ILE A 226      59.140  48.580  83.390  1.00  0.00           H
ATOM   3630  CG2 ILE A 226      60.330  49.290  81.750  1.00  0.00           C
ATOM   3631 HG21 ILE A 226      60.440  50.210  81.140  1.00  0.00           H
ATOM   3632 HG22 ILE A 226      60.220  48.390  81.120  1.00  0.00           H
ATOM   3633 HG23 ILE A 226      61.230  49.130  82.380  1.00  0.00           H
ATOM   3634  CG1 ILE A 226      59.010  50.780  83.450  1.00  0.00           C
ATOM   3635 HG11 ILE A 226      58.050  50.800  84.010  1.00  0.00           H
ATOM   3636 HG12 ILE A 226      59.030  51.600  82.700  1.00  0.00           H
ATOM   3637  CD  ILE A 226      60.030  50.930  84.560  1.00  0.00           C
ATOM   3638  HD1 ILE A 226      59.790  50.110  85.260  1.00  0.00           H
ATOM   3639  HD2 ILE A 226      59.860  51.910  85.060  1.00  0.00           H
ATOM   3640  HD3 ILE A 226      61.050  50.880  84.140  1.00  0.00           H
ATOM   3641  C   ILE A 226      57.940  47.960  80.870  1.00  0.00           C
ATOM   3642  O   ILE A 226      57.810  48.180  79.690  1.00  0.00           O
ATOM   3643  N   LYS A 227      57.920  46.670  81.380  1.00  0.00           N
ATOM   3644  HN  LYS A 227      58.140  46.600  82.350  1.00  0.00           H
ATOM   3645  CA  LYS A 227      57.870  45.460  80.520  1.00  0.00           C
ATOM   3646  HA  LYS A 227      58.700  45.510  79.830  1.00  0.00           H
ATOM   3647  CB  LYS A 227      58.020  44.240  81.400  1.00  0.00           C
ATOM   3648  HB1 LYS A 227      57.340  44.400  82.260  1.00  0.00           H
ATOM   3649  HB2 LYS A 227      59.070  44.390  81.770  1.00  0.00           H
ATOM   3650  CG  LYS A 227      57.810  42.920  80.700  1.00  0.00           C
ATOM   3651  HG1 LYS A 227      58.370  42.850  79.730  1.00  0.00           H
ATOM   3652  HG2 LYS A 227      56.740  42.710  80.540  1.00  0.00           H
ATOM   3653  CD  LYS A 227      58.510  41.780  81.600  1.00  0.00           C
ATOM   3654  HD1 LYS A 227      59.610  41.830  81.520  1.00  0.00           H
ATOM   3655  HD2 LYS A 227      58.250  40.840  81.090  1.00  0.00           H
ATOM   3656  CE  LYS A 227      58.030  41.760  83.000  1.00  0.00           C
ATOM   3657  HE1 LYS A 227      56.930  41.830  82.900  1.00  0.00           H
ATOM   3658  HE2 LYS A 227      58.340  42.620  83.630  1.00  0.00           H
ATOM   3659  NZ  LYS A 227      58.410  40.510  83.630  1.00  0.00           N
ATOM   3660  HZ1 LYS A 227      59.440  40.430  83.530  1.00  0.00           H
ATOM   3661  HZ2 LYS A 227      58.020  39.700  83.100  1.00  0.00           H
ATOM   3662  HZ3 LYS A 227      58.180  40.540  84.640  1.00  0.00           H
ATOM   3663  C   LYS A 227      56.620  45.400  79.640  1.00  0.00           C
ATOM   3664  O   LYS A 227      56.740  45.080  78.470  1.00  0.00           O
ATOM   3665  N   ARG A 228      55.460  45.960  80.140  1.00  0.00           N
ATOM   3666  HN  ARG A 228      55.390  46.170  81.110  1.00  0.00           H
ATOM   3667  CA  ARG A 228      54.240  46.140  79.400  1.00  0.00           C
ATOM   3668  HA  ARG A 228      54.000  45.140  79.090  1.00  0.00           H
ATOM   3669  CB  ARG A 228      52.990  46.710  80.250  1.00  0.00           C
ATOM   3670  HB1 ARG A 228      52.180  46.900  79.520  1.00  0.00           H
ATOM   3671  HB2 ARG A 228      53.290  47.740  80.560  1.00  0.00           H
ATOM   3672  CG  ARG A 228      52.720  45.850  81.450  1.00  0.00           C
ATOM   3673  HG1 ARG A 228      51.800  46.220  81.960  1.00  0.00           H
ATOM   3674  HG2 ARG A 228      53.630  45.940  82.080  1.00  0.00           H
ATOM   3675  CD  ARG A 228      52.280  44.470  81.080  1.00  0.00           C
ATOM   3676  HD1 ARG A 228      52.820  44.090  80.190  1.00  0.00           H
ATOM   3677  HD2 ARG A 228      51.220  44.240  80.830  1.00  0.00           H
ATOM   3678  NE  ARG A 228      52.440  43.670  82.330  1.00  0.00           N
ATOM   3679  HE  ARG A 228      52.040  44.040  83.180  1.00  0.00           H
ATOM   3680  CZ  ARG A 228      53.130  42.560  82.470  1.00  0.00           C
ATOM   3681  NH1 ARG A 228      53.720  41.880  81.560  1.00  0.00           N
ATOM   3682 HH11 ARG A 228      53.590  42.040  80.580  1.00  0.00           H
ATOM   3683 HH12 ARG A 228      53.890  40.920  81.770  1.00  0.00           H
ATOM   3684  NH2 ARG A 228      53.250  42.100  83.730  1.00  0.00           N
ATOM   3685 HH21 ARG A 228      52.620  42.590  84.340  1.00  0.00           H
ATOM   3686 HH22 ARG A 228      53.690  41.230  83.920  1.00  0.00           H
ATOM   3687  C   ARG A 228      54.450  46.980  78.140  1.00  0.00           C
ATOM   3688  O   ARG A 228      53.990  46.740  77.030  1.00  0.00           O
ATOM   3689  N   ALA A 229      55.240  48.100  78.370  1.00  0.00           N
ATOM   3690  HN  ALA A 229      55.670  48.190  79.260  1.00  0.00           H
ATOM   3691  CA  ALA A 229      55.650  48.890  77.210  1.00  0.00           C
ATOM   3692  HA  ALA A 229      54.760  49.120  76.630  1.00  0.00           H
ATOM   3693  CB  ALA A 229      56.150  50.230  77.760  1.00  0.00           C
ATOM   3694  HB1 ALA A 229      55.450  50.680  78.510  1.00  0.00           H
ATOM   3695  HB2 ALA A 229      56.300  50.950  76.930  1.00  0.00           H
ATOM   3696  HB3 ALA A 229      57.120  49.940  78.220  1.00  0.00           H
ATOM   3697  C   ALA A 229      56.730  48.280  76.310  1.00  0.00           C
ATOM   3698  O   ALA A 229      56.650  48.410  75.080  1.00  0.00           O
ATOM   3699  N   ILE A 230      57.730  47.600  76.860  1.00  0.00           N
ATOM   3700  HN  ILE A 230      57.750  47.510  77.850  1.00  0.00           H
ATOM   3701  CA  ILE A 230      58.730  46.830  76.100  1.00  0.00           C
ATOM   3702  HA  ILE A 230      59.250  47.430  75.360  1.00  0.00           H
ATOM   3703  CB  ILE A 230      59.840  46.250  76.980  1.00  0.00           C
ATOM   3704  HB  ILE A 230      59.330  45.610  77.740  1.00  0.00           H
ATOM   3705  CG2 ILE A 230      60.850  45.380  76.110  1.00  0.00           C
ATOM   3706 HG21 ILE A 230      61.790  45.550  76.670  1.00  0.00           H
ATOM   3707 HG22 ILE A 230      61.000  45.650  75.040  1.00  0.00           H
ATOM   3708 HG23 ILE A 230      60.510  44.330  76.260  1.00  0.00           H
ATOM   3709  CG1 ILE A 230      60.570  47.450  77.730  1.00  0.00           C
ATOM   3710 HG11 ILE A 230      59.910  48.240  78.140  1.00  0.00           H
ATOM   3711 HG12 ILE A 230      61.150  47.950  76.920  1.00  0.00           H
ATOM   3712  CD  ILE A 230      61.700  47.100  78.760  1.00  0.00           C
ATOM   3713  HD1 ILE A 230      62.640  47.010  78.170  1.00  0.00           H
ATOM   3714  HD2 ILE A 230      61.510  46.110  79.230  1.00  0.00           H
ATOM   3715  HD3 ILE A 230      61.990  47.890  79.480  1.00  0.00           H
ATOM   3716  C   ILE A 230      58.070  45.750  75.250  1.00  0.00           C
ATOM   3717  O   ILE A 230      58.470  45.550  74.100  1.00  0.00           O
ATOM   3718  N   THR A 231      57.100  45.040  75.800  1.00  0.00           N
ATOM   3719  HN  THR A 231      56.830  45.360  76.710  1.00  0.00           H
ATOM   3720  CA  THR A 231      56.270  44.000  75.080  1.00  0.00           C
ATOM   3721  HA  THR A 231      56.880  43.210  74.660  1.00  0.00           H
ATOM   3722  CB  THR A 231      55.180  43.350  75.920  1.00  0.00           C
ATOM   3723  HB  THR A 231      54.460  44.140  76.240  1.00  0.00           H
ATOM   3724  OG1 THR A 231      55.820  42.820  77.070  1.00  0.00           O
ATOM   3725  HG1 THR A 231      56.650  43.280  77.240  1.00  0.00           H
ATOM   3726  CG2 THR A 231      54.580  42.210  75.110  1.00  0.00           C
ATOM   3727 HG21 THR A 231      54.000  42.450  74.190  1.00  0.00           H
ATOM   3728 HG22 THR A 231      53.830  41.660  75.720  1.00  0.00           H
ATOM   3729 HG23 THR A 231      55.480  41.670  74.760  1.00  0.00           H
ATOM   3730  C   THR A 231      55.590  44.520  73.800  1.00  0.00           C
ATOM   3731  O   THR A 231      55.610  43.900  72.720  1.00  0.00           O
ATOM   3732  N   PHE A 232      55.080  45.720  73.880  1.00  0.00           N
ATOM   3733  HN  PHE A 232      55.230  46.270  74.690  1.00  0.00           H
ATOM   3734  CA  PHE A 232      54.610  46.470  72.770  1.00  0.00           C
ATOM   3735  HA  PHE A 232      53.890  45.830  72.280  1.00  0.00           H
ATOM   3736  CB  PHE A 232      54.200  47.870  73.260  1.00  0.00           C
ATOM   3737  HB1 PHE A 232      54.990  48.640  73.190  1.00  0.00           H
ATOM   3738  HB2 PHE A 232      53.810  47.890  74.300  1.00  0.00           H
ATOM   3739  CG  PHE A 232      53.110  48.360  72.360  1.00  0.00           C
ATOM   3740  CD1 PHE A 232      53.470  49.180  71.250  1.00  0.00           C
ATOM   3741  HD1 PHE A 232      54.530  49.360  71.100  1.00  0.00           H
ATOM   3742  CE1 PHE A 232      52.410  49.610  70.420  1.00  0.00           C
ATOM   3743  HE1 PHE A 232      52.740  50.140  69.520  1.00  0.00           H
ATOM   3744  CZ  PHE A 232      51.070  49.410  70.700  1.00  0.00           C
ATOM   3745  HZ  PHE A 232      50.290  49.580  69.980  1.00  0.00           H
ATOM   3746  CD2 PHE A 232      51.750  48.110  72.660  1.00  0.00           C
ATOM   3747  HD2 PHE A 232      51.490  47.510  73.520  1.00  0.00           H
ATOM   3748  CE2 PHE A 232      50.780  48.590  71.780  1.00  0.00           C
ATOM   3749  HE2 PHE A 232      49.750  48.370  72.010  1.00  0.00           H
ATOM   3750  C   PHE A 232      55.570  46.630  71.620  1.00  0.00           C
ATOM   3751  O   PHE A 232      55.280  46.220  70.520  1.00  0.00           O
ATOM   3752  N   ILE A 233      56.840  47.040  71.900  1.00  0.00           N
ATOM   3753  HN  ILE A 233      57.030  47.250  72.860  1.00  0.00           H
ATOM   3754  CA  ILE A 233      57.870  47.320  70.900  1.00  0.00           C
ATOM   3755  HA  ILE A 233      57.490  48.020  70.180  1.00  0.00           H
ATOM   3756  CB  ILE A 233      59.060  47.990  71.620  1.00  0.00           C
ATOM   3757  HB  ILE A 233      59.440  47.350  72.450  1.00  0.00           H
ATOM   3758  CG2 ILE A 233      60.160  48.100  70.580  1.00  0.00           C
ATOM   3759 HG21 ILE A 233      60.650  47.130  70.350  1.00  0.00           H
ATOM   3760 HG22 ILE A 233      60.900  48.880  70.880  1.00  0.00           H
ATOM   3761 HG23 ILE A 233      59.720  48.420  69.610  1.00  0.00           H
ATOM   3762  CG1 ILE A 233      58.780  49.350  72.380  1.00  0.00           C
ATOM   3763 HG11 ILE A 233      59.770  49.690  72.720  1.00  0.00           H
ATOM   3764 HG12 ILE A 233      58.200  49.060  73.290  1.00  0.00           H
ATOM   3765  CD  ILE A 233      57.950  50.420  71.620  1.00  0.00           C
ATOM   3766  HD1 ILE A 233      57.740  51.250  72.330  1.00  0.00           H
ATOM   3767  HD2 ILE A 233      56.940  50.080  71.310  1.00  0.00           H
ATOM   3768  HD3 ILE A 233      58.530  50.880  70.780  1.00  0.00           H
ATOM   3769  C   ILE A 233      58.290  46.010  70.210  1.00  0.00           C
ATOM   3770  O   ILE A 233      58.530  45.950  69.020  1.00  0.00           O
ATOM   3771  N   MET A 234      58.260  44.870  70.980  1.00  0.00           N
ATOM   3772  HN  MET A 234      57.960  44.950  71.920  1.00  0.00           H
ATOM   3773  CA  MET A 234      58.490  43.480  70.550  1.00  0.00           C
ATOM   3774  HA  MET A 234      59.370  43.500  69.920  1.00  0.00           H
ATOM   3775  CB  MET A 234      58.820  42.500  71.740  1.00  0.00           C
ATOM   3776  HB1 MET A 234      58.710  41.420  71.480  1.00  0.00           H
ATOM   3777  HB2 MET A 234      58.150  42.710  72.610  1.00  0.00           H
ATOM   3778  CG  MET A 234      60.280  42.660  72.270  1.00  0.00           C
ATOM   3779  HG1 MET A 234      60.410  41.940  73.110  1.00  0.00           H
ATOM   3780  HG2 MET A 234      60.330  43.740  72.540  1.00  0.00           H
ATOM   3781  SD  MET A 234      61.620  42.320  71.020  1.00  0.00           S
ATOM   3782  CE  MET A 234      62.980  43.190  71.870  1.00  0.00           C
ATOM   3783  HE1 MET A 234      63.950  43.170  71.340  1.00  0.00           H
ATOM   3784  HE2 MET A 234      63.110  42.780  72.900  1.00  0.00           H
ATOM   3785  HE3 MET A 234      62.670  44.250  71.950  1.00  0.00           H
ATOM   3786  C   MET A 234      57.330  42.920  69.630  1.00  0.00           C
ATOM   3787  O   MET A 234      57.510  42.310  68.570  1.00  0.00           O
ATOM   3788  N   VAL A 235      56.040  43.210  70.040  1.00  0.00           N
ATOM   3789  HN  VAL A 235      55.830  43.590  70.940  1.00  0.00           H
ATOM   3790  CA  VAL A 235      54.760  42.990  69.240  1.00  0.00           C
ATOM   3791  HA  VAL A 235      54.830  41.930  69.050  1.00  0.00           H
ATOM   3792  CB  VAL A 235      53.470  43.150  70.000  1.00  0.00           C
ATOM   3793  HB  VAL A 235      53.330  44.190  70.340  1.00  0.00           H
ATOM   3794  CG1 VAL A 235      52.320  42.820  69.030  1.00  0.00           C
ATOM   3795 HG11 VAL A 235      52.540  41.880  68.480  1.00  0.00           H
ATOM   3796 HG12 VAL A 235      52.360  43.620  68.260  1.00  0.00           H
ATOM   3797 HG13 VAL A 235      51.370  42.740  69.590  1.00  0.00           H
ATOM   3798  CG2 VAL A 235      53.250  42.150  71.150  1.00  0.00           C
ATOM   3799 HG21 VAL A 235      53.300  41.150  70.660  1.00  0.00           H
ATOM   3800 HG22 VAL A 235      52.240  42.130  71.620  1.00  0.00           H
ATOM   3801 HG23 VAL A 235      53.950  42.380  71.970  1.00  0.00           H
ATOM   3802  C   VAL A 235      54.860  43.760  67.880  1.00  0.00           C
ATOM   3803  O   VAL A 235      54.660  43.190  66.860  1.00  0.00           O
ATOM   3804  N   VAL A 236      55.190  45.060  67.910  1.00  0.00           N
ATOM   3805  HN  VAL A 236      55.200  45.550  68.790  1.00  0.00           H
ATOM   3806  CA  VAL A 236      55.450  45.860  66.750  1.00  0.00           C
ATOM   3807  HA  VAL A 236      54.690  45.770  65.980  1.00  0.00           H
ATOM   3808  CB  VAL A 236      55.490  47.340  67.090  1.00  0.00           C
ATOM   3809  HB  VAL A 236      56.280  47.460  67.870  1.00  0.00           H
ATOM   3810  CG1 VAL A 236      55.930  48.180  65.830  1.00  0.00           C
ATOM   3811 HG11 VAL A 236      57.040  48.280  65.870  1.00  0.00           H
ATOM   3812 HG12 VAL A 236      55.310  49.090  65.700  1.00  0.00           H
ATOM   3813 HG13 VAL A 236      55.660  47.510  64.980  1.00  0.00           H
ATOM   3814  CG2 VAL A 236      54.140  47.860  67.650  1.00  0.00           C
ATOM   3815 HG21 VAL A 236      53.320  47.630  66.930  1.00  0.00           H
ATOM   3816 HG22 VAL A 236      54.060  48.970  67.730  1.00  0.00           H
ATOM   3817 HG23 VAL A 236      53.880  47.390  68.630  1.00  0.00           H
ATOM   3818  C   VAL A 236      56.650  45.300  65.890  1.00  0.00           C
ATOM   3819  O   VAL A 236      56.500  45.330  64.630  1.00  0.00           O
ATOM   3820  N   ALA A 237      57.820  44.790  66.460  1.00  0.00           N
ATOM   3821  HN  ALA A 237      57.880  44.730  67.450  1.00  0.00           H
ATOM   3822  CA  ALA A 237      58.910  44.200  65.640  1.00  0.00           C
ATOM   3823  HA  ALA A 237      59.240  44.880  64.870  1.00  0.00           H
ATOM   3824  CB  ALA A 237      59.990  43.920  66.780  1.00  0.00           C
ATOM   3825  HB1 ALA A 237      60.940  43.460  66.460  1.00  0.00           H
ATOM   3826  HB2 ALA A 237      59.530  43.260  67.530  1.00  0.00           H
ATOM   3827  HB3 ALA A 237      60.150  44.930  67.220  1.00  0.00           H
ATOM   3828  C   ALA A 237      58.520  42.870  64.950  1.00  0.00           C
ATOM   3829  O   ALA A 237      58.920  42.570  63.770  1.00  0.00           O
ATOM   3830  N   ILE A 238      57.800  41.920  65.570  1.00  0.00           N
ATOM   3831  HN  ILE A 238      57.520  42.060  66.520  1.00  0.00           H
ATOM   3832  CA  ILE A 238      57.440  40.680  64.960  1.00  0.00           C
ATOM   3833  HA  ILE A 238      58.280  40.350  64.370  1.00  0.00           H
ATOM   3834  CB  ILE A 238      57.140  39.490  65.910  1.00  0.00           C
ATOM   3835  HB  ILE A 238      58.110  39.300  66.410  1.00  0.00           H
ATOM   3836  CG2 ILE A 238      55.950  39.870  66.870  1.00  0.00           C
ATOM   3837 HG21 ILE A 238      56.320  40.660  67.560  1.00  0.00           H
ATOM   3838 HG22 ILE A 238      55.580  38.950  67.360  1.00  0.00           H
ATOM   3839 HG23 ILE A 238      55.040  40.230  66.320  1.00  0.00           H
ATOM   3840  CG1 ILE A 238      56.750  38.100  65.250  1.00  0.00           C
ATOM   3841 HG11 ILE A 238      55.850  38.110  64.600  1.00  0.00           H
ATOM   3842 HG12 ILE A 238      56.500  37.390  66.070  1.00  0.00           H
ATOM   3843  CD  ILE A 238      57.810  37.460  64.340  1.00  0.00           C
ATOM   3844  HD1 ILE A 238      57.560  36.420  64.050  1.00  0.00           H
ATOM   3845  HD2 ILE A 238      58.820  37.490  64.820  1.00  0.00           H
ATOM   3846  HD3 ILE A 238      57.970  37.980  63.380  1.00  0.00           H
ATOM   3847  C   ILE A 238      56.360  40.820  63.940  1.00  0.00           C
ATOM   3848  O   ILE A 238      56.430  40.120  62.930  1.00  0.00           O
ATOM   3849  N   VAL A 239      55.490  41.800  64.120  1.00  0.00           N
ATOM   3850  HN  VAL A 239      55.450  42.240  65.010  1.00  0.00           H
ATOM   3851  CA  VAL A 239      54.520  42.090  63.030  1.00  0.00           C
ATOM   3852  HA  VAL A 239      54.110  41.130  62.740  1.00  0.00           H
ATOM   3853  CB  VAL A 239      53.260  42.960  63.340  1.00  0.00           C
ATOM   3854  HB  VAL A 239      53.670  43.840  63.880  1.00  0.00           H
ATOM   3855  CG1 VAL A 239      52.370  43.390  62.100  1.00  0.00           C
ATOM   3856 HG11 VAL A 239      51.420  43.860  62.440  1.00  0.00           H
ATOM   3857 HG12 VAL A 239      52.000  42.560  61.470  1.00  0.00           H
ATOM   3858 HG13 VAL A 239      52.910  44.100  61.450  1.00  0.00           H
ATOM   3859  CG2 VAL A 239      52.310  42.260  64.320  1.00  0.00           C
ATOM   3860 HG21 VAL A 239      52.900  41.870  65.190  1.00  0.00           H
ATOM   3861 HG22 VAL A 239      51.790  41.430  63.810  1.00  0.00           H
ATOM   3862 HG23 VAL A 239      51.560  43.010  64.650  1.00  0.00           H
ATOM   3863  C   VAL A 239      55.300  42.650  61.780  1.00  0.00           C
ATOM   3864  O   VAL A 239      54.970  42.380  60.700  1.00  0.00           O
ATOM   3865  N   PHE A 240      56.190  43.560  62.020  1.00  0.00           N
ATOM   3866  HN  PHE A 240      56.250  44.010  62.910  1.00  0.00           H
ATOM   3867  CA  PHE A 240      57.010  44.080  60.890  1.00  0.00           C
ATOM   3868  HA  PHE A 240      56.330  44.450  60.140  1.00  0.00           H
ATOM   3869  CB  PHE A 240      57.950  45.270  61.280  1.00  0.00           C
ATOM   3870  HB1 PHE A 240      58.740  45.380  60.510  1.00  0.00           H
ATOM   3871  HB2 PHE A 240      58.550  45.100  62.200  1.00  0.00           H
ATOM   3872  CG  PHE A 240      57.290  46.640  61.490  1.00  0.00           C
ATOM   3873  CD1 PHE A 240      55.940  46.820  61.750  1.00  0.00           C
ATOM   3874  HD1 PHE A 240      55.220  46.020  61.790  1.00  0.00           H
ATOM   3875  CE1 PHE A 240      55.420  48.110  62.010  1.00  0.00           C
ATOM   3876  HE1 PHE A 240      54.390  48.270  62.280  1.00  0.00           H
ATOM   3877  CZ  PHE A 240      56.310  49.230  61.850  1.00  0.00           C
ATOM   3878  HZ  PHE A 240      55.870  50.220  61.930  1.00  0.00           H
ATOM   3879  CD2 PHE A 240      58.200  47.730  61.460  1.00  0.00           C
ATOM   3880  HD2 PHE A 240      59.240  47.590  61.180  1.00  0.00           H
ATOM   3881  CE2 PHE A 240      57.710  49.040  61.560  1.00  0.00           C
ATOM   3882  HE2 PHE A 240      58.260  49.930  61.290  1.00  0.00           H
ATOM   3883  C   PHE A 240      57.910  43.060  60.160  1.00  0.00           C
ATOM   3884  O   PHE A 240      58.170  43.280  58.990  1.00  0.00           O
ATOM   3885  N   VAL A 241      58.420  42.010  60.830  1.00  0.00           N
ATOM   3886  HN  VAL A 241      58.250  41.930  61.810  1.00  0.00           H
ATOM   3887  CA  VAL A 241      59.030  40.920  60.100  1.00  0.00           C
ATOM   3888  HA  VAL A 241      59.890  41.430  59.690  1.00  0.00           H
ATOM   3889  CB  VAL A 241      59.640  39.970  61.100  1.00  0.00           C
ATOM   3890  HB  VAL A 241      58.810  39.600  61.740  1.00  0.00           H
ATOM   3891  CG1 VAL A 241      60.180  38.780  60.310  1.00  0.00           C
ATOM   3892 HG11 VAL A 241      60.940  39.080  59.560  1.00  0.00           H
ATOM   3893 HG12 VAL A 241      59.360  38.350  59.720  1.00  0.00           H
ATOM   3894 HG13 VAL A 241      60.550  38.040  61.070  1.00  0.00           H
ATOM   3895  CG2 VAL A 241      60.890  40.610  61.800  1.00  0.00           C
ATOM   3896 HG21 VAL A 241      61.670  40.880  61.050  1.00  0.00           H
ATOM   3897 HG22 VAL A 241      61.350  39.870  62.490  1.00  0.00           H
ATOM   3898 HG23 VAL A 241      60.590  41.510  62.370  1.00  0.00           H
ATOM   3899  C   VAL A 241      58.110  40.230  59.140  1.00  0.00           C
ATOM   3900  O   VAL A 241      58.460  39.970  57.970  1.00  0.00           O
ATOM   3901  N   ILE A 242      56.890  39.910  59.520  1.00  0.00           N
ATOM   3902  HN  ILE A 242      56.610  40.190  60.440  1.00  0.00           H
ATOM   3903  CA  ILE A 242      55.930  39.240  58.640  1.00  0.00           C
ATOM   3904  HA  ILE A 242      56.420  38.550  57.970  1.00  0.00           H
ATOM   3905  CB  ILE A 242      54.720  38.610  59.390  1.00  0.00           C
ATOM   3906  HB  ILE A 242      53.950  39.300  59.780  1.00  0.00           H
ATOM   3907  CG2 ILE A 242      54.000  37.680  58.410  1.00  0.00           C
ATOM   3908 HG21 ILE A 242      54.600  37.050  57.720  1.00  0.00           H
ATOM   3909 HG22 ILE A 242      53.290  38.160  57.690  1.00  0.00           H
ATOM   3910 HG23 ILE A 242      53.330  36.990  58.960  1.00  0.00           H
ATOM   3911  CG1 ILE A 242      55.230  37.780  60.590  1.00  0.00           C
ATOM   3912 HG11 ILE A 242      54.400  37.530  61.280  1.00  0.00           H
ATOM   3913 HG12 ILE A 242      55.790  38.490  61.240  1.00  0.00           H
ATOM   3914  CD  ILE A 242      56.080  36.530  60.240  1.00  0.00           C
ATOM   3915  HD1 ILE A 242      55.450  35.830  59.660  1.00  0.00           H
ATOM   3916  HD2 ILE A 242      56.420  36.030  61.180  1.00  0.00           H
ATOM   3917  HD3 ILE A 242      57.010  36.950  59.790  1.00  0.00           H
ATOM   3918  C   ILE A 242      55.350  40.280  57.660  1.00  0.00           C
ATOM   3919  O   ILE A 242      55.250  40.140  56.410  1.00  0.00           O
ATOM   3920  N   CYS A 243      54.780  41.380  58.170  1.00  0.00           N
ATOM   3921  HN  CYS A 243      54.930  41.700  59.100  1.00  0.00           H
ATOM   3922  CA  CYS A 243      53.890  42.190  57.380  1.00  0.00           C
ATOM   3923  HA  CYS A 243      53.590  41.710  56.450  1.00  0.00           H
ATOM   3924  CB  CYS A 243      52.670  42.440  58.270  1.00  0.00           C
ATOM   3925  HB1 CYS A 243      51.990  42.950  57.550  1.00  0.00           H
ATOM   3926  HB2 CYS A 243      52.790  43.010  59.210  1.00  0.00           H
ATOM   3927  SG  CYS A 243      51.810  40.950  58.620  1.00  0.00           S
ATOM   3928  HG1 CYS A 243      52.160  40.880  59.900  1.00  0.00           H
ATOM   3929  C   CYS A 243      54.330  43.610  56.820  1.00  0.00           C
ATOM   3930  O   CYS A 243      53.570  44.290  56.110  1.00  0.00           O
ATOM   3931  N   PHE A 244      55.560  44.070  57.110  1.00  0.00           N
ATOM   3932  HN  PHE A 244      56.200  43.600  57.700  1.00  0.00           H
ATOM   3933  CA  PHE A 244      55.940  45.410  56.680  1.00  0.00           C
ATOM   3934  HA  PHE A 244      55.230  45.800  55.950  1.00  0.00           H
ATOM   3935  CB  PHE A 244      56.070  46.310  57.940  1.00  0.00           C
ATOM   3936  HB1 PHE A 244      56.740  45.950  58.750  1.00  0.00           H
ATOM   3937  HB2 PHE A 244      55.070  46.400  58.400  1.00  0.00           H
ATOM   3938  CG  PHE A 244      56.480  47.700  57.580  1.00  0.00           C
ATOM   3939  CD1 PHE A 244      57.840  48.030  57.480  1.00  0.00           C
ATOM   3940  HD1 PHE A 244      58.540  47.230  57.660  1.00  0.00           H
ATOM   3941  CE1 PHE A 244      58.210  49.340  57.160  1.00  0.00           C
ATOM   3942  HE1 PHE A 244      59.240  49.590  56.960  1.00  0.00           H
ATOM   3943  CZ  PHE A 244      57.260  50.350  56.850  1.00  0.00           C
ATOM   3944  HZ  PHE A 244      57.590  51.290  56.430  1.00  0.00           H
ATOM   3945  CD2 PHE A 244      55.480  48.740  57.430  1.00  0.00           C
ATOM   3946  HD2 PHE A 244      54.460  48.480  57.720  1.00  0.00           H
ATOM   3947  CE2 PHE A 244      55.890  50.050  57.050  1.00  0.00           C
ATOM   3948  HE2 PHE A 244      55.110  50.740  56.780  1.00  0.00           H
ATOM   3949  C   PHE A 244      57.350  45.240  55.870  1.00  0.00           C
ATOM   3950  O   PHE A 244      57.450  45.760  54.770  1.00  0.00           O
ATOM   3951  N   LEU A 245      58.380  44.530  56.390  1.00  0.00           N
ATOM   3952  HN  LEU A 245      58.320  44.170  57.320  1.00  0.00           H
ATOM   3953  CA  LEU A 245      59.690  44.500  55.810  1.00  0.00           C
ATOM   3954  HA  LEU A 245      59.990  45.470  55.410  1.00  0.00           H
ATOM   3955  CB  LEU A 245      60.750  44.300  56.890  1.00  0.00           C
ATOM   3956  HB1 LEU A 245      60.570  43.260  57.250  1.00  0.00           H
ATOM   3957  HB2 LEU A 245      60.530  44.950  57.770  1.00  0.00           H
ATOM   3958  CG  LEU A 245      62.250  44.300  56.430  1.00  0.00           C
ATOM   3959  HG  LEU A 245      62.290  43.450  55.700  1.00  0.00           H
ATOM   3960  CD1 LEU A 245      62.570  45.610  55.670  1.00  0.00           C
ATOM   3961 HD11 LEU A 245      63.590  45.480  55.230  1.00  0.00           H
ATOM   3962 HD12 LEU A 245      62.620  46.570  56.220  1.00  0.00           H
ATOM   3963 HD13 LEU A 245      61.850  45.760  54.830  1.00  0.00           H
ATOM   3964  CD2 LEU A 245      63.120  44.160  57.740  1.00  0.00           C
ATOM   3965 HD21 LEU A 245      63.030  45.080  58.370  1.00  0.00           H
ATOM   3966 HD22 LEU A 245      64.180  44.090  57.410  1.00  0.00           H
ATOM   3967 HD23 LEU A 245      62.790  43.290  58.340  1.00  0.00           H
ATOM   3968  C   LEU A 245      59.800  43.590  54.550  1.00  0.00           C
ATOM   3969  O   LEU A 245      60.540  43.990  53.660  1.00  0.00           O
ATOM   3970  N   PRO A 246      58.970  42.530  54.290  1.00  0.00           N
ATOM   3971  CD  PRO A 246      58.330  41.690  55.390  1.00  0.00           C
ATOM   3972  HD1 PRO A 246      57.250  41.880  55.600  1.00  0.00           H
ATOM   3973  HD2 PRO A 246      58.830  41.640  56.380  1.00  0.00           H
ATOM   3974  CA  PRO A 246      59.150  41.790  53.080  1.00  0.00           C
ATOM   3975  HA  PRO A 246      60.150  41.370  53.070  1.00  0.00           H
ATOM   3976  CB  PRO A 246      58.350  40.480  53.280  1.00  0.00           C
ATOM   3977  HB1 PRO A 246      58.710  39.600  52.690  1.00  0.00           H
ATOM   3978  HB2 PRO A 246      57.310  40.690  53.000  1.00  0.00           H
ATOM   3979  CG  PRO A 246      58.390  40.240  54.750  1.00  0.00           C
ATOM   3980  HG1 PRO A 246      57.520  39.620  55.060  1.00  0.00           H
ATOM   3981  HG2 PRO A 246      59.310  39.820  55.200  1.00  0.00           H
ATOM   3982  C   PRO A 246      58.800  42.460  51.840  1.00  0.00           C
ATOM   3983  O   PRO A 246      59.530  42.350  50.900  1.00  0.00           O
ATOM   3984  N   SER A 247      57.730  43.260  51.750  1.00  0.00           N
ATOM   3985  HN  SER A 247      57.210  43.560  52.550  1.00  0.00           H
ATOM   3986  CA  SER A 247      57.310  43.940  50.550  1.00  0.00           C
ATOM   3987  HA  SER A 247      56.960  43.300  49.740  1.00  0.00           H
ATOM   3988  CB  SER A 247      56.030  44.780  50.720  1.00  0.00           C
ATOM   3989  HB1 SER A 247      55.140  44.130  50.810  1.00  0.00           H
ATOM   3990  HB2 SER A 247      55.860  45.400  49.820  1.00  0.00           H
ATOM   3991  OG  SER A 247      56.170  45.570  51.870  1.00  0.00           O
ATOM   3992  HG1 SER A 247      55.370  45.390  52.380  1.00  0.00           H
ATOM   3993  C   SER A 247      58.390  44.930  50.040  1.00  0.00           C
ATOM   3994  O   SER A 247      58.480  45.210  48.860  1.00  0.00           O
ATOM   3995  N   VAL A 248      59.150  45.510  50.990  1.00  0.00           N
ATOM   3996  HN  VAL A 248      58.790  45.350  51.910  1.00  0.00           H
ATOM   3997  CA  VAL A 248      60.280  46.360  50.800  1.00  0.00           C
ATOM   3998  HA  VAL A 248      60.070  47.110  50.060  1.00  0.00           H
ATOM   3999  CB  VAL A 248      60.690  47.040  52.110  1.00  0.00           C
ATOM   4000  HB  VAL A 248      60.730  46.220  52.860  1.00  0.00           H
ATOM   4001  CG1 VAL A 248      62.060  47.900  52.200  1.00  0.00           C
ATOM   4002 HG11 VAL A 248      62.100  48.340  53.220  1.00  0.00           H
ATOM   4003 HG12 VAL A 248      61.900  48.730  51.470  1.00  0.00           H
ATOM   4004 HG13 VAL A 248      62.870  47.210  51.910  1.00  0.00           H
ATOM   4005  CG2 VAL A 248      59.520  47.920  52.500  1.00  0.00           C
ATOM   4006 HG21 VAL A 248      59.880  48.420  53.420  1.00  0.00           H
ATOM   4007 HG22 VAL A 248      58.620  47.340  52.800  1.00  0.00           H
ATOM   4008 HG23 VAL A 248      59.180  48.720  51.800  1.00  0.00           H
ATOM   4009  C   VAL A 248      61.460  45.590  50.320  1.00  0.00           C
ATOM   4010  O   VAL A 248      62.000  45.900  49.300  1.00  0.00           O
ATOM   4011  N   VAL A 249      61.760  44.380  50.920  1.00  0.00           N
ATOM   4012  HN  VAL A 249      61.310  44.170  51.780  1.00  0.00           H
ATOM   4013  CA  VAL A 249      62.920  43.570  50.440  1.00  0.00           C
ATOM   4014  HA  VAL A 249      63.700  44.280  50.230  1.00  0.00           H
ATOM   4015  CB  VAL A 249      63.340  42.570  51.530  1.00  0.00           C
ATOM   4016  HB  VAL A 249      62.500  41.940  51.880  1.00  0.00           H
ATOM   4017  CG1 VAL A 249      64.470  41.710  50.910  1.00  0.00           C
ATOM   4018 HG11 VAL A 249      65.220  42.500  50.630  1.00  0.00           H
ATOM   4019 HG12 VAL A 249      64.040  41.120  50.070  1.00  0.00           H
ATOM   4020 HG13 VAL A 249      64.810  40.900  51.590  1.00  0.00           H
ATOM   4021  CG2 VAL A 249      63.970  43.280  52.700  1.00  0.00           C
ATOM   4022 HG21 VAL A 249      63.140  43.800  53.230  1.00  0.00           H
ATOM   4023 HG22 VAL A 249      64.640  44.110  52.410  1.00  0.00           H
ATOM   4024 HG23 VAL A 249      64.480  42.590  53.390  1.00  0.00           H
ATOM   4025  C   VAL A 249      62.570  42.900  49.050  1.00  0.00           C
ATOM   4026  O   VAL A 249      63.390  42.970  48.080  1.00  0.00           O
ATOM   4027  N   VAL A 250      61.400  42.260  48.830  1.00  0.00           N
ATOM   4028  HN  VAL A 250      60.810  42.180  49.630  1.00  0.00           H
ATOM   4029  CA  VAL A 250      60.930  41.790  47.560  1.00  0.00           C
ATOM   4030  HA  VAL A 250      61.450  40.930  47.180  1.00  0.00           H
ATOM   4031  CB  VAL A 250      59.440  41.330  47.700  1.00  0.00           C
ATOM   4032  HB  VAL A 250      58.680  42.010  48.150  1.00  0.00           H
ATOM   4033  CG1 VAL A 250      58.850  41.010  46.290  1.00  0.00           C
ATOM   4034 HG11 VAL A 250      59.600  40.440  45.700  1.00  0.00           H
ATOM   4035 HG12 VAL A 250      58.490  41.910  45.740  1.00  0.00           H
ATOM   4036 HG13 VAL A 250      58.070  40.220  46.390  1.00  0.00           H
ATOM   4037  CG2 VAL A 250      59.430  40.080  48.610  1.00  0.00           C
ATOM   4038 HG21 VAL A 250      58.420  39.630  48.540  1.00  0.00           H
ATOM   4039 HG22 VAL A 250      59.560  40.360  49.680  1.00  0.00           H
ATOM   4040 HG23 VAL A 250      60.220  39.320  48.410  1.00  0.00           H
ATOM   4041  C   VAL A 250      60.860  42.870  46.480  1.00  0.00           C
ATOM   4042  O   VAL A 250      61.410  42.710  45.380  1.00  0.00           O
ATOM   4043  N   ARG A 251      60.410  44.100  46.800  1.00  0.00           N
ATOM   4044  HN  ARG A 251      59.900  44.430  47.590  1.00  0.00           H
ATOM   4045  CA  ARG A 251      60.650  45.260  45.980  1.00  0.00           C
ATOM   4046  HA  ARG A 251      60.070  45.100  45.080  1.00  0.00           H
ATOM   4047  CB  ARG A 251      60.070  46.510  46.680  1.00  0.00           C
ATOM   4048  HB1 ARG A 251      60.580  46.500  47.660  1.00  0.00           H
ATOM   4049  HB2 ARG A 251      59.010  46.510  47.030  1.00  0.00           H
ATOM   4050  CG  ARG A 251      60.310  47.880  46.010  1.00  0.00           C
ATOM   4051  HG1 ARG A 251      61.400  48.120  46.060  1.00  0.00           H
ATOM   4052  HG2 ARG A 251      59.740  48.640  46.580  1.00  0.00           H
ATOM   4053  CD  ARG A 251      59.920  48.040  44.520  1.00  0.00           C
ATOM   4054  HD1 ARG A 251      60.730  47.550  43.910  1.00  0.00           H
ATOM   4055  HD2 ARG A 251      60.040  49.110  44.250  1.00  0.00           H
ATOM   4056  NE  ARG A 251      58.510  47.590  44.230  1.00  0.00           N
ATOM   4057  HE  ARG A 251      57.810  47.870  44.890  1.00  0.00           H
ATOM   4058  CZ  ARG A 251      58.120  46.910  43.190  1.00  0.00           C
ATOM   4059  NH1 ARG A 251      58.920  46.600  42.200  1.00  0.00           N
ATOM   4060 HH11 ARG A 251      59.840  47.000  42.100  1.00  0.00           H
ATOM   4061 HH12 ARG A 251      58.490  46.200  41.390  1.00  0.00           H
ATOM   4062  NH2 ARG A 251      56.890  46.520  43.020  1.00  0.00           N
ATOM   4063 HH21 ARG A 251      56.260  46.540  43.790  1.00  0.00           H
ATOM   4064 HH22 ARG A 251      56.830  45.710  42.430  1.00  0.00           H
ATOM   4065  C   ARG A 251      62.140  45.530  45.600  1.00  0.00           C
ATOM   4066  O   ARG A 251      62.420  45.810  44.470  1.00  0.00           O
ATOM   4067  N   ILE A 252      63.110  45.410  46.530  1.00  0.00           N
ATOM   4068  HN  ILE A 252      62.970  45.330  47.510  1.00  0.00           H
ATOM   4069  CA  ILE A 252      64.550  45.560  46.210  1.00  0.00           C
ATOM   4070  HA  ILE A 252      64.680  46.390  45.530  1.00  0.00           H
ATOM   4071  CB  ILE A 252      65.330  45.670  47.500  1.00  0.00           C
ATOM   4072  HB  ILE A 252      65.140  44.900  48.280  1.00  0.00           H
ATOM   4073  CG2 ILE A 252      66.820  45.600  47.200  1.00  0.00           C
ATOM   4074 HG21 ILE A 252      67.380  46.010  48.070  1.00  0.00           H
ATOM   4075 HG22 ILE A 252      67.000  46.300  46.350  1.00  0.00           H
ATOM   4076 HG23 ILE A 252      67.200  44.590  46.940  1.00  0.00           H
ATOM   4077  CG1 ILE A 252      64.930  47.030  48.230  1.00  0.00           C
ATOM   4078 HG11 ILE A 252      63.830  47.210  48.180  1.00  0.00           H
ATOM   4079 HG12 ILE A 252      65.390  47.850  47.650  1.00  0.00           H
ATOM   4080  CD  ILE A 252      65.370  46.970  49.720  1.00  0.00           C
ATOM   4081  HD1 ILE A 252      66.420  46.620  49.800  1.00  0.00           H
ATOM   4082  HD2 ILE A 252      64.780  46.170  50.220  1.00  0.00           H
ATOM   4083  HD3 ILE A 252      65.170  48.000  50.120  1.00  0.00           H
ATOM   4084  C   ILE A 252      65.120  44.380  45.330  1.00  0.00           C
ATOM   4085  O   ILE A 252      66.080  44.510  44.510  1.00  0.00           O
ATOM   4086  N   ARG A 253      64.520  43.150  45.360  1.00  0.00           N
ATOM   4087  HN  ARG A 253      63.950  42.990  46.160  1.00  0.00           H
ATOM   4088  CA  ARG A 253      64.740  42.120  44.440  1.00  0.00           C
ATOM   4089  HA  ARG A 253      65.810  41.990  44.330  1.00  0.00           H
ATOM   4090  CB  ARG A 253      64.100  40.830  44.930  1.00  0.00           C
ATOM   4091  HB1 ARG A 253      63.010  41.020  45.080  1.00  0.00           H
ATOM   4092  HB2 ARG A 253      64.600  40.540  45.880  1.00  0.00           H
ATOM   4093  CG  ARG A 253      64.270  39.620  43.960  1.00  0.00           C
ATOM   4094  HG1 ARG A 253      63.700  39.770  43.020  1.00  0.00           H
ATOM   4095  HG2 ARG A 253      63.670  38.830  44.480  1.00  0.00           H
ATOM   4096  CD  ARG A 253      65.670  39.180  43.580  1.00  0.00           C
ATOM   4097  HD1 ARG A 253      66.250  38.970  44.510  1.00  0.00           H
ATOM   4098  HD2 ARG A 253      66.090  39.980  42.940  1.00  0.00           H
ATOM   4099  NE  ARG A 253      65.500  38.000  42.750  1.00  0.00           N
ATOM   4100  HE  ARG A 253      64.640  37.530  42.560  1.00  0.00           H
ATOM   4101  CZ  ARG A 253      66.490  37.450  42.110  1.00  0.00           C
ATOM   4102  NH1 ARG A 253      67.770  37.740  42.100  1.00  0.00           N
ATOM   4103 HH11 ARG A 253      68.130  38.320  42.820  1.00  0.00           H
ATOM   4104 HH12 ARG A 253      68.360  36.960  41.910  1.00  0.00           H
ATOM   4105  NH2 ARG A 253      66.240  36.240  41.640  1.00  0.00           N
ATOM   4106 HH21 ARG A 253      65.320  35.890  41.610  1.00  0.00           H
ATOM   4107 HH22 ARG A 253      66.820  35.970  40.880  1.00  0.00           H
ATOM   4108  C   ARG A 253      64.420  42.380  42.970  1.00  0.00           C
ATOM   4109  O   ARG A 253      65.180  42.070  42.080  1.00  0.00           O
ATOM   4110  N   ILE A 254      63.320  43.120  42.690  1.00  0.00           N
ATOM   4111  HN  ILE A 254      62.710  43.420  43.410  1.00  0.00           H
ATOM   4112  CA  ILE A 254      63.060  43.560  41.370  1.00  0.00           C
ATOM   4113  HA  ILE A 254      63.160  42.720  40.700  1.00  0.00           H
ATOM   4114  CB  ILE A 254      61.600  43.960  41.190  1.00  0.00           C
ATOM   4115  HB  ILE A 254      61.420  44.920  41.700  1.00  0.00           H
ATOM   4116  CG2 ILE A 254      61.330  44.110  39.720  1.00  0.00           C
ATOM   4117 HG21 ILE A 254      61.530  43.220  39.080  1.00  0.00           H
ATOM   4118 HG22 ILE A 254      61.870  44.970  39.270  1.00  0.00           H
ATOM   4119 HG23 ILE A 254      60.270  44.420  39.560  1.00  0.00           H
ATOM   4120  CG1 ILE A 254      60.660  42.900  41.860  1.00  0.00           C
ATOM   4121 HG11 ILE A 254      60.810  42.940  42.950  1.00  0.00           H
ATOM   4122 HG12 ILE A 254      61.060  41.890  41.620  1.00  0.00           H
ATOM   4123  CD  ILE A 254      59.160  43.010  41.660  1.00  0.00           C
ATOM   4124  HD1 ILE A 254      58.830  43.110  40.600  1.00  0.00           H
ATOM   4125  HD2 ILE A 254      58.810  43.950  42.140  1.00  0.00           H
ATOM   4126  HD3 ILE A 254      58.550  42.190  42.100  1.00  0.00           H
ATOM   4127  C   ILE A 254      64.050  44.570  40.880  1.00  0.00           C
ATOM   4128  O   ILE A 254      64.470  44.550  39.740  1.00  0.00           O
ATOM   4129  N   PHE A 255      64.510  45.480  41.790  1.00  0.00           N
ATOM   4130  HN  PHE A 255      63.980  45.530  42.630  1.00  0.00           H
ATOM   4131  CA  PHE A 255      65.620  46.370  41.560  1.00  0.00           C
ATOM   4132  HA  PHE A 255      65.440  46.830  40.590  1.00  0.00           H
ATOM   4133  CB  PHE A 255      65.920  47.460  42.550  1.00  0.00           C
ATOM   4134  HB1 PHE A 255      66.880  48.010  42.390  1.00  0.00           H
ATOM   4135  HB2 PHE A 255      65.930  47.040  43.580  1.00  0.00           H
ATOM   4136  CG  PHE A 255      64.880  48.550  42.570  1.00  0.00           C
ATOM   4137  CD1 PHE A 255      64.910  49.270  41.380  1.00  0.00           C
ATOM   4138  HD1 PHE A 255      65.740  49.020  40.740  1.00  0.00           H
ATOM   4139  CE1 PHE A 255      64.000  50.290  41.120  1.00  0.00           C
ATOM   4140  HE1 PHE A 255      63.970  50.810  40.190  1.00  0.00           H
ATOM   4141  CZ  PHE A 255      63.090  50.670  42.140  1.00  0.00           C
ATOM   4142  HZ  PHE A 255      62.340  51.410  41.980  1.00  0.00           H
ATOM   4143  CD2 PHE A 255      63.940  48.920  43.520  1.00  0.00           C
ATOM   4144  HD2 PHE A 255      63.900  48.430  44.480  1.00  0.00           H
ATOM   4145  CE2 PHE A 255      63.120  50.030  43.360  1.00  0.00           C
ATOM   4146  HE2 PHE A 255      62.590  50.510  44.170  1.00  0.00           H
ATOM   4147  C   PHE A 255      66.980  45.700  41.260  1.00  0.00           C
ATOM   4148  O   PHE A 255      67.680  46.090  40.360  1.00  0.00           O
ATOM   4149  N   TRP A 256      67.380  44.740  42.010  1.00  0.00           N
ATOM   4150  HN  TRP A 256      66.910  44.460  42.850  1.00  0.00           H
ATOM   4151  CA  TRP A 256      68.470  43.910  41.670  1.00  0.00           C
ATOM   4152  HA  TRP A 256      69.290  44.590  41.560  1.00  0.00           H
ATOM   4153  CB  TRP A 256      68.680  42.840  42.800  1.00  0.00           C
ATOM   4154  HB1 TRP A 256      67.780  42.200  42.840  1.00  0.00           H
ATOM   4155  HB2 TRP A 256      68.740  43.380  43.770  1.00  0.00           H
ATOM   4156  CG  TRP A 256      69.820  41.940  42.640  1.00  0.00           C
ATOM   4157  CD1 TRP A 256      69.890  40.850  41.720  1.00  0.00           C
ATOM   4158  HD1 TRP A 256      69.100  40.690  41.000  1.00  0.00           H
ATOM   4159  NE1 TRP A 256      71.090  40.210  41.930  1.00  0.00           N
ATOM   4160  HE1 TRP A 256      71.580  39.550  41.390  1.00  0.00           H
ATOM   4161  CE2 TRP A 256      71.760  40.870  42.970  1.00  0.00           C
ATOM   4162  CD2 TRP A 256      71.010  41.910  43.430  1.00  0.00           C
ATOM   4163  CE3 TRP A 256      71.450  42.690  44.590  1.00  0.00           C
ATOM   4164  HE3 TRP A 256      70.750  43.430  44.940  1.00  0.00           H
ATOM   4165  CZ3 TRP A 256      72.650  42.360  45.220  1.00  0.00           C
ATOM   4166  HZ3 TRP A 256      72.910  42.820  46.150  1.00  0.00           H
ATOM   4167  CZ2 TRP A 256      72.950  40.470  43.680  1.00  0.00           C
ATOM   4168  HZ2 TRP A 256      73.510  39.620  43.300  1.00  0.00           H
ATOM   4169  CH2 TRP A 256      73.390  41.240  44.820  1.00  0.00           C
ATOM   4170  HH2 TRP A 256      74.300  41.070  45.370  1.00  0.00           H
ATOM   4171  C   TRP A 256      68.270  43.160  40.320  1.00  0.00           C
ATOM   4172  O   TRP A 256      69.160  43.050  39.490  1.00  0.00           O
ATOM   4173  N   LEU A 257      67.080  42.620  39.880  1.00  0.00           N
ATOM   4174  HN  LEU A 257      66.230  42.760  40.370  1.00  0.00           H
ATOM   4175  CA  LEU A 257      66.920  42.010  38.620  1.00  0.00           C
ATOM   4176  HA  LEU A 257      67.760  41.360  38.420  1.00  0.00           H
ATOM   4177  CB  LEU A 257      65.650  41.100  38.520  1.00  0.00           C
ATOM   4178  HB1 LEU A 257      65.480  40.720  37.500  1.00  0.00           H
ATOM   4179  HB2 LEU A 257      64.750  41.710  38.790  1.00  0.00           H
ATOM   4180  CG  LEU A 257      65.650  39.810  39.400  1.00  0.00           C
ATOM   4181  HG  LEU A 257      65.990  40.080  40.420  1.00  0.00           H
ATOM   4182  CD1 LEU A 257      64.280  39.190  39.420  1.00  0.00           C
ATOM   4183 HD11 LEU A 257      63.540  39.880  39.870  1.00  0.00           H
ATOM   4184 HD12 LEU A 257      64.320  38.290  40.060  1.00  0.00           H
ATOM   4185 HD13 LEU A 257      63.980  38.820  38.420  1.00  0.00           H
ATOM   4186  CD2 LEU A 257      66.700  38.830  38.870  1.00  0.00           C
ATOM   4187 HD21 LEU A 257      67.720  39.280  38.930  1.00  0.00           H
ATOM   4188 HD22 LEU A 257      66.610  38.740  37.760  1.00  0.00           H
ATOM   4189 HD23 LEU A 257      66.790  37.830  39.310  1.00  0.00           H
ATOM   4190  C   LEU A 257      66.950  42.920  37.460  1.00  0.00           C
ATOM   4191  O   LEU A 257      67.600  42.600  36.450  1.00  0.00           O
ATOM   4192  N   LEU A 258      66.360  44.160  37.630  1.00  0.00           N
ATOM   4193  HN  LEU A 258      65.870  44.320  38.480  1.00  0.00           H
ATOM   4194  CA  LEU A 258      66.470  45.210  36.690  1.00  0.00           C
ATOM   4195  HA  LEU A 258      66.110  44.820  35.750  1.00  0.00           H
ATOM   4196  CB  LEU A 258      65.690  46.440  37.120  1.00  0.00           C
ATOM   4197  HB1 LEU A 258      65.950  47.350  36.540  1.00  0.00           H
ATOM   4198  HB2 LEU A 258      65.950  46.580  38.190  1.00  0.00           H
ATOM   4199  CG  LEU A 258      64.190  46.320  37.070  1.00  0.00           C
ATOM   4200  HG  LEU A 258      63.900  45.320  37.450  1.00  0.00           H
ATOM   4201  CD1 LEU A 258      63.450  47.370  37.860  1.00  0.00           C
ATOM   4202 HD11 LEU A 258      63.860  48.370  37.610  1.00  0.00           H
ATOM   4203 HD12 LEU A 258      63.640  47.280  38.950  1.00  0.00           H
ATOM   4204 HD13 LEU A 258      62.350  47.270  37.730  1.00  0.00           H
ATOM   4205  CD2 LEU A 258      63.830  46.490  35.570  1.00  0.00           C
ATOM   4206 HD21 LEU A 258      64.170  45.610  34.980  1.00  0.00           H
ATOM   4207 HD22 LEU A 258      64.170  47.510  35.310  1.00  0.00           H
ATOM   4208 HD23 LEU A 258      62.720  46.570  35.580  1.00  0.00           H
ATOM   4209  C   LEU A 258      67.850  45.710  36.460  1.00  0.00           C
ATOM   4210  O   LEU A 258      68.380  45.770  35.350  1.00  0.00           O
ATOM   4211  N   HSD A 259      68.490  45.960  37.650  1.00  0.00           N
ATOM   4212  HN  HSD A 259      68.140  45.910  38.590  1.00  0.00           H
ATOM   4213  CA  HSD A 259      69.880  46.300  37.800  1.00  0.00           C
ATOM   4214  HA  HSD A 259      70.040  47.240  37.310  1.00  0.00           H
ATOM   4215  CB  HSD A 259      70.240  46.530  39.250  1.00  0.00           C
ATOM   4216  HB1 HSD A 259      70.070  45.500  39.640  1.00  0.00           H
ATOM   4217  HB2 HSD A 259      69.560  47.200  39.820  1.00  0.00           H
ATOM   4218  ND1 HSD A 259      72.500  47.780  39.250  1.00  0.00           N
ATOM   4219  HD1 HSD A 259      72.360  48.590  38.660  1.00  0.00           H
ATOM   4220  CG  HSD A 259      71.680  46.770  39.620  1.00  0.00           C
ATOM   4221  CE1 HSD A 259      73.740  47.460  39.650  1.00  0.00           C
ATOM   4222  HE1 HSD A 259      74.670  48.010  39.520  1.00  0.00           H
ATOM   4223  NE2 HSD A 259      73.820  46.330  40.310  1.00  0.00           N
ATOM   4224  CD2 HSD A 259      72.520  45.930  40.360  1.00  0.00           C
ATOM   4225  HD2 HSD A 259      72.310  45.000  40.880  1.00  0.00           H
ATOM   4226  C   HSD A 259      70.880  45.360  37.130  1.00  0.00           C
ATOM   4227  O   HSD A 259      71.720  45.730  36.300  1.00  0.00           O
ATOM   4228  N   THR A 260      70.850  44.120  37.520  1.00  0.00           N
ATOM   4229  HN  THR A 260      70.090  43.870  38.110  1.00  0.00           H
ATOM   4230  CA  THR A 260      71.810  43.140  36.990  1.00  0.00           C
ATOM   4231  HA  THR A 260      72.790  43.580  36.980  1.00  0.00           H
ATOM   4232  CB  THR A 260      71.990  41.830  37.790  1.00  0.00           C
ATOM   4233  HB  THR A 260      72.770  41.190  37.310  1.00  0.00           H
ATOM   4234  OG1 THR A 260      70.830  41.000  37.940  1.00  0.00           O
ATOM   4235  HG1 THR A 260      70.090  41.610  37.840  1.00  0.00           H
ATOM   4236  CG2 THR A 260      72.380  42.240  39.190  1.00  0.00           C
ATOM   4237 HG21 THR A 260      72.740  41.310  39.690  1.00  0.00           H
ATOM   4238 HG22 THR A 260      71.480  42.520  39.790  1.00  0.00           H
ATOM   4239 HG23 THR A 260      73.130  43.060  39.150  1.00  0.00           H
ATOM   4240  C   THR A 260      71.640  42.780  35.530  1.00  0.00           C
ATOM   4241  O   THR A 260      72.570  42.710  34.760  1.00  0.00           O
ATOM   4242  N   SER A 261      70.380  42.620  35.060  1.00  0.00           N
ATOM   4243  HN  SER A 261      69.600  42.560  35.670  1.00  0.00           H
ATOM   4244  CA  SER A 261      70.160  42.130  33.690  1.00  0.00           C
ATOM   4245  HA  SER A 261      70.780  41.270  33.560  1.00  0.00           H
ATOM   4246  CB  SER A 261      68.690  41.740  33.480  1.00  0.00           C
ATOM   4247  HB1 SER A 261      68.420  41.320  32.480  1.00  0.00           H
ATOM   4248  HB2 SER A 261      68.030  42.590  33.770  1.00  0.00           H
ATOM   4249  OG  SER A 261      68.280  40.840  34.480  1.00  0.00           O
ATOM   4250  HG1 SER A 261      67.890  41.330  35.210  1.00  0.00           H
ATOM   4251  C   SER A 261      70.480  43.100  32.650  1.00  0.00           C
ATOM   4252  O   SER A 261      70.200  44.290  32.860  1.00  0.00           O
ATOM   4253  N   GLY A 262      71.100  42.780  31.530  1.00  0.00           N
ATOM   4254  HN  GLY A 262      71.280  41.840  31.240  1.00  0.00           H
ATOM   4255  CA  GLY A 262      71.450  43.750  30.530  1.00  0.00           C
ATOM   4256  HA1 GLY A 262      72.100  43.130  29.930  1.00  0.00           H
ATOM   4257  HA2 GLY A 262      71.820  44.600  31.090  1.00  0.00           H
ATOM   4258  C   GLY A 262      70.310  44.160  29.670  1.00  0.00           C
ATOM   4259  O   GLY A 262      70.300  45.270  29.200  1.00  0.00           O
ATOM   4260  N   THR A 263      69.360  43.240  29.320  1.00  0.00           N
ATOM   4261  HN  THR A 263      69.350  42.290  29.650  1.00  0.00           H
ATOM   4262  CA  THR A 263      68.200  43.480  28.480  1.00  0.00           C
ATOM   4263  HA  THR A 263      67.990  44.510  28.280  1.00  0.00           H
ATOM   4264  CB  THR A 263      68.250  42.760  27.060  1.00  0.00           C
ATOM   4265  HB  THR A 263      68.210  41.660  27.130  1.00  0.00           H
ATOM   4266  OG1 THR A 263      69.450  43.100  26.320  1.00  0.00           O
ATOM   4267  HG1 THR A 263      70.130  43.320  26.970  1.00  0.00           H
ATOM   4268  CG2 THR A 263      67.160  43.260  26.100  1.00  0.00           C
ATOM   4269 HG21 THR A 263      67.380  42.780  25.120  1.00  0.00           H
ATOM   4270 HG22 THR A 263      67.020  44.360  26.000  1.00  0.00           H
ATOM   4271 HG23 THR A 263      66.180  42.850  26.440  1.00  0.00           H
ATOM   4272  C   THR A 263      66.960  42.850  29.060  1.00  0.00           C
ATOM   4273  O   THR A 263      66.970  41.690  29.470  1.00  0.00           O
ATOM   4274  N   GLN A 264      65.910  43.700  29.170  1.00  0.00           N
ATOM   4275  HN  GLN A 264      65.870  44.600  28.730  1.00  0.00           H
ATOM   4276  CA  GLN A 264      64.840  43.540  30.020  1.00  0.00           C
ATOM   4277  HA  GLN A 264      65.220  43.030  30.890  1.00  0.00           H
ATOM   4278  CB  GLN A 264      64.350  45.000  30.480  1.00  0.00           C
ATOM   4279  HB1 GLN A 264      63.550  44.940  31.250  1.00  0.00           H
ATOM   4280  HB2 GLN A 264      63.890  45.530  29.620  1.00  0.00           H
ATOM   4281  CG  GLN A 264      65.450  45.890  31.100  1.00  0.00           C
ATOM   4282  HG1 GLN A 264      65.110  46.920  31.390  1.00  0.00           H
ATOM   4283  HG2 GLN A 264      66.230  46.070  30.330  1.00  0.00           H
ATOM   4284  CD  GLN A 264      66.180  45.350  32.370  1.00  0.00           C
ATOM   4285  OE1 GLN A 264      65.550  44.920  33.300  1.00  0.00           O
ATOM   4286  NE2 GLN A 264      67.490  45.390  32.360  1.00  0.00           N
ATOM   4287 HE21 GLN A 264      67.990  45.140  33.190  1.00  0.00           H
ATOM   4288 HE22 GLN A 264      67.880  45.920  31.610  1.00  0.00           H
ATOM   4289  C   GLN A 264      63.660  42.870  29.510  1.00  0.00           C
ATOM   4290  O   GLN A 264      63.120  43.130  28.420  1.00  0.00           O
ATOM   4291  N   ASN A 265      63.210  41.870  30.310  1.00  0.00           N
ATOM   4292  HN  ASN A 265      63.800  41.680  31.080  1.00  0.00           H
ATOM   4293  CA  ASN A 265      61.990  41.100  30.190  1.00  0.00           C
ATOM   4294  HA  ASN A 265      61.360  41.570  29.470  1.00  0.00           H
ATOM   4295  CB  ASN A 265      62.380  39.660  29.680  1.00  0.00           C
ATOM   4296  HB1 ASN A 265      63.090  39.310  30.450  1.00  0.00           H
ATOM   4297  HB2 ASN A 265      63.010  39.770  28.770  1.00  0.00           H
ATOM   4298  CG  ASN A 265      61.240  38.720  29.560  1.00  0.00           C
ATOM   4299  OD1 ASN A 265      60.120  38.810  30.030  1.00  0.00           O
ATOM   4300  ND2 ASN A 265      61.440  37.640  28.760  1.00  0.00           N
ATOM   4301 HD21 ASN A 265      60.810  36.880  28.880  1.00  0.00           H
ATOM   4302 HD22 ASN A 265      62.190  37.680  28.090  1.00  0.00           H
ATOM   4303  C   ASN A 265      61.120  41.070  31.430  1.00  0.00           C
ATOM   4304  O   ASN A 265      61.520  40.470  32.460  1.00  0.00           O
ATOM   4305  N   CYS A 266      59.890  41.660  31.330  1.00  0.00           N
ATOM   4306  HN  CYS A 266      59.720  42.280  30.580  1.00  0.00           H
ATOM   4307  CA  CYS A 266      58.940  41.700  32.450  1.00  0.00           C
ATOM   4308  HA  CYS A 266      59.470  42.060  33.320  1.00  0.00           H
ATOM   4309  CB  CYS A 266      57.870  42.850  32.160  1.00  0.00           C
ATOM   4310  HB1 CYS A 266      58.440  43.800  32.170  1.00  0.00           H
ATOM   4311  HB2 CYS A 266      57.220  42.780  33.060  1.00  0.00           H
ATOM   4312  SG  CYS A 266      56.920  42.640  30.650  1.00  0.00           S
ATOM   4313  C   CYS A 266      58.170  40.460  32.770  1.00  0.00           C
ATOM   4314  O   CYS A 266      57.790  40.270  33.910  1.00  0.00           O
ATOM   4315  N   GLU A 267      58.010  39.520  31.830  1.00  0.00           N
ATOM   4316  HN  GLU A 267      58.390  39.620  30.900  1.00  0.00           H
ATOM   4317  CA  GLU A 267      57.360  38.210  32.030  1.00  0.00           C
ATOM   4318  HA  GLU A 267      56.370  38.430  32.410  1.00  0.00           H
ATOM   4319  CB  GLU A 267      57.040  37.580  30.680  1.00  0.00           C
ATOM   4320  HB1 GLU A 267      56.660  36.540  30.810  1.00  0.00           H
ATOM   4321  HB2 GLU A 267      57.930  37.610  30.030  1.00  0.00           H
ATOM   4322  CG  GLU A 267      56.040  38.400  29.860  1.00  0.00           C
ATOM   4323  HG1 GLU A 267      56.460  39.420  29.820  1.00  0.00           H
ATOM   4324  HG2 GLU A 267      55.120  38.630  30.440  1.00  0.00           H
ATOM   4325  CD  GLU A 267      55.720  37.880  28.450  1.00  0.00           C
ATOM   4326  OE1 GLU A 267      56.580  37.970  27.540  1.00  0.00           O
ATOM   4327  OE2 GLU A 267      54.620  37.360  28.200  1.00  0.00           O
ATOM   4328  C   GLU A 267      58.200  37.310  32.950  1.00  0.00           C
ATOM   4329  O   GLU A 267      57.710  36.500  33.720  1.00  0.00           O
ATOM   4330  N   VAL A 268      59.480  37.400  32.750  1.00  0.00           N
ATOM   4331  HN  VAL A 268      59.740  37.940  31.950  1.00  0.00           H
ATOM   4332  CA  VAL A 268      60.490  36.780  33.590  1.00  0.00           C
ATOM   4333  HA  VAL A 268      60.330  35.720  33.780  1.00  0.00           H
ATOM   4334  CB  VAL A 268      61.840  36.840  32.920  1.00  0.00           C
ATOM   4335  HB  VAL A 268      61.920  37.870  32.500  1.00  0.00           H
ATOM   4336  CG1 VAL A 268      63.050  36.530  33.880  1.00  0.00           C
ATOM   4337 HG11 VAL A 268      62.920  35.600  34.470  1.00  0.00           H
ATOM   4338 HG12 VAL A 268      63.230  37.340  34.620  1.00  0.00           H
ATOM   4339 HG13 VAL A 268      63.930  36.400  33.230  1.00  0.00           H
ATOM   4340  CG2 VAL A 268      61.850  35.980  31.660  1.00  0.00           C
ATOM   4341 HG21 VAL A 268      62.710  36.430  31.100  1.00  0.00           H
ATOM   4342 HG22 VAL A 268      60.900  36.100  31.110  1.00  0.00           H
ATOM   4343 HG23 VAL A 268      62.080  34.930  31.910  1.00  0.00           H
ATOM   4344  C   VAL A 268      60.470  37.290  35.030  1.00  0.00           C
ATOM   4345  O   VAL A 268      60.680  36.540  36.030  1.00  0.00           O
ATOM   4346  N   TYR A 269      60.010  38.600  35.200  1.00  0.00           N
ATOM   4347  HN  TYR A 269      60.010  39.230  34.420  1.00  0.00           H
ATOM   4348  CA  TYR A 269      59.920  39.230  36.540  1.00  0.00           C
ATOM   4349  HA  TYR A 269      60.730  38.800  37.100  1.00  0.00           H
ATOM   4350  CB  TYR A 269      60.290  40.770  36.430  1.00  0.00           C
ATOM   4351  HB1 TYR A 269      60.470  41.120  37.470  1.00  0.00           H
ATOM   4352  HB2 TYR A 269      59.470  41.360  35.980  1.00  0.00           H
ATOM   4353  CG  TYR A 269      61.520  41.160  35.720  1.00  0.00           C
ATOM   4354  CD1 TYR A 269      61.690  42.500  35.280  1.00  0.00           C
ATOM   4355  HD1 TYR A 269      60.830  43.160  35.230  1.00  0.00           H
ATOM   4356  CE1 TYR A 269      62.920  42.830  34.690  1.00  0.00           C
ATOM   4357  HE1 TYR A 269      63.120  43.870  34.460  1.00  0.00           H
ATOM   4358  CZ  TYR A 269      63.970  41.870  34.550  1.00  0.00           C
ATOM   4359  OH  TYR A 269      65.160  42.280  33.890  1.00  0.00           O
ATOM   4360  HH  TYR A 269      65.290  43.230  33.930  1.00  0.00           H
ATOM   4361  CD2 TYR A 269      62.640  40.240  35.690  1.00  0.00           C
ATOM   4362  HD2 TYR A 269      62.450  39.220  36.010  1.00  0.00           H
ATOM   4363  CE2 TYR A 269      63.820  40.570  34.980  1.00  0.00           C
ATOM   4364  HE2 TYR A 269      64.550  39.840  34.670  1.00  0.00           H
ATOM   4365  C   TYR A 269      58.520  39.040  37.180  1.00  0.00           C
ATOM   4366  O   TYR A 269      58.400  39.500  38.280  1.00  0.00           O
ATOM   4367  N   ARG A 270      57.530  38.430  36.490  1.00  0.00           N
ATOM   4368  HN  ARG A 270      57.760  38.140  35.560  1.00  0.00           H
ATOM   4369  CA  ARG A 270      56.190  38.300  37.050  1.00  0.00           C
ATOM   4370  HA  ARG A 270      55.840  39.330  37.200  1.00  0.00           H
ATOM   4371  CB  ARG A 270      55.300  37.940  35.850  1.00  0.00           C
ATOM   4372  HB1 ARG A 270      55.590  36.950  35.440  1.00  0.00           H
ATOM   4373  HB2 ARG A 270      55.470  38.740  35.090  1.00  0.00           H
ATOM   4374  CG  ARG A 270      53.790  37.930  36.160  1.00  0.00           C
ATOM   4375  HG1 ARG A 270      53.590  37.060  36.820  1.00  0.00           H
ATOM   4376  HG2 ARG A 270      53.150  37.750  35.260  1.00  0.00           H
ATOM   4377  CD  ARG A 270      53.210  39.130  36.950  1.00  0.00           C
ATOM   4378  HD1 ARG A 270      53.430  40.050  36.370  1.00  0.00           H
ATOM   4379  HD2 ARG A 270      53.610  39.330  37.970  1.00  0.00           H
ATOM   4380  NE  ARG A 270      51.770  38.970  36.990  1.00  0.00           N
ATOM   4381  HE  ARG A 270      51.320  38.320  36.380  1.00  0.00           H
ATOM   4382  CZ  ARG A 270      50.960  39.790  37.650  1.00  0.00           C
ATOM   4383  NH1 ARG A 270      51.440  40.810  38.370  1.00  0.00           N
ATOM   4384 HH11 ARG A 270      52.390  41.120  38.280  1.00  0.00           H
ATOM   4385 HH12 ARG A 270      50.840  41.190  39.080  1.00  0.00           H
ATOM   4386  NH2 ARG A 270      49.660  39.590  37.610  1.00  0.00           N
ATOM   4387 HH21 ARG A 270      49.110  40.340  37.970  1.00  0.00           H
ATOM   4388 HH22 ARG A 270      49.220  38.750  37.310  1.00  0.00           H
ATOM   4389  C   ARG A 270      55.930  37.420  38.310  1.00  0.00           C
ATOM   4390  O   ARG A 270      55.080  37.790  39.040  1.00  0.00           O
ATOM   4391  N   SER A 271      56.620  36.300  38.500  1.00  0.00           N
ATOM   4392  HN  SER A 271      57.440  36.140  37.940  1.00  0.00           H
ATOM   4393  CA  SER A 271      56.500  35.520  39.700  1.00  0.00           C
ATOM   4394  HA  SER A 271      55.450  35.320  39.800  1.00  0.00           H
ATOM   4395  CB  SER A 271      57.120  34.130  39.630  1.00  0.00           C
ATOM   4396  HB1 SER A 271      57.050  33.620  40.620  1.00  0.00           H
ATOM   4397  HB2 SER A 271      58.210  34.170  39.420  1.00  0.00           H
ATOM   4398  OG  SER A 271      56.510  33.300  38.690  1.00  0.00           O
ATOM   4399  HG1 SER A 271      56.760  33.580  37.810  1.00  0.00           H
ATOM   4400  C   SER A 271      56.980  36.220  40.910  1.00  0.00           C
ATOM   4401  O   SER A 271      56.330  36.190  41.940  1.00  0.00           O
ATOM   4402  N   VAL A 272      58.100  36.930  40.840  1.00  0.00           N
ATOM   4403  HN  VAL A 272      58.690  36.960  40.040  1.00  0.00           H
ATOM   4404  CA  VAL A 272      58.530  37.800  41.950  1.00  0.00           C
ATOM   4405  HA  VAL A 272      58.500  37.270  42.880  1.00  0.00           H
ATOM   4406  CB  VAL A 272      60.010  38.140  41.790  1.00  0.00           C
ATOM   4407  HB  VAL A 272      60.580  37.200  41.730  1.00  0.00           H
ATOM   4408  CG1 VAL A 272      60.460  38.970  40.530  1.00  0.00           C
ATOM   4409 HG11 VAL A 272      61.560  39.120  40.660  1.00  0.00           H
ATOM   4410 HG12 VAL A 272      59.950  39.960  40.450  1.00  0.00           H
ATOM   4411 HG13 VAL A 272      60.300  38.380  39.610  1.00  0.00           H
ATOM   4412  CG2 VAL A 272      60.480  38.860  43.100  1.00  0.00           C
ATOM   4413 HG21 VAL A 272      59.970  39.850  43.140  1.00  0.00           H
ATOM   4414 HG22 VAL A 272      61.590  38.910  43.050  1.00  0.00           H
ATOM   4415 HG23 VAL A 272      60.180  38.290  44.000  1.00  0.00           H
ATOM   4416  C   VAL A 272      57.500  39.030  42.120  1.00  0.00           C
ATOM   4417  O   VAL A 272      56.970  39.410  43.210  1.00  0.00           O
ATOM   4418  N   ASP A 273      57.040  39.580  40.940  1.00  0.00           N
ATOM   4419  HN  ASP A 273      57.300  39.290  40.030  1.00  0.00           H
ATOM   4420  CA  ASP A 273      55.960  40.620  41.040  1.00  0.00           C
ATOM   4421  HA  ASP A 273      56.350  41.440  41.610  1.00  0.00           H
ATOM   4422  CB  ASP A 273      55.750  41.070  39.620  1.00  0.00           C
ATOM   4423  HB1 ASP A 273      55.480  40.180  39.000  1.00  0.00           H
ATOM   4424  HB2 ASP A 273      56.640  41.540  39.160  1.00  0.00           H
ATOM   4425  CG  ASP A 273      54.700  42.110  39.450  1.00  0.00           C
ATOM   4426  OD1 ASP A 273      53.880  41.890  38.530  1.00  0.00           O
ATOM   4427  OD2 ASP A 273      54.630  43.110  40.230  1.00  0.00           O
ATOM   4428  C   ASP A 273      54.630  39.990  41.670  1.00  0.00           C
ATOM   4429  O   ASP A 273      53.980  40.710  42.410  1.00  0.00           O
ATOM   4430  N   LEU A 274      54.260  38.670  41.440  1.00  0.00           N
ATOM   4431  HN  LEU A 274      54.770  38.120  40.780  1.00  0.00           H
ATOM   4432  CA  LEU A 274      53.200  37.950  42.150  1.00  0.00           C
ATOM   4433  HA  LEU A 274      52.350  38.600  42.060  1.00  0.00           H
ATOM   4434  CB  LEU A 274      52.900  36.600  41.370  1.00  0.00           C
ATOM   4435  HB1 LEU A 274      52.190  36.090  42.040  1.00  0.00           H
ATOM   4436  HB2 LEU A 274      53.780  35.960  41.160  1.00  0.00           H
ATOM   4437  CG  LEU A 274      52.180  36.870  40.050  1.00  0.00           C
ATOM   4438  HG  LEU A 274      52.840  37.360  39.300  1.00  0.00           H
ATOM   4439  CD1 LEU A 274      51.760  35.550  39.400  1.00  0.00           C
ATOM   4440 HD11 LEU A 274      52.620  34.850  39.480  1.00  0.00           H
ATOM   4441 HD12 LEU A 274      51.450  35.680  38.340  1.00  0.00           H
ATOM   4442 HD13 LEU A 274      50.950  35.040  39.970  1.00  0.00           H
ATOM   4443  CD2 LEU A 274      50.890  37.710  40.180  1.00  0.00           C
ATOM   4444 HD21 LEU A 274      50.270  37.350  41.040  1.00  0.00           H
ATOM   4445 HD22 LEU A 274      50.230  37.480  39.320  1.00  0.00           H
ATOM   4446 HD23 LEU A 274      51.010  38.810  40.250  1.00  0.00           H
ATOM   4447  C   LEU A 274      53.420  37.910  43.650  1.00  0.00           C
ATOM   4448  O   LEU A 274      52.420  38.150  44.340  1.00  0.00           O
ATOM   4449  N   ALA A 275      54.690  37.610  44.180  1.00  0.00           N
ATOM   4450  HN  ALA A 275      55.350  37.410  43.460  1.00  0.00           H
ATOM   4451  CA  ALA A 275      55.020  37.750  45.590  1.00  0.00           C
ATOM   4452  HA  ALA A 275      54.320  37.190  46.180  1.00  0.00           H
ATOM   4453  CB  ALA A 275      56.440  37.270  45.820  1.00  0.00           C
ATOM   4454  HB1 ALA A 275      56.710  36.240  45.500  1.00  0.00           H
ATOM   4455  HB2 ALA A 275      56.680  37.350  46.910  1.00  0.00           H
ATOM   4456  HB3 ALA A 275      57.170  37.990  45.390  1.00  0.00           H
ATOM   4457  C   ALA A 275      54.900  39.170  46.110  1.00  0.00           C
ATOM   4458  O   ALA A 275      54.470  39.400  47.270  1.00  0.00           O
ATOM   4459  N   PHE A 276      55.240  40.200  45.380  1.00  0.00           N
ATOM   4460  HN  PHE A 276      55.670  40.110  44.480  1.00  0.00           H
ATOM   4461  CA  PHE A 276      55.020  41.630  45.750  1.00  0.00           C
ATOM   4462  HA  PHE A 276      55.530  41.820  46.680  1.00  0.00           H
ATOM   4463  CB  PHE A 276      55.630  42.570  44.650  1.00  0.00           C
ATOM   4464  HB1 PHE A 276      55.150  42.230  43.700  1.00  0.00           H
ATOM   4465  HB2 PHE A 276      56.700  42.300  44.550  1.00  0.00           H
ATOM   4466  CG  PHE A 276      55.380  44.080  44.910  1.00  0.00           C
ATOM   4467  CD1 PHE A 276      56.170  44.730  45.930  1.00  0.00           C
ATOM   4468  HD1 PHE A 276      56.910  44.270  46.560  1.00  0.00           H
ATOM   4469  CE1 PHE A 276      55.780  46.070  46.210  1.00  0.00           C
ATOM   4470  HE1 PHE A 276      56.380  46.610  46.940  1.00  0.00           H
ATOM   4471  CZ  PHE A 276      54.740  46.690  45.520  1.00  0.00           C
ATOM   4472  HZ  PHE A 276      54.450  47.690  45.810  1.00  0.00           H
ATOM   4473  CD2 PHE A 276      54.430  44.790  44.150  1.00  0.00           C
ATOM   4474  HD2 PHE A 276      53.930  44.190  43.410  1.00  0.00           H
ATOM   4475  CE2 PHE A 276      54.050  46.070  44.480  1.00  0.00           C
ATOM   4476  HE2 PHE A 276      53.330  46.660  43.920  1.00  0.00           H
ATOM   4477  C   PHE A 276      53.590  41.990  46.010  1.00  0.00           C
ATOM   4478  O   PHE A 276      53.270  42.730  46.940  1.00  0.00           O
ATOM   4479  N   PHE A 277      52.720  41.520  45.130  1.00  0.00           N
ATOM   4480  HN  PHE A 277      52.920  40.970  44.320  1.00  0.00           H
ATOM   4481  CA  PHE A 277      51.310  41.550  45.290  1.00  0.00           C
ATOM   4482  HA  PHE A 277      51.160  42.610  45.400  1.00  0.00           H
ATOM   4483  CB  PHE A 277      50.570  41.090  44.000  1.00  0.00           C
ATOM   4484  HB1 PHE A 277      51.110  40.260  43.490  1.00  0.00           H
ATOM   4485  HB2 PHE A 277      50.700  41.960  43.320  1.00  0.00           H
ATOM   4486  CG  PHE A 277      49.080  40.690  44.080  1.00  0.00           C
ATOM   4487  CD1 PHE A 277      48.630  39.440  44.550  1.00  0.00           C
ATOM   4488  HD1 PHE A 277      49.320  38.760  45.040  1.00  0.00           H
ATOM   4489  CE1 PHE A 277      47.270  39.050  44.470  1.00  0.00           C
ATOM   4490  HE1 PHE A 277      46.980  38.160  45.000  1.00  0.00           H
ATOM   4491  CZ  PHE A 277      46.380  40.050  43.980  1.00  0.00           C
ATOM   4492  HZ  PHE A 277      45.310  39.840  44.050  1.00  0.00           H
ATOM   4493  CD2 PHE A 277      48.050  41.530  43.480  1.00  0.00           C
ATOM   4494  HD2 PHE A 277      48.380  42.520  43.180  1.00  0.00           H
ATOM   4495  CE2 PHE A 277      46.730  41.280  43.490  1.00  0.00           C
ATOM   4496  HE2 PHE A 277      45.980  41.920  43.050  1.00  0.00           H
ATOM   4497  C   PHE A 277      50.700  40.940  46.630  1.00  0.00           C
ATOM   4498  O   PHE A 277      50.060  41.660  47.420  1.00  0.00           O
ATOM   4499  N   ILE A 278      50.990  39.690  46.940  1.00  0.00           N
ATOM   4500  HN  ILE A 278      51.440  39.040  46.330  1.00  0.00           H
ATOM   4501  CA  ILE A 278      50.600  39.020  48.160  1.00  0.00           C
ATOM   4502  HA  ILE A 278      49.550  39.190  48.290  1.00  0.00           H
ATOM   4503  CB  ILE A 278      51.000  37.540  48.170  1.00  0.00           C
ATOM   4504  HB  ILE A 278      52.050  37.370  47.850  1.00  0.00           H
ATOM   4505  CG2 ILE A 278      50.880  36.740  49.450  1.00  0.00           C
ATOM   4506 HG21 ILE A 278      51.510  37.100  50.290  1.00  0.00           H
ATOM   4507 HG22 ILE A 278      51.200  35.680  49.380  1.00  0.00           H
ATOM   4508 HG23 ILE A 278      49.840  36.790  49.810  1.00  0.00           H
ATOM   4509  CG1 ILE A 278      50.200  36.790  47.120  1.00  0.00           C
ATOM   4510 HG11 ILE A 278      50.350  35.700  47.290  1.00  0.00           H
ATOM   4511 HG12 ILE A 278      50.680  36.980  46.130  1.00  0.00           H
ATOM   4512  CD  ILE A 278      48.670  36.930  47.170  1.00  0.00           C
ATOM   4513  HD1 ILE A 278      48.150  36.500  46.300  1.00  0.00           H
ATOM   4514  HD2 ILE A 278      48.400  37.990  47.330  1.00  0.00           H
ATOM   4515  HD3 ILE A 278      48.270  36.330  48.020  1.00  0.00           H
ATOM   4516  C   ILE A 278      51.270  39.660  49.340  1.00  0.00           C
ATOM   4517  O   ILE A 278      50.670  40.000  50.380  1.00  0.00           O
ATOM   4518  N   THR A 279      52.600  39.950  49.210  1.00  0.00           N
ATOM   4519  HN  THR A 279      53.120  39.740  48.390  1.00  0.00           H
ATOM   4520  CA  THR A 279      53.340  40.570  50.350  1.00  0.00           C
ATOM   4521  HA  THR A 279      53.030  40.030  51.240  1.00  0.00           H
ATOM   4522  CB  THR A 279      54.870  40.530  50.270  1.00  0.00           C
ATOM   4523  HB  THR A 279      55.390  41.140  51.050  1.00  0.00           H
ATOM   4524  OG1 THR A 279      55.350  41.060  49.120  1.00  0.00           O
ATOM   4525  HG1 THR A 279      54.890  40.620  48.400  1.00  0.00           H
ATOM   4526  CG2 THR A 279      55.280  39.000  50.410  1.00  0.00           C
ATOM   4527 HG21 THR A 279      54.750  38.340  49.690  1.00  0.00           H
ATOM   4528 HG22 THR A 279      54.950  38.670  51.410  1.00  0.00           H
ATOM   4529 HG23 THR A 279      56.380  38.820  50.390  1.00  0.00           H
ATOM   4530  C   THR A 279      53.040  41.970  50.740  1.00  0.00           C
ATOM   4531  O   THR A 279      53.270  42.310  51.900  1.00  0.00           O
ATOM   4532  N   LEU A 280      52.460  42.820  49.880  1.00  0.00           N
ATOM   4533  HN  LEU A 280      52.620  42.700  48.900  1.00  0.00           H
ATOM   4534  CA  LEU A 280      52.060  44.180  50.160  1.00  0.00           C
ATOM   4535  HA  LEU A 280      52.760  44.640  50.840  1.00  0.00           H
ATOM   4536  CB  LEU A 280      52.100  44.960  48.850  1.00  0.00           C
ATOM   4537  HB1 LEU A 280      51.600  44.520  47.960  1.00  0.00           H
ATOM   4538  HB2 LEU A 280      53.170  45.010  48.580  1.00  0.00           H
ATOM   4539  CG  LEU A 280      51.580  46.410  48.930  1.00  0.00           C
ATOM   4540  HG  LEU A 280      50.550  46.440  49.340  1.00  0.00           H
ATOM   4541  CD1 LEU A 280      52.420  47.170  49.950  1.00  0.00           C
ATOM   4542 HD11 LEU A 280      52.460  46.790  50.990  1.00  0.00           H
ATOM   4543 HD12 LEU A 280      52.100  48.230  50.060  1.00  0.00           H
ATOM   4544 HD13 LEU A 280      53.460  47.200  49.570  1.00  0.00           H
ATOM   4545  CD2 LEU A 280      51.630  47.240  47.540  1.00  0.00           C
ATOM   4546 HD21 LEU A 280      51.380  46.470  46.780  1.00  0.00           H
ATOM   4547 HD22 LEU A 280      52.590  47.730  47.280  1.00  0.00           H
ATOM   4548 HD23 LEU A 280      50.900  48.070  47.630  1.00  0.00           H
ATOM   4549  C   LEU A 280      50.640  44.100  50.740  1.00  0.00           C
ATOM   4550  O   LEU A 280      50.300  44.940  51.590  1.00  0.00           O
ATOM   4551  N   SER A 281      49.850  43.040  50.400  1.00  0.00           N
ATOM   4552  HN  SER A 281      50.250  42.410  49.730  1.00  0.00           H
ATOM   4553  CA  SER A 281      48.460  42.840  50.860  1.00  0.00           C
ATOM   4554  HA  SER A 281      48.070  43.820  50.620  1.00  0.00           H
ATOM   4555  CB  SER A 281      47.780  41.720  50.130  1.00  0.00           C
ATOM   4556  HB1 SER A 281      48.150  40.710  50.410  1.00  0.00           H
ATOM   4557  HB2 SER A 281      47.960  41.840  49.040  1.00  0.00           H
ATOM   4558  OG  SER A 281      46.410  41.670  50.470  1.00  0.00           O
ATOM   4559  HG1 SER A 281      45.940  42.180  49.800  1.00  0.00           H
ATOM   4560  C   SER A 281      48.390  42.620  52.320  1.00  0.00           C
ATOM   4561  O   SER A 281      47.410  42.900  53.050  1.00  0.00           O
ATOM   4562  N   PHE A 282      49.540  42.230  52.930  1.00  0.00           N
ATOM   4563  HN  PHE A 282      50.350  41.950  52.420  1.00  0.00           H
ATOM   4564  CA  PHE A 282      49.780  42.060  54.320  1.00  0.00           C
ATOM   4565  HA  PHE A 282      48.880  41.530  54.560  1.00  0.00           H
ATOM   4566  CB  PHE A 282      51.120  41.350  54.570  1.00  0.00           C
ATOM   4567  HB1 PHE A 282      51.380  41.310  55.640  1.00  0.00           H
ATOM   4568  HB2 PHE A 282      51.930  41.830  53.980  1.00  0.00           H
ATOM   4569  CG  PHE A 282      51.220  39.990  54.000  1.00  0.00           C
ATOM   4570  CD1 PHE A 282      52.560  39.450  53.980  1.00  0.00           C
ATOM   4571  HD1 PHE A 282      53.410  40.040  54.280  1.00  0.00           H
ATOM   4572  CE1 PHE A 282      52.820  38.150  53.420  1.00  0.00           C
ATOM   4573  HE1 PHE A 282      53.840  37.830  53.300  1.00  0.00           H
ATOM   4574  CZ  PHE A 282      51.670  37.390  53.030  1.00  0.00           C
ATOM   4575  HZ  PHE A 282      51.820  36.370  52.710  1.00  0.00           H
ATOM   4576  CD2 PHE A 282      50.180  39.200  53.520  1.00  0.00           C
ATOM   4577  HD2 PHE A 282      49.200  39.630  53.590  1.00  0.00           H
ATOM   4578  CE2 PHE A 282      50.380  37.870  53.070  1.00  0.00           C
ATOM   4579  HE2 PHE A 282      49.640  37.190  52.680  1.00  0.00           H
ATOM   4580  C   PHE A 282      49.810  43.370  55.080  1.00  0.00           C
ATOM   4581  O   PHE A 282      49.340  43.290  56.240  1.00  0.00           O
ATOM   4582  N   THR A 283      50.040  44.560  54.500  1.00  0.00           N
ATOM   4583  HN  THR A 283      50.330  44.690  53.560  1.00  0.00           H
ATOM   4584  CA  THR A 283      49.760  45.880  55.140  1.00  0.00           C
ATOM   4585  HA  THR A 283      50.420  45.880  55.980  1.00  0.00           H
ATOM   4586  CB  THR A 283      50.330  47.120  54.360  1.00  0.00           C
ATOM   4587  HB  THR A 283      50.230  48.000  55.020  1.00  0.00           H
ATOM   4588  OG1 THR A 283      49.610  47.410  53.180  1.00  0.00           O
ATOM   4589  HG1 THR A 283      49.920  46.800  52.510  1.00  0.00           H
ATOM   4590  CG2 THR A 283      51.740  46.890  53.810  1.00  0.00           C
ATOM   4591 HG21 THR A 283      52.150  47.800  53.300  1.00  0.00           H
ATOM   4592 HG22 THR A 283      51.840  45.980  53.200  1.00  0.00           H
ATOM   4593 HG23 THR A 283      52.420  46.710  54.670  1.00  0.00           H
ATOM   4594  C   THR A 283      48.290  46.090  55.620  1.00  0.00           C
ATOM   4595  O   THR A 283      48.050  46.520  56.730  1.00  0.00           O
ATOM   4596  N   TYR A 284      47.340  45.780  54.760  1.00  0.00           N
ATOM   4597  HN  TYR A 284      47.530  45.620  53.800  1.00  0.00           H
ATOM   4598  CA  TYR A 284      45.940  45.990  55.010  1.00  0.00           C
ATOM   4599  HA  TYR A 284      45.840  47.040  55.270  1.00  0.00           H
ATOM   4600  CB  TYR A 284      45.000  45.790  53.820  1.00  0.00           C
ATOM   4601  HB1 TYR A 284      43.940  46.130  53.980  1.00  0.00           H
ATOM   4602  HB2 TYR A 284      44.970  44.710  53.530  1.00  0.00           H
ATOM   4603  CG  TYR A 284      45.500  46.500  52.580  1.00  0.00           C
ATOM   4604  CD1 TYR A 284      46.170  45.770  51.580  1.00  0.00           C
ATOM   4605  HD1 TYR A 284      46.220  44.690  51.640  1.00  0.00           H
ATOM   4606  CE1 TYR A 284      46.700  46.380  50.460  1.00  0.00           C
ATOM   4607  HE1 TYR A 284      47.160  45.830  49.660  1.00  0.00           H
ATOM   4608  CZ  TYR A 284      46.490  47.750  50.280  1.00  0.00           C
ATOM   4609  OH  TYR A 284      46.940  48.300  49.060  1.00  0.00           O
ATOM   4610  HH  TYR A 284      47.090  47.540  48.480  1.00  0.00           H
ATOM   4611  CD2 TYR A 284      45.280  47.880  52.350  1.00  0.00           C
ATOM   4612  HD2 TYR A 284      44.690  48.480  53.020  1.00  0.00           H
ATOM   4613  CE2 TYR A 284      45.800  48.440  51.190  1.00  0.00           C
ATOM   4614  HE2 TYR A 284      45.690  49.500  51.010  1.00  0.00           H
ATOM   4615  C   TYR A 284      45.490  45.090  56.210  1.00  0.00           C
ATOM   4616  O   TYR A 284      44.750  45.560  57.040  1.00  0.00           O
ATOM   4617  N   MET A 285      46.000  43.790  56.250  1.00  0.00           N
ATOM   4618  HN  MET A 285      46.660  43.710  55.510  1.00  0.00           H
ATOM   4619  CA  MET A 285      45.860  42.910  57.380  1.00  0.00           C
ATOM   4620  HA  MET A 285      44.820  42.830  57.630  1.00  0.00           H
ATOM   4621  CB  MET A 285      46.500  41.580  57.140  1.00  0.00           C
ATOM   4622  HB1 MET A 285      46.310  40.970  58.060  1.00  0.00           H
ATOM   4623  HB2 MET A 285      47.610  41.570  57.110  1.00  0.00           H
ATOM   4624  CG  MET A 285      46.100  40.760  55.860  1.00  0.00           C
ATOM   4625  HG1 MET A 285      46.380  41.400  55.000  1.00  0.00           H
ATOM   4626  HG2 MET A 285      44.990  40.760  55.980  1.00  0.00           H
ATOM   4627  SD  MET A 285      46.880  39.080  55.610  1.00  0.00           S
ATOM   4628  CE  MET A 285      46.500  38.990  53.840  1.00  0.00           C
ATOM   4629  HE1 MET A 285      45.400  38.850  53.860  1.00  0.00           H
ATOM   4630  HE2 MET A 285      46.950  38.120  53.340  1.00  0.00           H
ATOM   4631  HE3 MET A 285      46.710  39.930  53.270  1.00  0.00           H
ATOM   4632  C   MET A 285      46.470  43.480  58.670  1.00  0.00           C
ATOM   4633  O   MET A 285      45.900  43.310  59.740  1.00  0.00           O
ATOM   4634  N   ASN A 286      47.670  44.130  58.590  1.00  0.00           N
ATOM   4635  HN  ASN A 286      48.090  44.190  57.680  1.00  0.00           H
ATOM   4636  CA  ASN A 286      48.380  44.850  59.740  1.00  0.00           C
ATOM   4637  HA  ASN A 286      48.550  44.060  60.460  1.00  0.00           H
ATOM   4638  CB  ASN A 286      49.780  45.390  59.360  1.00  0.00           C
ATOM   4639  HB1 ASN A 286      49.580  46.230  58.670  1.00  0.00           H
ATOM   4640  HB2 ASN A 286      50.430  44.620  58.890  1.00  0.00           H
ATOM   4641  CG  ASN A 286      50.580  45.970  60.550  1.00  0.00           C
ATOM   4642  OD1 ASN A 286      50.120  45.840  61.680  1.00  0.00           O
ATOM   4643  ND2 ASN A 286      51.840  46.430  60.260  1.00  0.00           N
ATOM   4644 HD21 ASN A 286      52.100  46.520  59.300  1.00  0.00           H
ATOM   4645 HD22 ASN A 286      52.430  46.790  60.970  1.00  0.00           H
ATOM   4646  C   ASN A 286      47.370  45.960  60.200  1.00  0.00           C
ATOM   4647  O   ASN A 286      47.010  46.060  61.370  1.00  0.00           O
ATOM   4648  N   SER A 287      46.810  46.640  59.200  1.00  0.00           N
ATOM   4649  HN  SER A 287      47.150  46.440  58.270  1.00  0.00           H
ATOM   4650  CA  SER A 287      45.880  47.790  59.510  1.00  0.00           C
ATOM   4651  HA  SER A 287      46.350  48.460  60.220  1.00  0.00           H
ATOM   4652  CB  SER A 287      45.600  48.720  58.290  1.00  0.00           C
ATOM   4653  HB1 SER A 287      45.060  48.090  57.560  1.00  0.00           H
ATOM   4654  HB2 SER A 287      46.580  49.070  57.920  1.00  0.00           H
ATOM   4655  OG  SER A 287      44.840  49.870  58.740  1.00  0.00           O
ATOM   4656  HG1 SER A 287      44.020  49.530  59.110  1.00  0.00           H
ATOM   4657  C   SER A 287      44.650  47.330  60.220  1.00  0.00           C
ATOM   4658  O   SER A 287      44.260  47.970  61.230  1.00  0.00           O
ATOM   4659  N   MET A 288      44.120  46.170  59.800  1.00  0.00           N
ATOM   4660  HN  MET A 288      44.390  45.680  58.980  1.00  0.00           H
ATOM   4661  CA  MET A 288      43.030  45.470  60.500  1.00  0.00           C
ATOM   4662  HA  MET A 288      42.160  46.120  60.540  1.00  0.00           H
ATOM   4663  CB  MET A 288      42.490  44.200  59.780  1.00  0.00           C
ATOM   4664  HB1 MET A 288      42.010  43.490  60.470  1.00  0.00           H
ATOM   4665  HB2 MET A 288      43.320  43.670  59.270  1.00  0.00           H
ATOM   4666  CG  MET A 288      41.560  44.460  58.490  1.00  0.00           C
ATOM   4667  HG1 MET A 288      41.390  43.510  57.960  1.00  0.00           H
ATOM   4668  HG2 MET A 288      42.140  45.130  57.800  1.00  0.00           H
ATOM   4669  SD  MET A 288      40.020  45.320  58.940  1.00  0.00           S
ATOM   4670  CE  MET A 288      39.130  44.870  57.450  1.00  0.00           C
ATOM   4671  HE1 MET A 288      38.140  45.380  57.440  1.00  0.00           H
ATOM   4672  HE2 MET A 288      38.840  43.790  57.500  1.00  0.00           H
ATOM   4673  HE3 MET A 288      39.630  45.180  56.510  1.00  0.00           H
ATOM   4674  C   MET A 288      43.380  45.080  61.930  1.00  0.00           C
ATOM   4675  O   MET A 288      42.520  45.160  62.760  1.00  0.00           O
ATOM   4676  N   LEU A 289      44.620  44.660  62.140  1.00  0.00           N
ATOM   4677  HN  LEU A 289      45.230  44.710  61.360  1.00  0.00           H
ATOM   4678  CA  LEU A 289      45.270  44.180  63.380  1.00  0.00           C
ATOM   4679  HA  LEU A 289      44.570  43.570  63.920  1.00  0.00           H
ATOM   4680  CB  LEU A 289      46.460  43.310  63.110  1.00  0.00           C
ATOM   4681  HB1 LEU A 289      47.120  43.700  62.300  1.00  0.00           H
ATOM   4682  HB2 LEU A 289      45.980  42.430  62.620  1.00  0.00           H
ATOM   4683  CG  LEU A 289      47.400  42.860  64.210  1.00  0.00           C
ATOM   4684  HG  LEU A 289      47.800  43.730  64.760  1.00  0.00           H
ATOM   4685  CD1 LEU A 289      46.640  41.940  65.180  1.00  0.00           C
ATOM   4686 HD11 LEU A 289      45.950  41.330  64.550  1.00  0.00           H
ATOM   4687 HD12 LEU A 289      46.020  42.380  65.990  1.00  0.00           H
ATOM   4688 HD13 LEU A 289      47.290  41.110  65.510  1.00  0.00           H
ATOM   4689  CD2 LEU A 289      48.610  41.990  63.660  1.00  0.00           C
ATOM   4690 HD21 LEU A 289      48.190  41.050  63.230  1.00  0.00           H
ATOM   4691 HD22 LEU A 289      49.480  41.750  64.310  1.00  0.00           H
ATOM   4692 HD23 LEU A 289      49.120  42.430  62.770  1.00  0.00           H
ATOM   4693  C   LEU A 289      45.480  45.270  64.420  1.00  0.00           C
ATOM   4694  O   LEU A 289      45.370  45.050  65.650  1.00  0.00           O
ATOM   4695  N   ASP A 290      45.770  46.520  63.970  1.00  0.00           N
ATOM   4696  HN  ASP A 290      45.970  46.640  63.010  1.00  0.00           H
ATOM   4697  CA  ASP A 290      46.230  47.610  64.750  1.00  0.00           C
ATOM   4698  HA  ASP A 290      46.940  47.090  65.380  1.00  0.00           H
ATOM   4699  CB  ASP A 290      47.010  48.700  63.970  1.00  0.00           C
ATOM   4700  HB1 ASP A 290      47.520  49.510  64.520  1.00  0.00           H
ATOM   4701  HB2 ASP A 290      46.300  49.280  63.350  1.00  0.00           H
ATOM   4702  CG  ASP A 290      48.060  48.080  63.050  1.00  0.00           C
ATOM   4703  OD1 ASP A 290      48.290  48.440  61.880  1.00  0.00           O
ATOM   4704  OD2 ASP A 290      48.810  47.160  63.670  1.00  0.00           O
ATOM   4705  HD2 ASP A 290      49.440  46.710  63.110  1.00  0.00           H
ATOM   4706  C   ASP A 290      45.220  48.160  65.720  1.00  0.00           C
ATOM   4707  O   ASP A 290      45.720  48.490  66.790  1.00  0.00           O
ATOM   4708  N   PRO A 291      43.940  48.410  65.550  1.00  0.00           N
ATOM   4709  CD  PRO A 291      43.170  48.480  64.270  1.00  0.00           C
ATOM   4710  HD1 PRO A 291      43.440  47.570  63.690  1.00  0.00           H
ATOM   4711  HD2 PRO A 291      43.460  49.460  63.840  1.00  0.00           H
ATOM   4712  CA  PRO A 291      43.090  48.800  66.640  1.00  0.00           C
ATOM   4713  HA  PRO A 291      43.540  49.600  67.220  1.00  0.00           H
ATOM   4714  CB  PRO A 291      41.800  49.250  65.980  1.00  0.00           C
ATOM   4715  HB1 PRO A 291      41.840  50.320  65.710  1.00  0.00           H
ATOM   4716  HB2 PRO A 291      40.870  49.130  66.560  1.00  0.00           H
ATOM   4717  CG  PRO A 291      41.640  48.560  64.650  1.00  0.00           C
ATOM   4718  HG1 PRO A 291      41.180  47.560  64.760  1.00  0.00           H
ATOM   4719  HG2 PRO A 291      41.000  49.180  63.990  1.00  0.00           H
ATOM   4720  C   PRO A 291      42.850  47.720  67.700  1.00  0.00           C
ATOM   4721  O   PRO A 291      42.870  47.980  68.910  1.00  0.00           O
ATOM   4722  N   VAL A 292      42.660  46.480  67.260  1.00  0.00           N
ATOM   4723  HN  VAL A 292      42.710  46.280  66.280  1.00  0.00           H
ATOM   4724  CA  VAL A 292      42.370  45.310  68.120  1.00  0.00           C
ATOM   4725  HA  VAL A 292      41.500  45.450  68.720  1.00  0.00           H
ATOM   4726  CB  VAL A 292      42.150  44.130  67.180  1.00  0.00           C
ATOM   4727  HB  VAL A 292      43.100  43.980  66.600  1.00  0.00           H
ATOM   4728  CG1 VAL A 292      41.770  42.880  67.980  1.00  0.00           C
ATOM   4729 HG11 VAL A 292      40.970  43.150  68.720  1.00  0.00           H
ATOM   4730 HG12 VAL A 292      42.570  42.520  68.650  1.00  0.00           H
ATOM   4731 HG13 VAL A 292      41.440  42.050  67.320  1.00  0.00           H
ATOM   4732  CG2 VAL A 292      40.910  44.460  66.190  1.00  0.00           C
ATOM   4733 HG21 VAL A 292      41.110  45.250  65.430  1.00  0.00           H
ATOM   4734 HG22 VAL A 292      39.960  44.630  66.720  1.00  0.00           H
ATOM   4735 HG23 VAL A 292      40.830  43.550  65.550  1.00  0.00           H
ATOM   4736  C   VAL A 292      43.590  44.990  69.040  1.00  0.00           C
ATOM   4737  O   VAL A 292      43.330  44.730  70.230  1.00  0.00           O
ATOM   4738  N   VAL A 293      44.800  45.040  68.550  1.00  0.00           N
ATOM   4739  HN  VAL A 293      45.040  45.220  67.590  1.00  0.00           H
ATOM   4740  CA  VAL A 293      45.970  44.960  69.480  1.00  0.00           C
ATOM   4741  HA  VAL A 293      45.760  44.050  70.030  1.00  0.00           H
ATOM   4742  CB  VAL A 293      47.280  44.650  68.750  1.00  0.00           C
ATOM   4743  HB  VAL A 293      47.070  43.770  68.090  1.00  0.00           H
ATOM   4744  CG1 VAL A 293      47.860  45.820  67.910  1.00  0.00           C
ATOM   4745 HG11 VAL A 293      47.150  46.320  67.220  1.00  0.00           H
ATOM   4746 HG12 VAL A 293      48.740  45.460  67.330  1.00  0.00           H
ATOM   4747 HG13 VAL A 293      48.230  46.690  68.490  1.00  0.00           H
ATOM   4748  CG2 VAL A 293      48.280  44.050  69.760  1.00  0.00           C
ATOM   4749 HG21 VAL A 293      48.460  44.740  70.610  1.00  0.00           H
ATOM   4750 HG22 VAL A 293      49.290  44.050  69.290  1.00  0.00           H
ATOM   4751 HG23 VAL A 293      47.920  43.060  70.100  1.00  0.00           H
ATOM   4752  C   VAL A 293      46.120  46.100  70.500  1.00  0.00           C
ATOM   4753  O   VAL A 293      46.150  45.770  71.690  1.00  0.00           O
ATOM   4754  N   TYR A 294      46.060  47.420  70.170  1.00  0.00           N
ATOM   4755  HN  TYR A 294      45.980  47.630  69.200  1.00  0.00           H
ATOM   4756  CA  TYR A 294      46.160  48.490  71.120  1.00  0.00           C
ATOM   4757  HA  TYR A 294      47.050  48.310  71.710  1.00  0.00           H
ATOM   4758  CB  TYR A 294      46.340  49.820  70.230  1.00  0.00           C
ATOM   4759  HB1 TYR A 294      45.550  49.830  69.460  1.00  0.00           H
ATOM   4760  HB2 TYR A 294      47.330  49.730  69.770  1.00  0.00           H
ATOM   4761  CG  TYR A 294      46.380  51.060  71.130  1.00  0.00           C
ATOM   4762  CD1 TYR A 294      47.210  51.180  72.250  1.00  0.00           C
ATOM   4763  HD1 TYR A 294      47.970  50.430  72.400  1.00  0.00           H
ATOM   4764  CE1 TYR A 294      47.300  52.420  72.950  1.00  0.00           C
ATOM   4765  HE1 TYR A 294      47.910  52.500  73.830  1.00  0.00           H
ATOM   4766  CZ  TYR A 294      46.530  53.480  72.570  1.00  0.00           C
ATOM   4767  OH  TYR A 294      46.710  54.760  73.210  1.00  0.00           O
ATOM   4768  HH  TYR A 294      47.540  54.660  73.690  1.00  0.00           H
ATOM   4769  CD2 TYR A 294      45.530  52.110  70.840  1.00  0.00           C
ATOM   4770  HD2 TYR A 294      44.980  51.980  69.920  1.00  0.00           H
ATOM   4771  CE2 TYR A 294      45.650  53.330  71.540  1.00  0.00           C
ATOM   4772  HE2 TYR A 294      45.230  54.260  71.220  1.00  0.00           H
ATOM   4773  C   TYR A 294      44.980  48.510  72.110  1.00  0.00           C
ATOM   4774  O   TYR A 294      45.260  48.700  73.290  1.00  0.00           O
ATOM   4775  N   TYR A 295      43.730  48.120  71.750  1.00  0.00           N
ATOM   4776  HN  TYR A 295      43.560  48.020  70.780  1.00  0.00           H
ATOM   4777  CA  TYR A 295      42.650  48.130  72.770  1.00  0.00           C
ATOM   4778  HA  TYR A 295      42.790  49.100  73.230  1.00  0.00           H
ATOM   4779  CB  TYR A 295      41.220  48.040  72.010  1.00  0.00           C
ATOM   4780  HB1 TYR A 295      41.240  47.240  71.230  1.00  0.00           H
ATOM   4781  HB2 TYR A 295      40.940  48.970  71.480  1.00  0.00           H
ATOM   4782  CG  TYR A 295      40.060  47.890  72.940  1.00  0.00           C
ATOM   4783  CD1 TYR A 295      39.750  48.820  73.960  1.00  0.00           C
ATOM   4784  HD1 TYR A 295      40.310  49.740  73.930  1.00  0.00           H
ATOM   4785  CE1 TYR A 295      38.640  48.650  74.720  1.00  0.00           C
ATOM   4786  HE1 TYR A 295      38.460  49.360  75.510  1.00  0.00           H
ATOM   4787  CZ  TYR A 295      37.860  47.490  74.610  1.00  0.00           C
ATOM   4788  OH  TYR A 295      36.800  47.210  75.530  1.00  0.00           O
ATOM   4789  HH  TYR A 295      36.850  46.270  75.750  1.00  0.00           H
ATOM   4790  CD2 TYR A 295      39.280  46.660  72.830  1.00  0.00           C
ATOM   4791  HD2 TYR A 295      39.580  45.890  72.140  1.00  0.00           H
ATOM   4792  CE2 TYR A 295      38.200  46.510  73.750  1.00  0.00           C
ATOM   4793  HE2 TYR A 295      37.830  45.500  73.850  1.00  0.00           H
ATOM   4794  C   TYR A 295      42.850  47.110  73.890  1.00  0.00           C
ATOM   4795  O   TYR A 295      42.470  47.330  75.050  1.00  0.00           O
ATOM   4796  N   PHE A 296      43.500  45.920  73.530  1.00  0.00           N
ATOM   4797  HN  PHE A 296      43.870  45.870  72.610  1.00  0.00           H
ATOM   4798  CA  PHE A 296      43.660  44.870  74.560  1.00  0.00           C
ATOM   4799  HA  PHE A 296      43.040  45.130  75.400  1.00  0.00           H
ATOM   4800  CB  PHE A 296      43.510  43.350  74.030  1.00  0.00           C
ATOM   4801  HB1 PHE A 296      43.670  42.610  74.860  1.00  0.00           H
ATOM   4802  HB2 PHE A 296      44.250  43.050  73.260  1.00  0.00           H
ATOM   4803  CG  PHE A 296      42.100  43.250  73.600  1.00  0.00           C
ATOM   4804  CD1 PHE A 296      41.100  43.400  74.560  1.00  0.00           C
ATOM   4805  HD1 PHE A 296      41.320  43.820  75.540  1.00  0.00           H
ATOM   4806  CE1 PHE A 296      39.740  43.350  74.170  1.00  0.00           C
ATOM   4807  HE1 PHE A 296      38.890  43.540  74.810  1.00  0.00           H
ATOM   4808  CZ  PHE A 296      39.420  42.880  72.850  1.00  0.00           C
ATOM   4809  HZ  PHE A 296      38.410  42.900  72.470  1.00  0.00           H
ATOM   4810  CD2 PHE A 296      41.800  42.760  72.300  1.00  0.00           C
ATOM   4811  HD2 PHE A 296      42.600  42.700  71.590  1.00  0.00           H
ATOM   4812  CE2 PHE A 296      40.450  42.620  71.930  1.00  0.00           C
ATOM   4813  HE2 PHE A 296      40.180  42.290  70.930  1.00  0.00           H
ATOM   4814  C   PHE A 296      45.010  44.970  75.210  1.00  0.00           C
ATOM   4815  O   PHE A 296      45.290  44.360  76.230  1.00  0.00           O
ATOM   4816  N   SER A 297      45.950  45.750  74.710  1.00  0.00           N
ATOM   4817  HN  SER A 297      45.600  46.280  73.950  1.00  0.00           H
ATOM   4818  CA  SER A 297      47.250  46.010  75.350  1.00  0.00           C
ATOM   4819  HA  SER A 297      47.710  45.070  75.600  1.00  0.00           H
ATOM   4820  CB  SER A 297      48.260  46.730  74.410  1.00  0.00           C
ATOM   4821  HB1 SER A 297      48.340  46.290  73.390  1.00  0.00           H
ATOM   4822  HB2 SER A 297      49.300  46.610  74.790  1.00  0.00           H
ATOM   4823  OG  SER A 297      48.000  48.120  74.140  1.00  0.00           O
ATOM   4824  HG1 SER A 297      47.050  48.210  74.130  1.00  0.00           H
ATOM   4825  C   SER A 297      47.010  46.780  76.640  1.00  0.00           C
ATOM   4826  O   SER A 297      45.940  47.420  76.810  1.00  0.00           O
ATOM   4827  N   SER A 298      48.030  46.660  77.590  1.00  0.00           N
ATOM   4828  HN  SER A 298      48.920  46.320  77.360  1.00  0.00           H
ATOM   4829  CA  SER A 298      47.920  47.240  78.870  1.00  0.00           C
ATOM   4830  HA  SER A 298      46.990  46.860  79.250  1.00  0.00           H
ATOM   4831  CB  SER A 298      49.110  46.780  79.790  1.00  0.00           C
ATOM   4832  HB1 SER A 298      50.070  47.200  79.400  1.00  0.00           H
ATOM   4833  HB2 SER A 298      49.220  45.700  79.590  1.00  0.00           H
ATOM   4834  OG  SER A 298      48.860  47.090  81.190  1.00  0.00           O
ATOM   4835  HG1 SER A 298      48.250  46.410  81.490  1.00  0.00           H
ATOM   4836  C   SER A 298      47.770  48.770  78.950  1.00  0.00           C
ATOM   4837  O   SER A 298      48.420  49.420  78.160  1.00  0.00           O
ATOM   4838  N   PRO A 299      46.960  49.390  79.830  1.00  0.00           N
ATOM   4839  CD  PRO A 299      45.920  48.750  80.630  1.00  0.00           C
ATOM   4840  HD1 PRO A 299      46.170  47.690  80.860  1.00  0.00           H
ATOM   4841  HD2 PRO A 299      45.030  48.690  79.970  1.00  0.00           H
ATOM   4842  CA  PRO A 299      47.110  50.810  80.170  1.00  0.00           C
ATOM   4843  HA  PRO A 299      46.870  51.440  79.330  1.00  0.00           H
ATOM   4844  CB  PRO A 299      46.100  51.000  81.320  1.00  0.00           C
ATOM   4845  HB1 PRO A 299      45.170  51.360  80.810  1.00  0.00           H
ATOM   4846  HB2 PRO A 299      46.420  51.740  82.080  1.00  0.00           H
ATOM   4847  CG  PRO A 299      45.770  49.640  81.880  1.00  0.00           C
ATOM   4848  HG1 PRO A 299      46.460  49.300  82.670  1.00  0.00           H
ATOM   4849  HG2 PRO A 299      44.720  49.590  82.240  1.00  0.00           H
ATOM   4850  C   PRO A 299      48.530  51.230  80.510  1.00  0.00           C
ATOM   4851  O   PRO A 299      49.130  50.490  81.300  1.00  0.00           O
ATOM   4852  N   SER A 300      49.110  52.300  79.940  1.00  0.00           N
ATOM   4853  HN  SER A 300      48.600  52.940  79.350  1.00  0.00           H
ATOM   4854  CA  SER A 300      50.460  52.810  80.110  1.00  0.00           C
ATOM   4855  HA  SER A 300      50.550  53.620  79.410  1.00  0.00           H
ATOM   4856  CB  SER A 300      50.630  53.410  81.520  1.00  0.00           C
ATOM   4857  HB1 SER A 300      50.850  52.530  82.160  1.00  0.00           H
ATOM   4858  HB2 SER A 300      49.730  53.880  81.990  1.00  0.00           H
ATOM   4859  OG  SER A 300      51.790  54.200  81.580  1.00  0.00           O
ATOM   4860  HG1 SER A 300      52.170  54.070  82.450  1.00  0.00           H
ATOM   4861  C   SER A 300      51.510  51.740  79.770  1.00  0.00           C
ATOM   4862  O   SER A 300      52.670  51.940  80.130  1.00  0.00           O
ATOM   4863  NT  SER A 300      51.260  50.670  79.030  1.00  0.00           N
ATOM   4864  HNT SER A 300      50.340  50.560  78.680  1.00  0.00           H
ATOM   4865  CAT SER A 300      52.280  49.820  78.530  1.00  0.00           C
ATOM   4866  HT1 SER A 300      52.840  49.350  79.360  1.00  0.00           H
ATOM   4867  HT2 SER A 300      53.010  50.330  77.860  1.00  0.00           H
ATOM   4868  HT3 SER A 300      51.880  48.980  77.930  1.00  0.00           H
TER
ENDMDL
