# Supplementary material for: Structural basis of hydroxycarboxylic acid receptor signaling mechanisms through ligand binding
Source: Nat Commun. 2023 Sep 22;14:5899. doi: 10.1038/s41467-023-41650-7 (PMC10516952; doi:10.1038/s41467-023-41650-7)
Supplement: Supplementary file 4 — Source Data [file 41467_2023_41650_MOESM4_ESM.zip › source file/molecular dynamics simulations trajectories/without_gsk_run2/without_gsk_run2_600ns.pdb]

REMARK    GENERATED BY TRJCONV
TITLE     Title t= 600000.00000 step= 300000000
REMARK    THIS IS A SIMULATION BOX
CRYST1   95.706   95.706  111.964  90.00  90.00  90.00 P 1           1
MODEL        1
ATOM      1  CAY HSD A   9      51.990  41.660  24.740  1.00  0.00           C
ATOM      2  HY1 HSD A   9      52.790  42.350  24.400  1.00  0.00           H
ATOM      3  HY2 HSD A   9      51.270  41.670  23.890  1.00  0.00           H
ATOM      4  HY3 HSD A   9      52.430  40.640  24.900  1.00  0.00           H
ATOM      5  CY  HSD A   9      51.180  42.150  25.870  1.00  0.00           C
ATOM      6  OY  HSD A   9      49.960  42.180  25.800  1.00  0.00           O
ATOM      7  N   HSD A   9      51.860  42.350  26.960  1.00  0.00           N
ATOM      8  HN  HSD A   9      52.840  42.210  26.890  1.00  0.00           H
ATOM      9  CA  HSD A   9      51.250  42.620  28.220  1.00  0.00           C
ATOM     10  HA  HSD A   9      50.200  42.370  28.300  1.00  0.00           H
ATOM     11  CB  HSD A   9      52.090  41.930  29.370  1.00  0.00           C
ATOM     12  HB1 HSD A   9      51.710  42.280  30.350  1.00  0.00           H
ATOM     13  HB2 HSD A   9      53.160  42.260  29.340  1.00  0.00           H
ATOM     14  ND1 HSD A   9      50.990  39.680  29.400  1.00  0.00           N
ATOM     15  HD1 HSD A   9      50.100  40.060  29.210  1.00  0.00           H
ATOM     16  CG  HSD A   9      52.120  40.360  29.370  1.00  0.00           C
ATOM     17  CE1 HSD A   9      51.320  38.360  29.580  1.00  0.00           C
ATOM     18  HE1 HSD A   9      50.540  37.600  29.730  1.00  0.00           H
ATOM     19  NE2 HSD A   9      52.660  38.210  29.560  1.00  0.00           N
ATOM     20  CD2 HSD A   9      53.150  39.480  29.450  1.00  0.00           C
ATOM     21  HD2 HSD A   9      54.220  39.690  29.500  1.00  0.00           H
ATOM     22  C   HSD A   9      51.330  44.150  28.400  1.00  0.00           C
ATOM     23  O   HSD A   9      50.620  44.730  29.170  1.00  0.00           O
ATOM     24  N   PHE A  10      52.240  44.830  27.630  1.00  0.00           N
ATOM     25  HN  PHE A  10      52.930  44.270  27.180  1.00  0.00           H
ATOM     26  CA  PHE A  10      52.380  46.310  27.490  1.00  0.00           C
ATOM     27  HA  PHE A  10      52.760  46.570  28.460  1.00  0.00           H
ATOM     28  CB  PHE A  10      53.430  46.780  26.400  1.00  0.00           C
ATOM     29  HB1 PHE A  10      53.260  47.850  26.160  1.00  0.00           H
ATOM     30  HB2 PHE A  10      53.120  46.210  25.500  1.00  0.00           H
ATOM     31  CG  PHE A  10      54.790  46.300  26.750  1.00  0.00           C
ATOM     32  CD1 PHE A  10      55.360  46.900  27.860  1.00  0.00           C
ATOM     33  HD1 PHE A  10      54.820  47.630  28.440  1.00  0.00           H
ATOM     34  CE1 PHE A  10      56.660  46.550  28.280  1.00  0.00           C
ATOM     35  HE1 PHE A  10      57.010  47.000  29.200  1.00  0.00           H
ATOM     36  CZ  PHE A  10      57.380  45.530  27.520  1.00  0.00           C
ATOM     37  HZ  PHE A  10      58.220  44.990  27.940  1.00  0.00           H
ATOM     38  CD2 PHE A  10      55.530  45.390  26.010  1.00  0.00           C
ATOM     39  HD2 PHE A  10      55.010  44.880  25.210  1.00  0.00           H
ATOM     40  CE2 PHE A  10      56.760  45.030  26.390  1.00  0.00           C
ATOM     41  HE2 PHE A  10      57.080  44.180  25.810  1.00  0.00           H
ATOM     42  C   PHE A  10      50.970  47.040  27.330  1.00  0.00           C
ATOM     43  O   PHE A  10      49.990  46.610  26.670  1.00  0.00           O
ATOM     44  N   LEU A  11      50.870  48.170  28.110  1.00  0.00           N
ATOM     45  HN  LEU A  11      51.670  48.390  28.670  1.00  0.00           H
ATOM     46  CA  LEU A  11      49.800  49.080  28.110  1.00  0.00           C
ATOM     47  HA  LEU A  11      49.430  49.170  27.100  1.00  0.00           H
ATOM     48  CB  LEU A  11      48.730  48.880  29.220  1.00  0.00           C
ATOM     49  HB1 LEU A  11      47.830  49.540  29.240  1.00  0.00           H
ATOM     50  HB2 LEU A  11      49.280  49.000  30.160  1.00  0.00           H
ATOM     51  CG  LEU A  11      48.040  47.510  29.070  1.00  0.00           C
ATOM     52  HG  LEU A  11      48.800  46.690  29.040  1.00  0.00           H
ATOM     53  CD1 LEU A  11      47.070  47.220  30.240  1.00  0.00           C
ATOM     54 HD11 LEU A  11      47.590  47.400  31.210  1.00  0.00           H
ATOM     55 HD12 LEU A  11      46.720  46.160  30.260  1.00  0.00           H
ATOM     56 HD13 LEU A  11      46.180  47.870  30.250  1.00  0.00           H
ATOM     57  CD2 LEU A  11      47.110  47.360  27.810  1.00  0.00           C
ATOM     58 HD21 LEU A  11      46.400  46.510  27.890  1.00  0.00           H
ATOM     59 HD22 LEU A  11      47.680  47.270  26.860  1.00  0.00           H
ATOM     60 HD23 LEU A  11      46.570  48.320  27.900  1.00  0.00           H
ATOM     61  C   LEU A  11      50.440  50.430  28.340  1.00  0.00           C
ATOM     62  O   LEU A  11      51.490  50.590  28.950  1.00  0.00           O
ATOM     63  N   GLU A  12      49.700  51.430  27.870  1.00  0.00           N
ATOM     64  HN  GLU A  12      48.780  51.340  27.490  1.00  0.00           H
ATOM     65  CA  GLU A  12      50.160  52.830  27.840  1.00  0.00           C
ATOM     66  HA  GLU A  12      51.200  52.650  27.660  1.00  0.00           H
ATOM     67  CB  GLU A  12      49.680  53.490  26.520  1.00  0.00           C
ATOM     68  HB1 GLU A  12      49.980  54.560  26.550  1.00  0.00           H
ATOM     69  HB2 GLU A  12      48.560  53.500  26.610  1.00  0.00           H
ATOM     70  CG  GLU A  12      50.350  52.840  25.310  1.00  0.00           C
ATOM     71  HG1 GLU A  12      50.010  51.790  25.250  1.00  0.00           H
ATOM     72  HG2 GLU A  12      51.450  52.830  25.460  1.00  0.00           H
ATOM     73  CD  GLU A  12      50.090  53.610  24.030  1.00  0.00           C
ATOM     74  OE1 GLU A  12      49.120  53.420  23.250  1.00  0.00           O
ATOM     75  OE2 GLU A  12      50.800  54.640  23.940  1.00  0.00           O
ATOM     76  C   GLU A  12      49.860  53.570  29.120  1.00  0.00           C
ATOM     77  O   GLU A  12      49.330  54.670  29.080  1.00  0.00           O
ATOM     78  N   ILE A  13      50.270  52.940  30.320  1.00  0.00           N
ATOM     79  HN  ILE A  13      50.790  52.120  30.180  1.00  0.00           H
ATOM     80  CA  ILE A  13      50.070  53.570  31.630  1.00  0.00           C
ATOM     81  HA  ILE A  13      49.020  53.680  31.890  1.00  0.00           H
ATOM     82  CB  ILE A  13      50.600  52.650  32.750  1.00  0.00           C
ATOM     83  HB  ILE A  13      51.680  52.850  32.950  1.00  0.00           H
ATOM     84  CG2 ILE A  13      49.980  53.140  34.060  1.00  0.00           C
ATOM     85 HG21 ILE A  13      50.510  52.720  34.940  1.00  0.00           H
ATOM     86 HG22 ILE A  13      48.880  52.940  34.130  1.00  0.00           H
ATOM     87 HG23 ILE A  13      49.910  54.250  34.170  1.00  0.00           H
ATOM     88  CG1 ILE A  13      50.460  51.110  32.540  1.00  0.00           C
ATOM     89 HG11 ILE A  13      50.960  50.660  33.410  1.00  0.00           H
ATOM     90 HG12 ILE A  13      51.000  50.820  31.620  1.00  0.00           H
ATOM     91  CD  ILE A  13      49.120  50.360  32.410  1.00  0.00           C
ATOM     92  HD1 ILE A  13      48.510  50.560  33.320  1.00  0.00           H
ATOM     93  HD2 ILE A  13      49.230  49.250  32.280  1.00  0.00           H
ATOM     94  HD3 ILE A  13      48.530  50.810  31.590  1.00  0.00           H
ATOM     95  C   ILE A  13      50.910  54.910  31.660  1.00  0.00           C
ATOM     96  O   ILE A  13      52.110  55.000  31.370  1.00  0.00           O
ATOM     97  N   ASP A  14      50.210  56.000  32.000  1.00  0.00           N
ATOM     98  HN  ASP A  14      49.270  55.860  32.310  1.00  0.00           H
ATOM     99  CA  ASP A  14      50.680  57.470  31.960  1.00  0.00           C
ATOM    100  HA  ASP A  14      49.830  58.080  31.680  1.00  0.00           H
ATOM    101  CB  ASP A  14      51.090  57.980  33.290  1.00  0.00           C
ATOM    102  HB1 ASP A  14      51.300  59.070  33.340  1.00  0.00           H
ATOM    103  HB2 ASP A  14      52.020  57.510  33.670  1.00  0.00           H
ATOM    104  CG  ASP A  14      50.020  57.770  34.350  1.00  0.00           C
ATOM    105  OD1 ASP A  14      50.340  57.840  35.590  1.00  0.00           O
ATOM    106  OD2 ASP A  14      48.820  57.610  33.970  1.00  0.00           O
ATOM    107  C   ASP A  14      51.700  57.830  30.920  1.00  0.00           C
ATOM    108  O   ASP A  14      52.800  58.410  31.190  1.00  0.00           O
ATOM    109  N   LYS A  15      51.430  57.500  29.660  1.00  0.00           N
ATOM    110  HN  LYS A  15      50.600  57.060  29.340  1.00  0.00           H
ATOM    111  CA  LYS A  15      52.360  57.730  28.540  1.00  0.00           C
ATOM    112  HA  LYS A  15      51.830  57.240  27.740  1.00  0.00           H
ATOM    113  CB  LYS A  15      52.700  59.210  28.230  1.00  0.00           C
ATOM    114  HB1 LYS A  15      53.190  59.140  27.240  1.00  0.00           H
ATOM    115  HB2 LYS A  15      53.250  59.740  29.040  1.00  0.00           H
ATOM    116  CG  LYS A  15      51.490  60.100  28.030  1.00  0.00           C
ATOM    117  HG1 LYS A  15      51.840  61.150  27.920  1.00  0.00           H
ATOM    118  HG2 LYS A  15      50.840  60.110  28.940  1.00  0.00           H
ATOM    119  CD  LYS A  15      50.470  59.600  26.980  1.00  0.00           C
ATOM    120  HD1 LYS A  15      49.660  60.350  26.860  1.00  0.00           H
ATOM    121  HD2 LYS A  15      49.930  58.690  27.300  1.00  0.00           H
ATOM    122  CE  LYS A  15      51.070  59.320  25.580  1.00  0.00           C
ATOM    123  HE1 LYS A  15      51.700  58.400  25.640  1.00  0.00           H
ATOM    124  HE2 LYS A  15      51.730  60.180  25.350  1.00  0.00           H
ATOM    125  NZ  LYS A  15      50.160  59.130  24.500  1.00  0.00           N
ATOM    126  HZ1 LYS A  15      50.670  59.150  23.590  1.00  0.00           H
ATOM    127  HZ2 LYS A  15      49.500  59.910  24.300  1.00  0.00           H
ATOM    128  HZ3 LYS A  15      49.740  58.180  24.530  1.00  0.00           H
ATOM    129  C   LYS A  15      53.610  56.900  28.600  1.00  0.00           C
ATOM    130  O   LYS A  15      54.620  57.220  27.940  1.00  0.00           O
ATOM    131  N   LYS A  16      53.640  55.820  29.310  1.00  0.00           N
ATOM    132  HN  LYS A  16      52.920  55.680  29.990  1.00  0.00           H
ATOM    133  CA  LYS A  16      54.730  54.850  29.290  1.00  0.00           C
ATOM    134  HA  LYS A  16      55.600  55.370  28.930  1.00  0.00           H
ATOM    135  CB  LYS A  16      55.150  54.390  30.750  1.00  0.00           C
ATOM    136  HB1 LYS A  16      56.060  53.760  30.770  1.00  0.00           H
ATOM    137  HB2 LYS A  16      54.280  53.900  31.220  1.00  0.00           H
ATOM    138  CG  LYS A  16      55.390  55.640  31.590  1.00  0.00           C
ATOM    139  HG1 LYS A  16      54.720  56.470  31.320  1.00  0.00           H
ATOM    140  HG2 LYS A  16      56.340  56.100  31.230  1.00  0.00           H
ATOM    141  CD  LYS A  16      55.520  55.510  33.110  1.00  0.00           C
ATOM    142  HD1 LYS A  16      55.840  56.500  33.480  1.00  0.00           H
ATOM    143  HD2 LYS A  16      56.260  54.700  33.270  1.00  0.00           H
ATOM    144  CE  LYS A  16      54.150  55.150  33.830  1.00  0.00           C
ATOM    145  HE1 LYS A  16      54.000  54.080  33.590  1.00  0.00           H
ATOM    146  HE2 LYS A  16      53.360  55.800  33.400  1.00  0.00           H
ATOM    147  NZ  LYS A  16      54.190  55.200  35.300  1.00  0.00           N
ATOM    148  HZ1 LYS A  16      54.940  55.870  35.590  1.00  0.00           H
ATOM    149  HZ2 LYS A  16      54.350  54.220  35.600  1.00  0.00           H
ATOM    150  HZ3 LYS A  16      53.280  55.400  35.770  1.00  0.00           H
ATOM    151  C   LYS A  16      54.390  53.610  28.450  1.00  0.00           C
ATOM    152  O   LYS A  16      53.210  53.550  27.930  1.00  0.00           O
ATOM    153  N   ASN A  17      55.250  52.700  28.270  1.00  0.00           N
ATOM    154  HN  ASN A  17      56.180  52.820  28.630  1.00  0.00           H
ATOM    155  CA  ASN A  17      55.000  51.330  27.890  1.00  0.00           C
ATOM    156  HA  ASN A  17      53.950  51.230  27.650  1.00  0.00           H
ATOM    157  CB  ASN A  17      55.900  50.990  26.650  1.00  0.00           C
ATOM    158  HB1 ASN A  17      55.750  49.950  26.310  1.00  0.00           H
ATOM    159  HB2 ASN A  17      56.970  51.180  26.870  1.00  0.00           H
ATOM    160  CG  ASN A  17      55.620  51.880  25.470  1.00  0.00           C
ATOM    161  OD1 ASN A  17      56.490  52.680  25.170  1.00  0.00           O
ATOM    162  ND2 ASN A  17      54.410  51.810  24.840  1.00  0.00           N
ATOM    163 HD21 ASN A  17      54.240  52.470  24.100  1.00  0.00           H
ATOM    164 HD22 ASN A  17      53.710  51.180  25.200  1.00  0.00           H
ATOM    165  C   ASN A  17      55.350  50.390  29.090  1.00  0.00           C
ATOM    166  O   ASN A  17      56.520  50.070  29.330  1.00  0.00           O
ATOM    167  N   CYS A  18      54.410  49.830  29.820  1.00  0.00           N
ATOM    168  HN  CYS A  18      53.430  49.990  29.710  1.00  0.00           H
ATOM    169  CA  CYS A  18      54.720  48.980  30.970  1.00  0.00           C
ATOM    170  HA  CYS A  18      55.740  48.610  30.950  1.00  0.00           H
ATOM    171  CB  CYS A  18      54.530  49.800  32.330  1.00  0.00           C
ATOM    172  HB1 CYS A  18      54.750  49.310  33.310  1.00  0.00           H
ATOM    173  HB2 CYS A  18      53.440  49.970  32.440  1.00  0.00           H
ATOM    174  SG  CYS A  18      55.630  51.260  32.250  1.00  0.00           S
ATOM    175  C   CYS A  18      53.690  47.750  31.030  1.00  0.00           C
ATOM    176  O   CYS A  18      52.560  47.880  30.630  1.00  0.00           O
ATOM    177  N   CYS A  19      54.110  46.550  31.470  1.00  0.00           N
ATOM    178  HN  CYS A  19      55.060  46.450  31.750  1.00  0.00           H
ATOM    179  CA  CYS A  19      53.330  45.370  31.540  1.00  0.00           C
ATOM    180  HA  CYS A  19      52.790  45.350  30.610  1.00  0.00           H
ATOM    181  CB  CYS A  19      54.190  44.030  31.490  1.00  0.00           C
ATOM    182  HB1 CYS A  19      53.450  43.200  31.590  1.00  0.00           H
ATOM    183  HB2 CYS A  19      54.970  44.120  32.260  1.00  0.00           H
ATOM    184  SG  CYS A  19      55.130  43.870  29.950  1.00  0.00           S
ATOM    185  C   CYS A  19      52.260  45.190  32.680  1.00  0.00           C
ATOM    186  O   CYS A  19      52.540  45.420  33.850  1.00  0.00           O
ATOM    187  N   VAL A  20      51.120  44.540  32.300  1.00  0.00           N
ATOM    188  HN  VAL A  20      51.020  44.320  31.330  1.00  0.00           H
ATOM    189  CA  VAL A  20      49.980  44.240  33.100  1.00  0.00           C
ATOM    190  HA  VAL A  20      50.260  44.310  34.130  1.00  0.00           H
ATOM    191  CB  VAL A  20      48.760  45.090  32.800  1.00  0.00           C
ATOM    192  HB  VAL A  20      48.600  45.150  31.700  1.00  0.00           H
ATOM    193  CG1 VAL A  20      47.520  44.520  33.550  1.00  0.00           C
ATOM    194 HG11 VAL A  20      46.580  45.070  33.340  1.00  0.00           H
ATOM    195 HG12 VAL A  20      47.750  44.490  34.630  1.00  0.00           H
ATOM    196 HG13 VAL A  20      47.280  43.460  33.300  1.00  0.00           H
ATOM    197  CG2 VAL A  20      48.990  46.500  33.260  1.00  0.00           C
ATOM    198 HG21 VAL A  20      48.060  47.110  33.220  1.00  0.00           H
ATOM    199 HG22 VAL A  20      49.750  47.030  32.650  1.00  0.00           H
ATOM    200 HG23 VAL A  20      49.330  46.460  34.310  1.00  0.00           H
ATOM    201  C   VAL A  20      49.670  42.810  32.820  1.00  0.00           C
ATOM    202  O   VAL A  20      49.720  42.330  31.720  1.00  0.00           O
ATOM    203  N   PHE A  21      49.360  42.100  33.930  1.00  0.00           N
ATOM    204  HN  PHE A  21      49.230  42.600  34.780  1.00  0.00           H
ATOM    205  CA  PHE A  21      49.290  40.700  34.000  1.00  0.00           C
ATOM    206  HA  PHE A  21      49.400  40.310  33.000  1.00  0.00           H
ATOM    207  CB  PHE A  21      50.410  40.080  34.850  1.00  0.00           C
ATOM    208  HB1 PHE A  21      50.350  38.960  34.840  1.00  0.00           H
ATOM    209  HB2 PHE A  21      50.450  40.470  35.890  1.00  0.00           H
ATOM    210  CG  PHE A  21      51.690  40.440  34.230  1.00  0.00           C
ATOM    211  CD1 PHE A  21      52.260  39.690  33.210  1.00  0.00           C
ATOM    212  HD1 PHE A  21      51.790  38.800  32.800  1.00  0.00           H
ATOM    213  CE1 PHE A  21      53.580  40.010  32.900  1.00  0.00           C
ATOM    214  HE1 PHE A  21      54.130  39.230  32.370  1.00  0.00           H
ATOM    215  CZ  PHE A  21      54.260  41.130  33.410  1.00  0.00           C
ATOM    216  HZ  PHE A  21      55.210  41.440  33.000  1.00  0.00           H
ATOM    217  CD2 PHE A  21      52.340  41.570  34.790  1.00  0.00           C
ATOM    218  HD2 PHE A  21      51.790  42.140  35.510  1.00  0.00           H
ATOM    219  CE2 PHE A  21      53.550  41.940  34.310  1.00  0.00           C
ATOM    220  HE2 PHE A  21      53.920  42.890  34.650  1.00  0.00           H
ATOM    221  C   PHE A  21      47.990  40.410  34.460  1.00  0.00           C
ATOM    222  O   PHE A  21      47.490  40.680  35.560  1.00  0.00           O
ATOM    223  N   ARG A  22      47.150  39.780  33.510  1.00  0.00           N
ATOM    224  HN  ARG A  22      47.510  39.530  32.620  1.00  0.00           H
ATOM    225  CA  ARG A  22      45.800  39.450  33.700  1.00  0.00           C
ATOM    226  HA  ARG A  22      45.470  40.060  34.530  1.00  0.00           H
ATOM    227  CB  ARG A  22      45.150  39.560  32.230  1.00  0.00           C
ATOM    228  HB1 ARG A  22      44.100  39.220  32.240  1.00  0.00           H
ATOM    229  HB2 ARG A  22      45.720  38.780  31.680  1.00  0.00           H
ATOM    230  CG  ARG A  22      45.370  40.950  31.550  1.00  0.00           C
ATOM    231  HG1 ARG A  22      44.990  41.030  30.510  1.00  0.00           H
ATOM    232  HG2 ARG A  22      46.480  41.090  31.550  1.00  0.00           H
ATOM    233  CD  ARG A  22      44.660  42.090  32.260  1.00  0.00           C
ATOM    234  HD1 ARG A  22      45.180  42.400  33.200  1.00  0.00           H
ATOM    235  HD2 ARG A  22      43.610  41.810  32.530  1.00  0.00           H
ATOM    236  NE  ARG A  22      44.630  43.280  31.330  1.00  0.00           N
ATOM    237  HE  ARG A  22      45.170  43.230  30.490  1.00  0.00           H
ATOM    238  CZ  ARG A  22      43.870  44.340  31.440  1.00  0.00           C
ATOM    239  NH1 ARG A  22      43.130  44.640  32.460  1.00  0.00           N
ATOM    240 HH11 ARG A  22      42.250  45.040  32.190  1.00  0.00           H
ATOM    241 HH12 ARG A  22      43.120  43.890  33.130  1.00  0.00           H
ATOM    242  NH2 ARG A  22      43.750  45.130  30.390  1.00  0.00           N
ATOM    243 HH21 ARG A  22      44.150  44.760  29.560  1.00  0.00           H
ATOM    244 HH22 ARG A  22      43.090  45.890  30.390  1.00  0.00           H
ATOM    245  C   ARG A  22      45.550  38.040  34.190  1.00  0.00           C
ATOM    246  O   ARG A  22      44.430  37.570  34.040  1.00  0.00           O
ATOM    247  N   ASP A  23      46.580  37.380  34.890  1.00  0.00           N
ATOM    248  HN  ASP A  23      47.490  37.750  35.070  1.00  0.00           H
ATOM    249  CA  ASP A  23      46.390  36.160  35.610  1.00  0.00           C
ATOM    250  HA  ASP A  23      46.720  35.380  34.950  1.00  0.00           H
ATOM    251  CB  ASP A  23      47.450  36.080  36.690  1.00  0.00           C
ATOM    252  HB1 ASP A  23      47.250  35.130  37.230  1.00  0.00           H
ATOM    253  HB2 ASP A  23      47.360  36.960  37.380  1.00  0.00           H
ATOM    254  CG  ASP A  23      48.890  36.200  36.030  1.00  0.00           C
ATOM    255  OD1 ASP A  23      49.080  36.020  34.800  1.00  0.00           O
ATOM    256  OD2 ASP A  23      49.840  36.500  36.870  1.00  0.00           O
ATOM    257  C   ASP A  23      45.010  35.680  36.140  1.00  0.00           C
ATOM    258  O   ASP A  23      44.230  36.330  36.750  1.00  0.00           O
ATOM    259  N   ASP A  24      44.840  34.380  35.790  1.00  0.00           N
ATOM    260  HN  ASP A  24      45.510  33.870  35.250  1.00  0.00           H
ATOM    261  CA  ASP A  24      43.690  33.510  36.250  1.00  0.00           C
ATOM    262  HA  ASP A  24      42.730  33.920  35.980  1.00  0.00           H
ATOM    263  CB  ASP A  24      43.780  32.030  35.650  1.00  0.00           C
ATOM    264  HB1 ASP A  24      42.940  31.410  36.020  1.00  0.00           H
ATOM    265  HB2 ASP A  24      44.720  31.580  36.030  1.00  0.00           H
ATOM    266  CG  ASP A  24      43.740  31.880  34.150  1.00  0.00           C
ATOM    267  OD1 ASP A  24      43.280  32.830  33.480  1.00  0.00           O
ATOM    268  OD2 ASP A  24      44.240  30.780  33.630  1.00  0.00           O
ATOM    269  C   ASP A  24      43.670  33.380  37.700  1.00  0.00           C
ATOM    270  O   ASP A  24      42.590  33.260  38.340  1.00  0.00           O
ATOM    271  N   PHE A  25      44.840  33.350  38.380  1.00  0.00           N
ATOM    272  HN  PHE A  25      45.670  33.350  37.840  1.00  0.00           H
ATOM    273  CA  PHE A  25      44.920  33.290  39.880  1.00  0.00           C
ATOM    274  HA  PHE A  25      44.330  32.420  40.130  1.00  0.00           H
ATOM    275  CB  PHE A  25      46.420  33.150  40.330  1.00  0.00           C
ATOM    276  HB1 PHE A  25      47.030  33.710  39.590  1.00  0.00           H
ATOM    277  HB2 PHE A  25      46.690  32.080  40.230  1.00  0.00           H
ATOM    278  CG  PHE A  25      46.850  33.600  41.730  1.00  0.00           C
ATOM    279  CD1 PHE A  25      47.720  34.680  41.880  1.00  0.00           C
ATOM    280  HD1 PHE A  25      48.130  35.160  41.000  1.00  0.00           H
ATOM    281  CE1 PHE A  25      48.090  35.190  43.080  1.00  0.00           C
ATOM    282  HE1 PHE A  25      48.670  36.100  43.140  1.00  0.00           H
ATOM    283  CZ  PHE A  25      47.760  34.420  44.250  1.00  0.00           C
ATOM    284  HZ  PHE A  25      48.170  34.700  45.210  1.00  0.00           H
ATOM    285  CD2 PHE A  25      46.470  32.910  42.870  1.00  0.00           C
ATOM    286  HD2 PHE A  25      45.900  31.990  42.780  1.00  0.00           H
ATOM    287  CE2 PHE A  25      47.010  33.210  44.080  1.00  0.00           C
ATOM    288  HE2 PHE A  25      47.100  32.430  44.820  1.00  0.00           H
ATOM    289  C   PHE A  25      44.260  34.430  40.630  1.00  0.00           C
ATOM    290  O   PHE A  25      43.580  34.190  41.630  1.00  0.00           O
ATOM    291  N   ILE A  26      44.440  35.650  40.100  1.00  0.00           N
ATOM    292  HN  ILE A  26      44.990  35.690  39.270  1.00  0.00           H
ATOM    293  CA  ILE A  26      43.820  36.940  40.590  1.00  0.00           C
ATOM    294  HA  ILE A  26      44.020  37.040  41.640  1.00  0.00           H
ATOM    295  CB  ILE A  26      44.350  38.210  39.920  1.00  0.00           C
ATOM    296  HB  ILE A  26      44.160  38.090  38.820  1.00  0.00           H
ATOM    297  CG2 ILE A  26      43.550  39.530  40.270  1.00  0.00           C
ATOM    298 HG21 ILE A  26      43.820  40.250  39.480  1.00  0.00           H
ATOM    299 HG22 ILE A  26      43.960  39.860  41.250  1.00  0.00           H
ATOM    300 HG23 ILE A  26      42.460  39.330  40.370  1.00  0.00           H
ATOM    301  CG1 ILE A  26      45.880  38.210  40.240  1.00  0.00           C
ATOM    302 HG11 ILE A  26      46.330  37.210  40.260  1.00  0.00           H
ATOM    303 HG12 ILE A  26      46.140  38.600  41.260  1.00  0.00           H
ATOM    304  CD  ILE A  26      46.590  38.950  39.140  1.00  0.00           C
ATOM    305  HD1 ILE A  26      46.150  38.750  38.140  1.00  0.00           H
ATOM    306  HD2 ILE A  26      47.680  38.780  39.110  1.00  0.00           H
ATOM    307  HD3 ILE A  26      46.420  40.040  39.300  1.00  0.00           H
ATOM    308  C   ILE A  26      42.330  36.810  40.340  1.00  0.00           C
ATOM    309  O   ILE A  26      41.510  37.170  41.100  1.00  0.00           O
ATOM    310  N   VAL A  27      41.940  36.150  39.240  1.00  0.00           N
ATOM    311  HN  VAL A  27      42.610  35.920  38.530  1.00  0.00           H
ATOM    312  CA  VAL A  27      40.470  35.760  39.080  1.00  0.00           C
ATOM    313  HA  VAL A  27      40.010  36.730  39.200  1.00  0.00           H
ATOM    314  CB  VAL A  27      40.020  35.390  37.690  1.00  0.00           C
ATOM    315  HB  VAL A  27      40.670  34.600  37.260  1.00  0.00           H
ATOM    316  CG1 VAL A  27      38.620  34.830  37.610  1.00  0.00           C
ATOM    317 HG11 VAL A  27      38.560  33.750  37.870  1.00  0.00           H
ATOM    318 HG12 VAL A  27      38.160  34.910  36.600  1.00  0.00           H
ATOM    319 HG13 VAL A  27      37.860  35.380  38.190  1.00  0.00           H
ATOM    320  CG2 VAL A  27      40.200  36.650  36.860  1.00  0.00           C
ATOM    321 HG21 VAL A  27      41.220  37.070  36.960  1.00  0.00           H
ATOM    322 HG22 VAL A  27      39.470  37.410  37.200  1.00  0.00           H
ATOM    323 HG23 VAL A  27      39.880  36.420  35.820  1.00  0.00           H
ATOM    324  C   VAL A  27      39.940  34.850  40.240  1.00  0.00           C
ATOM    325  O   VAL A  27      38.830  35.150  40.690  1.00  0.00           O
ATOM    326  N   LYS A  28      40.620  33.800  40.730  1.00  0.00           N
ATOM    327  HN  LYS A  28      41.550  33.710  40.380  1.00  0.00           H
ATOM    328  CA  LYS A  28      40.120  32.710  41.500  1.00  0.00           C
ATOM    329  HA  LYS A  28      39.050  32.790  41.480  1.00  0.00           H
ATOM    330  CB  LYS A  28      40.690  31.360  40.930  1.00  0.00           C
ATOM    331  HB1 LYS A  28      40.340  30.550  41.610  1.00  0.00           H
ATOM    332  HB2 LYS A  28      41.800  31.420  40.930  1.00  0.00           H
ATOM    333  CG  LYS A  28      40.280  31.010  39.520  1.00  0.00           C
ATOM    334  HG1 LYS A  28      40.770  30.090  39.140  1.00  0.00           H
ATOM    335  HG2 LYS A  28      40.660  31.780  38.820  1.00  0.00           H
ATOM    336  CD  LYS A  28      38.780  30.700  39.350  1.00  0.00           C
ATOM    337  HD1 LYS A  28      38.210  31.520  39.850  1.00  0.00           H
ATOM    338  HD2 LYS A  28      38.490  29.810  39.960  1.00  0.00           H
ATOM    339  CE  LYS A  28      38.490  30.490  37.850  1.00  0.00           C
ATOM    340  HE1 LYS A  28      38.990  29.660  37.290  1.00  0.00           H
ATOM    341  HE2 LYS A  28      38.740  31.450  37.340  1.00  0.00           H
ATOM    342  NZ  LYS A  28      37.060  30.400  37.620  1.00  0.00           N
ATOM    343  HZ1 LYS A  28      37.050  30.300  36.580  1.00  0.00           H
ATOM    344  HZ2 LYS A  28      36.420  31.130  37.970  1.00  0.00           H
ATOM    345  HZ3 LYS A  28      36.720  29.490  37.990  1.00  0.00           H
ATOM    346  C   LYS A  28      40.480  32.940  43.000  1.00  0.00           C
ATOM    347  O   LYS A  28      39.500  33.080  43.790  1.00  0.00           O
ATOM    348  N   VAL A  29      41.750  32.820  43.460  1.00  0.00           N
ATOM    349  HN  VAL A  29      42.530  32.840  42.850  1.00  0.00           H
ATOM    350  CA  VAL A  29      42.080  32.840  44.830  1.00  0.00           C
ATOM    351  HA  VAL A  29      41.500  32.060  45.290  1.00  0.00           H
ATOM    352  CB  VAL A  29      43.530  32.550  45.040  1.00  0.00           C
ATOM    353  HB  VAL A  29      44.170  33.190  44.380  1.00  0.00           H
ATOM    354  CG1 VAL A  29      44.010  32.770  46.530  1.00  0.00           C
ATOM    355 HG11 VAL A  29      43.210  32.370  47.180  1.00  0.00           H
ATOM    356 HG12 VAL A  29      44.200  33.850  46.730  1.00  0.00           H
ATOM    357 HG13 VAL A  29      44.970  32.240  46.720  1.00  0.00           H
ATOM    358  CG2 VAL A  29      43.860  31.050  44.740  1.00  0.00           C
ATOM    359 HG21 VAL A  29      43.350  30.740  43.810  1.00  0.00           H
ATOM    360 HG22 VAL A  29      43.510  30.360  45.540  1.00  0.00           H
ATOM    361 HG23 VAL A  29      44.960  30.910  44.630  1.00  0.00           H
ATOM    362  C   VAL A  29      41.720  34.060  45.620  1.00  0.00           C
ATOM    363  O   VAL A  29      41.130  33.960  46.670  1.00  0.00           O
ATOM    364  N   LEU A  30      42.090  35.280  45.140  1.00  0.00           N
ATOM    365  HN  LEU A  30      42.450  35.430  44.220  1.00  0.00           H
ATOM    366  CA  LEU A  30      41.950  36.480  45.930  1.00  0.00           C
ATOM    367  HA  LEU A  30      42.390  36.180  46.870  1.00  0.00           H
ATOM    368  CB  LEU A  30      42.780  37.630  45.390  1.00  0.00           C
ATOM    369  HB1 LEU A  30      42.960  38.420  46.150  1.00  0.00           H
ATOM    370  HB2 LEU A  30      42.230  38.150  44.570  1.00  0.00           H
ATOM    371  CG  LEU A  30      44.270  37.180  44.940  1.00  0.00           C
ATOM    372  HG  LEU A  30      44.210  36.440  44.120  1.00  0.00           H
ATOM    373  CD1 LEU A  30      45.030  38.370  44.330  1.00  0.00           C
ATOM    374 HD11 LEU A  30      44.510  38.580  43.370  1.00  0.00           H
ATOM    375 HD12 LEU A  30      46.090  38.140  44.090  1.00  0.00           H
ATOM    376 HD13 LEU A  30      45.000  39.290  44.950  1.00  0.00           H
ATOM    377  CD2 LEU A  30      45.100  36.550  46.090  1.00  0.00           C
ATOM    378 HD21 LEU A  30      45.970  35.940  45.770  1.00  0.00           H
ATOM    379 HD22 LEU A  30      44.570  35.900  46.800  1.00  0.00           H
ATOM    380 HD23 LEU A  30      45.520  37.400  46.690  1.00  0.00           H
ATOM    381  C   LEU A  30      40.540  37.010  46.360  1.00  0.00           C
ATOM    382  O   LEU A  30      40.510  37.620  47.450  1.00  0.00           O
ATOM    383  N   PRO A  31      39.380  36.910  45.690  1.00  0.00           N
ATOM    384  CD  PRO A  31      39.440  36.780  44.270  1.00  0.00           C
ATOM    385  HD1 PRO A  31      39.190  35.720  44.030  1.00  0.00           H
ATOM    386  HD2 PRO A  31      40.410  37.000  43.790  1.00  0.00           H
ATOM    387  CA  PRO A  31      38.160  37.490  46.080  1.00  0.00           C
ATOM    388  HA  PRO A  31      38.340  38.510  46.400  1.00  0.00           H
ATOM    389  CB  PRO A  31      37.240  37.590  44.860  1.00  0.00           C
ATOM    390  HB1 PRO A  31      36.500  38.420  44.910  1.00  0.00           H
ATOM    391  HB2 PRO A  31      36.560  36.720  44.680  1.00  0.00           H
ATOM    392  CG  PRO A  31      38.280  37.700  43.750  1.00  0.00           C
ATOM    393  HG1 PRO A  31      37.820  37.370  42.780  1.00  0.00           H
ATOM    394  HG2 PRO A  31      38.690  38.720  43.660  1.00  0.00           H
ATOM    395  C   PRO A  31      37.560  36.750  47.300  1.00  0.00           C
ATOM    396  O   PRO A  31      37.150  37.360  48.280  1.00  0.00           O
ATOM    397  N   PRO A  32      37.580  35.410  47.420  1.00  0.00           N
ATOM    398  CD  PRO A  32      37.640  34.340  46.350  1.00  0.00           C
ATOM    399  HD1 PRO A  32      38.670  34.300  45.920  1.00  0.00           H
ATOM    400  HD2 PRO A  32      36.860  34.500  45.570  1.00  0.00           H
ATOM    401  CA  PRO A  32      37.420  34.710  48.650  1.00  0.00           C
ATOM    402  HA  PRO A  32      36.380  34.760  48.920  1.00  0.00           H
ATOM    403  CB  PRO A  32      38.030  33.360  48.490  1.00  0.00           C
ATOM    404  HB1 PRO A  32      37.760  32.590  49.240  1.00  0.00           H
ATOM    405  HB2 PRO A  32      39.140  33.420  48.450  1.00  0.00           H
ATOM    406  CG  PRO A  32      37.490  32.980  47.100  1.00  0.00           C
ATOM    407  HG1 PRO A  32      38.000  32.090  46.640  1.00  0.00           H
ATOM    408  HG2 PRO A  32      36.390  32.890  47.050  1.00  0.00           H
ATOM    409  C   PRO A  32      38.040  35.310  49.910  1.00  0.00           C
ATOM    410  O   PRO A  32      37.250  35.550  50.830  1.00  0.00           O
ATOM    411  N   VAL A  33      39.390  35.510  50.010  1.00  0.00           N
ATOM    412  HN  VAL A  33      39.880  35.370  49.150  1.00  0.00           H
ATOM    413  CA  VAL A  33      40.030  36.080  51.120  1.00  0.00           C
ATOM    414  HA  VAL A  33      39.560  35.520  51.900  1.00  0.00           H
ATOM    415  CB  VAL A  33      41.580  35.950  51.180  1.00  0.00           C
ATOM    416  HB  VAL A  33      41.920  36.400  52.130  1.00  0.00           H
ATOM    417  CG1 VAL A  33      41.790  34.420  51.260  1.00  0.00           C
ATOM    418 HG11 VAL A  33      41.160  33.990  52.060  1.00  0.00           H
ATOM    419 HG12 VAL A  33      42.800  34.080  51.580  1.00  0.00           H
ATOM    420 HG13 VAL A  33      41.520  33.920  50.320  1.00  0.00           H
ATOM    421  CG2 VAL A  33      42.220  36.550  49.950  1.00  0.00           C
ATOM    422 HG21 VAL A  33      41.680  36.090  49.100  1.00  0.00           H
ATOM    423 HG22 VAL A  33      43.300  36.310  49.800  1.00  0.00           H
ATOM    424 HG23 VAL A  33      42.170  37.670  49.920  1.00  0.00           H
ATOM    425  C   VAL A  33      39.660  37.450  51.390  1.00  0.00           C
ATOM    426  O   VAL A  33      39.450  37.850  52.550  1.00  0.00           O
ATOM    427  N   LEU A  34      39.340  38.230  50.300  1.00  0.00           N
ATOM    428  HN  LEU A  34      39.630  38.110  49.360  1.00  0.00           H
ATOM    429  CA  LEU A  34      38.860  39.640  50.470  1.00  0.00           C
ATOM    430  HA  LEU A  34      39.400  40.200  51.220  1.00  0.00           H
ATOM    431  CB  LEU A  34      38.940  40.410  49.040  1.00  0.00           C
ATOM    432  HB1 LEU A  34      38.010  40.990  48.880  1.00  0.00           H
ATOM    433  HB2 LEU A  34      39.040  39.710  48.180  1.00  0.00           H
ATOM    434  CG  LEU A  34      40.140  41.330  48.960  1.00  0.00           C
ATOM    435  HG  LEU A  34      40.080  42.050  49.810  1.00  0.00           H
ATOM    436  CD1 LEU A  34      41.470  40.560  48.960  1.00  0.00           C
ATOM    437 HD11 LEU A  34      41.450  39.940  48.030  1.00  0.00           H
ATOM    438 HD12 LEU A  34      41.360  39.890  49.830  1.00  0.00           H
ATOM    439 HD13 LEU A  34      42.430  41.110  49.070  1.00  0.00           H
ATOM    440  CD2 LEU A  34      40.100  42.260  47.790  1.00  0.00           C
ATOM    441 HD21 LEU A  34      41.040  42.870  47.750  1.00  0.00           H
ATOM    442 HD22 LEU A  34      39.270  42.990  47.820  1.00  0.00           H
ATOM    443 HD23 LEU A  34      40.050  41.730  46.810  1.00  0.00           H
ATOM    444  C   LEU A  34      37.460  39.770  50.960  1.00  0.00           C
ATOM    445  O   LEU A  34      37.190  40.720  51.750  1.00  0.00           O
ATOM    446  N   GLY A  35      36.640  38.830  50.680  1.00  0.00           N
ATOM    447  HN  GLY A  35      36.960  38.100  50.080  1.00  0.00           H
ATOM    448  CA  GLY A  35      35.270  38.640  51.220  1.00  0.00           C
ATOM    449  HA1 GLY A  35      34.620  37.980  50.650  1.00  0.00           H
ATOM    450  HA2 GLY A  35      34.730  39.570  51.280  1.00  0.00           H
ATOM    451  C   GLY A  35      35.250  38.210  52.740  1.00  0.00           C
ATOM    452  O   GLY A  35      34.320  38.570  53.430  1.00  0.00           O
ATOM    453  N   LEU A  36      36.270  37.420  53.090  1.00  0.00           N
ATOM    454  HN  LEU A  36      36.930  37.180  52.370  1.00  0.00           H
ATOM    455  CA  LEU A  36      36.540  37.120  54.550  1.00  0.00           C
ATOM    456  HA  LEU A  36      35.560  36.950  55.000  1.00  0.00           H
ATOM    457  CB  LEU A  36      37.490  35.870  54.710  1.00  0.00           C
ATOM    458  HB1 LEU A  36      38.430  36.100  54.170  1.00  0.00           H
ATOM    459  HB2 LEU A  36      37.130  34.990  54.140  1.00  0.00           H
ATOM    460  CG  LEU A  36      37.720  35.230  56.130  1.00  0.00           C
ATOM    461  HG  LEU A  36      38.440  35.800  56.770  1.00  0.00           H
ATOM    462  CD1 LEU A  36      36.400  35.130  56.930  1.00  0.00           C
ATOM    463 HD11 LEU A  36      35.740  34.360  56.480  1.00  0.00           H
ATOM    464 HD12 LEU A  36      35.840  36.100  56.870  1.00  0.00           H
ATOM    465 HD13 LEU A  36      36.640  34.800  57.960  1.00  0.00           H
ATOM    466  CD2 LEU A  36      38.210  33.770  55.960  1.00  0.00           C
ATOM    467 HD21 LEU A  36      37.500  33.210  55.320  1.00  0.00           H
ATOM    468 HD22 LEU A  36      38.180  33.270  56.950  1.00  0.00           H
ATOM    469 HD23 LEU A  36      39.250  33.710  55.570  1.00  0.00           H
ATOM    470  C   LEU A  36      37.050  38.250  55.320  1.00  0.00           C
ATOM    471  O   LEU A  36      36.620  38.510  56.390  1.00  0.00           O
ATOM    472  N   GLU A  37      38.010  39.040  54.740  1.00  0.00           N
ATOM    473  HN  GLU A  37      38.380  38.760  53.860  1.00  0.00           H
ATOM    474  CA  GLU A  37      38.440  40.310  55.260  1.00  0.00           C
ATOM    475  HA  GLU A  37      38.700  40.170  56.310  1.00  0.00           H
ATOM    476  CB  GLU A  37      39.700  40.890  54.650  1.00  0.00           C
ATOM    477  HB1 GLU A  37      39.930  41.900  55.040  1.00  0.00           H
ATOM    478  HB2 GLU A  37      39.460  41.040  53.570  1.00  0.00           H
ATOM    479  CG  GLU A  37      40.900  39.950  54.820  1.00  0.00           C
ATOM    480  HG1 GLU A  37      40.670  38.990  54.300  1.00  0.00           H
ATOM    481  HG2 GLU A  37      41.050  39.670  55.880  1.00  0.00           H
ATOM    482  CD  GLU A  37      42.260  40.390  54.240  1.00  0.00           C
ATOM    483  OE1 GLU A  37      43.300  40.810  54.790  1.00  0.00           O
ATOM    484  OE2 GLU A  37      42.180  40.470  52.870  1.00  0.00           O
ATOM    485  HE2 GLU A  37      43.070  40.640  52.510  1.00  0.00           H
ATOM    486  C   GLU A  37      37.230  41.380  55.360  1.00  0.00           C
ATOM    487  O   GLU A  37      37.190  42.140  56.350  1.00  0.00           O
ATOM    488  N   PHE A  38      36.250  41.360  54.400  1.00  0.00           N
ATOM    489  HN  PHE A  38      36.220  40.750  53.620  1.00  0.00           H
ATOM    490  CA  PHE A  38      35.090  42.290  54.440  1.00  0.00           C
ATOM    491  HA  PHE A  38      35.440  43.310  54.450  1.00  0.00           H
ATOM    492  CB  PHE A  38      34.260  42.230  53.150  1.00  0.00           C
ATOM    493  HB1 PHE A  38      33.900  41.190  52.960  1.00  0.00           H
ATOM    494  HB2 PHE A  38      34.890  42.460  52.260  1.00  0.00           H
ATOM    495  CG  PHE A  38      33.060  43.180  53.070  1.00  0.00           C
ATOM    496  CD1 PHE A  38      33.240  44.530  53.010  1.00  0.00           C
ATOM    497  HD1 PHE A  38      34.210  45.000  52.900  1.00  0.00           H
ATOM    498  CE1 PHE A  38      32.210  45.390  52.820  1.00  0.00           C
ATOM    499  HE1 PHE A  38      32.320  46.460  52.710  1.00  0.00           H
ATOM    500  CZ  PHE A  38      30.850  44.940  52.610  1.00  0.00           C
ATOM    501  HZ  PHE A  38      29.990  45.540  52.370  1.00  0.00           H
ATOM    502  CD2 PHE A  38      31.720  42.700  52.900  1.00  0.00           C
ATOM    503  HD2 PHE A  38      31.630  41.620  52.930  1.00  0.00           H
ATOM    504  CE2 PHE A  38      30.610  43.550  52.720  1.00  0.00           C
ATOM    505  HE2 PHE A  38      29.680  43.120  52.390  1.00  0.00           H
ATOM    506  C   PHE A  38      34.250  42.150  55.670  1.00  0.00           C
ATOM    507  O   PHE A  38      33.750  43.070  56.340  1.00  0.00           O
ATOM    508  N   ILE A  39      33.970  40.850  56.050  1.00  0.00           N
ATOM    509  HN  ILE A  39      34.230  40.130  55.400  1.00  0.00           H
ATOM    510  CA  ILE A  39      33.220  40.600  57.240  1.00  0.00           C
ATOM    511  HA  ILE A  39      32.510  41.400  57.380  1.00  0.00           H
ATOM    512  CB  ILE A  39      32.500  39.150  57.220  1.00  0.00           C
ATOM    513  HB  ILE A  39      31.750  39.220  56.410  1.00  0.00           H
ATOM    514  CG2 ILE A  39      33.460  38.080  56.810  1.00  0.00           C
ATOM    515 HG21 ILE A  39      32.830  37.170  56.840  1.00  0.00           H
ATOM    516 HG22 ILE A  39      34.270  37.990  57.560  1.00  0.00           H
ATOM    517 HG23 ILE A  39      33.890  38.280  55.800  1.00  0.00           H
ATOM    518  CG1 ILE A  39      31.580  38.760  58.450  1.00  0.00           C
ATOM    519 HG11 ILE A  39      32.250  38.810  59.340  1.00  0.00           H
ATOM    520 HG12 ILE A  39      31.310  37.680  58.460  1.00  0.00           H
ATOM    521  CD  ILE A  39      30.400  39.660  58.740  1.00  0.00           C
ATOM    522  HD1 ILE A  39      29.540  39.580  58.030  1.00  0.00           H
ATOM    523  HD2 ILE A  39      30.770  40.700  58.670  1.00  0.00           H
ATOM    524  HD3 ILE A  39      30.060  39.660  59.800  1.00  0.00           H
ATOM    525  C   ILE A  39      33.980  40.700  58.490  1.00  0.00           C
ATOM    526  O   ILE A  39      33.430  41.270  59.440  1.00  0.00           O
ATOM    527  N   PHE A  40      35.270  40.320  58.470  1.00  0.00           N
ATOM    528  HN  PHE A  40      35.640  39.850  57.670  1.00  0.00           H
ATOM    529  CA  PHE A  40      36.210  40.600  59.600  1.00  0.00           C
ATOM    530  HA  PHE A  40      35.780  40.000  60.390  1.00  0.00           H
ATOM    531  CB  PHE A  40      37.590  39.960  59.120  1.00  0.00           C
ATOM    532  HB1 PHE A  40      37.980  40.450  58.200  1.00  0.00           H
ATOM    533  HB2 PHE A  40      37.430  38.890  58.860  1.00  0.00           H
ATOM    534  CG  PHE A  40      38.750  40.090  60.120  1.00  0.00           C
ATOM    535  CD1 PHE A  40      39.890  40.810  59.820  1.00  0.00           C
ATOM    536  HD1 PHE A  40      40.010  41.250  58.840  1.00  0.00           H
ATOM    537  CE1 PHE A  40      40.980  40.740  60.690  1.00  0.00           C
ATOM    538  HE1 PHE A  40      41.840  41.350  60.440  1.00  0.00           H
ATOM    539  CZ  PHE A  40      40.960  40.070  61.900  1.00  0.00           C
ATOM    540  HZ  PHE A  40      41.840  39.960  62.510  1.00  0.00           H
ATOM    541  CD2 PHE A  40      38.650  39.390  61.380  1.00  0.00           C
ATOM    542  HD2 PHE A  40      37.770  38.820  61.660  1.00  0.00           H
ATOM    543  CE2 PHE A  40      39.820  39.380  62.290  1.00  0.00           C
ATOM    544  HE2 PHE A  40      39.680  38.890  63.240  1.00  0.00           H
ATOM    545  C   PHE A  40      36.270  42.150  59.940  1.00  0.00           C
ATOM    546  O   PHE A  40      36.250  42.550  61.110  1.00  0.00           O
ATOM    547  N   GLY A  41      36.280  42.980  58.890  1.00  0.00           N
ATOM    548  HN  GLY A  41      36.270  42.570  57.990  1.00  0.00           H
ATOM    549  CA  GLY A  41      36.250  44.450  58.950  1.00  0.00           C
ATOM    550  HA1 GLY A  41      36.450  44.930  58.000  1.00  0.00           H
ATOM    551  HA2 GLY A  41      36.910  44.830  59.730  1.00  0.00           H
ATOM    552  C   GLY A  41      34.940  44.950  59.470  1.00  0.00           C
ATOM    553  O   GLY A  41      34.980  45.880  60.260  1.00  0.00           O
ATOM    554  N   LEU A  42      33.800  44.400  59.060  1.00  0.00           N
ATOM    555  HN  LEU A  42      33.760  43.740  58.310  1.00  0.00           H
ATOM    556  CA  LEU A  42      32.450  44.790  59.490  1.00  0.00           C
ATOM    557  HA  LEU A  42      32.430  45.870  59.430  1.00  0.00           H
ATOM    558  CB  LEU A  42      31.270  44.240  58.610  1.00  0.00           C
ATOM    559  HB1 LEU A  42      30.290  44.370  59.100  1.00  0.00           H
ATOM    560  HB2 LEU A  42      31.420  43.150  58.510  1.00  0.00           H
ATOM    561  CG  LEU A  42      31.220  44.910  57.210  1.00  0.00           C
ATOM    562  HG  LEU A  42      32.240  44.900  56.790  1.00  0.00           H
ATOM    563  CD1 LEU A  42      30.280  44.080  56.350  1.00  0.00           C
ATOM    564 HD11 LEU A  42      30.150  44.440  55.310  1.00  0.00           H
ATOM    565 HD12 LEU A  42      29.320  43.890  56.890  1.00  0.00           H
ATOM    566 HD13 LEU A  42      30.810  43.110  56.290  1.00  0.00           H
ATOM    567  CD2 LEU A  42      30.850  46.390  57.240  1.00  0.00           C
ATOM    568 HD21 LEU A  42      30.970  46.760  56.200  1.00  0.00           H
ATOM    569 HD22 LEU A  42      31.530  47.030  57.830  1.00  0.00           H
ATOM    570 HD23 LEU A  42      29.780  46.550  57.460  1.00  0.00           H
ATOM    571  C   LEU A  42      32.170  44.500  61.000  1.00  0.00           C
ATOM    572  O   LEU A  42      31.690  45.400  61.720  1.00  0.00           O
ATOM    573  N   LEU A  43      32.500  43.330  61.450  1.00  0.00           N
ATOM    574  HN  LEU A  43      32.960  42.780  60.760  1.00  0.00           H
ATOM    575  CA  LEU A  43      32.520  42.850  62.860  1.00  0.00           C
ATOM    576  HA  LEU A  43      31.540  43.160  63.210  1.00  0.00           H
ATOM    577  CB  LEU A  43      32.830  41.360  63.020  1.00  0.00           C
ATOM    578  HB1 LEU A  43      32.850  41.050  64.090  1.00  0.00           H
ATOM    579  HB2 LEU A  43      33.850  41.210  62.600  1.00  0.00           H
ATOM    580  CG  LEU A  43      31.770  40.420  62.500  1.00  0.00           C
ATOM    581  HG  LEU A  43      31.400  40.870  61.560  1.00  0.00           H
ATOM    582  CD1 LEU A  43      32.370  39.050  62.070  1.00  0.00           C
ATOM    583 HD11 LEU A  43      32.710  38.550  63.000  1.00  0.00           H
ATOM    584 HD12 LEU A  43      33.160  39.320  61.340  1.00  0.00           H
ATOM    585 HD13 LEU A  43      31.650  38.450  61.480  1.00  0.00           H
ATOM    586  CD2 LEU A  43      30.480  40.040  63.290  1.00  0.00           C
ATOM    587 HD21 LEU A  43      29.880  39.260  62.770  1.00  0.00           H
ATOM    588 HD22 LEU A  43      29.790  40.900  63.370  1.00  0.00           H
ATOM    589 HD23 LEU A  43      30.680  39.650  64.310  1.00  0.00           H
ATOM    590  C   LEU A  43      33.490  43.690  63.640  1.00  0.00           C
ATOM    591  O   LEU A  43      33.150  44.150  64.760  1.00  0.00           O
ATOM    592  N   GLY A  44      34.680  44.040  63.030  1.00  0.00           N
ATOM    593  HN  GLY A  44      34.900  43.660  62.140  1.00  0.00           H
ATOM    594  CA  GLY A  44      35.660  44.870  63.660  1.00  0.00           C
ATOM    595  HA1 GLY A  44      36.590  44.770  63.110  1.00  0.00           H
ATOM    596  HA2 GLY A  44      35.860  44.530  64.670  1.00  0.00           H
ATOM    597  C   GLY A  44      35.240  46.430  63.750  1.00  0.00           C
ATOM    598  O   GLY A  44      35.730  47.190  64.590  1.00  0.00           O
ATOM    599  N   ASN A  45      34.300  46.820  62.920  1.00  0.00           N
ATOM    600  HN  ASN A  45      33.940  46.190  62.230  1.00  0.00           H
ATOM    601  CA  ASN A  45      33.820  48.220  62.890  1.00  0.00           C
ATOM    602  HA  ASN A  45      34.580  48.930  63.190  1.00  0.00           H
ATOM    603  CB  ASN A  45      33.430  48.450  61.370  1.00  0.00           C
ATOM    604  HB1 ASN A  45      32.540  47.820  61.120  1.00  0.00           H
ATOM    605  HB2 ASN A  45      34.220  48.220  60.620  1.00  0.00           H
ATOM    606  CG  ASN A  45      33.030  49.910  60.950  1.00  0.00           C
ATOM    607  OD1 ASN A  45      31.930  50.170  60.520  1.00  0.00           O
ATOM    608  ND2 ASN A  45      33.920  50.860  61.200  1.00  0.00           N
ATOM    609 HD21 ASN A  45      33.690  51.800  60.960  1.00  0.00           H
ATOM    610 HD22 ASN A  45      34.810  50.640  61.610  1.00  0.00           H
ATOM    611  C   ASN A  45      32.710  48.350  63.850  1.00  0.00           C
ATOM    612  O   ASN A  45      32.650  49.310  64.580  1.00  0.00           O
ATOM    613  N   GLY A  46      31.960  47.250  64.050  1.00  0.00           N
ATOM    614  HN  GLY A  46      31.990  46.490  63.400  1.00  0.00           H
ATOM    615  CA  GLY A  46      31.040  47.110  65.240  1.00  0.00           C
ATOM    616  HA1 GLY A  46      30.570  46.140  65.230  1.00  0.00           H
ATOM    617  HA2 GLY A  46      30.400  47.970  65.290  1.00  0.00           H
ATOM    618  C   GLY A  46      31.810  47.080  66.530  1.00  0.00           C
ATOM    619  O   GLY A  46      31.530  47.620  67.590  1.00  0.00           O
ATOM    620  N   LEU A  47      32.970  46.390  66.500  1.00  0.00           N
ATOM    621  HN  LEU A  47      33.160  45.800  65.710  1.00  0.00           H
ATOM    622  CA  LEU A  47      33.790  46.250  67.730  1.00  0.00           C
ATOM    623  HA  LEU A  47      33.070  45.920  68.450  1.00  0.00           H
ATOM    624  CB  LEU A  47      35.000  45.320  67.540  1.00  0.00           C
ATOM    625  HB1 LEU A  47      35.600  45.790  66.740  1.00  0.00           H
ATOM    626  HB2 LEU A  47      34.470  44.380  67.280  1.00  0.00           H
ATOM    627  CG  LEU A  47      35.850  45.130  68.830  1.00  0.00           C
ATOM    628  HG  LEU A  47      36.370  46.070  69.120  1.00  0.00           H
ATOM    629  CD1 LEU A  47      34.950  44.690  70.030  1.00  0.00           C
ATOM    630 HD11 LEU A  47      35.530  44.660  70.980  1.00  0.00           H
ATOM    631 HD12 LEU A  47      34.610  43.620  69.950  1.00  0.00           H
ATOM    632 HD13 LEU A  47      33.980  45.210  70.140  1.00  0.00           H
ATOM    633  CD2 LEU A  47      36.970  44.130  68.590  1.00  0.00           C
ATOM    634 HD21 LEU A  47      37.720  44.470  67.840  1.00  0.00           H
ATOM    635 HD22 LEU A  47      36.530  43.170  68.250  1.00  0.00           H
ATOM    636 HD23 LEU A  47      37.500  44.000  69.560  1.00  0.00           H
ATOM    637  C   LEU A  47      34.390  47.560  68.170  1.00  0.00           C
ATOM    638  O   LEU A  47      34.360  47.940  69.350  1.00  0.00           O
ATOM    639  N   ALA A  48      34.860  48.360  67.170  1.00  0.00           N
ATOM    640  HN  ALA A  48      34.870  47.990  66.250  1.00  0.00           H
ATOM    641  CA  ALA A  48      35.310  49.770  67.320  1.00  0.00           C
ATOM    642  HA  ALA A  48      36.120  49.740  68.020  1.00  0.00           H
ATOM    643  CB  ALA A  48      35.850  50.230  65.980  1.00  0.00           C
ATOM    644  HB1 ALA A  48      36.650  49.520  65.680  1.00  0.00           H
ATOM    645  HB2 ALA A  48      36.390  51.180  66.160  1.00  0.00           H
ATOM    646  HB3 ALA A  48      35.080  50.220  65.180  1.00  0.00           H
ATOM    647  C   ALA A  48      34.250  50.770  67.790  1.00  0.00           C
ATOM    648  O   ALA A  48      34.590  51.450  68.710  1.00  0.00           O
ATOM    649  N   LEU A  49      33.040  50.710  67.380  1.00  0.00           N
ATOM    650  HN  LEU A  49      32.830  50.150  66.590  1.00  0.00           H
ATOM    651  CA  LEU A  49      31.930  51.430  67.920  1.00  0.00           C
ATOM    652  HA  LEU A  49      32.120  52.480  67.740  1.00  0.00           H
ATOM    653  CB  LEU A  49      30.700  51.020  66.950  1.00  0.00           C
ATOM    654  HB1 LEU A  49      30.680  49.920  66.830  1.00  0.00           H
ATOM    655  HB2 LEU A  49      30.880  51.510  65.960  1.00  0.00           H
ATOM    656  CG  LEU A  49      29.310  51.560  67.370  1.00  0.00           C
ATOM    657  HG  LEU A  49      29.180  50.930  68.280  1.00  0.00           H
ATOM    658  CD1 LEU A  49      29.150  53.020  67.560  1.00  0.00           C
ATOM    659 HD11 LEU A  49      28.100  53.240  67.850  1.00  0.00           H
ATOM    660 HD12 LEU A  49      29.430  53.470  66.590  1.00  0.00           H
ATOM    661 HD13 LEU A  49      29.920  53.400  68.270  1.00  0.00           H
ATOM    662  CD2 LEU A  49      28.330  51.070  66.280  1.00  0.00           C
ATOM    663 HD21 LEU A  49      28.440  49.980  66.090  1.00  0.00           H
ATOM    664 HD22 LEU A  49      28.370  51.610  65.320  1.00  0.00           H
ATOM    665 HD23 LEU A  49      27.260  51.170  66.580  1.00  0.00           H
ATOM    666  C   LEU A  49      31.620  51.150  69.360  1.00  0.00           C
ATOM    667  O   LEU A  49      31.330  52.020  70.210  1.00  0.00           O
ATOM    668  N   TRP A  50      31.580  49.880  69.860  1.00  0.00           N
ATOM    669  HN  TRP A  50      31.810  49.090  69.300  1.00  0.00           H
ATOM    670  CA  TRP A  50      31.350  49.560  71.210  1.00  0.00           C
ATOM    671  HA  TRP A  50      30.400  50.030  71.440  1.00  0.00           H
ATOM    672  CB  TRP A  50      31.130  48.030  71.350  1.00  0.00           C
ATOM    673  HB1 TRP A  50      31.970  47.530  70.820  1.00  0.00           H
ATOM    674  HB2 TRP A  50      30.170  47.780  70.840  1.00  0.00           H
ATOM    675  CG  TRP A  50      31.110  47.440  72.800  1.00  0.00           C
ATOM    676  CD1 TRP A  50      29.960  47.320  73.540  1.00  0.00           C
ATOM    677  HD1 TRP A  50      28.970  47.530  73.160  1.00  0.00           H
ATOM    678  NE1 TRP A  50      30.270  47.000  74.880  1.00  0.00           N
ATOM    679  HE1 TRP A  50      29.560  46.770  75.510  1.00  0.00           H
ATOM    680  CE2 TRP A  50      31.630  46.720  74.980  1.00  0.00           C
ATOM    681  CD2 TRP A  50      32.220  47.080  73.710  1.00  0.00           C
ATOM    682  CE3 TRP A  50      33.600  47.010  73.580  1.00  0.00           C
ATOM    683  HE3 TRP A  50      34.090  47.280  72.660  1.00  0.00           H
ATOM    684  CZ3 TRP A  50      34.360  46.570  74.640  1.00  0.00           C
ATOM    685  HZ3 TRP A  50      35.440  46.520  74.550  1.00  0.00           H
ATOM    686  CZ2 TRP A  50      32.420  46.340  76.040  1.00  0.00           C
ATOM    687  HZ2 TRP A  50      31.930  46.230  77.000  1.00  0.00           H
ATOM    688  CH2 TRP A  50      33.760  46.190  75.900  1.00  0.00           C
ATOM    689  HH2 TRP A  50      34.440  46.040  76.720  1.00  0.00           H
ATOM    690  C   TRP A  50      32.470  50.100  72.200  1.00  0.00           C
ATOM    691  O   TRP A  50      32.200  50.600  73.270  1.00  0.00           O
ATOM    692  N   ILE A  51      33.730  50.050  71.800  1.00  0.00           N
ATOM    693  HN  ILE A  51      34.000  49.490  71.010  1.00  0.00           H
ATOM    694  CA  ILE A  51      34.820  50.650  72.530  1.00  0.00           C
ATOM    695  HA  ILE A  51      34.990  50.190  73.490  1.00  0.00           H
ATOM    696  CB  ILE A  51      36.120  50.390  71.730  1.00  0.00           C
ATOM    697  HB  ILE A  51      36.020  50.770  70.700  1.00  0.00           H
ATOM    698  CG2 ILE A  51      37.420  51.190  72.260  1.00  0.00           C
ATOM    699 HG21 ILE A  51      37.640  50.960  73.320  1.00  0.00           H
ATOM    700 HG22 ILE A  51      37.260  52.290  72.150  1.00  0.00           H
ATOM    701 HG23 ILE A  51      38.330  51.110  71.620  1.00  0.00           H
ATOM    702  CG1 ILE A  51      36.430  48.880  71.720  1.00  0.00           C
ATOM    703 HG11 ILE A  51      35.520  48.330  71.390  1.00  0.00           H
ATOM    704 HG12 ILE A  51      36.670  48.500  72.740  1.00  0.00           H
ATOM    705  CD  ILE A  51      37.660  48.520  70.830  1.00  0.00           C
ATOM    706  HD1 ILE A  51      38.590  49.130  70.950  1.00  0.00           H
ATOM    707  HD2 ILE A  51      37.280  48.540  69.790  1.00  0.00           H
ATOM    708  HD3 ILE A  51      37.850  47.470  71.160  1.00  0.00           H
ATOM    709  C   ILE A  51      34.740  52.120  72.800  1.00  0.00           C
ATOM    710  O   ILE A  51      35.060  52.530  73.910  1.00  0.00           O
ATOM    711  N   PHE A  52      34.300  52.910  71.810  1.00  0.00           N
ATOM    712  HN  PHE A  52      34.160  52.410  70.970  1.00  0.00           H
ATOM    713  CA  PHE A  52      34.240  54.380  72.010  1.00  0.00           C
ATOM    714  HA  PHE A  52      35.110  54.650  72.600  1.00  0.00           H
ATOM    715  CB  PHE A  52      34.410  55.090  70.650  1.00  0.00           C
ATOM    716  HB1 PHE A  52      34.440  56.180  70.870  1.00  0.00           H
ATOM    717  HB2 PHE A  52      33.580  54.720  70.030  1.00  0.00           H
ATOM    718  CG  PHE A  52      35.790  54.740  70.130  1.00  0.00           C
ATOM    719  CD1 PHE A  52      35.810  54.190  68.840  1.00  0.00           C
ATOM    720  HD1 PHE A  52      34.890  54.010  68.290  1.00  0.00           H
ATOM    721  CE1 PHE A  52      36.980  53.790  68.200  1.00  0.00           C
ATOM    722  HE1 PHE A  52      37.050  53.460  67.160  1.00  0.00           H
ATOM    723  CZ  PHE A  52      38.190  53.980  68.970  1.00  0.00           C
ATOM    724  HZ  PHE A  52      39.060  53.650  68.430  1.00  0.00           H
ATOM    725  CD2 PHE A  52      36.980  54.930  70.830  1.00  0.00           C
ATOM    726  HD2 PHE A  52      36.920  55.330  71.830  1.00  0.00           H
ATOM    727  CE2 PHE A  52      38.170  54.540  70.260  1.00  0.00           C
ATOM    728  HE2 PHE A  52      39.150  54.680  70.700  1.00  0.00           H
ATOM    729  C   PHE A  52      33.090  54.800  72.760  1.00  0.00           C
ATOM    730  O   PHE A  52      33.290  55.710  73.580  1.00  0.00           O
ATOM    731  N   CYS A  53      31.870  54.310  72.610  1.00  0.00           N
ATOM    732  HN  CYS A  53      31.570  53.750  71.850  1.00  0.00           H
ATOM    733  CA  CYS A  53      30.830  54.540  73.530  1.00  0.00           C
ATOM    734  HA  CYS A  53      30.760  55.620  73.630  1.00  0.00           H
ATOM    735  CB  CYS A  53      29.550  54.000  72.910  1.00  0.00           C
ATOM    736  HB1 CYS A  53      28.700  54.160  73.600  1.00  0.00           H
ATOM    737  HB2 CYS A  53      29.660  52.900  72.770  1.00  0.00           H
ATOM    738  SG  CYS A  53      29.170  54.720  71.220  1.00  0.00           S
ATOM    739  HG1 CYS A  53      29.230  56.000  71.550  1.00  0.00           H
ATOM    740  C   CYS A  53      31.050  53.990  74.980  1.00  0.00           C
ATOM    741  O   CYS A  53      30.550  54.650  75.910  1.00  0.00           O
ATOM    742  N   PHE A  54      31.720  52.880  75.160  1.00  0.00           N
ATOM    743  HN  PHE A  54      32.110  52.350  74.410  1.00  0.00           H
ATOM    744  CA  PHE A  54      32.040  52.320  76.490  1.00  0.00           C
ATOM    745  HA  PHE A  54      31.150  52.300  77.120  1.00  0.00           H
ATOM    746  CB  PHE A  54      32.660  50.860  76.360  1.00  0.00           C
ATOM    747  HB1 PHE A  54      33.500  50.940  75.640  1.00  0.00           H
ATOM    748  HB2 PHE A  54      31.880  50.170  75.940  1.00  0.00           H
ATOM    749  CG  PHE A  54      33.120  50.270  77.730  1.00  0.00           C
ATOM    750  CD1 PHE A  54      32.320  50.310  78.860  1.00  0.00           C
ATOM    751  HD1 PHE A  54      31.450  50.950  78.850  1.00  0.00           H
ATOM    752  CE1 PHE A  54      32.750  49.710  80.010  1.00  0.00           C
ATOM    753  HE1 PHE A  54      32.250  49.770  80.970  1.00  0.00           H
ATOM    754  CZ  PHE A  54      34.040  49.080  80.110  1.00  0.00           C
ATOM    755  HZ  PHE A  54      34.270  48.690  81.100  1.00  0.00           H
ATOM    756  CD2 PHE A  54      34.360  49.610  77.780  1.00  0.00           C
ATOM    757  HD2 PHE A  54      34.990  49.550  76.900  1.00  0.00           H
ATOM    758  CE2 PHE A  54      34.860  48.960  79.000  1.00  0.00           C
ATOM    759  HE2 PHE A  54      35.850  48.530  79.090  1.00  0.00           H
ATOM    760  C   PHE A  54      33.010  53.110  77.240  1.00  0.00           C
ATOM    761  O   PHE A  54      32.930  53.220  78.460  1.00  0.00           O
ATOM    762  N   HSD A  55      33.940  53.820  76.560  1.00  0.00           N
ATOM    763  HN  HSD A  55      33.860  53.850  75.570  1.00  0.00           H
ATOM    764  CA  HSD A  55      34.910  54.640  77.280  1.00  0.00           C
ATOM    765  HA  HSD A  55      34.740  54.450  78.330  1.00  0.00           H
ATOM    766  CB  HSD A  55      36.390  54.260  76.930  1.00  0.00           C
ATOM    767  HB1 HSD A  55      37.070  54.960  77.460  1.00  0.00           H
ATOM    768  HB2 HSD A  55      36.510  54.400  75.830  1.00  0.00           H
ATOM    769  ND1 HSD A  55      36.760  52.460  78.670  1.00  0.00           N
ATOM    770  HD1 HSD A  55      36.420  52.970  79.460  1.00  0.00           H
ATOM    771  CG  HSD A  55      36.820  52.920  77.390  1.00  0.00           C
ATOM    772  CE1 HSD A  55      37.290  51.240  78.710  1.00  0.00           C
ATOM    773  HE1 HSD A  55      37.300  50.630  79.620  1.00  0.00           H
ATOM    774  NE2 HSD A  55      37.710  50.860  77.530  1.00  0.00           N
ATOM    775  CD2 HSD A  55      37.410  51.910  76.680  1.00  0.00           C
ATOM    776  HD2 HSD A  55      37.790  51.840  75.690  1.00  0.00           H
ATOM    777  C   HSD A  55      34.700  56.140  76.990  1.00  0.00           C
ATOM    778  O   HSD A  55      35.660  56.920  77.150  1.00  0.00           O
ATOM    779  N   LEU A  56      33.570  56.650  76.590  1.00  0.00           N
ATOM    780  HN  LEU A  56      32.860  55.950  76.460  1.00  0.00           H
ATOM    781  CA  LEU A  56      33.160  57.990  76.190  1.00  0.00           C
ATOM    782  HA  LEU A  56      33.860  58.300  75.430  1.00  0.00           H
ATOM    783  CB  LEU A  56      31.730  57.890  75.590  1.00  0.00           C
ATOM    784  HB1 LEU A  56      31.000  57.670  76.400  1.00  0.00           H
ATOM    785  HB2 LEU A  56      31.610  56.990  74.960  1.00  0.00           H
ATOM    786  CG  LEU A  56      31.300  59.150  74.870  1.00  0.00           C
ATOM    787  HG  LEU A  56      31.840  59.980  75.390  1.00  0.00           H
ATOM    788  CD1 LEU A  56      31.720  59.140  73.390  1.00  0.00           C
ATOM    789 HD11 LEU A  56      32.820  59.170  73.330  1.00  0.00           H
ATOM    790 HD12 LEU A  56      31.240  59.900  72.740  1.00  0.00           H
ATOM    791 HD13 LEU A  56      31.440  58.190  72.890  1.00  0.00           H
ATOM    792  CD2 LEU A  56      29.780  59.200  74.910  1.00  0.00           C
ATOM    793 HD21 LEU A  56      29.250  58.470  74.260  1.00  0.00           H
ATOM    794 HD22 LEU A  56      29.510  60.210  74.500  1.00  0.00           H
ATOM    795 HD23 LEU A  56      29.260  59.070  75.880  1.00  0.00           H
ATOM    796  C   LEU A  56      33.260  59.020  77.310  1.00  0.00           C
ATOM    797  O   LEU A  56      33.860  60.110  77.070  1.00  0.00           O
ATOM    798  N   LYS A  57      32.770  58.720  78.480  1.00  0.00           N
ATOM    799  HN  LYS A  57      32.520  57.760  78.600  1.00  0.00           H
ATOM    800  CA  LYS A  57      32.860  59.660  79.620  1.00  0.00           C
ATOM    801  HA  LYS A  57      32.710  60.670  79.250  1.00  0.00           H
ATOM    802  CB  LYS A  57      31.700  59.520  80.700  1.00  0.00           C
ATOM    803  HB1 LYS A  57      31.940  60.220  81.520  1.00  0.00           H
ATOM    804  HB2 LYS A  57      31.740  58.490  81.130  1.00  0.00           H
ATOM    805  CG  LYS A  57      30.360  59.950  80.100  1.00  0.00           C
ATOM    806  HG1 LYS A  57      30.280  59.550  79.060  1.00  0.00           H
ATOM    807  HG2 LYS A  57      30.210  61.030  79.880  1.00  0.00           H
ATOM    808  CD  LYS A  57      29.220  59.480  81.070  1.00  0.00           C
ATOM    809  HD1 LYS A  57      29.280  58.380  81.110  1.00  0.00           H
ATOM    810  HD2 LYS A  57      28.270  59.740  80.560  1.00  0.00           H
ATOM    811  CE  LYS A  57      29.320  60.020  82.500  1.00  0.00           C
ATOM    812  HE1 LYS A  57      30.210  59.560  82.980  1.00  0.00           H
ATOM    813  HE2 LYS A  57      28.440  59.720  83.110  1.00  0.00           H
ATOM    814  NZ  LYS A  57      29.320  61.480  82.570  1.00  0.00           N
ATOM    815  HZ1 LYS A  57      28.520  61.930  82.060  1.00  0.00           H
ATOM    816  HZ2 LYS A  57      30.160  61.850  82.090  1.00  0.00           H
ATOM    817  HZ3 LYS A  57      29.340  61.940  83.510  1.00  0.00           H
ATOM    818  C   LYS A  57      34.220  59.670  80.290  1.00  0.00           C
ATOM    819  O   LYS A  57      34.790  58.680  80.710  1.00  0.00           O
ATOM    820  N   SER A  58      34.770  60.930  80.430  1.00  0.00           N
ATOM    821  HN  SER A  58      34.260  61.780  80.320  1.00  0.00           H
ATOM    822  CA  SER A  58      36.200  61.130  80.780  1.00  0.00           C
ATOM    823  HA  SER A  58      36.400  62.190  80.760  1.00  0.00           H
ATOM    824  CB  SER A  58      36.700  60.720  82.220  1.00  0.00           C
ATOM    825  HB1 SER A  58      37.800  60.630  82.100  1.00  0.00           H
ATOM    826  HB2 SER A  58      36.290  59.720  82.470  1.00  0.00           H
ATOM    827  OG  SER A  58      36.390  61.680  83.250  1.00  0.00           O
ATOM    828  HG1 SER A  58      37.100  62.320  83.340  1.00  0.00           H
ATOM    829  C   SER A  58      37.100  60.730  79.680  1.00  0.00           C
ATOM    830  O   SER A  58      37.970  59.970  79.890  1.00  0.00           O
ATOM    831  N   TRP A  59      36.820  61.280  78.500  1.00  0.00           N
ATOM    832  HN  TRP A  59      36.000  61.830  78.380  1.00  0.00           H
ATOM    833  CA  TRP A  59      37.550  60.910  77.300  1.00  0.00           C
ATOM    834  HA  TRP A  59      37.490  59.850  77.230  1.00  0.00           H
ATOM    835  CB  TRP A  59      36.860  61.590  76.120  1.00  0.00           C
ATOM    836  HB1 TRP A  59      36.940  62.660  76.390  1.00  0.00           H
ATOM    837  HB2 TRP A  59      35.780  61.340  76.190  1.00  0.00           H
ATOM    838  CG  TRP A  59      37.240  61.370  74.700  1.00  0.00           C
ATOM    839  CD1 TRP A  59      37.710  62.220  73.720  1.00  0.00           C
ATOM    840  HD1 TRP A  59      37.920  63.260  73.930  1.00  0.00           H
ATOM    841  NE1 TRP A  59      37.790  61.640  72.490  1.00  0.00           N
ATOM    842  HE1 TRP A  59      37.980  62.090  71.650  1.00  0.00           H
ATOM    843  CE2 TRP A  59      37.330  60.390  72.600  1.00  0.00           C
ATOM    844  CD2 TRP A  59      37.020  60.120  73.970  1.00  0.00           C
ATOM    845  CE3 TRP A  59      36.420  58.860  74.400  1.00  0.00           C
ATOM    846  HE3 TRP A  59      36.200  58.640  75.420  1.00  0.00           H
ATOM    847  CZ3 TRP A  59      36.160  57.960  73.360  1.00  0.00           C
ATOM    848  HZ3 TRP A  59      35.570  57.120  73.690  1.00  0.00           H
ATOM    849  CZ2 TRP A  59      37.090  59.440  71.630  1.00  0.00           C
ATOM    850  HZ2 TRP A  59      37.370  59.620  70.610  1.00  0.00           H
ATOM    851  CH2 TRP A  59      36.470  58.240  72.040  1.00  0.00           C
ATOM    852  HH2 TRP A  59      36.250  57.460  71.320  1.00  0.00           H
ATOM    853  C   TRP A  59      39.000  61.210  77.380  1.00  0.00           C
ATOM    854  O   TRP A  59      39.490  62.240  77.840  1.00  0.00           O
ATOM    855  N   LYS A  60      39.770  60.250  76.770  1.00  0.00           N
ATOM    856  HN  LYS A  60      39.370  59.410  76.400  1.00  0.00           H
ATOM    857  CA  LYS A  60      41.240  60.240  76.960  1.00  0.00           C
ATOM    858  HA  LYS A  60      41.600  61.180  77.330  1.00  0.00           H
ATOM    859  CB  LYS A  60      41.740  59.200  77.930  1.00  0.00           C
ATOM    860  HB1 LYS A  60      42.800  59.010  77.650  1.00  0.00           H
ATOM    861  HB2 LYS A  60      41.190  58.240  77.850  1.00  0.00           H
ATOM    862  CG  LYS A  60      41.800  59.600  79.390  1.00  0.00           C
ATOM    863  HG1 LYS A  60      40.780  59.820  79.790  1.00  0.00           H
ATOM    864  HG2 LYS A  60      42.250  60.620  79.450  1.00  0.00           H
ATOM    865  CD  LYS A  60      42.620  58.510  80.150  1.00  0.00           C
ATOM    866  HD1 LYS A  60      43.690  58.570  79.870  1.00  0.00           H
ATOM    867  HD2 LYS A  60      42.310  57.510  79.770  1.00  0.00           H
ATOM    868  CE  LYS A  60      42.420  58.650  81.630  1.00  0.00           C
ATOM    869  HE1 LYS A  60      41.420  58.350  82.010  1.00  0.00           H
ATOM    870  HE2 LYS A  60      42.600  59.710  81.900  1.00  0.00           H
ATOM    871  NZ  LYS A  60      43.440  57.920  82.380  1.00  0.00           N
ATOM    872  HZ1 LYS A  60      44.370  58.360  82.460  1.00  0.00           H
ATOM    873  HZ2 LYS A  60      43.420  56.980  81.920  1.00  0.00           H
ATOM    874  HZ3 LYS A  60      43.100  57.710  83.340  1.00  0.00           H
ATOM    875  C   LYS A  60      42.010  60.150  75.650  1.00  0.00           C
ATOM    876  O   LYS A  60      41.450  59.640  74.630  1.00  0.00           O
ATOM    877  N   SER A  61      43.220  60.700  75.430  1.00  0.00           N
ATOM    878  HN  SER A  61      43.760  61.020  76.200  1.00  0.00           H
ATOM    879  CA  SER A  61      43.830  60.940  74.150  1.00  0.00           C
ATOM    880  HA  SER A  61      43.130  61.410  73.460  1.00  0.00           H
ATOM    881  CB  SER A  61      44.880  62.030  74.320  1.00  0.00           C
ATOM    882  HB1 SER A  61      44.370  62.980  74.560  1.00  0.00           H
ATOM    883  HB2 SER A  61      45.410  62.220  73.370  1.00  0.00           H
ATOM    884  OG  SER A  61      45.890  61.760  75.220  1.00  0.00           O
ATOM    885  HG1 SER A  61      46.300  62.570  75.540  1.00  0.00           H
ATOM    886  C   SER A  61      44.430  59.750  73.480  1.00  0.00           C
ATOM    887  O   SER A  61      44.820  59.670  72.330  1.00  0.00           O
ATOM    888  N   SER A  62      44.540  58.650  74.250  1.00  0.00           N
ATOM    889  HN  SER A  62      44.230  58.730  75.190  1.00  0.00           H
ATOM    890  CA  SER A  62      44.700  57.290  73.910  1.00  0.00           C
ATOM    891  HA  SER A  62      45.550  57.160  73.260  1.00  0.00           H
ATOM    892  CB  SER A  62      44.730  56.350  75.190  1.00  0.00           C
ATOM    893  HB1 SER A  62      45.730  56.530  75.640  1.00  0.00           H
ATOM    894  HB2 SER A  62      44.810  55.290  74.860  1.00  0.00           H
ATOM    895  OG  SER A  62      43.670  56.600  76.120  1.00  0.00           O
ATOM    896  HG1 SER A  62      43.790  56.040  76.880  1.00  0.00           H
ATOM    897  C   SER A  62      43.530  56.850  73.070  1.00  0.00           C
ATOM    898  O   SER A  62      43.700  56.220  72.070  1.00  0.00           O
ATOM    899  N   ARG A  63      42.290  57.230  73.420  1.00  0.00           N
ATOM    900  HN  ARG A  63      42.150  57.920  74.120  1.00  0.00           H
ATOM    901  CA  ARG A  63      41.100  56.750  72.690  1.00  0.00           C
ATOM    902  HA  ARG A  63      41.210  55.680  72.580  1.00  0.00           H
ATOM    903  CB  ARG A  63      39.840  57.070  73.540  1.00  0.00           C
ATOM    904  HB1 ARG A  63      39.050  56.430  73.100  1.00  0.00           H
ATOM    905  HB2 ARG A  63      39.540  58.120  73.360  1.00  0.00           H
ATOM    906  CG  ARG A  63      39.820  56.750  75.020  1.00  0.00           C
ATOM    907  HG1 ARG A  63      38.840  57.060  75.460  1.00  0.00           H
ATOM    908  HG2 ARG A  63      40.550  57.350  75.600  1.00  0.00           H
ATOM    909  CD  ARG A  63      40.140  55.320  75.510  1.00  0.00           C
ATOM    910  HD1 ARG A  63      41.180  55.060  75.240  1.00  0.00           H
ATOM    911  HD2 ARG A  63      39.450  54.630  74.980  1.00  0.00           H
ATOM    912  NE  ARG A  63      39.970  55.200  76.980  1.00  0.00           N
ATOM    913  HE  ARG A  63      39.280  55.740  77.470  1.00  0.00           H
ATOM    914  CZ  ARG A  63      40.600  54.220  77.700  1.00  0.00           C
ATOM    915  NH1 ARG A  63      41.600  53.480  77.250  1.00  0.00           N
ATOM    916 HH11 ARG A  63      41.980  53.610  76.330  1.00  0.00           H
ATOM    917 HH12 ARG A  63      42.170  52.940  77.870  1.00  0.00           H
ATOM    918  NH2 ARG A  63      40.440  53.990  78.980  1.00  0.00           N
ATOM    919 HH21 ARG A  63      39.600  54.400  79.370  1.00  0.00           H
ATOM    920 HH22 ARG A  63      40.960  53.230  79.350  1.00  0.00           H
ATOM    921  C   ARG A  63      41.030  57.440  71.360  1.00  0.00           C
ATOM    922  O   ARG A  63      40.680  56.860  70.370  1.00  0.00           O
ATOM    923  N   ILE A  64      41.660  58.680  71.290  1.00  0.00           N
ATOM    924  HN  ILE A  64      41.970  59.120  72.120  1.00  0.00           H
ATOM    925  CA  ILE A  64      41.760  59.350  70.000  1.00  0.00           C
ATOM    926  HA  ILE A  64      40.780  59.510  69.570  1.00  0.00           H
ATOM    927  CB  ILE A  64      42.230  60.830  70.360  1.00  0.00           C
ATOM    928  HB  ILE A  64      43.030  60.790  71.130  1.00  0.00           H
ATOM    929  CG2 ILE A  64      42.880  61.580  69.120  1.00  0.00           C
ATOM    930 HG21 ILE A  64      42.130  61.630  68.310  1.00  0.00           H
ATOM    931 HG22 ILE A  64      43.900  61.320  68.760  1.00  0.00           H
ATOM    932 HG23 ILE A  64      43.050  62.650  69.340  1.00  0.00           H
ATOM    933  CG1 ILE A  64      40.990  61.510  71.060  1.00  0.00           C
ATOM    934 HG11 ILE A  64      40.730  60.990  72.010  1.00  0.00           H
ATOM    935 HG12 ILE A  64      40.060  61.590  70.450  1.00  0.00           H
ATOM    936  CD  ILE A  64      41.340  62.990  71.390  1.00  0.00           C
ATOM    937  HD1 ILE A  64      42.270  63.090  72.010  1.00  0.00           H
ATOM    938  HD2 ILE A  64      40.530  63.600  71.840  1.00  0.00           H
ATOM    939  HD3 ILE A  64      41.530  63.540  70.440  1.00  0.00           H
ATOM    940  C   ILE A  64      42.690  58.760  69.020  1.00  0.00           C
ATOM    941  O   ILE A  64      42.440  58.690  67.800  1.00  0.00           O
ATOM    942  N   PHE A  65      43.880  58.330  69.440  1.00  0.00           N
ATOM    943  HN  PHE A  65      44.100  58.510  70.400  1.00  0.00           H
ATOM    944  CA  PHE A  65      44.720  57.500  68.650  1.00  0.00           C
ATOM    945  HA  PHE A  65      44.830  58.060  67.730  1.00  0.00           H
ATOM    946  CB  PHE A  65      46.050  57.220  69.410  1.00  0.00           C
ATOM    947  HB1 PHE A  65      46.670  56.400  68.990  1.00  0.00           H
ATOM    948  HB2 PHE A  65      45.790  56.920  70.450  1.00  0.00           H
ATOM    949  CG  PHE A  65      46.900  58.500  69.620  1.00  0.00           C
ATOM    950  CD1 PHE A  65      48.030  58.360  70.500  1.00  0.00           C
ATOM    951  HD1 PHE A  65      48.270  57.440  71.010  1.00  0.00           H
ATOM    952  CE1 PHE A  65      48.900  59.400  70.690  1.00  0.00           C
ATOM    953  HE1 PHE A  65      49.730  59.270  71.360  1.00  0.00           H
ATOM    954  CZ  PHE A  65      48.600  60.670  70.020  1.00  0.00           C
ATOM    955  HZ  PHE A  65      49.300  61.490  70.090  1.00  0.00           H
ATOM    956  CD2 PHE A  65      46.750  59.760  68.890  1.00  0.00           C
ATOM    957  HD2 PHE A  65      46.030  59.870  68.090  1.00  0.00           H
ATOM    958  CE2 PHE A  65      47.480  60.840  69.210  1.00  0.00           C
ATOM    959  HE2 PHE A  65      47.370  61.750  68.650  1.00  0.00           H
ATOM    960  C   PHE A  65      44.160  56.190  68.170  1.00  0.00           C
ATOM    961  O   PHE A  65      44.290  55.750  67.030  1.00  0.00           O
ATOM    962  N   LEU A  66      43.420  55.520  69.070  1.00  0.00           N
ATOM    963  HN  LEU A  66      43.200  55.860  69.980  1.00  0.00           H
ATOM    964  CA  LEU A  66      42.790  54.300  68.830  1.00  0.00           C
ATOM    965  HA  LEU A  66      43.610  53.620  68.610  1.00  0.00           H
ATOM    966  CB  LEU A  66      42.210  53.800  70.180  1.00  0.00           C
ATOM    967  HB1 LEU A  66      41.670  54.630  70.690  1.00  0.00           H
ATOM    968  HB2 LEU A  66      43.120  53.640  70.780  1.00  0.00           H
ATOM    969  CG  LEU A  66      41.510  52.460  70.170  1.00  0.00           C
ATOM    970  HG  LEU A  66      40.810  52.440  69.300  1.00  0.00           H
ATOM    971  CD1 LEU A  66      42.420  51.230  69.970  1.00  0.00           C
ATOM    972 HD11 LEU A  66      42.960  51.210  68.990  1.00  0.00           H
ATOM    973 HD12 LEU A  66      41.840  50.280  70.030  1.00  0.00           H
ATOM    974 HD13 LEU A  66      43.150  51.290  70.800  1.00  0.00           H
ATOM    975  CD2 LEU A  66      40.890  52.130  71.490  1.00  0.00           C
ATOM    976 HD21 LEU A  66      40.090  52.880  71.670  1.00  0.00           H
ATOM    977 HD22 LEU A  66      41.590  52.270  72.350  1.00  0.00           H
ATOM    978 HD23 LEU A  66      40.480  51.100  71.480  1.00  0.00           H
ATOM    979  C   LEU A  66      41.760  54.450  67.720  1.00  0.00           C
ATOM    980  O   LEU A  66      41.720  53.610  66.800  1.00  0.00           O
ATOM    981  N   PHE A  67      40.990  55.580  67.830  1.00  0.00           N
ATOM    982  HN  PHE A  67      41.190  56.190  68.580  1.00  0.00           H
ATOM    983  CA  PHE A  67      40.010  56.010  66.870  1.00  0.00           C
ATOM    984  HA  PHE A  67      39.360  55.170  66.670  1.00  0.00           H
ATOM    985  CB  PHE A  67      39.010  57.220  67.370  1.00  0.00           C
ATOM    986  HB1 PHE A  67      39.720  58.030  67.630  1.00  0.00           H
ATOM    987  HB2 PHE A  67      38.560  56.830  68.300  1.00  0.00           H
ATOM    988  CG  PHE A  67      37.870  57.570  66.400  1.00  0.00           C
ATOM    989  CD1 PHE A  67      38.120  58.100  65.150  1.00  0.00           C
ATOM    990  HD1 PHE A  67      39.130  58.260  64.790  1.00  0.00           H
ATOM    991  CE1 PHE A  67      37.020  58.480  64.370  1.00  0.00           C
ATOM    992  HE1 PHE A  67      37.230  58.860  63.370  1.00  0.00           H
ATOM    993  CZ  PHE A  67      35.720  58.350  64.860  1.00  0.00           C
ATOM    994  HZ  PHE A  67      34.950  58.790  64.250  1.00  0.00           H
ATOM    995  CD2 PHE A  67      36.590  57.600  66.890  1.00  0.00           C
ATOM    996  HD2 PHE A  67      36.310  57.320  67.890  1.00  0.00           H
ATOM    997  CE2 PHE A  67      35.500  57.990  66.120  1.00  0.00           C
ATOM    998  HE2 PHE A  67      34.560  58.200  66.620  1.00  0.00           H
ATOM    999  C   PHE A  67      40.670  56.300  65.560  1.00  0.00           C
ATOM   1000  O   PHE A  67      40.270  55.790  64.500  1.00  0.00           O
ATOM   1001  N   ASN A  68      41.860  56.980  65.530  1.00  0.00           N
ATOM   1002  HN  ASN A  68      42.280  57.440  66.310  1.00  0.00           H
ATOM   1003  CA  ASN A  68      42.630  57.080  64.260  1.00  0.00           C
ATOM   1004  HA  ASN A  68      41.960  57.540  63.560  1.00  0.00           H
ATOM   1005  CB  ASN A  68      43.880  58.050  64.410  1.00  0.00           C
ATOM   1006  HB1 ASN A  68      44.440  58.220  63.470  1.00  0.00           H
ATOM   1007  HB2 ASN A  68      44.580  57.610  65.150  1.00  0.00           H
ATOM   1008  CG  ASN A  68      43.570  59.450  64.880  1.00  0.00           C
ATOM   1009  OD1 ASN A  68      42.750  60.140  64.210  1.00  0.00           O
ATOM   1010  ND2 ASN A  68      44.250  59.940  65.950  1.00  0.00           N
ATOM   1011 HD21 ASN A  68      44.470  59.340  66.720  1.00  0.00           H
ATOM   1012 HD22 ASN A  68      44.230  60.920  66.140  1.00  0.00           H
ATOM   1013  C   ASN A  68      43.040  55.700  63.640  1.00  0.00           C
ATOM   1014  O   ASN A  68      42.870  55.560  62.390  1.00  0.00           O
ATOM   1015  N   LEU A  69      43.610  54.670  64.370  1.00  0.00           N
ATOM   1016  HN  LEU A  69      43.810  54.820  65.340  1.00  0.00           H
ATOM   1017  CA  LEU A  69      43.800  53.390  63.840  1.00  0.00           C
ATOM   1018  HA  LEU A  69      44.320  53.450  62.900  1.00  0.00           H
ATOM   1019  CB  LEU A  69      44.550  52.640  64.970  1.00  0.00           C
ATOM   1020  HB1 LEU A  69      44.220  51.580  64.930  1.00  0.00           H
ATOM   1021  HB2 LEU A  69      44.270  53.050  65.970  1.00  0.00           H
ATOM   1022  CG  LEU A  69      46.120  52.640  64.890  1.00  0.00           C
ATOM   1023  HG  LEU A  69      46.430  53.650  65.210  1.00  0.00           H
ATOM   1024  CD1 LEU A  69      46.680  51.620  65.830  1.00  0.00           C
ATOM   1025 HD11 LEU A  69      47.790  51.690  65.910  1.00  0.00           H
ATOM   1026 HD12 LEU A  69      46.440  50.590  65.500  1.00  0.00           H
ATOM   1027 HD13 LEU A  69      46.170  51.720  66.820  1.00  0.00           H
ATOM   1028  CD2 LEU A  69      46.670  52.380  63.480  1.00  0.00           C
ATOM   1029 HD21 LEU A  69      46.370  51.420  63.040  1.00  0.00           H
ATOM   1030 HD22 LEU A  69      47.780  52.320  63.490  1.00  0.00           H
ATOM   1031 HD23 LEU A  69      46.300  53.230  62.860  1.00  0.00           H
ATOM   1032  C   LEU A  69      42.610  52.630  63.350  1.00  0.00           C
ATOM   1033  O   LEU A  69      42.660  52.050  62.280  1.00  0.00           O
ATOM   1034  N   ALA A  70      41.500  52.720  64.110  1.00  0.00           N
ATOM   1035  HN  ALA A  70      41.680  53.090  65.010  1.00  0.00           H
ATOM   1036  CA  ALA A  70      40.180  52.230  63.660  1.00  0.00           C
ATOM   1037  HA  ALA A  70      40.320  51.210  63.370  1.00  0.00           H
ATOM   1038  CB  ALA A  70      39.160  52.400  64.820  1.00  0.00           C
ATOM   1039  HB1 ALA A  70      38.140  52.010  64.660  1.00  0.00           H
ATOM   1040  HB2 ALA A  70      39.110  53.450  65.190  1.00  0.00           H
ATOM   1041  HB3 ALA A  70      39.540  51.830  65.690  1.00  0.00           H
ATOM   1042  C   ALA A  70      39.630  52.930  62.350  1.00  0.00           C
ATOM   1043  O   ALA A  70      39.040  52.300  61.480  1.00  0.00           O
ATOM   1044  N   VAL A  71      39.680  54.240  62.300  1.00  0.00           N
ATOM   1045  HN  VAL A  71      40.090  54.770  63.040  1.00  0.00           H
ATOM   1046  CA  VAL A  71      39.070  54.950  61.200  1.00  0.00           C
ATOM   1047  HA  VAL A  71      38.180  54.370  60.990  1.00  0.00           H
ATOM   1048  CB  VAL A  71      38.660  56.430  61.500  1.00  0.00           C
ATOM   1049  HB  VAL A  71      38.250  56.460  62.520  1.00  0.00           H
ATOM   1050  CG1 VAL A  71      39.810  57.450  61.340  1.00  0.00           C
ATOM   1051 HG11 VAL A  71      40.260  57.570  60.330  1.00  0.00           H
ATOM   1052 HG12 VAL A  71      40.580  57.130  62.090  1.00  0.00           H
ATOM   1053 HG13 VAL A  71      39.550  58.480  61.680  1.00  0.00           H
ATOM   1054  CG2 VAL A  71      37.490  56.900  60.630  1.00  0.00           C
ATOM   1055 HG21 VAL A  71      36.590  56.340  60.950  1.00  0.00           H
ATOM   1056 HG22 VAL A  71      37.710  56.790  59.560  1.00  0.00           H
ATOM   1057 HG23 VAL A  71      37.300  57.970  60.870  1.00  0.00           H
ATOM   1058  C   VAL A  71      39.950  54.900  59.970  1.00  0.00           C
ATOM   1059  O   VAL A  71      39.380  54.990  58.880  1.00  0.00           O
ATOM   1060  N   ALA A  72      41.260  54.560  60.170  1.00  0.00           N
ATOM   1061  HN  ALA A  72      41.660  54.500  61.080  1.00  0.00           H
ATOM   1062  CA  ALA A  72      42.100  54.160  59.030  1.00  0.00           C
ATOM   1063  HA  ALA A  72      42.130  54.840  58.190  1.00  0.00           H
ATOM   1064  CB  ALA A  72      43.530  54.010  59.480  1.00  0.00           C
ATOM   1065  HB1 ALA A  72      44.120  53.760  58.580  1.00  0.00           H
ATOM   1066  HB2 ALA A  72      43.710  53.310  60.310  1.00  0.00           H
ATOM   1067  HB3 ALA A  72      43.910  55.020  59.750  1.00  0.00           H
ATOM   1068  C   ALA A  72      41.640  52.880  58.310  1.00  0.00           C
ATOM   1069  O   ALA A  72      41.630  52.660  57.050  1.00  0.00           O
ATOM   1070  N   ASP A  73      41.070  51.960  59.160  1.00  0.00           N
ATOM   1071  HN  ASP A  73      41.100  52.130  60.140  1.00  0.00           H
ATOM   1072  CA  ASP A  73      40.450  50.720  58.720  1.00  0.00           C
ATOM   1073  HA  ASP A  73      41.100  50.230  58.020  1.00  0.00           H
ATOM   1074  CB  ASP A  73      40.130  49.680  59.880  1.00  0.00           C
ATOM   1075  HB1 ASP A  73      39.800  48.760  59.360  1.00  0.00           H
ATOM   1076  HB2 ASP A  73      39.420  50.080  60.630  1.00  0.00           H
ATOM   1077  CG  ASP A  73      41.490  49.370  60.420  1.00  0.00           C
ATOM   1078  OD1 ASP A  73      42.530  49.490  59.810  1.00  0.00           O
ATOM   1079  OD2 ASP A  73      41.480  48.930  61.770  1.00  0.00           O
ATOM   1080  HD2 ASP A  73      42.310  48.480  61.940  1.00  0.00           H
ATOM   1081  C   ASP A  73      39.150  50.830  57.980  1.00  0.00           C
ATOM   1082  O   ASP A  73      38.910  50.080  57.050  1.00  0.00           O
ATOM   1083  N   PHE A  74      38.350  51.850  58.390  1.00  0.00           N
ATOM   1084  HN  PHE A  74      38.590  52.440  59.160  1.00  0.00           H
ATOM   1085  CA  PHE A  74      37.060  52.120  57.740  1.00  0.00           C
ATOM   1086  HA  PHE A  74      36.530  51.180  57.820  1.00  0.00           H
ATOM   1087  CB  PHE A  74      36.380  53.380  58.490  1.00  0.00           C
ATOM   1088  HB1 PHE A  74      36.830  54.320  58.100  1.00  0.00           H
ATOM   1089  HB2 PHE A  74      36.570  53.260  59.580  1.00  0.00           H
ATOM   1090  CG  PHE A  74      34.830  53.390  58.360  1.00  0.00           C
ATOM   1091  CD1 PHE A  74      33.960  52.310  58.120  1.00  0.00           C
ATOM   1092  HD1 PHE A  74      34.350  51.310  57.990  1.00  0.00           H
ATOM   1093  CE1 PHE A  74      32.580  52.500  58.040  1.00  0.00           C
ATOM   1094  HE1 PHE A  74      31.970  51.700  57.700  1.00  0.00           H
ATOM   1095  CZ  PHE A  74      31.940  53.740  58.190  1.00  0.00           C
ATOM   1096  HZ  PHE A  74      30.870  53.830  58.150  1.00  0.00           H
ATOM   1097  CD2 PHE A  74      34.240  54.660  58.580  1.00  0.00           C
ATOM   1098  HD2 PHE A  74      34.910  55.470  58.830  1.00  0.00           H
ATOM   1099  CE2 PHE A  74      32.840  54.850  58.390  1.00  0.00           C
ATOM   1100  HE2 PHE A  74      32.430  55.850  58.420  1.00  0.00           H
ATOM   1101  C   PHE A  74      37.110  52.390  56.190  1.00  0.00           C
ATOM   1102  O   PHE A  74      36.360  51.770  55.350  1.00  0.00           O
ATOM   1103  N   LEU A  75      38.030  53.240  55.700  1.00  0.00           N
ATOM   1104  HN  LEU A  75      38.740  53.660  56.260  1.00  0.00           H
ATOM   1105  CA  LEU A  75      38.180  53.490  54.260  1.00  0.00           C
ATOM   1106  HA  LEU A  75      37.250  53.880  53.870  1.00  0.00           H
ATOM   1107  CB  LEU A  75      39.200  54.630  54.050  1.00  0.00           C
ATOM   1108  HB1 LEU A  75      39.050  55.080  53.050  1.00  0.00           H
ATOM   1109  HB2 LEU A  75      40.200  54.130  54.060  1.00  0.00           H
ATOM   1110  CG  LEU A  75      39.210  55.740  55.150  1.00  0.00           C
ATOM   1111  HG  LEU A  75      39.250  55.280  56.150  1.00  0.00           H
ATOM   1112  CD1 LEU A  75      40.560  56.510  54.930  1.00  0.00           C
ATOM   1113 HD11 LEU A  75      41.440  55.830  54.910  1.00  0.00           H
ATOM   1114 HD12 LEU A  75      40.710  57.360  55.620  1.00  0.00           H
ATOM   1115 HD13 LEU A  75      40.520  57.040  53.960  1.00  0.00           H
ATOM   1116  CD2 LEU A  75      38.120  56.850  55.080  1.00  0.00           C
ATOM   1117 HD21 LEU A  75      38.240  57.420  54.130  1.00  0.00           H
ATOM   1118 HD22 LEU A  75      38.190  57.610  55.890  1.00  0.00           H
ATOM   1119 HD23 LEU A  75      37.070  56.510  55.180  1.00  0.00           H
ATOM   1120  C   LEU A  75      38.560  52.260  53.510  1.00  0.00           C
ATOM   1121  O   LEU A  75      38.180  52.120  52.380  1.00  0.00           O
ATOM   1122  N   LEU A  76      39.380  51.330  54.090  1.00  0.00           N
ATOM   1123  HN  LEU A  76      39.510  51.540  55.060  1.00  0.00           H
ATOM   1124  CA  LEU A  76      39.540  50.010  53.470  1.00  0.00           C
ATOM   1125  HA  LEU A  76      39.920  50.200  52.470  1.00  0.00           H
ATOM   1126  CB  LEU A  76      40.600  49.130  54.130  1.00  0.00           C
ATOM   1127  HB1 LEU A  76      40.330  49.070  55.210  1.00  0.00           H
ATOM   1128  HB2 LEU A  76      41.570  49.680  54.120  1.00  0.00           H
ATOM   1129  CG  LEU A  76      40.700  47.670  53.670  1.00  0.00           C
ATOM   1130  HG  LEU A  76      39.760  47.120  53.940  1.00  0.00           H
ATOM   1131  CD1 LEU A  76      41.180  47.340  52.240  1.00  0.00           C
ATOM   1132 HD11 LEU A  76      42.220  47.690  52.070  1.00  0.00           H
ATOM   1133 HD12 LEU A  76      40.550  47.820  51.470  1.00  0.00           H
ATOM   1134 HD13 LEU A  76      41.360  46.260  52.060  1.00  0.00           H
ATOM   1135  CD2 LEU A  76      41.690  46.900  54.560  1.00  0.00           C
ATOM   1136 HD21 LEU A  76      41.670  45.800  54.400  1.00  0.00           H
ATOM   1137 HD22 LEU A  76      41.470  47.060  55.640  1.00  0.00           H
ATOM   1138 HD23 LEU A  76      42.710  47.210  54.290  1.00  0.00           H
ATOM   1139  C   LEU A  76      38.290  49.200  53.250  1.00  0.00           C
ATOM   1140  O   LEU A  76      38.060  48.650  52.150  1.00  0.00           O
ATOM   1141  N   ILE A  77      37.470  49.240  54.270  1.00  0.00           N
ATOM   1142  HN  ILE A  77      37.710  49.750  55.100  1.00  0.00           H
ATOM   1143  CA  ILE A  77      36.150  48.580  54.240  1.00  0.00           C
ATOM   1144  HA  ILE A  77      36.400  47.560  54.010  1.00  0.00           H
ATOM   1145  CB  ILE A  77      35.490  48.550  55.630  1.00  0.00           C
ATOM   1146  HB  ILE A  77      35.180  49.570  55.900  1.00  0.00           H
ATOM   1147  CG2 ILE A  77      34.080  47.820  55.620  1.00  0.00           C
ATOM   1148 HG21 ILE A  77      34.140  46.750  55.300  1.00  0.00           H
ATOM   1149 HG22 ILE A  77      33.400  48.260  54.860  1.00  0.00           H
ATOM   1150 HG23 ILE A  77      33.570  47.980  56.590  1.00  0.00           H
ATOM   1151  CG1 ILE A  77      36.420  47.970  56.730  1.00  0.00           C
ATOM   1152 HG11 ILE A  77      37.430  48.440  56.700  1.00  0.00           H
ATOM   1153 HG12 ILE A  77      36.560  46.890  56.520  1.00  0.00           H
ATOM   1154  CD  ILE A  77      35.940  48.210  58.140  1.00  0.00           C
ATOM   1155  HD1 ILE A  77      36.560  47.760  58.950  1.00  0.00           H
ATOM   1156  HD2 ILE A  77      34.920  47.780  58.250  1.00  0.00           H
ATOM   1157  HD3 ILE A  77      35.930  49.310  58.250  1.00  0.00           H
ATOM   1158  C   ILE A  77      35.250  48.890  53.100  1.00  0.00           C
ATOM   1159  O   ILE A  77      34.520  48.030  52.550  1.00  0.00           O
ATOM   1160  N   ILE A  78      35.140  50.210  52.740  1.00  0.00           N
ATOM   1161  HN  ILE A  78      35.540  51.000  53.200  1.00  0.00           H
ATOM   1162  CA  ILE A  78      34.240  50.690  51.670  1.00  0.00           C
ATOM   1163  HA  ILE A  78      33.310  50.160  51.790  1.00  0.00           H
ATOM   1164  CB  ILE A  78      33.700  52.080  52.000  1.00  0.00           C
ATOM   1165  HB  ILE A  78      33.050  52.340  51.150  1.00  0.00           H
ATOM   1166  CG2 ILE A  78      32.830  51.930  53.310  1.00  0.00           C
ATOM   1167 HG21 ILE A  78      32.060  52.750  53.390  1.00  0.00           H
ATOM   1168 HG22 ILE A  78      33.520  51.790  54.180  1.00  0.00           H
ATOM   1169 HG23 ILE A  78      32.150  51.060  53.140  1.00  0.00           H
ATOM   1170  CG1 ILE A  78      34.950  53.060  52.150  1.00  0.00           C
ATOM   1171 HG11 ILE A  78      35.630  53.060  51.290  1.00  0.00           H
ATOM   1172 HG12 ILE A  78      35.520  52.820  53.080  1.00  0.00           H
ATOM   1173  CD  ILE A  78      34.350  54.480  52.190  1.00  0.00           C
ATOM   1174  HD1 ILE A  78      33.530  54.500  51.450  1.00  0.00           H
ATOM   1175  HD2 ILE A  78      35.040  55.340  52.100  1.00  0.00           H
ATOM   1176  HD3 ILE A  78      33.740  54.700  53.100  1.00  0.00           H
ATOM   1177  C   ILE A  78      34.770  50.350  50.320  1.00  0.00           C
ATOM   1178  O   ILE A  78      34.020  50.110  49.380  1.00  0.00           O
ATOM   1179  N   CYS A  79      36.120  50.240  50.210  1.00  0.00           N
ATOM   1180  HN  CYS A  79      36.710  50.400  50.990  1.00  0.00           H
ATOM   1181  CA  CYS A  79      36.760  49.810  48.990  1.00  0.00           C
ATOM   1182  HA  CYS A  79      36.400  50.410  48.170  1.00  0.00           H
ATOM   1183  CB  CYS A  79      38.310  50.010  48.970  1.00  0.00           C
ATOM   1184  HB1 CYS A  79      38.700  49.770  47.960  1.00  0.00           H
ATOM   1185  HB2 CYS A  79      38.790  49.360  49.720  1.00  0.00           H
ATOM   1186  SG  CYS A  79      38.770  51.740  49.210  1.00  0.00           S
ATOM   1187  HG1 CYS A  79      38.450  51.800  50.500  1.00  0.00           H
ATOM   1188  C   CYS A  79      36.490  48.360  48.560  1.00  0.00           C
ATOM   1189  O   CYS A  79      36.280  47.990  47.400  1.00  0.00           O
ATOM   1190  N   LEU A  80      36.400  47.440  49.550  1.00  0.00           N
ATOM   1191  HN  LEU A  80      36.370  47.730  50.510  1.00  0.00           H
ATOM   1192  CA  LEU A  80      36.550  46.010  49.310  1.00  0.00           C
ATOM   1193  HA  LEU A  80      37.460  45.740  48.800  1.00  0.00           H
ATOM   1194  CB  LEU A  80      36.350  45.320  50.750  1.00  0.00           C
ATOM   1195  HB1 LEU A  80      36.100  44.250  50.630  1.00  0.00           H
ATOM   1196  HB2 LEU A  80      35.650  45.900  51.380  1.00  0.00           H
ATOM   1197  CG  LEU A  80      37.700  45.270  51.510  1.00  0.00           C
ATOM   1198  HG  LEU A  80      38.030  46.290  51.790  1.00  0.00           H
ATOM   1199  CD1 LEU A  80      37.440  44.560  52.920  1.00  0.00           C
ATOM   1200 HD11 LEU A  80      38.390  44.590  53.510  1.00  0.00           H
ATOM   1201 HD12 LEU A  80      37.210  43.480  52.860  1.00  0.00           H
ATOM   1202 HD13 LEU A  80      36.680  45.120  53.510  1.00  0.00           H
ATOM   1203  CD2 LEU A  80      38.930  44.780  50.740  1.00  0.00           C
ATOM   1204 HD21 LEU A  80      39.360  45.570  50.080  1.00  0.00           H
ATOM   1205 HD22 LEU A  80      38.600  43.860  50.190  1.00  0.00           H
ATOM   1206 HD23 LEU A  80      39.740  44.460  51.430  1.00  0.00           H
ATOM   1207  C   LEU A  80      35.550  45.460  48.360  1.00  0.00           C
ATOM   1208  O   LEU A  80      35.910  44.500  47.660  1.00  0.00           O
ATOM   1209  N   PRO A  81      34.270  45.900  48.170  1.00  0.00           N
ATOM   1210  CD  PRO A  81      33.400  46.520  49.230  1.00  0.00           C
ATOM   1211  HD1 PRO A  81      33.540  47.610  49.070  1.00  0.00           H
ATOM   1212  HD2 PRO A  81      33.860  46.180  50.190  1.00  0.00           H
ATOM   1213  CA  PRO A  81      33.420  45.200  47.210  1.00  0.00           C
ATOM   1214  HA  PRO A  81      33.460  44.130  47.330  1.00  0.00           H
ATOM   1215  CB  PRO A  81      31.960  45.800  47.490  1.00  0.00           C
ATOM   1216  HB1 PRO A  81      31.100  45.110  47.280  1.00  0.00           H
ATOM   1217  HB2 PRO A  81      31.790  46.810  47.080  1.00  0.00           H
ATOM   1218  CG  PRO A  81      32.010  45.980  48.990  1.00  0.00           C
ATOM   1219  HG1 PRO A  81      31.110  46.500  49.380  1.00  0.00           H
ATOM   1220  HG2 PRO A  81      31.900  44.930  49.340  1.00  0.00           H
ATOM   1221  C   PRO A  81      33.790  45.600  45.810  1.00  0.00           C
ATOM   1222  O   PRO A  81      33.530  44.830  44.890  1.00  0.00           O
ATOM   1223  N   PHE A  82      34.290  46.790  45.650  1.00  0.00           N
ATOM   1224  HN  PHE A  82      34.330  47.330  46.490  1.00  0.00           H
ATOM   1225  CA  PHE A  82      34.820  47.420  44.470  1.00  0.00           C
ATOM   1226  HA  PHE A  82      34.300  47.080  43.590  1.00  0.00           H
ATOM   1227  CB  PHE A  82      34.840  48.990  44.520  1.00  0.00           C
ATOM   1228  HB1 PHE A  82      35.010  49.580  43.590  1.00  0.00           H
ATOM   1229  HB2 PHE A  82      35.500  49.310  45.350  1.00  0.00           H
ATOM   1230  CG  PHE A  82      33.510  49.440  44.900  1.00  0.00           C
ATOM   1231  CD1 PHE A  82      33.280  49.960  46.130  1.00  0.00           C
ATOM   1232  HD1 PHE A  82      33.930  49.920  46.980  1.00  0.00           H
ATOM   1233  CE1 PHE A  82      31.990  50.510  46.380  1.00  0.00           C
ATOM   1234  HE1 PHE A  82      31.790  51.150  47.220  1.00  0.00           H
ATOM   1235  CZ  PHE A  82      31.020  50.470  45.430  1.00  0.00           C
ATOM   1236  HZ  PHE A  82      30.080  50.970  45.620  1.00  0.00           H
ATOM   1237  CD2 PHE A  82      32.480  49.360  43.870  1.00  0.00           C
ATOM   1238  HD2 PHE A  82      32.650  48.990  42.880  1.00  0.00           H
ATOM   1239  CE2 PHE A  82      31.200  49.920  44.160  1.00  0.00           C
ATOM   1240  HE2 PHE A  82      30.440  49.930  43.390  1.00  0.00           H
ATOM   1241  C   PHE A  82      36.110  46.720  44.060  1.00  0.00           C
ATOM   1242  O   PHE A  82      36.240  46.420  42.900  1.00  0.00           O
ATOM   1243  N   LEU A  83      37.020  46.400  45.010  1.00  0.00           N
ATOM   1244  HN  LEU A  83      36.810  46.740  45.930  1.00  0.00           H
ATOM   1245  CA  LEU A  83      38.240  45.630  44.820  1.00  0.00           C
ATOM   1246  HA  LEU A  83      38.640  46.230  44.020  1.00  0.00           H
ATOM   1247  CB  LEU A  83      39.130  45.710  46.140  1.00  0.00           C
ATOM   1248  HB1 LEU A  83      38.720  45.040  46.930  1.00  0.00           H
ATOM   1249  HB2 LEU A  83      39.260  46.760  46.460  1.00  0.00           H
ATOM   1250  CG  LEU A  83      40.660  45.370  45.940  1.00  0.00           C
ATOM   1251  HG  LEU A  83      40.850  44.290  45.770  1.00  0.00           H
ATOM   1252  CD1 LEU A  83      41.350  46.090  44.740  1.00  0.00           C
ATOM   1253 HD11 LEU A  83      40.900  45.770  43.780  1.00  0.00           H
ATOM   1254 HD12 LEU A  83      42.440  45.900  44.730  1.00  0.00           H
ATOM   1255 HD13 LEU A  83      41.180  47.170  44.970  1.00  0.00           H
ATOM   1256  CD2 LEU A  83      41.390  45.780  47.280  1.00  0.00           C
ATOM   1257 HD21 LEU A  83      42.500  45.740  47.150  1.00  0.00           H
ATOM   1258 HD22 LEU A  83      41.060  45.220  48.170  1.00  0.00           H
ATOM   1259 HD23 LEU A  83      41.180  46.870  47.340  1.00  0.00           H
ATOM   1260  C   LEU A  83      37.990  44.220  44.360  1.00  0.00           C
ATOM   1261  O   LEU A  83      38.620  43.780  43.400  1.00  0.00           O
ATOM   1262  N   MET A  84      36.980  43.490  44.890  1.00  0.00           N
ATOM   1263  HN  MET A  84      36.490  43.840  45.680  1.00  0.00           H
ATOM   1264  CA  MET A  84      36.560  42.190  44.520  1.00  0.00           C
ATOM   1265  HA  MET A  84      37.390  41.500  44.620  1.00  0.00           H
ATOM   1266  CB  MET A  84      35.470  41.750  45.520  1.00  0.00           C
ATOM   1267  HB1 MET A  84      34.920  40.850  45.150  1.00  0.00           H
ATOM   1268  HB2 MET A  84      34.740  42.530  45.820  1.00  0.00           H
ATOM   1269  CG  MET A  84      36.170  41.300  46.820  1.00  0.00           C
ATOM   1270  HG1 MET A  84      36.810  42.070  47.300  1.00  0.00           H
ATOM   1271  HG2 MET A  84      36.950  40.580  46.470  1.00  0.00           H
ATOM   1272  SD  MET A  84      35.000  40.500  47.970  1.00  0.00           S
ATOM   1273  CE  MET A  84      34.770  41.870  49.140  1.00  0.00           C
ATOM   1274  HE1 MET A  84      33.960  41.630  49.860  1.00  0.00           H
ATOM   1275  HE2 MET A  84      34.440  42.650  48.420  1.00  0.00           H
ATOM   1276  HE3 MET A  84      35.740  42.050  49.630  1.00  0.00           H
ATOM   1277  C   MET A  84      36.100  42.000  43.110  1.00  0.00           C
ATOM   1278  O   MET A  84      36.480  41.120  42.370  1.00  0.00           O
ATOM   1279  N   ASP A  85      35.280  43.020  42.610  1.00  0.00           N
ATOM   1280  HN  ASP A  85      34.980  43.840  43.090  1.00  0.00           H
ATOM   1281  CA  ASP A  85      34.970  43.100  41.180  1.00  0.00           C
ATOM   1282  HA  ASP A  85      34.420  42.210  40.910  1.00  0.00           H
ATOM   1283  CB  ASP A  85      34.040  44.330  41.030  1.00  0.00           C
ATOM   1284  HB1 ASP A  85      34.640  45.230  41.240  1.00  0.00           H
ATOM   1285  HB2 ASP A  85      33.230  44.220  41.790  1.00  0.00           H
ATOM   1286  CG  ASP A  85      33.430  44.490  39.600  1.00  0.00           C
ATOM   1287  OD1 ASP A  85      33.150  45.690  39.160  1.00  0.00           O
ATOM   1288  OD2 ASP A  85      33.200  43.460  38.950  1.00  0.00           O
ATOM   1289  C   ASP A  85      36.160  43.170  40.250  1.00  0.00           C
ATOM   1290  O   ASP A  85      36.220  42.420  39.310  1.00  0.00           O
ATOM   1291  N   ASN A  86      37.080  44.110  40.550  1.00  0.00           N
ATOM   1292  HN  ASN A  86      36.870  44.770  41.270  1.00  0.00           H
ATOM   1293  CA  ASN A  86      38.290  44.600  39.830  1.00  0.00           C
ATOM   1294  HA  ASN A  86      38.050  45.050  38.870  1.00  0.00           H
ATOM   1295  CB  ASN A  86      38.850  45.730  40.710  1.00  0.00           C
ATOM   1296  HB1 ASN A  86      39.160  45.270  41.680  1.00  0.00           H
ATOM   1297  HB2 ASN A  86      38.120  46.560  40.830  1.00  0.00           H
ATOM   1298  CG  ASN A  86      40.190  46.370  40.230  1.00  0.00           C
ATOM   1299  OD1 ASN A  86      41.070  46.660  41.060  1.00  0.00           O
ATOM   1300  ND2 ASN A  86      40.240  46.670  38.920  1.00  0.00           N
ATOM   1301 HD21 ASN A  86      41.050  47.170  38.600  1.00  0.00           H
ATOM   1302 HD22 ASN A  86      39.480  46.510  38.290  1.00  0.00           H
ATOM   1303  C   ASN A  86      39.250  43.390  39.510  1.00  0.00           C
ATOM   1304  O   ASN A  86      39.820  43.240  38.400  1.00  0.00           O
ATOM   1305  N   TYR A  87      39.460  42.510  40.540  1.00  0.00           N
ATOM   1306  HN  TYR A  87      38.940  42.660  41.390  1.00  0.00           H
ATOM   1307  CA  TYR A  87      40.120  41.240  40.420  1.00  0.00           C
ATOM   1308  HA  TYR A  87      41.140  41.320  40.080  1.00  0.00           H
ATOM   1309  CB  TYR A  87      40.130  40.670  41.860  1.00  0.00           C
ATOM   1310  HB1 TYR A  87      40.300  39.570  41.860  1.00  0.00           H
ATOM   1311  HB2 TYR A  87      39.180  40.700  42.440  1.00  0.00           H
ATOM   1312  CG  TYR A  87      41.110  41.320  42.690  1.00  0.00           C
ATOM   1313  CD1 TYR A  87      41.300  40.770  43.980  1.00  0.00           C
ATOM   1314  HD1 TYR A  87      40.650  39.950  44.180  1.00  0.00           H
ATOM   1315  CE1 TYR A  87      42.100  41.400  45.010  1.00  0.00           C
ATOM   1316  HE1 TYR A  87      41.980  41.020  46.020  1.00  0.00           H
ATOM   1317  CZ  TYR A  87      42.820  42.550  44.680  1.00  0.00           C
ATOM   1318  OH  TYR A  87      43.640  43.190  45.610  1.00  0.00           O
ATOM   1319  HH  TYR A  87      44.020  44.000  45.240  1.00  0.00           H
ATOM   1320  CD2 TYR A  87      42.020  42.450  42.410  1.00  0.00           C
ATOM   1321  HD2 TYR A  87      42.050  42.910  41.430  1.00  0.00           H
ATOM   1322  CE2 TYR A  87      42.810  43.100  43.430  1.00  0.00           C
ATOM   1323  HE2 TYR A  87      43.250  44.060  43.240  1.00  0.00           H
ATOM   1324  C   TYR A  87      39.460  40.260  39.480  1.00  0.00           C
ATOM   1325  O   TYR A  87      40.190  39.640  38.710  1.00  0.00           O
ATOM   1326  N   VAL A  88      38.140  40.110  39.540  1.00  0.00           N
ATOM   1327  HN  VAL A  88      37.550  40.790  39.960  1.00  0.00           H
ATOM   1328  CA  VAL A  88      37.470  39.130  38.700  1.00  0.00           C
ATOM   1329  HA  VAL A  88      38.040  38.200  38.710  1.00  0.00           H
ATOM   1330  CB  VAL A  88      36.050  38.920  39.300  1.00  0.00           C
ATOM   1331  HB  VAL A  88      35.560  39.870  39.620  1.00  0.00           H
ATOM   1332  CG1 VAL A  88      35.230  38.030  38.420  1.00  0.00           C
ATOM   1333 HG11 VAL A  88      34.310  37.790  39.000  1.00  0.00           H
ATOM   1334 HG12 VAL A  88      35.870  37.140  38.230  1.00  0.00           H
ATOM   1335 HG13 VAL A  88      34.980  38.630  37.520  1.00  0.00           H
ATOM   1336  CG2 VAL A  88      36.350  38.240  40.710  1.00  0.00           C
ATOM   1337 HG21 VAL A  88      37.040  37.380  40.570  1.00  0.00           H
ATOM   1338 HG22 VAL A  88      35.380  37.890  41.140  1.00  0.00           H
ATOM   1339 HG23 VAL A  88      36.830  38.950  41.420  1.00  0.00           H
ATOM   1340  C   VAL A  88      37.470  39.560  37.260  1.00  0.00           C
ATOM   1341  O   VAL A  88      37.400  38.710  36.370  1.00  0.00           O
ATOM   1342  N   ARG A  89      37.600  40.870  37.010  1.00  0.00           N
ATOM   1343  HN  ARG A  89      37.570  41.560  37.730  1.00  0.00           H
ATOM   1344  CA  ARG A  89      37.640  41.390  35.710  1.00  0.00           C
ATOM   1345  HA  ARG A  89      37.130  40.770  34.990  1.00  0.00           H
ATOM   1346  CB  ARG A  89      36.950  42.770  35.740  1.00  0.00           C
ATOM   1347  HB1 ARG A  89      37.110  43.380  34.830  1.00  0.00           H
ATOM   1348  HB2 ARG A  89      37.430  43.340  36.570  1.00  0.00           H
ATOM   1349  CG  ARG A  89      35.480  42.690  35.990  1.00  0.00           C
ATOM   1350  HG1 ARG A  89      35.300  42.150  36.950  1.00  0.00           H
ATOM   1351  HG2 ARG A  89      35.010  42.190  35.120  1.00  0.00           H
ATOM   1352  CD  ARG A  89      34.860  44.130  36.170  1.00  0.00           C
ATOM   1353  HD1 ARG A  89      35.210  44.840  35.390  1.00  0.00           H
ATOM   1354  HD2 ARG A  89      35.240  44.630  37.090  1.00  0.00           H
ATOM   1355  NE  ARG A  89      33.380  43.970  36.270  1.00  0.00           N
ATOM   1356  HE  ARG A  89      33.100  43.670  37.180  1.00  0.00           H
ATOM   1357  CZ  ARG A  89      32.550  43.910  35.220  1.00  0.00           C
ATOM   1358  NH1 ARG A  89      32.930  44.490  34.100  1.00  0.00           N
ATOM   1359 HH11 ARG A  89      33.830  44.920  34.120  1.00  0.00           H
ATOM   1360 HH12 ARG A  89      32.130  44.860  33.620  1.00  0.00           H
ATOM   1361  NH2 ARG A  89      31.270  43.560  35.280  1.00  0.00           N
ATOM   1362 HH21 ARG A  89      30.670  43.620  34.490  1.00  0.00           H
ATOM   1363 HH22 ARG A  89      30.890  43.280  36.160  1.00  0.00           H
ATOM   1364  C   ARG A  89      39.060  41.610  35.260  1.00  0.00           C
ATOM   1365  O   ARG A  89      39.320  42.290  34.290  1.00  0.00           O
ATOM   1366  N   ARG A  90      39.980  41.030  36.010  1.00  0.00           N
ATOM   1367  HN  ARG A  90      39.910  40.540  36.870  1.00  0.00           H
ATOM   1368  CA  ARG A  90      41.440  41.010  35.660  1.00  0.00           C
ATOM   1369  HA  ARG A  90      41.970  40.410  36.380  1.00  0.00           H
ATOM   1370  CB  ARG A  90      41.600  40.210  34.320  1.00  0.00           C
ATOM   1371  HB1 ARG A  90      42.680  40.240  34.030  1.00  0.00           H
ATOM   1372  HB2 ARG A  90      41.000  40.740  33.540  1.00  0.00           H
ATOM   1373  CG  ARG A  90      41.010  38.780  34.340  1.00  0.00           C
ATOM   1374  HG1 ARG A  90      40.000  38.680  34.780  1.00  0.00           H
ATOM   1375  HG2 ARG A  90      41.500  38.290  35.210  1.00  0.00           H
ATOM   1376  CD  ARG A  90      41.100  37.980  33.030  1.00  0.00           C
ATOM   1377  HD1 ARG A  90      42.150  37.940  32.680  1.00  0.00           H
ATOM   1378  HD2 ARG A  90      40.330  38.470  32.400  1.00  0.00           H
ATOM   1379  NE  ARG A  90      40.520  36.640  33.250  1.00  0.00           N
ATOM   1380  HE  ARG A  90      39.530  36.610  33.410  1.00  0.00           H
ATOM   1381  CZ  ARG A  90      41.150  35.470  33.380  1.00  0.00           C
ATOM   1382  NH1 ARG A  90      42.440  35.450  33.550  1.00  0.00           N
ATOM   1383 HH11 ARG A  90      42.690  34.490  33.650  1.00  0.00           H
ATOM   1384 HH12 ARG A  90      42.970  36.290  33.680  1.00  0.00           H
ATOM   1385  NH2 ARG A  90      40.450  34.350  33.530  1.00  0.00           N
ATOM   1386 HH21 ARG A  90      39.470  34.330  33.380  1.00  0.00           H
ATOM   1387 HH22 ARG A  90      40.890  33.450  33.660  1.00  0.00           H
ATOM   1388  C   ARG A  90      42.110  42.420  35.540  1.00  0.00           C
ATOM   1389  O   ARG A  90      42.820  42.650  34.570  1.00  0.00           O
ATOM   1390  N   TRP A  91      41.670  43.470  36.300  1.00  0.00           N
ATOM   1391  HN  TRP A  91      40.970  43.220  36.960  1.00  0.00           H
ATOM   1392  CA  TRP A  91      42.180  44.880  36.530  1.00  0.00           C
ATOM   1393  HA  TRP A  91      42.080  45.100  37.590  1.00  0.00           H
ATOM   1394  CB  TRP A  91      43.680  45.050  36.170  1.00  0.00           C
ATOM   1395  HB1 TRP A  91      43.940  46.120  36.320  1.00  0.00           H
ATOM   1396  HB2 TRP A  91      43.930  44.900  35.100  1.00  0.00           H
ATOM   1397  CG  TRP A  91      44.550  44.200  37.090  1.00  0.00           C
ATOM   1398  CD1 TRP A  91      45.340  43.140  36.700  1.00  0.00           C
ATOM   1399  HD1 TRP A  91      45.640  42.790  35.730  1.00  0.00           H
ATOM   1400  NE1 TRP A  91      46.080  42.650  37.780  1.00  0.00           N
ATOM   1401  HE1 TRP A  91      46.720  41.920  37.710  1.00  0.00           H
ATOM   1402  CE2 TRP A  91      45.760  43.380  38.900  1.00  0.00           C
ATOM   1403  CD2 TRP A  91      44.780  44.330  38.560  1.00  0.00           C
ATOM   1404  CE3 TRP A  91      44.230  45.130  39.580  1.00  0.00           C
ATOM   1405  HE3 TRP A  91      43.470  45.880  39.370  1.00  0.00           H
ATOM   1406  CZ3 TRP A  91      44.630  44.930  40.820  1.00  0.00           C
ATOM   1407  HZ3 TRP A  91      44.130  45.520  41.580  1.00  0.00           H
ATOM   1408  CZ2 TRP A  91      46.130  43.170  40.170  1.00  0.00           C
ATOM   1409  HZ2 TRP A  91      46.720  42.310  40.450  1.00  0.00           H
ATOM   1410  CH2 TRP A  91      45.580  43.950  41.160  1.00  0.00           C
ATOM   1411  HH2 TRP A  91      45.900  43.840  42.200  1.00  0.00           H
ATOM   1412  C   TRP A  91      41.280  45.830  35.770  1.00  0.00           C
ATOM   1413  O   TRP A  91      41.340  47.040  35.890  1.00  0.00           O
ATOM   1414  N   ASP A  92      40.280  45.280  35.000  1.00  0.00           N
ATOM   1415  HN  ASP A  92      40.270  44.290  34.920  1.00  0.00           H
ATOM   1416  CA  ASP A  92      39.420  46.230  34.360  1.00  0.00           C
ATOM   1417  HA  ASP A  92      39.950  47.130  34.070  1.00  0.00           H
ATOM   1418  CB  ASP A  92      38.740  45.470  33.180  1.00  0.00           C
ATOM   1419  HB1 ASP A  92      37.890  46.130  32.930  1.00  0.00           H
ATOM   1420  HB2 ASP A  92      38.310  44.490  33.510  1.00  0.00           H
ATOM   1421  CG  ASP A  92      39.520  45.230  31.910  1.00  0.00           C
ATOM   1422  OD1 ASP A  92      40.640  45.790  31.650  1.00  0.00           O
ATOM   1423  OD2 ASP A  92      38.990  44.490  31.110  1.00  0.00           O
ATOM   1424  C   ASP A  92      38.300  46.550  35.400  1.00  0.00           C
ATOM   1425  O   ASP A  92      37.990  45.830  36.340  1.00  0.00           O
ATOM   1426  N   TRP A  93      37.740  47.690  35.030  1.00  0.00           N
ATOM   1427  HN  TRP A  93      38.040  48.180  34.220  1.00  0.00           H
ATOM   1428  CA  TRP A  93      36.850  48.490  35.850  1.00  0.00           C
ATOM   1429  HA  TRP A  93      36.570  47.810  36.640  1.00  0.00           H
ATOM   1430  CB  TRP A  93      37.810  49.630  36.470  1.00  0.00           C
ATOM   1431  HB1 TRP A  93      38.070  50.200  35.550  1.00  0.00           H
ATOM   1432  HB2 TRP A  93      38.760  49.240  36.890  1.00  0.00           H
ATOM   1433  CG  TRP A  93      37.270  50.600  37.430  1.00  0.00           C
ATOM   1434  CD1 TRP A  93      37.060  51.900  37.160  1.00  0.00           C
ATOM   1435  HD1 TRP A  93      37.170  52.390  36.200  1.00  0.00           H
ATOM   1436  NE1 TRP A  93      36.730  52.550  38.280  1.00  0.00           N
ATOM   1437  HE1 TRP A  93      36.630  53.520  38.300  1.00  0.00           H
ATOM   1438  CE2 TRP A  93      36.490  51.670  39.290  1.00  0.00           C
ATOM   1439  CD2 TRP A  93      36.910  50.400  38.810  1.00  0.00           C
ATOM   1440  CE3 TRP A  93      36.790  49.290  39.630  1.00  0.00           C
ATOM   1441  HE3 TRP A  93      36.920  48.270  39.320  1.00  0.00           H
ATOM   1442  CZ3 TRP A  93      36.480  49.480  40.950  1.00  0.00           C
ATOM   1443  HZ3 TRP A  93      36.390  48.580  41.550  1.00  0.00           H
ATOM   1444  CZ2 TRP A  93      36.210  51.860  40.580  1.00  0.00           C
ATOM   1445  HZ2 TRP A  93      36.140  52.860  40.970  1.00  0.00           H
ATOM   1446  CH2 TRP A  93      36.140  50.740  41.420  1.00  0.00           C
ATOM   1447  HH2 TRP A  93      35.990  50.980  42.460  1.00  0.00           H
ATOM   1448  C   TRP A  93      35.580  48.950  35.110  1.00  0.00           C
ATOM   1449  O   TRP A  93      35.740  49.520  34.020  1.00  0.00           O
ATOM   1450  N   LYS A  94      34.380  48.750  35.710  1.00  0.00           N
ATOM   1451  HN  LYS A  94      34.340  48.180  36.530  1.00  0.00           H
ATOM   1452  CA  LYS A  94      33.090  49.170  35.110  1.00  0.00           C
ATOM   1453  HA  LYS A  94      33.250  49.250  34.050  1.00  0.00           H
ATOM   1454  CB  LYS A  94      32.000  48.100  35.290  1.00  0.00           C
ATOM   1455  HB1 LYS A  94      32.310  47.180  34.750  1.00  0.00           H
ATOM   1456  HB2 LYS A  94      31.070  48.410  34.760  1.00  0.00           H
ATOM   1457  CG  LYS A  94      31.740  47.630  36.740  1.00  0.00           C
ATOM   1458  HG1 LYS A  94      31.710  48.460  37.470  1.00  0.00           H
ATOM   1459  HG2 LYS A  94      32.610  47.100  37.170  1.00  0.00           H
ATOM   1460  CD  LYS A  94      30.480  46.750  36.720  1.00  0.00           C
ATOM   1461  HD1 LYS A  94      30.810  45.790  36.280  1.00  0.00           H
ATOM   1462  HD2 LYS A  94      29.700  47.110  36.010  1.00  0.00           H
ATOM   1463  CE  LYS A  94      29.840  46.440  38.120  1.00  0.00           C
ATOM   1464  HE1 LYS A  94      28.830  45.990  38.020  1.00  0.00           H
ATOM   1465  HE2 LYS A  94      29.760  47.390  38.700  1.00  0.00           H
ATOM   1466  NZ  LYS A  94      30.500  45.440  38.960  1.00  0.00           N
ATOM   1467  HZ1 LYS A  94      31.520  45.610  39.060  1.00  0.00           H
ATOM   1468  HZ2 LYS A  94      30.460  44.570  38.390  1.00  0.00           H
ATOM   1469  HZ3 LYS A  94      30.060  45.260  39.890  1.00  0.00           H
ATOM   1470  C   LYS A  94      32.530  50.550  35.440  1.00  0.00           C
ATOM   1471  O   LYS A  94      31.550  50.980  34.820  1.00  0.00           O
ATOM   1472  N   PHE A  95      33.180  51.230  36.400  1.00  0.00           N
ATOM   1473  HN  PHE A  95      34.010  50.790  36.740  1.00  0.00           H
ATOM   1474  CA  PHE A  95      32.830  52.510  36.880  1.00  0.00           C
ATOM   1475  HA  PHE A  95      31.930  52.890  36.420  1.00  0.00           H
ATOM   1476  CB  PHE A  95      32.820  52.650  38.450  1.00  0.00           C
ATOM   1477  HB1 PHE A  95      32.280  53.540  38.820  1.00  0.00           H
ATOM   1478  HB2 PHE A  95      33.830  52.810  38.880  1.00  0.00           H
ATOM   1479  CG  PHE A  95      32.100  51.420  39.070  1.00  0.00           C
ATOM   1480  CD1 PHE A  95      32.820  50.280  39.440  1.00  0.00           C
ATOM   1481  HD1 PHE A  95      33.870  50.090  39.330  1.00  0.00           H
ATOM   1482  CE1 PHE A  95      32.160  49.270  40.130  1.00  0.00           C
ATOM   1483  HE1 PHE A  95      32.620  48.300  40.280  1.00  0.00           H
ATOM   1484  CZ  PHE A  95      30.820  49.440  40.490  1.00  0.00           C
ATOM   1485  HZ  PHE A  95      30.270  48.680  41.040  1.00  0.00           H
ATOM   1486  CD2 PHE A  95      30.770  51.560  39.290  1.00  0.00           C
ATOM   1487  HD2 PHE A  95      30.250  52.430  38.910  1.00  0.00           H
ATOM   1488  CE2 PHE A  95      30.140  50.630  40.100  1.00  0.00           C
ATOM   1489  HE2 PHE A  95      29.090  50.720  40.270  1.00  0.00           H
ATOM   1490  C   PHE A  95      33.850  53.550  36.420  1.00  0.00           C
ATOM   1491  O   PHE A  95      34.870  53.280  35.800  1.00  0.00           O
ATOM   1492  N   GLY A  96      33.480  54.830  36.500  1.00  0.00           N
ATOM   1493  HN  GLY A  96      32.580  54.970  36.890  1.00  0.00           H
ATOM   1494  CA  GLY A  96      34.340  56.010  36.050  1.00  0.00           C
ATOM   1495  HA1 GLY A  96      33.830  56.870  36.450  1.00  0.00           H
ATOM   1496  HA2 GLY A  96      34.420  56.060  34.970  1.00  0.00           H
ATOM   1497  C   GLY A  96      35.740  56.130  36.480  1.00  0.00           C
ATOM   1498  O   GLY A  96      36.200  55.410  37.370  1.00  0.00           O
ATOM   1499  N   ASP A  97      36.420  57.110  35.980  1.00  0.00           N
ATOM   1500  HN  ASP A  97      35.960  57.720  35.340  1.00  0.00           H
ATOM   1501  CA  ASP A  97      37.780  57.470  36.340  1.00  0.00           C
ATOM   1502  HA  ASP A  97      38.470  56.640  36.240  1.00  0.00           H
ATOM   1503  CB  ASP A  97      38.250  58.580  35.330  1.00  0.00           C
ATOM   1504  HB1 ASP A  97      37.450  59.350  35.210  1.00  0.00           H
ATOM   1505  HB2 ASP A  97      38.320  58.150  34.320  1.00  0.00           H
ATOM   1506  CG  ASP A  97      39.520  59.330  35.540  1.00  0.00           C
ATOM   1507  OD1 ASP A  97      39.700  60.420  34.900  1.00  0.00           O
ATOM   1508  OD2 ASP A  97      40.470  58.880  36.280  1.00  0.00           O
ATOM   1509  C   ASP A  97      37.970  57.910  37.730  1.00  0.00           C
ATOM   1510  O   ASP A  97      38.850  57.500  38.460  1.00  0.00           O
ATOM   1511  N   ILE A  98      37.090  58.820  38.120  1.00  0.00           N
ATOM   1512  HN  ILE A  98      36.360  59.220  37.600  1.00  0.00           H
ATOM   1513  CA  ILE A  98      37.200  59.350  39.450  1.00  0.00           C
ATOM   1514  HA  ILE A  98      38.250  59.580  39.580  1.00  0.00           H
ATOM   1515  CB  ILE A  98      36.350  60.580  39.650  1.00  0.00           C
ATOM   1516  HB  ILE A  98      35.330  60.350  39.270  1.00  0.00           H
ATOM   1517  CG2 ILE A  98      36.290  61.050  41.140  1.00  0.00           C
ATOM   1518 HG21 ILE A  98      35.750  61.980  41.460  1.00  0.00           H
ATOM   1519 HG22 ILE A  98      37.330  61.190  41.520  1.00  0.00           H
ATOM   1520 HG23 ILE A  98      35.880  60.200  41.720  1.00  0.00           H
ATOM   1521  CG1 ILE A  98      36.840  61.750  38.700  1.00  0.00           C
ATOM   1522 HG11 ILE A  98      36.920  61.240  37.710  1.00  0.00           H
ATOM   1523 HG12 ILE A  98      37.860  62.050  38.980  1.00  0.00           H
ATOM   1524  CD  ILE A  98      35.810  62.900  38.470  1.00  0.00           C
ATOM   1525  HD1 ILE A  98      34.800  62.440  38.520  1.00  0.00           H
ATOM   1526  HD2 ILE A  98      35.890  63.340  37.460  1.00  0.00           H
ATOM   1527  HD3 ILE A  98      35.940  63.780  39.150  1.00  0.00           H
ATOM   1528  C   ILE A  98      36.920  58.190  40.470  1.00  0.00           C
ATOM   1529  O   ILE A  98      37.680  58.140  41.460  1.00  0.00           O
ATOM   1530  N   PRO A  99      35.910  57.350  40.400  1.00  0.00           N
ATOM   1531  CD  PRO A  99      34.670  57.500  39.710  1.00  0.00           C
ATOM   1532  HD1 PRO A  99      34.860  57.430  38.620  1.00  0.00           H
ATOM   1533  HD2 PRO A  99      34.270  58.530  39.880  1.00  0.00           H
ATOM   1534  CA  PRO A  99      35.940  56.120  41.150  1.00  0.00           C
ATOM   1535  HA  PRO A  99      35.760  56.370  42.190  1.00  0.00           H
ATOM   1536  CB  PRO A  99      34.810  55.320  40.560  1.00  0.00           C
ATOM   1537  HB1 PRO A  99      34.520  54.520  41.270  1.00  0.00           H
ATOM   1538  HB2 PRO A  99      35.090  54.910  39.570  1.00  0.00           H
ATOM   1539  CG  PRO A  99      33.790  56.340  40.180  1.00  0.00           C
ATOM   1540  HG1 PRO A  99      33.060  55.960  39.440  1.00  0.00           H
ATOM   1541  HG2 PRO A  99      33.240  56.640  41.100  1.00  0.00           H
ATOM   1542  C   PRO A  99      37.270  55.430  41.290  1.00  0.00           C
ATOM   1543  O   PRO A  99      37.690  54.950  42.340  1.00  0.00           O
ATOM   1544  N   CYS A 100      38.110  55.330  40.190  1.00  0.00           N
ATOM   1545  HN  CYS A 100      37.880  55.590  39.250  1.00  0.00           H
ATOM   1546  CA  CYS A 100      39.430  54.670  40.400  1.00  0.00           C
ATOM   1547  HA  CYS A 100      39.220  53.800  41.000  1.00  0.00           H
ATOM   1548  CB  CYS A 100      40.190  54.250  39.110  1.00  0.00           C
ATOM   1549  HB1 CYS A 100      40.380  55.230  38.620  1.00  0.00           H
ATOM   1550  HB2 CYS A 100      39.430  53.810  38.430  1.00  0.00           H
ATOM   1551  SG  CYS A 100      41.650  53.230  39.390  1.00  0.00           S
ATOM   1552  C   CYS A 100      40.360  55.550  41.250  1.00  0.00           C
ATOM   1553  O   CYS A 100      41.040  55.120  42.170  1.00  0.00           O
ATOM   1554  N   ARG A 101      40.400  56.840  40.980  1.00  0.00           N
ATOM   1555  HN  ARG A 101      39.890  57.260  40.230  1.00  0.00           H
ATOM   1556  CA  ARG A 101      41.030  57.820  41.820  1.00  0.00           C
ATOM   1557  HA  ARG A 101      42.110  57.790  41.780  1.00  0.00           H
ATOM   1558  CB  ARG A 101      40.640  59.240  41.440  1.00  0.00           C
ATOM   1559  HB1 ARG A 101      41.090  59.960  42.160  1.00  0.00           H
ATOM   1560  HB2 ARG A 101      39.560  59.430  41.540  1.00  0.00           H
ATOM   1561  CG  ARG A 101      41.040  59.620  39.990  1.00  0.00           C
ATOM   1562  HG1 ARG A 101      40.320  58.980  39.430  1.00  0.00           H
ATOM   1563  HG2 ARG A 101      42.080  59.310  39.780  1.00  0.00           H
ATOM   1564  CD  ARG A 101      40.620  60.990  39.640  1.00  0.00           C
ATOM   1565  HD1 ARG A 101      41.200  61.800  40.140  1.00  0.00           H
ATOM   1566  HD2 ARG A 101      39.550  61.130  39.890  1.00  0.00           H
ATOM   1567  NE  ARG A 101      40.860  61.130  38.180  1.00  0.00           N
ATOM   1568  HE  ARG A 101      40.780  60.300  37.650  1.00  0.00           H
ATOM   1569  CZ  ARG A 101      41.210  62.250  37.560  1.00  0.00           C
ATOM   1570  NH1 ARG A 101      41.420  63.420  38.170  1.00  0.00           N
ATOM   1571 HH11 ARG A 101      41.510  63.290  39.160  1.00  0.00           H
ATOM   1572 HH12 ARG A 101      41.350  64.260  37.640  1.00  0.00           H
ATOM   1573  NH2 ARG A 101      41.240  62.280  36.270  1.00  0.00           N
ATOM   1574 HH21 ARG A 101      41.540  63.050  35.710  1.00  0.00           H
ATOM   1575 HH22 ARG A 101      40.820  61.510  35.780  1.00  0.00           H
ATOM   1576  C   ARG A 101      40.730  57.670  43.320  1.00  0.00           C
ATOM   1577  O   ARG A 101      41.640  57.350  44.070  1.00  0.00           O
ATOM   1578  N   LEU A 102      39.480  57.790  43.670  1.00  0.00           N
ATOM   1579  HN  LEU A 102      38.820  57.980  42.960  1.00  0.00           H
ATOM   1580  CA  LEU A 102      38.960  57.590  45.060  1.00  0.00           C
ATOM   1581  HA  LEU A 102      39.480  58.360  45.600  1.00  0.00           H
ATOM   1582  CB  LEU A 102      37.460  57.780  45.190  1.00  0.00           C
ATOM   1583  HB1 LEU A 102      37.250  57.710  46.270  1.00  0.00           H
ATOM   1584  HB2 LEU A 102      36.930  56.950  44.690  1.00  0.00           H
ATOM   1585  CG  LEU A 102      37.050  59.160  44.680  1.00  0.00           C
ATOM   1586  HG  LEU A 102      37.340  59.400  43.630  1.00  0.00           H
ATOM   1587  CD1 LEU A 102      35.490  59.330  44.600  1.00  0.00           C
ATOM   1588 HD11 LEU A 102      35.220  60.360  44.290  1.00  0.00           H
ATOM   1589 HD12 LEU A 102      35.020  59.130  45.580  1.00  0.00           H
ATOM   1590 HD13 LEU A 102      35.130  58.670  43.790  1.00  0.00           H
ATOM   1591  CD2 LEU A 102      37.590  60.310  45.630  1.00  0.00           C
ATOM   1592 HD21 LEU A 102      37.370  61.320  45.230  1.00  0.00           H
ATOM   1593 HD22 LEU A 102      38.670  60.110  45.770  1.00  0.00           H
ATOM   1594 HD23 LEU A 102      36.990  60.160  46.550  1.00  0.00           H
ATOM   1595  C   LEU A 102      39.270  56.160  45.640  1.00  0.00           C
ATOM   1596  O   LEU A 102      39.690  56.060  46.800  1.00  0.00           O
ATOM   1597  N   MET A 103      39.150  55.070  44.820  1.00  0.00           N
ATOM   1598  HN  MET A 103      39.130  55.120  43.830  1.00  0.00           H
ATOM   1599  CA  MET A 103      39.520  53.700  45.360  1.00  0.00           C
ATOM   1600  HA  MET A 103      39.060  53.680  46.330  1.00  0.00           H
ATOM   1601  CB  MET A 103      38.920  52.520  44.530  1.00  0.00           C
ATOM   1602  HB1 MET A 103      39.200  52.710  43.470  1.00  0.00           H
ATOM   1603  HB2 MET A 103      37.820  52.340  44.600  1.00  0.00           H
ATOM   1604  CG  MET A 103      39.650  51.180  44.950  1.00  0.00           C
ATOM   1605  HG1 MET A 103      39.480  51.140  46.040  1.00  0.00           H
ATOM   1606  HG2 MET A 103      40.760  51.160  44.920  1.00  0.00           H
ATOM   1607  SD  MET A 103      38.870  49.690  44.210  1.00  0.00           S
ATOM   1608  CE  MET A 103      39.500  49.810  42.530  1.00  0.00           C
ATOM   1609  HE1 MET A 103      39.080  50.710  42.040  1.00  0.00           H
ATOM   1610  HE2 MET A 103      39.060  48.970  41.940  1.00  0.00           H
ATOM   1611  HE3 MET A 103      40.600  49.930  42.470  1.00  0.00           H
ATOM   1612  C   MET A 103      41.030  53.580  45.610  1.00  0.00           C
ATOM   1613  O   MET A 103      41.440  53.200  46.710  1.00  0.00           O
ATOM   1614  N   LEU A 104      41.920  53.840  44.640  1.00  0.00           N
ATOM   1615  HN  LEU A 104      41.630  54.270  43.790  1.00  0.00           H
ATOM   1616  CA  LEU A 104      43.380  53.780  44.920  1.00  0.00           C
ATOM   1617  HA  LEU A 104      43.610  52.750  45.150  1.00  0.00           H
ATOM   1618  CB  LEU A 104      44.100  54.000  43.600  1.00  0.00           C
ATOM   1619  HB1 LEU A 104      45.180  53.840  43.770  1.00  0.00           H
ATOM   1620  HB2 LEU A 104      43.880  55.030  43.270  1.00  0.00           H
ATOM   1621  CG  LEU A 104      43.730  52.900  42.500  1.00  0.00           C
ATOM   1622  HG  LEU A 104      42.660  52.960  42.200  1.00  0.00           H
ATOM   1623  CD1 LEU A 104      44.650  53.040  41.240  1.00  0.00           C
ATOM   1624 HD11 LEU A 104      44.360  53.950  40.670  1.00  0.00           H
ATOM   1625 HD12 LEU A 104      44.310  52.180  40.620  1.00  0.00           H
ATOM   1626 HD13 LEU A 104      45.750  53.010  41.420  1.00  0.00           H
ATOM   1627  CD2 LEU A 104      43.970  51.480  43.020  1.00  0.00           C
ATOM   1628 HD21 LEU A 104      43.000  51.150  43.450  1.00  0.00           H
ATOM   1629 HD22 LEU A 104      44.720  51.470  43.840  1.00  0.00           H
ATOM   1630 HD23 LEU A 104      44.230  50.810  42.170  1.00  0.00           H
ATOM   1631  C   LEU A 104      43.970  54.630  46.110  1.00  0.00           C
ATOM   1632  O   LEU A 104      44.690  54.080  47.030  1.00  0.00           O
ATOM   1633  N   PHE A 105      43.540  55.900  46.190  1.00  0.00           N
ATOM   1634  HN  PHE A 105      43.020  56.190  45.380  1.00  0.00           H
ATOM   1635  CA  PHE A 105      43.770  56.730  47.360  1.00  0.00           C
ATOM   1636  HA  PHE A 105      44.790  56.970  47.590  1.00  0.00           H
ATOM   1637  CB  PHE A 105      43.070  58.080  47.120  1.00  0.00           C
ATOM   1638  HB1 PHE A 105      42.010  57.890  46.790  1.00  0.00           H
ATOM   1639  HB2 PHE A 105      43.620  58.600  46.310  1.00  0.00           H
ATOM   1640  CG  PHE A 105      42.960  59.110  48.160  1.00  0.00           C
ATOM   1641  CD1 PHE A 105      44.080  59.590  48.790  1.00  0.00           C
ATOM   1642  HD1 PHE A 105      45.090  59.250  48.600  1.00  0.00           H
ATOM   1643  CE1 PHE A 105      44.030  60.740  49.620  1.00  0.00           C
ATOM   1644  HE1 PHE A 105      44.990  61.190  49.840  1.00  0.00           H
ATOM   1645  CZ  PHE A 105      42.810  61.360  49.950  1.00  0.00           C
ATOM   1646  HZ  PHE A 105      42.720  62.230  50.580  1.00  0.00           H
ATOM   1647  CD2 PHE A 105      41.690  59.610  48.570  1.00  0.00           C
ATOM   1648  HD2 PHE A 105      40.810  59.160  48.130  1.00  0.00           H
ATOM   1649  CE2 PHE A 105      41.630  60.760  49.370  1.00  0.00           C
ATOM   1650  HE2 PHE A 105      40.720  61.280  49.640  1.00  0.00           H
ATOM   1651  C   PHE A 105      43.210  56.180  48.650  1.00  0.00           C
ATOM   1652  O   PHE A 105      43.900  56.140  49.670  1.00  0.00           O
ATOM   1653  N   MET A 106      41.920  55.710  48.670  1.00  0.00           N
ATOM   1654  HN  MET A 106      41.300  55.710  47.890  1.00  0.00           H
ATOM   1655  CA  MET A 106      41.350  55.200  49.920  1.00  0.00           C
ATOM   1656  HA  MET A 106      41.490  56.010  50.620  1.00  0.00           H
ATOM   1657  CB  MET A 106      39.780  54.980  49.840  1.00  0.00           C
ATOM   1658  HB1 MET A 106      39.450  54.310  50.660  1.00  0.00           H
ATOM   1659  HB2 MET A 106      39.550  54.530  48.850  1.00  0.00           H
ATOM   1660  CG  MET A 106      39.110  56.350  50.090  1.00  0.00           C
ATOM   1661  HG1 MET A 106      39.390  57.030  49.260  1.00  0.00           H
ATOM   1662  HG2 MET A 106      39.640  56.780  50.970  1.00  0.00           H
ATOM   1663  SD  MET A 106      37.280  56.140  50.300  1.00  0.00           S
ATOM   1664  CE  MET A 106      37.050  57.860  50.740  1.00  0.00           C
ATOM   1665  HE1 MET A 106      37.630  58.250  51.600  1.00  0.00           H
ATOM   1666  HE2 MET A 106      36.010  58.080  51.090  1.00  0.00           H
ATOM   1667  HE3 MET A 106      37.360  58.600  49.980  1.00  0.00           H
ATOM   1668  C   MET A 106      42.000  54.010  50.590  1.00  0.00           C
ATOM   1669  O   MET A 106      42.210  53.920  51.790  1.00  0.00           O
ATOM   1670  N   LEU A 107      42.380  52.980  49.730  1.00  0.00           N
ATOM   1671  HN  LEU A 107      42.100  53.000  48.770  1.00  0.00           H
ATOM   1672  CA  LEU A 107      43.340  51.970  50.090  1.00  0.00           C
ATOM   1673  HA  LEU A 107      43.000  51.340  50.910  1.00  0.00           H
ATOM   1674  CB  LEU A 107      43.630  51.050  48.830  1.00  0.00           C
ATOM   1675  HB1 LEU A 107      44.360  50.250  49.090  1.00  0.00           H
ATOM   1676  HB2 LEU A 107      44.030  51.590  47.930  1.00  0.00           H
ATOM   1677  CG  LEU A 107      42.370  50.260  48.320  1.00  0.00           C
ATOM   1678  HG  LEU A 107      41.550  50.950  47.990  1.00  0.00           H
ATOM   1679  CD1 LEU A 107      42.610  49.470  47.040  1.00  0.00           C
ATOM   1680 HD11 LEU A 107      42.950  50.230  46.300  1.00  0.00           H
ATOM   1681 HD12 LEU A 107      41.740  48.870  46.700  1.00  0.00           H
ATOM   1682 HD13 LEU A 107      43.450  48.740  47.040  1.00  0.00           H
ATOM   1683  CD2 LEU A 107      41.780  49.470  49.530  1.00  0.00           C
ATOM   1684 HD21 LEU A 107      41.510  50.100  50.410  1.00  0.00           H
ATOM   1685 HD22 LEU A 107      42.520  48.730  49.900  1.00  0.00           H
ATOM   1686 HD23 LEU A 107      40.860  48.940  49.200  1.00  0.00           H
ATOM   1687  C   LEU A 107      44.710  52.470  50.460  1.00  0.00           C
ATOM   1688  O   LEU A 107      45.230  51.910  51.440  1.00  0.00           O
ATOM   1689  N   ALA A 108      45.280  53.440  49.770  1.00  0.00           N
ATOM   1690  HN  ALA A 108      44.820  53.830  48.980  1.00  0.00           H
ATOM   1691  CA  ALA A 108      46.650  53.930  50.100  1.00  0.00           C
ATOM   1692  HA  ALA A 108      47.380  53.130  50.110  1.00  0.00           H
ATOM   1693  CB  ALA A 108      47.120  54.830  48.970  1.00  0.00           C
ATOM   1694  HB1 ALA A 108      46.280  55.530  48.740  1.00  0.00           H
ATOM   1695  HB2 ALA A 108      47.140  54.190  48.050  1.00  0.00           H
ATOM   1696  HB3 ALA A 108      48.120  55.260  49.120  1.00  0.00           H
ATOM   1697  C   ALA A 108      46.620  54.660  51.420  1.00  0.00           C
ATOM   1698  O   ALA A 108      47.490  54.480  52.280  1.00  0.00           O
ATOM   1699  N   MET A 109      45.490  55.360  51.700  1.00  0.00           N
ATOM   1700  HN  MET A 109      44.770  55.480  51.020  1.00  0.00           H
ATOM   1701  CA  MET A 109      45.210  56.040  52.940  1.00  0.00           C
ATOM   1702  HA  MET A 109      46.150  56.550  53.110  1.00  0.00           H
ATOM   1703  CB  MET A 109      44.030  57.040  52.830  1.00  0.00           C
ATOM   1704  HB1 MET A 109      43.680  57.220  53.870  1.00  0.00           H
ATOM   1705  HB2 MET A 109      43.220  56.400  52.410  1.00  0.00           H
ATOM   1706  CG  MET A 109      44.280  58.320  52.070  1.00  0.00           C
ATOM   1707  HG1 MET A 109      43.330  58.560  51.560  1.00  0.00           H
ATOM   1708  HG2 MET A 109      45.080  58.220  51.300  1.00  0.00           H
ATOM   1709  SD  MET A 109      44.530  59.660  53.280  1.00  0.00           S
ATOM   1710  CE  MET A 109      42.900  59.650  54.060  1.00  0.00           C
ATOM   1711  HE1 MET A 109      42.460  60.660  53.930  1.00  0.00           H
ATOM   1712  HE2 MET A 109      42.970  59.410  55.140  1.00  0.00           H
ATOM   1713  HE3 MET A 109      42.230  58.920  53.580  1.00  0.00           H
ATOM   1714  C   MET A 109      45.050  55.160  54.140  1.00  0.00           C
ATOM   1715  O   MET A 109      45.350  55.520  55.220  1.00  0.00           O
ATOM   1716  N   ASN A 110      44.600  53.960  53.980  1.00  0.00           N
ATOM   1717  HN  ASN A 110      44.270  53.750  53.050  1.00  0.00           H
ATOM   1718  CA  ASN A 110      44.520  52.900  54.930  1.00  0.00           C
ATOM   1719  HA  ASN A 110      44.230  53.270  55.910  1.00  0.00           H
ATOM   1720  CB  ASN A 110      43.610  51.790  54.370  1.00  0.00           C
ATOM   1721  HB1 ASN A 110      43.530  51.640  53.270  1.00  0.00           H
ATOM   1722  HB2 ASN A 110      42.590  52.070  54.730  1.00  0.00           H
ATOM   1723  CG  ASN A 110      43.980  50.350  54.850  1.00  0.00           C
ATOM   1724  OD1 ASN A 110      44.550  49.510  54.150  1.00  0.00           O
ATOM   1725  ND2 ASN A 110      43.460  50.000  56.030  1.00  0.00           N
ATOM   1726 HD21 ASN A 110      43.710  49.070  56.310  1.00  0.00           H
ATOM   1727 HD22 ASN A 110      42.990  50.660  56.600  1.00  0.00           H
ATOM   1728  C   ASN A 110      45.930  52.440  55.210  1.00  0.00           C
ATOM   1729  O   ASN A 110      46.420  52.530  56.340  1.00  0.00           O
ATOM   1730  N   ARG A 111      46.680  52.040  54.140  1.00  0.00           N
ATOM   1731  HN  ARG A 111      46.180  51.910  53.290  1.00  0.00           H
ATOM   1732  CA  ARG A 111      48.030  51.480  54.330  1.00  0.00           C
ATOM   1733  HA  ARG A 111      48.020  50.660  55.030  1.00  0.00           H
ATOM   1734  CB  ARG A 111      48.580  51.060  52.940  1.00  0.00           C
ATOM   1735  HB1 ARG A 111      49.640  50.740  53.000  1.00  0.00           H
ATOM   1736  HB2 ARG A 111      48.590  51.890  52.210  1.00  0.00           H
ATOM   1737  CG  ARG A 111      47.800  49.900  52.280  1.00  0.00           C
ATOM   1738  HG1 ARG A 111      46.740  50.100  52.010  1.00  0.00           H
ATOM   1739  HG2 ARG A 111      47.780  49.130  53.080  1.00  0.00           H
ATOM   1740  CD  ARG A 111      48.520  49.220  51.160  1.00  0.00           C
ATOM   1741  HD1 ARG A 111      48.280  48.180  50.860  1.00  0.00           H
ATOM   1742  HD2 ARG A 111      49.620  49.160  51.350  1.00  0.00           H
ATOM   1743  NE  ARG A 111      48.360  50.190  49.990  1.00  0.00           N
ATOM   1744  HE  ARG A 111      47.510  50.270  49.460  1.00  0.00           H
ATOM   1745  CZ  ARG A 111      49.330  50.860  49.330  1.00  0.00           C
ATOM   1746  NH1 ARG A 111      50.580  50.950  49.750  1.00  0.00           N
ATOM   1747 HH11 ARG A 111      50.960  50.650  50.620  1.00  0.00           H
ATOM   1748 HH12 ARG A 111      51.220  51.450  49.170  1.00  0.00           H
ATOM   1749  NH2 ARG A 111      49.100  51.560  48.240  1.00  0.00           N
ATOM   1750 HH21 ARG A 111      48.170  51.520  47.890  1.00  0.00           H
ATOM   1751 HH22 ARG A 111      49.820  52.160  47.910  1.00  0.00           H
ATOM   1752  C   ARG A 111      48.990  52.540  55.000  1.00  0.00           C
ATOM   1753  O   ARG A 111      49.640  52.310  55.960  1.00  0.00           O
ATOM   1754  N   GLN A 112      49.010  53.800  54.480  1.00  0.00           N
ATOM   1755  HN  GLN A 112      48.430  54.060  53.710  1.00  0.00           H
ATOM   1756  CA  GLN A 112      49.850  54.850  54.950  1.00  0.00           C
ATOM   1757  HA  GLN A 112      50.800  54.440  55.270  1.00  0.00           H
ATOM   1758  CB  GLN A 112      50.110  55.980  53.910  1.00  0.00           C
ATOM   1759  HB1 GLN A 112      50.670  56.730  54.520  1.00  0.00           H
ATOM   1760  HB2 GLN A 112      49.110  56.400  53.650  1.00  0.00           H
ATOM   1761  CG  GLN A 112      50.930  55.610  52.680  1.00  0.00           C
ATOM   1762  HG1 GLN A 112      51.200  56.560  52.180  1.00  0.00           H
ATOM   1763  HG2 GLN A 112      50.280  55.010  52.000  1.00  0.00           H
ATOM   1764  CD  GLN A 112      52.180  54.730  52.920  1.00  0.00           C
ATOM   1765  OE1 GLN A 112      52.170  53.550  52.530  1.00  0.00           O
ATOM   1766  NE2 GLN A 112      53.100  55.240  53.780  1.00  0.00           N
ATOM   1767 HE21 GLN A 112      52.770  56.060  54.260  1.00  0.00           H
ATOM   1768 HE22 GLN A 112      53.930  54.780  54.100  1.00  0.00           H
ATOM   1769  C   GLN A 112      49.290  55.390  56.210  1.00  0.00           C
ATOM   1770  O   GLN A 112      50.030  55.820  57.080  1.00  0.00           O
ATOM   1771  N   GLY A 113      48.030  55.290  56.460  1.00  0.00           N
ATOM   1772  HN  GLY A 113      47.350  54.960  55.810  1.00  0.00           H
ATOM   1773  CA  GLY A 113      47.410  55.650  57.780  1.00  0.00           C
ATOM   1774  HA1 GLY A 113      46.350  55.520  57.640  1.00  0.00           H
ATOM   1775  HA2 GLY A 113      47.610  56.640  58.170  1.00  0.00           H
ATOM   1776  C   GLY A 113      47.740  54.740  58.920  1.00  0.00           C
ATOM   1777  O   GLY A 113      48.110  55.230  59.990  1.00  0.00           O
ATOM   1778  N   SER A 114      47.580  53.450  58.610  1.00  0.00           N
ATOM   1779  HN  SER A 114      47.260  53.280  57.690  1.00  0.00           H
ATOM   1780  CA  SER A 114      47.800  52.320  59.590  1.00  0.00           C
ATOM   1781  HA  SER A 114      47.110  52.600  60.370  1.00  0.00           H
ATOM   1782  CB  SER A 114      47.390  51.010  58.940  1.00  0.00           C
ATOM   1783  HB1 SER A 114      46.390  50.910  58.480  1.00  0.00           H
ATOM   1784  HB2 SER A 114      47.440  50.270  59.760  1.00  0.00           H
ATOM   1785  OG  SER A 114      48.340  50.690  57.880  1.00  0.00           O
ATOM   1786  HG1 SER A 114      48.070  51.240  57.140  1.00  0.00           H
ATOM   1787  C   SER A 114      49.130  52.330  60.280  1.00  0.00           C
ATOM   1788  O   SER A 114      49.260  52.280  61.500  1.00  0.00           O
ATOM   1789  N   ILE A 115      50.240  52.530  59.480  1.00  0.00           N
ATOM   1790  HN  ILE A 115      50.100  52.800  58.530  1.00  0.00           H
ATOM   1791  CA  ILE A 115      51.600  52.670  59.970  1.00  0.00           C
ATOM   1792  HA  ILE A 115      51.670  51.840  60.670  1.00  0.00           H
ATOM   1793  CB  ILE A 115      52.700  52.550  58.930  1.00  0.00           C
ATOM   1794  HB  ILE A 115      52.580  51.510  58.540  1.00  0.00           H
ATOM   1795  CG2 ILE A 115      52.550  53.560  57.690  1.00  0.00           C
ATOM   1796 HG21 ILE A 115      52.480  54.610  58.060  1.00  0.00           H
ATOM   1797 HG22 ILE A 115      51.580  53.390  57.180  1.00  0.00           H
ATOM   1798 HG23 ILE A 115      53.380  53.380  56.970  1.00  0.00           H
ATOM   1799  CG1 ILE A 115      54.120  52.530  59.560  1.00  0.00           C
ATOM   1800 HG11 ILE A 115      54.130  52.000  60.550  1.00  0.00           H
ATOM   1801 HG12 ILE A 115      54.420  53.590  59.720  1.00  0.00           H
ATOM   1802  CD  ILE A 115      55.220  51.780  58.740  1.00  0.00           C
ATOM   1803  HD1 ILE A 115      56.170  51.850  59.290  1.00  0.00           H
ATOM   1804  HD2 ILE A 115      55.380  52.340  57.790  1.00  0.00           H
ATOM   1805  HD3 ILE A 115      54.920  50.720  58.560  1.00  0.00           H
ATOM   1806  C   ILE A 115      51.850  53.940  60.760  1.00  0.00           C
ATOM   1807  O   ILE A 115      52.350  53.840  61.890  1.00  0.00           O
ATOM   1808  N   ILE A 116      51.370  55.110  60.310  1.00  0.00           N
ATOM   1809  HN  ILE A 116      50.910  55.030  59.420  1.00  0.00           H
ATOM   1810  CA  ILE A 116      51.670  56.360  60.990  1.00  0.00           C
ATOM   1811  HA  ILE A 116      52.720  56.230  61.240  1.00  0.00           H
ATOM   1812  CB  ILE A 116      51.350  57.540  60.120  1.00  0.00           C
ATOM   1813  HB  ILE A 116      51.560  57.230  59.070  1.00  0.00           H
ATOM   1814  CG2 ILE A 116      49.900  58.000  60.080  1.00  0.00           C
ATOM   1815 HG21 ILE A 116      49.620  58.440  61.060  1.00  0.00           H
ATOM   1816 HG22 ILE A 116      49.170  57.240  59.730  1.00  0.00           H
ATOM   1817 HG23 ILE A 116      49.850  58.780  59.290  1.00  0.00           H
ATOM   1818  CG1 ILE A 116      52.300  58.730  60.420  1.00  0.00           C
ATOM   1819 HG11 ILE A 116      53.330  58.380  60.610  1.00  0.00           H
ATOM   1820 HG12 ILE A 116      51.960  59.160  61.400  1.00  0.00           H
ATOM   1821  CD  ILE A 116      52.340  59.810  59.290  1.00  0.00           C
ATOM   1822  HD1 ILE A 116      51.410  60.390  59.210  1.00  0.00           H
ATOM   1823  HD2 ILE A 116      52.490  59.270  58.330  1.00  0.00           H
ATOM   1824  HD3 ILE A 116      53.270  60.410  59.390  1.00  0.00           H
ATOM   1825  C   ILE A 116      51.070  56.470  62.390  1.00  0.00           C
ATOM   1826  O   ILE A 116      51.640  56.960  63.370  1.00  0.00           O
ATOM   1827  N   PHE A 117      49.780  55.980  62.520  1.00  0.00           N
ATOM   1828  HN  PHE A 117      49.340  55.770  61.650  1.00  0.00           H
ATOM   1829  CA  PHE A 117      49.030  55.960  63.800  1.00  0.00           C
ATOM   1830  HA  PHE A 117      49.270  56.850  64.360  1.00  0.00           H
ATOM   1831  CB  PHE A 117      47.530  55.810  63.580  1.00  0.00           C
ATOM   1832  HB1 PHE A 117      46.990  55.610  64.520  1.00  0.00           H
ATOM   1833  HB2 PHE A 117      47.340  55.050  62.790  1.00  0.00           H
ATOM   1834  CG  PHE A 117      47.030  57.120  62.970  1.00  0.00           C
ATOM   1835  CD1 PHE A 117      47.200  58.350  63.710  1.00  0.00           C
ATOM   1836  HD1 PHE A 117      47.640  58.300  64.690  1.00  0.00           H
ATOM   1837  CE1 PHE A 117      46.760  59.580  63.170  1.00  0.00           C
ATOM   1838  HE1 PHE A 117      46.820  60.440  63.820  1.00  0.00           H
ATOM   1839  CZ  PHE A 117      46.250  59.590  61.870  1.00  0.00           C
ATOM   1840  HZ  PHE A 117      45.960  60.510  61.360  1.00  0.00           H
ATOM   1841  CD2 PHE A 117      46.450  57.190  61.690  1.00  0.00           C
ATOM   1842  HD2 PHE A 117      46.290  56.320  61.080  1.00  0.00           H
ATOM   1843  CE2 PHE A 117      46.070  58.440  61.130  1.00  0.00           C
ATOM   1844  HE2 PHE A 117      45.780  58.590  60.100  1.00  0.00           H
ATOM   1845  C   PHE A 117      49.640  54.930  64.820  1.00  0.00           C
ATOM   1846  O   PHE A 117      49.790  55.150  66.030  1.00  0.00           O
ATOM   1847  N   LEU A 118      49.970  53.720  64.360  1.00  0.00           N
ATOM   1848  HN  LEU A 118      49.830  53.480  63.410  1.00  0.00           H
ATOM   1849  CA  LEU A 118      50.720  52.780  65.170  1.00  0.00           C
ATOM   1850  HA  LEU A 118      50.080  52.750  66.040  1.00  0.00           H
ATOM   1851  CB  LEU A 118      50.840  51.450  64.350  1.00  0.00           C
ATOM   1852  HB1 LEU A 118      51.330  51.720  63.390  1.00  0.00           H
ATOM   1853  HB2 LEU A 118      49.810  51.150  64.060  1.00  0.00           H
ATOM   1854  CG  LEU A 118      51.380  50.140  64.990  1.00  0.00           C
ATOM   1855  HG  LEU A 118      52.460  50.410  65.130  1.00  0.00           H
ATOM   1856  CD1 LEU A 118      50.600  49.760  66.330  1.00  0.00           C
ATOM   1857 HD11 LEU A 118      49.560  49.490  66.060  1.00  0.00           H
ATOM   1858 HD12 LEU A 118      50.790  50.590  67.050  1.00  0.00           H
ATOM   1859 HD13 LEU A 118      51.010  48.770  66.640  1.00  0.00           H
ATOM   1860  CD2 LEU A 118      51.410  48.960  63.940  1.00  0.00           C
ATOM   1861 HD21 LEU A 118      50.410  48.490  63.830  1.00  0.00           H
ATOM   1862 HD22 LEU A 118      52.010  48.160  64.420  1.00  0.00           H
ATOM   1863 HD23 LEU A 118      51.810  49.220  62.950  1.00  0.00           H
ATOM   1864  C   LEU A 118      52.110  53.240  65.630  1.00  0.00           C
ATOM   1865  O   LEU A 118      52.470  53.080  66.750  1.00  0.00           O
ATOM   1866  N   THR A 119      52.930  53.780  64.720  1.00  0.00           N
ATOM   1867  HN  THR A 119      52.680  53.740  63.750  1.00  0.00           H
ATOM   1868  CA  THR A 119      54.260  54.250  64.960  1.00  0.00           C
ATOM   1869  HA  THR A 119      54.750  53.380  65.370  1.00  0.00           H
ATOM   1870  CB  THR A 119      54.930  54.720  63.700  1.00  0.00           C
ATOM   1871  HB  THR A 119      54.420  55.530  63.150  1.00  0.00           H
ATOM   1872  OG1 THR A 119      54.850  53.600  62.870  1.00  0.00           O
ATOM   1873  HG1 THR A 119      54.100  53.730  62.300  1.00  0.00           H
ATOM   1874  CG2 THR A 119      56.380  55.060  63.960  1.00  0.00           C
ATOM   1875 HG21 THR A 119      56.530  55.710  64.850  1.00  0.00           H
ATOM   1876 HG22 THR A 119      56.690  55.530  63.000  1.00  0.00           H
ATOM   1877 HG23 THR A 119      56.990  54.190  64.260  1.00  0.00           H
ATOM   1878  C   THR A 119      54.320  55.440  65.990  1.00  0.00           C
ATOM   1879  O   THR A 119      55.250  55.390  66.780  1.00  0.00           O
ATOM   1880  N   VAL A 120      53.420  56.400  66.030  1.00  0.00           N
ATOM   1881  HN  VAL A 120      52.710  56.410  65.330  1.00  0.00           H
ATOM   1882  CA  VAL A 120      53.310  57.370  67.180  1.00  0.00           C
ATOM   1883  HA  VAL A 120      54.310  57.760  67.290  1.00  0.00           H
ATOM   1884  CB  VAL A 120      52.280  58.470  66.850  1.00  0.00           C
ATOM   1885  HB  VAL A 120      51.330  57.970  66.570  1.00  0.00           H
ATOM   1886  CG1 VAL A 120      51.840  59.350  68.030  1.00  0.00           C
ATOM   1887 HG11 VAL A 120      51.120  60.090  67.630  1.00  0.00           H
ATOM   1888 HG12 VAL A 120      52.690  59.890  68.480  1.00  0.00           H
ATOM   1889 HG13 VAL A 120      51.310  58.830  68.860  1.00  0.00           H
ATOM   1890  CG2 VAL A 120      52.680  59.330  65.670  1.00  0.00           C
ATOM   1891 HG21 VAL A 120      51.890  60.050  65.370  1.00  0.00           H
ATOM   1892 HG22 VAL A 120      53.020  58.710  64.810  1.00  0.00           H
ATOM   1893 HG23 VAL A 120      53.540  59.980  65.930  1.00  0.00           H
ATOM   1894  C   VAL A 120      52.930  56.600  68.480  1.00  0.00           C
ATOM   1895  O   VAL A 120      53.520  56.770  69.500  1.00  0.00           O
ATOM   1896  N   VAL A 121      51.960  55.660  68.570  1.00  0.00           N
ATOM   1897  HN  VAL A 121      51.360  55.600  67.780  1.00  0.00           H
ATOM   1898  CA  VAL A 121      51.690  54.900  69.740  1.00  0.00           C
ATOM   1899  HA  VAL A 121      51.410  55.630  70.480  1.00  0.00           H
ATOM   1900  CB  VAL A 121      50.510  54.010  69.470  1.00  0.00           C
ATOM   1901  HB  VAL A 121      50.690  53.440  68.530  1.00  0.00           H
ATOM   1902  CG1 VAL A 121      50.340  53.110  70.750  1.00  0.00           C
ATOM   1903 HG11 VAL A 121      51.210  52.420  70.810  1.00  0.00           H
ATOM   1904 HG12 VAL A 121      49.360  52.590  70.710  1.00  0.00           H
ATOM   1905 HG13 VAL A 121      50.370  53.760  71.650  1.00  0.00           H
ATOM   1906  CG2 VAL A 121      49.270  54.890  69.230  1.00  0.00           C
ATOM   1907 HG21 VAL A 121      48.990  55.390  70.170  1.00  0.00           H
ATOM   1908 HG22 VAL A 121      48.400  54.220  69.080  1.00  0.00           H
ATOM   1909 HG23 VAL A 121      49.370  55.640  68.410  1.00  0.00           H
ATOM   1910  C   VAL A 121      52.990  54.050  70.190  1.00  0.00           C
ATOM   1911  O   VAL A 121      53.330  53.840  71.360  1.00  0.00           O
ATOM   1912  N   ALA A 122      53.770  53.460  69.250  1.00  0.00           N
ATOM   1913  HN  ALA A 122      53.480  53.580  68.310  1.00  0.00           H
ATOM   1914  CA  ALA A 122      55.040  52.820  69.450  1.00  0.00           C
ATOM   1915  HA  ALA A 122      54.930  51.950  70.080  1.00  0.00           H
ATOM   1916  CB  ALA A 122      55.560  52.390  68.140  1.00  0.00           C
ATOM   1917  HB1 ALA A 122      55.800  53.210  67.450  1.00  0.00           H
ATOM   1918  HB2 ALA A 122      54.740  51.840  67.620  1.00  0.00           H
ATOM   1919  HB3 ALA A 122      56.410  51.670  68.110  1.00  0.00           H
ATOM   1920  C   ALA A 122      56.080  53.700  70.080  1.00  0.00           C
ATOM   1921  O   ALA A 122      56.590  53.450  71.200  1.00  0.00           O
ATOM   1922  N   VAL A 123      56.220  54.890  69.610  1.00  0.00           N
ATOM   1923  HN  VAL A 123      55.840  55.120  68.710  1.00  0.00           H
ATOM   1924  CA  VAL A 123      57.060  55.900  70.240  1.00  0.00           C
ATOM   1925  HA  VAL A 123      58.030  55.480  70.470  1.00  0.00           H
ATOM   1926  CB  VAL A 123      57.320  56.850  69.090  1.00  0.00           C
ATOM   1927  HB  VAL A 123      56.360  57.180  68.640  1.00  0.00           H
ATOM   1928  CG1 VAL A 123      58.000  58.130  69.670  1.00  0.00           C
ATOM   1929 HG11 VAL A 123      58.630  58.560  68.860  1.00  0.00           H
ATOM   1930 HG12 VAL A 123      58.610  57.770  70.540  1.00  0.00           H
ATOM   1931 HG13 VAL A 123      57.260  58.920  69.900  1.00  0.00           H
ATOM   1932  CG2 VAL A 123      58.150  56.080  68.100  1.00  0.00           C
ATOM   1933 HG21 VAL A 123      58.270  56.690  67.180  1.00  0.00           H
ATOM   1934 HG22 VAL A 123      57.700  55.160  67.640  1.00  0.00           H
ATOM   1935 HG23 VAL A 123      59.140  55.880  68.560  1.00  0.00           H
ATOM   1936  C   VAL A 123      56.510  56.510  71.480  1.00  0.00           C
ATOM   1937  O   VAL A 123      57.250  56.740  72.420  1.00  0.00           O
ATOM   1938  N   ASP A 124      55.180  56.660  71.710  1.00  0.00           N
ATOM   1939  HN  ASP A 124      54.560  56.440  70.970  1.00  0.00           H
ATOM   1940  CA  ASP A 124      54.550  56.880  73.050  1.00  0.00           C
ATOM   1941  HA  ASP A 124      54.820  57.850  73.410  1.00  0.00           H
ATOM   1942  CB  ASP A 124      53.010  56.840  72.860  1.00  0.00           C
ATOM   1943  HB1 ASP A 124      52.760  55.880  72.360  1.00  0.00           H
ATOM   1944  HB2 ASP A 124      52.700  57.630  72.130  1.00  0.00           H
ATOM   1945  CG  ASP A 124      52.350  56.950  74.230  1.00  0.00           C
ATOM   1946  OD1 ASP A 124      51.680  55.970  74.630  1.00  0.00           O
ATOM   1947  OD2 ASP A 124      52.490  57.980  74.990  1.00  0.00           O
ATOM   1948  C   ASP A 124      55.010  55.750  74.040  1.00  0.00           C
ATOM   1949  O   ASP A 124      55.480  56.010  75.180  1.00  0.00           O
ATOM   1950  N   ARG A 125      54.900  54.480  73.600  1.00  0.00           N
ATOM   1951  HN  ARG A 125      54.640  54.300  72.650  1.00  0.00           H
ATOM   1952  CA  ARG A 125      55.290  53.360  74.510  1.00  0.00           C
ATOM   1953  HA  ARG A 125      54.830  53.520  75.480  1.00  0.00           H
ATOM   1954  CB  ARG A 125      54.740  52.030  74.030  1.00  0.00           C
ATOM   1955  HB1 ARG A 125      55.440  51.230  74.370  1.00  0.00           H
ATOM   1956  HB2 ARG A 125      54.670  52.010  72.920  1.00  0.00           H
ATOM   1957  CG  ARG A 125      53.260  51.560  74.470  1.00  0.00           C
ATOM   1958  HG1 ARG A 125      53.230  51.390  75.570  1.00  0.00           H
ATOM   1959  HG2 ARG A 125      52.980  50.560  74.050  1.00  0.00           H
ATOM   1960  CD  ARG A 125      52.260  52.650  74.120  1.00  0.00           C
ATOM   1961  HD1 ARG A 125      52.200  52.760  73.010  1.00  0.00           H
ATOM   1962  HD2 ARG A 125      52.550  53.610  74.610  1.00  0.00           H
ATOM   1963  NE  ARG A 125      50.930  52.140  74.700  1.00  0.00           N
ATOM   1964  HE  ARG A 125      50.680  51.190  74.530  1.00  0.00           H
ATOM   1965  CZ  ARG A 125      50.350  52.670  75.770  1.00  0.00           C
ATOM   1966  NH1 ARG A 125      50.460  53.930  76.120  1.00  0.00           N
ATOM   1967 HH11 ARG A 125      50.890  54.570  75.470  1.00  0.00           H
ATOM   1968 HH12 ARG A 125      49.810  54.230  76.820  1.00  0.00           H
ATOM   1969  NH2 ARG A 125      49.400  51.920  76.300  1.00  0.00           N
ATOM   1970 HH21 ARG A 125      48.920  51.190  75.790  1.00  0.00           H
ATOM   1971 HH22 ARG A 125      48.830  52.480  76.890  1.00  0.00           H
ATOM   1972  C   ARG A 125      56.810  53.360  74.810  1.00  0.00           C
ATOM   1973  O   ARG A 125      57.210  53.120  75.940  1.00  0.00           O
ATOM   1974  N   TYR A 126      57.710  53.670  73.880  1.00  0.00           N
ATOM   1975  HN  TYR A 126      57.370  53.740  72.950  1.00  0.00           H
ATOM   1976  CA  TYR A 126      59.230  53.790  74.040  1.00  0.00           C
ATOM   1977  HA  TYR A 126      59.540  52.830  74.440  1.00  0.00           H
ATOM   1978  CB  TYR A 126      60.070  53.960  72.740  1.00  0.00           C
ATOM   1979  HB1 TYR A 126      59.740  54.730  72.020  1.00  0.00           H
ATOM   1980  HB2 TYR A 126      60.190  53.050  72.110  1.00  0.00           H
ATOM   1981  CG  TYR A 126      61.540  54.210  73.130  1.00  0.00           C
ATOM   1982  CD1 TYR A 126      62.410  53.180  73.370  1.00  0.00           C
ATOM   1983  HD1 TYR A 126      62.010  52.190  73.210  1.00  0.00           H
ATOM   1984  CE1 TYR A 126      63.760  53.530  73.860  1.00  0.00           C
ATOM   1985  HE1 TYR A 126      64.470  52.770  74.140  1.00  0.00           H
ATOM   1986  CZ  TYR A 126      64.140  54.860  73.950  1.00  0.00           C
ATOM   1987  OH  TYR A 126      65.390  55.090  74.360  1.00  0.00           O
ATOM   1988  HH  TYR A 126      65.550  55.890  73.870  1.00  0.00           H
ATOM   1989  CD2 TYR A 126      61.970  55.510  73.160  1.00  0.00           C
ATOM   1990  HD2 TYR A 126      61.430  56.360  72.770  1.00  0.00           H
ATOM   1991  CE2 TYR A 126      63.230  55.890  73.650  1.00  0.00           C
ATOM   1992  HE2 TYR A 126      63.510  56.930  73.640  1.00  0.00           H
ATOM   1993  C   TYR A 126      59.590  54.790  75.070  1.00  0.00           C
ATOM   1994  O   TYR A 126      60.340  54.580  76.050  1.00  0.00           O
ATOM   1995  N   PHE A 127      58.830  55.930  74.950  1.00  0.00           N
ATOM   1996  HN  PHE A 127      58.250  56.180  74.170  1.00  0.00           H
ATOM   1997  CA  PHE A 127      58.920  57.040  75.840  1.00  0.00           C
ATOM   1998  HA  PHE A 127      59.940  57.340  76.040  1.00  0.00           H
ATOM   1999  CB  PHE A 127      58.160  58.300  75.330  1.00  0.00           C
ATOM   2000  HB1 PHE A 127      58.140  59.090  76.110  1.00  0.00           H
ATOM   2001  HB2 PHE A 127      57.160  57.870  75.090  1.00  0.00           H
ATOM   2002  CG  PHE A 127      58.640  59.000  74.140  1.00  0.00           C
ATOM   2003  CD1 PHE A 127      60.020  58.940  73.800  1.00  0.00           C
ATOM   2004  HD1 PHE A 127      60.780  58.380  74.320  1.00  0.00           H
ATOM   2005  CE1 PHE A 127      60.440  59.620  72.620  1.00  0.00           C
ATOM   2006  HE1 PHE A 127      61.510  59.680  72.530  1.00  0.00           H
ATOM   2007  CZ  PHE A 127      59.510  60.460  71.870  1.00  0.00           C
ATOM   2008  HZ  PHE A 127      59.910  61.090  71.090  1.00  0.00           H
ATOM   2009  CD2 PHE A 127      57.810  59.800  73.380  1.00  0.00           C
ATOM   2010  HD2 PHE A 127      56.740  59.810  73.510  1.00  0.00           H
ATOM   2011  CE2 PHE A 127      58.200  60.500  72.260  1.00  0.00           C
ATOM   2012  HE2 PHE A 127      57.530  61.090  71.660  1.00  0.00           H
ATOM   2013  C   PHE A 127      58.560  56.690  77.320  1.00  0.00           C
ATOM   2014  O   PHE A 127      59.220  57.110  78.250  1.00  0.00           O
ATOM   2015  N   ARG A 128      57.560  55.920  77.550  1.00  0.00           N
ATOM   2016  HN  ARG A 128      56.920  55.650  76.840  1.00  0.00           H
ATOM   2017  CA  ARG A 128      57.110  55.400  78.820  1.00  0.00           C
ATOM   2018  HA  ARG A 128      56.890  56.270  79.440  1.00  0.00           H
ATOM   2019  CB  ARG A 128      55.730  54.700  78.770  1.00  0.00           C
ATOM   2020  HB1 ARG A 128      55.420  54.000  79.560  1.00  0.00           H
ATOM   2021  HB2 ARG A 128      55.920  54.050  77.890  1.00  0.00           H
ATOM   2022  CG  ARG A 128      54.660  55.690  78.380  1.00  0.00           C
ATOM   2023  HG1 ARG A 128      55.110  56.340  77.590  1.00  0.00           H
ATOM   2024  HG2 ARG A 128      54.370  56.370  79.210  1.00  0.00           H
ATOM   2025  CD  ARG A 128      53.330  55.120  77.870  1.00  0.00           C
ATOM   2026  HD1 ARG A 128      52.760  54.550  78.640  1.00  0.00           H
ATOM   2027  HD2 ARG A 128      53.610  54.460  77.020  1.00  0.00           H
ATOM   2028  NE  ARG A 128      52.540  56.320  77.400  1.00  0.00           N
ATOM   2029  HE  ARG A 128      52.640  56.460  76.420  1.00  0.00           H
ATOM   2030  CZ  ARG A 128      51.460  56.770  77.850  1.00  0.00           C
ATOM   2031  NH1 ARG A 128      50.750  56.400  78.890  1.00  0.00           N
ATOM   2032 HH11 ARG A 128      50.970  55.530  79.330  1.00  0.00           H
ATOM   2033 HH12 ARG A 128      49.970  56.990  79.070  1.00  0.00           H
ATOM   2034  NH2 ARG A 128      50.860  57.720  77.150  1.00  0.00           N
ATOM   2035 HH21 ARG A 128      51.290  57.990  76.300  1.00  0.00           H
ATOM   2036 HH22 ARG A 128      49.940  57.980  77.470  1.00  0.00           H
ATOM   2037  C   ARG A 128      58.170  54.540  79.520  1.00  0.00           C
ATOM   2038  O   ARG A 128      58.270  54.600  80.750  1.00  0.00           O
ATOM   2039  N   VAL A 129      58.920  53.620  78.810  1.00  0.00           N
ATOM   2040  HN  VAL A 129      58.740  53.510  77.830  1.00  0.00           H
ATOM   2041  CA  VAL A 129      60.020  52.810  79.340  1.00  0.00           C
ATOM   2042  HA  VAL A 129      59.520  52.290  80.140  1.00  0.00           H
ATOM   2043  CB  VAL A 129      60.530  51.880  78.320  1.00  0.00           C
ATOM   2044  HB  VAL A 129      61.020  52.400  77.460  1.00  0.00           H
ATOM   2045  CG1 VAL A 129      61.680  51.050  78.900  1.00  0.00           C
ATOM   2046 HG11 VAL A 129      61.500  50.590  79.910  1.00  0.00           H
ATOM   2047 HG12 VAL A 129      62.630  51.630  78.900  1.00  0.00           H
ATOM   2048 HG13 VAL A 129      61.910  50.290  78.130  1.00  0.00           H
ATOM   2049  CG2 VAL A 129      59.410  50.920  77.730  1.00  0.00           C
ATOM   2050 HG21 VAL A 129      58.490  51.410  77.360  1.00  0.00           H
ATOM   2051 HG22 VAL A 129      59.040  50.230  78.510  1.00  0.00           H
ATOM   2052 HG23 VAL A 129      59.980  50.380  76.940  1.00  0.00           H
ATOM   2053  C   VAL A 129      61.130  53.740  79.880  1.00  0.00           C
ATOM   2054  O   VAL A 129      61.720  53.470  80.950  1.00  0.00           O
ATOM   2055  N   VAL A 130      61.530  54.870  79.180  1.00  0.00           N
ATOM   2056  HN  VAL A 130      61.150  55.040  78.270  1.00  0.00           H
ATOM   2057  CA  VAL A 130      62.560  55.780  79.690  1.00  0.00           C
ATOM   2058  HA  VAL A 130      63.490  55.290  79.970  1.00  0.00           H
ATOM   2059  CB  VAL A 130      62.830  56.880  78.620  1.00  0.00           C
ATOM   2060  HB  VAL A 130      61.940  57.510  78.400  1.00  0.00           H
ATOM   2061  CG1 VAL A 130      64.010  57.760  79.030  1.00  0.00           C
ATOM   2062 HG11 VAL A 130      64.160  58.630  78.350  1.00  0.00           H
ATOM   2063 HG12 VAL A 130      64.890  57.100  79.200  1.00  0.00           H
ATOM   2064 HG13 VAL A 130      63.870  58.040  80.100  1.00  0.00           H
ATOM   2065  CG2 VAL A 130      63.190  56.200  77.310  1.00  0.00           C
ATOM   2066 HG21 VAL A 130      63.990  56.760  76.790  1.00  0.00           H
ATOM   2067 HG22 VAL A 130      62.340  56.140  76.610  1.00  0.00           H
ATOM   2068 HG23 VAL A 130      63.510  55.170  77.570  1.00  0.00           H
ATOM   2069  C   VAL A 130      62.010  56.490  80.910  1.00  0.00           C
ATOM   2070  O   VAL A 130      62.700  56.710  81.870  1.00  0.00           O
ATOM   2071  N   HSD A 131      60.710  56.910  80.840  1.00  0.00           N
ATOM   2072  HN  HSD A 131      60.290  57.110  79.960  1.00  0.00           H
ATOM   2073  CA  HSD A 131      59.890  57.430  81.960  1.00  0.00           C
ATOM   2074  HA  HSD A 131      59.490  56.550  82.430  1.00  0.00           H
ATOM   2075  CB  HSD A 131      60.670  58.260  83.080  1.00  0.00           C
ATOM   2076  HB1 HSD A 131      61.370  57.590  83.630  1.00  0.00           H
ATOM   2077  HB2 HSD A 131      59.970  58.660  83.860  1.00  0.00           H
ATOM   2078  ND1 HSD A 131      62.820  59.700  83.330  1.00  0.00           N
ATOM   2079  HD1 HSD A 131      63.300  59.130  83.980  1.00  0.00           H
ATOM   2080  CG  HSD A 131      61.640  59.430  82.650  1.00  0.00           C
ATOM   2081  CE1 HSD A 131      63.220  60.900  82.790  1.00  0.00           C
ATOM   2082  HE1 HSD A 131      64.050  61.500  83.180  1.00  0.00           H
ATOM   2083  NE2 HSD A 131      62.390  61.400  81.910  1.00  0.00           N
ATOM   2084  CD2 HSD A 131      61.360  60.480  81.760  1.00  0.00           C
ATOM   2085  HD2 HSD A 131      60.630  60.600  80.980  1.00  0.00           H
ATOM   2086  C   HSD A 131      58.790  58.260  81.390  1.00  0.00           C
ATOM   2087  O   HSD A 131      59.040  58.980  80.470  1.00  0.00           O
ATOM   2088  N   PRO A 132      57.540  58.230  81.880  1.00  0.00           N
ATOM   2089  CD  PRO A 132      57.110  57.380  82.980  1.00  0.00           C
ATOM   2090  HD1 PRO A 132      57.820  57.470  83.840  1.00  0.00           H
ATOM   2091  HD2 PRO A 132      57.070  56.300  82.740  1.00  0.00           H
ATOM   2092  CA  PRO A 132      56.330  58.760  81.200  1.00  0.00           C
ATOM   2093  HA  PRO A 132      56.400  58.380  80.190  1.00  0.00           H
ATOM   2094  CB  PRO A 132      55.120  58.090  81.840  1.00  0.00           C
ATOM   2095  HB1 PRO A 132      54.980  57.150  81.270  1.00  0.00           H
ATOM   2096  HB2 PRO A 132      54.180  58.680  81.950  1.00  0.00           H
ATOM   2097  CG  PRO A 132      55.620  57.740  83.260  1.00  0.00           C
ATOM   2098  HG1 PRO A 132      55.600  58.630  83.930  1.00  0.00           H
ATOM   2099  HG2 PRO A 132      55.080  56.820  83.550  1.00  0.00           H
ATOM   2100  C   PRO A 132      56.270  60.290  81.170  1.00  0.00           C
ATOM   2101  O   PRO A 132      55.180  60.860  80.980  1.00  0.00           O
ATOM   2102  N   HSD A 133      57.370  61.080  81.280  1.00  0.00           N
ATOM   2103  HN  HSD A 133      58.290  60.700  81.170  1.00  0.00           H
ATOM   2104  CA  HSD A 133      57.450  62.510  81.440  1.00  0.00           C
ATOM   2105  HA  HSD A 133      56.530  62.860  81.900  1.00  0.00           H
ATOM   2106  CB  HSD A 133      58.630  62.780  82.440  1.00  0.00           C
ATOM   2107  HB1 HSD A 133      58.590  63.840  82.790  1.00  0.00           H
ATOM   2108  HB2 HSD A 133      59.580  62.630  81.900  1.00  0.00           H
ATOM   2109  ND1 HSD A 133      59.780  61.940  84.520  1.00  0.00           N
ATOM   2110  HD1 HSD A 133      60.450  62.690  84.450  1.00  0.00           H
ATOM   2111  CG  HSD A 133      58.700  61.950  83.670  1.00  0.00           C
ATOM   2112  CE1 HSD A 133      59.550  61.040  85.540  1.00  0.00           C
ATOM   2113  HE1 HSD A 133      60.300  60.770  86.300  1.00  0.00           H
ATOM   2114  NE2 HSD A 133      58.430  60.370  85.350  1.00  0.00           N
ATOM   2115  CD2 HSD A 133      57.880  60.910  84.170  1.00  0.00           C
ATOM   2116  HD2 HSD A 133      56.930  60.640  83.730  1.00  0.00           H
ATOM   2117  C   HSD A 133      57.700  63.260  80.070  1.00  0.00           C
ATOM   2118  O   HSD A 133      57.610  64.490  79.950  1.00  0.00           O
ATOM   2119  N   HSD A 134      57.860  62.490  78.970  1.00  0.00           N
ATOM   2120  HN  HSD A 134      57.740  61.520  79.170  1.00  0.00           H
ATOM   2121  CA  HSD A 134      58.030  62.960  77.590  1.00  0.00           C
ATOM   2122  HA  HSD A 134      58.770  63.750  77.640  1.00  0.00           H
ATOM   2123  CB  HSD A 134      58.450  61.750  76.630  1.00  0.00           C
ATOM   2124  HB1 HSD A 134      58.540  62.110  75.590  1.00  0.00           H
ATOM   2125  HB2 HSD A 134      57.630  61.010  76.630  1.00  0.00           H
ATOM   2126  ND1 HSD A 134      59.990  60.190  77.780  1.00  0.00           N
ATOM   2127  HD1 HSD A 134      59.240  59.620  78.140  1.00  0.00           H
ATOM   2128  CG  HSD A 134      59.770  61.280  76.960  1.00  0.00           C
ATOM   2129  CE1 HSD A 134      61.300  59.950  77.820  1.00  0.00           C
ATOM   2130  HE1 HSD A 134      61.720  59.220  78.530  1.00  0.00           H
ATOM   2131  NE2 HSD A 134      61.970  60.750  77.000  1.00  0.00           N
ATOM   2132  CD2 HSD A 134      61.040  61.560  76.400  1.00  0.00           C
ATOM   2133  HD2 HSD A 134      61.350  62.390  75.780  1.00  0.00           H
ATOM   2134  C   HSD A 134      56.680  63.570  77.120  1.00  0.00           C
ATOM   2135  O   HSD A 134      55.590  63.110  77.550  1.00  0.00           O
ATOM   2136  N   ALA A 135      56.760  64.700  76.370  1.00  0.00           N
ATOM   2137  HN  ALA A 135      57.670  65.080  76.320  1.00  0.00           H
ATOM   2138  CA  ALA A 135      55.670  65.560  75.970  1.00  0.00           C
ATOM   2139  HA  ALA A 135      55.210  66.020  76.840  1.00  0.00           H
ATOM   2140  CB  ALA A 135      56.100  66.770  75.170  1.00  0.00           C
ATOM   2141  HB1 ALA A 135      56.980  67.330  75.520  1.00  0.00           H
ATOM   2142  HB2 ALA A 135      55.380  67.620  75.170  1.00  0.00           H
ATOM   2143  HB3 ALA A 135      56.300  66.520  74.100  1.00  0.00           H
ATOM   2144  C   ALA A 135      54.540  64.730  75.320  1.00  0.00           C
ATOM   2145  O   ALA A 135      53.380  64.910  75.720  1.00  0.00           O
ATOM   2146  N   LEU A 136      54.870  63.720  74.480  1.00  0.00           N
ATOM   2147  HN  LEU A 136      55.820  63.650  74.190  1.00  0.00           H
ATOM   2148  CA  LEU A 136      53.840  62.890  73.800  1.00  0.00           C
ATOM   2149  HA  LEU A 136      53.200  63.570  73.270  1.00  0.00           H
ATOM   2150  CB  LEU A 136      54.620  62.030  72.770  1.00  0.00           C
ATOM   2151  HB1 LEU A 136      55.360  61.560  73.450  1.00  0.00           H
ATOM   2152  HB2 LEU A 136      55.300  62.630  72.120  1.00  0.00           H
ATOM   2153  CG  LEU A 136      53.770  61.010  71.990  1.00  0.00           C
ATOM   2154  HG  LEU A 136      53.460  60.200  72.670  1.00  0.00           H
ATOM   2155  CD1 LEU A 136      52.450  61.510  71.380  1.00  0.00           C
ATOM   2156 HD11 LEU A 136      51.940  60.760  70.740  1.00  0.00           H
ATOM   2157 HD12 LEU A 136      52.660  62.430  70.800  1.00  0.00           H
ATOM   2158 HD13 LEU A 136      51.670  61.750  72.130  1.00  0.00           H
ATOM   2159  CD2 LEU A 136      54.620  60.410  70.850  1.00  0.00           C
ATOM   2160 HD21 LEU A 136      54.240  59.430  70.480  1.00  0.00           H
ATOM   2161 HD22 LEU A 136      55.680  60.240  71.130  1.00  0.00           H
ATOM   2162 HD23 LEU A 136      54.520  61.050  69.950  1.00  0.00           H
ATOM   2163  C   LEU A 136      52.950  62.060  74.680  1.00  0.00           C
ATOM   2164  O   LEU A 136      51.770  61.940  74.410  1.00  0.00           O
ATOM   2165  N   ASN A 137      53.500  61.640  75.800  1.00  0.00           N
ATOM   2166  HN  ASN A 137      54.430  61.950  75.960  1.00  0.00           H
ATOM   2167  CA  ASN A 137      52.760  60.930  76.830  1.00  0.00           C
ATOM   2168  HA  ASN A 137      52.220  60.070  76.450  1.00  0.00           H
ATOM   2169  CB  ASN A 137      53.770  60.510  77.930  1.00  0.00           C
ATOM   2170  HB1 ASN A 137      53.200  59.980  78.720  1.00  0.00           H
ATOM   2171  HB2 ASN A 137      54.360  61.370  78.320  1.00  0.00           H
ATOM   2172  CG  ASN A 137      54.900  59.560  77.460  1.00  0.00           C
ATOM   2173  OD1 ASN A 137      55.980  59.500  78.060  1.00  0.00           O
ATOM   2174  ND2 ASN A 137      54.720  58.810  76.340  1.00  0.00           N
ATOM   2175 HD21 ASN A 137      55.410  58.110  76.140  1.00  0.00           H
ATOM   2176 HD22 ASN A 137      53.780  58.610  76.030  1.00  0.00           H
ATOM   2177  C   ASN A 137      51.650  61.700  77.450  1.00  0.00           C
ATOM   2178  O   ASN A 137      50.570  61.160  77.540  1.00  0.00           O
ATOM   2179  N   LYS A 138      51.890  62.970  77.770  1.00  0.00           N
ATOM   2180  HN  LYS A 138      52.700  63.490  77.510  1.00  0.00           H
ATOM   2181  CA  LYS A 138      51.060  63.720  78.660  1.00  0.00           C
ATOM   2182  HA  LYS A 138      50.630  63.110  79.440  1.00  0.00           H
ATOM   2183  CB  LYS A 138      52.030  64.750  79.260  1.00  0.00           C
ATOM   2184  HB1 LYS A 138      51.490  65.390  80.010  1.00  0.00           H
ATOM   2185  HB2 LYS A 138      52.420  65.430  78.470  1.00  0.00           H
ATOM   2186  CG  LYS A 138      53.270  64.160  79.950  1.00  0.00           C
ATOM   2187  HG1 LYS A 138      54.050  63.870  79.210  1.00  0.00           H
ATOM   2188  HG2 LYS A 138      52.950  63.240  80.480  1.00  0.00           H
ATOM   2189  CD  LYS A 138      53.950  65.100  81.020  1.00  0.00           C
ATOM   2190  HD1 LYS A 138      54.810  64.510  81.430  1.00  0.00           H
ATOM   2191  HD2 LYS A 138      53.420  65.400  81.950  1.00  0.00           H
ATOM   2192  CE  LYS A 138      54.540  66.370  80.440  1.00  0.00           C
ATOM   2193  HE1 LYS A 138      53.750  66.920  79.880  1.00  0.00           H
ATOM   2194  HE2 LYS A 138      55.390  66.170  79.740  1.00  0.00           H
ATOM   2195  NZ  LYS A 138      55.060  67.220  81.440  1.00  0.00           N
ATOM   2196  HZ1 LYS A 138      55.080  68.200  81.100  1.00  0.00           H
ATOM   2197  HZ2 LYS A 138      56.070  67.050  81.670  1.00  0.00           H
ATOM   2198  HZ3 LYS A 138      54.480  67.220  82.300  1.00  0.00           H
ATOM   2199  C   LYS A 138      49.970  64.430  77.840  1.00  0.00           C
ATOM   2200  O   LYS A 138      49.110  65.120  78.450  1.00  0.00           O
ATOM   2201  N   ILE A 139      49.930  64.330  76.500  1.00  0.00           N
ATOM   2202  HN  ILE A 139      50.700  63.880  76.070  1.00  0.00           H
ATOM   2203  CA  ILE A 139      49.050  65.060  75.630  1.00  0.00           C
ATOM   2204  HA  ILE A 139      49.460  66.050  75.480  1.00  0.00           H
ATOM   2205  CB  ILE A 139      49.320  64.550  74.230  1.00  0.00           C
ATOM   2206  HB  ILE A 139      50.390  64.650  73.960  1.00  0.00           H
ATOM   2207  CG2 ILE A 139      48.900  63.040  74.130  1.00  0.00           C
ATOM   2208 HG21 ILE A 139      49.260  62.330  74.910  1.00  0.00           H
ATOM   2209 HG22 ILE A 139      49.240  62.590  73.170  1.00  0.00           H
ATOM   2210 HG23 ILE A 139      47.790  63.040  74.090  1.00  0.00           H
ATOM   2211  CG1 ILE A 139      48.680  65.460  73.110  1.00  0.00           C
ATOM   2212 HG11 ILE A 139      48.940  66.550  73.140  1.00  0.00           H
ATOM   2213 HG12 ILE A 139      47.590  65.390  73.310  1.00  0.00           H
ATOM   2214  CD  ILE A 139      48.850  64.910  71.670  1.00  0.00           C
ATOM   2215  HD1 ILE A 139      49.870  64.730  71.250  1.00  0.00           H
ATOM   2216  HD2 ILE A 139      48.450  65.610  70.890  1.00  0.00           H
ATOM   2217  HD3 ILE A 139      48.240  64.000  71.500  1.00  0.00           H
ATOM   2218  C   ILE A 139      47.540  65.140  75.960  1.00  0.00           C
ATOM   2219  O   ILE A 139      46.890  64.140  76.320  1.00  0.00           O
ATOM   2220  N   SER A 140      46.940  66.370  75.860  1.00  0.00           N
ATOM   2221  HN  SER A 140      47.390  67.230  75.610  1.00  0.00           H
ATOM   2222  CA  SER A 140      45.520  66.620  76.060  1.00  0.00           C
ATOM   2223  HA  SER A 140      45.170  65.970  76.840  1.00  0.00           H
ATOM   2224  CB  SER A 140      45.260  68.120  76.470  1.00  0.00           C
ATOM   2225  HB1 SER A 140      45.910  68.380  77.330  1.00  0.00           H
ATOM   2226  HB2 SER A 140      44.250  68.270  76.870  1.00  0.00           H
ATOM   2227  OG  SER A 140      45.590  68.950  75.350  1.00  0.00           O
ATOM   2228  HG1 SER A 140      46.530  68.940  75.190  1.00  0.00           H
ATOM   2229  C   SER A 140      44.680  66.400  74.750  1.00  0.00           C
ATOM   2230  O   SER A 140      45.040  66.560  73.590  1.00  0.00           O
ATOM   2231  N   ASN A 141      43.410  66.080  74.890  1.00  0.00           N
ATOM   2232  HN  ASN A 141      43.060  66.080  75.820  1.00  0.00           H
ATOM   2233  CA  ASN A 141      42.460  65.830  73.880  1.00  0.00           C
ATOM   2234  HA  ASN A 141      42.860  64.940  73.410  1.00  0.00           H
ATOM   2235  CB  ASN A 141      41.070  65.450  74.300  1.00  0.00           C
ATOM   2236  HB1 ASN A 141      40.580  65.060  73.390  1.00  0.00           H
ATOM   2237  HB2 ASN A 141      40.520  66.350  74.650  1.00  0.00           H
ATOM   2238  CG  ASN A 141      41.110  64.210  75.240  1.00  0.00           C
ATOM   2239  OD1 ASN A 141      42.080  63.470  75.300  1.00  0.00           O
ATOM   2240  ND2 ASN A 141      39.950  64.130  75.930  1.00  0.00           N
ATOM   2241 HD21 ASN A 141      39.660  63.350  76.480  1.00  0.00           H
ATOM   2242 HD22 ASN A 141      39.350  64.930  75.860  1.00  0.00           H
ATOM   2243  C   ASN A 141      42.410  66.940  72.790  1.00  0.00           C
ATOM   2244  O   ASN A 141      42.330  66.630  71.580  1.00  0.00           O
ATOM   2245  N   ARG A 142      42.340  68.180  73.160  1.00  0.00           N
ATOM   2246  HN  ARG A 142      42.360  68.430  74.130  1.00  0.00           H
ATOM   2247  CA  ARG A 142      42.410  69.160  72.110  1.00  0.00           C
ATOM   2248  HA  ARG A 142      41.700  68.890  71.350  1.00  0.00           H
ATOM   2249  CB  ARG A 142      42.090  70.480  72.710  1.00  0.00           C
ATOM   2250  HB1 ARG A 142      42.300  71.320  72.020  1.00  0.00           H
ATOM   2251  HB2 ARG A 142      42.630  70.550  73.690  1.00  0.00           H
ATOM   2252  CG  ARG A 142      40.640  70.610  73.250  1.00  0.00           C
ATOM   2253  HG1 ARG A 142      40.370  69.660  73.760  1.00  0.00           H
ATOM   2254  HG2 ARG A 142      40.010  70.650  72.330  1.00  0.00           H
ATOM   2255  CD  ARG A 142      40.470  71.920  74.020  1.00  0.00           C
ATOM   2256  HD1 ARG A 142      40.640  72.750  73.290  1.00  0.00           H
ATOM   2257  HD2 ARG A 142      41.070  71.960  74.950  1.00  0.00           H
ATOM   2258  NE  ARG A 142      38.970  71.900  74.450  1.00  0.00           N
ATOM   2259  HE  ARG A 142      38.540  71.030  74.680  1.00  0.00           H
ATOM   2260  CZ  ARG A 142      38.180  72.970  74.260  1.00  0.00           C
ATOM   2261  NH1 ARG A 142      38.660  74.080  73.780  1.00  0.00           N
ATOM   2262 HH11 ARG A 142      39.630  74.300  73.840  1.00  0.00           H
ATOM   2263 HH12 ARG A 142      38.070  74.740  73.300  1.00  0.00           H
ATOM   2264  NH2 ARG A 142      36.820  72.930  74.410  1.00  0.00           N
ATOM   2265 HH21 ARG A 142      36.170  73.680  74.330  1.00  0.00           H
ATOM   2266 HH22 ARG A 142      36.400  72.090  74.740  1.00  0.00           H
ATOM   2267  C   ARG A 142      43.680  69.220  71.280  1.00  0.00           C
ATOM   2268  O   ARG A 142      43.710  69.160  70.050  1.00  0.00           O
ATOM   2269  N   THR A 143      44.850  69.140  71.950  1.00  0.00           N
ATOM   2270  HN  THR A 143      44.790  69.090  72.940  1.00  0.00           H
ATOM   2271  CA  THR A 143      46.180  68.890  71.310  1.00  0.00           C
ATOM   2272  HA  THR A 143      46.350  69.640  70.560  1.00  0.00           H
ATOM   2273  CB  THR A 143      47.350  68.810  72.290  1.00  0.00           C
ATOM   2274  HB  THR A 143      47.090  68.060  73.070  1.00  0.00           H
ATOM   2275  OG1 THR A 143      47.400  70.070  72.900  1.00  0.00           O
ATOM   2276  HG1 THR A 143      47.830  69.920  73.740  1.00  0.00           H
ATOM   2277  CG2 THR A 143      48.750  68.600  71.530  1.00  0.00           C
ATOM   2278 HG21 THR A 143      49.030  69.500  70.960  1.00  0.00           H
ATOM   2279 HG22 THR A 143      48.940  67.670  70.940  1.00  0.00           H
ATOM   2280 HG23 THR A 143      49.440  68.470  72.380  1.00  0.00           H
ATOM   2281  C   THR A 143      46.250  67.610  70.440  1.00  0.00           C
ATOM   2282  O   THR A 143      46.740  67.660  69.320  1.00  0.00           O
ATOM   2283  N   ALA A 144      45.630  66.490  70.940  1.00  0.00           N
ATOM   2284  HN  ALA A 144      45.140  66.580  71.800  1.00  0.00           H
ATOM   2285  CA  ALA A 144      45.610  65.200  70.230  1.00  0.00           C
ATOM   2286  HA  ALA A 144      46.600  64.910  69.920  1.00  0.00           H
ATOM   2287  CB  ALA A 144      45.140  64.100  71.190  1.00  0.00           C
ATOM   2288  HB1 ALA A 144      44.100  64.320  71.490  1.00  0.00           H
ATOM   2289  HB2 ALA A 144      45.820  64.240  72.060  1.00  0.00           H
ATOM   2290  HB3 ALA A 144      45.140  63.110  70.700  1.00  0.00           H
ATOM   2291  C   ALA A 144      44.650  65.280  68.950  1.00  0.00           C
ATOM   2292  O   ALA A 144      44.840  64.560  67.990  1.00  0.00           O
ATOM   2293  N   ALA A 145      43.630  66.120  69.040  1.00  0.00           N
ATOM   2294  HN  ALA A 145      43.400  66.650  69.850  1.00  0.00           H
ATOM   2295  CA  ALA A 145      42.810  66.530  67.830  1.00  0.00           C
ATOM   2296  HA  ALA A 145      42.360  65.650  67.400  1.00  0.00           H
ATOM   2297  CB  ALA A 145      41.640  67.400  68.330  1.00  0.00           C
ATOM   2298  HB1 ALA A 145      41.000  66.930  69.130  1.00  0.00           H
ATOM   2299  HB2 ALA A 145      40.940  67.560  67.490  1.00  0.00           H
ATOM   2300  HB3 ALA A 145      41.960  68.400  68.680  1.00  0.00           H
ATOM   2301  C   ALA A 145      43.680  67.250  66.780  1.00  0.00           C
ATOM   2302  O   ALA A 145      43.590  66.860  65.590  1.00  0.00           O
ATOM   2303  N   ILE A 146      44.530  68.240  67.150  1.00  0.00           N
ATOM   2304  HN  ILE A 146      44.550  68.450  68.120  1.00  0.00           H
ATOM   2305  CA  ILE A 146      45.430  69.030  66.240  1.00  0.00           C
ATOM   2306  HA  ILE A 146      44.800  69.400  65.430  1.00  0.00           H
ATOM   2307  CB  ILE A 146      46.090  70.230  66.990  1.00  0.00           C
ATOM   2308  HB  ILE A 146      46.510  69.810  67.940  1.00  0.00           H
ATOM   2309  CG2 ILE A 146      47.280  70.910  66.320  1.00  0.00           C
ATOM   2310 HG21 ILE A 146      47.010  71.360  65.340  1.00  0.00           H
ATOM   2311 HG22 ILE A 146      48.110  70.170  66.240  1.00  0.00           H
ATOM   2312 HG23 ILE A 146      47.690  71.730  66.950  1.00  0.00           H
ATOM   2313  CG1 ILE A 146      45.050  71.270  67.420  1.00  0.00           C
ATOM   2314 HG11 ILE A 146      45.470  72.070  68.050  1.00  0.00           H
ATOM   2315 HG12 ILE A 146      44.230  70.840  68.050  1.00  0.00           H
ATOM   2316  CD  ILE A 146      44.310  71.940  66.200  1.00  0.00           C
ATOM   2317  HD1 ILE A 146      45.110  72.420  65.580  1.00  0.00           H
ATOM   2318  HD2 ILE A 146      43.580  72.650  66.640  1.00  0.00           H
ATOM   2319  HD3 ILE A 146      43.820  71.130  65.620  1.00  0.00           H
ATOM   2320  C   ILE A 146      46.410  68.100  65.570  1.00  0.00           C
ATOM   2321  O   ILE A 146      46.710  68.110  64.370  1.00  0.00           O
ATOM   2322  N   ILE A 147      46.890  67.180  66.440  1.00  0.00           N
ATOM   2323  HN  ILE A 147      46.610  67.080  67.390  1.00  0.00           H
ATOM   2324  CA  ILE A 147      47.850  66.170  66.090  1.00  0.00           C
ATOM   2325  HA  ILE A 147      48.620  66.530  65.440  1.00  0.00           H
ATOM   2326  CB  ILE A 147      48.560  65.620  67.300  1.00  0.00           C
ATOM   2327  HB  ILE A 147      47.870  65.440  68.150  1.00  0.00           H
ATOM   2328  CG2 ILE A 147      49.300  64.260  67.010  1.00  0.00           C
ATOM   2329 HG21 ILE A 147      48.570  63.450  66.770  1.00  0.00           H
ATOM   2330 HG22 ILE A 147      49.830  63.820  67.880  1.00  0.00           H
ATOM   2331 HG23 ILE A 147      49.990  64.330  66.150  1.00  0.00           H
ATOM   2332  CG1 ILE A 147      49.640  66.550  67.930  1.00  0.00           C
ATOM   2333 HG11 ILE A 147      49.950  66.110  68.910  1.00  0.00           H
ATOM   2334 HG12 ILE A 147      49.130  67.460  68.300  1.00  0.00           H
ATOM   2335  CD  ILE A 147      50.830  66.900  67.050  1.00  0.00           C
ATOM   2336  HD1 ILE A 147      50.380  67.680  66.410  1.00  0.00           H
ATOM   2337  HD2 ILE A 147      51.190  66.070  66.400  1.00  0.00           H
ATOM   2338  HD3 ILE A 147      51.670  67.350  67.630  1.00  0.00           H
ATOM   2339  C   ILE A 147      47.250  65.090  65.130  1.00  0.00           C
ATOM   2340  O   ILE A 147      47.860  64.660  64.140  1.00  0.00           O
ATOM   2341  N   SER A 148      46.000  64.670  65.430  1.00  0.00           N
ATOM   2342  HN  SER A 148      45.560  64.930  66.280  1.00  0.00           H
ATOM   2343  CA  SER A 148      45.160  63.880  64.490  1.00  0.00           C
ATOM   2344  HA  SER A 148      45.640  62.940  64.280  1.00  0.00           H
ATOM   2345  CB  SER A 148      43.750  63.360  65.150  1.00  0.00           C
ATOM   2346  HB1 SER A 148      43.300  62.550  64.520  1.00  0.00           H
ATOM   2347  HB2 SER A 148      43.030  64.210  65.230  1.00  0.00           H
ATOM   2348  OG  SER A 148      44.050  62.670  66.340  1.00  0.00           O
ATOM   2349  HG1 SER A 148      44.270  63.340  66.980  1.00  0.00           H
ATOM   2350  C   SER A 148      44.950  64.470  63.140  1.00  0.00           C
ATOM   2351  O   SER A 148      45.030  63.770  62.130  1.00  0.00           O
ATOM   2352  N   CYS A 149      44.670  65.810  63.060  1.00  0.00           N
ATOM   2353  HN  CYS A 149      44.650  66.320  63.920  1.00  0.00           H
ATOM   2354  CA  CYS A 149      44.480  66.590  61.890  1.00  0.00           C
ATOM   2355  HA  CYS A 149      43.850  65.960  61.290  1.00  0.00           H
ATOM   2356  CB  CYS A 149      43.900  67.960  62.170  1.00  0.00           C
ATOM   2357  HB1 CYS A 149      43.840  68.500  61.190  1.00  0.00           H
ATOM   2358  HB2 CYS A 149      44.500  68.680  62.760  1.00  0.00           H
ATOM   2359  SG  CYS A 149      42.170  67.930  62.820  1.00  0.00           S
ATOM   2360  HG1 CYS A 149      42.520  67.920  64.100  1.00  0.00           H
ATOM   2361  C   CYS A 149      45.760  66.700  61.000  1.00  0.00           C
ATOM   2362  O   CYS A 149      45.730  66.440  59.800  1.00  0.00           O
ATOM   2363  N   LEU A 150      46.890  66.860  61.630  1.00  0.00           N
ATOM   2364  HN  LEU A 150      46.770  66.980  62.610  1.00  0.00           H
ATOM   2365  CA  LEU A 150      48.220  66.750  61.050  1.00  0.00           C
ATOM   2366  HA  LEU A 150      48.270  67.300  60.120  1.00  0.00           H
ATOM   2367  CB  LEU A 150      49.240  67.250  62.050  1.00  0.00           C
ATOM   2368  HB1 LEU A 150      49.090  66.910  63.090  1.00  0.00           H
ATOM   2369  HB2 LEU A 150      48.980  68.310  62.210  1.00  0.00           H
ATOM   2370  CG  LEU A 150      50.720  67.230  61.710  1.00  0.00           C
ATOM   2371  HG  LEU A 150      51.050  66.180  61.550  1.00  0.00           H
ATOM   2372  CD1 LEU A 150      50.920  67.990  60.420  1.00  0.00           C
ATOM   2373 HD11 LEU A 150      50.450  68.990  60.580  1.00  0.00           H
ATOM   2374 HD12 LEU A 150      50.420  67.470  59.580  1.00  0.00           H
ATOM   2375 HD13 LEU A 150      51.980  68.080  60.090  1.00  0.00           H
ATOM   2376  CD2 LEU A 150      51.660  67.830  62.790  1.00  0.00           C
ATOM   2377 HD21 LEU A 150      52.640  68.180  62.410  1.00  0.00           H
ATOM   2378 HD22 LEU A 150      51.780  67.100  63.620  1.00  0.00           H
ATOM   2379 HD23 LEU A 150      51.060  68.650  63.230  1.00  0.00           H
ATOM   2380  C   LEU A 150      48.610  65.380  60.520  1.00  0.00           C
ATOM   2381  O   LEU A 150      49.140  65.210  59.470  1.00  0.00           O
ATOM   2382  N   LEU A 151      48.490  64.340  61.410  1.00  0.00           N
ATOM   2383  HN  LEU A 151      47.990  64.500  62.250  1.00  0.00           H
ATOM   2384  CA  LEU A 151      48.830  63.020  61.040  1.00  0.00           C
ATOM   2385  HA  LEU A 151      49.800  62.900  60.580  1.00  0.00           H
ATOM   2386  CB  LEU A 151      48.830  62.120  62.310  1.00  0.00           C
ATOM   2387  HB1 LEU A 151      48.900  61.050  62.060  1.00  0.00           H
ATOM   2388  HB2 LEU A 151      47.860  62.310  62.810  1.00  0.00           H
ATOM   2389  CG  LEU A 151      49.940  62.430  63.340  1.00  0.00           C
ATOM   2390  HG  LEU A 151      49.950  63.530  63.510  1.00  0.00           H
ATOM   2391  CD1 LEU A 151      49.730  61.740  64.710  1.00  0.00           C
ATOM   2392 HD11 LEU A 151      49.640  60.650  64.560  1.00  0.00           H
ATOM   2393 HD12 LEU A 151      48.760  62.010  65.180  1.00  0.00           H
ATOM   2394 HD13 LEU A 151      50.610  61.910  65.360  1.00  0.00           H
ATOM   2395  CD2 LEU A 151      51.310  62.080  62.670  1.00  0.00           C
ATOM   2396 HD21 LEU A 151      52.190  62.350  63.280  1.00  0.00           H
ATOM   2397 HD22 LEU A 151      51.470  62.560  61.680  1.00  0.00           H
ATOM   2398 HD23 LEU A 151      51.330  60.980  62.500  1.00  0.00           H
ATOM   2399  C   LEU A 151      47.960  62.440  59.950  1.00  0.00           C
ATOM   2400  O   LEU A 151      48.430  61.730  59.090  1.00  0.00           O
ATOM   2401  N   TRP A 152      46.650  62.710  59.960  1.00  0.00           N
ATOM   2402  HN  TRP A 152      46.340  63.320  60.690  1.00  0.00           H
ATOM   2403  CA  TRP A 152      45.880  62.580  58.760  1.00  0.00           C
ATOM   2404  HA  TRP A 152      46.060  61.620  58.300  1.00  0.00           H
ATOM   2405  CB  TRP A 152      44.370  62.680  58.870  1.00  0.00           C
ATOM   2406  HB1 TRP A 152      43.810  62.740  57.920  1.00  0.00           H
ATOM   2407  HB2 TRP A 152      44.150  63.630  59.410  1.00  0.00           H
ATOM   2408  CG  TRP A 152      43.760  61.580  59.730  1.00  0.00           C
ATOM   2409  CD1 TRP A 152      43.200  61.430  61.030  1.00  0.00           C
ATOM   2410  HD1 TRP A 152      43.240  62.270  61.710  1.00  0.00           H
ATOM   2411  NE1 TRP A 152      42.800  60.120  61.230  1.00  0.00           N
ATOM   2412  HE1 TRP A 152      42.250  59.870  62.000  1.00  0.00           H
ATOM   2413  CE2 TRP A 152      42.990  59.440  60.110  1.00  0.00           C
ATOM   2414  CD2 TRP A 152      43.610  60.300  59.160  1.00  0.00           C
ATOM   2415  CE3 TRP A 152      43.850  59.770  57.860  1.00  0.00           C
ATOM   2416  HE3 TRP A 152      44.170  60.470  57.100  1.00  0.00           H
ATOM   2417  CZ3 TRP A 152      43.700  58.470  57.620  1.00  0.00           C
ATOM   2418  HZ3 TRP A 152      43.980  58.210  56.600  1.00  0.00           H
ATOM   2419  CZ2 TRP A 152      42.730  58.060  59.820  1.00  0.00           C
ATOM   2420  HZ2 TRP A 152      42.370  57.390  60.600  1.00  0.00           H
ATOM   2421  CH2 TRP A 152      43.070  57.590  58.540  1.00  0.00           C
ATOM   2422  HH2 TRP A 152      42.860  56.560  58.320  1.00  0.00           H
ATOM   2423  C   TRP A 152      46.270  63.440  57.510  1.00  0.00           C
ATOM   2424  O   TRP A 152      46.200  62.930  56.400  1.00  0.00           O
ATOM   2425  N   GLY A 153      46.640  64.720  57.690  1.00  0.00           N
ATOM   2426  HN  GLY A 153      46.530  65.080  58.620  1.00  0.00           H
ATOM   2427  CA  GLY A 153      46.950  65.600  56.620  1.00  0.00           C
ATOM   2428  HA1 GLY A 153      47.040  66.570  57.060  1.00  0.00           H
ATOM   2429  HA2 GLY A 153      46.240  65.640  55.790  1.00  0.00           H
ATOM   2430  C   GLY A 153      48.300  65.310  55.890  1.00  0.00           C
ATOM   2431  O   GLY A 153      48.480  65.440  54.640  1.00  0.00           O
ATOM   2432  N   ILE A 154      49.300  64.710  56.540  1.00  0.00           N
ATOM   2433  HN  ILE A 154      49.270  64.780  57.530  1.00  0.00           H
ATOM   2434  CA  ILE A 154      50.550  64.110  56.010  1.00  0.00           C
ATOM   2435  HA  ILE A 154      51.150  64.830  55.480  1.00  0.00           H
ATOM   2436  CB  ILE A 154      51.470  63.570  57.120  1.00  0.00           C
ATOM   2437  HB  ILE A 154      50.880  62.990  57.870  1.00  0.00           H
ATOM   2438  CG2 ILE A 154      52.410  62.460  56.480  1.00  0.00           C
ATOM   2439 HG21 ILE A 154      52.670  62.640  55.410  1.00  0.00           H
ATOM   2440 HG22 ILE A 154      52.030  61.420  56.600  1.00  0.00           H
ATOM   2441 HG23 ILE A 154      53.320  62.470  57.130  1.00  0.00           H
ATOM   2442  CG1 ILE A 154      52.340  64.590  57.950  1.00  0.00           C
ATOM   2443 HG11 ILE A 154      51.730  65.520  58.010  1.00  0.00           H
ATOM   2444 HG12 ILE A 154      53.320  64.680  57.430  1.00  0.00           H
ATOM   2445  CD  ILE A 154      52.560  64.120  59.420  1.00  0.00           C
ATOM   2446  HD1 ILE A 154      51.550  63.980  59.880  1.00  0.00           H
ATOM   2447  HD2 ILE A 154      53.180  64.850  59.970  1.00  0.00           H
ATOM   2448  HD3 ILE A 154      53.040  63.120  59.470  1.00  0.00           H
ATOM   2449  C   ILE A 154      50.080  62.970  55.110  1.00  0.00           C
ATOM   2450  O   ILE A 154      50.440  62.810  53.910  1.00  0.00           O
ATOM   2451  N   THR A 155      49.210  62.150  55.620  1.00  0.00           N
ATOM   2452  HN  THR A 155      49.180  62.010  56.610  1.00  0.00           H
ATOM   2453  CA  THR A 155      48.680  61.030  54.850  1.00  0.00           C
ATOM   2454  HA  THR A 155      49.540  60.470  54.500  1.00  0.00           H
ATOM   2455  CB  THR A 155      47.890  60.070  55.680  1.00  0.00           C
ATOM   2456  HB  THR A 155      46.900  60.480  55.980  1.00  0.00           H
ATOM   2457  OG1 THR A 155      48.630  59.690  56.840  1.00  0.00           O
ATOM   2458  HG1 THR A 155      48.320  60.200  57.590  1.00  0.00           H
ATOM   2459  CG2 THR A 155      47.650  58.670  54.970  1.00  0.00           C
ATOM   2460 HG21 THR A 155      48.590  58.150  54.670  1.00  0.00           H
ATOM   2461 HG22 THR A 155      47.110  58.860  54.010  1.00  0.00           H
ATOM   2462 HG23 THR A 155      46.970  57.950  55.470  1.00  0.00           H
ATOM   2463  C   THR A 155      47.980  61.370  53.490  1.00  0.00           C
ATOM   2464  O   THR A 155      48.360  60.990  52.390  1.00  0.00           O
ATOM   2465  N   ILE A 156      47.000  62.310  53.490  1.00  0.00           N
ATOM   2466  HN  ILE A 156      46.510  62.520  54.330  1.00  0.00           H
ATOM   2467  CA  ILE A 156      46.400  62.900  52.310  1.00  0.00           C
ATOM   2468  HA  ILE A 156      45.940  62.100  51.730  1.00  0.00           H
ATOM   2469  CB  ILE A 156      45.290  63.890  52.840  1.00  0.00           C
ATOM   2470  HB  ILE A 156      45.770  64.570  53.570  1.00  0.00           H
ATOM   2471  CG2 ILE A 156      44.710  64.670  51.710  1.00  0.00           C
ATOM   2472 HG21 ILE A 156      44.050  63.960  51.180  1.00  0.00           H
ATOM   2473 HG22 ILE A 156      45.420  64.950  50.910  1.00  0.00           H
ATOM   2474 HG23 ILE A 156      44.140  65.520  52.150  1.00  0.00           H
ATOM   2475  CG1 ILE A 156      44.180  63.130  53.520  1.00  0.00           C
ATOM   2476 HG11 ILE A 156      44.580  62.350  54.200  1.00  0.00           H
ATOM   2477 HG12 ILE A 156      43.540  62.690  52.730  1.00  0.00           H
ATOM   2478  CD  ILE A 156      43.220  64.020  54.320  1.00  0.00           C
ATOM   2479  HD1 ILE A 156      42.750  64.850  53.770  1.00  0.00           H
ATOM   2480  HD2 ILE A 156      43.800  64.400  55.190  1.00  0.00           H
ATOM   2481  HD3 ILE A 156      42.430  63.390  54.780  1.00  0.00           H
ATOM   2482  C   ILE A 156      47.430  63.660  51.430  1.00  0.00           C
ATOM   2483  O   ILE A 156      47.430  63.470  50.230  1.00  0.00           O
ATOM   2484  N   GLY A 157      48.320  64.540  51.960  1.00  0.00           N
ATOM   2485  HN  GLY A 157      48.280  64.760  52.930  1.00  0.00           H
ATOM   2486  CA  GLY A 157      49.370  65.210  51.150  1.00  0.00           C
ATOM   2487  HA1 GLY A 157      49.970  65.750  51.860  1.00  0.00           H
ATOM   2488  HA2 GLY A 157      48.890  65.840  50.420  1.00  0.00           H
ATOM   2489  C   GLY A 157      50.370  64.320  50.450  1.00  0.00           C
ATOM   2490  O   GLY A 157      50.810  64.600  49.310  1.00  0.00           O
ATOM   2491  N   LEU A 158      50.680  63.140  51.100  1.00  0.00           N
ATOM   2492  HN  LEU A 158      50.260  62.920  51.970  1.00  0.00           H
ATOM   2493  CA  LEU A 158      51.400  61.990  50.510  1.00  0.00           C
ATOM   2494  HA  LEU A 158      52.350  62.270  50.070  1.00  0.00           H
ATOM   2495  CB  LEU A 158      51.770  61.140  51.810  1.00  0.00           C
ATOM   2496  HB1 LEU A 158      50.830  60.840  52.300  1.00  0.00           H
ATOM   2497  HB2 LEU A 158      52.430  61.760  52.460  1.00  0.00           H
ATOM   2498  CG  LEU A 158      52.560  59.920  51.520  1.00  0.00           C
ATOM   2499  HG  LEU A 158      52.150  59.380  50.640  1.00  0.00           H
ATOM   2500  CD1 LEU A 158      54.040  60.200  51.220  1.00  0.00           C
ATOM   2501 HD11 LEU A 158      54.590  59.260  51.000  1.00  0.00           H
ATOM   2502 HD12 LEU A 158      54.430  60.720  52.110  1.00  0.00           H
ATOM   2503 HD13 LEU A 158      54.180  60.840  50.320  1.00  0.00           H
ATOM   2504  CD2 LEU A 158      52.550  58.930  52.700  1.00  0.00           C
ATOM   2505 HD21 LEU A 158      53.120  59.430  53.510  1.00  0.00           H
ATOM   2506 HD22 LEU A 158      53.280  58.140  52.400  1.00  0.00           H
ATOM   2507 HD23 LEU A 158      51.580  58.510  53.040  1.00  0.00           H
ATOM   2508  C   LEU A 158      50.660  61.120  49.510  1.00  0.00           C
ATOM   2509  O   LEU A 158      51.280  60.510  48.670  1.00  0.00           O
ATOM   2510  N   THR A 159      49.320  61.100  49.480  1.00  0.00           N
ATOM   2511  HN  THR A 159      48.750  61.580  50.130  1.00  0.00           H
ATOM   2512  CA  THR A 159      48.520  60.180  48.580  1.00  0.00           C
ATOM   2513  HA  THR A 159      49.180  59.590  47.960  1.00  0.00           H
ATOM   2514  CB  THR A 159      47.800  59.120  49.250  1.00  0.00           C
ATOM   2515  HB  THR A 159      47.210  58.440  48.610  1.00  0.00           H
ATOM   2516  OG1 THR A 159      47.030  59.620  50.320  1.00  0.00           O
ATOM   2517  HG1 THR A 159      47.630  60.150  50.860  1.00  0.00           H
ATOM   2518  CG2 THR A 159      48.770  58.200  49.970  1.00  0.00           C
ATOM   2519 HG21 THR A 159      49.640  57.840  49.380  1.00  0.00           H
ATOM   2520 HG22 THR A 159      48.260  57.300  50.380  1.00  0.00           H
ATOM   2521 HG23 THR A 159      49.100  58.700  50.900  1.00  0.00           H
ATOM   2522  C   THR A 159      47.510  60.920  47.650  1.00  0.00           C
ATOM   2523  O   THR A 159      46.740  60.360  46.910  1.00  0.00           O
ATOM   2524  N   VAL A 160      47.470  62.240  47.710  1.00  0.00           N
ATOM   2525  HN  VAL A 160      48.180  62.660  48.270  1.00  0.00           H
ATOM   2526  CA  VAL A 160      46.570  62.980  46.930  1.00  0.00           C
ATOM   2527  HA  VAL A 160      45.580  62.580  47.110  1.00  0.00           H
ATOM   2528  CB  VAL A 160      46.440  64.420  47.240  1.00  0.00           C
ATOM   2529  HB  VAL A 160      45.920  64.390  48.220  1.00  0.00           H
ATOM   2530  CG1 VAL A 160      47.790  65.110  47.390  1.00  0.00           C
ATOM   2531 HG11 VAL A 160      47.800  66.190  47.620  1.00  0.00           H
ATOM   2532 HG12 VAL A 160      48.320  65.040  46.420  1.00  0.00           H
ATOM   2533 HG13 VAL A 160      48.430  64.600  48.140  1.00  0.00           H
ATOM   2534  CG2 VAL A 160      45.490  65.280  46.380  1.00  0.00           C
ATOM   2535 HG21 VAL A 160      45.840  65.390  45.330  1.00  0.00           H
ATOM   2536 HG22 VAL A 160      45.280  66.280  46.840  1.00  0.00           H
ATOM   2537 HG23 VAL A 160      44.540  64.740  46.160  1.00  0.00           H
ATOM   2538  C   VAL A 160      46.830  62.790  45.380  1.00  0.00           C
ATOM   2539  O   VAL A 160      45.940  62.780  44.550  1.00  0.00           O
ATOM   2540  N   HSD A 161      48.090  62.620  44.950  1.00  0.00           N
ATOM   2541  HN  HSD A 161      48.810  62.800  45.620  1.00  0.00           H
ATOM   2542  CA  HSD A 161      48.520  62.270  43.600  1.00  0.00           C
ATOM   2543  HA  HSD A 161      48.420  63.130  42.960  1.00  0.00           H
ATOM   2544  CB  HSD A 161      49.910  61.670  43.540  1.00  0.00           C
ATOM   2545  HB1 HSD A 161      50.540  62.490  43.960  1.00  0.00           H
ATOM   2546  HB2 HSD A 161      50.230  61.380  42.520  1.00  0.00           H
ATOM   2547  ND1 HSD A 161      50.610  60.530  45.790  1.00  0.00           N
ATOM   2548  HD1 HSD A 161      50.420  61.320  46.380  1.00  0.00           H
ATOM   2549  CG  HSD A 161      50.300  60.460  44.420  1.00  0.00           C
ATOM   2550  CE1 HSD A 161      51.120  59.310  46.110  1.00  0.00           C
ATOM   2551  HE1 HSD A 161      51.380  59.080  47.150  1.00  0.00           H
ATOM   2552  NE2 HSD A 161      51.120  58.450  45.140  1.00  0.00           N
ATOM   2553  CD2 HSD A 161      50.610  59.180  44.050  1.00  0.00           C
ATOM   2554  HD2 HSD A 161      50.400  58.680  43.110  1.00  0.00           H
ATOM   2555  C   HSD A 161      47.720  61.220  42.920  1.00  0.00           C
ATOM   2556  O   HSD A 161      47.700  61.020  41.760  1.00  0.00           O
ATOM   2557  N   LEU A 162      46.980  60.270  43.710  1.00  0.00           N
ATOM   2558  HN  LEU A 162      46.970  60.280  44.700  1.00  0.00           H
ATOM   2559  CA  LEU A 162      46.140  59.200  43.060  1.00  0.00           C
ATOM   2560  HA  LEU A 162      46.640  58.870  42.170  1.00  0.00           H
ATOM   2561  CB  LEU A 162      46.040  57.920  43.920  1.00  0.00           C
ATOM   2562  HB1 LEU A 162      45.470  57.170  43.340  1.00  0.00           H
ATOM   2563  HB2 LEU A 162      45.370  58.180  44.770  1.00  0.00           H
ATOM   2564  CG  LEU A 162      47.350  57.270  44.480  1.00  0.00           C
ATOM   2565  HG  LEU A 162      48.030  58.080  44.800  1.00  0.00           H
ATOM   2566  CD1 LEU A 162      47.050  56.180  45.460  1.00  0.00           C
ATOM   2567 HD11 LEU A 162      46.900  56.560  46.500  1.00  0.00           H
ATOM   2568 HD12 LEU A 162      47.970  55.570  45.630  1.00  0.00           H
ATOM   2569 HD13 LEU A 162      46.230  55.530  45.100  1.00  0.00           H
ATOM   2570  CD2 LEU A 162      48.070  56.520  43.330  1.00  0.00           C
ATOM   2571 HD21 LEU A 162      48.430  57.190  42.520  1.00  0.00           H
ATOM   2572 HD22 LEU A 162      47.300  55.860  42.870  1.00  0.00           H
ATOM   2573 HD23 LEU A 162      48.920  55.930  43.720  1.00  0.00           H
ATOM   2574  C   LEU A 162      44.760  59.780  42.680  1.00  0.00           C
ATOM   2575  O   LEU A 162      44.000  59.220  41.870  1.00  0.00           O
ATOM   2576  N   LEU A 163      44.480  60.990  43.150  1.00  0.00           N
ATOM   2577  HN  LEU A 163      45.060  61.420  43.830  1.00  0.00           H
ATOM   2578  CA  LEU A 163      43.370  61.790  42.660  1.00  0.00           C
ATOM   2579  HA  LEU A 163      42.640  61.120  42.240  1.00  0.00           H
ATOM   2580  CB  LEU A 163      42.690  62.500  43.860  1.00  0.00           C
ATOM   2581  HB1 LEU A 163      41.650  62.800  43.610  1.00  0.00           H
ATOM   2582  HB2 LEU A 163      43.250  63.420  44.090  1.00  0.00           H
ATOM   2583  CG  LEU A 163      42.660  61.720  45.190  1.00  0.00           C
ATOM   2584  HG  LEU A 163      43.640  61.320  45.510  1.00  0.00           H
ATOM   2585  CD1 LEU A 163      42.160  62.690  46.290  1.00  0.00           C
ATOM   2586 HD11 LEU A 163      42.500  62.280  47.260  1.00  0.00           H
ATOM   2587 HD12 LEU A 163      41.070  62.840  46.160  1.00  0.00           H
ATOM   2588 HD13 LEU A 163      42.610  63.690  46.120  1.00  0.00           H
ATOM   2589  CD2 LEU A 163      41.640  60.580  45.050  1.00  0.00           C
ATOM   2590 HD21 LEU A 163      41.530  60.070  46.040  1.00  0.00           H
ATOM   2591 HD22 LEU A 163      42.000  59.840  44.290  1.00  0.00           H
ATOM   2592 HD23 LEU A 163      40.650  60.990  44.780  1.00  0.00           H
ATOM   2593  C   LEU A 163      43.790  62.900  41.560  1.00  0.00           C
ATOM   2594  O   LEU A 163      43.030  63.590  40.910  1.00  0.00           O
ATOM   2595  N   LYS A 164      45.130  62.950  41.260  1.00  0.00           N
ATOM   2596  HN  LYS A 164      45.720  62.300  41.720  1.00  0.00           H
ATOM   2597  CA  LYS A 164      45.690  64.040  40.420  1.00  0.00           C
ATOM   2598  HA  LYS A 164      44.950  64.830  40.340  1.00  0.00           H
ATOM   2599  CB  LYS A 164      46.960  64.760  40.960  1.00  0.00           C
ATOM   2600  HB1 LYS A 164      47.280  65.540  40.250  1.00  0.00           H
ATOM   2601  HB2 LYS A 164      47.790  64.020  40.990  1.00  0.00           H
ATOM   2602  CG  LYS A 164      46.700  65.370  42.420  1.00  0.00           C
ATOM   2603  HG1 LYS A 164      46.620  64.460  43.050  1.00  0.00           H
ATOM   2604  HG2 LYS A 164      45.700  65.840  42.520  1.00  0.00           H
ATOM   2605  CD  LYS A 164      47.800  66.300  42.980  1.00  0.00           C
ATOM   2606  HD1 LYS A 164      47.730  66.470  44.080  1.00  0.00           H
ATOM   2607  HD2 LYS A 164      47.660  67.280  42.470  1.00  0.00           H
ATOM   2608  CE  LYS A 164      49.270  65.840  42.650  1.00  0.00           C
ATOM   2609  HE1 LYS A 164      49.270  65.660  41.550  1.00  0.00           H
ATOM   2610  HE2 LYS A 164      49.530  65.000  43.320  1.00  0.00           H
ATOM   2611  NZ  LYS A 164      50.290  66.900  42.980  1.00  0.00           N
ATOM   2612  HZ1 LYS A 164      50.340  67.030  44.010  1.00  0.00           H
ATOM   2613  HZ2 LYS A 164      50.110  67.850  42.600  1.00  0.00           H
ATOM   2614  HZ3 LYS A 164      51.250  66.600  42.690  1.00  0.00           H
ATOM   2615  C   LYS A 164      45.940  63.720  38.990  1.00  0.00           C
ATOM   2616  O   LYS A 164      46.230  64.650  38.190  1.00  0.00           O
ATOM   2617  N   LYS A 165      45.780  62.440  38.630  1.00  0.00           N
ATOM   2618  HN  LYS A 165      45.510  61.710  39.260  1.00  0.00           H
ATOM   2619  CA  LYS A 165      45.780  62.010  37.280  1.00  0.00           C
ATOM   2620  HA  LYS A 165      45.630  62.880  36.650  1.00  0.00           H
ATOM   2621  CB  LYS A 165      47.140  61.430  36.860  1.00  0.00           C
ATOM   2622  HB1 LYS A 165      47.890  62.250  36.830  1.00  0.00           H
ATOM   2623  HB2 LYS A 165      47.060  61.070  35.810  1.00  0.00           H
ATOM   2624  CG  LYS A 165      47.850  60.480  37.760  1.00  0.00           C
ATOM   2625  HG1 LYS A 165      47.610  60.520  38.850  1.00  0.00           H
ATOM   2626  HG2 LYS A 165      48.950  60.560  37.650  1.00  0.00           H
ATOM   2627  CD  LYS A 165      47.480  59.050  37.360  1.00  0.00           C
ATOM   2628  HD1 LYS A 165      47.900  58.870  36.340  1.00  0.00           H
ATOM   2629  HD2 LYS A 165      46.390  58.880  37.290  1.00  0.00           H
ATOM   2630  CE  LYS A 165      48.030  57.850  38.210  1.00  0.00           C
ATOM   2631  HE1 LYS A 165      47.700  56.860  37.830  1.00  0.00           H
ATOM   2632  HE2 LYS A 165      47.790  57.860  39.300  1.00  0.00           H
ATOM   2633  NZ  LYS A 165      49.470  57.770  38.210  1.00  0.00           N
ATOM   2634  HZ1 LYS A 165      49.890  58.480  38.850  1.00  0.00           H
ATOM   2635  HZ2 LYS A 165      49.890  57.870  37.250  1.00  0.00           H
ATOM   2636  HZ3 LYS A 165      49.640  56.830  38.600  1.00  0.00           H
ATOM   2637  C   LYS A 165      44.660  61.080  36.930  1.00  0.00           C
ATOM   2638  O   LYS A 165      44.090  60.360  37.780  1.00  0.00           O
ATOM   2639  N   LYS A 166      44.430  61.020  35.590  1.00  0.00           N
ATOM   2640  HN  LYS A 166      44.920  61.510  34.870  1.00  0.00           H
ATOM   2641  CA  LYS A 166      43.440  60.090  35.030  1.00  0.00           C
ATOM   2642  HA  LYS A 166      42.540  60.150  35.610  1.00  0.00           H
ATOM   2643  CB  LYS A 166      43.160  60.370  33.540  1.00  0.00           C
ATOM   2644  HB1 LYS A 166      42.390  59.630  33.250  1.00  0.00           H
ATOM   2645  HB2 LYS A 166      44.090  60.370  32.920  1.00  0.00           H
ATOM   2646  CG  LYS A 166      42.480  61.710  33.190  1.00  0.00           C
ATOM   2647  HG1 LYS A 166      43.020  62.490  33.770  1.00  0.00           H
ATOM   2648  HG2 LYS A 166      41.470  61.590  33.630  1.00  0.00           H
ATOM   2649  CD  LYS A 166      42.330  62.060  31.710  1.00  0.00           C
ATOM   2650  HD1 LYS A 166      42.050  61.130  31.180  1.00  0.00           H
ATOM   2651  HD2 LYS A 166      43.300  62.420  31.300  1.00  0.00           H
ATOM   2652  CE  LYS A 166      41.200  63.060  31.590  1.00  0.00           C
ATOM   2653  HE1 LYS A 166      41.450  64.060  31.980  1.00  0.00           H
ATOM   2654  HE2 LYS A 166      40.300  62.750  32.150  1.00  0.00           H
ATOM   2655  NZ  LYS A 166      40.850  63.220  30.160  1.00  0.00           N
ATOM   2656  HZ1 LYS A 166      41.570  63.640  29.540  1.00  0.00           H
ATOM   2657  HZ2 LYS A 166      40.080  63.920  30.240  1.00  0.00           H
ATOM   2658  HZ3 LYS A 166      40.370  62.400  29.740  1.00  0.00           H
ATOM   2659  C   LYS A 166      43.890  58.680  35.230  1.00  0.00           C
ATOM   2660  O   LYS A 166      45.000  58.340  34.820  1.00  0.00           O
ATOM   2661  N   MET A 167      43.050  57.810  35.860  1.00  0.00           N
ATOM   2662  HN  MET A 167      42.180  58.140  36.200  1.00  0.00           H
ATOM   2663  CA  MET A 167      43.460  56.450  35.980  1.00  0.00           C
ATOM   2664  HA  MET A 167      44.520  56.480  36.140  1.00  0.00           H
ATOM   2665  CB  MET A 167      42.930  55.610  37.230  1.00  0.00           C
ATOM   2666  HB1 MET A 167      43.370  54.590  37.260  1.00  0.00           H
ATOM   2667  HB2 MET A 167      41.820  55.530  37.260  1.00  0.00           H
ATOM   2668  CG  MET A 167      43.420  56.310  38.490  1.00  0.00           C
ATOM   2669  HG1 MET A 167      42.810  56.020  39.370  1.00  0.00           H
ATOM   2670  HG2 MET A 167      43.200  57.400  38.460  1.00  0.00           H
ATOM   2671  SD  MET A 167      45.170  55.910  38.820  1.00  0.00           S
ATOM   2672  CE  MET A 167      45.100  56.960  40.330  1.00  0.00           C
ATOM   2673  HE1 MET A 167      45.880  56.570  41.010  1.00  0.00           H
ATOM   2674  HE2 MET A 167      44.130  57.100  40.840  1.00  0.00           H
ATOM   2675  HE3 MET A 167      45.340  58.010  40.090  1.00  0.00           H
ATOM   2676  C   MET A 167      43.200  55.470  34.840  1.00  0.00           C
ATOM   2677  O   MET A 167      44.080  54.620  34.670  1.00  0.00           O
ATOM   2678  N   PRO A 168      42.130  55.550  33.940  1.00  0.00           N
ATOM   2679  CD  PRO A 168      40.860  56.030  34.380  1.00  0.00           C
ATOM   2680  HD1 PRO A 168      40.870  57.130  34.260  1.00  0.00           H
ATOM   2681  HD2 PRO A 168      40.670  55.790  35.450  1.00  0.00           H
ATOM   2682  CA  PRO A 168      42.140  54.820  32.670  1.00  0.00           C
ATOM   2683  HA  PRO A 168      42.290  53.770  32.900  1.00  0.00           H
ATOM   2684  CB  PRO A 168      40.660  55.080  32.100  1.00  0.00           C
ATOM   2685  HB1 PRO A 168      40.350  54.210  31.470  1.00  0.00           H
ATOM   2686  HB2 PRO A 168      40.680  56.000  31.480  1.00  0.00           H
ATOM   2687  CG  PRO A 168      39.900  55.330  33.390  1.00  0.00           C
ATOM   2688  HG1 PRO A 168      38.960  55.890  33.180  1.00  0.00           H
ATOM   2689  HG2 PRO A 168      39.760  54.320  33.850  1.00  0.00           H
ATOM   2690  C   PRO A 168      43.230  55.200  31.750  1.00  0.00           C
ATOM   2691  O   PRO A 168      43.810  56.250  31.980  1.00  0.00           O
ATOM   2692  N   ILE A 169      43.360  54.520  30.560  1.00  0.00           N
ATOM   2693  HN  ILE A 169      42.830  53.670  30.530  1.00  0.00           H
ATOM   2694  CA  ILE A 169      44.260  54.870  29.470  1.00  0.00           C
ATOM   2695  HA  ILE A 169      44.890  55.730  29.660  1.00  0.00           H
ATOM   2696  CB  ILE A 169      45.090  53.690  28.890  1.00  0.00           C
ATOM   2697  HB  ILE A 169      44.360  52.860  28.760  1.00  0.00           H
ATOM   2698  CG2 ILE A 169      45.720  53.960  27.490  1.00  0.00           C
ATOM   2699 HG21 ILE A 169      44.900  53.960  26.760  1.00  0.00           H
ATOM   2700 HG22 ILE A 169      46.300  53.060  27.230  1.00  0.00           H
ATOM   2701 HG23 ILE A 169      46.370  54.870  27.510  1.00  0.00           H
ATOM   2702  CG1 ILE A 169      46.210  53.250  29.860  1.00  0.00           C
ATOM   2703 HG11 ILE A 169      46.940  54.080  29.940  1.00  0.00           H
ATOM   2704 HG12 ILE A 169      46.730  52.430  29.300  1.00  0.00           H
ATOM   2705  CD  ILE A 169      45.800  52.720  31.210  1.00  0.00           C
ATOM   2706  HD1 ILE A 169      46.610  52.260  31.830  1.00  0.00           H
ATOM   2707  HD2 ILE A 169      44.880  52.130  31.130  1.00  0.00           H
ATOM   2708  HD3 ILE A 169      45.610  53.660  31.770  1.00  0.00           H
ATOM   2709  C   ILE A 169      43.290  55.300  28.440  1.00  0.00           C
ATOM   2710  O   ILE A 169      42.160  54.750  28.360  1.00  0.00           O
ATOM   2711  N   GLN A 170      43.570  56.330  27.580  1.00  0.00           N
ATOM   2712  HN  GLN A 170      44.420  56.820  27.810  1.00  0.00           H
ATOM   2713  CA  GLN A 170      42.540  56.860  26.660  1.00  0.00           C
ATOM   2714  HA  GLN A 170      41.530  56.650  26.990  1.00  0.00           H
ATOM   2715  CB  GLN A 170      42.600  58.400  26.680  1.00  0.00           C
ATOM   2716  HB1 GLN A 170      41.910  58.710  25.860  1.00  0.00           H
ATOM   2717  HB2 GLN A 170      43.640  58.730  26.500  1.00  0.00           H
ATOM   2718  CG  GLN A 170      41.980  59.080  27.920  1.00  0.00           C
ATOM   2719  HG1 GLN A 170      41.060  59.600  27.570  1.00  0.00           H
ATOM   2720  HG2 GLN A 170      42.560  59.960  28.260  1.00  0.00           H
ATOM   2721  CD  GLN A 170      41.530  58.250  29.020  1.00  0.00           C
ATOM   2722  OE1 GLN A 170      40.420  57.660  29.020  1.00  0.00           O
ATOM   2723  NE2 GLN A 170      42.370  58.100  30.080  1.00  0.00           N
ATOM   2724 HE21 GLN A 170      43.190  58.650  30.260  1.00  0.00           H
ATOM   2725 HE22 GLN A 170      42.120  57.260  30.580  1.00  0.00           H
ATOM   2726  C   GLN A 170      42.540  56.220  25.230  1.00  0.00           C
ATOM   2727  O   GLN A 170      43.570  56.140  24.660  1.00  0.00           O
ATOM   2728  N   ASN A 171      41.400  55.770  24.730  1.00  0.00           N
ATOM   2729  HN  ASN A 171      40.580  55.940  25.280  1.00  0.00           H
ATOM   2730  CA  ASN A 171      41.080  55.410  23.360  1.00  0.00           C
ATOM   2731  HA  ASN A 171      40.010  55.530  23.220  1.00  0.00           H
ATOM   2732  CB  ASN A 171      41.710  56.410  22.300  1.00  0.00           C
ATOM   2733  HB1 ASN A 171      41.450  56.080  21.260  1.00  0.00           H
ATOM   2734  HB2 ASN A 171      42.800  56.480  22.420  1.00  0.00           H
ATOM   2735  CG  ASN A 171      41.000  57.720  22.480  1.00  0.00           C
ATOM   2736  OD1 ASN A 171      39.790  57.830  22.190  1.00  0.00           O
ATOM   2737  ND2 ASN A 171      41.680  58.670  23.100  1.00  0.00           N
ATOM   2738 HD21 ASN A 171      41.160  59.470  23.410  1.00  0.00           H
ATOM   2739 HD22 ASN A 171      42.600  58.460  23.430  1.00  0.00           H
ATOM   2740  C   ASN A 171      41.390  53.910  23.050  1.00  0.00           C
ATOM   2741  O   ASN A 171      42.460  53.420  23.050  1.00  0.00           O
ATOM   2742  N   GLY A 172      40.350  53.110  22.810  1.00  0.00           N
ATOM   2743  HN  GLY A 172      39.430  53.490  22.840  1.00  0.00           H
ATOM   2744  CA  GLY A 172      40.450  51.660  22.500  1.00  0.00           C
ATOM   2745  HA1 GLY A 172      41.470  51.450  22.240  1.00  0.00           H
ATOM   2746  HA2 GLY A 172      39.670  51.580  21.760  1.00  0.00           H
ATOM   2747  C   GLY A 172      40.090  50.790  23.680  1.00  0.00           C
ATOM   2748  O   GLY A 172      38.980  50.410  23.790  1.00  0.00           O
ATOM   2749  N   GLY A 173      41.130  50.500  24.520  1.00  0.00           N
ATOM   2750  HN  GLY A 173      41.970  51.020  24.370  1.00  0.00           H
ATOM   2751  CA  GLY A 173      41.070  49.640  25.710  1.00  0.00           C
ATOM   2752  HA1 GLY A 173      41.990  49.700  26.280  1.00  0.00           H
ATOM   2753  HA2 GLY A 173      40.930  48.630  25.380  1.00  0.00           H
ATOM   2754  C   GLY A 173      40.040  49.980  26.780  1.00  0.00           C
ATOM   2755  O   GLY A 173      39.730  51.140  27.050  1.00  0.00           O
ATOM   2756  N   ALA A 174      39.470  48.920  27.390  1.00  0.00           N
ATOM   2757  HN  ALA A 174      39.670  47.960  27.200  1.00  0.00           H
ATOM   2758  CA  ALA A 174      38.460  49.180  28.390  1.00  0.00           C
ATOM   2759  HA  ALA A 174      37.650  49.770  27.980  1.00  0.00           H
ATOM   2760  CB  ALA A 174      37.780  47.910  28.830  1.00  0.00           C
ATOM   2761  HB1 ALA A 174      37.300  47.410  27.970  1.00  0.00           H
ATOM   2762  HB2 ALA A 174      36.960  48.120  29.560  1.00  0.00           H
ATOM   2763  HB3 ALA A 174      38.470  47.110  29.170  1.00  0.00           H
ATOM   2764  C   ALA A 174      39.090  49.810  29.590  1.00  0.00           C
ATOM   2765  O   ALA A 174      40.330  49.690  29.810  1.00  0.00           O
ATOM   2766  N   ASN A 175      38.310  50.540  30.490  1.00  0.00           N
ATOM   2767  HN  ASN A 175      37.360  50.770  30.280  1.00  0.00           H
ATOM   2768  CA  ASN A 175      38.910  51.220  31.650  1.00  0.00           C
ATOM   2769  HA  ASN A 175      39.570  52.000  31.310  1.00  0.00           H
ATOM   2770  CB  ASN A 175      37.820  51.910  32.570  1.00  0.00           C
ATOM   2771  HB1 ASN A 175      38.270  52.200  33.540  1.00  0.00           H
ATOM   2772  HB2 ASN A 175      37.050  51.150  32.810  1.00  0.00           H
ATOM   2773  CG  ASN A 175      37.160  53.110  31.940  1.00  0.00           C
ATOM   2774  OD1 ASN A 175      37.400  53.500  30.770  1.00  0.00           O
ATOM   2775  ND2 ASN A 175      36.400  53.850  32.770  1.00  0.00           N
ATOM   2776 HD21 ASN A 175      35.890  54.600  32.370  1.00  0.00           H
ATOM   2777 HD22 ASN A 175      36.310  53.570  33.730  1.00  0.00           H
ATOM   2778  C   ASN A 175      39.680  50.290  32.600  1.00  0.00           C
ATOM   2779  O   ASN A 175      39.160  49.430  33.270  1.00  0.00           O
ATOM   2780  N   LEU A 176      41.010  50.560  32.770  1.00  0.00           N
ATOM   2781  HN  LEU A 176      41.400  51.230  32.150  1.00  0.00           H
ATOM   2782  CA  LEU A 176      41.890  49.880  33.690  1.00  0.00           C
ATOM   2783  HA  LEU A 176      41.510  48.880  33.880  1.00  0.00           H
ATOM   2784  CB  LEU A 176      43.320  49.830  33.110  1.00  0.00           C
ATOM   2785  HB1 LEU A 176      43.610  50.860  32.840  1.00  0.00           H
ATOM   2786  HB2 LEU A 176      43.300  49.320  32.120  1.00  0.00           H
ATOM   2787  CG  LEU A 176      44.270  49.050  34.010  1.00  0.00           C
ATOM   2788  HG  LEU A 176      44.000  49.240  35.060  1.00  0.00           H
ATOM   2789  CD1 LEU A 176      44.130  47.560  33.680  1.00  0.00           C
ATOM   2790 HD11 LEU A 176      44.800  47.150  34.470  1.00  0.00           H
ATOM   2791 HD12 LEU A 176      44.470  47.350  32.640  1.00  0.00           H
ATOM   2792 HD13 LEU A 176      43.060  47.390  33.900  1.00  0.00           H
ATOM   2793  CD2 LEU A 176      45.680  49.590  33.740  1.00  0.00           C
ATOM   2794 HD21 LEU A 176      45.890  50.600  34.150  1.00  0.00           H
ATOM   2795 HD22 LEU A 176      45.950  49.650  32.660  1.00  0.00           H
ATOM   2796 HD23 LEU A 176      46.450  48.960  34.240  1.00  0.00           H
ATOM   2797  C   LEU A 176      41.940  50.610  35.090  1.00  0.00           C
ATOM   2798  O   LEU A 176      42.230  51.800  35.150  1.00  0.00           O
ATOM   2799  N   CYS A 177      41.720  49.850  36.200  1.00  0.00           N
ATOM   2800  HN  CYS A 177      41.600  48.870  36.110  1.00  0.00           H
ATOM   2801  CA  CYS A 177      42.030  50.370  37.520  1.00  0.00           C
ATOM   2802  HA  CYS A 177      42.570  51.310  37.490  1.00  0.00           H
ATOM   2803  CB  CYS A 177      40.680  50.540  38.310  1.00  0.00           C
ATOM   2804  HB1 CYS A 177      40.080  49.640  38.490  1.00  0.00           H
ATOM   2805  HB2 CYS A 177      40.050  51.120  37.590  1.00  0.00           H
ATOM   2806  SG  CYS A 177      40.980  51.420  39.910  1.00  0.00           S
ATOM   2807  C   CYS A 177      42.990  49.440  38.270  1.00  0.00           C
ATOM   2808  O   CYS A 177      42.680  48.260  38.380  1.00  0.00           O
ATOM   2809  N   SER A 178      44.140  49.910  38.690  1.00  0.00           N
ATOM   2810  HN  SER A 178      44.460  50.850  38.700  1.00  0.00           H
ATOM   2811  CA  SER A 178      45.050  48.940  39.290  1.00  0.00           C
ATOM   2812  HA  SER A 178      44.550  48.310  40.020  1.00  0.00           H
ATOM   2813  CB  SER A 178      45.680  48.040  38.200  1.00  0.00           C
ATOM   2814  HB1 SER A 178      46.090  48.580  37.320  1.00  0.00           H
ATOM   2815  HB2 SER A 178      44.740  47.520  37.900  1.00  0.00           H
ATOM   2816  OG  SER A 178      46.590  47.050  38.650  1.00  0.00           O
ATOM   2817  HG1 SER A 178      46.110  46.350  39.100  1.00  0.00           H
ATOM   2818  C   SER A 178      46.230  49.640  40.000  1.00  0.00           C
ATOM   2819  O   SER A 178      46.350  50.830  39.730  1.00  0.00           O
ATOM   2820  N   SER A 179      46.980  48.980  40.890  1.00  0.00           N
ATOM   2821  HN  SER A 179      46.740  48.060  41.190  1.00  0.00           H
ATOM   2822  CA  SER A 179      48.110  49.570  41.550  1.00  0.00           C
ATOM   2823  HA  SER A 179      48.150  50.640  41.420  1.00  0.00           H
ATOM   2824  CB  SER A 179      48.080  49.390  43.190  1.00  0.00           C
ATOM   2825  HB1 SER A 179      48.780  50.200  43.510  1.00  0.00           H
ATOM   2826  HB2 SER A 179      48.290  48.350  43.540  1.00  0.00           H
ATOM   2827  OG  SER A 179      46.840  49.790  43.710  1.00  0.00           O
ATOM   2828  HG1 SER A 179      46.880  50.730  43.850  1.00  0.00           H
ATOM   2829  C   SER A 179      49.480  49.030  41.190  1.00  0.00           C
ATOM   2830  O   SER A 179      50.440  49.390  41.840  1.00  0.00           O
ATOM   2831  N   PHE A 180      49.650  48.230  40.090  1.00  0.00           N
ATOM   2832  HN  PHE A 180      48.890  47.900  39.540  1.00  0.00           H
ATOM   2833  CA  PHE A 180      50.900  47.510  39.850  1.00  0.00           C
ATOM   2834  HA  PHE A 180      51.700  48.070  40.320  1.00  0.00           H
ATOM   2835  CB  PHE A 180      50.920  45.950  40.240  1.00  0.00           C
ATOM   2836  HB1 PHE A 180      51.970  45.580  40.100  1.00  0.00           H
ATOM   2837  HB2 PHE A 180      50.210  45.390  39.610  1.00  0.00           H
ATOM   2838  CG  PHE A 180      50.430  45.740  41.620  1.00  0.00           C
ATOM   2839  CD1 PHE A 180      49.220  45.100  42.010  1.00  0.00           C
ATOM   2840  HD1 PHE A 180      48.680  44.540  41.250  1.00  0.00           H
ATOM   2841  CE1 PHE A 180      48.600  45.190  43.210  1.00  0.00           C
ATOM   2842  HE1 PHE A 180      47.690  44.690  43.480  1.00  0.00           H
ATOM   2843  CZ  PHE A 180      49.320  45.820  44.240  1.00  0.00           C
ATOM   2844  HZ  PHE A 180      48.870  45.750  45.210  1.00  0.00           H
ATOM   2845  CD2 PHE A 180      51.130  46.340  42.670  1.00  0.00           C
ATOM   2846  HD2 PHE A 180      52.070  46.810  42.450  1.00  0.00           H
ATOM   2847  CE2 PHE A 180      50.580  46.390  43.920  1.00  0.00           C
ATOM   2848  HE2 PHE A 180      51.120  47.000  44.640  1.00  0.00           H
ATOM   2849  C   PHE A 180      51.190  47.610  38.370  1.00  0.00           C
ATOM   2850  O   PHE A 180      50.240  47.840  37.620  1.00  0.00           O
ATOM   2851  N   SER A 181      52.420  47.450  37.840  1.00  0.00           N
ATOM   2852  HN  SER A 181      53.220  47.280  38.410  1.00  0.00           H
ATOM   2853  CA  SER A 181      52.720  47.290  36.400  1.00  0.00           C
ATOM   2854  HA  SER A 181      52.420  46.260  36.270  1.00  0.00           H
ATOM   2855  CB  SER A 181      52.130  48.340  35.360  1.00  0.00           C
ATOM   2856  HB1 SER A 181      51.030  48.190  35.300  1.00  0.00           H
ATOM   2857  HB2 SER A 181      52.600  48.040  34.400  1.00  0.00           H
ATOM   2858  OG  SER A 181      52.540  49.730  35.570  1.00  0.00           O
ATOM   2859  HG1 SER A 181      52.140  50.040  36.380  1.00  0.00           H
ATOM   2860  C   SER A 181      54.180  47.400  36.220  1.00  0.00           C
ATOM   2861  O   SER A 181      54.910  48.030  36.970  1.00  0.00           O
ATOM   2862  N   ILE A 182      54.700  46.630  35.260  1.00  0.00           N
ATOM   2863  HN  ILE A 182      54.070  46.240  34.580  1.00  0.00           H
ATOM   2864  CA  ILE A 182      56.150  46.450  35.190  1.00  0.00           C
ATOM   2865  HA  ILE A 182      56.690  46.920  36.010  1.00  0.00           H
ATOM   2866  CB  ILE A 182      56.550  44.970  35.140  1.00  0.00           C
ATOM   2867  HB  ILE A 182      56.020  44.390  34.360  1.00  0.00           H
ATOM   2868  CG2 ILE A 182      58.130  45.050  35.050  1.00  0.00           C
ATOM   2869 HG21 ILE A 182      58.420  45.720  35.880  1.00  0.00           H
ATOM   2870 HG22 ILE A 182      58.420  45.480  34.070  1.00  0.00           H
ATOM   2871 HG23 ILE A 182      58.540  44.020  35.160  1.00  0.00           H
ATOM   2872  CG1 ILE A 182      56.140  44.230  36.430  1.00  0.00           C
ATOM   2873 HG11 ILE A 182      55.030  44.160  36.410  1.00  0.00           H
ATOM   2874 HG12 ILE A 182      56.360  44.750  37.390  1.00  0.00           H
ATOM   2875  CD  ILE A 182      56.570  42.770  36.480  1.00  0.00           C
ATOM   2876  HD1 ILE A 182      57.450  42.580  37.150  1.00  0.00           H
ATOM   2877  HD2 ILE A 182      57.020  42.510  35.500  1.00  0.00           H
ATOM   2878  HD3 ILE A 182      55.730  42.140  36.830  1.00  0.00           H
ATOM   2879  C   ILE A 182      56.620  47.270  34.010  1.00  0.00           C
ATOM   2880  O   ILE A 182      56.420  46.870  32.890  1.00  0.00           O
ATOM   2881  N   CYS A 183      57.410  48.350  34.230  1.00  0.00           N
ATOM   2882  HN  CYS A 183      57.450  48.740  35.150  1.00  0.00           H
ATOM   2883  CA  CYS A 183      58.140  49.100  33.290  1.00  0.00           C
ATOM   2884  HA  CYS A 183      57.710  49.010  32.320  1.00  0.00           H
ATOM   2885  CB  CYS A 183      58.210  50.530  33.830  1.00  0.00           C
ATOM   2886  HB1 CYS A 183      58.740  51.240  33.160  1.00  0.00           H
ATOM   2887  HB2 CYS A 183      58.560  50.750  34.860  1.00  0.00           H
ATOM   2888  SG  CYS A 183      56.590  51.300  34.050  1.00  0.00           S
ATOM   2889  C   CYS A 183      59.580  48.550  33.170  1.00  0.00           C
ATOM   2890  O   CYS A 183      60.170  48.170  34.200  1.00  0.00           O
ATOM   2891  N   HSD A 184      60.120  48.450  31.970  1.00  0.00           N
ATOM   2892  HN  HSD A 184      59.620  48.450  31.110  1.00  0.00           H
ATOM   2893  CA  HSD A 184      61.540  48.390  31.750  1.00  0.00           C
ATOM   2894  HA  HSD A 184      61.830  47.540  32.360  1.00  0.00           H
ATOM   2895  CB  HSD A 184      61.880  47.920  30.260  1.00  0.00           C
ATOM   2896  HB1 HSD A 184      61.260  48.590  29.630  1.00  0.00           H
ATOM   2897  HB2 HSD A 184      61.460  46.900  30.110  1.00  0.00           H
ATOM   2898  ND1 HSD A 184      63.710  48.720  28.790  1.00  0.00           N
ATOM   2899  HD1 HSD A 184      63.040  49.180  28.210  1.00  0.00           H
ATOM   2900  CG  HSD A 184      63.340  48.130  29.950  1.00  0.00           C
ATOM   2901  CE1 HSD A 184      65.030  48.530  28.530  1.00  0.00           C
ATOM   2902  HE1 HSD A 184      65.560  48.940  27.670  1.00  0.00           H
ATOM   2903  NE2 HSD A 184      65.530  47.730  29.460  1.00  0.00           N
ATOM   2904  CD2 HSD A 184      64.500  47.420  30.300  1.00  0.00           C
ATOM   2905  HD2 HSD A 184      64.720  46.560  30.910  1.00  0.00           H
ATOM   2906  C   HSD A 184      62.400  49.550  32.250  1.00  0.00           C
ATOM   2907  O   HSD A 184      63.540  49.370  32.690  1.00  0.00           O
ATOM   2908  N   THR A 185      61.810  50.770  32.040  1.00  0.00           N
ATOM   2909  HN  THR A 185      61.000  50.890  31.480  1.00  0.00           H
ATOM   2910  CA  THR A 185      62.230  52.030  32.710  1.00  0.00           C
ATOM   2911  HA  THR A 185      63.280  52.130  32.440  1.00  0.00           H
ATOM   2912  CB  THR A 185      61.730  53.330  32.170  1.00  0.00           C
ATOM   2913  HB  THR A 185      62.150  54.180  32.740  1.00  0.00           H
ATOM   2914  OG1 THR A 185      60.300  53.470  32.240  1.00  0.00           O
ATOM   2915  HG1 THR A 185      59.930  52.840  31.620  1.00  0.00           H
ATOM   2916  CG2 THR A 185      62.200  53.510  30.700  1.00  0.00           C
ATOM   2917 HG21 THR A 185      63.310  53.520  30.800  1.00  0.00           H
ATOM   2918 HG22 THR A 185      61.970  54.480  30.210  1.00  0.00           H
ATOM   2919 HG23 THR A 185      61.880  52.650  30.070  1.00  0.00           H
ATOM   2920  C   THR A 185      62.230  52.050  34.230  1.00  0.00           C
ATOM   2921  O   THR A 185      61.270  51.560  34.890  1.00  0.00           O
ATOM   2922  N   PHE A 186      63.200  52.720  34.870  1.00  0.00           N
ATOM   2923  HN  PHE A 186      63.970  53.040  34.310  1.00  0.00           H
ATOM   2924  CA  PHE A 186      63.260  52.770  36.300  1.00  0.00           C
ATOM   2925  HA  PHE A 186      63.070  51.730  36.540  1.00  0.00           H
ATOM   2926  CB  PHE A 186      64.720  53.160  36.780  1.00  0.00           C
ATOM   2927  HB1 PHE A 186      64.670  53.500  37.830  1.00  0.00           H
ATOM   2928  HB2 PHE A 186      65.130  53.880  36.030  1.00  0.00           H
ATOM   2929  CG  PHE A 186      65.610  51.960  36.750  1.00  0.00           C
ATOM   2930  CD1 PHE A 186      66.320  51.550  35.630  1.00  0.00           C
ATOM   2931  HD1 PHE A 186      66.250  52.190  34.760  1.00  0.00           H
ATOM   2932  CE1 PHE A 186      67.160  50.410  35.570  1.00  0.00           C
ATOM   2933  HE1 PHE A 186      67.620  50.130  34.650  1.00  0.00           H
ATOM   2934  CZ  PHE A 186      67.320  49.610  36.740  1.00  0.00           C
ATOM   2935  HZ  PHE A 186      67.920  48.720  36.720  1.00  0.00           H
ATOM   2936  CD2 PHE A 186      65.770  51.110  37.930  1.00  0.00           C
ATOM   2937  HD2 PHE A 186      65.210  51.400  38.800  1.00  0.00           H
ATOM   2938  CE2 PHE A 186      66.560  49.970  37.880  1.00  0.00           C
ATOM   2939  HE2 PHE A 186      66.730  49.430  38.790  1.00  0.00           H
ATOM   2940  C   PHE A 186      62.160  53.710  36.810  1.00  0.00           C
ATOM   2941  O   PHE A 186      62.090  54.850  36.360  1.00  0.00           O
ATOM   2942  N   GLN A 187      61.270  53.330  37.760  1.00  0.00           N
ATOM   2943  HN  GLN A 187      61.540  52.550  38.320  1.00  0.00           H
ATOM   2944  CA  GLN A 187      60.190  54.170  38.230  1.00  0.00           C
ATOM   2945  HA  GLN A 187      60.010  54.930  37.490  1.00  0.00           H
ATOM   2946  CB  GLN A 187      58.860  53.320  38.390  1.00  0.00           C
ATOM   2947  HB1 GLN A 187      58.030  53.960  38.760  1.00  0.00           H
ATOM   2948  HB2 GLN A 187      58.840  52.670  39.290  1.00  0.00           H
ATOM   2949  CG  GLN A 187      58.340  52.750  37.070  1.00  0.00           C
ATOM   2950  HG1 GLN A 187      57.390  52.200  37.230  1.00  0.00           H
ATOM   2951  HG2 GLN A 187      58.980  51.940  36.680  1.00  0.00           H
ATOM   2952  CD  GLN A 187      58.100  53.840  36.050  1.00  0.00           C
ATOM   2953  OE1 GLN A 187      57.240  54.710  36.340  1.00  0.00           O
ATOM   2954  NE2 GLN A 187      58.860  53.940  34.960  1.00  0.00           N
ATOM   2955 HE21 GLN A 187      58.690  54.770  34.420  1.00  0.00           H
ATOM   2956 HE22 GLN A 187      59.540  53.240  34.730  1.00  0.00           H
ATOM   2957  C   GLN A 187      60.460  54.890  39.550  1.00  0.00           C
ATOM   2958  O   GLN A 187      61.110  54.370  40.460  1.00  0.00           O
ATOM   2959  N   TRP A 188      59.950  56.140  39.680  1.00  0.00           N
ATOM   2960  HN  TRP A 188      59.360  56.590  39.020  1.00  0.00           H
ATOM   2961  CA  TRP A 188      60.040  57.010  40.820  1.00  0.00           C
ATOM   2962  HA  TRP A 188      61.030  57.020  41.270  1.00  0.00           H
ATOM   2963  CB  TRP A 188      59.810  58.440  40.300  1.00  0.00           C
ATOM   2964  HB1 TRP A 188      58.980  58.440  39.570  1.00  0.00           H
ATOM   2965  HB2 TRP A 188      60.740  58.820  39.830  1.00  0.00           H
ATOM   2966  CG  TRP A 188      59.450  59.450  41.310  1.00  0.00           C
ATOM   2967  CD1 TRP A 188      58.290  60.160  41.320  1.00  0.00           C
ATOM   2968  HD1 TRP A 188      57.570  60.190  40.500  1.00  0.00           H
ATOM   2969  NE1 TRP A 188      58.160  60.870  42.490  1.00  0.00           N
ATOM   2970  HE1 TRP A 188      57.390  61.410  42.720  1.00  0.00           H
ATOM   2971  CE2 TRP A 188      59.140  60.520  43.330  1.00  0.00           C
ATOM   2972  CD2 TRP A 188      60.020  59.660  42.600  1.00  0.00           C
ATOM   2973  CE3 TRP A 188      61.210  59.210  43.220  1.00  0.00           C
ATOM   2974  HE3 TRP A 188      61.770  58.420  42.720  1.00  0.00           H
ATOM   2975  CZ3 TRP A 188      61.490  59.630  44.470  1.00  0.00           C
ATOM   2976  HZ3 TRP A 188      62.380  59.220  44.950  1.00  0.00           H
ATOM   2977  CZ2 TRP A 188      59.370  60.920  44.580  1.00  0.00           C
ATOM   2978  HZ2 TRP A 188      58.760  61.600  45.160  1.00  0.00           H
ATOM   2979  CH2 TRP A 188      60.580  60.490  45.190  1.00  0.00           C
ATOM   2980  HH2 TRP A 188      60.730  60.850  46.200  1.00  0.00           H
ATOM   2981  C   TRP A 188      59.240  56.610  41.970  1.00  0.00           C
ATOM   2982  O   TRP A 188      59.790  56.660  43.040  1.00  0.00           O
ATOM   2983  N   HSE A 189      57.940  56.110  41.800  1.00  0.00           N
ATOM   2984  HN  HSE A 189      57.460  55.930  40.940  1.00  0.00           H
ATOM   2985  CA  HSE A 189      57.100  55.690  42.880  1.00  0.00           C
ATOM   2986  HA  HSE A 189      56.980  56.480  43.600  1.00  0.00           H
ATOM   2987  CB  HSE A 189      55.660  55.370  42.360  1.00  0.00           C
ATOM   2988  HB1 HSE A 189      55.210  56.310  41.940  1.00  0.00           H
ATOM   2989  HB2 HSE A 189      54.930  55.100  43.160  1.00  0.00           H
ATOM   2990  ND1 HSE A 189      56.090  54.500  40.120  1.00  0.00           N
ATOM   2991  CG  HSE A 189      55.460  54.340  41.310  1.00  0.00           C
ATOM   2992  CE1 HSE A 189      55.670  53.430  39.390  1.00  0.00           C
ATOM   2993  HE1 HSE A 189      55.950  53.250  38.350  1.00  0.00           H
ATOM   2994  NE2 HSE A 189      54.920  52.600  40.170  1.00  0.00           N
ATOM   2995  HE2 HSE A 189      54.600  51.710  39.810  1.00  0.00           H
ATOM   2996  CD2 HSE A 189      54.760  53.220  41.370  1.00  0.00           C
ATOM   2997  HD2 HSE A 189      54.120  52.830  42.140  1.00  0.00           H
ATOM   2998  C   HSE A 189      57.730  54.510  43.590  1.00  0.00           C
ATOM   2999  O   HSE A 189      57.600  54.380  44.800  1.00  0.00           O
ATOM   3000  N   GLU A 190      58.330  53.620  42.870  1.00  0.00           N
ATOM   3001  HN  GLU A 190      58.390  53.780  41.890  1.00  0.00           H
ATOM   3002  CA  GLU A 190      58.830  52.350  43.430  1.00  0.00           C
ATOM   3003  HA  GLU A 190      58.030  51.950  44.020  1.00  0.00           H
ATOM   3004  CB  GLU A 190      59.020  51.270  42.280  1.00  0.00           C
ATOM   3005  HB1 GLU A 190      59.740  50.490  42.590  1.00  0.00           H
ATOM   3006  HB2 GLU A 190      59.460  51.870  41.460  1.00  0.00           H
ATOM   3007  CG  GLU A 190      57.720  50.850  41.650  1.00  0.00           C
ATOM   3008  HG1 GLU A 190      57.100  51.710  41.330  1.00  0.00           H
ATOM   3009  HG2 GLU A 190      57.230  50.200  42.420  1.00  0.00           H
ATOM   3010  CD  GLU A 190      57.730  49.930  40.440  1.00  0.00           C
ATOM   3011  OE1 GLU A 190      56.580  49.510  39.990  1.00  0.00           O
ATOM   3012  OE2 GLU A 190      58.770  49.470  39.960  1.00  0.00           O
ATOM   3013  C   GLU A 190      60.030  52.550  44.310  1.00  0.00           C
ATOM   3014  O   GLU A 190      60.290  51.840  45.270  1.00  0.00           O
ATOM   3015  N   ALA A 191      60.770  53.620  43.970  1.00  0.00           N
ATOM   3016  HN  ALA A 191      60.540  54.130  43.150  1.00  0.00           H
ATOM   3017  CA  ALA A 191      62.020  54.100  44.680  1.00  0.00           C
ATOM   3018  HA  ALA A 191      62.560  53.300  45.180  1.00  0.00           H
ATOM   3019  CB  ALA A 191      62.870  54.870  43.720  1.00  0.00           C
ATOM   3020  HB1 ALA A 191      63.010  54.370  42.730  1.00  0.00           H
ATOM   3021  HB2 ALA A 191      63.890  55.000  44.170  1.00  0.00           H
ATOM   3022  HB3 ALA A 191      62.500  55.900  43.550  1.00  0.00           H
ATOM   3023  C   ALA A 191      61.560  55.040  45.880  1.00  0.00           C
ATOM   3024  O   ALA A 191      62.110  55.020  46.950  1.00  0.00           O
ATOM   3025  N   MET A 192      60.540  55.790  45.600  1.00  0.00           N
ATOM   3026  HN  MET A 192      60.060  55.750  44.720  1.00  0.00           H
ATOM   3027  CA  MET A 192      59.790  56.440  46.590  1.00  0.00           C
ATOM   3028  HA  MET A 192      60.390  57.300  46.870  1.00  0.00           H
ATOM   3029  CB  MET A 192      58.570  57.180  45.990  1.00  0.00           C
ATOM   3030  HB1 MET A 192      57.720  56.520  45.700  1.00  0.00           H
ATOM   3031  HB2 MET A 192      58.820  57.740  45.070  1.00  0.00           H
ATOM   3032  CG  MET A 192      57.820  58.150  46.940  1.00  0.00           C
ATOM   3033  HG1 MET A 192      57.050  57.640  47.560  1.00  0.00           H
ATOM   3034  HG2 MET A 192      57.330  58.820  46.190  1.00  0.00           H
ATOM   3035  SD  MET A 192      58.750  59.370  47.740  1.00  0.00           S
ATOM   3036  CE  MET A 192      57.880  59.350  49.330  1.00  0.00           C
ATOM   3037  HE1 MET A 192      58.500  59.820  50.120  1.00  0.00           H
ATOM   3038  HE2 MET A 192      57.820  58.340  49.790  1.00  0.00           H
ATOM   3039  HE3 MET A 192      56.840  59.720  49.230  1.00  0.00           H
ATOM   3040  C   MET A 192      59.360  55.630  47.820  1.00  0.00           C
ATOM   3041  O   MET A 192      59.730  55.840  48.990  1.00  0.00           O
ATOM   3042  N   PHE A 193      58.660  54.550  47.590  1.00  0.00           N
ATOM   3043  HN  PHE A 193      58.350  54.330  46.670  1.00  0.00           H
ATOM   3044  CA  PHE A 193      58.190  53.530  48.510  1.00  0.00           C
ATOM   3045  HA  PHE A 193      57.430  54.060  49.070  1.00  0.00           H
ATOM   3046  CB  PHE A 193      57.560  52.280  47.790  1.00  0.00           C
ATOM   3047  HB1 PHE A 193      58.250  52.030  46.960  1.00  0.00           H
ATOM   3048  HB2 PHE A 193      56.670  52.670  47.260  1.00  0.00           H
ATOM   3049  CG  PHE A 193      57.160  51.140  48.730  1.00  0.00           C
ATOM   3050  CD1 PHE A 193      58.020  50.050  49.010  1.00  0.00           C
ATOM   3051  HD1 PHE A 193      59.010  49.870  48.620  1.00  0.00           H
ATOM   3052  CE1 PHE A 193      57.550  48.980  49.800  1.00  0.00           C
ATOM   3053  HE1 PHE A 193      58.220  48.150  49.960  1.00  0.00           H
ATOM   3054  CZ  PHE A 193      56.240  49.000  50.280  1.00  0.00           C
ATOM   3055  HZ  PHE A 193      55.910  48.220  50.940  1.00  0.00           H
ATOM   3056  CD2 PHE A 193      55.870  51.100  49.240  1.00  0.00           C
ATOM   3057  HD2 PHE A 193      55.120  51.840  49.010  1.00  0.00           H
ATOM   3058  CE2 PHE A 193      55.360  50.040  50.000  1.00  0.00           C
ATOM   3059  HE2 PHE A 193      54.310  49.950  50.210  1.00  0.00           H
ATOM   3060  C   PHE A 193      59.320  52.990  49.480  1.00  0.00           C
ATOM   3061  O   PHE A 193      59.050  52.730  50.650  1.00  0.00           O
ATOM   3062  N   LEU A 194      60.570  52.790  49.000  1.00  0.00           N
ATOM   3063  HN  LEU A 194      60.850  53.090  48.080  1.00  0.00           H
ATOM   3064  CA  LEU A 194      61.590  52.360  49.860  1.00  0.00           C
ATOM   3065  HA  LEU A 194      61.340  51.490  50.440  1.00  0.00           H
ATOM   3066  CB  LEU A 194      62.910  52.170  48.990  1.00  0.00           C
ATOM   3067  HB1 LEU A 194      63.720  51.910  49.710  1.00  0.00           H
ATOM   3068  HB2 LEU A 194      63.240  53.090  48.470  1.00  0.00           H
ATOM   3069  CG  LEU A 194      62.980  50.980  48.010  1.00  0.00           C
ATOM   3070  HG  LEU A 194      62.480  51.350  47.080  1.00  0.00           H
ATOM   3071  CD1 LEU A 194      64.480  50.770  47.650  1.00  0.00           C
ATOM   3072 HD11 LEU A 194      64.770  50.120  46.790  1.00  0.00           H
ATOM   3073 HD12 LEU A 194      64.880  50.400  48.620  1.00  0.00           H
ATOM   3074 HD13 LEU A 194      64.870  51.770  47.350  1.00  0.00           H
ATOM   3075  CD2 LEU A 194      62.400  49.650  48.500  1.00  0.00           C
ATOM   3076 HD21 LEU A 194      62.740  48.750  47.960  1.00  0.00           H
ATOM   3077 HD22 LEU A 194      61.290  49.780  48.500  1.00  0.00           H
ATOM   3078 HD23 LEU A 194      62.670  49.420  49.560  1.00  0.00           H
ATOM   3079  C   LEU A 194      61.900  53.390  50.920  1.00  0.00           C
ATOM   3080  O   LEU A 194      62.190  53.110  52.070  1.00  0.00           O
ATOM   3081  N   LEU A 195      61.850  54.680  50.530  1.00  0.00           N
ATOM   3082  HN  LEU A 195      61.670  54.930  49.580  1.00  0.00           H
ATOM   3083  CA  LEU A 195      62.110  55.810  51.380  1.00  0.00           C
ATOM   3084  HA  LEU A 195      63.070  55.600  51.850  1.00  0.00           H
ATOM   3085  CB  LEU A 195      62.260  57.180  50.620  1.00  0.00           C
ATOM   3086  HB1 LEU A 195      61.400  57.330  49.940  1.00  0.00           H
ATOM   3087  HB2 LEU A 195      63.060  57.240  49.850  1.00  0.00           H
ATOM   3088  CG  LEU A 195      62.420  58.340  51.530  1.00  0.00           C
ATOM   3089  HG  LEU A 195      61.620  58.370  52.300  1.00  0.00           H
ATOM   3090  CD1 LEU A 195      63.720  58.330  52.290  1.00  0.00           C
ATOM   3091 HD11 LEU A 195      63.770  57.350  52.810  1.00  0.00           H
ATOM   3092 HD12 LEU A 195      63.750  59.140  53.040  1.00  0.00           H
ATOM   3093 HD13 LEU A 195      64.580  58.410  51.580  1.00  0.00           H
ATOM   3094  CD2 LEU A 195      62.220  59.670  50.700  1.00  0.00           C
ATOM   3095 HD21 LEU A 195      62.140  60.590  51.320  1.00  0.00           H
ATOM   3096 HD22 LEU A 195      61.280  59.650  50.110  1.00  0.00           H
ATOM   3097 HD23 LEU A 195      63.020  59.980  50.000  1.00  0.00           H
ATOM   3098  C   LEU A 195      61.070  55.870  52.420  1.00  0.00           C
ATOM   3099  O   LEU A 195      61.330  55.890  53.620  1.00  0.00           O
ATOM   3100  N   GLU A 196      59.760  55.750  52.080  1.00  0.00           N
ATOM   3101  HN  GLU A 196      59.580  55.680  51.100  1.00  0.00           H
ATOM   3102  CA  GLU A 196      58.620  55.890  52.990  1.00  0.00           C
ATOM   3103  HA  GLU A 196      58.580  56.900  53.380  1.00  0.00           H
ATOM   3104  CB  GLU A 196      57.260  55.440  52.320  1.00  0.00           C
ATOM   3105  HB1 GLU A 196      56.430  55.440  53.050  1.00  0.00           H
ATOM   3106  HB2 GLU A 196      57.360  54.380  52.020  1.00  0.00           H
ATOM   3107  CG  GLU A 196      56.830  56.300  51.140  1.00  0.00           C
ATOM   3108  HG1 GLU A 196      57.420  56.330  50.200  1.00  0.00           H
ATOM   3109  HG2 GLU A 196      56.790  57.270  51.660  1.00  0.00           H
ATOM   3110  CD  GLU A 196      55.390  56.060  50.570  1.00  0.00           C
ATOM   3111  OE1 GLU A 196      54.660  56.930  50.120  1.00  0.00           O
ATOM   3112  OE2 GLU A 196      55.050  54.700  50.470  1.00  0.00           O
ATOM   3113  HE2 GLU A 196      54.290  54.800  49.890  1.00  0.00           H
ATOM   3114  C   GLU A 196      58.670  54.910  54.190  1.00  0.00           C
ATOM   3115  O   GLU A 196      58.180  55.180  55.280  1.00  0.00           O
ATOM   3116  N   PHE A 197      59.270  53.720  53.990  1.00  0.00           N
ATOM   3117  HN  PHE A 197      59.700  53.480  53.110  1.00  0.00           H
ATOM   3118  CA  PHE A 197      59.340  52.670  55.090  1.00  0.00           C
ATOM   3119  HA  PHE A 197      58.680  53.010  55.870  1.00  0.00           H
ATOM   3120  CB  PHE A 197      58.720  51.310  54.630  1.00  0.00           C
ATOM   3121  HB1 PHE A 197      58.920  50.520  55.390  1.00  0.00           H
ATOM   3122  HB2 PHE A 197      59.070  50.950  53.640  1.00  0.00           H
ATOM   3123  CG  PHE A 197      57.220  51.400  54.450  1.00  0.00           C
ATOM   3124  CD1 PHE A 197      56.450  50.990  55.540  1.00  0.00           C
ATOM   3125  HD1 PHE A 197      56.870  50.550  56.430  1.00  0.00           H
ATOM   3126  CE1 PHE A 197      54.950  50.900  55.460  1.00  0.00           C
ATOM   3127  HE1 PHE A 197      54.340  50.580  56.290  1.00  0.00           H
ATOM   3128  CZ  PHE A 197      54.410  51.570  54.390  1.00  0.00           C
ATOM   3129  HZ  PHE A 197      53.330  51.570  54.370  1.00  0.00           H
ATOM   3130  CD2 PHE A 197      56.560  51.920  53.340  1.00  0.00           C
ATOM   3131  HD2 PHE A 197      57.100  52.330  52.500  1.00  0.00           H
ATOM   3132  CE2 PHE A 197      55.180  51.970  53.320  1.00  0.00           C
ATOM   3133  HE2 PHE A 197      54.660  52.420  52.490  1.00  0.00           H
ATOM   3134  C   PHE A 197      60.700  52.500  55.740  1.00  0.00           C
ATOM   3135  O   PHE A 197      60.830  51.910  56.800  1.00  0.00           O
ATOM   3136  N   PHE A 198      61.770  53.040  55.090  1.00  0.00           N
ATOM   3137  HN  PHE A 198      61.690  53.400  54.170  1.00  0.00           H
ATOM   3138  CA  PHE A 198      63.090  53.210  55.650  1.00  0.00           C
ATOM   3139  HA  PHE A 198      63.390  52.240  56.020  1.00  0.00           H
ATOM   3140  CB  PHE A 198      64.030  53.840  54.580  1.00  0.00           C
ATOM   3141  HB1 PHE A 198      63.490  54.720  54.160  1.00  0.00           H
ATOM   3142  HB2 PHE A 198      64.110  53.080  53.780  1.00  0.00           H
ATOM   3143  CG  PHE A 198      65.410  54.300  54.980  1.00  0.00           C
ATOM   3144  CD1 PHE A 198      66.220  53.400  55.670  1.00  0.00           C
ATOM   3145  HD1 PHE A 198      65.730  52.530  56.060  1.00  0.00           H
ATOM   3146  CE1 PHE A 198      67.530  53.720  55.960  1.00  0.00           C
ATOM   3147  HE1 PHE A 198      68.090  53.040  56.580  1.00  0.00           H
ATOM   3148  CZ  PHE A 198      68.190  54.850  55.460  1.00  0.00           C
ATOM   3149  HZ  PHE A 198      69.200  55.090  55.780  1.00  0.00           H
ATOM   3150  CD2 PHE A 198      66.040  55.480  54.410  1.00  0.00           C
ATOM   3151  HD2 PHE A 198      65.380  56.180  53.920  1.00  0.00           H
ATOM   3152  CE2 PHE A 198      67.430  55.700  54.630  1.00  0.00           C
ATOM   3153  HE2 PHE A 198      67.870  56.590  54.230  1.00  0.00           H
ATOM   3154  C   PHE A 198      63.090  54.110  56.870  1.00  0.00           C
ATOM   3155  O   PHE A 198      63.720  53.800  57.880  1.00  0.00           O
ATOM   3156  N   LEU A 199      62.370  55.230  56.790  1.00  0.00           N
ATOM   3157  HN  LEU A 199      61.880  55.330  55.930  1.00  0.00           H
ATOM   3158  CA  LEU A 199      62.160  56.180  57.820  1.00  0.00           C
ATOM   3159  HA  LEU A 199      63.120  56.550  58.140  1.00  0.00           H
ATOM   3160  CB  LEU A 199      61.590  57.580  57.250  1.00  0.00           C
ATOM   3161  HB1 LEU A 199      61.590  58.240  58.140  1.00  0.00           H
ATOM   3162  HB2 LEU A 199      60.530  57.400  56.960  1.00  0.00           H
ATOM   3163  CG  LEU A 199      62.430  58.260  56.120  1.00  0.00           C
ATOM   3164  HG  LEU A 199      62.140  57.780  55.160  1.00  0.00           H
ATOM   3165  CD1 LEU A 199      62.070  59.800  55.990  1.00  0.00           C
ATOM   3166 HD11 LEU A 199      62.590  60.390  56.780  1.00  0.00           H
ATOM   3167 HD12 LEU A 199      60.990  60.000  55.950  1.00  0.00           H
ATOM   3168 HD13 LEU A 199      62.490  60.070  55.000  1.00  0.00           H
ATOM   3169  CD2 LEU A 199      63.900  58.030  56.380  1.00  0.00           C
ATOM   3170 HD21 LEU A 199      64.020  58.260  57.460  1.00  0.00           H
ATOM   3171 HD22 LEU A 199      64.540  58.580  55.660  1.00  0.00           H
ATOM   3172 HD23 LEU A 199      64.220  56.960  56.370  1.00  0.00           H
ATOM   3173  C   LEU A 199      61.430  55.710  59.060  1.00  0.00           C
ATOM   3174  O   LEU A 199      61.960  55.990  60.150  1.00  0.00           O
ATOM   3175  N   PRO A 200      60.320  54.980  59.080  1.00  0.00           N
ATOM   3176  CD  PRO A 200      59.250  55.230  58.120  1.00  0.00           C
ATOM   3177  HD1 PRO A 200      59.620  55.280  57.070  1.00  0.00           H
ATOM   3178  HD2 PRO A 200      58.760  56.210  58.320  1.00  0.00           H
ATOM   3179  CA  PRO A 200      59.860  54.350  60.360  1.00  0.00           C
ATOM   3180  HA  PRO A 200      59.980  55.040  61.190  1.00  0.00           H
ATOM   3181  CB  PRO A 200      58.330  54.080  60.080  1.00  0.00           C
ATOM   3182  HB1 PRO A 200      57.770  54.950  60.480  1.00  0.00           H
ATOM   3183  HB2 PRO A 200      57.900  53.150  60.490  1.00  0.00           H
ATOM   3184  CG  PRO A 200      58.320  54.070  58.460  1.00  0.00           C
ATOM   3185  HG1 PRO A 200      58.570  53.080  58.030  1.00  0.00           H
ATOM   3186  HG2 PRO A 200      57.300  54.390  58.160  1.00  0.00           H
ATOM   3187  C   PRO A 200      60.650  53.120  60.810  1.00  0.00           C
ATOM   3188  O   PRO A 200      60.540  52.760  61.980  1.00  0.00           O
ATOM   3189  N   LEU A 201      61.350  52.310  59.900  1.00  0.00           N
ATOM   3190  HN  LEU A 201      61.350  52.480  58.920  1.00  0.00           H
ATOM   3191  CA  LEU A 201      62.100  51.080  60.170  1.00  0.00           C
ATOM   3192  HA  LEU A 201      61.490  50.440  60.810  1.00  0.00           H
ATOM   3193  CB  LEU A 201      62.520  50.340  58.840  1.00  0.00           C
ATOM   3194  HB1 LEU A 201      63.030  51.110  58.210  1.00  0.00           H
ATOM   3195  HB2 LEU A 201      61.620  50.010  58.270  1.00  0.00           H
ATOM   3196  CG  LEU A 201      63.400  49.110  58.920  1.00  0.00           C
ATOM   3197  HG  LEU A 201      63.250  48.620  57.930  1.00  0.00           H
ATOM   3198  CD1 LEU A 201      64.910  49.480  58.960  1.00  0.00           C
ATOM   3199 HD11 LEU A 201      65.430  48.520  59.160  1.00  0.00           H
ATOM   3200 HD12 LEU A 201      65.230  50.120  59.810  1.00  0.00           H
ATOM   3201 HD13 LEU A 201      65.150  50.010  58.010  1.00  0.00           H
ATOM   3202  CD2 LEU A 201      63.090  48.090  59.980  1.00  0.00           C
ATOM   3203 HD21 LEU A 201      63.050  48.560  60.980  1.00  0.00           H
ATOM   3204 HD22 LEU A 201      63.860  47.290  60.030  1.00  0.00           H
ATOM   3205 HD23 LEU A 201      62.100  47.580  59.880  1.00  0.00           H
ATOM   3206  C   LEU A 201      63.200  51.360  61.050  1.00  0.00           C
ATOM   3207  O   LEU A 201      63.430  50.690  62.080  1.00  0.00           O
ATOM   3208  N   GLY A 202      63.860  52.510  60.750  1.00  0.00           N
ATOM   3209  HN  GLY A 202      63.540  53.010  59.950  1.00  0.00           H
ATOM   3210  CA  GLY A 202      64.890  53.100  61.570  1.00  0.00           C
ATOM   3211  HA1 GLY A 202      65.190  54.050  61.120  1.00  0.00           H
ATOM   3212  HA2 GLY A 202      65.690  52.390  61.560  1.00  0.00           H
ATOM   3213  C   GLY A 202      64.540  53.470  63.000  1.00  0.00           C
ATOM   3214  O   GLY A 202      65.260  53.090  63.960  1.00  0.00           O
ATOM   3215  N   ILE A 203      63.330  54.040  63.170  1.00  0.00           N
ATOM   3216  HN  ILE A 203      62.770  54.230  62.370  1.00  0.00           H
ATOM   3217  CA  ILE A 203      62.870  54.400  64.460  1.00  0.00           C
ATOM   3218  HA  ILE A 203      63.650  54.960  64.940  1.00  0.00           H
ATOM   3219  CB  ILE A 203      61.550  55.230  64.290  1.00  0.00           C
ATOM   3220  HB  ILE A 203      60.950  54.690  63.530  1.00  0.00           H
ATOM   3221  CG2 ILE A 203      60.620  55.230  65.560  1.00  0.00           C
ATOM   3222 HG21 ILE A 203      61.160  55.370  66.520  1.00  0.00           H
ATOM   3223 HG22 ILE A 203      60.100  54.250  65.610  1.00  0.00           H
ATOM   3224 HG23 ILE A 203      59.820  55.990  65.500  1.00  0.00           H
ATOM   3225  CG1 ILE A 203      61.790  56.630  63.670  1.00  0.00           C
ATOM   3226 HG11 ILE A 203      60.770  56.990  63.400  1.00  0.00           H
ATOM   3227 HG12 ILE A 203      62.290  56.380  62.700  1.00  0.00           H
ATOM   3228  CD  ILE A 203      62.640  57.670  64.450  1.00  0.00           C
ATOM   3229  HD1 ILE A 203      62.960  58.460  63.740  1.00  0.00           H
ATOM   3230  HD2 ILE A 203      63.540  57.130  64.800  1.00  0.00           H
ATOM   3231  HD3 ILE A 203      61.940  58.110  65.200  1.00  0.00           H
ATOM   3232  C   ILE A 203      62.510  53.220  65.360  1.00  0.00           C
ATOM   3233  O   ILE A 203      62.840  53.110  66.560  1.00  0.00           O
ATOM   3234  N   ILE A 204      61.830  52.230  64.800  1.00  0.00           N
ATOM   3235  HN  ILE A 204      61.510  52.380  63.860  1.00  0.00           H
ATOM   3236  CA  ILE A 204      61.520  51.020  65.590  1.00  0.00           C
ATOM   3237  HA  ILE A 204      61.120  51.380  66.540  1.00  0.00           H
ATOM   3238  CB  ILE A 204      60.230  50.290  65.030  1.00  0.00           C
ATOM   3239  HB  ILE A 204      59.420  51.040  64.930  1.00  0.00           H
ATOM   3240  CG2 ILE A 204      60.650  49.640  63.680  1.00  0.00           C
ATOM   3241 HG21 ILE A 204      59.750  49.070  63.390  1.00  0.00           H
ATOM   3242 HG22 ILE A 204      61.490  48.900  63.620  1.00  0.00           H
ATOM   3243 HG23 ILE A 204      60.770  50.410  62.900  1.00  0.00           H
ATOM   3244  CG1 ILE A 204      59.650  49.220  66.010  1.00  0.00           C
ATOM   3245 HG11 ILE A 204      60.460  48.600  66.450  1.00  0.00           H
ATOM   3246 HG12 ILE A 204      58.890  48.570  65.530  1.00  0.00           H
ATOM   3247  CD  ILE A 204      58.890  49.800  67.270  1.00  0.00           C
ATOM   3248  HD1 ILE A 204      58.370  48.960  67.760  1.00  0.00           H
ATOM   3249  HD2 ILE A 204      58.170  50.590  66.980  1.00  0.00           H
ATOM   3250  HD3 ILE A 204      59.640  50.300  67.930  1.00  0.00           H
ATOM   3251  C   ILE A 204      62.700  50.120  65.840  1.00  0.00           C
ATOM   3252  O   ILE A 204      62.790  49.440  66.850  1.00  0.00           O
ATOM   3253  N   LEU A 205      63.660  50.080  64.910  1.00  0.00           N
ATOM   3254  HN  LEU A 205      63.520  50.510  64.020  1.00  0.00           H
ATOM   3255  CA  LEU A 205      64.960  49.530  65.100  1.00  0.00           C
ATOM   3256  HA  LEU A 205      64.680  48.590  65.560  1.00  0.00           H
ATOM   3257  CB  LEU A 205      65.750  49.370  63.790  1.00  0.00           C
ATOM   3258  HB1 LEU A 205      66.110  50.350  63.400  1.00  0.00           H
ATOM   3259  HB2 LEU A 205      65.030  48.920  63.070  1.00  0.00           H
ATOM   3260  CG  LEU A 205      67.070  48.480  63.810  1.00  0.00           C
ATOM   3261  HG  LEU A 205      66.800  47.640  64.490  1.00  0.00           H
ATOM   3262  CD1 LEU A 205      67.330  47.890  62.400  1.00  0.00           C
ATOM   3263 HD11 LEU A 205      67.960  46.980  62.480  1.00  0.00           H
ATOM   3264 HD12 LEU A 205      67.920  48.650  61.840  1.00  0.00           H
ATOM   3265 HD13 LEU A 205      66.350  47.730  61.930  1.00  0.00           H
ATOM   3266  CD2 LEU A 205      68.370  49.260  64.200  1.00  0.00           C
ATOM   3267 HD21 LEU A 205      68.590  50.030  63.430  1.00  0.00           H
ATOM   3268 HD22 LEU A 205      69.180  48.470  64.210  1.00  0.00           H
ATOM   3269 HD23 LEU A 205      68.220  49.670  65.220  1.00  0.00           H
ATOM   3270  C   LEU A 205      65.870  50.150  66.160  1.00  0.00           C
ATOM   3271  O   LEU A 205      66.470  49.470  66.990  1.00  0.00           O
ATOM   3272  N   PHE A 206      65.960  51.460  66.130  1.00  0.00           N
ATOM   3273  HN  PHE A 206      65.470  51.920  65.400  1.00  0.00           H
ATOM   3274  CA  PHE A 206      66.400  52.260  67.220  1.00  0.00           C
ATOM   3275  HA  PHE A 206      67.440  52.100  67.400  1.00  0.00           H
ATOM   3276  CB  PHE A 206      66.300  53.790  66.800  1.00  0.00           C
ATOM   3277  HB1 PHE A 206      65.280  54.070  66.440  1.00  0.00           H
ATOM   3278  HB2 PHE A 206      67.070  53.920  66.020  1.00  0.00           H
ATOM   3279  CG  PHE A 206      66.810  54.780  67.880  1.00  0.00           C
ATOM   3280  CD1 PHE A 206      65.790  55.540  68.490  1.00  0.00           C
ATOM   3281  HD1 PHE A 206      64.800  55.620  68.050  1.00  0.00           H
ATOM   3282  CE1 PHE A 206      66.040  56.110  69.750  1.00  0.00           C
ATOM   3283  HE1 PHE A 206      65.320  56.770  70.210  1.00  0.00           H
ATOM   3284  CZ  PHE A 206      67.380  56.140  70.210  1.00  0.00           C
ATOM   3285  HZ  PHE A 206      67.560  56.660  71.160  1.00  0.00           H
ATOM   3286  CD2 PHE A 206      68.100  54.760  68.410  1.00  0.00           C
ATOM   3287  HD2 PHE A 206      68.830  54.090  67.990  1.00  0.00           H
ATOM   3288  CE2 PHE A 206      68.370  55.430  69.580  1.00  0.00           C
ATOM   3289  HE2 PHE A 206      69.340  55.250  69.990  1.00  0.00           H
ATOM   3290  C   PHE A 206      65.720  52.030  68.560  1.00  0.00           C
ATOM   3291  O   PHE A 206      66.360  51.660  69.540  1.00  0.00           O
ATOM   3292  N   CYS A 207      64.360  52.170  68.700  1.00  0.00           N
ATOM   3293  HN  CYS A 207      63.790  52.540  67.960  1.00  0.00           H
ATOM   3294  CA  CYS A 207      63.620  51.850  69.870  1.00  0.00           C
ATOM   3295  HA  CYS A 207      64.000  52.450  70.680  1.00  0.00           H
ATOM   3296  CB  CYS A 207      62.090  52.000  69.700  1.00  0.00           C
ATOM   3297  HB1 CYS A 207      61.590  51.610  70.610  1.00  0.00           H
ATOM   3298  HB2 CYS A 207      61.840  51.340  68.840  1.00  0.00           H
ATOM   3299  SG  CYS A 207      61.570  53.700  69.460  1.00  0.00           S
ATOM   3300  HG1 CYS A 207      61.790  53.800  68.160  1.00  0.00           H
ATOM   3301  C   CYS A 207      63.940  50.430  70.440  1.00  0.00           C
ATOM   3302  O   CYS A 207      64.300  50.230  71.590  1.00  0.00           O
ATOM   3303  N   SER A 208      63.910  49.400  69.570  1.00  0.00           N
ATOM   3304  HN  SER A 208      63.790  49.510  68.590  1.00  0.00           H
ATOM   3305  CA  SER A 208      64.270  48.040  69.860  1.00  0.00           C
ATOM   3306  HA  SER A 208      63.650  47.810  70.720  1.00  0.00           H
ATOM   3307  CB  SER A 208      63.830  47.010  68.740  1.00  0.00           C
ATOM   3308  HB1 SER A 208      63.940  45.950  69.070  1.00  0.00           H
ATOM   3309  HB2 SER A 208      64.450  47.030  67.820  1.00  0.00           H
ATOM   3310  OG  SER A 208      62.420  47.030  68.330  1.00  0.00           O
ATOM   3311  HG1 SER A 208      62.300  47.810  67.790  1.00  0.00           H
ATOM   3312  C   SER A 208      65.770  47.840  70.250  1.00  0.00           C
ATOM   3313  O   SER A 208      66.070  47.050  71.140  1.00  0.00           O
ATOM   3314  N   ALA A 209      66.700  48.580  69.690  1.00  0.00           N
ATOM   3315  HN  ALA A 209      66.570  49.160  68.890  1.00  0.00           H
ATOM   3316  CA  ALA A 209      68.100  48.530  70.200  1.00  0.00           C
ATOM   3317  HA  ALA A 209      68.500  47.530  70.320  1.00  0.00           H
ATOM   3318  CB  ALA A 209      68.890  49.180  69.140  1.00  0.00           C
ATOM   3319  HB1 ALA A 209      68.510  50.210  68.940  1.00  0.00           H
ATOM   3320  HB2 ALA A 209      68.790  48.640  68.180  1.00  0.00           H
ATOM   3321  HB3 ALA A 209      69.940  49.220  69.510  1.00  0.00           H
ATOM   3322  C   ALA A 209      68.290  49.090  71.640  1.00  0.00           C
ATOM   3323  O   ALA A 209      68.820  48.460  72.550  1.00  0.00           O
ATOM   3324  N   ARG A 210      67.730  50.310  71.840  1.00  0.00           N
ATOM   3325  HN  ARG A 210      67.320  50.900  71.140  1.00  0.00           H
ATOM   3326  CA  ARG A 210      67.630  50.880  73.200  1.00  0.00           C
ATOM   3327  HA  ARG A 210      68.660  50.900  73.520  1.00  0.00           H
ATOM   3328  CB  ARG A 210      67.120  52.330  73.140  1.00  0.00           C
ATOM   3329  HB1 ARG A 210      66.880  52.720  74.150  1.00  0.00           H
ATOM   3330  HB2 ARG A 210      66.190  52.370  72.520  1.00  0.00           H
ATOM   3331  CG  ARG A 210      68.130  53.230  72.550  1.00  0.00           C
ATOM   3332  HG1 ARG A 210      67.630  54.220  72.440  1.00  0.00           H
ATOM   3333  HG2 ARG A 210      68.430  52.980  71.520  1.00  0.00           H
ATOM   3334  CD  ARG A 210      69.450  53.430  73.360  1.00  0.00           C
ATOM   3335  HD1 ARG A 210      70.280  53.810  72.730  1.00  0.00           H
ATOM   3336  HD2 ARG A 210      69.760  52.410  73.690  1.00  0.00           H
ATOM   3337  NE  ARG A 210      69.210  54.120  74.640  1.00  0.00           N
ATOM   3338  HE  ARG A 210      68.400  53.940  75.190  1.00  0.00           H
ATOM   3339  CZ  ARG A 210      70.020  54.910  75.220  1.00  0.00           C
ATOM   3340  NH1 ARG A 210      71.260  55.040  74.930  1.00  0.00           N
ATOM   3341 HH11 ARG A 210      71.750  54.450  74.280  1.00  0.00           H
ATOM   3342 HH12 ARG A 210      71.750  55.490  75.680  1.00  0.00           H
ATOM   3343  NH2 ARG A 210      69.550  55.640  76.260  1.00  0.00           N
ATOM   3344 HH21 ARG A 210      68.570  55.790  76.340  1.00  0.00           H
ATOM   3345 HH22 ARG A 210      70.270  56.150  76.730  1.00  0.00           H
ATOM   3346  C   ARG A 210      66.970  49.980  74.260  1.00  0.00           C
ATOM   3347  O   ARG A 210      67.410  49.930  75.360  1.00  0.00           O
ATOM   3348  N   ILE A 211      65.900  49.310  73.890  1.00  0.00           N
ATOM   3349  HN  ILE A 211      65.560  49.530  72.980  1.00  0.00           H
ATOM   3350  CA  ILE A 211      65.180  48.270  74.670  1.00  0.00           C
ATOM   3351  HA  ILE A 211      64.980  48.760  75.610  1.00  0.00           H
ATOM   3352  CB  ILE A 211      63.880  48.080  74.100  1.00  0.00           C
ATOM   3353  HB  ILE A 211      63.940  47.900  73.020  1.00  0.00           H
ATOM   3354  CG2 ILE A 211      63.160  46.850  74.850  1.00  0.00           C
ATOM   3355 HG21 ILE A 211      63.500  46.730  75.900  1.00  0.00           H
ATOM   3356 HG22 ILE A 211      63.440  45.900  74.340  1.00  0.00           H
ATOM   3357 HG23 ILE A 211      62.060  46.920  74.960  1.00  0.00           H
ATOM   3358  CG1 ILE A 211      62.940  49.310  74.230  1.00  0.00           C
ATOM   3359 HG11 ILE A 211      61.920  49.020  73.900  1.00  0.00           H
ATOM   3360 HG12 ILE A 211      63.230  50.140  73.550  1.00  0.00           H
ATOM   3361  CD  ILE A 211      62.790  49.920  75.670  1.00  0.00           C
ATOM   3362  HD1 ILE A 211      62.160  50.830  75.650  1.00  0.00           H
ATOM   3363  HD2 ILE A 211      63.790  50.210  76.030  1.00  0.00           H
ATOM   3364  HD3 ILE A 211      62.330  49.250  76.440  1.00  0.00           H
ATOM   3365  C   ILE A 211      65.980  46.990  74.950  1.00  0.00           C
ATOM   3366  O   ILE A 211      66.210  46.560  76.100  1.00  0.00           O
ATOM   3367  N   ILE A 212      66.600  46.480  73.940  1.00  0.00           N
ATOM   3368  HN  ILE A 212      66.500  46.860  73.020  1.00  0.00           H
ATOM   3369  CA  ILE A 212      67.450  45.290  74.010  1.00  0.00           C
ATOM   3370  HA  ILE A 212      66.990  44.450  74.500  1.00  0.00           H
ATOM   3371  CB  ILE A 212      67.870  44.840  72.610  1.00  0.00           C
ATOM   3372  HB  ILE A 212      68.280  45.570  71.890  1.00  0.00           H
ATOM   3373  CG2 ILE A 212      68.990  43.740  72.760  1.00  0.00           C
ATOM   3374 HG21 ILE A 212      68.640  42.910  73.400  1.00  0.00           H
ATOM   3375 HG22 ILE A 212      69.930  44.230  73.110  1.00  0.00           H
ATOM   3376 HG23 ILE A 212      69.210  43.380  71.730  1.00  0.00           H
ATOM   3377  CG1 ILE A 212      66.640  44.190  72.040  1.00  0.00           C
ATOM   3378 HG11 ILE A 212      65.670  44.680  72.230  1.00  0.00           H
ATOM   3379 HG12 ILE A 212      66.490  43.230  72.580  1.00  0.00           H
ATOM   3380  CD  ILE A 212      66.810  43.870  70.550  1.00  0.00           C
ATOM   3381  HD1 ILE A 212      65.930  43.320  70.140  1.00  0.00           H
ATOM   3382  HD2 ILE A 212      67.580  43.110  70.340  1.00  0.00           H
ATOM   3383  HD3 ILE A 212      67.050  44.780  69.960  1.00  0.00           H
ATOM   3384  C   ILE A 212      68.670  45.600  74.980  1.00  0.00           C
ATOM   3385  O   ILE A 212      69.040  44.780  75.800  1.00  0.00           O
ATOM   3386  N   TRP A 213      69.260  46.760  74.770  1.00  0.00           N
ATOM   3387  HN  TRP A 213      68.870  47.390  74.110  1.00  0.00           H
ATOM   3388  CA  TRP A 213      70.310  47.300  75.670  1.00  0.00           C
ATOM   3389  HA  TRP A 213      71.080  46.550  75.760  1.00  0.00           H
ATOM   3390  CB  TRP A 213      70.810  48.640  75.020  1.00  0.00           C
ATOM   3391  HB1 TRP A 213      69.900  49.250  74.870  1.00  0.00           H
ATOM   3392  HB2 TRP A 213      71.170  48.360  74.010  1.00  0.00           H
ATOM   3393  CG  TRP A 213      71.780  49.490  75.710  1.00  0.00           C
ATOM   3394  CD1 TRP A 213      73.120  49.350  75.650  1.00  0.00           C
ATOM   3395  HD1 TRP A 213      73.670  48.650  75.050  1.00  0.00           H
ATOM   3396  NE1 TRP A 213      73.750  50.360  76.350  1.00  0.00           N
ATOM   3397  HE1 TRP A 213      74.720  50.470  76.430  1.00  0.00           H
ATOM   3398  CE2 TRP A 213      72.750  51.240  76.790  1.00  0.00           C
ATOM   3399  CD2 TRP A 213      71.510  50.680  76.450  1.00  0.00           C
ATOM   3400  CE3 TRP A 213      70.370  51.450  76.660  1.00  0.00           C
ATOM   3401  HE3 TRP A 213      69.420  51.050  76.340  1.00  0.00           H
ATOM   3402  CZ3 TRP A 213      70.450  52.480  77.550  1.00  0.00           C
ATOM   3403  HZ3 TRP A 213      69.510  52.920  77.850  1.00  0.00           H
ATOM   3404  CZ2 TRP A 213      72.860  52.380  77.610  1.00  0.00           C
ATOM   3405  HZ2 TRP A 213      73.830  52.760  77.900  1.00  0.00           H
ATOM   3406  CH2 TRP A 213      71.660  53.000  78.020  1.00  0.00           C
ATOM   3407  HH2 TRP A 213      71.700  53.850  78.690  1.00  0.00           H
ATOM   3408  C   TRP A 213      69.860  47.580  77.070  1.00  0.00           C
ATOM   3409  O   TRP A 213      70.600  47.290  78.010  1.00  0.00           O
ATOM   3410  N   SER A 214      68.640  48.100  77.260  1.00  0.00           N
ATOM   3411  HN  SER A 214      68.040  48.330  76.500  1.00  0.00           H
ATOM   3412  CA  SER A 214      68.020  48.320  78.610  1.00  0.00           C
ATOM   3413  HA  SER A 214      68.640  48.990  79.190  1.00  0.00           H
ATOM   3414  CB  SER A 214      66.590  49.030  78.630  1.00  0.00           C
ATOM   3415  HB1 SER A 214      66.000  49.030  79.570  1.00  0.00           H
ATOM   3416  HB2 SER A 214      65.920  48.500  77.920  1.00  0.00           H
ATOM   3417  OG  SER A 214      66.700  50.390  78.250  1.00  0.00           O
ATOM   3418  HG1 SER A 214      67.240  50.360  77.460  1.00  0.00           H
ATOM   3419  C   SER A 214      67.880  47.050  79.400  1.00  0.00           C
ATOM   3420  O   SER A 214      68.270  47.050  80.570  1.00  0.00           O
ATOM   3421  N   LEU A 215      67.410  45.920  78.830  1.00  0.00           N
ATOM   3422  HN  LEU A 215      67.280  45.890  77.830  1.00  0.00           H
ATOM   3423  CA  LEU A 215      67.340  44.640  79.470  1.00  0.00           C
ATOM   3424  HA  LEU A 215      66.860  44.830  80.420  1.00  0.00           H
ATOM   3425  CB  LEU A 215      66.610  43.650  78.580  1.00  0.00           C
ATOM   3426  HB1 LEU A 215      66.840  42.650  78.990  1.00  0.00           H
ATOM   3427  HB2 LEU A 215      66.970  43.760  77.540  1.00  0.00           H
ATOM   3428  CG  LEU A 215      65.080  43.740  78.520  1.00  0.00           C
ATOM   3429  HG  LEU A 215      64.840  44.770  78.180  1.00  0.00           H
ATOM   3430  CD1 LEU A 215      64.580  42.750  77.380  1.00  0.00           C
ATOM   3431 HD11 LEU A 215      63.560  43.110  77.130  1.00  0.00           H
ATOM   3432 HD12 LEU A 215      64.480  41.730  77.790  1.00  0.00           H
ATOM   3433 HD13 LEU A 215      65.120  42.930  76.420  1.00  0.00           H
ATOM   3434  CD2 LEU A 215      64.370  43.410  79.870  1.00  0.00           C
ATOM   3435 HD21 LEU A 215      63.290  43.610  79.730  1.00  0.00           H
ATOM   3436 HD22 LEU A 215      64.660  44.090  80.690  1.00  0.00           H
ATOM   3437 HD23 LEU A 215      64.480  42.360  80.220  1.00  0.00           H
ATOM   3438  C   LEU A 215      68.840  44.130  79.810  1.00  0.00           C
ATOM   3439  O   LEU A 215      69.020  43.590  80.940  1.00  0.00           O
ATOM   3440  N   ARG A 216      69.770  44.320  78.880  1.00  0.00           N
ATOM   3441  HN  ARG A 216      69.610  44.690  77.970  1.00  0.00           H
ATOM   3442  CA  ARG A 216      71.230  44.110  79.070  1.00  0.00           C
ATOM   3443  HA  ARG A 216      71.440  43.110  79.400  1.00  0.00           H
ATOM   3444  CB  ARG A 216      71.980  44.190  77.700  1.00  0.00           C
ATOM   3445  HB1 ARG A 216      71.950  45.230  77.320  1.00  0.00           H
ATOM   3446  HB2 ARG A 216      71.560  43.440  76.990  1.00  0.00           H
ATOM   3447  CG  ARG A 216      73.550  43.970  77.780  1.00  0.00           C
ATOM   3448  HG1 ARG A 216      74.150  44.800  78.190  1.00  0.00           H
ATOM   3449  HG2 ARG A 216      73.890  43.990  76.730  1.00  0.00           H
ATOM   3450  CD  ARG A 216      73.880  42.640  78.390  1.00  0.00           C
ATOM   3451  HD1 ARG A 216      73.300  41.800  77.970  1.00  0.00           H
ATOM   3452  HD2 ARG A 216      73.670  42.710  79.480  1.00  0.00           H
ATOM   3453  NE  ARG A 216      75.310  42.440  78.250  1.00  0.00           N
ATOM   3454  HE  ARG A 216      75.800  43.150  77.740  1.00  0.00           H
ATOM   3455  CZ  ARG A 216      75.960  41.420  78.770  1.00  0.00           C
ATOM   3456  NH1 ARG A 216      75.380  40.480  79.450  1.00  0.00           N
ATOM   3457 HH11 ARG A 216      74.380  40.390  79.360  1.00  0.00           H
ATOM   3458 HH12 ARG A 216      75.910  39.650  79.590  1.00  0.00           H
ATOM   3459  NH2 ARG A 216      77.220  41.200  78.630  1.00  0.00           N
ATOM   3460 HH21 ARG A 216      77.790  41.910  78.190  1.00  0.00           H
ATOM   3461 HH22 ARG A 216      77.630  40.550  79.270  1.00  0.00           H
ATOM   3462  C   ARG A 216      71.810  44.980  80.200  1.00  0.00           C
ATOM   3463  O   ARG A 216      72.660  44.460  80.910  1.00  0.00           O
ATOM   3464  N   GLN A 217      71.360  46.250  80.430  1.00  0.00           N
ATOM   3465  HN  GLN A 217      70.690  46.720  79.870  1.00  0.00           H
ATOM   3466  CA  GLN A 217      71.740  47.090  81.480  1.00  0.00           C
ATOM   3467  HA  GLN A 217      72.810  47.160  81.660  1.00  0.00           H
ATOM   3468  CB  GLN A 217      71.260  48.560  81.210  1.00  0.00           C
ATOM   3469  HB1 GLN A 217      71.360  49.140  82.150  1.00  0.00           H
ATOM   3470  HB2 GLN A 217      70.150  48.620  81.090  1.00  0.00           H
ATOM   3471  CG  GLN A 217      71.950  49.310  80.090  1.00  0.00           C
ATOM   3472  HG1 GLN A 217      72.110  50.340  80.480  1.00  0.00           H
ATOM   3473  HG2 GLN A 217      71.280  49.310  79.220  1.00  0.00           H
ATOM   3474  CD  GLN A 217      73.290  48.760  79.700  1.00  0.00           C
ATOM   3475  OE1 GLN A 217      74.330  49.120  80.160  1.00  0.00           O
ATOM   3476  NE2 GLN A 217      73.230  47.930  78.600  1.00  0.00           N
ATOM   3477 HE21 GLN A 217      74.080  47.580  78.210  1.00  0.00           H
ATOM   3478 HE22 GLN A 217      72.360  47.700  78.170  1.00  0.00           H
ATOM   3479  C   GLN A 217      71.160  46.680  82.830  1.00  0.00           C
ATOM   3480  O   GLN A 217      71.860  46.690  83.800  1.00  0.00           O
ATOM   3481  N   ARG A 218      69.830  46.310  82.840  1.00  0.00           N
ATOM   3482  HN  ARG A 218      69.270  46.220  82.020  1.00  0.00           H
ATOM   3483  CA  ARG A 218      69.060  46.360  84.090  1.00  0.00           C
ATOM   3484  HA  ARG A 218      69.690  45.870  84.830  1.00  0.00           H
ATOM   3485  CB  ARG A 218      68.670  47.730  84.480  1.00  0.00           C
ATOM   3486  HB1 ARG A 218      69.500  48.460  84.440  1.00  0.00           H
ATOM   3487  HB2 ARG A 218      68.100  47.830  85.430  1.00  0.00           H
ATOM   3488  CG  ARG A 218      67.840  48.400  83.400  1.00  0.00           C
ATOM   3489  HG1 ARG A 218      67.060  47.720  83.000  1.00  0.00           H
ATOM   3490  HG2 ARG A 218      68.500  48.690  82.560  1.00  0.00           H
ATOM   3491  CD  ARG A 218      67.000  49.690  83.810  1.00  0.00           C
ATOM   3492  HD1 ARG A 218      66.640  50.340  82.990  1.00  0.00           H
ATOM   3493  HD2 ARG A 218      67.600  50.300  84.520  1.00  0.00           H
ATOM   3494  NE  ARG A 218      65.830  49.270  84.610  1.00  0.00           N
ATOM   3495  HE  ARG A 218      65.630  48.300  84.750  1.00  0.00           H
ATOM   3496  CZ  ARG A 218      65.250  50.150  85.370  1.00  0.00           C
ATOM   3497  NH1 ARG A 218      65.470  51.460  85.380  1.00  0.00           N
ATOM   3498 HH11 ARG A 218      65.820  51.920  84.560  1.00  0.00           H
ATOM   3499 HH12 ARG A 218      65.010  52.100  85.990  1.00  0.00           H
ATOM   3500  NH2 ARG A 218      64.320  49.710  86.170  1.00  0.00           N
ATOM   3501 HH21 ARG A 218      64.240  48.720  86.200  1.00  0.00           H
ATOM   3502 HH22 ARG A 218      64.330  50.180  87.060  1.00  0.00           H
ATOM   3503  C   ARG A 218      67.900  45.410  84.050  1.00  0.00           C
ATOM   3504  O   ARG A 218      67.560  44.730  83.100  1.00  0.00           O
ATOM   3505  N   GLN A 219      67.300  45.340  85.260  1.00  0.00           N
ATOM   3506  HN  GLN A 219      67.570  46.030  85.930  1.00  0.00           H
ATOM   3507  CA  GLN A 219      66.200  44.510  85.540  1.00  0.00           C
ATOM   3508  HA  GLN A 219      66.160  43.840  84.710  1.00  0.00           H
ATOM   3509  CB  GLN A 219      66.330  43.760  86.880  1.00  0.00           C
ATOM   3510  HB1 GLN A 219      65.410  43.180  87.090  1.00  0.00           H
ATOM   3511  HB2 GLN A 219      66.420  44.510  87.700  1.00  0.00           H
ATOM   3512  CG  GLN A 219      67.470  42.700  86.910  1.00  0.00           C
ATOM   3513  HG1 GLN A 219      67.380  41.920  86.130  1.00  0.00           H
ATOM   3514  HG2 GLN A 219      67.540  42.210  87.890  1.00  0.00           H
ATOM   3515  CD  GLN A 219      68.880  43.330  86.740  1.00  0.00           C
ATOM   3516  OE1 GLN A 219      69.570  42.950  85.750  1.00  0.00           O
ATOM   3517  NE2 GLN A 219      69.290  44.250  87.650  1.00  0.00           N
ATOM   3518 HE21 GLN A 219      68.660  44.520  88.370  1.00  0.00           H
ATOM   3519 HE22 GLN A 219      70.200  44.650  87.530  1.00  0.00           H
ATOM   3520  C   GLN A 219      64.970  45.440  85.570  1.00  0.00           C
ATOM   3521  O   GLN A 219      65.020  46.630  85.720  1.00  0.00           O
ATOM   3522  N   MET A 220      63.840  44.800  85.290  1.00  0.00           N
ATOM   3523  HN  MET A 220      63.890  43.810  85.270  1.00  0.00           H
ATOM   3524  CA  MET A 220      62.570  45.420  85.040  1.00  0.00           C
ATOM   3525  HA  MET A 220      62.600  46.490  85.190  1.00  0.00           H
ATOM   3526  CB  MET A 220      61.980  44.970  83.660  1.00  0.00           C
ATOM   3527  HB1 MET A 220      61.020  45.490  83.440  1.00  0.00           H
ATOM   3528  HB2 MET A 220      61.800  43.880  83.540  1.00  0.00           H
ATOM   3529  CG  MET A 220      62.940  45.330  82.430  1.00  0.00           C
ATOM   3530  HG1 MET A 220      62.420  45.030  81.500  1.00  0.00           H
ATOM   3531  HG2 MET A 220      63.790  44.630  82.520  1.00  0.00           H
ATOM   3532  SD  MET A 220      63.480  47.070  82.410  1.00  0.00           S
ATOM   3533  CE  MET A 220      64.920  46.730  81.390  1.00  0.00           C
ATOM   3534  HE1 MET A 220      65.410  47.670  81.060  1.00  0.00           H
ATOM   3535  HE2 MET A 220      64.540  46.260  80.470  1.00  0.00           H
ATOM   3536  HE3 MET A 220      65.700  46.080  81.840  1.00  0.00           H
ATOM   3537  C   MET A 220      61.570  45.080  86.160  1.00  0.00           C
ATOM   3538  O   MET A 220      60.440  45.610  86.160  1.00  0.00           O
ATOM   3539  N   ASP A 221      61.990  44.260  87.140  1.00  0.00           N
ATOM   3540  HN  ASP A 221      62.850  43.790  87.030  1.00  0.00           H
ATOM   3541  CA  ASP A 221      61.300  43.930  88.370  1.00  0.00           C
ATOM   3542  HA  ASP A 221      60.360  43.520  88.020  1.00  0.00           H
ATOM   3543  CB  ASP A 221      62.060  42.840  89.230  1.00  0.00           C
ATOM   3544  HB1 ASP A 221      61.570  42.670  90.220  1.00  0.00           H
ATOM   3545  HB2 ASP A 221      63.080  43.220  89.440  1.00  0.00           H
ATOM   3546  CG  ASP A 221      62.280  41.540  88.530  1.00  0.00           C
ATOM   3547  OD1 ASP A 221      63.060  40.620  88.970  1.00  0.00           O
ATOM   3548  OD2 ASP A 221      61.600  41.310  87.490  1.00  0.00           O
ATOM   3549  C   ASP A 221      60.880  45.120  89.310  1.00  0.00           C
ATOM   3550  O   ASP A 221      61.480  46.180  89.290  1.00  0.00           O
ATOM   3551  N   ARG A 222      59.810  44.980  90.100  1.00  0.00           N
ATOM   3552  HN  ARG A 222      59.330  44.110  90.140  1.00  0.00           H
ATOM   3553  CA  ARG A 222      59.170  45.900  90.950  1.00  0.00           C
ATOM   3554  HA  ARG A 222      58.300  45.380  91.290  1.00  0.00           H
ATOM   3555  CB  ARG A 222      60.080  46.310  92.160  1.00  0.00           C
ATOM   3556  HB1 ARG A 222      59.530  46.910  92.930  1.00  0.00           H
ATOM   3557  HB2 ARG A 222      60.850  46.850  91.580  1.00  0.00           H
ATOM   3558  CG  ARG A 222      60.840  45.120  92.870  1.00  0.00           C
ATOM   3559  HG1 ARG A 222      61.250  44.360  92.170  1.00  0.00           H
ATOM   3560  HG2 ARG A 222      60.010  44.550  93.360  1.00  0.00           H
ATOM   3561  CD  ARG A 222      61.910  45.650  93.830  1.00  0.00           C
ATOM   3562  HD1 ARG A 222      61.590  46.620  94.280  1.00  0.00           H
ATOM   3563  HD2 ARG A 222      62.790  45.940  93.220  1.00  0.00           H
ATOM   3564  NE  ARG A 222      62.280  44.740  94.960  1.00  0.00           N
ATOM   3565  HE  ARG A 222      61.880  44.770  95.870  1.00  0.00           H
ATOM   3566  CZ  ARG A 222      62.840  43.520  94.810  1.00  0.00           C
ATOM   3567  NH1 ARG A 222      63.450  43.120  93.680  1.00  0.00           N
ATOM   3568 HH11 ARG A 222      63.750  43.790  93.010  1.00  0.00           H
ATOM   3569 HH12 ARG A 222      63.830  42.180  93.660  1.00  0.00           H
ATOM   3570  NH2 ARG A 222      62.680  42.750  95.880  1.00  0.00           N
ATOM   3571 HH21 ARG A 222      62.210  43.090  96.680  1.00  0.00           H
ATOM   3572 HH22 ARG A 222      63.240  41.940  96.090  1.00  0.00           H
ATOM   3573  C   ARG A 222      58.450  47.160  90.460  1.00  0.00           C
ATOM   3574  O   ARG A 222      57.960  48.040  91.230  1.00  0.00           O
ATOM   3575  N   HSD A 223      58.450  47.400  89.120  1.00  0.00           N
ATOM   3576  HN  HSD A 223      58.990  46.770  88.580  1.00  0.00           H
ATOM   3577  CA  HSD A 223      57.770  48.430  88.410  1.00  0.00           C
ATOM   3578  HA  HSD A 223      57.300  49.070  89.140  1.00  0.00           H
ATOM   3579  CB  HSD A 223      58.730  49.250  87.490  1.00  0.00           C
ATOM   3580  HB1 HSD A 223      58.190  49.680  86.620  1.00  0.00           H
ATOM   3581  HB2 HSD A 223      59.460  48.520  87.090  1.00  0.00           H
ATOM   3582  ND1 HSD A 223      59.580  50.220  89.730  1.00  0.00           N
ATOM   3583  HD1 HSD A 223      59.090  49.620  90.360  1.00  0.00           H
ATOM   3584  CG  HSD A 223      59.450  50.260  88.360  1.00  0.00           C
ATOM   3585  CE1 HSD A 223      60.120  51.410  90.150  1.00  0.00           C
ATOM   3586  HE1 HSD A 223      60.300  51.590  91.200  1.00  0.00           H
ATOM   3587  NE2 HSD A 223      60.260  52.240  89.110  1.00  0.00           N
ATOM   3588  CD2 HSD A 223      59.860  51.510  87.990  1.00  0.00           C
ATOM   3589  HD2 HSD A 223      59.780  51.960  87.010  1.00  0.00           H
ATOM   3590  C   HSD A 223      56.630  47.700  87.630  1.00  0.00           C
ATOM   3591  O   HSD A 223      56.830  46.890  86.740  1.00  0.00           O
ATOM   3592  N   ALA A 224      55.360  48.020  88.000  1.00  0.00           N
ATOM   3593  HN  ALA A 224      55.150  48.640  88.750  1.00  0.00           H
ATOM   3594  CA  ALA A 224      54.260  47.110  87.760  1.00  0.00           C
ATOM   3595  HA  ALA A 224      54.530  46.090  88.000  1.00  0.00           H
ATOM   3596  CB  ALA A 224      52.950  47.540  88.500  1.00  0.00           C
ATOM   3597  HB1 ALA A 224      52.410  48.460  88.170  1.00  0.00           H
ATOM   3598  HB2 ALA A 224      53.120  47.730  89.590  1.00  0.00           H
ATOM   3599  HB3 ALA A 224      52.220  46.710  88.410  1.00  0.00           H
ATOM   3600  C   ALA A 224      53.810  46.940  86.270  1.00  0.00           C
ATOM   3601  O   ALA A 224      53.250  45.930  85.920  1.00  0.00           O
ATOM   3602  N   LYS A 225      54.210  47.880  85.410  1.00  0.00           N
ATOM   3603  HN  LYS A 225      54.770  48.610  85.760  1.00  0.00           H
ATOM   3604  CA  LYS A 225      53.800  47.860  84.010  1.00  0.00           C
ATOM   3605  HA  LYS A 225      53.400  46.890  83.770  1.00  0.00           H
ATOM   3606  CB  LYS A 225      52.780  48.930  83.540  1.00  0.00           C
ATOM   3607  HB1 LYS A 225      52.360  48.730  82.530  1.00  0.00           H
ATOM   3608  HB2 LYS A 225      53.300  49.910  83.470  1.00  0.00           H
ATOM   3609  CG  LYS A 225      51.450  49.080  84.380  1.00  0.00           C
ATOM   3610  HG1 LYS A 225      51.020  49.990  83.910  1.00  0.00           H
ATOM   3611  HG2 LYS A 225      51.580  49.320  85.450  1.00  0.00           H
ATOM   3612  CD  LYS A 225      50.460  47.900  84.280  1.00  0.00           C
ATOM   3613  HD1 LYS A 225      51.020  47.120  84.840  1.00  0.00           H
ATOM   3614  HD2 LYS A 225      50.430  47.710  83.180  1.00  0.00           H
ATOM   3615  CE  LYS A 225      49.050  48.090  84.730  1.00  0.00           C
ATOM   3616  HE1 LYS A 225      48.540  48.780  84.030  1.00  0.00           H
ATOM   3617  HE2 LYS A 225      48.920  48.580  85.720  1.00  0.00           H
ATOM   3618  NZ  LYS A 225      48.330  46.880  84.900  1.00  0.00           N
ATOM   3619  HZ1 LYS A 225      47.310  47.020  85.000  1.00  0.00           H
ATOM   3620  HZ2 LYS A 225      48.560  46.380  85.780  1.00  0.00           H
ATOM   3621  HZ3 LYS A 225      48.550  46.290  84.070  1.00  0.00           H
ATOM   3622  C   LYS A 225      54.930  47.880  83.000  1.00  0.00           C
ATOM   3623  O   LYS A 225      54.880  47.590  81.830  1.00  0.00           O
ATOM   3624  N   ILE A 226      56.150  48.110  83.460  1.00  0.00           N
ATOM   3625  HN  ILE A 226      56.430  48.210  84.420  1.00  0.00           H
ATOM   3626  CA  ILE A 226      57.170  48.310  82.450  1.00  0.00           C
ATOM   3627  HA  ILE A 226      56.800  49.070  81.780  1.00  0.00           H
ATOM   3628  CB  ILE A 226      58.420  48.780  83.160  1.00  0.00           C
ATOM   3629  HB  ILE A 226      58.180  49.620  83.850  1.00  0.00           H
ATOM   3630  CG2 ILE A 226      59.130  47.770  84.030  1.00  0.00           C
ATOM   3631 HG21 ILE A 226      59.940  48.160  84.660  1.00  0.00           H
ATOM   3632 HG22 ILE A 226      59.450  46.970  83.310  1.00  0.00           H
ATOM   3633 HG23 ILE A 226      58.360  47.350  84.730  1.00  0.00           H
ATOM   3634  CG1 ILE A 226      59.490  49.620  82.240  1.00  0.00           C
ATOM   3635 HG11 ILE A 226      58.820  50.370  81.750  1.00  0.00           H
ATOM   3636 HG12 ILE A 226      59.830  48.820  81.540  1.00  0.00           H
ATOM   3637  CD  ILE A 226      60.610  50.290  82.960  1.00  0.00           C
ATOM   3638  HD1 ILE A 226      61.130  51.050  82.350  1.00  0.00           H
ATOM   3639  HD2 ILE A 226      61.440  49.580  83.180  1.00  0.00           H
ATOM   3640  HD3 ILE A 226      60.400  50.740  83.950  1.00  0.00           H
ATOM   3641  C   ILE A 226      57.560  47.070  81.620  1.00  0.00           C
ATOM   3642  O   ILE A 226      57.940  47.230  80.430  1.00  0.00           O
ATOM   3643  N   LYS A 227      57.430  45.740  82.080  1.00  0.00           N
ATOM   3644  HN  LYS A 227      57.070  45.740  83.010  1.00  0.00           H
ATOM   3645  CA  LYS A 227      57.560  44.540  81.350  1.00  0.00           C
ATOM   3646  HA  LYS A 227      58.520  44.630  80.870  1.00  0.00           H
ATOM   3647  CB  LYS A 227      57.540  43.280  82.230  1.00  0.00           C
ATOM   3648  HB1 LYS A 227      57.510  42.400  81.550  1.00  0.00           H
ATOM   3649  HB2 LYS A 227      56.620  43.340  82.860  1.00  0.00           H
ATOM   3650  CG  LYS A 227      58.690  43.190  83.310  1.00  0.00           C
ATOM   3651  HG1 LYS A 227      58.860  44.130  83.860  1.00  0.00           H
ATOM   3652  HG2 LYS A 227      59.680  43.090  82.830  1.00  0.00           H
ATOM   3653  CD  LYS A 227      58.420  42.120  84.360  1.00  0.00           C
ATOM   3654  HD1 LYS A 227      58.430  41.150  83.810  1.00  0.00           H
ATOM   3655  HD2 LYS A 227      57.400  42.210  84.760  1.00  0.00           H
ATOM   3656  CE  LYS A 227      59.580  42.030  85.350  1.00  0.00           C
ATOM   3657  HE1 LYS A 227      59.620  42.840  86.100  1.00  0.00           H
ATOM   3658  HE2 LYS A 227      60.600  41.990  84.910  1.00  0.00           H
ATOM   3659  NZ  LYS A 227      59.440  40.720  86.070  1.00  0.00           N
ATOM   3660  HZ1 LYS A 227      59.600  39.940  85.380  1.00  0.00           H
ATOM   3661  HZ2 LYS A 227      58.520  40.540  86.520  1.00  0.00           H
ATOM   3662  HZ3 LYS A 227      60.260  40.590  86.700  1.00  0.00           H
ATOM   3663  C   LYS A 227      56.550  44.450  80.190  1.00  0.00           C
ATOM   3664  O   LYS A 227      56.870  44.080  79.100  1.00  0.00           O
ATOM   3665  N   ARG A 228      55.280  44.880  80.480  1.00  0.00           N
ATOM   3666  HN  ARG A 228      55.140  45.240  81.400  1.00  0.00           H
ATOM   3667  CA  ARG A 228      54.190  45.010  79.560  1.00  0.00           C
ATOM   3668  HA  ARG A 228      54.040  44.060  79.080  1.00  0.00           H
ATOM   3669  CB  ARG A 228      52.910  45.470  80.300  1.00  0.00           C
ATOM   3670  HB1 ARG A 228      52.030  45.530  79.610  1.00  0.00           H
ATOM   3671  HB2 ARG A 228      53.040  46.530  80.590  1.00  0.00           H
ATOM   3672  CG  ARG A 228      52.480  44.580  81.490  1.00  0.00           C
ATOM   3673  HG1 ARG A 228      51.530  44.990  81.880  1.00  0.00           H
ATOM   3674  HG2 ARG A 228      53.170  44.840  82.330  1.00  0.00           H
ATOM   3675  CD  ARG A 228      52.500  43.070  81.200  1.00  0.00           C
ATOM   3676  HD1 ARG A 228      53.530  42.720  80.990  1.00  0.00           H
ATOM   3677  HD2 ARG A 228      51.810  42.950  80.340  1.00  0.00           H
ATOM   3678  NE  ARG A 228      51.950  42.480  82.480  1.00  0.00           N
ATOM   3679  HE  ARG A 228      52.280  42.900  83.330  1.00  0.00           H
ATOM   3680  CZ  ARG A 228      51.760  41.180  82.540  1.00  0.00           C
ATOM   3681  NH1 ARG A 228      51.680  40.490  81.420  1.00  0.00           N
ATOM   3682 HH11 ARG A 228      52.060  40.850  80.570  1.00  0.00           H
ATOM   3683 HH12 ARG A 228      51.430  39.530  81.460  1.00  0.00           H
ATOM   3684  NH2 ARG A 228      51.590  40.680  83.680  1.00  0.00           N
ATOM   3685 HH21 ARG A 228      51.300  41.320  84.390  1.00  0.00           H
ATOM   3686 HH22 ARG A 228      51.190  39.770  83.780  1.00  0.00           H
ATOM   3687  C   ARG A 228      54.540  46.090  78.520  1.00  0.00           C
ATOM   3688  O   ARG A 228      54.310  45.830  77.300  1.00  0.00           O
ATOM   3689  N   ALA A 229      55.130  47.250  78.920  1.00  0.00           N
ATOM   3690  HN  ALA A 229      55.410  47.420  79.860  1.00  0.00           H
ATOM   3691  CA  ALA A 229      55.550  48.320  78.020  1.00  0.00           C
ATOM   3692  HA  ALA A 229      54.670  48.710  77.530  1.00  0.00           H
ATOM   3693  CB  ALA A 229      56.050  49.560  78.740  1.00  0.00           C
ATOM   3694  HB1 ALA A 229      55.350  49.790  79.570  1.00  0.00           H
ATOM   3695  HB2 ALA A 229      56.150  50.410  78.050  1.00  0.00           H
ATOM   3696  HB3 ALA A 229      57.030  49.460  79.270  1.00  0.00           H
ATOM   3697  C   ALA A 229      56.640  47.910  77.020  1.00  0.00           C
ATOM   3698  O   ALA A 229      56.560  48.100  75.770  1.00  0.00           O
ATOM   3699  N   ILE A 230      57.620  47.130  77.480  1.00  0.00           N
ATOM   3700  HN  ILE A 230      57.680  47.030  78.470  1.00  0.00           H
ATOM   3701  CA  ILE A 230      58.660  46.500  76.760  1.00  0.00           C
ATOM   3702  HA  ILE A 230      59.020  47.310  76.140  1.00  0.00           H
ATOM   3703  CB  ILE A 230      59.780  45.970  77.700  1.00  0.00           C
ATOM   3704  HB  ILE A 230      59.210  45.490  78.530  1.00  0.00           H
ATOM   3705  CG2 ILE A 230      60.410  44.680  77.060  1.00  0.00           C
ATOM   3706 HG21 ILE A 230      60.880  44.930  76.080  1.00  0.00           H
ATOM   3707 HG22 ILE A 230      59.630  43.900  76.970  1.00  0.00           H
ATOM   3708 HG23 ILE A 230      61.090  44.180  77.770  1.00  0.00           H
ATOM   3709  CG1 ILE A 230      60.840  46.990  78.080  1.00  0.00           C
ATOM   3710 HG11 ILE A 230      60.310  47.950  78.220  1.00  0.00           H
ATOM   3711 HG12 ILE A 230      61.470  47.240  77.200  1.00  0.00           H
ATOM   3712  CD  ILE A 230      61.520  46.760  79.430  1.00  0.00           C
ATOM   3713  HD1 ILE A 230      60.930  46.930  80.350  1.00  0.00           H
ATOM   3714  HD2 ILE A 230      62.410  47.420  79.460  1.00  0.00           H
ATOM   3715  HD3 ILE A 230      61.870  45.710  79.360  1.00  0.00           H
ATOM   3716  C   ILE A 230      58.070  45.520  75.770  1.00  0.00           C
ATOM   3717  O   ILE A 230      58.460  45.390  74.640  1.00  0.00           O
ATOM   3718  N   THR A 231      57.070  44.790  76.250  1.00  0.00           N
ATOM   3719  HN  THR A 231      56.920  44.880  77.230  1.00  0.00           H
ATOM   3720  CA  THR A 231      56.300  43.780  75.490  1.00  0.00           C
ATOM   3721  HA  THR A 231      57.080  43.130  75.140  1.00  0.00           H
ATOM   3722  CB  THR A 231      55.300  42.920  76.320  1.00  0.00           C
ATOM   3723  HB  THR A 231      54.640  43.630  76.860  1.00  0.00           H
ATOM   3724  OG1 THR A 231      56.000  42.210  77.280  1.00  0.00           O
ATOM   3725  HG1 THR A 231      56.230  42.910  77.910  1.00  0.00           H
ATOM   3726  CG2 THR A 231      54.470  41.910  75.470  1.00  0.00           C
ATOM   3727 HG21 THR A 231      54.010  41.290  76.270  1.00  0.00           H
ATOM   3728 HG22 THR A 231      55.110  41.270  74.830  1.00  0.00           H
ATOM   3729 HG23 THR A 231      53.650  42.420  74.900  1.00  0.00           H
ATOM   3730  C   THR A 231      55.620  44.400  74.300  1.00  0.00           C
ATOM   3731  O   THR A 231      55.620  43.780  73.250  1.00  0.00           O
ATOM   3732  N   PHE A 232      54.970  45.530  74.490  1.00  0.00           N
ATOM   3733  HN  PHE A 232      54.920  45.910  75.410  1.00  0.00           H
ATOM   3734  CA  PHE A 232      54.320  46.200  73.360  1.00  0.00           C
ATOM   3735  HA  PHE A 232      53.730  45.420  72.940  1.00  0.00           H
ATOM   3736  CB  PHE A 232      53.440  47.390  73.740  1.00  0.00           C
ATOM   3737  HB1 PHE A 232      54.110  48.190  74.130  1.00  0.00           H
ATOM   3738  HB2 PHE A 232      52.800  47.040  74.580  1.00  0.00           H
ATOM   3739  CG  PHE A 232      52.560  48.000  72.530  1.00  0.00           C
ATOM   3740  CD1 PHE A 232      53.050  49.130  71.870  1.00  0.00           C
ATOM   3741  HD1 PHE A 232      54.050  49.440  72.120  1.00  0.00           H
ATOM   3742  CE1 PHE A 232      52.310  49.690  70.830  1.00  0.00           C
ATOM   3743  HE1 PHE A 232      52.610  50.600  70.340  1.00  0.00           H
ATOM   3744  CZ  PHE A 232      51.030  49.200  70.510  1.00  0.00           C
ATOM   3745  HZ  PHE A 232      50.480  49.590  69.670  1.00  0.00           H
ATOM   3746  CD2 PHE A 232      51.390  47.350  72.120  1.00  0.00           C
ATOM   3747  HD2 PHE A 232      51.140  46.420  72.610  1.00  0.00           H
ATOM   3748  CE2 PHE A 232      50.610  48.000  71.170  1.00  0.00           C
ATOM   3749  HE2 PHE A 232      49.690  47.510  70.870  1.00  0.00           H
ATOM   3750  C   PHE A 232      55.300  46.640  72.280  1.00  0.00           C
ATOM   3751  O   PHE A 232      54.970  46.570  71.100  1.00  0.00           O
ATOM   3752  N   ILE A 233      56.500  47.080  72.630  1.00  0.00           N
ATOM   3753  HN  ILE A 233      56.780  47.230  73.570  1.00  0.00           H
ATOM   3754  CA  ILE A 233      57.470  47.340  71.600  1.00  0.00           C
ATOM   3755  HA  ILE A 233      57.040  47.900  70.780  1.00  0.00           H
ATOM   3756  CB  ILE A 233      58.710  47.980  72.200  1.00  0.00           C
ATOM   3757  HB  ILE A 233      59.010  47.180  72.920  1.00  0.00           H
ATOM   3758  CG2 ILE A 233      59.850  48.310  71.180  1.00  0.00           C
ATOM   3759 HG21 ILE A 233      60.720  48.770  71.700  1.00  0.00           H
ATOM   3760 HG22 ILE A 233      59.420  48.950  70.390  1.00  0.00           H
ATOM   3761 HG23 ILE A 233      60.170  47.360  70.700  1.00  0.00           H
ATOM   3762  CG1 ILE A 233      58.420  49.260  73.000  1.00  0.00           C
ATOM   3763 HG11 ILE A 233      59.440  49.630  73.230  1.00  0.00           H
ATOM   3764 HG12 ILE A 233      57.900  49.110  73.980  1.00  0.00           H
ATOM   3765  CD  ILE A 233      57.640  50.340  72.190  1.00  0.00           C
ATOM   3766  HD1 ILE A 233      57.930  51.310  72.630  1.00  0.00           H
ATOM   3767  HD2 ILE A 233      56.540  50.210  72.260  1.00  0.00           H
ATOM   3768  HD3 ILE A 233      57.930  50.350  71.120  1.00  0.00           H
ATOM   3769  C   ILE A 233      57.870  46.140  70.720  1.00  0.00           C
ATOM   3770  O   ILE A 233      58.020  46.210  69.520  1.00  0.00           O
ATOM   3771  N   MET A 234      58.090  44.950  71.340  1.00  0.00           N
ATOM   3772  HN  MET A 234      57.920  44.830  72.310  1.00  0.00           H
ATOM   3773  CA  MET A 234      58.300  43.720  70.670  1.00  0.00           C
ATOM   3774  HA  MET A 234      59.080  43.860  69.930  1.00  0.00           H
ATOM   3775  CB  MET A 234      58.660  42.670  71.640  1.00  0.00           C
ATOM   3776  HB1 MET A 234      58.930  41.770  71.040  1.00  0.00           H
ATOM   3777  HB2 MET A 234      57.760  42.530  72.280  1.00  0.00           H
ATOM   3778  CG  MET A 234      59.780  43.060  72.670  1.00  0.00           C
ATOM   3779  HG1 MET A 234      59.760  42.200  73.380  1.00  0.00           H
ATOM   3780  HG2 MET A 234      59.550  44.020  73.180  1.00  0.00           H
ATOM   3781  SD  MET A 234      61.480  43.060  72.000  1.00  0.00           S
ATOM   3782  CE  MET A 234      61.480  44.770  71.670  1.00  0.00           C
ATOM   3783  HE1 MET A 234      60.760  45.360  72.290  1.00  0.00           H
ATOM   3784  HE2 MET A 234      61.150  45.000  70.630  1.00  0.00           H
ATOM   3785  HE3 MET A 234      62.470  45.260  71.770  1.00  0.00           H
ATOM   3786  C   MET A 234      57.150  43.360  69.800  1.00  0.00           C
ATOM   3787  O   MET A 234      57.350  42.890  68.630  1.00  0.00           O
ATOM   3788  N   VAL A 235      55.920  43.550  70.290  1.00  0.00           N
ATOM   3789  HN  VAL A 235      55.880  43.720  71.260  1.00  0.00           H
ATOM   3790  CA  VAL A 235      54.720  43.490  69.440  1.00  0.00           C
ATOM   3791  HA  VAL A 235      54.730  42.530  68.960  1.00  0.00           H
ATOM   3792  CB  VAL A 235      53.330  43.630  70.140  1.00  0.00           C
ATOM   3793  HB  VAL A 235      53.310  44.610  70.680  1.00  0.00           H
ATOM   3794  CG1 VAL A 235      52.240  43.690  69.090  1.00  0.00           C
ATOM   3795 HG11 VAL A 235      52.470  43.080  68.190  1.00  0.00           H
ATOM   3796 HG12 VAL A 235      51.960  44.750  68.890  1.00  0.00           H
ATOM   3797 HG13 VAL A 235      51.410  43.160  69.590  1.00  0.00           H
ATOM   3798  CG2 VAL A 235      53.180  42.380  71.020  1.00  0.00           C
ATOM   3799 HG21 VAL A 235      52.120  42.220  71.260  1.00  0.00           H
ATOM   3800 HG22 VAL A 235      53.900  42.320  71.870  1.00  0.00           H
ATOM   3801 HG23 VAL A 235      53.370  41.500  70.370  1.00  0.00           H
ATOM   3802  C   VAL A 235      54.740  44.310  68.170  1.00  0.00           C
ATOM   3803  O   VAL A 235      54.580  43.720  67.080  1.00  0.00           O
ATOM   3804  N   VAL A 236      55.100  45.600  68.210  1.00  0.00           N
ATOM   3805  HN  VAL A 236      55.230  46.090  69.070  1.00  0.00           H
ATOM   3806  CA  VAL A 236      55.310  46.500  67.060  1.00  0.00           C
ATOM   3807  HA  VAL A 236      54.400  46.510  66.470  1.00  0.00           H
ATOM   3808  CB  VAL A 236      55.490  47.990  67.410  1.00  0.00           C
ATOM   3809  HB  VAL A 236      56.430  48.020  68.000  1.00  0.00           H
ATOM   3810  CG1 VAL A 236      55.580  48.870  66.160  1.00  0.00           C
ATOM   3811 HG11 VAL A 236      56.510  48.570  65.630  1.00  0.00           H
ATOM   3812 HG12 VAL A 236      55.520  49.960  66.320  1.00  0.00           H
ATOM   3813 HG13 VAL A 236      54.690  48.660  65.520  1.00  0.00           H
ATOM   3814  CG2 VAL A 236      54.260  48.370  68.240  1.00  0.00           C
ATOM   3815 HG21 VAL A 236      54.260  49.470  68.390  1.00  0.00           H
ATOM   3816 HG22 VAL A 236      54.200  47.780  69.170  1.00  0.00           H
ATOM   3817 HG23 VAL A 236      53.320  48.180  67.680  1.00  0.00           H
ATOM   3818  C   VAL A 236      56.500  46.000  66.210  1.00  0.00           C
ATOM   3819  O   VAL A 236      56.540  46.100  64.990  1.00  0.00           O
ATOM   3820  N   ALA A 237      57.620  45.450  66.880  1.00  0.00           N
ATOM   3821  HN  ALA A 237      57.600  45.470  67.880  1.00  0.00           H
ATOM   3822  CA  ALA A 237      58.800  44.960  66.200  1.00  0.00           C
ATOM   3823  HA  ALA A 237      59.250  45.690  65.540  1.00  0.00           H
ATOM   3824  CB  ALA A 237      59.950  44.560  67.220  1.00  0.00           C
ATOM   3825  HB1 ALA A 237      59.980  45.370  67.980  1.00  0.00           H
ATOM   3826  HB2 ALA A 237      60.880  44.530  66.600  1.00  0.00           H
ATOM   3827  HB3 ALA A 237      59.760  43.530  67.600  1.00  0.00           H
ATOM   3828  C   ALA A 237      58.650  43.770  65.350  1.00  0.00           C
ATOM   3829  O   ALA A 237      59.190  43.700  64.250  1.00  0.00           O
ATOM   3830  N   ILE A 238      57.910  42.740  65.850  1.00  0.00           N
ATOM   3831  HN  ILE A 238      57.700  42.680  66.820  1.00  0.00           H
ATOM   3832  CA  ILE A 238      57.600  41.550  65.060  1.00  0.00           C
ATOM   3833  HA  ILE A 238      58.450  41.240  64.470  1.00  0.00           H
ATOM   3834  CB  ILE A 238      57.260  40.310  65.950  1.00  0.00           C
ATOM   3835  HB  ILE A 238      57.960  40.240  66.810  1.00  0.00           H
ATOM   3836  CG2 ILE A 238      55.960  40.470  66.630  1.00  0.00           C
ATOM   3837 HG21 ILE A 238      55.150  40.000  66.030  1.00  0.00           H
ATOM   3838 HG22 ILE A 238      55.720  41.550  66.680  1.00  0.00           H
ATOM   3839 HG23 ILE A 238      55.970  40.040  67.660  1.00  0.00           H
ATOM   3840  CG1 ILE A 238      57.460  38.970  65.200  1.00  0.00           C
ATOM   3841 HG11 ILE A 238      58.470  38.960  64.740  1.00  0.00           H
ATOM   3842 HG12 ILE A 238      56.710  39.080  64.390  1.00  0.00           H
ATOM   3843  CD  ILE A 238      57.330  37.700  66.040  1.00  0.00           C
ATOM   3844  HD1 ILE A 238      58.070  37.670  66.870  1.00  0.00           H
ATOM   3845  HD2 ILE A 238      57.480  36.810  65.390  1.00  0.00           H
ATOM   3846  HD3 ILE A 238      56.290  37.630  66.400  1.00  0.00           H
ATOM   3847  C   ILE A 238      56.510  41.730  64.050  1.00  0.00           C
ATOM   3848  O   ILE A 238      56.500  41.190  62.960  1.00  0.00           O
ATOM   3849  N   VAL A 239      55.550  42.690  64.290  1.00  0.00           N
ATOM   3850  HN  VAL A 239      55.470  43.040  65.220  1.00  0.00           H
ATOM   3851  CA  VAL A 239      54.580  43.030  63.310  1.00  0.00           C
ATOM   3852  HA  VAL A 239      54.070  42.150  62.930  1.00  0.00           H
ATOM   3853  CB  VAL A 239      53.480  43.920  63.900  1.00  0.00           C
ATOM   3854  HB  VAL A 239      54.000  44.600  64.600  1.00  0.00           H
ATOM   3855  CG1 VAL A 239      52.640  44.650  62.830  1.00  0.00           C
ATOM   3856 HG11 VAL A 239      52.220  43.920  62.110  1.00  0.00           H
ATOM   3857 HG12 VAL A 239      53.150  45.400  62.190  1.00  0.00           H
ATOM   3858 HG13 VAL A 239      51.760  45.180  63.260  1.00  0.00           H
ATOM   3859  CG2 VAL A 239      52.600  42.910  64.720  1.00  0.00           C
ATOM   3860 HG21 VAL A 239      51.720  43.410  65.170  1.00  0.00           H
ATOM   3861 HG22 VAL A 239      53.160  42.430  65.550  1.00  0.00           H
ATOM   3862 HG23 VAL A 239      52.060  42.200  64.070  1.00  0.00           H
ATOM   3863  C   VAL A 239      55.190  43.760  62.080  1.00  0.00           C
ATOM   3864  O   VAL A 239      54.820  43.410  60.940  1.00  0.00           O
ATOM   3865  N   PHE A 240      56.190  44.670  62.240  1.00  0.00           N
ATOM   3866  HN  PHE A 240      56.460  44.840  63.190  1.00  0.00           H
ATOM   3867  CA  PHE A 240      57.030  45.270  61.220  1.00  0.00           C
ATOM   3868  HA  PHE A 240      56.460  45.900  60.550  1.00  0.00           H
ATOM   3869  CB  PHE A 240      58.050  46.260  61.850  1.00  0.00           C
ATOM   3870  HB1 PHE A 240      58.970  45.790  62.230  1.00  0.00           H
ATOM   3871  HB2 PHE A 240      57.380  46.720  62.590  1.00  0.00           H
ATOM   3872  CG  PHE A 240      58.250  47.460  60.820  1.00  0.00           C
ATOM   3873  CD1 PHE A 240      57.790  48.750  61.220  1.00  0.00           C
ATOM   3874  HD1 PHE A 240      57.300  48.890  62.170  1.00  0.00           H
ATOM   3875  CE1 PHE A 240      58.040  49.880  60.320  1.00  0.00           C
ATOM   3876  HE1 PHE A 240      57.650  50.850  60.560  1.00  0.00           H
ATOM   3877  CZ  PHE A 240      58.790  49.690  59.170  1.00  0.00           C
ATOM   3878  HZ  PHE A 240      58.960  50.540  58.520  1.00  0.00           H
ATOM   3879  CD2 PHE A 240      58.920  47.360  59.630  1.00  0.00           C
ATOM   3880  HD2 PHE A 240      59.370  46.430  59.330  1.00  0.00           H
ATOM   3881  CE2 PHE A 240      59.260  48.390  58.810  1.00  0.00           C
ATOM   3882  HE2 PHE A 240      59.720  48.230  57.850  1.00  0.00           H
ATOM   3883  C   PHE A 240      57.730  44.230  60.400  1.00  0.00           C
ATOM   3884  O   PHE A 240      57.670  44.170  59.170  1.00  0.00           O
ATOM   3885  N   VAL A 241      58.350  43.230  61.150  1.00  0.00           N
ATOM   3886  HN  VAL A 241      58.470  43.280  62.150  1.00  0.00           H
ATOM   3887  CA  VAL A 241      58.970  42.110  60.500  1.00  0.00           C
ATOM   3888  HA  VAL A 241      59.640  42.530  59.770  1.00  0.00           H
ATOM   3889  CB  VAL A 241      59.680  41.220  61.500  1.00  0.00           C
ATOM   3890  HB  VAL A 241      59.050  41.070  62.390  1.00  0.00           H
ATOM   3891  CG1 VAL A 241      60.200  39.870  60.950  1.00  0.00           C
ATOM   3892 HG11 VAL A 241      60.670  40.050  59.970  1.00  0.00           H
ATOM   3893 HG12 VAL A 241      59.320  39.200  60.820  1.00  0.00           H
ATOM   3894 HG13 VAL A 241      61.040  39.440  61.540  1.00  0.00           H
ATOM   3895  CG2 VAL A 241      60.980  41.940  61.890  1.00  0.00           C
ATOM   3896 HG21 VAL A 241      61.760  41.940  61.090  1.00  0.00           H
ATOM   3897 HG22 VAL A 241      61.370  41.470  62.820  1.00  0.00           H
ATOM   3898 HG23 VAL A 241      60.760  42.970  62.200  1.00  0.00           H
ATOM   3899  C   VAL A 241      58.030  41.260  59.610  1.00  0.00           C
ATOM   3900  O   VAL A 241      58.320  41.020  58.440  1.00  0.00           O
ATOM   3901  N   ILE A 242      56.890  40.760  60.180  1.00  0.00           N
ATOM   3902  HN  ILE A 242      56.630  40.890  61.130  1.00  0.00           H
ATOM   3903  CA  ILE A 242      55.960  40.060  59.400  1.00  0.00           C
ATOM   3904  HA  ILE A 242      56.520  39.360  58.810  1.00  0.00           H
ATOM   3905  CB  ILE A 242      54.960  39.250  60.320  1.00  0.00           C
ATOM   3906  HB  ILE A 242      54.320  39.910  60.950  1.00  0.00           H
ATOM   3907  CG2 ILE A 242      53.920  38.570  59.380  1.00  0.00           C
ATOM   3908 HG21 ILE A 242      54.350  37.950  58.560  1.00  0.00           H
ATOM   3909 HG22 ILE A 242      53.360  39.360  58.830  1.00  0.00           H
ATOM   3910 HG23 ILE A 242      53.190  37.980  59.960  1.00  0.00           H
ATOM   3911  CG1 ILE A 242      55.610  38.180  61.250  1.00  0.00           C
ATOM   3912 HG11 ILE A 242      54.870  37.860  62.020  1.00  0.00           H
ATOM   3913 HG12 ILE A 242      56.430  38.650  61.830  1.00  0.00           H
ATOM   3914  CD  ILE A 242      56.340  36.960  60.590  1.00  0.00           C
ATOM   3915  HD1 ILE A 242      57.010  37.330  59.780  1.00  0.00           H
ATOM   3916  HD2 ILE A 242      55.590  36.280  60.140  1.00  0.00           H
ATOM   3917  HD3 ILE A 242      57.050  36.380  61.200  1.00  0.00           H
ATOM   3918  C   ILE A 242      55.250  40.830  58.220  1.00  0.00           C
ATOM   3919  O   ILE A 242      55.270  40.280  57.130  1.00  0.00           O
ATOM   3920  N   CYS A 243      54.670  41.980  58.500  1.00  0.00           N
ATOM   3921  HN  CYS A 243      54.780  42.310  59.440  1.00  0.00           H
ATOM   3922  CA  CYS A 243      53.790  42.710  57.620  1.00  0.00           C
ATOM   3923  HA  CYS A 243      53.220  41.990  57.050  1.00  0.00           H
ATOM   3924  CB  CYS A 243      52.700  43.340  58.480  1.00  0.00           C
ATOM   3925  HB1 CYS A 243      51.980  43.720  57.720  1.00  0.00           H
ATOM   3926  HB2 CYS A 243      53.110  44.210  59.050  1.00  0.00           H
ATOM   3927  SG  CYS A 243      51.840  42.250  59.550  1.00  0.00           S
ATOM   3928  HG1 CYS A 243      52.410  42.450  60.730  1.00  0.00           H
ATOM   3929  C   CYS A 243      54.430  43.800  56.750  1.00  0.00           C
ATOM   3930  O   CYS A 243      53.940  44.070  55.660  1.00  0.00           O
ATOM   3931  N   PHE A 244      55.440  44.530  57.250  1.00  0.00           N
ATOM   3932  HN  PHE A 244      55.860  44.100  58.050  1.00  0.00           H
ATOM   3933  CA  PHE A 244      55.950  45.660  56.490  1.00  0.00           C
ATOM   3934  HA  PHE A 244      55.210  45.950  55.770  1.00  0.00           H
ATOM   3935  CB  PHE A 244      56.170  46.900  57.490  1.00  0.00           C
ATOM   3936  HB1 PHE A 244      56.660  47.750  56.960  1.00  0.00           H
ATOM   3937  HB2 PHE A 244      56.840  46.500  58.300  1.00  0.00           H
ATOM   3938  CG  PHE A 244      54.920  47.480  58.000  1.00  0.00           C
ATOM   3939  CD1 PHE A 244      54.710  47.910  59.320  1.00  0.00           C
ATOM   3940  HD1 PHE A 244      55.470  47.860  60.090  1.00  0.00           H
ATOM   3941  CE1 PHE A 244      53.510  48.500  59.660  1.00  0.00           C
ATOM   3942  HE1 PHE A 244      53.320  48.830  60.670  1.00  0.00           H
ATOM   3943  CZ  PHE A 244      52.500  48.720  58.780  1.00  0.00           C
ATOM   3944  HZ  PHE A 244      51.550  49.210  58.910  1.00  0.00           H
ATOM   3945  CD2 PHE A 244      53.890  47.700  57.010  1.00  0.00           C
ATOM   3946  HD2 PHE A 244      54.040  47.480  55.970  1.00  0.00           H
ATOM   3947  CE2 PHE A 244      52.680  48.280  57.380  1.00  0.00           C
ATOM   3948  HE2 PHE A 244      51.840  48.520  56.750  1.00  0.00           H
ATOM   3949  C   PHE A 244      57.230  45.440  55.760  1.00  0.00           C
ATOM   3950  O   PHE A 244      57.340  45.760  54.570  1.00  0.00           O
ATOM   3951  N   LEU A 245      58.240  44.980  56.490  1.00  0.00           N
ATOM   3952  HN  LEU A 245      57.980  44.860  57.450  1.00  0.00           H
ATOM   3953  CA  LEU A 245      59.610  44.810  56.070  1.00  0.00           C
ATOM   3954  HA  LEU A 245      60.060  45.750  55.820  1.00  0.00           H
ATOM   3955  CB  LEU A 245      60.410  44.170  57.200  1.00  0.00           C
ATOM   3956  HB1 LEU A 245      59.940  43.290  57.670  1.00  0.00           H
ATOM   3957  HB2 LEU A 245      60.530  44.920  58.010  1.00  0.00           H
ATOM   3958  CG  LEU A 245      61.850  43.760  56.790  1.00  0.00           C
ATOM   3959  HG  LEU A 245      61.750  43.060  55.930  1.00  0.00           H
ATOM   3960  CD1 LEU A 245      62.810  44.970  56.450  1.00  0.00           C
ATOM   3961 HD11 LEU A 245      62.490  45.580  55.580  1.00  0.00           H
ATOM   3962 HD12 LEU A 245      63.830  44.540  56.380  1.00  0.00           H
ATOM   3963 HD13 LEU A 245      62.760  45.630  57.340  1.00  0.00           H
ATOM   3964  CD2 LEU A 245      62.510  42.830  57.840  1.00  0.00           C
ATOM   3965 HD21 LEU A 245      61.910  41.930  58.110  1.00  0.00           H
ATOM   3966 HD22 LEU A 245      62.590  43.480  58.720  1.00  0.00           H
ATOM   3967 HD23 LEU A 245      63.530  42.530  57.490  1.00  0.00           H
ATOM   3968  C   LEU A 245      59.710  43.980  54.780  1.00  0.00           C
ATOM   3969  O   LEU A 245      60.500  44.390  53.910  1.00  0.00           O
ATOM   3970  N   PRO A 246      59.030  42.900  54.420  1.00  0.00           N
ATOM   3971  CD  PRO A 246      58.160  42.140  55.310  1.00  0.00           C
ATOM   3972  HD1 PRO A 246      57.100  42.440  55.190  1.00  0.00           H
ATOM   3973  HD2 PRO A 246      58.360  42.360  56.390  1.00  0.00           H
ATOM   3974  CA  PRO A 246      59.400  42.130  53.230  1.00  0.00           C
ATOM   3975  HA  PRO A 246      60.440  41.830  53.170  1.00  0.00           H
ATOM   3976  CB  PRO A 246      58.460  40.880  53.360  1.00  0.00           C
ATOM   3977  HB1 PRO A 246      58.980  40.000  52.910  1.00  0.00           H
ATOM   3978  HB2 PRO A 246      57.430  40.910  52.960  1.00  0.00           H
ATOM   3979  CG  PRO A 246      58.300  40.690  54.910  1.00  0.00           C
ATOM   3980  HG1 PRO A 246      57.410  40.130  55.280  1.00  0.00           H
ATOM   3981  HG2 PRO A 246      59.220  40.180  55.280  1.00  0.00           H
ATOM   3982  C   PRO A 246      58.970  42.750  51.910  1.00  0.00           C
ATOM   3983  O   PRO A 246      59.600  42.400  50.950  1.00  0.00           O
ATOM   3984  N   SER A 247      57.930  43.610  51.850  1.00  0.00           N
ATOM   3985  HN  SER A 247      57.350  43.800  52.630  1.00  0.00           H
ATOM   3986  CA  SER A 247      57.660  44.300  50.560  1.00  0.00           C
ATOM   3987  HA  SER A 247      57.710  43.560  49.790  1.00  0.00           H
ATOM   3988  CB  SER A 247      56.320  44.960  50.510  1.00  0.00           C
ATOM   3989  HB1 SER A 247      55.460  44.250  50.500  1.00  0.00           H
ATOM   3990  HB2 SER A 247      56.170  45.660  49.660  1.00  0.00           H
ATOM   3991  OG  SER A 247      56.120  45.730  51.710  1.00  0.00           O
ATOM   3992  HG1 SER A 247      55.990  45.060  52.380  1.00  0.00           H
ATOM   3993  C   SER A 247      58.720  45.300  50.100  1.00  0.00           C
ATOM   3994  O   SER A 247      59.160  45.360  48.950  1.00  0.00           O
ATOM   3995  N   VAL A 248      59.270  46.030  51.070  1.00  0.00           N
ATOM   3996  HN  VAL A 248      58.870  46.150  51.970  1.00  0.00           H
ATOM   3997  CA  VAL A 248      60.480  46.800  50.980  1.00  0.00           C
ATOM   3998  HA  VAL A 248      60.350  47.510  50.190  1.00  0.00           H
ATOM   3999  CB  VAL A 248      60.810  47.550  52.230  1.00  0.00           C
ATOM   4000  HB  VAL A 248      61.380  46.830  52.860  1.00  0.00           H
ATOM   4001  CG1 VAL A 248      61.790  48.740  52.020  1.00  0.00           C
ATOM   4002 HG11 VAL A 248      62.000  49.240  52.990  1.00  0.00           H
ATOM   4003 HG12 VAL A 248      61.440  49.590  51.410  1.00  0.00           H
ATOM   4004 HG13 VAL A 248      62.780  48.360  51.710  1.00  0.00           H
ATOM   4005  CG2 VAL A 248      59.510  47.910  52.980  1.00  0.00           C
ATOM   4006 HG21 VAL A 248      58.720  48.260  52.280  1.00  0.00           H
ATOM   4007 HG22 VAL A 248      59.720  48.730  53.700  1.00  0.00           H
ATOM   4008 HG23 VAL A 248      58.990  47.130  53.580  1.00  0.00           H
ATOM   4009  C   VAL A 248      61.750  45.960  50.560  1.00  0.00           C
ATOM   4010  O   VAL A 248      62.440  46.350  49.630  1.00  0.00           O
ATOM   4011  N   VAL A 249      61.940  44.800  51.130  1.00  0.00           N
ATOM   4012  HN  VAL A 249      61.290  44.470  51.820  1.00  0.00           H
ATOM   4013  CA  VAL A 249      63.090  43.890  50.780  1.00  0.00           C
ATOM   4014  HA  VAL A 249      63.960  44.520  50.830  1.00  0.00           H
ATOM   4015  CB  VAL A 249      63.210  42.960  51.930  1.00  0.00           C
ATOM   4016  HB  VAL A 249      62.210  42.560  52.210  1.00  0.00           H
ATOM   4017  CG1 VAL A 249      63.970  41.600  51.590  1.00  0.00           C
ATOM   4018 HG11 VAL A 249      64.890  41.930  51.060  1.00  0.00           H
ATOM   4019 HG12 VAL A 249      63.420  40.980  50.850  1.00  0.00           H
ATOM   4020 HG13 VAL A 249      64.190  40.930  52.440  1.00  0.00           H
ATOM   4021  CG2 VAL A 249      63.850  43.540  53.160  1.00  0.00           C
ATOM   4022 HG21 VAL A 249      63.150  44.240  53.670  1.00  0.00           H
ATOM   4023 HG22 VAL A 249      64.780  44.010  52.760  1.00  0.00           H
ATOM   4024 HG23 VAL A 249      64.080  42.700  53.860  1.00  0.00           H
ATOM   4025  C   VAL A 249      62.870  43.310  49.400  1.00  0.00           C
ATOM   4026  O   VAL A 249      63.790  43.350  48.600  1.00  0.00           O
ATOM   4027  N   VAL A 250      61.630  42.980  48.990  1.00  0.00           N
ATOM   4028  HN  VAL A 250      60.920  42.950  49.690  1.00  0.00           H
ATOM   4029  CA  VAL A 250      61.390  42.450  47.680  1.00  0.00           C
ATOM   4030  HA  VAL A 250      62.120  41.680  47.480  1.00  0.00           H
ATOM   4031  CB  VAL A 250      59.930  41.880  47.720  1.00  0.00           C
ATOM   4032  HB  VAL A 250      59.300  42.540  48.360  1.00  0.00           H
ATOM   4033  CG1 VAL A 250      59.380  41.630  46.280  1.00  0.00           C
ATOM   4034 HG11 VAL A 250      59.500  42.420  45.510  1.00  0.00           H
ATOM   4035 HG12 VAL A 250      58.320  41.280  46.280  1.00  0.00           H
ATOM   4036 HG13 VAL A 250      59.870  40.770  45.770  1.00  0.00           H
ATOM   4037  CG2 VAL A 250      59.890  40.480  48.410  1.00  0.00           C
ATOM   4038 HG21 VAL A 250      60.360  40.420  49.410  1.00  0.00           H
ATOM   4039 HG22 VAL A 250      60.440  39.740  47.790  1.00  0.00           H
ATOM   4040 HG23 VAL A 250      58.860  40.090  48.450  1.00  0.00           H
ATOM   4041  C   VAL A 250      61.570  43.490  46.620  1.00  0.00           C
ATOM   4042  O   VAL A 250      62.140  43.200  45.550  1.00  0.00           O
ATOM   4043  N   ARG A 251      61.160  44.810  46.970  1.00  0.00           N
ATOM   4044  HN  ARG A 251      60.440  44.900  47.650  1.00  0.00           H
ATOM   4045  CA  ARG A 251      61.460  45.960  46.130  1.00  0.00           C
ATOM   4046  HA  ARG A 251      61.180  45.710  45.110  1.00  0.00           H
ATOM   4047  CB  ARG A 251      60.590  47.250  46.310  1.00  0.00           C
ATOM   4048  HB1 ARG A 251      60.750  47.470  47.380  1.00  0.00           H
ATOM   4049  HB2 ARG A 251      59.550  46.880  46.150  1.00  0.00           H
ATOM   4050  CG  ARG A 251      60.920  48.520  45.470  1.00  0.00           C
ATOM   4051  HG1 ARG A 251      61.960  48.890  45.520  1.00  0.00           H
ATOM   4052  HG2 ARG A 251      60.270  49.300  45.930  1.00  0.00           H
ATOM   4053  CD  ARG A 251      60.630  48.250  43.950  1.00  0.00           C
ATOM   4054  HD1 ARG A 251      61.050  47.340  43.470  1.00  0.00           H
ATOM   4055  HD2 ARG A 251      60.990  49.120  43.340  1.00  0.00           H
ATOM   4056  NE  ARG A 251      59.140  48.250  43.760  1.00  0.00           N
ATOM   4057  HE  ARG A 251      58.640  48.740  44.470  1.00  0.00           H
ATOM   4058  CZ  ARG A 251      58.420  47.440  42.990  1.00  0.00           C
ATOM   4059  NH1 ARG A 251      58.900  46.810  41.960  1.00  0.00           N
ATOM   4060 HH11 ARG A 251      59.810  47.100  41.670  1.00  0.00           H
ATOM   4061 HH12 ARG A 251      58.230  46.530  41.280  1.00  0.00           H
ATOM   4062  NH2 ARG A 251      57.100  47.270  43.230  1.00  0.00           N
ATOM   4063 HH21 ARG A 251      56.640  47.790  43.940  1.00  0.00           H
ATOM   4064 HH22 ARG A 251      56.600  46.540  42.750  1.00  0.00           H
ATOM   4065  C   ARG A 251      62.940  46.280  45.870  1.00  0.00           C
ATOM   4066  O   ARG A 251      63.390  46.440  44.670  1.00  0.00           O
ATOM   4067  N   ILE A 252      63.760  46.220  46.910  1.00  0.00           N
ATOM   4068  HN  ILE A 252      63.350  46.250  47.820  1.00  0.00           H
ATOM   4069  CA  ILE A 252      65.230  46.210  46.670  1.00  0.00           C
ATOM   4070  HA  ILE A 252      65.450  47.170  46.240  1.00  0.00           H
ATOM   4071  CB  ILE A 252      65.980  46.310  48.000  1.00  0.00           C
ATOM   4072  HB  ILE A 252      65.660  45.440  48.610  1.00  0.00           H
ATOM   4073  CG2 ILE A 252      67.520  46.260  47.830  1.00  0.00           C
ATOM   4074 HG21 ILE A 252      67.960  46.290  48.850  1.00  0.00           H
ATOM   4075 HG22 ILE A 252      67.960  47.090  47.230  1.00  0.00           H
ATOM   4076 HG23 ILE A 252      67.870  45.240  47.550  1.00  0.00           H
ATOM   4077  CG1 ILE A 252      65.640  47.670  48.670  1.00  0.00           C
ATOM   4078 HG11 ILE A 252      64.570  47.880  48.510  1.00  0.00           H
ATOM   4079 HG12 ILE A 252      66.220  48.520  48.240  1.00  0.00           H
ATOM   4080  CD  ILE A 252      65.870  47.740  50.140  1.00  0.00           C
ATOM   4081  HD1 ILE A 252      65.450  48.690  50.520  1.00  0.00           H
ATOM   4082  HD2 ILE A 252      66.960  47.650  50.390  1.00  0.00           H
ATOM   4083  HD3 ILE A 252      65.260  46.960  50.640  1.00  0.00           H
ATOM   4084  C   ILE A 252      65.740  45.140  45.750  1.00  0.00           C
ATOM   4085  O   ILE A 252      66.580  45.390  44.920  1.00  0.00           O
ATOM   4086  N   ARG A 253      65.190  43.900  45.890  1.00  0.00           N
ATOM   4087  HN  ARG A 253      64.450  43.660  46.510  1.00  0.00           H
ATOM   4088  CA  ARG A 253      65.520  42.750  45.090  1.00  0.00           C
ATOM   4089  HA  ARG A 253      66.600  42.790  45.080  1.00  0.00           H
ATOM   4090  CB  ARG A 253      65.120  41.400  45.730  1.00  0.00           C
ATOM   4091  HB1 ARG A 253      64.020  41.380  45.930  1.00  0.00           H
ATOM   4092  HB2 ARG A 253      65.700  41.270  46.670  1.00  0.00           H
ATOM   4093  CG  ARG A 253      65.220  40.160  44.830  1.00  0.00           C
ATOM   4094  HG1 ARG A 253      64.450  40.380  44.060  1.00  0.00           H
ATOM   4095  HG2 ARG A 253      64.810  39.260  45.340  1.00  0.00           H
ATOM   4096  CD  ARG A 253      66.590  39.810  44.150  1.00  0.00           C
ATOM   4097  HD1 ARG A 253      67.240  39.530  45.010  1.00  0.00           H
ATOM   4098  HD2 ARG A 253      67.130  40.620  43.610  1.00  0.00           H
ATOM   4099  NE  ARG A 253      66.470  38.640  43.200  1.00  0.00           N
ATOM   4100  HE  ARG A 253      65.670  38.050  43.300  1.00  0.00           H
ATOM   4101  CZ  ARG A 253      67.440  38.180  42.480  1.00  0.00           C
ATOM   4102  NH1 ARG A 253      68.650  38.490  42.620  1.00  0.00           N
ATOM   4103 HH11 ARG A 253      69.050  38.870  43.440  1.00  0.00           H
ATOM   4104 HH12 ARG A 253      69.270  37.830  42.170  1.00  0.00           H
ATOM   4105  NH2 ARG A 253      67.200  37.190  41.670  1.00  0.00           N
ATOM   4106 HH21 ARG A 253      66.250  36.940  41.470  1.00  0.00           H
ATOM   4107 HH22 ARG A 253      67.890  37.030  40.960  1.00  0.00           H
ATOM   4108  C   ARG A 253      65.190  42.900  43.640  1.00  0.00           C
ATOM   4109  O   ARG A 253      65.900  42.490  42.750  1.00  0.00           O
ATOM   4110  N   ILE A 254      63.970  43.530  43.350  1.00  0.00           N
ATOM   4111  HN  ILE A 254      63.310  43.680  44.080  1.00  0.00           H
ATOM   4112  CA  ILE A 254      63.500  43.900  42.030  1.00  0.00           C
ATOM   4113  HA  ILE A 254      63.620  43.080  41.350  1.00  0.00           H
ATOM   4114  CB  ILE A 254      62.040  44.380  41.870  1.00  0.00           C
ATOM   4115  HB  ILE A 254      61.860  45.320  42.410  1.00  0.00           H
ATOM   4116  CG2 ILE A 254      61.750  44.710  40.360  1.00  0.00           C
ATOM   4117 HG21 ILE A 254      60.680  45.010  40.360  1.00  0.00           H
ATOM   4118 HG22 ILE A 254      61.710  43.870  39.630  1.00  0.00           H
ATOM   4119 HG23 ILE A 254      62.370  45.570  40.020  1.00  0.00           H
ATOM   4120  CG1 ILE A 254      61.050  43.270  42.360  1.00  0.00           C
ATOM   4121 HG11 ILE A 254      61.520  42.810  43.270  1.00  0.00           H
ATOM   4122 HG12 ILE A 254      60.910  42.570  41.520  1.00  0.00           H
ATOM   4123  CD  ILE A 254      59.650  43.650  42.940  1.00  0.00           C
ATOM   4124  HD1 ILE A 254      59.760  44.440  43.720  1.00  0.00           H
ATOM   4125  HD2 ILE A 254      59.300  42.730  43.450  1.00  0.00           H
ATOM   4126  HD3 ILE A 254      58.920  43.950  42.170  1.00  0.00           H
ATOM   4127  C   ILE A 254      64.380  44.890  41.330  1.00  0.00           C
ATOM   4128  O   ILE A 254      64.820  44.670  40.160  1.00  0.00           O
ATOM   4129  N   PHE A 255      64.700  46.030  41.980  1.00  0.00           N
ATOM   4130  HN  PHE A 255      64.140  46.230  42.780  1.00  0.00           H
ATOM   4131  CA  PHE A 255      65.750  46.930  41.440  1.00  0.00           C
ATOM   4132  HA  PHE A 255      65.460  47.300  40.470  1.00  0.00           H
ATOM   4133  CB  PHE A 255      65.850  48.170  42.390  1.00  0.00           C
ATOM   4134  HB1 PHE A 255      66.730  48.820  42.200  1.00  0.00           H
ATOM   4135  HB2 PHE A 255      66.040  47.850  43.440  1.00  0.00           H
ATOM   4136  CG  PHE A 255      64.590  49.020  42.430  1.00  0.00           C
ATOM   4137  CD1 PHE A 255      64.070  49.580  41.260  1.00  0.00           C
ATOM   4138  HD1 PHE A 255      64.400  49.400  40.250  1.00  0.00           H
ATOM   4139  CE1 PHE A 255      63.080  50.510  41.350  1.00  0.00           C
ATOM   4140  HE1 PHE A 255      62.710  50.890  40.410  1.00  0.00           H
ATOM   4141  CZ  PHE A 255      62.690  51.020  42.570  1.00  0.00           C
ATOM   4142  HZ  PHE A 255      62.080  51.910  42.500  1.00  0.00           H
ATOM   4143  CD2 PHE A 255      64.130  49.460  43.680  1.00  0.00           C
ATOM   4144  HD2 PHE A 255      64.500  48.970  44.560  1.00  0.00           H
ATOM   4145  CE2 PHE A 255      63.240  50.530  43.730  1.00  0.00           C
ATOM   4146  HE2 PHE A 255      63.020  50.920  44.720  1.00  0.00           H
ATOM   4147  C   PHE A 255      67.070  46.260  41.210  1.00  0.00           C
ATOM   4148  O   PHE A 255      67.710  46.560  40.180  1.00  0.00           O
ATOM   4149  N   TRP A 256      67.530  45.430  42.150  1.00  0.00           N
ATOM   4150  HN  TRP A 256      66.950  45.240  42.940  1.00  0.00           H
ATOM   4151  CA  TRP A 256      68.750  44.770  41.980  1.00  0.00           C
ATOM   4152  HA  TRP A 256      69.510  45.520  41.830  1.00  0.00           H
ATOM   4153  CB  TRP A 256      69.080  43.990  43.310  1.00  0.00           C
ATOM   4154  HB1 TRP A 256      68.270  43.230  43.390  1.00  0.00           H
ATOM   4155  HB2 TRP A 256      68.870  44.700  44.140  1.00  0.00           H
ATOM   4156  CG  TRP A 256      70.420  43.390  43.540  1.00  0.00           C
ATOM   4157  CD1 TRP A 256      71.300  42.640  42.780  1.00  0.00           C
ATOM   4158  HD1 TRP A 256      71.110  42.110  41.860  1.00  0.00           H
ATOM   4159  NE1 TRP A 256      72.500  42.460  43.500  1.00  0.00           N
ATOM   4160  HE1 TRP A 256      73.340  42.150  43.120  1.00  0.00           H
ATOM   4161  CE2 TRP A 256      72.390  43.100  44.730  1.00  0.00           C
ATOM   4162  CD2 TRP A 256      71.110  43.650  44.800  1.00  0.00           C
ATOM   4163  CE3 TRP A 256      70.770  44.430  46.000  1.00  0.00           C
ATOM   4164  HE3 TRP A 256      69.890  45.060  46.090  1.00  0.00           H
ATOM   4165  CZ3 TRP A 256      71.660  44.470  47.070  1.00  0.00           C
ATOM   4166  HZ3 TRP A 256      71.390  45.020  47.960  1.00  0.00           H
ATOM   4167  CZ2 TRP A 256      73.320  43.170  45.760  1.00  0.00           C
ATOM   4168  HZ2 TRP A 256      74.340  42.870  45.650  1.00  0.00           H
ATOM   4169  CH2 TRP A 256      72.840  43.840  46.950  1.00  0.00           C
ATOM   4170  HH2 TRP A 256      73.570  43.980  47.740  1.00  0.00           H
ATOM   4171  C   TRP A 256      68.730  43.860  40.820  1.00  0.00           C
ATOM   4172  O   TRP A 256      69.620  43.970  39.920  1.00  0.00           O
ATOM   4173  N   LEU A 257      67.680  43.020  40.640  1.00  0.00           N
ATOM   4174  HN  LEU A 257      66.930  43.050  41.300  1.00  0.00           H
ATOM   4175  CA  LEU A 257      67.570  42.190  39.550  1.00  0.00           C
ATOM   4176  HA  LEU A 257      68.520  41.680  39.550  1.00  0.00           H
ATOM   4177  CB  LEU A 257      66.340  41.180  39.770  1.00  0.00           C
ATOM   4178  HB1 LEU A 257      65.410  41.780  39.840  1.00  0.00           H
ATOM   4179  HB2 LEU A 257      66.420  40.690  40.770  1.00  0.00           H
ATOM   4180  CG  LEU A 257      66.100  40.070  38.670  1.00  0.00           C
ATOM   4181  HG  LEU A 257      65.970  40.550  37.670  1.00  0.00           H
ATOM   4182  CD1 LEU A 257      67.440  39.200  38.560  1.00  0.00           C
ATOM   4183 HD11 LEU A 257      67.760  38.980  39.590  1.00  0.00           H
ATOM   4184 HD12 LEU A 257      68.230  39.860  38.130  1.00  0.00           H
ATOM   4185 HD13 LEU A 257      67.320  38.280  37.960  1.00  0.00           H
ATOM   4186  CD2 LEU A 257      64.930  39.250  39.080  1.00  0.00           C
ATOM   4187 HD21 LEU A 257      63.970  39.820  39.100  1.00  0.00           H
ATOM   4188 HD22 LEU A 257      64.990  38.890  40.120  1.00  0.00           H
ATOM   4189 HD23 LEU A 257      64.850  38.390  38.390  1.00  0.00           H
ATOM   4190  C   LEU A 257      67.300  42.920  38.230  1.00  0.00           C
ATOM   4191  O   LEU A 257      67.800  42.400  37.240  1.00  0.00           O
ATOM   4192  N   LEU A 258      66.620  44.020  38.070  1.00  0.00           N
ATOM   4193  HN  LEU A 258      66.090  44.300  38.870  1.00  0.00           H
ATOM   4194  CA  LEU A 258      66.570  44.660  36.780  1.00  0.00           C
ATOM   4195  HA  LEU A 258      66.310  43.910  36.050  1.00  0.00           H
ATOM   4196  CB  LEU A 258      65.470  45.800  36.900  1.00  0.00           C
ATOM   4197  HB1 LEU A 258      65.760  46.370  37.820  1.00  0.00           H
ATOM   4198  HB2 LEU A 258      64.530  45.250  37.120  1.00  0.00           H
ATOM   4199  CG  LEU A 258      65.150  46.680  35.660  1.00  0.00           C
ATOM   4200  HG  LEU A 258      66.110  47.160  35.380  1.00  0.00           H
ATOM   4201  CD1 LEU A 258      64.820  45.820  34.400  1.00  0.00           C
ATOM   4202 HD11 LEU A 258      64.030  45.070  34.630  1.00  0.00           H
ATOM   4203 HD12 LEU A 258      65.660  45.190  34.060  1.00  0.00           H
ATOM   4204 HD13 LEU A 258      64.610  46.420  33.490  1.00  0.00           H
ATOM   4205  CD2 LEU A 258      64.200  47.820  35.920  1.00  0.00           C
ATOM   4206 HD21 LEU A 258      63.140  47.490  35.980  1.00  0.00           H
ATOM   4207 HD22 LEU A 258      64.270  48.740  35.300  1.00  0.00           H
ATOM   4208 HD23 LEU A 258      64.450  48.190  36.940  1.00  0.00           H
ATOM   4209  C   LEU A 258      67.900  45.420  36.470  1.00  0.00           C
ATOM   4210  O   LEU A 258      68.300  45.560  35.270  1.00  0.00           O
ATOM   4211  N   HSD A 259      68.610  45.850  37.490  1.00  0.00           N
ATOM   4212  HN  HSD A 259      68.280  45.720  38.420  1.00  0.00           H
ATOM   4213  CA  HSD A 259      69.930  46.260  37.170  1.00  0.00           C
ATOM   4214  HA  HSD A 259      69.870  47.010  36.400  1.00  0.00           H
ATOM   4215  CB  HSD A 259      70.640  46.880  38.420  1.00  0.00           C
ATOM   4216  HB1 HSD A 259      70.870  46.040  39.100  1.00  0.00           H
ATOM   4217  HB2 HSD A 259      69.880  47.590  38.770  1.00  0.00           H
ATOM   4218  ND1 HSD A 259      72.120  48.760  37.510  1.00  0.00           N
ATOM   4219  HD1 HSD A 259      71.420  49.330  37.060  1.00  0.00           H
ATOM   4220  CG  HSD A 259      72.040  47.520  38.140  1.00  0.00           C
ATOM   4221  CE1 HSD A 259      73.450  49.150  37.440  1.00  0.00           C
ATOM   4222  HE1 HSD A 259      73.740  50.070  36.940  1.00  0.00           H
ATOM   4223  NE2 HSD A 259      74.230  48.230  38.010  1.00  0.00           N
ATOM   4224  CD2 HSD A 259      73.330  47.220  38.370  1.00  0.00           C
ATOM   4225  HD2 HSD A 259      73.640  46.360  38.970  1.00  0.00           H
ATOM   4226  C   HSD A 259      70.860  45.210  36.620  1.00  0.00           C
ATOM   4227  O   HSD A 259      71.600  45.480  35.690  1.00  0.00           O
ATOM   4228  N   THR A 260      70.790  43.970  37.110  1.00  0.00           N
ATOM   4229  HN  THR A 260      70.190  43.750  37.880  1.00  0.00           H
ATOM   4230  CA  THR A 260      71.730  42.870  36.870  1.00  0.00           C
ATOM   4231  HA  THR A 260      72.600  43.230  36.340  1.00  0.00           H
ATOM   4232  CB  THR A 260      72.160  42.190  38.140  1.00  0.00           C
ATOM   4233  HB  THR A 260      72.860  41.320  38.050  1.00  0.00           H
ATOM   4234  OG1 THR A 260      71.050  41.810  38.950  1.00  0.00           O
ATOM   4235  HG1 THR A 260      70.650  42.610  39.320  1.00  0.00           H
ATOM   4236  CG2 THR A 260      72.930  43.230  39.030  1.00  0.00           C
ATOM   4237 HG21 THR A 260      72.230  43.900  39.570  1.00  0.00           H
ATOM   4238 HG22 THR A 260      73.660  43.820  38.440  1.00  0.00           H
ATOM   4239 HG23 THR A 260      73.420  42.710  39.880  1.00  0.00           H
ATOM   4240  C   THR A 260      71.020  41.880  35.960  1.00  0.00           C
ATOM   4241  O   THR A 260      71.380  40.710  35.890  1.00  0.00           O
ATOM   4242  N   SER A 261      69.930  42.370  35.250  1.00  0.00           N
ATOM   4243  HN  SER A 261      69.770  43.360  35.220  1.00  0.00           H
ATOM   4244  CA  SER A 261      69.420  41.600  34.100  1.00  0.00           C
ATOM   4245  HA  SER A 261      69.970  40.710  33.840  1.00  0.00           H
ATOM   4246  CB  SER A 261      67.930  41.100  34.250  1.00  0.00           C
ATOM   4247  HB1 SER A 261      67.590  40.560  33.330  1.00  0.00           H
ATOM   4248  HB2 SER A 261      67.200  41.890  34.480  1.00  0.00           H
ATOM   4249  OG  SER A 261      67.950  40.090  35.290  1.00  0.00           O
ATOM   4250  HG1 SER A 261      67.900  40.680  36.060  1.00  0.00           H
ATOM   4251  C   SER A 261      69.550  42.460  32.940  1.00  0.00           C
ATOM   4252  O   SER A 261      69.300  43.650  33.030  1.00  0.00           O
ATOM   4253  N   GLY A 262      70.000  42.010  31.740  1.00  0.00           N
ATOM   4254  HN  GLY A 262      70.520  41.160  31.720  1.00  0.00           H
ATOM   4255  CA  GLY A 262      70.020  42.750  30.490  1.00  0.00           C
ATOM   4256  HA1 GLY A 262      70.800  42.290  29.900  1.00  0.00           H
ATOM   4257  HA2 GLY A 262      70.150  43.800  30.740  1.00  0.00           H
ATOM   4258  C   GLY A 262      68.800  42.660  29.640  1.00  0.00           C
ATOM   4259  O   GLY A 262      68.740  43.490  28.700  1.00  0.00           O
ATOM   4260  N   THR A 263      67.830  41.710  29.870  1.00  0.00           N
ATOM   4261  HN  THR A 263      68.120  41.000  30.500  1.00  0.00           H
ATOM   4262  CA  THR A 263      66.620  41.520  29.070  1.00  0.00           C
ATOM   4263  HA  THR A 263      66.920  41.770  28.060  1.00  0.00           H
ATOM   4264  CB  THR A 263      66.060  40.150  29.120  1.00  0.00           C
ATOM   4265  HB  THR A 263      66.820  39.510  28.620  1.00  0.00           H
ATOM   4266  OG1 THR A 263      64.870  40.100  28.350  1.00  0.00           O
ATOM   4267  HG1 THR A 263      64.840  39.190  28.070  1.00  0.00           H
ATOM   4268  CG2 THR A 263      65.720  39.560  30.550  1.00  0.00           C
ATOM   4269 HG21 THR A 263      64.870  40.100  31.020  1.00  0.00           H
ATOM   4270 HG22 THR A 263      66.570  39.620  31.260  1.00  0.00           H
ATOM   4271 HG23 THR A 263      65.560  38.460  30.540  1.00  0.00           H
ATOM   4272  C   THR A 263      65.630  42.680  29.390  1.00  0.00           C
ATOM   4273  O   THR A 263      65.530  43.130  30.520  1.00  0.00           O
ATOM   4274  N   GLN A 264      64.850  43.170  28.340  1.00  0.00           N
ATOM   4275  HN  GLN A 264      64.980  42.670  27.480  1.00  0.00           H
ATOM   4276  CA  GLN A 264      63.830  44.190  28.470  1.00  0.00           C
ATOM   4277  HA  GLN A 264      63.950  44.960  29.220  1.00  0.00           H
ATOM   4278  CB  GLN A 264      63.870  45.140  27.280  1.00  0.00           C
ATOM   4279  HB1 GLN A 264      63.160  45.940  27.560  1.00  0.00           H
ATOM   4280  HB2 GLN A 264      63.470  44.600  26.400  1.00  0.00           H
ATOM   4281  CG  GLN A 264      65.290  45.710  26.970  1.00  0.00           C
ATOM   4282  HG1 GLN A 264      65.960  45.810  27.860  1.00  0.00           H
ATOM   4283  HG2 GLN A 264      65.210  46.730  26.520  1.00  0.00           H
ATOM   4284  CD  GLN A 264      66.090  45.080  25.730  1.00  0.00           C
ATOM   4285  OE1 GLN A 264      65.920  45.380  24.560  1.00  0.00           O
ATOM   4286  NE2 GLN A 264      67.110  44.300  26.090  1.00  0.00           N
ATOM   4287 HE21 GLN A 264      67.350  44.220  27.060  1.00  0.00           H
ATOM   4288 HE22 GLN A 264      67.820  44.170  25.400  1.00  0.00           H
ATOM   4289  C   GLN A 264      62.460  43.600  28.810  1.00  0.00           C
ATOM   4290  O   GLN A 264      61.490  44.280  29.100  1.00  0.00           O
ATOM   4291  N   ASN A 265      62.360  42.220  28.620  1.00  0.00           N
ATOM   4292  HN  ASN A 265      63.140  41.720  28.260  1.00  0.00           H
ATOM   4293  CA  ASN A 265      61.050  41.530  28.670  1.00  0.00           C
ATOM   4294  HA  ASN A 265      60.350  42.200  28.210  1.00  0.00           H
ATOM   4295  CB  ASN A 265      61.090  40.060  28.080  1.00  0.00           C
ATOM   4296  HB1 ASN A 265      61.750  39.370  28.640  1.00  0.00           H
ATOM   4297  HB2 ASN A 265      61.580  40.290  27.120  1.00  0.00           H
ATOM   4298  CG  ASN A 265      59.710  39.390  27.860  1.00  0.00           C
ATOM   4299  OD1 ASN A 265      58.730  39.600  28.590  1.00  0.00           O
ATOM   4300  ND2 ASN A 265      59.600  38.400  26.940  1.00  0.00           N
ATOM   4301 HD21 ASN A 265      58.700  38.020  26.700  1.00  0.00           H
ATOM   4302 HD22 ASN A 265      60.370  37.890  26.550  1.00  0.00           H
ATOM   4303  C   ASN A 265      60.560  41.520  30.150  1.00  0.00           C
ATOM   4304  O   ASN A 265      61.210  40.910  31.000  1.00  0.00           O
ATOM   4305  N   CYS A 266      59.390  42.030  30.330  1.00  0.00           N
ATOM   4306  HN  CYS A 266      58.950  42.610  29.640  1.00  0.00           H
ATOM   4307  CA  CYS A 266      58.690  42.070  31.610  1.00  0.00           C
ATOM   4308  HA  CYS A 266      59.370  42.560  32.300  1.00  0.00           H
ATOM   4309  CB  CYS A 266      57.470  42.980  31.530  1.00  0.00           C
ATOM   4310  HB1 CYS A 266      57.740  44.050  31.330  1.00  0.00           H
ATOM   4311  HB2 CYS A 266      57.060  43.210  32.530  1.00  0.00           H
ATOM   4312  SG  CYS A 266      56.250  42.360  30.380  1.00  0.00           S
ATOM   4313  C   CYS A 266      58.200  40.830  32.270  1.00  0.00           C
ATOM   4314  O   CYS A 266      57.790  40.880  33.430  1.00  0.00           O
ATOM   4315  N   GLU A 267      58.220  39.670  31.600  1.00  0.00           N
ATOM   4316  HN  GLU A 267      58.190  39.780  30.610  1.00  0.00           H
ATOM   4317  CA  GLU A 267      58.000  38.370  32.090  1.00  0.00           C
ATOM   4318  HA  GLU A 267      57.070  38.380  32.640  1.00  0.00           H
ATOM   4319  CB  GLU A 267      57.640  37.370  31.000  1.00  0.00           C
ATOM   4320  HB1 GLU A 267      57.400  36.440  31.560  1.00  0.00           H
ATOM   4321  HB2 GLU A 267      58.340  37.190  30.160  1.00  0.00           H
ATOM   4322  CG  GLU A 267      56.290  37.860  30.240  1.00  0.00           C
ATOM   4323  HG1 GLU A 267      56.540  38.850  29.790  1.00  0.00           H
ATOM   4324  HG2 GLU A 267      55.350  38.060  30.810  1.00  0.00           H
ATOM   4325  CD  GLU A 267      55.930  36.790  29.170  1.00  0.00           C
ATOM   4326  OE1 GLU A 267      55.910  35.570  29.510  1.00  0.00           O
ATOM   4327  OE2 GLU A 267      55.580  37.220  28.040  1.00  0.00           O
ATOM   4328  C   GLU A 267      59.060  37.830  32.990  1.00  0.00           C
ATOM   4329  O   GLU A 267      58.700  37.050  33.850  1.00  0.00           O
ATOM   4330  N   VAL A 268      60.320  38.230  32.870  1.00  0.00           N
ATOM   4331  HN  VAL A 268      60.590  38.820  32.120  1.00  0.00           H
ATOM   4332  CA  VAL A 268      61.430  37.840  33.700  1.00  0.00           C
ATOM   4333  HA  VAL A 268      61.440  36.760  33.700  1.00  0.00           H
ATOM   4334  CB  VAL A 268      62.710  38.290  33.030  1.00  0.00           C
ATOM   4335  HB  VAL A 268      62.520  39.340  32.710  1.00  0.00           H
ATOM   4336  CG1 VAL A 268      63.890  38.260  33.930  1.00  0.00           C
ATOM   4337 HG11 VAL A 268      64.120  37.380  34.560  1.00  0.00           H
ATOM   4338 HG12 VAL A 268      63.830  39.110  34.640  1.00  0.00           H
ATOM   4339 HG13 VAL A 268      64.860  38.400  33.400  1.00  0.00           H
ATOM   4340  CG2 VAL A 268      62.880  37.470  31.750  1.00  0.00           C
ATOM   4341 HG21 VAL A 268      63.070  36.420  32.060  1.00  0.00           H
ATOM   4342 HG22 VAL A 268      63.800  37.660  31.160  1.00  0.00           H
ATOM   4343 HG23 VAL A 268      61.990  37.510  31.070  1.00  0.00           H
ATOM   4344  C   VAL A 268      61.250  38.260  35.150  1.00  0.00           C
ATOM   4345  O   VAL A 268      61.610  37.610  36.070  1.00  0.00           O
ATOM   4346  N   TYR A 269      60.550  39.400  35.390  1.00  0.00           N
ATOM   4347  HN  TYR A 269      60.280  39.920  34.580  1.00  0.00           H
ATOM   4348  CA  TYR A 269      60.560  40.130  36.620  1.00  0.00           C
ATOM   4349  HA  TYR A 269      61.410  39.940  37.260  1.00  0.00           H
ATOM   4350  CB  TYR A 269      60.640  41.670  36.370  1.00  0.00           C
ATOM   4351  HB1 TYR A 269      60.470  42.330  37.240  1.00  0.00           H
ATOM   4352  HB2 TYR A 269      59.770  41.760  35.680  1.00  0.00           H
ATOM   4353  CG  TYR A 269      61.890  41.970  35.600  1.00  0.00           C
ATOM   4354  CD1 TYR A 269      61.760  42.550  34.340  1.00  0.00           C
ATOM   4355  HD1 TYR A 269      60.790  42.680  33.890  1.00  0.00           H
ATOM   4356  CE1 TYR A 269      62.810  42.700  33.510  1.00  0.00           C
ATOM   4357  HE1 TYR A 269      62.550  42.960  32.490  1.00  0.00           H
ATOM   4358  CZ  TYR A 269      64.170  42.390  33.920  1.00  0.00           C
ATOM   4359  OH  TYR A 269      65.360  42.450  33.150  1.00  0.00           O
ATOM   4360  HH  TYR A 269      65.160  42.260  32.230  1.00  0.00           H
ATOM   4361  CD2 TYR A 269      63.180  41.730  36.090  1.00  0.00           C
ATOM   4362  HD2 TYR A 269      63.220  41.150  36.990  1.00  0.00           H
ATOM   4363  CE2 TYR A 269      64.260  41.880  35.170  1.00  0.00           C
ATOM   4364  HE2 TYR A 269      65.190  41.490  35.530  1.00  0.00           H
ATOM   4365  C   TYR A 269      59.350  39.790  37.420  1.00  0.00           C
ATOM   4366  O   TYR A 269      59.210  40.140  38.580  1.00  0.00           O
ATOM   4367  N   ARG A 270      58.450  39.010  36.790  1.00  0.00           N
ATOM   4368  HN  ARG A 270      58.540  38.700  35.850  1.00  0.00           H
ATOM   4369  CA  ARG A 270      57.200  38.640  37.380  1.00  0.00           C
ATOM   4370  HA  ARG A 270      56.620  39.500  37.690  1.00  0.00           H
ATOM   4371  CB  ARG A 270      56.350  37.940  36.370  1.00  0.00           C
ATOM   4372  HB1 ARG A 270      56.850  36.950  36.240  1.00  0.00           H
ATOM   4373  HB2 ARG A 270      56.420  38.380  35.360  1.00  0.00           H
ATOM   4374  CG  ARG A 270      54.880  37.790  36.710  1.00  0.00           C
ATOM   4375  HG1 ARG A 270      54.700  37.120  37.570  1.00  0.00           H
ATOM   4376  HG2 ARG A 270      54.440  37.350  35.790  1.00  0.00           H
ATOM   4377  CD  ARG A 270      54.060  39.060  37.100  1.00  0.00           C
ATOM   4378  HD1 ARG A 270      54.130  39.790  36.260  1.00  0.00           H
ATOM   4379  HD2 ARG A 270      54.460  39.490  38.040  1.00  0.00           H
ATOM   4380  NE  ARG A 270      52.580  38.680  37.260  1.00  0.00           N
ATOM   4381  HE  ARG A 270      52.260  37.980  36.620  1.00  0.00           H
ATOM   4382  CZ  ARG A 270      51.730  39.370  37.930  1.00  0.00           C
ATOM   4383  NH1 ARG A 270      52.030  40.420  38.700  1.00  0.00           N
ATOM   4384 HH11 ARG A 270      52.920  40.870  38.720  1.00  0.00           H
ATOM   4385 HH12 ARG A 270      51.300  41.090  38.850  1.00  0.00           H
ATOM   4386  NH2 ARG A 270      50.500  39.000  37.890  1.00  0.00           N
ATOM   4387 HH21 ARG A 270      49.830  39.670  38.210  1.00  0.00           H
ATOM   4388 HH22 ARG A 270      50.310  38.180  37.350  1.00  0.00           H
ATOM   4389  C   ARG A 270      57.230  37.780  38.670  1.00  0.00           C
ATOM   4390  O   ARG A 270      56.400  38.020  39.550  1.00  0.00           O
ATOM   4391  N   SER A 271      58.240  36.860  38.870  1.00  0.00           N
ATOM   4392  HN  SER A 271      58.980  36.830  38.210  1.00  0.00           H
ATOM   4393  CA  SER A 271      58.080  36.110  40.110  1.00  0.00           C
ATOM   4394  HA  SER A 271      57.100  35.660  40.090  1.00  0.00           H
ATOM   4395  CB  SER A 271      59.110  34.940  40.260  1.00  0.00           C
ATOM   4396  HB1 SER A 271      60.170  35.270  40.140  1.00  0.00           H
ATOM   4397  HB2 SER A 271      59.030  34.320  39.340  1.00  0.00           H
ATOM   4398  OG  SER A 271      58.900  34.130  41.460  1.00  0.00           O
ATOM   4399  HG1 SER A 271      59.150  33.220  41.250  1.00  0.00           H
ATOM   4400  C   SER A 271      58.180  36.940  41.340  1.00  0.00           C
ATOM   4401  O   SER A 271      57.300  36.820  42.200  1.00  0.00           O
ATOM   4402  N   VAL A 272      59.200  37.810  41.400  1.00  0.00           N
ATOM   4403  HN  VAL A 272      59.730  37.910  40.560  1.00  0.00           H
ATOM   4404  CA  VAL A 272      59.490  38.630  42.570  1.00  0.00           C
ATOM   4405  HA  VAL A 272      59.460  37.910  43.390  1.00  0.00           H
ATOM   4406  CB  VAL A 272      60.890  39.060  42.410  1.00  0.00           C
ATOM   4407  HB  VAL A 272      61.470  38.110  42.360  1.00  0.00           H
ATOM   4408  CG1 VAL A 272      61.240  39.780  41.100  1.00  0.00           C
ATOM   4409 HG11 VAL A 272      61.090  39.130  40.210  1.00  0.00           H
ATOM   4410 HG12 VAL A 272      62.190  40.350  41.080  1.00  0.00           H
ATOM   4411 HG13 VAL A 272      60.520  40.600  40.950  1.00  0.00           H
ATOM   4412  CG2 VAL A 272      61.420  39.660  43.690  1.00  0.00           C
ATOM   4413 HG21 VAL A 272      62.520  39.560  43.630  1.00  0.00           H
ATOM   4414 HG22 VAL A 272      61.250  39.080  44.620  1.00  0.00           H
ATOM   4415 HG23 VAL A 272      61.140  40.740  43.750  1.00  0.00           H
ATOM   4416  C   VAL A 272      58.560  39.760  42.640  1.00  0.00           C
ATOM   4417  O   VAL A 272      58.240  40.230  43.710  1.00  0.00           O
ATOM   4418  N   ASP A 273      57.970  40.130  41.470  1.00  0.00           N
ATOM   4419  HN  ASP A 273      58.220  39.760  40.580  1.00  0.00           H
ATOM   4420  CA  ASP A 273      56.930  41.160  41.340  1.00  0.00           C
ATOM   4421  HA  ASP A 273      57.330  42.070  41.780  1.00  0.00           H
ATOM   4422  CB  ASP A 273      56.510  41.470  39.850  1.00  0.00           C
ATOM   4423  HB1 ASP A 273      56.460  40.560  39.230  1.00  0.00           H
ATOM   4424  HB2 ASP A 273      57.420  42.020  39.500  1.00  0.00           H
ATOM   4425  CG  ASP A 273      55.300  42.350  39.720  1.00  0.00           C
ATOM   4426  OD1 ASP A 273      54.350  41.930  39.010  1.00  0.00           O
ATOM   4427  OD2 ASP A 273      55.280  43.470  40.280  1.00  0.00           O
ATOM   4428  C   ASP A 273      55.660  40.670  42.150  1.00  0.00           C
ATOM   4429  O   ASP A 273      55.010  41.360  42.920  1.00  0.00           O
ATOM   4430  N   LEU A 274      55.380  39.410  41.930  1.00  0.00           N
ATOM   4431  HN  LEU A 274      55.890  38.780  41.340  1.00  0.00           H
ATOM   4432  CA  LEU A 274      54.210  38.810  42.520  1.00  0.00           C
ATOM   4433  HA  LEU A 274      53.400  39.530  42.490  1.00  0.00           H
ATOM   4434  CB  LEU A 274      54.020  37.340  41.970  1.00  0.00           C
ATOM   4435  HB1 LEU A 274      54.800  36.650  42.350  1.00  0.00           H
ATOM   4436  HB2 LEU A 274      54.200  37.340  40.870  1.00  0.00           H
ATOM   4437  CG  LEU A 274      52.560  36.760  42.080  1.00  0.00           C
ATOM   4438  HG  LEU A 274      52.260  36.810  43.140  1.00  0.00           H
ATOM   4439  CD1 LEU A 274      51.480  37.590  41.170  1.00  0.00           C
ATOM   4440 HD11 LEU A 274      50.470  37.100  41.220  1.00  0.00           H
ATOM   4441 HD12 LEU A 274      51.930  37.600  40.160  1.00  0.00           H
ATOM   4442 HD13 LEU A 274      51.250  38.600  41.570  1.00  0.00           H
ATOM   4443  CD2 LEU A 274      52.590  35.270  41.700  1.00  0.00           C
ATOM   4444 HD21 LEU A 274      53.170  35.150  40.770  1.00  0.00           H
ATOM   4445 HD22 LEU A 274      51.570  34.960  41.380  1.00  0.00           H
ATOM   4446 HD23 LEU A 274      53.110  34.670  42.480  1.00  0.00           H
ATOM   4447  C   LEU A 274      54.400  38.560  43.980  1.00  0.00           C
ATOM   4448  O   LEU A 274      53.480  38.740  44.800  1.00  0.00           O
ATOM   4449  N   ALA A 275      55.640  38.320  44.500  1.00  0.00           N
ATOM   4450  HN  ALA A 275      56.420  38.180  43.910  1.00  0.00           H
ATOM   4451  CA  ALA A 275      55.910  38.320  45.900  1.00  0.00           C
ATOM   4452  HA  ALA A 275      55.420  37.560  46.490  1.00  0.00           H
ATOM   4453  CB  ALA A 275      57.400  37.950  46.020  1.00  0.00           C
ATOM   4454  HB1 ALA A 275      57.440  37.070  45.350  1.00  0.00           H
ATOM   4455  HB2 ALA A 275      57.630  37.720  47.080  1.00  0.00           H
ATOM   4456  HB3 ALA A 275      58.170  38.690  45.700  1.00  0.00           H
ATOM   4457  C   ALA A 275      55.600  39.710  46.480  1.00  0.00           C
ATOM   4458  O   ALA A 275      55.050  39.910  47.530  1.00  0.00           O
ATOM   4459  N   PHE A 276      55.950  40.830  45.760  1.00  0.00           N
ATOM   4460  HN  PHE A 276      56.360  40.780  44.860  1.00  0.00           H
ATOM   4461  CA  PHE A 276      55.590  42.140  46.260  1.00  0.00           C
ATOM   4462  HA  PHE A 276      56.000  42.330  47.250  1.00  0.00           H
ATOM   4463  CB  PHE A 276      56.220  43.250  45.320  1.00  0.00           C
ATOM   4464  HB1 PHE A 276      55.810  43.320  44.280  1.00  0.00           H
ATOM   4465  HB2 PHE A 276      57.320  43.100  45.200  1.00  0.00           H
ATOM   4466  CG  PHE A 276      55.990  44.690  45.760  1.00  0.00           C
ATOM   4467  CD1 PHE A 276      56.950  45.260  46.620  1.00  0.00           C
ATOM   4468  HD1 PHE A 276      57.840  44.680  46.820  1.00  0.00           H
ATOM   4469  CE1 PHE A 276      56.760  46.550  47.140  1.00  0.00           C
ATOM   4470  HE1 PHE A 276      57.470  47.140  47.710  1.00  0.00           H
ATOM   4471  CZ  PHE A 276      55.540  47.220  46.820  1.00  0.00           C
ATOM   4472  HZ  PHE A 276      55.240  48.210  47.150  1.00  0.00           H
ATOM   4473  CD2 PHE A 276      54.820  45.430  45.350  1.00  0.00           C
ATOM   4474  HD2 PHE A 276      54.170  45.070  44.560  1.00  0.00           H
ATOM   4475  CE2 PHE A 276      54.670  46.650  45.880  1.00  0.00           C
ATOM   4476  HE2 PHE A 276      53.810  47.210  45.520  1.00  0.00           H
ATOM   4477  C   PHE A 276      54.120  42.470  46.410  1.00  0.00           C
ATOM   4478  O   PHE A 276      53.660  42.980  47.430  1.00  0.00           O
ATOM   4479  N   PHE A 277      53.290  42.120  45.420  1.00  0.00           N
ATOM   4480  HN  PHE A 277      53.600  41.600  44.630  1.00  0.00           H
ATOM   4481  CA  PHE A 277      51.850  42.210  45.560  1.00  0.00           C
ATOM   4482  HA  PHE A 277      51.600  43.240  45.750  1.00  0.00           H
ATOM   4483  CB  PHE A 277      51.150  41.970  44.130  1.00  0.00           C
ATOM   4484  HB1 PHE A 277      51.710  41.220  43.530  1.00  0.00           H
ATOM   4485  HB2 PHE A 277      51.300  42.980  43.680  1.00  0.00           H
ATOM   4486  CG  PHE A 277      49.700  41.610  44.110  1.00  0.00           C
ATOM   4487  CD1 PHE A 277      49.260  40.540  43.180  1.00  0.00           C
ATOM   4488  HD1 PHE A 277      50.030  39.910  42.790  1.00  0.00           H
ATOM   4489  CE1 PHE A 277      47.910  40.320  42.980  1.00  0.00           C
ATOM   4490  HE1 PHE A 277      47.550  39.490  42.380  1.00  0.00           H
ATOM   4491  CZ  PHE A 277      46.910  41.180  43.590  1.00  0.00           C
ATOM   4492  HZ  PHE A 277      45.860  41.000  43.360  1.00  0.00           H
ATOM   4493  CD2 PHE A 277      48.710  42.360  44.720  1.00  0.00           C
ATOM   4494  HD2 PHE A 277      48.940  43.150  45.430  1.00  0.00           H
ATOM   4495  CE2 PHE A 277      47.350  42.160  44.510  1.00  0.00           C
ATOM   4496  HE2 PHE A 277      46.760  42.820  45.120  1.00  0.00           H
ATOM   4497  C   PHE A 277      51.260  41.380  46.690  1.00  0.00           C
ATOM   4498  O   PHE A 277      50.420  41.920  47.440  1.00  0.00           O
ATOM   4499  N   ILE A 278      51.580  40.110  46.730  1.00  0.00           N
ATOM   4500  HN  ILE A 278      52.100  39.710  45.970  1.00  0.00           H
ATOM   4501  CA  ILE A 278      51.060  39.310  47.810  1.00  0.00           C
ATOM   4502  HA  ILE A 278      49.980  39.280  47.830  1.00  0.00           H
ATOM   4503  CB  ILE A 278      51.350  37.880  47.500  1.00  0.00           C
ATOM   4504  HB  ILE A 278      52.440  37.850  47.250  1.00  0.00           H
ATOM   4505  CG2 ILE A 278      50.990  36.960  48.740  1.00  0.00           C
ATOM   4506 HG21 ILE A 278      51.740  37.220  49.510  1.00  0.00           H
ATOM   4507 HG22 ILE A 278      51.230  35.960  48.340  1.00  0.00           H
ATOM   4508 HG23 ILE A 278      49.920  37.160  48.960  1.00  0.00           H
ATOM   4509  CG1 ILE A 278      50.550  37.370  46.260  1.00  0.00           C
ATOM   4510 HG11 ILE A 278      50.490  36.260  46.180  1.00  0.00           H
ATOM   4511 HG12 ILE A 278      51.120  37.840  45.420  1.00  0.00           H
ATOM   4512  CD  ILE A 278      49.110  37.830  46.030  1.00  0.00           C
ATOM   4513  HD1 ILE A 278      48.540  37.670  46.980  1.00  0.00           H
ATOM   4514  HD2 ILE A 278      48.670  37.320  45.140  1.00  0.00           H
ATOM   4515  HD3 ILE A 278      48.930  38.930  45.930  1.00  0.00           H
ATOM   4516  C   ILE A 278      51.520  39.760  49.210  1.00  0.00           C
ATOM   4517  O   ILE A 278      50.740  39.890  50.140  1.00  0.00           O
ATOM   4518  N   THR A 279      52.840  40.040  49.340  1.00  0.00           N
ATOM   4519  HN  THR A 279      53.420  39.970  48.520  1.00  0.00           H
ATOM   4520  CA  THR A 279      53.490  40.570  50.580  1.00  0.00           C
ATOM   4521  HA  THR A 279      53.160  39.910  51.360  1.00  0.00           H
ATOM   4522  CB  THR A 279      55.010  40.500  50.670  1.00  0.00           C
ATOM   4523  HB  THR A 279      55.330  40.820  51.680  1.00  0.00           H
ATOM   4524  OG1 THR A 279      55.660  41.290  49.660  1.00  0.00           O
ATOM   4525  HG1 THR A 279      55.570  40.720  48.890  1.00  0.00           H
ATOM   4526  CG2 THR A 279      55.430  39.020  50.580  1.00  0.00           C
ATOM   4527 HG21 THR A 279      54.900  38.270  51.200  1.00  0.00           H
ATOM   4528 HG22 THR A 279      56.510  39.050  50.830  1.00  0.00           H
ATOM   4529 HG23 THR A 279      55.350  38.640  49.540  1.00  0.00           H
ATOM   4530  C   THR A 279      53.100  41.970  50.940  1.00  0.00           C
ATOM   4531  O   THR A 279      52.990  42.380  52.050  1.00  0.00           O
ATOM   4532  N   LEU A 280      52.930  42.820  49.990  1.00  0.00           N
ATOM   4533  HN  LEU A 280      53.160  42.630  49.040  1.00  0.00           H
ATOM   4534  CA  LEU A 280      52.320  44.140  50.300  1.00  0.00           C
ATOM   4535  HA  LEU A 280      52.900  44.720  51.000  1.00  0.00           H
ATOM   4536  CB  LEU A 280      52.350  45.060  49.090  1.00  0.00           C
ATOM   4537  HB1 LEU A 280      52.090  44.540  48.140  1.00  0.00           H
ATOM   4538  HB2 LEU A 280      53.310  45.570  48.890  1.00  0.00           H
ATOM   4539  CG  LEU A 280      51.490  46.380  49.400  1.00  0.00           C
ATOM   4540  HG  LEU A 280      50.410  46.190  49.580  1.00  0.00           H
ATOM   4541  CD1 LEU A 280      52.080  47.290  50.500  1.00  0.00           C
ATOM   4542 HD11 LEU A 280      51.490  48.220  50.560  1.00  0.00           H
ATOM   4543 HD12 LEU A 280      53.180  47.420  50.480  1.00  0.00           H
ATOM   4544 HD13 LEU A 280      51.950  46.790  51.480  1.00  0.00           H
ATOM   4545  CD2 LEU A 280      51.380  47.230  48.110  1.00  0.00           C
ATOM   4546 HD21 LEU A 280      52.310  47.770  47.870  1.00  0.00           H
ATOM   4547 HD22 LEU A 280      50.620  48.040  48.250  1.00  0.00           H
ATOM   4548 HD23 LEU A 280      51.180  46.640  47.190  1.00  0.00           H
ATOM   4549  C   LEU A 280      50.840  43.930  50.850  1.00  0.00           C
ATOM   4550  O   LEU A 280      50.450  44.440  51.890  1.00  0.00           O
ATOM   4551  N   SER A 281      50.010  43.130  50.220  1.00  0.00           N
ATOM   4552  HN  SER A 281      50.290  42.850  49.310  1.00  0.00           H
ATOM   4553  CA  SER A 281      48.630  42.880  50.630  1.00  0.00           C
ATOM   4554  HA  SER A 281      48.170  43.860  50.700  1.00  0.00           H
ATOM   4555  CB  SER A 281      47.900  42.060  49.520  1.00  0.00           C
ATOM   4556  HB1 SER A 281      46.810  42.040  49.780  1.00  0.00           H
ATOM   4557  HB2 SER A 281      48.340  41.030  49.550  1.00  0.00           H
ATOM   4558  OG  SER A 281      47.990  42.600  48.200  1.00  0.00           O
ATOM   4559  HG1 SER A 281      48.820  42.260  47.870  1.00  0.00           H
ATOM   4560  C   SER A 281      48.480  42.140  51.910  1.00  0.00           C
ATOM   4561  O   SER A 281      47.370  41.770  52.420  1.00  0.00           O
ATOM   4562  N   PHE A 282      49.580  41.860  52.650  1.00  0.00           N
ATOM   4563  HN  PHE A 282      50.470  41.870  52.210  1.00  0.00           H
ATOM   4564  CA  PHE A 282      49.590  41.610  54.060  1.00  0.00           C
ATOM   4565  HA  PHE A 282      48.880  40.790  54.160  1.00  0.00           H
ATOM   4566  CB  PHE A 282      51.080  41.360  54.560  1.00  0.00           C
ATOM   4567  HB1 PHE A 282      51.250  41.430  55.660  1.00  0.00           H
ATOM   4568  HB2 PHE A 282      51.830  42.080  54.140  1.00  0.00           H
ATOM   4569  CG  PHE A 282      51.670  40.020  54.200  1.00  0.00           C
ATOM   4570  CD1 PHE A 282      52.940  39.730  54.740  1.00  0.00           C
ATOM   4571  HD1 PHE A 282      53.410  40.500  55.340  1.00  0.00           H
ATOM   4572  CE1 PHE A 282      53.730  38.590  54.280  1.00  0.00           C
ATOM   4573  HE1 PHE A 282      54.760  38.510  54.600  1.00  0.00           H
ATOM   4574  CZ  PHE A 282      53.120  37.750  53.380  1.00  0.00           C
ATOM   4575  HZ  PHE A 282      53.750  36.900  53.170  1.00  0.00           H
ATOM   4576  CD2 PHE A 282      51.170  39.130  53.210  1.00  0.00           C
ATOM   4577  HD2 PHE A 282      50.210  39.290  52.740  1.00  0.00           H
ATOM   4578  CE2 PHE A 282      51.810  37.970  52.890  1.00  0.00           C
ATOM   4579  HE2 PHE A 282      51.320  37.380  52.140  1.00  0.00           H
ATOM   4580  C   PHE A 282      49.130  42.770  54.920  1.00  0.00           C
ATOM   4581  O   PHE A 282      48.530  42.530  55.990  1.00  0.00           O
ATOM   4582  N   THR A 283      49.360  44.000  54.430  1.00  0.00           N
ATOM   4583  HN  THR A 283      49.700  44.020  53.490  1.00  0.00           H
ATOM   4584  CA  THR A 283      48.910  45.240  55.060  1.00  0.00           C
ATOM   4585  HA  THR A 283      49.480  45.320  55.980  1.00  0.00           H
ATOM   4586  CB  THR A 283      49.220  46.540  54.280  1.00  0.00           C
ATOM   4587  HB  THR A 283      48.700  47.460  54.660  1.00  0.00           H
ATOM   4588  OG1 THR A 283      48.950  46.470  52.950  1.00  0.00           O
ATOM   4589  HG1 THR A 283      49.520  45.770  52.610  1.00  0.00           H
ATOM   4590  CG2 THR A 283      50.680  46.850  54.390  1.00  0.00           C
ATOM   4591 HG21 THR A 283      51.020  47.030  55.420  1.00  0.00           H
ATOM   4592 HG22 THR A 283      51.010  47.770  53.840  1.00  0.00           H
ATOM   4593 HG23 THR A 283      51.330  46.040  54.020  1.00  0.00           H
ATOM   4594  C   THR A 283      47.430  45.230  55.430  1.00  0.00           C
ATOM   4595  O   THR A 283      47.010  45.670  56.490  1.00  0.00           O
ATOM   4596  N   TYR A 284      46.560  44.710  54.460  1.00  0.00           N
ATOM   4597  HN  TYR A 284      46.820  44.500  53.520  1.00  0.00           H
ATOM   4598  CA  TYR A 284      45.170  44.660  54.830  1.00  0.00           C
ATOM   4599  HA  TYR A 284      44.880  45.690  54.990  1.00  0.00           H
ATOM   4600  CB  TYR A 284      44.410  44.130  53.560  1.00  0.00           C
ATOM   4601  HB1 TYR A 284      43.330  44.080  53.790  1.00  0.00           H
ATOM   4602  HB2 TYR A 284      44.650  43.050  53.470  1.00  0.00           H
ATOM   4603  CG  TYR A 284      44.640  44.890  52.260  1.00  0.00           C
ATOM   4604  CD1 TYR A 284      44.620  44.170  51.050  1.00  0.00           C
ATOM   4605  HD1 TYR A 284      44.440  43.110  51.060  1.00  0.00           H
ATOM   4606  CE1 TYR A 284      44.810  44.790  49.810  1.00  0.00           C
ATOM   4607  HE1 TYR A 284      44.880  44.240  48.880  1.00  0.00           H
ATOM   4608  CZ  TYR A 284      44.860  46.180  49.750  1.00  0.00           C
ATOM   4609  OH  TYR A 284      45.050  46.890  48.530  1.00  0.00           O
ATOM   4610  HH  TYR A 284      45.270  47.820  48.640  1.00  0.00           H
ATOM   4611  CD2 TYR A 284      44.790  46.370  52.170  1.00  0.00           C
ATOM   4612  HD2 TYR A 284      44.850  47.000  53.050  1.00  0.00           H
ATOM   4613  CE2 TYR A 284      44.740  46.940  50.910  1.00  0.00           C
ATOM   4614  HE2 TYR A 284      44.780  48.010  50.810  1.00  0.00           H
ATOM   4615  C   TYR A 284      44.780  43.840  56.030  1.00  0.00           C
ATOM   4616  O   TYR A 284      44.140  44.360  56.940  1.00  0.00           O
ATOM   4617  N   MET A 285      45.350  42.630  56.110  1.00  0.00           N
ATOM   4618  HN  MET A 285      45.870  42.190  55.380  1.00  0.00           H
ATOM   4619  CA  MET A 285      45.160  41.760  57.280  1.00  0.00           C
ATOM   4620  HA  MET A 285      44.080  41.690  57.370  1.00  0.00           H
ATOM   4621  CB  MET A 285      45.730  40.320  57.130  1.00  0.00           C
ATOM   4622  HB1 MET A 285      46.830  40.370  57.110  1.00  0.00           H
ATOM   4623  HB2 MET A 285      45.430  39.820  56.180  1.00  0.00           H
ATOM   4624  CG  MET A 285      45.200  39.440  58.300  1.00  0.00           C
ATOM   4625  HG1 MET A 285      45.630  39.790  59.260  1.00  0.00           H
ATOM   4626  HG2 MET A 285      45.660  38.420  58.300  1.00  0.00           H
ATOM   4627  SD  MET A 285      43.410  39.180  58.640  1.00  0.00           S
ATOM   4628  CE  MET A 285      43.050  38.050  57.220  1.00  0.00           C
ATOM   4629  HE1 MET A 285      42.820  38.540  56.240  1.00  0.00           H
ATOM   4630  HE2 MET A 285      42.130  37.490  57.520  1.00  0.00           H
ATOM   4631  HE3 MET A 285      43.920  37.350  57.130  1.00  0.00           H
ATOM   4632  C   MET A 285      45.690  42.380  58.540  1.00  0.00           C
ATOM   4633  O   MET A 285      45.020  42.380  59.580  1.00  0.00           O
ATOM   4634  N   ASN A 286      46.850  43.010  58.420  1.00  0.00           N
ATOM   4635  HN  ASN A 286      47.260  42.860  57.530  1.00  0.00           H
ATOM   4636  CA  ASN A 286      47.430  43.860  59.480  1.00  0.00           C
ATOM   4637  HA  ASN A 286      47.680  43.170  60.260  1.00  0.00           H
ATOM   4638  CB  ASN A 286      48.810  44.360  58.960  1.00  0.00           C
ATOM   4639  HB1 ASN A 286      48.760  45.000  58.050  1.00  0.00           H
ATOM   4640  HB2 ASN A 286      49.360  43.470  58.610  1.00  0.00           H
ATOM   4641  CG  ASN A 286      49.730  44.920  59.980  1.00  0.00           C
ATOM   4642  OD1 ASN A 286      49.640  44.690  61.190  1.00  0.00           O
ATOM   4643  ND2 ASN A 286      50.760  45.710  59.470  1.00  0.00           N
ATOM   4644 HD21 ASN A 286      50.600  46.190  58.610  1.00  0.00           H
ATOM   4645 HD22 ASN A 286      51.370  46.080  60.180  1.00  0.00           H
ATOM   4646  C   ASN A 286      46.610  45.040  60.070  1.00  0.00           C
ATOM   4647  O   ASN A 286      46.600  45.220  61.290  1.00  0.00           O
ATOM   4648  N   SER A 287      46.030  45.860  59.190  1.00  0.00           N
ATOM   4649  HN  SER A 287      46.130  45.650  58.220  1.00  0.00           H
ATOM   4650  CA  SER A 287      45.360  47.110  59.570  1.00  0.00           C
ATOM   4651  HA  SER A 287      46.060  47.720  60.110  1.00  0.00           H
ATOM   4652  CB  SER A 287      44.990  48.090  58.450  1.00  0.00           C
ATOM   4653  HB1 SER A 287      45.860  48.580  57.970  1.00  0.00           H
ATOM   4654  HB2 SER A 287      44.410  48.940  58.860  1.00  0.00           H
ATOM   4655  OG  SER A 287      44.140  47.430  57.510  1.00  0.00           O
ATOM   4656  HG1 SER A 287      44.720  46.790  57.090  1.00  0.00           H
ATOM   4657  C   SER A 287      44.230  46.860  60.450  1.00  0.00           C
ATOM   4658  O   SER A 287      43.960  47.640  61.430  1.00  0.00           O
ATOM   4659  N   MET A 288      43.410  45.870  60.090  1.00  0.00           N
ATOM   4660  HN  MET A 288      43.430  45.600  59.140  1.00  0.00           H
ATOM   4661  CA  MET A 288      42.290  45.450  60.910  1.00  0.00           C
ATOM   4662  HA  MET A 288      41.660  46.340  60.960  1.00  0.00           H
ATOM   4663  CB  MET A 288      41.370  44.350  60.140  1.00  0.00           C
ATOM   4664  HB1 MET A 288      40.590  44.170  60.910  1.00  0.00           H
ATOM   4665  HB2 MET A 288      41.910  43.410  59.960  1.00  0.00           H
ATOM   4666  CG  MET A 288      40.800  45.100  58.970  1.00  0.00           C
ATOM   4667  HG1 MET A 288      41.660  45.400  58.330  1.00  0.00           H
ATOM   4668  HG2 MET A 288      40.180  45.940  59.350  1.00  0.00           H
ATOM   4669  SD  MET A 288      39.760  44.010  58.070  1.00  0.00           S
ATOM   4670  CE  MET A 288      39.420  44.980  56.560  1.00  0.00           C
ATOM   4671  HE1 MET A 288      38.830  45.880  56.830  1.00  0.00           H
ATOM   4672  HE2 MET A 288      38.780  44.370  55.890  1.00  0.00           H
ATOM   4673  HE3 MET A 288      40.350  45.320  56.050  1.00  0.00           H
ATOM   4674  C   MET A 288      42.600  45.180  62.450  1.00  0.00           C
ATOM   4675  O   MET A 288      41.990  45.690  63.440  1.00  0.00           O
ATOM   4676  N   LEU A 289      43.630  44.360  62.740  1.00  0.00           N
ATOM   4677  HN  LEU A 289      44.040  43.910  61.960  1.00  0.00           H
ATOM   4678  CA  LEU A 289      44.090  44.010  64.060  1.00  0.00           C
ATOM   4679  HA  LEU A 289      43.280  43.810  64.750  1.00  0.00           H
ATOM   4680  CB  LEU A 289      44.810  42.690  63.990  1.00  0.00           C
ATOM   4681  HB1 LEU A 289      45.470  42.460  64.840  1.00  0.00           H
ATOM   4682  HB2 LEU A 289      45.490  42.590  63.120  1.00  0.00           H
ATOM   4683  CG  LEU A 289      43.900  41.450  63.920  1.00  0.00           C
ATOM   4684  HG  LEU A 289      42.930  41.780  63.500  1.00  0.00           H
ATOM   4685  CD1 LEU A 289      44.460  40.360  62.980  1.00  0.00           C
ATOM   4686 HD11 LEU A 289      45.460  40.120  63.420  1.00  0.00           H
ATOM   4687 HD12 LEU A 289      44.710  40.700  61.950  1.00  0.00           H
ATOM   4688 HD13 LEU A 289      43.870  39.430  62.990  1.00  0.00           H
ATOM   4689  CD2 LEU A 289      43.510  41.040  65.330  1.00  0.00           C
ATOM   4690 HD21 LEU A 289      42.560  40.470  65.350  1.00  0.00           H
ATOM   4691 HD22 LEU A 289      43.440  41.950  65.960  1.00  0.00           H
ATOM   4692 HD23 LEU A 289      44.260  40.410  65.850  1.00  0.00           H
ATOM   4693  C   LEU A 289      45.000  45.010  64.720  1.00  0.00           C
ATOM   4694  O   LEU A 289      45.190  44.860  65.890  1.00  0.00           O
ATOM   4695  N   ASP A 290      45.580  46.070  64.120  1.00  0.00           N
ATOM   4696  HN  ASP A 290      45.390  46.050  63.130  1.00  0.00           H
ATOM   4697  CA  ASP A 290      46.370  47.040  64.790  1.00  0.00           C
ATOM   4698  HA  ASP A 290      47.100  46.510  65.390  1.00  0.00           H
ATOM   4699  CB  ASP A 290      47.100  47.940  63.750  1.00  0.00           C
ATOM   4700  HB1 ASP A 290      47.730  48.710  64.250  1.00  0.00           H
ATOM   4701  HB2 ASP A 290      46.370  48.520  63.150  1.00  0.00           H
ATOM   4702  CG  ASP A 290      48.040  47.160  62.770  1.00  0.00           C
ATOM   4703  OD1 ASP A 290      48.320  47.440  61.630  1.00  0.00           O
ATOM   4704  OD2 ASP A 290      48.620  46.040  63.400  1.00  0.00           O
ATOM   4705  HD2 ASP A 290      49.220  45.590  62.800  1.00  0.00           H
ATOM   4706  C   ASP A 290      45.650  47.910  65.900  1.00  0.00           C
ATOM   4707  O   ASP A 290      46.290  48.030  66.990  1.00  0.00           O
ATOM   4708  N   PRO A 291      44.450  48.510  65.800  1.00  0.00           N
ATOM   4709  CD  PRO A 291      43.670  48.710  64.600  1.00  0.00           C
ATOM   4710  HD1 PRO A 291      43.610  47.730  64.080  1.00  0.00           H
ATOM   4711  HD2 PRO A 291      44.170  49.510  64.000  1.00  0.00           H
ATOM   4712  CA  PRO A 291      43.620  48.930  66.990  1.00  0.00           C
ATOM   4713  HA  PRO A 291      44.180  49.580  67.640  1.00  0.00           H
ATOM   4714  CB  PRO A 291      42.410  49.660  66.390  1.00  0.00           C
ATOM   4715  HB1 PRO A 291      42.760  50.710  66.280  1.00  0.00           H
ATOM   4716  HB2 PRO A 291      41.460  49.630  66.960  1.00  0.00           H
ATOM   4717  CG  PRO A 291      42.250  49.110  64.990  1.00  0.00           C
ATOM   4718  HG1 PRO A 291      41.580  48.230  65.020  1.00  0.00           H
ATOM   4719  HG2 PRO A 291      41.870  49.780  64.190  1.00  0.00           H
ATOM   4720  C   PRO A 291      43.320  47.830  67.980  1.00  0.00           C
ATOM   4721  O   PRO A 291      43.310  48.180  69.120  1.00  0.00           O
ATOM   4722  N   VAL A 292      43.180  46.590  67.570  1.00  0.00           N
ATOM   4723  HN  VAL A 292      43.140  46.390  66.590  1.00  0.00           H
ATOM   4724  CA  VAL A 292      42.850  45.440  68.400  1.00  0.00           C
ATOM   4725  HA  VAL A 292      42.220  45.700  69.230  1.00  0.00           H
ATOM   4726  CB  VAL A 292      42.360  44.190  67.610  1.00  0.00           C
ATOM   4727  HB  VAL A 292      43.100  43.730  66.930  1.00  0.00           H
ATOM   4728  CG1 VAL A 292      41.940  43.050  68.660  1.00  0.00           C
ATOM   4729 HG11 VAL A 292      41.220  43.490  69.380  1.00  0.00           H
ATOM   4730 HG12 VAL A 292      42.810  42.660  69.230  1.00  0.00           H
ATOM   4731 HG13 VAL A 292      41.500  42.230  68.050  1.00  0.00           H
ATOM   4732  CG2 VAL A 292      41.180  44.600  66.700  1.00  0.00           C
ATOM   4733 HG21 VAL A 292      41.440  45.430  66.010  1.00  0.00           H
ATOM   4734 HG22 VAL A 292      40.320  44.980  67.300  1.00  0.00           H
ATOM   4735 HG23 VAL A 292      40.770  43.700  66.200  1.00  0.00           H
ATOM   4736  C   VAL A 292      44.000  45.140  69.300  1.00  0.00           C
ATOM   4737  O   VAL A 292      43.880  44.920  70.480  1.00  0.00           O
ATOM   4738  N   VAL A 293      45.230  45.270  68.740  1.00  0.00           N
ATOM   4739  HN  VAL A 293      45.400  45.550  67.800  1.00  0.00           H
ATOM   4740  CA  VAL A 293      46.410  44.990  69.530  1.00  0.00           C
ATOM   4741  HA  VAL A 293      46.300  44.120  70.170  1.00  0.00           H
ATOM   4742  CB  VAL A 293      47.630  44.610  68.650  1.00  0.00           C
ATOM   4743  HB  VAL A 293      47.800  45.300  67.790  1.00  0.00           H
ATOM   4744  CG1 VAL A 293      48.950  44.520  69.480  1.00  0.00           C
ATOM   4745 HG11 VAL A 293      49.780  44.150  68.850  1.00  0.00           H
ATOM   4746 HG12 VAL A 293      48.850  43.890  70.390  1.00  0.00           H
ATOM   4747 HG13 VAL A 293      49.230  45.520  69.880  1.00  0.00           H
ATOM   4748  CG2 VAL A 293      47.360  43.290  67.990  1.00  0.00           C
ATOM   4749 HG21 VAL A 293      46.440  43.330  67.360  1.00  0.00           H
ATOM   4750 HG22 VAL A 293      47.350  42.500  68.770  1.00  0.00           H
ATOM   4751 HG23 VAL A 293      48.190  43.070  67.280  1.00  0.00           H
ATOM   4752  C   VAL A 293      46.770  46.190  70.440  1.00  0.00           C
ATOM   4753  O   VAL A 293      47.320  46.000  71.530  1.00  0.00           O
ATOM   4754  N   TYR A 294      46.370  47.440  70.060  1.00  0.00           N
ATOM   4755  HN  TYR A 294      46.050  47.610  69.140  1.00  0.00           H
ATOM   4756  CA  TYR A 294      46.600  48.630  70.930  1.00  0.00           C
ATOM   4757  HA  TYR A 294      47.510  48.420  71.480  1.00  0.00           H
ATOM   4758  CB  TYR A 294      46.840  49.940  70.150  1.00  0.00           C
ATOM   4759  HB1 TYR A 294      46.070  49.930  69.350  1.00  0.00           H
ATOM   4760  HB2 TYR A 294      47.880  49.790  69.770  1.00  0.00           H
ATOM   4761  CG  TYR A 294      46.780  51.280  70.930  1.00  0.00           C
ATOM   4762  CD1 TYR A 294      47.620  51.510  72.040  1.00  0.00           C
ATOM   4763  HD1 TYR A 294      48.250  50.720  72.440  1.00  0.00           H
ATOM   4764  CE1 TYR A 294      47.650  52.780  72.690  1.00  0.00           C
ATOM   4765  HE1 TYR A 294      48.340  53.010  73.490  1.00  0.00           H
ATOM   4766  CZ  TYR A 294      46.830  53.800  72.240  1.00  0.00           C
ATOM   4767  OH  TYR A 294      46.800  55.120  72.900  1.00  0.00           O
ATOM   4768  HH  TYR A 294      47.510  55.140  73.540  1.00  0.00           H
ATOM   4769  CD2 TYR A 294      45.960  52.370  70.450  1.00  0.00           C
ATOM   4770  HD2 TYR A 294      45.320  52.220  69.600  1.00  0.00           H
ATOM   4771  CE2 TYR A 294      46.030  53.650  71.090  1.00  0.00           C
ATOM   4772  HE2 TYR A 294      45.480  54.440  70.600  1.00  0.00           H
ATOM   4773  C   TYR A 294      45.480  48.620  71.980  1.00  0.00           C
ATOM   4774  O   TYR A 294      45.790  48.970  73.130  1.00  0.00           O
ATOM   4775  N   TYR A 295      44.250  48.230  71.750  1.00  0.00           N
ATOM   4776  HN  TYR A 295      43.950  48.000  70.830  1.00  0.00           H
ATOM   4777  CA  TYR A 295      43.280  48.210  72.820  1.00  0.00           C
ATOM   4778  HA  TYR A 295      43.410  49.130  73.380  1.00  0.00           H
ATOM   4779  CB  TYR A 295      41.860  48.110  72.210  1.00  0.00           C
ATOM   4780  HB1 TYR A 295      41.900  47.170  71.600  1.00  0.00           H
ATOM   4781  HB2 TYR A 295      41.720  48.920  71.450  1.00  0.00           H
ATOM   4782  CG  TYR A 295      40.790  48.140  73.230  1.00  0.00           C
ATOM   4783  CD1 TYR A 295      40.530  49.380  73.880  1.00  0.00           C
ATOM   4784  HD1 TYR A 295      41.000  50.310  73.600  1.00  0.00           H
ATOM   4785  CE1 TYR A 295      39.510  49.390  74.930  1.00  0.00           C
ATOM   4786  HE1 TYR A 295      39.190  50.310  75.400  1.00  0.00           H
ATOM   4787  CZ  TYR A 295      38.960  48.150  75.310  1.00  0.00           C
ATOM   4788  OH  TYR A 295      38.220  48.110  76.550  1.00  0.00           O
ATOM   4789  HH  TYR A 295      37.920  49.010  76.660  1.00  0.00           H
ATOM   4790  CD2 TYR A 295      40.100  46.970  73.630  1.00  0.00           C
ATOM   4791  HD2 TYR A 295      40.350  46.090  73.070  1.00  0.00           H
ATOM   4792  CE2 TYR A 295      39.200  46.930  74.640  1.00  0.00           C
ATOM   4793  HE2 TYR A 295      38.760  46.020  75.000  1.00  0.00           H
ATOM   4794  C   TYR A 295      43.490  47.140  73.880  1.00  0.00           C
ATOM   4795  O   TYR A 295      43.450  47.490  75.050  1.00  0.00           O
ATOM   4796  N   PHE A 296      43.780  45.920  73.440  1.00  0.00           N
ATOM   4797  HN  PHE A 296      43.770  45.690  72.470  1.00  0.00           H
ATOM   4798  CA  PHE A 296      43.950  44.740  74.270  1.00  0.00           C
ATOM   4799  HA  PHE A 296      43.310  44.820  75.140  1.00  0.00           H
ATOM   4800  CB  PHE A 296      43.350  43.500  73.560  1.00  0.00           C
ATOM   4801  HB1 PHE A 296      43.550  42.580  74.150  1.00  0.00           H
ATOM   4802  HB2 PHE A 296      43.790  43.490  72.540  1.00  0.00           H
ATOM   4803  CG  PHE A 296      41.850  43.510  73.470  1.00  0.00           C
ATOM   4804  CD1 PHE A 296      41.090  43.420  74.630  1.00  0.00           C
ATOM   4805  HD1 PHE A 296      41.640  43.450  75.560  1.00  0.00           H
ATOM   4806  CE1 PHE A 296      39.710  43.430  74.670  1.00  0.00           C
ATOM   4807  HE1 PHE A 296      39.220  43.320  75.620  1.00  0.00           H
ATOM   4808  CZ  PHE A 296      39.100  43.510  73.410  1.00  0.00           C
ATOM   4809  HZ  PHE A 296      38.050  43.740  73.490  1.00  0.00           H
ATOM   4810  CD2 PHE A 296      41.210  43.560  72.180  1.00  0.00           C
ATOM   4811  HD2 PHE A 296      41.780  43.650  71.270  1.00  0.00           H
ATOM   4812  CE2 PHE A 296      39.780  43.560  72.200  1.00  0.00           C
ATOM   4813  HE2 PHE A 296      39.290  43.770  71.260  1.00  0.00           H
ATOM   4814  C   PHE A 296      45.300  44.560  74.910  1.00  0.00           C
ATOM   4815  O   PHE A 296      45.460  43.780  75.790  1.00  0.00           O
ATOM   4816  N   SER A 297      46.260  45.420  74.520  1.00  0.00           N
ATOM   4817  HN  SER A 297      45.980  46.000  73.750  1.00  0.00           H
ATOM   4818  CA  SER A 297      47.520  45.710  75.260  1.00  0.00           C
ATOM   4819  HA  SER A 297      47.900  44.750  75.590  1.00  0.00           H
ATOM   4820  CB  SER A 297      48.750  46.430  74.460  1.00  0.00           C
ATOM   4821  HB1 SER A 297      49.190  45.680  73.770  1.00  0.00           H
ATOM   4822  HB2 SER A 297      49.520  46.760  75.190  1.00  0.00           H
ATOM   4823  OG  SER A 297      48.280  47.460  73.600  1.00  0.00           O
ATOM   4824  HG1 SER A 297      47.980  47.080  72.770  1.00  0.00           H
ATOM   4825  C   SER A 297      47.320  46.550  76.480  1.00  0.00           C
ATOM   4826  O   SER A 297      46.370  47.360  76.700  1.00  0.00           O
ATOM   4827  N   SER A 298      48.240  46.350  77.480  1.00  0.00           N
ATOM   4828  HN  SER A 298      49.080  45.840  77.280  1.00  0.00           H
ATOM   4829  CA  SER A 298      48.040  46.950  78.800  1.00  0.00           C
ATOM   4830  HA  SER A 298      47.030  46.780  79.150  1.00  0.00           H
ATOM   4831  CB  SER A 298      49.230  46.480  79.850  1.00  0.00           C
ATOM   4832  HB1 SER A 298      48.860  46.800  80.850  1.00  0.00           H
ATOM   4833  HB2 SER A 298      50.160  47.030  79.640  1.00  0.00           H
ATOM   4834  OG  SER A 298      49.530  45.090  79.800  1.00  0.00           O
ATOM   4835  HG1 SER A 298      49.830  44.840  78.920  1.00  0.00           H
ATOM   4836  C   SER A 298      48.320  48.500  78.830  1.00  0.00           C
ATOM   4837  O   SER A 298      49.120  49.070  78.060  1.00  0.00           O
ATOM   4838  N   PRO A 299      47.730  49.190  79.810  1.00  0.00           N
ATOM   4839  CD  PRO A 299      46.780  48.690  80.840  1.00  0.00           C
ATOM   4840  HD1 PRO A 299      47.310  47.970  81.490  1.00  0.00           H
ATOM   4841  HD2 PRO A 299      45.790  48.310  80.480  1.00  0.00           H
ATOM   4842  CA  PRO A 299      48.020  50.590  80.060  1.00  0.00           C
ATOM   4843  HA  PRO A 299      48.100  51.150  79.130  1.00  0.00           H
ATOM   4844  CB  PRO A 299      46.990  51.090  80.980  1.00  0.00           C
ATOM   4845  HB1 PRO A 299      46.180  51.580  80.400  1.00  0.00           H
ATOM   4846  HB2 PRO A 299      47.340  51.750  81.790  1.00  0.00           H
ATOM   4847  CG  PRO A 299      46.400  49.890  81.700  1.00  0.00           C
ATOM   4848  HG1 PRO A 299      46.860  49.710  82.700  1.00  0.00           H
ATOM   4849  HG2 PRO A 299      45.290  50.010  81.660  1.00  0.00           H
ATOM   4850  C   PRO A 299      49.370  50.700  80.860  1.00  0.00           C
ATOM   4851  O   PRO A 299      49.610  49.870  81.710  1.00  0.00           O
ATOM   4852  N   SER A 300      50.220  51.670  80.550  1.00  0.00           N
ATOM   4853  HN  SER A 300      49.930  52.450  80.000  1.00  0.00           H
ATOM   4854  CA  SER A 300      51.390  51.960  81.370  1.00  0.00           C
ATOM   4855  HA  SER A 300      51.290  51.590  82.380  1.00  0.00           H
ATOM   4856  CB  SER A 300      52.710  51.380  80.730  1.00  0.00           C
ATOM   4857  HB1 SER A 300      52.750  50.280  80.780  1.00  0.00           H
ATOM   4858  HB2 SER A 300      53.600  51.690  81.310  1.00  0.00           H
ATOM   4859  OG  SER A 300      52.930  51.790  79.390  1.00  0.00           O
ATOM   4860  HG1 SER A 300      52.560  51.150  78.780  1.00  0.00           H
ATOM   4861  C   SER A 300      51.520  53.540  81.250  1.00  0.00           C
ATOM   4862  O   SER A 300      50.880  54.170  80.360  1.00  0.00           O
ATOM   4863  NT  SER A 300      52.430  54.130  82.010  1.00  0.00           N
ATOM   4864  HNT SER A 300      53.100  53.650  82.580  1.00  0.00           H
ATOM   4865  CAT SER A 300      52.700  55.490  81.710  1.00  0.00           C
ATOM   4866  HT1 SER A 300      51.800  56.060  82.030  1.00  0.00           H
ATOM   4867  HT2 SER A 300      52.920  55.650  80.630  1.00  0.00           H
ATOM   4868  HT3 SER A 300      53.520  55.770  82.410  1.00  0.00           H
TER
ENDMDL
