# Supplementary material for: Structural basis of hydroxycarboxylic acid receptor signaling mechanisms through ligand binding
Source: Nat Commun. 2023 Sep 22;14:5899. doi: 10.1038/s41467-023-41650-7 (PMC10516952; doi:10.1038/s41467-023-41650-7)
Supplement: Supplementary file 4 — Source Data [file 41467_2023_41650_MOESM4_ESM.zip › source file/molecular dynamics simulations trajectories/without_gsk_run2/without_gsk_run2_700ns.pdb]

REMARK    GENERATED BY TRJCONV
TITLE     Title t= 700000.00000 step= 350000000
REMARK    THIS IS A SIMULATION BOX
CRYST1   96.126   96.126  111.304  90.00  90.00  90.00 P 1           1
MODEL        1
ATOM      1  CAY HSD A   9      51.120  41.410  29.540  1.00  0.00           C
ATOM      2  HY1 HSD A   9      50.340  40.660  29.800  1.00  0.00           H
ATOM      3  HY2 HSD A   9      51.390  42.060  30.390  1.00  0.00           H
ATOM      4  HY3 HSD A   9      52.090  40.890  29.380  1.00  0.00           H
ATOM      5  CY  HSD A   9      50.800  42.140  28.260  1.00  0.00           C
ATOM      6  OY  HSD A   9      51.650  42.100  27.360  1.00  0.00           O
ATOM      7  N   HSD A   9      49.740  42.880  28.180  1.00  0.00           N
ATOM      8  HN  HSD A   9      49.130  43.020  28.960  1.00  0.00           H
ATOM      9  CA  HSD A   9      49.500  43.770  27.030  1.00  0.00           C
ATOM     10  HA  HSD A   9      49.890  43.290  26.150  1.00  0.00           H
ATOM     11  CB  HSD A   9      47.970  44.020  26.830  1.00  0.00           C
ATOM     12  HB1 HSD A   9      47.860  44.610  25.890  1.00  0.00           H
ATOM     13  HB2 HSD A   9      47.610  44.570  27.710  1.00  0.00           H
ATOM     14  ND1 HSD A   9      46.820  42.220  25.570  1.00  0.00           N
ATOM     15  HD1 HSD A   9      46.710  42.760  24.740  1.00  0.00           H
ATOM     16  CG  HSD A   9      47.330  42.680  26.710  1.00  0.00           C
ATOM     17  CE1 HSD A   9      46.130  41.060  25.850  1.00  0.00           C
ATOM     18  HE1 HSD A   9      45.490  40.600  25.110  1.00  0.00           H
ATOM     19  NE2 HSD A   9      46.090  40.840  27.190  1.00  0.00           N
ATOM     20  CD2 HSD A   9      46.860  41.850  27.690  1.00  0.00           C
ATOM     21  HD2 HSD A   9      46.970  41.940  28.760  1.00  0.00           H
ATOM     22  C   HSD A   9      50.310  44.970  27.290  1.00  0.00           C
ATOM     23  O   HSD A   9      50.520  45.360  28.390  1.00  0.00           O
ATOM     24  N   PHE A  10      50.760  45.570  26.170  1.00  0.00           N
ATOM     25  HN  PHE A  10      50.670  45.160  25.270  1.00  0.00           H
ATOM     26  CA  PHE A  10      51.650  46.740  26.230  1.00  0.00           C
ATOM     27  HA  PHE A  10      52.350  46.600  27.040  1.00  0.00           H
ATOM     28  CB  PHE A  10      52.680  46.830  24.980  1.00  0.00           C
ATOM     29  HB1 PHE A  10      53.380  47.670  25.180  1.00  0.00           H
ATOM     30  HB2 PHE A  10      52.110  47.230  24.110  1.00  0.00           H
ATOM     31  CG  PHE A  10      53.560  45.660  24.620  1.00  0.00           C
ATOM     32  CD1 PHE A  10      53.740  45.240  23.270  1.00  0.00           C
ATOM     33  HD1 PHE A  10      53.110  45.620  22.480  1.00  0.00           H
ATOM     34  CE1 PHE A  10      54.680  44.310  22.910  1.00  0.00           C
ATOM     35  HE1 PHE A  10      54.820  44.120  21.860  1.00  0.00           H
ATOM     36  CZ  PHE A  10      55.500  43.810  23.890  1.00  0.00           C
ATOM     37  HZ  PHE A  10      56.270  43.090  23.640  1.00  0.00           H
ATOM     38  CD2 PHE A  10      54.400  45.100  25.620  1.00  0.00           C
ATOM     39  HD2 PHE A  10      54.340  45.650  26.540  1.00  0.00           H
ATOM     40  CE2 PHE A  10      55.340  44.170  25.260  1.00  0.00           C
ATOM     41  HE2 PHE A  10      56.040  43.690  25.930  1.00  0.00           H
ATOM     42  C   PHE A  10      50.890  48.040  26.380  1.00  0.00           C
ATOM     43  O   PHE A  10      50.110  48.360  25.460  1.00  0.00           O
ATOM     44  N   LEU A  11      51.110  48.900  27.320  1.00  0.00           N
ATOM     45  HN  LEU A  11      51.860  48.660  27.940  1.00  0.00           H
ATOM     46  CA  LEU A  11      50.510  50.230  27.380  1.00  0.00           C
ATOM     47  HA  LEU A  11      49.910  50.410  26.500  1.00  0.00           H
ATOM     48  CB  LEU A  11      49.510  50.450  28.570  1.00  0.00           C
ATOM     49  HB1 LEU A  11      49.800  49.870  29.470  1.00  0.00           H
ATOM     50  HB2 LEU A  11      48.580  49.970  28.200  1.00  0.00           H
ATOM     51  CG  LEU A  11      49.020  51.850  28.900  1.00  0.00           C
ATOM     52  HG  LEU A  11      49.820  52.500  29.320  1.00  0.00           H
ATOM     53  CD1 LEU A  11      48.300  52.510  27.680  1.00  0.00           C
ATOM     54 HD11 LEU A  11      47.510  51.800  27.370  1.00  0.00           H
ATOM     55 HD12 LEU A  11      49.000  52.690  26.830  1.00  0.00           H
ATOM     56 HD13 LEU A  11      47.780  53.430  28.020  1.00  0.00           H
ATOM     57  CD2 LEU A  11      48.040  51.670  30.030  1.00  0.00           C
ATOM     58 HD21 LEU A  11      47.140  51.130  29.680  1.00  0.00           H
ATOM     59 HD22 LEU A  11      47.670  52.680  30.330  1.00  0.00           H
ATOM     60 HD23 LEU A  11      48.560  51.220  30.900  1.00  0.00           H
ATOM     61  C   LEU A  11      51.690  51.190  27.340  1.00  0.00           C
ATOM     62  O   LEU A  11      52.650  51.040  28.080  1.00  0.00           O
ATOM     63  N   GLU A  12      51.620  52.240  26.580  1.00  0.00           N
ATOM     64  HN  GLU A  12      50.810  52.410  26.030  1.00  0.00           H
ATOM     65  CA  GLU A  12      52.810  53.150  26.560  1.00  0.00           C
ATOM     66  HA  GLU A  12      53.690  52.540  26.630  1.00  0.00           H
ATOM     67  CB  GLU A  12      52.900  53.860  25.210  1.00  0.00           C
ATOM     68  HB1 GLU A  12      53.770  54.540  25.180  1.00  0.00           H
ATOM     69  HB2 GLU A  12      51.990  54.460  24.970  1.00  0.00           H
ATOM     70  CG  GLU A  12      53.080  52.790  24.100  1.00  0.00           C
ATOM     71  HG1 GLU A  12      52.150  52.200  24.020  1.00  0.00           H
ATOM     72  HG2 GLU A  12      53.920  52.140  24.430  1.00  0.00           H
ATOM     73  CD  GLU A  12      53.420  53.440  22.810  1.00  0.00           C
ATOM     74  OE1 GLU A  12      52.500  54.120  22.280  1.00  0.00           O
ATOM     75  OE2 GLU A  12      54.580  53.340  22.330  1.00  0.00           O
ATOM     76  C   GLU A  12      52.720  54.290  27.620  1.00  0.00           C
ATOM     77  O   GLU A  12      51.730  54.960  27.730  1.00  0.00           O
ATOM     78  N   ILE A  13      53.770  54.560  28.410  1.00  0.00           N
ATOM     79  HN  ILE A  13      54.560  53.940  28.360  1.00  0.00           H
ATOM     80  CA  ILE A  13      53.820  55.650  29.360  1.00  0.00           C
ATOM     81  HA  ILE A  13      53.030  56.360  29.130  1.00  0.00           H
ATOM     82  CB  ILE A  13      53.600  55.170  30.810  1.00  0.00           C
ATOM     83  HB  ILE A  13      54.470  54.610  31.210  1.00  0.00           H
ATOM     84  CG2 ILE A  13      53.340  56.470  31.660  1.00  0.00           C
ATOM     85 HG21 ILE A  13      53.060  56.170  32.690  1.00  0.00           H
ATOM     86 HG22 ILE A  13      52.630  57.200  31.250  1.00  0.00           H
ATOM     87 HG23 ILE A  13      54.300  57.020  31.800  1.00  0.00           H
ATOM     88  CG1 ILE A  13      52.350  54.300  30.900  1.00  0.00           C
ATOM     89 HG11 ILE A  13      52.560  53.390  30.290  1.00  0.00           H
ATOM     90 HG12 ILE A  13      51.470  54.710  30.380  1.00  0.00           H
ATOM     91  CD  ILE A  13      52.060  53.710  32.250  1.00  0.00           C
ATOM     92  HD1 ILE A  13      51.200  53.010  32.200  1.00  0.00           H
ATOM     93  HD2 ILE A  13      51.780  54.430  33.060  1.00  0.00           H
ATOM     94  HD3 ILE A  13      52.930  53.190  32.710  1.00  0.00           H
ATOM     95  C   ILE A  13      55.110  56.350  29.180  1.00  0.00           C
ATOM     96  O   ILE A  13      56.100  55.770  29.440  1.00  0.00           O
ATOM     97  N   ASP A  14      55.010  57.620  28.750  1.00  0.00           N
ATOM     98  HN  ASP A  14      54.090  58.020  28.740  1.00  0.00           H
ATOM     99  CA  ASP A  14      56.140  58.510  28.460  1.00  0.00           C
ATOM    100  HA  ASP A  14      55.810  59.280  27.780  1.00  0.00           H
ATOM    101  CB  ASP A  14      56.700  59.200  29.660  1.00  0.00           C
ATOM    102  HB1 ASP A  14      57.380  60.050  29.420  1.00  0.00           H
ATOM    103  HB2 ASP A  14      57.360  58.520  30.230  1.00  0.00           H
ATOM    104  CG  ASP A  14      55.600  59.720  30.550  1.00  0.00           C
ATOM    105  OD1 ASP A  14      54.690  60.380  30.050  1.00  0.00           O
ATOM    106  OD2 ASP A  14      55.700  59.580  31.830  1.00  0.00           O
ATOM    107  C   ASP A  14      57.270  57.840  27.630  1.00  0.00           C
ATOM    108  O   ASP A  14      58.390  57.550  28.130  1.00  0.00           O
ATOM    109  N   LYS A  15      56.950  57.680  26.310  1.00  0.00           N
ATOM    110  HN  LYS A  15      56.030  57.930  26.020  1.00  0.00           H
ATOM    111  CA  LYS A  15      57.940  57.140  25.410  1.00  0.00           C
ATOM    112  HA  LYS A  15      57.390  57.010  24.490  1.00  0.00           H
ATOM    113  CB  LYS A  15      59.010  58.210  24.950  1.00  0.00           C
ATOM    114  HB1 LYS A  15      59.660  57.720  24.190  1.00  0.00           H
ATOM    115  HB2 LYS A  15      59.670  58.420  25.830  1.00  0.00           H
ATOM    116  CG  LYS A  15      58.510  59.520  24.300  1.00  0.00           C
ATOM    117  HG1 LYS A  15      59.400  60.180  24.190  1.00  0.00           H
ATOM    118  HG2 LYS A  15      57.820  59.900  25.080  1.00  0.00           H
ATOM    119  CD  LYS A  15      57.730  59.460  23.000  1.00  0.00           C
ATOM    120  HD1 LYS A  15      56.820  58.830  22.980  1.00  0.00           H
ATOM    121  HD2 LYS A  15      58.400  59.020  22.230  1.00  0.00           H
ATOM    122  CE  LYS A  15      57.230  60.770  22.410  1.00  0.00           C
ATOM    123  HE1 LYS A  15      58.110  61.400  22.190  1.00  0.00           H
ATOM    124  HE2 LYS A  15      56.600  61.230  23.200  1.00  0.00           H
ATOM    125  NZ  LYS A  15      56.350  60.580  21.210  1.00  0.00           N
ATOM    126  HZ1 LYS A  15      56.080  61.520  20.840  1.00  0.00           H
ATOM    127  HZ2 LYS A  15      55.510  60.000  21.410  1.00  0.00           H
ATOM    128  HZ3 LYS A  15      56.850  60.220  20.370  1.00  0.00           H
ATOM    129  C   LYS A  15      58.600  55.720  25.740  1.00  0.00           C
ATOM    130  O   LYS A  15      59.750  55.380  25.370  1.00  0.00           O
ATOM    131  N   LYS A  16      57.830  54.780  26.360  1.00  0.00           N
ATOM    132  HN  LYS A  16      56.900  54.810  26.720  1.00  0.00           H
ATOM    133  CA  LYS A  16      58.290  53.430  26.520  1.00  0.00           C
ATOM    134  HA  LYS A  16      58.640  53.030  25.580  1.00  0.00           H
ATOM    135  CB  LYS A  16      59.460  53.190  27.550  1.00  0.00           C
ATOM    136  HB1 LYS A  16      60.410  53.450  27.030  1.00  0.00           H
ATOM    137  HB2 LYS A  16      59.690  52.120  27.720  1.00  0.00           H
ATOM    138  CG  LYS A  16      59.500  53.990  28.860  1.00  0.00           C
ATOM    139  HG1 LYS A  16      59.410  55.060  28.600  1.00  0.00           H
ATOM    140  HG2 LYS A  16      60.470  53.730  29.340  1.00  0.00           H
ATOM    141  CD  LYS A  16      58.440  53.560  29.890  1.00  0.00           C
ATOM    142  HD1 LYS A  16      58.650  52.470  30.010  1.00  0.00           H
ATOM    143  HD2 LYS A  16      57.400  53.560  29.510  1.00  0.00           H
ATOM    144  CE  LYS A  16      58.380  54.280  31.190  1.00  0.00           C
ATOM    145  HE1 LYS A  16      59.320  54.030  31.740  1.00  0.00           H
ATOM    146  HE2 LYS A  16      57.510  54.010  31.840  1.00  0.00           H
ATOM    147  NZ  LYS A  16      58.300  55.740  30.930  1.00  0.00           N
ATOM    148  HZ1 LYS A  16      59.240  56.130  30.730  1.00  0.00           H
ATOM    149  HZ2 LYS A  16      57.930  56.280  31.730  1.00  0.00           H
ATOM    150  HZ3 LYS A  16      57.680  55.750  30.090  1.00  0.00           H
ATOM    151  C   LYS A  16      57.160  52.580  26.900  1.00  0.00           C
ATOM    152  O   LYS A  16      56.110  53.130  27.320  1.00  0.00           O
ATOM    153  N   ASN A  17      57.320  51.210  26.890  1.00  0.00           N
ATOM    154  HN  ASN A  17      58.140  50.760  26.540  1.00  0.00           H
ATOM    155  CA  ASN A  17      56.280  50.320  27.260  1.00  0.00           C
ATOM    156  HA  ASN A  17      55.330  50.820  27.080  1.00  0.00           H
ATOM    157  CB  ASN A  17      56.330  48.950  26.510  1.00  0.00           C
ATOM    158  HB1 ASN A  17      55.680  48.150  26.920  1.00  0.00           H
ATOM    159  HB2 ASN A  17      57.400  48.630  26.470  1.00  0.00           H
ATOM    160  CG  ASN A  17      55.860  49.140  25.150  1.00  0.00           C
ATOM    161  OD1 ASN A  17      55.400  50.220  24.690  1.00  0.00           O
ATOM    162  ND2 ASN A  17      55.990  48.090  24.260  1.00  0.00           N
ATOM    163 HD21 ASN A  17      55.610  48.260  23.350  1.00  0.00           H
ATOM    164 HD22 ASN A  17      56.230  47.160  24.550  1.00  0.00           H
ATOM    165  C   ASN A  17      56.320  50.070  28.750  1.00  0.00           C
ATOM    166  O   ASN A  17      57.390  49.920  29.290  1.00  0.00           O
ATOM    167  N   CYS A  18      55.150  50.020  29.330  1.00  0.00           N
ATOM    168  HN  CYS A  18      54.350  50.480  28.960  1.00  0.00           H
ATOM    169  CA  CYS A  18      54.870  49.250  30.500  1.00  0.00           C
ATOM    170  HA  CYS A  18      55.760  48.740  30.850  1.00  0.00           H
ATOM    171  CB  CYS A  18      54.180  50.120  31.580  1.00  0.00           C
ATOM    172  HB1 CYS A  18      54.050  49.510  32.500  1.00  0.00           H
ATOM    173  HB2 CYS A  18      53.220  50.360  31.090  1.00  0.00           H
ATOM    174  SG  CYS A  18      55.090  51.610  31.900  1.00  0.00           S
ATOM    175  C   CYS A  18      53.890  48.130  30.070  1.00  0.00           C
ATOM    176  O   CYS A  18      53.350  48.170  28.980  1.00  0.00           O
ATOM    177  N   CYS A  19      53.690  47.160  31.000  1.00  0.00           N
ATOM    178  HN  CYS A  19      54.220  47.040  31.830  1.00  0.00           H
ATOM    179  CA  CYS A  19      52.770  46.080  30.870  1.00  0.00           C
ATOM    180  HA  CYS A  19      52.290  46.080  29.910  1.00  0.00           H
ATOM    181  CB  CYS A  19      53.450  44.740  30.880  1.00  0.00           C
ATOM    182  HB1 CYS A  19      52.690  43.940  30.870  1.00  0.00           H
ATOM    183  HB2 CYS A  19      54.110  44.510  31.740  1.00  0.00           H
ATOM    184  SG  CYS A  19      54.370  44.440  29.360  1.00  0.00           S
ATOM    185  C   CYS A  19      51.570  46.140  31.840  1.00  0.00           C
ATOM    186  O   CYS A  19      51.810  46.530  32.980  1.00  0.00           O
ATOM    187  N   VAL A  20      50.380  45.690  31.320  1.00  0.00           N
ATOM    188  HN  VAL A  20      50.390  45.630  30.320  1.00  0.00           H
ATOM    189  CA  VAL A  20      49.160  45.550  32.060  1.00  0.00           C
ATOM    190  HA  VAL A  20      49.290  45.940  33.070  1.00  0.00           H
ATOM    191  CB  VAL A  20      47.960  46.240  31.330  1.00  0.00           C
ATOM    192  HB  VAL A  20      47.940  45.970  30.250  1.00  0.00           H
ATOM    193  CG1 VAL A  20      46.540  45.870  31.910  1.00  0.00           C
ATOM    194 HG11 VAL A  20      46.250  44.800  31.830  1.00  0.00           H
ATOM    195 HG12 VAL A  20      45.830  46.350  31.210  1.00  0.00           H
ATOM    196 HG13 VAL A  20      46.290  46.110  32.970  1.00  0.00           H
ATOM    197  CG2 VAL A  20      48.140  47.780  31.230  1.00  0.00           C
ATOM    198 HG21 VAL A  20      47.440  48.330  30.560  1.00  0.00           H
ATOM    199 HG22 VAL A  20      49.120  48.040  30.750  1.00  0.00           H
ATOM    200 HG23 VAL A  20      47.860  48.270  32.180  1.00  0.00           H
ATOM    201  C   VAL A  20      48.720  44.100  31.930  1.00  0.00           C
ATOM    202  O   VAL A  20      48.550  43.530  30.850  1.00  0.00           O
ATOM    203  N   PHE A  21      48.550  43.450  33.140  1.00  0.00           N
ATOM    204  HN  PHE A  21      48.570  43.930  34.010  1.00  0.00           H
ATOM    205  CA  PHE A  21      48.430  42.060  33.290  1.00  0.00           C
ATOM    206  HA  PHE A  21      48.500  41.560  32.330  1.00  0.00           H
ATOM    207  CB  PHE A  21      49.520  41.500  34.290  1.00  0.00           C
ATOM    208  HB1 PHE A  21      49.380  40.410  34.440  1.00  0.00           H
ATOM    209  HB2 PHE A  21      49.410  42.020  35.260  1.00  0.00           H
ATOM    210  CG  PHE A  21      50.890  41.690  33.770  1.00  0.00           C
ATOM    211  CD1 PHE A  21      51.580  40.830  32.870  1.00  0.00           C
ATOM    212  HD1 PHE A  21      51.000  40.080  32.360  1.00  0.00           H
ATOM    213  CE1 PHE A  21      52.970  41.000  32.580  1.00  0.00           C
ATOM    214  HE1 PHE A  21      53.360  40.370  31.780  1.00  0.00           H
ATOM    215  CZ  PHE A  21      53.650  42.040  33.200  1.00  0.00           C
ATOM    216  HZ  PHE A  21      54.710  42.240  33.070  1.00  0.00           H
ATOM    217  CD2 PHE A  21      51.640  42.740  34.300  1.00  0.00           C
ATOM    218  HD2 PHE A  21      51.070  43.410  34.910  1.00  0.00           H
ATOM    219  CE2 PHE A  21      52.980  42.880  34.070  1.00  0.00           C
ATOM    220  HE2 PHE A  21      53.480  43.780  34.400  1.00  0.00           H
ATOM    221  C   PHE A  21      47.020  41.610  34.020  1.00  0.00           C
ATOM    222  O   PHE A  21      46.680  42.140  35.090  1.00  0.00           O
ATOM    223  N   ARG A  22      46.370  40.590  33.320  1.00  0.00           N
ATOM    224  HN  ARG A  22      46.870  40.210  32.560  1.00  0.00           H
ATOM    225  CA  ARG A  22      45.010  40.180  33.570  1.00  0.00           C
ATOM    226  HA  ARG A  22      44.510  40.860  34.240  1.00  0.00           H
ATOM    227  CB  ARG A  22      44.250  40.320  32.190  1.00  0.00           C
ATOM    228  HB1 ARG A  22      43.150  40.160  32.290  1.00  0.00           H
ATOM    229  HB2 ARG A  22      44.630  39.570  31.450  1.00  0.00           H
ATOM    230  CG  ARG A  22      44.440  41.660  31.520  1.00  0.00           C
ATOM    231  HG1 ARG A  22      44.080  41.530  30.480  1.00  0.00           H
ATOM    232  HG2 ARG A  22      45.460  42.000  31.260  1.00  0.00           H
ATOM    233  CD  ARG A  22      43.750  42.880  32.170  1.00  0.00           C
ATOM    234  HD1 ARG A  22      44.300  43.110  33.100  1.00  0.00           H
ATOM    235  HD2 ARG A  22      42.710  42.610  32.450  1.00  0.00           H
ATOM    236  NE  ARG A  22      43.600  43.990  31.270  1.00  0.00           N
ATOM    237  HE  ARG A  22      44.220  44.130  30.500  1.00  0.00           H
ATOM    238  CZ  ARG A  22      42.660  44.870  31.430  1.00  0.00           C
ATOM    239  NH1 ARG A  22      41.770  44.830  32.450  1.00  0.00           N
ATOM    240 HH11 ARG A  22      40.910  45.330  32.350  1.00  0.00           H
ATOM    241 HH12 ARG A  22      42.050  44.210  33.180  1.00  0.00           H
ATOM    242  NH2 ARG A  22      42.460  45.810  30.460  1.00  0.00           N
ATOM    243 HH21 ARG A  22      43.080  45.900  29.690  1.00  0.00           H
ATOM    244 HH22 ARG A  22      41.670  46.410  30.620  1.00  0.00           H
ATOM    245  C   ARG A  22      44.780  38.780  34.090  1.00  0.00           C
ATOM    246  O   ARG A  22      43.700  38.270  33.900  1.00  0.00           O
ATOM    247  N   ASP A  23      45.870  38.280  34.750  1.00  0.00           N
ATOM    248  HN  ASP A  23      46.710  38.810  34.830  1.00  0.00           H
ATOM    249  CA  ASP A  23      46.050  36.910  35.200  1.00  0.00           C
ATOM    250  HA  ASP A  23      46.350  36.290  34.380  1.00  0.00           H
ATOM    251  CB  ASP A  23      47.260  36.800  36.100  1.00  0.00           C
ATOM    252  HB1 ASP A  23      47.540  35.790  36.470  1.00  0.00           H
ATOM    253  HB2 ASP A  23      47.240  37.470  36.990  1.00  0.00           H
ATOM    254  CG  ASP A  23      48.600  37.330  35.560  1.00  0.00           C
ATOM    255  OD1 ASP A  23      48.670  38.280  34.710  1.00  0.00           O
ATOM    256  OD2 ASP A  23      49.610  36.850  36.070  1.00  0.00           O
ATOM    257  C   ASP A  23      44.840  36.220  35.790  1.00  0.00           C
ATOM    258  O   ASP A  23      44.090  36.860  36.570  1.00  0.00           O
ATOM    259  N   ASP A  24      44.590  34.940  35.520  1.00  0.00           N
ATOM    260  HN  ASP A  24      45.160  34.490  34.830  1.00  0.00           H
ATOM    261  CA  ASP A  24      43.680  34.140  36.220  1.00  0.00           C
ATOM    262  HA  ASP A  24      42.690  34.530  36.020  1.00  0.00           H
ATOM    263  CB  ASP A  24      43.660  32.670  35.710  1.00  0.00           C
ATOM    264  HB1 ASP A  24      42.850  32.170  36.280  1.00  0.00           H
ATOM    265  HB2 ASP A  24      44.590  32.070  35.810  1.00  0.00           H
ATOM    266  CG  ASP A  24      43.250  32.600  34.240  1.00  0.00           C
ATOM    267  OD1 ASP A  24      43.600  31.550  33.640  1.00  0.00           O
ATOM    268  OD2 ASP A  24      42.480  33.450  33.750  1.00  0.00           O
ATOM    269  C   ASP A  24      43.700  34.090  37.780  1.00  0.00           C
ATOM    270  O   ASP A  24      42.600  34.150  38.340  1.00  0.00           O
ATOM    271  N   PHE A  25      44.890  34.170  38.400  1.00  0.00           N
ATOM    272  HN  PHE A  25      45.660  34.040  37.790  1.00  0.00           H
ATOM    273  CA  PHE A  25      45.090  34.400  39.840  1.00  0.00           C
ATOM    274  HA  PHE A  25      44.710  33.500  40.310  1.00  0.00           H
ATOM    275  CB  PHE A  25      46.600  34.560  40.130  1.00  0.00           C
ATOM    276  HB1 PHE A  25      46.940  35.180  39.270  1.00  0.00           H
ATOM    277  HB2 PHE A  25      47.180  33.610  40.130  1.00  0.00           H
ATOM    278  CG  PHE A  25      46.960  35.230  41.430  1.00  0.00           C
ATOM    279  CD1 PHE A  25      47.320  34.520  42.580  1.00  0.00           C
ATOM    280  HD1 PHE A  25      47.330  33.430  42.650  1.00  0.00           H
ATOM    281  CE1 PHE A  25      47.680  35.220  43.730  1.00  0.00           C
ATOM    282  HE1 PHE A  25      47.800  34.790  44.720  1.00  0.00           H
ATOM    283  CZ  PHE A  25      47.790  36.600  43.750  1.00  0.00           C
ATOM    284  HZ  PHE A  25      47.990  37.040  44.710  1.00  0.00           H
ATOM    285  CD2 PHE A  25      47.180  36.610  41.440  1.00  0.00           C
ATOM    286  HD2 PHE A  25      46.980  37.220  40.570  1.00  0.00           H
ATOM    287  CE2 PHE A  25      47.700  37.320  42.520  1.00  0.00           C
ATOM    288  HE2 PHE A  25      47.800  38.390  42.420  1.00  0.00           H
ATOM    289  C   PHE A  25      44.240  35.530  40.430  1.00  0.00           C
ATOM    290  O   PHE A  25      43.700  35.400  41.550  1.00  0.00           O
ATOM    291  N   ILE A  26      43.970  36.610  39.680  1.00  0.00           N
ATOM    292  HN  ILE A  26      44.510  36.770  38.860  1.00  0.00           H
ATOM    293  CA  ILE A  26      43.210  37.750  40.120  1.00  0.00           C
ATOM    294  HA  ILE A  26      43.540  38.140  41.070  1.00  0.00           H
ATOM    295  CB  ILE A  26      43.400  38.930  39.110  1.00  0.00           C
ATOM    296  HB  ILE A  26      42.830  38.700  38.180  1.00  0.00           H
ATOM    297  CG2 ILE A  26      42.730  40.200  39.680  1.00  0.00           C
ATOM    298 HG21 ILE A  26      42.950  40.500  40.720  1.00  0.00           H
ATOM    299 HG22 ILE A  26      41.620  40.180  39.660  1.00  0.00           H
ATOM    300 HG23 ILE A  26      42.930  41.120  39.100  1.00  0.00           H
ATOM    301  CG1 ILE A  26      44.850  39.270  38.760  1.00  0.00           C
ATOM    302 HG11 ILE A  26      44.810  40.010  37.930  1.00  0.00           H
ATOM    303 HG12 ILE A  26      45.410  38.350  38.480  1.00  0.00           H
ATOM    304  CD  ILE A  26      45.600  39.900  39.960  1.00  0.00           C
ATOM    305  HD1 ILE A  26      46.680  40.080  39.770  1.00  0.00           H
ATOM    306  HD2 ILE A  26      45.470  39.310  40.900  1.00  0.00           H
ATOM    307  HD3 ILE A  26      45.310  40.960  40.130  1.00  0.00           H
ATOM    308  C   ILE A  26      41.790  37.450  40.270  1.00  0.00           C
ATOM    309  O   ILE A  26      41.160  37.710  41.290  1.00  0.00           O
ATOM    310  N   VAL A  27      41.230  36.650  39.340  1.00  0.00           N
ATOM    311  HN  VAL A  27      41.800  36.240  38.640  1.00  0.00           H
ATOM    312  CA  VAL A  27      39.800  36.380  39.200  1.00  0.00           C
ATOM    313  HA  VAL A  27      39.190  37.130  39.690  1.00  0.00           H
ATOM    314  CB  VAL A  27      39.400  36.310  37.660  1.00  0.00           C
ATOM    315  HB  VAL A  27      38.280  36.370  37.670  1.00  0.00           H
ATOM    316  CG1 VAL A  27      39.910  37.500  36.910  1.00  0.00           C
ATOM    317 HG11 VAL A  27      39.750  37.460  35.820  1.00  0.00           H
ATOM    318 HG12 VAL A  27      41.010  37.600  37.000  1.00  0.00           H
ATOM    319 HG13 VAL A  27      39.440  38.420  37.320  1.00  0.00           H
ATOM    320  CG2 VAL A  27      39.820  34.950  37.050  1.00  0.00           C
ATOM    321 HG21 VAL A  27      40.920  35.040  36.980  1.00  0.00           H
ATOM    322 HG22 VAL A  27      39.330  34.850  36.050  1.00  0.00           H
ATOM    323 HG23 VAL A  27      39.410  34.110  37.630  1.00  0.00           H
ATOM    324  C   VAL A  27      39.420  35.120  39.980  1.00  0.00           C
ATOM    325  O   VAL A  27      38.250  34.880  40.280  1.00  0.00           O
ATOM    326  N   LYS A  28      40.430  34.320  40.430  1.00  0.00           N
ATOM    327  HN  LYS A  28      41.350  34.690  40.410  1.00  0.00           H
ATOM    328  CA  LYS A  28      40.370  33.040  41.120  1.00  0.00           C
ATOM    329  HA  LYS A  28      39.360  32.640  41.130  1.00  0.00           H
ATOM    330  CB  LYS A  28      41.160  31.880  40.320  1.00  0.00           C
ATOM    331  HB1 LYS A  28      41.440  31.000  40.920  1.00  0.00           H
ATOM    332  HB2 LYS A  28      42.180  32.210  40.060  1.00  0.00           H
ATOM    333  CG  LYS A  28      40.350  31.470  39.030  1.00  0.00           C
ATOM    334  HG1 LYS A  28      40.430  32.370  38.380  1.00  0.00           H
ATOM    335  HG2 LYS A  28      39.290  31.230  39.250  1.00  0.00           H
ATOM    336  CD  LYS A  28      41.000  30.280  38.340  1.00  0.00           C
ATOM    337  HD1 LYS A  28      40.730  29.420  39.000  1.00  0.00           H
ATOM    338  HD2 LYS A  28      42.100  30.430  38.410  1.00  0.00           H
ATOM    339  CE  LYS A  28      40.570  29.850  36.960  1.00  0.00           C
ATOM    340  HE1 LYS A  28      41.300  29.050  36.660  1.00  0.00           H
ATOM    341  HE2 LYS A  28      40.700  30.690  36.250  1.00  0.00           H
ATOM    342  NZ  LYS A  28      39.280  29.330  36.830  1.00  0.00           N
ATOM    343  HZ1 LYS A  28      39.080  29.060  35.850  1.00  0.00           H
ATOM    344  HZ2 LYS A  28      38.600  30.080  37.090  1.00  0.00           H
ATOM    345  HZ3 LYS A  28      39.110  28.510  37.440  1.00  0.00           H
ATOM    346  C   LYS A  28      40.850  33.040  42.560  1.00  0.00           C
ATOM    347  O   LYS A  28      40.120  32.570  43.430  1.00  0.00           O
ATOM    348  N   VAL A  29      41.970  33.670  42.900  1.00  0.00           N
ATOM    349  HN  VAL A  29      42.500  34.230  42.270  1.00  0.00           H
ATOM    350  CA  VAL A  29      42.570  33.470  44.190  1.00  0.00           C
ATOM    351  HA  VAL A  29      42.100  32.640  44.710  1.00  0.00           H
ATOM    352  CB  VAL A  29      44.070  33.240  44.000  1.00  0.00           C
ATOM    353  HB  VAL A  29      44.480  34.080  43.400  1.00  0.00           H
ATOM    354  CG1 VAL A  29      44.770  33.100  45.350  1.00  0.00           C
ATOM    355 HG11 VAL A  29      44.760  34.130  45.750  1.00  0.00           H
ATOM    356 HG12 VAL A  29      45.820  32.760  45.220  1.00  0.00           H
ATOM    357 HG13 VAL A  29      44.180  32.440  46.030  1.00  0.00           H
ATOM    358  CG2 VAL A  29      44.390  32.080  43.000  1.00  0.00           C
ATOM    359 HG21 VAL A  29      45.480  32.100  42.790  1.00  0.00           H
ATOM    360 HG22 VAL A  29      43.880  32.140  42.000  1.00  0.00           H
ATOM    361 HG23 VAL A  29      44.210  31.120  43.510  1.00  0.00           H
ATOM    362  C   VAL A  29      42.290  34.680  45.090  1.00  0.00           C
ATOM    363  O   VAL A  29      42.410  34.530  46.320  1.00  0.00           O
ATOM    364  N   LEU A  30      41.960  35.860  44.530  1.00  0.00           N
ATOM    365  HN  LEU A  30      41.930  36.090  43.560  1.00  0.00           H
ATOM    366  CA  LEU A  30      41.760  36.990  45.380  1.00  0.00           C
ATOM    367  HA  LEU A  30      42.320  36.850  46.290  1.00  0.00           H
ATOM    368  CB  LEU A  30      42.200  38.300  44.770  1.00  0.00           C
ATOM    369  HB1 LEU A  30      42.100  39.170  45.430  1.00  0.00           H
ATOM    370  HB2 LEU A  30      41.480  38.470  43.940  1.00  0.00           H
ATOM    371  CG  LEU A  30      43.650  38.280  44.200  1.00  0.00           C
ATOM    372  HG  LEU A  30      43.620  37.490  43.420  1.00  0.00           H
ATOM    373  CD1 LEU A  30      43.950  39.600  43.550  1.00  0.00           C
ATOM    374 HD11 LEU A  30      44.760  39.610  42.790  1.00  0.00           H
ATOM    375 HD12 LEU A  30      44.070  40.530  44.150  1.00  0.00           H
ATOM    376 HD13 LEU A  30      43.060  39.850  42.930  1.00  0.00           H
ATOM    377  CD2 LEU A  30      44.680  37.960  45.240  1.00  0.00           C
ATOM    378 HD21 LEU A  30      44.510  36.890  45.500  1.00  0.00           H
ATOM    379 HD22 LEU A  30      44.680  38.620  46.140  1.00  0.00           H
ATOM    380 HD23 LEU A  30      45.690  37.920  44.770  1.00  0.00           H
ATOM    381  C   LEU A  30      40.350  37.220  45.990  1.00  0.00           C
ATOM    382  O   LEU A  30      40.250  37.920  47.000  1.00  0.00           O
ATOM    383  N   PRO A  31      39.300  36.580  45.560  1.00  0.00           N
ATOM    384  CD  PRO A  31      39.030  36.440  44.060  1.00  0.00           C
ATOM    385  HD1 PRO A  31      39.250  35.410  43.690  1.00  0.00           H
ATOM    386  HD2 PRO A  31      39.450  37.340  43.560  1.00  0.00           H
ATOM    387  CA  PRO A  31      37.990  36.490  46.330  1.00  0.00           C
ATOM    388  HA  PRO A  31      37.830  37.530  46.610  1.00  0.00           H
ATOM    389  CB  PRO A  31      36.940  36.000  45.270  1.00  0.00           C
ATOM    390  HB1 PRO A  31      35.990  36.490  45.590  1.00  0.00           H
ATOM    391  HB2 PRO A  31      36.760  34.900  45.180  1.00  0.00           H
ATOM    392  CG  PRO A  31      37.460  36.590  43.960  1.00  0.00           C
ATOM    393  HG1 PRO A  31      37.040  36.210  43.010  1.00  0.00           H
ATOM    394  HG2 PRO A  31      37.300  37.680  44.050  1.00  0.00           H
ATOM    395  C   PRO A  31      38.140  35.690  47.640  1.00  0.00           C
ATOM    396  O   PRO A  31      37.750  36.330  48.670  1.00  0.00           O
ATOM    397  N   PRO A  32      38.700  34.470  47.780  1.00  0.00           N
ATOM    398  CD  PRO A  32      38.810  33.440  46.760  1.00  0.00           C
ATOM    399  HD1 PRO A  32      39.480  33.850  45.970  1.00  0.00           H
ATOM    400  HD2 PRO A  32      37.890  33.210  46.170  1.00  0.00           H
ATOM    401  CA  PRO A  32      39.250  33.940  49.030  1.00  0.00           C
ATOM    402  HA  PRO A  32      38.400  33.720  49.660  1.00  0.00           H
ATOM    403  CB  PRO A  32      40.130  32.700  48.620  1.00  0.00           C
ATOM    404  HB1 PRO A  32      40.270  31.960  49.440  1.00  0.00           H
ATOM    405  HB2 PRO A  32      41.110  33.120  48.320  1.00  0.00           H
ATOM    406  CG  PRO A  32      39.420  32.180  47.400  1.00  0.00           C
ATOM    407  HG1 PRO A  32      40.110  31.610  46.740  1.00  0.00           H
ATOM    408  HG2 PRO A  32      38.630  31.470  47.730  1.00  0.00           H
ATOM    409  C   PRO A  32      40.020  34.940  49.920  1.00  0.00           C
ATOM    410  O   PRO A  32      39.780  34.930  51.110  1.00  0.00           O
ATOM    411  N   VAL A  33      41.010  35.760  49.360  1.00  0.00           N
ATOM    412  HN  VAL A  33      41.340  35.570  48.440  1.00  0.00           H
ATOM    413  CA  VAL A  33      41.700  36.750  50.070  1.00  0.00           C
ATOM    414  HA  VAL A  33      42.270  36.320  50.880  1.00  0.00           H
ATOM    415  CB  VAL A  33      42.840  37.350  49.190  1.00  0.00           C
ATOM    416  HB  VAL A  33      42.460  37.660  48.200  1.00  0.00           H
ATOM    417  CG1 VAL A  33      43.400  38.630  49.760  1.00  0.00           C
ATOM    418 HG11 VAL A  33      44.140  39.220  49.180  1.00  0.00           H
ATOM    419 HG12 VAL A  33      43.860  38.400  50.740  1.00  0.00           H
ATOM    420 HG13 VAL A  33      42.590  39.380  49.920  1.00  0.00           H
ATOM    421  CG2 VAL A  33      44.010  36.300  49.130  1.00  0.00           C
ATOM    422 HG21 VAL A  33      43.690  35.350  48.650  1.00  0.00           H
ATOM    423 HG22 VAL A  33      44.250  36.140  50.200  1.00  0.00           H
ATOM    424 HG23 VAL A  33      44.850  36.770  48.570  1.00  0.00           H
ATOM    425  C   VAL A  33      40.830  37.830  50.660  1.00  0.00           C
ATOM    426  O   VAL A  33      40.850  38.170  51.830  1.00  0.00           O
ATOM    427  N   LEU A  34      39.920  38.380  49.860  1.00  0.00           N
ATOM    428  HN  LEU A  34      39.960  38.180  48.880  1.00  0.00           H
ATOM    429  CA  LEU A  34      38.980  39.350  50.270  1.00  0.00           C
ATOM    430  HA  LEU A  34      39.410  40.140  50.860  1.00  0.00           H
ATOM    431  CB  LEU A  34      38.250  39.950  49.050  1.00  0.00           C
ATOM    432  HB1 LEU A  34      37.370  40.540  49.390  1.00  0.00           H
ATOM    433  HB2 LEU A  34      37.900  39.150  48.380  1.00  0.00           H
ATOM    434  CG  LEU A  34      39.250  40.840  48.240  1.00  0.00           C
ATOM    435  HG  LEU A  34      40.140  40.250  47.930  1.00  0.00           H
ATOM    436  CD1 LEU A  34      38.620  41.330  46.920  1.00  0.00           C
ATOM    437 HD11 LEU A  34      39.260  41.930  46.240  1.00  0.00           H
ATOM    438 HD12 LEU A  34      37.680  41.860  47.180  1.00  0.00           H
ATOM    439 HD13 LEU A  34      38.320  40.410  46.400  1.00  0.00           H
ATOM    440  CD2 LEU A  34      39.720  42.050  49.080  1.00  0.00           C
ATOM    441 HD21 LEU A  34      38.730  42.550  49.250  1.00  0.00           H
ATOM    442 HD22 LEU A  34      40.330  42.720  48.430  1.00  0.00           H
ATOM    443 HD23 LEU A  34      40.400  41.720  49.890  1.00  0.00           H
ATOM    444  C   LEU A  34      37.980  38.810  51.280  1.00  0.00           C
ATOM    445  O   LEU A  34      37.450  39.530  52.140  1.00  0.00           O
ATOM    446  N   GLY A  35      37.730  37.430  51.200  1.00  0.00           N
ATOM    447  HN  GLY A  35      38.110  36.850  50.490  1.00  0.00           H
ATOM    448  CA  GLY A  35      36.860  36.760  52.100  1.00  0.00           C
ATOM    449  HA1 GLY A  35      36.610  35.790  51.710  1.00  0.00           H
ATOM    450  HA2 GLY A  35      35.960  37.370  52.130  1.00  0.00           H
ATOM    451  C   GLY A  35      37.400  36.590  53.380  1.00  0.00           C
ATOM    452  O   GLY A  35      36.730  36.920  54.330  1.00  0.00           O
ATOM    453  N   LEU A  36      38.670  36.250  53.540  1.00  0.00           N
ATOM    454  HN  LEU A  36      39.150  35.860  52.770  1.00  0.00           H
ATOM    455  CA  LEU A  36      39.360  36.210  54.810  1.00  0.00           C
ATOM    456  HA  LEU A  36      38.730  35.560  55.390  1.00  0.00           H
ATOM    457  CB  LEU A  36      40.830  35.670  54.530  1.00  0.00           C
ATOM    458  HB1 LEU A  36      41.450  36.350  53.900  1.00  0.00           H
ATOM    459  HB2 LEU A  36      40.730  34.780  53.880  1.00  0.00           H
ATOM    460  CG  LEU A  36      41.690  35.310  55.740  1.00  0.00           C
ATOM    461  HG  LEU A  36      42.000  36.300  56.140  1.00  0.00           H
ATOM    462  CD1 LEU A  36      40.960  34.430  56.760  1.00  0.00           C
ATOM    463 HD11 LEU A  36      40.390  33.610  56.260  1.00  0.00           H
ATOM    464 HD12 LEU A  36      40.200  35.060  57.270  1.00  0.00           H
ATOM    465 HD13 LEU A  36      41.620  33.960  57.510  1.00  0.00           H
ATOM    466  CD2 LEU A  36      42.870  34.520  55.210  1.00  0.00           C
ATOM    467 HD21 LEU A  36      43.570  35.040  54.520  1.00  0.00           H
ATOM    468 HD22 LEU A  36      42.550  33.510  54.890  1.00  0.00           H
ATOM    469 HD23 LEU A  36      43.410  34.360  56.170  1.00  0.00           H
ATOM    470  C   LEU A  36      39.340  37.620  55.440  1.00  0.00           C
ATOM    471  O   LEU A  36      39.120  37.760  56.670  1.00  0.00           O
ATOM    472  N   GLU A  37      39.680  38.610  54.660  1.00  0.00           N
ATOM    473  HN  GLU A  37      39.820  38.400  53.700  1.00  0.00           H
ATOM    474  CA  GLU A  37      39.780  39.980  55.110  1.00  0.00           C
ATOM    475  HA  GLU A  37      40.530  40.030  55.900  1.00  0.00           H
ATOM    476  CB  GLU A  37      40.340  40.900  53.970  1.00  0.00           C
ATOM    477  HB1 GLU A  37      40.060  41.940  54.230  1.00  0.00           H
ATOM    478  HB2 GLU A  37      40.010  40.540  52.970  1.00  0.00           H
ATOM    479  CG  GLU A  37      41.900  40.780  53.800  1.00  0.00           C
ATOM    480  HG1 GLU A  37      42.130  39.710  53.620  1.00  0.00           H
ATOM    481  HG2 GLU A  37      42.350  41.160  54.740  1.00  0.00           H
ATOM    482  CD  GLU A  37      42.450  41.540  52.680  1.00  0.00           C
ATOM    483  OE1 GLU A  37      43.150  41.110  51.800  1.00  0.00           O
ATOM    484  OE2 GLU A  37      42.110  42.850  52.770  1.00  0.00           O
ATOM    485  HE2 GLU A  37      42.390  43.330  51.970  1.00  0.00           H
ATOM    486  C   GLU A  37      38.410  40.500  55.620  1.00  0.00           C
ATOM    487  O   GLU A  37      38.330  41.030  56.730  1.00  0.00           O
ATOM    488  N   PHE A  38      37.330  40.210  54.890  1.00  0.00           N
ATOM    489  HN  PHE A  38      37.390  39.710  54.030  1.00  0.00           H
ATOM    490  CA  PHE A  38      35.960  40.860  55.110  1.00  0.00           C
ATOM    491  HA  PHE A  38      36.050  41.910  54.940  1.00  0.00           H
ATOM    492  CB  PHE A  38      35.000  40.190  54.040  1.00  0.00           C
ATOM    493  HB1 PHE A  38      35.230  39.090  54.120  1.00  0.00           H
ATOM    494  HB2 PHE A  38      35.300  40.480  53.010  1.00  0.00           H
ATOM    495  CG  PHE A  38      33.500  40.540  54.180  1.00  0.00           C
ATOM    496  CD1 PHE A  38      33.060  41.890  54.110  1.00  0.00           C
ATOM    497  HD1 PHE A  38      33.750  42.720  54.020  1.00  0.00           H
ATOM    498  CE1 PHE A  38      31.720  42.150  53.980  1.00  0.00           C
ATOM    499  HE1 PHE A  38      31.260  43.110  53.780  1.00  0.00           H
ATOM    500  CZ  PHE A  38      30.790  41.040  54.150  1.00  0.00           C
ATOM    501  HZ  PHE A  38      29.750  41.280  54.120  1.00  0.00           H
ATOM    502  CD2 PHE A  38      32.610  39.470  54.260  1.00  0.00           C
ATOM    503  HD2 PHE A  38      32.990  38.460  54.290  1.00  0.00           H
ATOM    504  CE2 PHE A  38      31.200  39.680  54.320  1.00  0.00           C
ATOM    505  HE2 PHE A  38      30.550  38.830  54.460  1.00  0.00           H
ATOM    506  C   PHE A  38      35.320  40.650  56.470  1.00  0.00           C
ATOM    507  O   PHE A  38      34.960  41.510  57.290  1.00  0.00           O
ATOM    508  N   ILE A  39      35.360  39.340  56.910  1.00  0.00           N
ATOM    509  HN  ILE A  39      35.740  38.730  56.210  1.00  0.00           H
ATOM    510  CA  ILE A  39      34.960  38.780  58.240  1.00  0.00           C
ATOM    511  HA  ILE A  39      34.010  39.200  58.540  1.00  0.00           H
ATOM    512  CB  ILE A  39      34.800  37.300  58.270  1.00  0.00           C
ATOM    513  HB  ILE A  39      34.040  37.020  57.510  1.00  0.00           H
ATOM    514  CG2 ILE A  39      36.170  36.580  57.760  1.00  0.00           C
ATOM    515 HG21 ILE A  39      36.190  36.740  56.660  1.00  0.00           H
ATOM    516 HG22 ILE A  39      36.090  35.490  57.920  1.00  0.00           H
ATOM    517 HG23 ILE A  39      37.140  36.890  58.190  1.00  0.00           H
ATOM    518  CG1 ILE A  39      34.420  36.750  59.650  1.00  0.00           C
ATOM    519 HG11 ILE A  39      35.200  36.850  60.430  1.00  0.00           H
ATOM    520 HG12 ILE A  39      34.350  35.670  59.420  1.00  0.00           H
ATOM    521  CD  ILE A  39      33.000  37.150  60.180  1.00  0.00           C
ATOM    522  HD1 ILE A  39      32.770  36.790  61.200  1.00  0.00           H
ATOM    523  HD2 ILE A  39      32.240  36.720  59.500  1.00  0.00           H
ATOM    524  HD3 ILE A  39      32.950  38.250  60.160  1.00  0.00           H
ATOM    525  C   ILE A  39      35.900  39.240  59.320  1.00  0.00           C
ATOM    526  O   ILE A  39      35.470  39.590  60.440  1.00  0.00           O
ATOM    527  N   PHE A  40      37.250  39.290  59.040  1.00  0.00           N
ATOM    528  HN  PHE A  40      37.550  39.130  58.100  1.00  0.00           H
ATOM    529  CA  PHE A  40      38.310  39.770  60.070  1.00  0.00           C
ATOM    530  HA  PHE A  40      38.150  39.280  61.020  1.00  0.00           H
ATOM    531  CB  PHE A  40      39.720  39.460  59.500  1.00  0.00           C
ATOM    532  HB1 PHE A  40      39.670  39.950  58.500  1.00  0.00           H
ATOM    533  HB2 PHE A  40      39.750  38.370  59.310  1.00  0.00           H
ATOM    534  CG  PHE A  40      40.950  39.850  60.260  1.00  0.00           C
ATOM    535  CD1 PHE A  40      42.060  40.100  59.480  1.00  0.00           C
ATOM    536  HD1 PHE A  40      41.930  40.070  58.410  1.00  0.00           H
ATOM    537  CE1 PHE A  40      43.230  40.560  60.080  1.00  0.00           C
ATOM    538  HE1 PHE A  40      44.100  40.820  59.480  1.00  0.00           H
ATOM    539  CZ  PHE A  40      43.320  40.750  61.450  1.00  0.00           C
ATOM    540  HZ  PHE A  40      44.140  41.120  62.040  1.00  0.00           H
ATOM    541  CD2 PHE A  40      41.010  39.890  61.650  1.00  0.00           C
ATOM    542  HD2 PHE A  40      40.200  39.720  62.340  1.00  0.00           H
ATOM    543  CE2 PHE A  40      42.240  40.430  62.260  1.00  0.00           C
ATOM    544  HE2 PHE A  40      42.440  40.610  63.310  1.00  0.00           H
ATOM    545  C   PHE A  40      38.170  41.160  60.480  1.00  0.00           C
ATOM    546  O   PHE A  40      38.260  41.510  61.620  1.00  0.00           O
ATOM    547  N   GLY A  41      37.900  41.960  59.410  1.00  0.00           N
ATOM    548  HN  GLY A  41      37.920  41.580  58.490  1.00  0.00           H
ATOM    549  CA  GLY A  41      37.620  43.400  59.540  1.00  0.00           C
ATOM    550  HA1 GLY A  41      37.530  43.850  58.580  1.00  0.00           H
ATOM    551  HA2 GLY A  41      38.350  43.880  60.160  1.00  0.00           H
ATOM    552  C   GLY A  41      36.240  43.680  60.100  1.00  0.00           C
ATOM    553  O   GLY A  41      36.010  44.580  60.930  1.00  0.00           O
ATOM    554  N   LEU A  42      35.190  42.900  59.680  1.00  0.00           N
ATOM    555  HN  LEU A  42      35.320  42.220  58.970  1.00  0.00           H
ATOM    556  CA  LEU A  42      33.810  43.090  60.220  1.00  0.00           C
ATOM    557  HA  LEU A  42      33.510  44.100  59.990  1.00  0.00           H
ATOM    558  CB  LEU A  42      32.860  42.050  59.580  1.00  0.00           C
ATOM    559  HB1 LEU A  42      33.370  41.060  59.570  1.00  0.00           H
ATOM    560  HB2 LEU A  42      32.750  42.530  58.580  1.00  0.00           H
ATOM    561  CG  LEU A  42      31.400  41.980  60.050  1.00  0.00           C
ATOM    562  HG  LEU A  42      31.490  41.630  61.110  1.00  0.00           H
ATOM    563  CD1 LEU A  42      30.620  43.300  59.900  1.00  0.00           C
ATOM    564 HD11 LEU A  42      30.410  43.410  58.820  1.00  0.00           H
ATOM    565 HD12 LEU A  42      31.260  44.170  60.170  1.00  0.00           H
ATOM    566 HD13 LEU A  42      29.680  43.310  60.480  1.00  0.00           H
ATOM    567  CD2 LEU A  42      30.800  40.910  59.110  1.00  0.00           C
ATOM    568 HD21 LEU A  42      30.910  41.330  58.090  1.00  0.00           H
ATOM    569 HD22 LEU A  42      29.700  40.750  59.230  1.00  0.00           H
ATOM    570 HD23 LEU A  42      31.310  39.920  59.160  1.00  0.00           H
ATOM    571  C   LEU A  42      33.700  42.950  61.760  1.00  0.00           C
ATOM    572  O   LEU A  42      33.240  43.830  62.470  1.00  0.00           O
ATOM    573  N   LEU A  43      34.310  41.910  62.270  1.00  0.00           N
ATOM    574  HN  LEU A  43      34.860  41.280  61.750  1.00  0.00           H
ATOM    575  CA  LEU A  43      34.350  41.590  63.660  1.00  0.00           C
ATOM    576  HA  LEU A  43      33.380  41.570  64.110  1.00  0.00           H
ATOM    577  CB  LEU A  43      35.010  40.160  63.940  1.00  0.00           C
ATOM    578  HB1 LEU A  43      35.440  40.110  64.950  1.00  0.00           H
ATOM    579  HB2 LEU A  43      35.960  40.120  63.350  1.00  0.00           H
ATOM    580  CG  LEU A  43      34.250  38.870  63.590  1.00  0.00           C
ATOM    581  HG  LEU A  43      33.800  39.000  62.590  1.00  0.00           H
ATOM    582  CD1 LEU A  43      35.160  37.600  63.570  1.00  0.00           C
ATOM    583 HD11 LEU A  43      35.730  37.620  62.610  1.00  0.00           H
ATOM    584 HD12 LEU A  43      34.540  36.680  63.440  1.00  0.00           H
ATOM    585 HD13 LEU A  43      35.810  37.480  64.450  1.00  0.00           H
ATOM    586  CD2 LEU A  43      33.140  38.690  64.620  1.00  0.00           C
ATOM    587 HD21 LEU A  43      33.650  38.370  65.560  1.00  0.00           H
ATOM    588 HD22 LEU A  43      32.450  37.880  64.290  1.00  0.00           H
ATOM    589 HD23 LEU A  43      32.500  39.600  64.730  1.00  0.00           H
ATOM    590  C   LEU A  43      35.220  42.620  64.520  1.00  0.00           C
ATOM    591  O   LEU A  43      34.720  43.050  65.510  1.00  0.00           O
ATOM    592  N   GLY A  44      36.360  43.160  64.020  1.00  0.00           N
ATOM    593  HN  GLY A  44      36.670  42.970  63.080  1.00  0.00           H
ATOM    594  CA  GLY A  44      37.120  44.210  64.690  1.00  0.00           C
ATOM    595  HA1 GLY A  44      37.950  44.310  64.010  1.00  0.00           H
ATOM    596  HA2 GLY A  44      37.480  44.000  65.690  1.00  0.00           H
ATOM    597  C   GLY A  44      36.480  45.580  64.640  1.00  0.00           C
ATOM    598  O   GLY A  44      36.540  46.280  65.680  1.00  0.00           O
ATOM    599  N   ASN A  45      35.880  45.990  63.550  1.00  0.00           N
ATOM    600  HN  ASN A  45      36.010  45.550  62.670  1.00  0.00           H
ATOM    601  CA  ASN A  45      35.120  47.270  63.440  1.00  0.00           C
ATOM    602  HA  ASN A  45      35.720  48.050  63.870  1.00  0.00           H
ATOM    603  CB  ASN A  45      34.770  47.530  61.960  1.00  0.00           C
ATOM    604  HB1 ASN A  45      34.120  48.430  61.910  1.00  0.00           H
ATOM    605  HB2 ASN A  45      34.180  46.670  61.570  1.00  0.00           H
ATOM    606  CG  ASN A  45      35.980  47.990  61.190  1.00  0.00           C
ATOM    607  OD1 ASN A  45      36.650  48.990  61.630  1.00  0.00           O
ATOM    608  ND2 ASN A  45      36.340  47.360  60.080  1.00  0.00           N
ATOM    609 HD21 ASN A  45      37.090  47.670  59.510  1.00  0.00           H
ATOM    610 HD22 ASN A  45      36.060  46.400  60.000  1.00  0.00           H
ATOM    611  C   ASN A  45      33.880  47.300  64.290  1.00  0.00           C
ATOM    612  O   ASN A  45      33.530  48.350  64.870  1.00  0.00           O
ATOM    613  N   GLY A  46      33.220  46.150  64.320  1.00  0.00           N
ATOM    614  HN  GLY A  46      33.580  45.350  63.840  1.00  0.00           H
ATOM    615  CA  GLY A  46      32.100  45.890  65.250  1.00  0.00           C
ATOM    616  HA1 GLY A  46      31.930  44.830  65.170  1.00  0.00           H
ATOM    617  HA2 GLY A  46      31.260  46.520  65.020  1.00  0.00           H
ATOM    618  C   GLY A  46      32.380  46.070  66.690  1.00  0.00           C
ATOM    619  O   GLY A  46      31.670  46.730  67.400  1.00  0.00           O
ATOM    620  N   LEU A  47      33.540  45.450  67.160  1.00  0.00           N
ATOM    621  HN  LEU A  47      34.080  44.880  66.540  1.00  0.00           H
ATOM    622  CA  LEU A  47      34.170  45.670  68.480  1.00  0.00           C
ATOM    623  HA  LEU A  47      33.520  45.300  69.250  1.00  0.00           H
ATOM    624  CB  LEU A  47      35.400  44.760  68.620  1.00  0.00           C
ATOM    625  HB1 LEU A  47      36.170  45.180  67.930  1.00  0.00           H
ATOM    626  HB2 LEU A  47      35.200  43.710  68.320  1.00  0.00           H
ATOM    627  CG  LEU A  47      36.230  44.860  69.900  1.00  0.00           C
ATOM    628  HG  LEU A  47      36.670  45.880  70.010  1.00  0.00           H
ATOM    629  CD1 LEU A  47      35.390  44.440  71.120  1.00  0.00           C
ATOM    630 HD11 LEU A  47      34.500  45.090  71.270  1.00  0.00           H
ATOM    631 HD12 LEU A  47      36.010  44.330  72.030  1.00  0.00           H
ATOM    632 HD13 LEU A  47      34.800  43.500  71.090  1.00  0.00           H
ATOM    633  CD2 LEU A  47      37.540  43.970  69.930  1.00  0.00           C
ATOM    634 HD21 LEU A  47      38.470  44.430  69.530  1.00  0.00           H
ATOM    635 HD22 LEU A  47      37.310  43.010  69.410  1.00  0.00           H
ATOM    636 HD23 LEU A  47      37.870  43.780  70.970  1.00  0.00           H
ATOM    637  C   LEU A  47      34.450  47.150  68.830  1.00  0.00           C
ATOM    638  O   LEU A  47      33.870  47.750  69.700  1.00  0.00           O
ATOM    639  N   ALA A  48      35.190  47.800  67.910  1.00  0.00           N
ATOM    640  HN  ALA A  48      35.590  47.230  67.200  1.00  0.00           H
ATOM    641  CA  ALA A  48      35.450  49.290  67.950  1.00  0.00           C
ATOM    642  HA  ALA A  48      36.180  49.480  68.720  1.00  0.00           H
ATOM    643  CB  ALA A  48      36.210  49.600  66.630  1.00  0.00           C
ATOM    644  HB1 ALA A  48      37.160  49.030  66.560  1.00  0.00           H
ATOM    645  HB2 ALA A  48      36.420  50.680  66.560  1.00  0.00           H
ATOM    646  HB3 ALA A  48      35.580  49.340  65.750  1.00  0.00           H
ATOM    647  C   ALA A  48      34.240  50.150  68.160  1.00  0.00           C
ATOM    648  O   ALA A  48      34.220  50.940  69.150  1.00  0.00           O
ATOM    649  N   LEU A  49      33.210  49.990  67.350  1.00  0.00           N
ATOM    650  HN  LEU A  49      33.230  49.280  66.630  1.00  0.00           H
ATOM    651  CA  LEU A  49      31.980  50.760  67.430  1.00  0.00           C
ATOM    652  HA  LEU A  49      32.010  51.830  67.310  1.00  0.00           H
ATOM    653  CB  LEU A  49      30.890  50.310  66.330  1.00  0.00           C
ATOM    654  HB1 LEU A  49      30.700  49.210  66.390  1.00  0.00           H
ATOM    655  HB2 LEU A  49      31.400  50.590  65.380  1.00  0.00           H
ATOM    656  CG  LEU A  49      29.460  50.920  66.220  1.00  0.00           C
ATOM    657  HG  LEU A  49      28.870  50.710  67.130  1.00  0.00           H
ATOM    658  CD1 LEU A  49      29.420  52.500  66.030  1.00  0.00           C
ATOM    659 HD11 LEU A  49      28.410  52.870  65.780  1.00  0.00           H
ATOM    660 HD12 LEU A  49      30.150  52.700  65.220  1.00  0.00           H
ATOM    661 HD13 LEU A  49      29.760  52.970  66.970  1.00  0.00           H
ATOM    662  CD2 LEU A  49      28.810  50.220  65.050  1.00  0.00           C
ATOM    663 HD21 LEU A  49      28.840  49.120  65.160  1.00  0.00           H
ATOM    664 HD22 LEU A  49      29.220  50.580  64.080  1.00  0.00           H
ATOM    665 HD23 LEU A  49      27.730  50.500  65.080  1.00  0.00           H
ATOM    666  C   LEU A  49      31.180  50.480  68.700  1.00  0.00           C
ATOM    667  O   LEU A  49      30.590  51.440  69.250  1.00  0.00           O
ATOM    668  N   TRP A  50      31.080  49.190  69.190  1.00  0.00           N
ATOM    669  HN  TRP A  50      31.550  48.430  68.770  1.00  0.00           H
ATOM    670  CA  TRP A  50      30.650  48.960  70.530  1.00  0.00           C
ATOM    671  HA  TRP A  50      29.610  49.250  70.480  1.00  0.00           H
ATOM    672  CB  TRP A  50      30.770  47.370  70.770  1.00  0.00           C
ATOM    673  HB1 TRP A  50      31.800  46.970  70.790  1.00  0.00           H
ATOM    674  HB2 TRP A  50      30.080  46.890  70.040  1.00  0.00           H
ATOM    675  CG  TRP A  50      30.120  46.940  71.990  1.00  0.00           C
ATOM    676  CD1 TRP A  50      28.850  46.650  72.400  1.00  0.00           C
ATOM    677  HD1 TRP A  50      27.980  46.860  71.780  1.00  0.00           H
ATOM    678  NE1 TRP A  50      28.790  46.130  73.710  1.00  0.00           N
ATOM    679  HE1 TRP A  50      28.090  46.110  74.380  1.00  0.00           H
ATOM    680  CE2 TRP A  50      30.040  46.050  74.180  1.00  0.00           C
ATOM    681  CD2 TRP A  50      30.890  46.570  73.180  1.00  0.00           C
ATOM    682  CE3 TRP A  50      32.290  46.550  73.440  1.00  0.00           C
ATOM    683  HE3 TRP A  50      33.030  46.730  72.680  1.00  0.00           H
ATOM    684  CZ3 TRP A  50      32.650  46.310  74.810  1.00  0.00           C
ATOM    685  HZ3 TRP A  50      33.670  46.390  75.160  1.00  0.00           H
ATOM    686  CZ2 TRP A  50      30.420  45.760  75.460  1.00  0.00           C
ATOM    687  HZ2 TRP A  50      29.780  45.480  76.280  1.00  0.00           H
ATOM    688  CH2 TRP A  50      31.810  45.960  75.790  1.00  0.00           C
ATOM    689  HH2 TRP A  50      32.230  45.680  76.750  1.00  0.00           H
ATOM    690  C   TRP A  50      31.420  49.760  71.630  1.00  0.00           C
ATOM    691  O   TRP A  50      30.830  50.200  72.610  1.00  0.00           O
ATOM    692  N   ILE A  51      32.770  49.930  71.430  1.00  0.00           N
ATOM    693  HN  ILE A  51      33.230  49.610  70.590  1.00  0.00           H
ATOM    694  CA  ILE A  51      33.540  50.820  72.390  1.00  0.00           C
ATOM    695  HA  ILE A  51      33.320  50.680  73.440  1.00  0.00           H
ATOM    696  CB  ILE A  51      35.080  50.880  72.280  1.00  0.00           C
ATOM    697  HB  ILE A  51      35.350  51.190  71.250  1.00  0.00           H
ATOM    698  CG2 ILE A  51      35.760  51.810  73.320  1.00  0.00           C
ATOM    699 HG21 ILE A  51      36.820  51.880  72.960  1.00  0.00           H
ATOM    700 HG22 ILE A  51      35.630  51.300  74.300  1.00  0.00           H
ATOM    701 HG23 ILE A  51      35.410  52.870  73.390  1.00  0.00           H
ATOM    702  CG1 ILE A  51      35.700  49.500  72.480  1.00  0.00           C
ATOM    703 HG11 ILE A  51      36.780  49.650  72.690  1.00  0.00           H
ATOM    704 HG12 ILE A  51      35.640  48.830  71.570  1.00  0.00           H
ATOM    705  CD  ILE A  51      35.010  48.770  73.600  1.00  0.00           C
ATOM    706  HD1 ILE A  51      35.240  49.160  74.610  1.00  0.00           H
ATOM    707  HD2 ILE A  51      35.330  47.700  73.530  1.00  0.00           H
ATOM    708  HD3 ILE A  51      33.910  48.630  73.570  1.00  0.00           H
ATOM    709  C   ILE A  51      33.170  52.270  72.260  1.00  0.00           C
ATOM    710  O   ILE A  51      32.910  52.930  73.330  1.00  0.00           O
ATOM    711  N   PHE A  52      33.040  52.790  71.080  1.00  0.00           N
ATOM    712  HN  PHE A  52      33.370  52.390  70.220  1.00  0.00           H
ATOM    713  CA  PHE A  52      32.710  54.190  70.980  1.00  0.00           C
ATOM    714  HA  PHE A  52      33.440  54.600  71.660  1.00  0.00           H
ATOM    715  CB  PHE A  52      33.110  54.550  69.570  1.00  0.00           C
ATOM    716  HB1 PHE A  52      32.940  55.650  69.510  1.00  0.00           H
ATOM    717  HB2 PHE A  52      32.520  54.090  68.750  1.00  0.00           H
ATOM    718  CG  PHE A  52      34.610  54.290  69.270  1.00  0.00           C
ATOM    719  CD1 PHE A  52      35.520  54.970  70.080  1.00  0.00           C
ATOM    720  HD1 PHE A  52      35.180  55.540  70.930  1.00  0.00           H
ATOM    721  CE1 PHE A  52      36.940  54.820  69.980  1.00  0.00           C
ATOM    722  HE1 PHE A  52      37.500  55.300  70.770  1.00  0.00           H
ATOM    723  CZ  PHE A  52      37.390  53.890  69.060  1.00  0.00           C
ATOM    724  HZ  PHE A  52      38.450  53.660  68.950  1.00  0.00           H
ATOM    725  CD2 PHE A  52      35.160  53.570  68.170  1.00  0.00           C
ATOM    726  HD2 PHE A  52      34.510  53.110  67.450  1.00  0.00           H
ATOM    727  CE2 PHE A  52      36.550  53.350  68.060  1.00  0.00           C
ATOM    728  HE2 PHE A  52      36.920  52.770  67.230  1.00  0.00           H
ATOM    729  C   PHE A  52      31.270  54.550  71.430  1.00  0.00           C
ATOM    730  O   PHE A  52      31.110  55.610  72.000  1.00  0.00           O
ATOM    731  N   CYS A  53      30.350  53.600  71.190  1.00  0.00           N
ATOM    732  HN  CYS A  53      30.590  52.760  70.700  1.00  0.00           H
ATOM    733  CA  CYS A  53      28.980  53.620  71.770  1.00  0.00           C
ATOM    734  HA  CYS A  53      28.670  54.630  71.580  1.00  0.00           H
ATOM    735  CB  CYS A  53      28.090  52.590  71.090  1.00  0.00           C
ATOM    736  HB1 CYS A  53      27.260  52.310  71.760  1.00  0.00           H
ATOM    737  HB2 CYS A  53      28.710  51.660  71.090  1.00  0.00           H
ATOM    738  SG  CYS A  53      27.600  53.030  69.370  1.00  0.00           S
ATOM    739  HG1 CYS A  53      28.850  52.930  68.940  1.00  0.00           H
ATOM    740  C   CYS A  53      28.830  53.580  73.280  1.00  0.00           C
ATOM    741  O   CYS A  53      28.160  54.400  73.870  1.00  0.00           O
ATOM    742  N   PHE A  54      29.510  52.630  73.960  1.00  0.00           N
ATOM    743  HN  PHE A  54      30.070  52.050  73.370  1.00  0.00           H
ATOM    744  CA  PHE A  54      29.220  52.390  75.350  1.00  0.00           C
ATOM    745  HA  PHE A  54      28.440  53.080  75.640  1.00  0.00           H
ATOM    746  CB  PHE A  54      28.650  50.910  75.460  1.00  0.00           C
ATOM    747  HB1 PHE A  54      28.390  50.560  76.480  1.00  0.00           H
ATOM    748  HB2 PHE A  54      29.390  50.230  74.990  1.00  0.00           H
ATOM    749  CG  PHE A  54      27.410  50.770  74.650  1.00  0.00           C
ATOM    750  CD1 PHE A  54      27.280  50.030  73.530  1.00  0.00           C
ATOM    751  HD1 PHE A  54      28.180  49.620  73.070  1.00  0.00           H
ATOM    752  CE1 PHE A  54      26.090  49.740  72.920  1.00  0.00           C
ATOM    753  HE1 PHE A  54      25.990  49.220  71.970  1.00  0.00           H
ATOM    754  CZ  PHE A  54      24.930  50.220  73.440  1.00  0.00           C
ATOM    755  HZ  PHE A  54      23.990  50.070  72.930  1.00  0.00           H
ATOM    756  CD2 PHE A  54      26.210  51.340  75.140  1.00  0.00           C
ATOM    757  HD2 PHE A  54      26.200  51.850  76.100  1.00  0.00           H
ATOM    758  CE2 PHE A  54      24.970  51.070  74.520  1.00  0.00           C
ATOM    759  HE2 PHE A  54      24.070  51.380  75.030  1.00  0.00           H
ATOM    760  C   PHE A  54      30.320  52.580  76.370  1.00  0.00           C
ATOM    761  O   PHE A  54      30.240  52.260  77.530  1.00  0.00           O
ATOM    762  N   HSD A  55      31.410  53.210  75.950  1.00  0.00           N
ATOM    763  HN  HSD A  55      31.610  53.150  74.970  1.00  0.00           H
ATOM    764  CA  HSD A  55      32.530  53.570  76.790  1.00  0.00           C
ATOM    765  HA  HSD A  55      32.050  53.820  77.720  1.00  0.00           H
ATOM    766  CB  HSD A  55      33.600  52.450  76.780  1.00  0.00           C
ATOM    767  HB1 HSD A  55      34.440  52.790  77.420  1.00  0.00           H
ATOM    768  HB2 HSD A  55      34.000  52.430  75.740  1.00  0.00           H
ATOM    769  ND1 HSD A  55      32.450  50.100  76.400  1.00  0.00           N
ATOM    770  HD1 HSD A  55      32.260  50.210  75.430  1.00  0.00           H
ATOM    771  CG  HSD A  55      32.970  51.050  77.240  1.00  0.00           C
ATOM    772  CE1 HSD A  55      32.180  49.000  77.120  1.00  0.00           C
ATOM    773  HE1 HSD A  55      31.740  48.080  76.740  1.00  0.00           H
ATOM    774  NE2 HSD A  55      32.490  49.230  78.380  1.00  0.00           N
ATOM    775  CD2 HSD A  55      33.060  50.460  78.440  1.00  0.00           C
ATOM    776  HD2 HSD A  55      33.480  50.810  79.370  1.00  0.00           H
ATOM    777  C   HSD A  55      33.070  54.960  76.240  1.00  0.00           C
ATOM    778  O   HSD A  55      34.250  55.160  76.070  1.00  0.00           O
ATOM    779  N   LEU A  56      32.210  55.950  76.050  1.00  0.00           N
ATOM    780  HN  LEU A  56      31.240  55.820  76.210  1.00  0.00           H
ATOM    781  CA  LEU A  56      32.630  57.280  75.620  1.00  0.00           C
ATOM    782  HA  LEU A  56      33.490  57.220  74.970  1.00  0.00           H
ATOM    783  CB  LEU A  56      31.390  57.880  74.830  1.00  0.00           C
ATOM    784  HB1 LEU A  56      30.550  58.150  75.490  1.00  0.00           H
ATOM    785  HB2 LEU A  56      31.060  57.090  74.130  1.00  0.00           H
ATOM    786  CG  LEU A  56      31.810  59.140  74.030  1.00  0.00           C
ATOM    787  HG  LEU A  56      32.280  59.930  74.640  1.00  0.00           H
ATOM    788  CD1 LEU A  56      32.770  58.830  72.910  1.00  0.00           C
ATOM    789 HD11 LEU A  56      33.680  58.340  73.320  1.00  0.00           H
ATOM    790 HD12 LEU A  56      33.010  59.770  72.360  1.00  0.00           H
ATOM    791 HD13 LEU A  56      32.440  57.970  72.280  1.00  0.00           H
ATOM    792  CD2 LEU A  56      30.530  59.870  73.550  1.00  0.00           C
ATOM    793 HD21 LEU A  56      30.180  59.190  72.750  1.00  0.00           H
ATOM    794 HD22 LEU A  56      30.740  60.860  73.110  1.00  0.00           H
ATOM    795 HD23 LEU A  56      29.750  59.970  74.330  1.00  0.00           H
ATOM    796  C   LEU A  56      33.090  58.180  76.760  1.00  0.00           C
ATOM    797  O   LEU A  56      33.980  59.130  76.690  1.00  0.00           O
ATOM    798  N   LYS A  57      32.570  57.930  77.970  1.00  0.00           N
ATOM    799  HN  LYS A  57      32.050  57.080  77.980  1.00  0.00           H
ATOM    800  CA  LYS A  57      33.010  58.440  79.320  1.00  0.00           C
ATOM    801  HA  LYS A  57      32.800  59.490  79.480  1.00  0.00           H
ATOM    802  CB  LYS A  57      32.330  57.590  80.420  1.00  0.00           C
ATOM    803  HB1 LYS A  57      32.710  57.810  81.440  1.00  0.00           H
ATOM    804  HB2 LYS A  57      32.550  56.500  80.290  1.00  0.00           H
ATOM    805  CG  LYS A  57      30.810  57.690  80.480  1.00  0.00           C
ATOM    806  HG1 LYS A  57      30.520  57.180  81.420  1.00  0.00           H
ATOM    807  HG2 LYS A  57      30.320  57.080  79.680  1.00  0.00           H
ATOM    808  CD  LYS A  57      30.240  59.110  80.520  1.00  0.00           C
ATOM    809  HD1 LYS A  57      30.350  59.630  79.540  1.00  0.00           H
ATOM    810  HD2 LYS A  57      30.800  59.730  81.270  1.00  0.00           H
ATOM    811  CE  LYS A  57      28.720  59.110  80.920  1.00  0.00           C
ATOM    812  HE1 LYS A  57      28.690  58.630  81.920  1.00  0.00           H
ATOM    813  HE2 LYS A  57      28.230  58.490  80.130  1.00  0.00           H
ATOM    814  NZ  LYS A  57      28.120  60.380  81.080  1.00  0.00           N
ATOM    815  HZ1 LYS A  57      27.220  60.370  80.570  1.00  0.00           H
ATOM    816  HZ2 LYS A  57      28.660  61.080  80.530  1.00  0.00           H
ATOM    817  HZ3 LYS A  57      27.910  60.690  82.050  1.00  0.00           H
ATOM    818  C   LYS A  57      34.470  58.170  79.650  1.00  0.00           C
ATOM    819  O   LYS A  57      35.050  57.120  79.380  1.00  0.00           O
ATOM    820  N   SER A  58      35.120  59.220  80.250  1.00  0.00           N
ATOM    821  HN  SER A  58      34.560  59.940  80.670  1.00  0.00           H
ATOM    822  CA  SER A  58      36.540  59.370  80.650  1.00  0.00           C
ATOM    823  HA  SER A  58      36.540  60.340  81.110  1.00  0.00           H
ATOM    824  CB  SER A  58      37.190  58.230  81.460  1.00  0.00           C
ATOM    825  HB1 SER A  58      38.290  58.420  81.560  1.00  0.00           H
ATOM    826  HB2 SER A  58      37.120  57.270  80.910  1.00  0.00           H
ATOM    827  OG  SER A  58      36.650  58.140  82.770  1.00  0.00           O
ATOM    828  HG1 SER A  58      36.790  58.990  83.190  1.00  0.00           H
ATOM    829  C   SER A  58      37.380  59.520  79.350  1.00  0.00           C
ATOM    830  O   SER A  58      38.550  59.270  79.330  1.00  0.00           O
ATOM    831  N   TRP A  59      36.850  60.020  78.230  1.00  0.00           N
ATOM    832  HN  TRP A  59      35.880  60.240  78.180  1.00  0.00           H
ATOM    833  CA  TRP A  59      37.470  60.380  76.950  1.00  0.00           C
ATOM    834  HA  TRP A  59      37.570  59.360  76.590  1.00  0.00           H
ATOM    835  CB  TRP A  59      36.640  61.150  75.970  1.00  0.00           C
ATOM    836  HB1 TRP A  59      36.540  62.210  76.270  1.00  0.00           H
ATOM    837  HB2 TRP A  59      35.620  60.710  75.820  1.00  0.00           H
ATOM    838  CG  TRP A  59      37.220  61.130  74.640  1.00  0.00           C
ATOM    839  CD1 TRP A  59      37.920  62.110  74.070  1.00  0.00           C
ATOM    840  HD1 TRP A  59      38.290  63.050  74.480  1.00  0.00           H
ATOM    841  NE1 TRP A  59      38.140  61.820  72.710  1.00  0.00           N
ATOM    842  HE1 TRP A  59      38.330  62.480  72.030  1.00  0.00           H
ATOM    843  CE2 TRP A  59      37.610  60.540  72.420  1.00  0.00           C
ATOM    844  CD2 TRP A  59      36.990  60.130  73.660  1.00  0.00           C
ATOM    845  CE3 TRP A  59      36.320  58.950  73.580  1.00  0.00           C
ATOM    846  HE3 TRP A  59      35.740  58.580  74.410  1.00  0.00           H
ATOM    847  CZ3 TRP A  59      36.380  58.210  72.370  1.00  0.00           C
ATOM    848  HZ3 TRP A  59      35.860  57.260  72.420  1.00  0.00           H
ATOM    849  CZ2 TRP A  59      37.600  59.820  71.250  1.00  0.00           C
ATOM    850  HZ2 TRP A  59      38.030  60.300  70.380  1.00  0.00           H
ATOM    851  CH2 TRP A  59      36.980  58.550  71.250  1.00  0.00           C
ATOM    852  HH2 TRP A  59      37.010  57.880  70.410  1.00  0.00           H
ATOM    853  C   TRP A  59      38.820  60.960  77.060  1.00  0.00           C
ATOM    854  O   TRP A  59      39.100  61.990  77.680  1.00  0.00           O
ATOM    855  N   LYS A  60      39.760  60.280  76.410  1.00  0.00           N
ATOM    856  HN  LYS A  60      39.530  59.530  75.790  1.00  0.00           H
ATOM    857  CA  LYS A  60      41.190  60.540  76.670  1.00  0.00           C
ATOM    858  HA  LYS A  60      41.340  61.600  76.790  1.00  0.00           H
ATOM    859  CB  LYS A  60      41.720  59.860  77.940  1.00  0.00           C
ATOM    860  HB1 LYS A  60      40.950  59.860  78.740  1.00  0.00           H
ATOM    861  HB2 LYS A  60      42.530  60.490  78.360  1.00  0.00           H
ATOM    862  CG  LYS A  60      42.120  58.380  77.830  1.00  0.00           C
ATOM    863  HG1 LYS A  60      42.980  58.120  77.170  1.00  0.00           H
ATOM    864  HG2 LYS A  60      41.240  57.980  77.290  1.00  0.00           H
ATOM    865  CD  LYS A  60      42.420  57.670  79.170  1.00  0.00           C
ATOM    866  HD1 LYS A  60      42.850  56.660  79.020  1.00  0.00           H
ATOM    867  HD2 LYS A  60      41.450  57.490  79.690  1.00  0.00           H
ATOM    868  CE  LYS A  60      43.280  58.440  80.130  1.00  0.00           C
ATOM    869  HE1 LYS A  60      42.820  59.440  80.280  1.00  0.00           H
ATOM    870  HE2 LYS A  60      44.310  58.670  79.750  1.00  0.00           H
ATOM    871  NZ  LYS A  60      43.400  57.870  81.420  1.00  0.00           N
ATOM    872  HZ1 LYS A  60      42.470  57.810  81.870  1.00  0.00           H
ATOM    873  HZ2 LYS A  60      44.000  58.340  82.130  1.00  0.00           H
ATOM    874  HZ3 LYS A  60      43.710  56.880  81.360  1.00  0.00           H
ATOM    875  C   LYS A  60      41.910  60.120  75.400  1.00  0.00           C
ATOM    876  O   LYS A  60      41.300  59.510  74.560  1.00  0.00           O
ATOM    877  N   SER A  61      43.210  60.470  75.250  1.00  0.00           N
ATOM    878  HN  SER A  61      43.560  61.010  76.020  1.00  0.00           H
ATOM    879  CA  SER A  61      44.020  60.320  74.040  1.00  0.00           C
ATOM    880  HA  SER A  61      43.480  60.910  73.300  1.00  0.00           H
ATOM    881  CB  SER A  61      45.460  60.770  74.300  1.00  0.00           C
ATOM    882  HB1 SER A  61      45.380  61.860  74.490  1.00  0.00           H
ATOM    883  HB2 SER A  61      46.170  60.600  73.460  1.00  0.00           H
ATOM    884  OG  SER A  61      45.920  60.250  75.520  1.00  0.00           O
ATOM    885  HG1 SER A  61      45.850  60.930  76.200  1.00  0.00           H
ATOM    886  C   SER A  61      44.120  59.000  73.330  1.00  0.00           C
ATOM    887  O   SER A  61      44.030  58.990  72.110  1.00  0.00           O
ATOM    888  N   SER A  62      44.200  57.920  74.160  1.00  0.00           N
ATOM    889  HN  SER A  62      44.200  58.000  75.160  1.00  0.00           H
ATOM    890  CA  SER A  62      44.300  56.570  73.700  1.00  0.00           C
ATOM    891  HA  SER A  62      45.110  56.470  72.990  1.00  0.00           H
ATOM    892  CB  SER A  62      44.360  55.460  74.750  1.00  0.00           C
ATOM    893  HB1 SER A  62      45.370  55.590  75.210  1.00  0.00           H
ATOM    894  HB2 SER A  62      44.350  54.480  74.240  1.00  0.00           H
ATOM    895  OG  SER A  62      43.380  55.620  75.710  1.00  0.00           O
ATOM    896  HG1 SER A  62      43.290  54.720  76.030  1.00  0.00           H
ATOM    897  C   SER A  62      43.070  56.180  72.830  1.00  0.00           C
ATOM    898  O   SER A  62      43.180  55.630  71.750  1.00  0.00           O
ATOM    899  N   ARG A  63      41.850  56.490  73.290  1.00  0.00           N
ATOM    900  HN  ARG A  63      41.820  56.740  74.250  1.00  0.00           H
ATOM    901  CA  ARG A  63      40.590  56.350  72.580  1.00  0.00           C
ATOM    902  HA  ARG A  63      40.500  55.310  72.340  1.00  0.00           H
ATOM    903  CB  ARG A  63      39.470  56.760  73.460  1.00  0.00           C
ATOM    904  HB1 ARG A  63      38.520  56.600  72.930  1.00  0.00           H
ATOM    905  HB2 ARG A  63      39.570  57.860  73.640  1.00  0.00           H
ATOM    906  CG  ARG A  63      39.460  56.040  74.860  1.00  0.00           C
ATOM    907  HG1 ARG A  63      38.630  56.460  75.470  1.00  0.00           H
ATOM    908  HG2 ARG A  63      40.340  56.250  75.490  1.00  0.00           H
ATOM    909  CD  ARG A  63      39.280  54.550  74.770  1.00  0.00           C
ATOM    910  HD1 ARG A  63      40.290  54.090  74.850  1.00  0.00           H
ATOM    911  HD2 ARG A  63      38.770  54.380  73.800  1.00  0.00           H
ATOM    912  NE  ARG A  63      38.560  53.990  75.950  1.00  0.00           N
ATOM    913  HE  ARG A  63      38.210  54.550  76.710  1.00  0.00           H
ATOM    914  CZ  ARG A  63      38.410  52.780  76.310  1.00  0.00           C
ATOM    915  NH1 ARG A  63      38.910  51.660  75.720  1.00  0.00           N
ATOM    916 HH11 ARG A  63      39.720  51.740  75.140  1.00  0.00           H
ATOM    917 HH12 ARG A  63      38.790  50.800  76.230  1.00  0.00           H
ATOM    918  NH2 ARG A  63      37.490  52.560  77.270  1.00  0.00           N
ATOM    919 HH21 ARG A  63      36.780  53.240  77.410  1.00  0.00           H
ATOM    920 HH22 ARG A  63      37.050  51.660  77.240  1.00  0.00           H
ATOM    921  C   ARG A  63      40.570  57.170  71.220  1.00  0.00           C
ATOM    922  O   ARG A  63      39.990  56.740  70.230  1.00  0.00           O
ATOM    923  N   ILE A  64      41.180  58.400  71.130  1.00  0.00           N
ATOM    924  HN  ILE A  64      41.530  58.770  71.990  1.00  0.00           H
ATOM    925  CA  ILE A  64      41.300  59.270  69.930  1.00  0.00           C
ATOM    926  HA  ILE A  64      40.340  59.390  69.430  1.00  0.00           H
ATOM    927  CB  ILE A  64      41.880  60.720  70.330  1.00  0.00           C
ATOM    928  HB  ILE A  64      42.790  60.580  70.950  1.00  0.00           H
ATOM    929  CG2 ILE A  64      42.330  61.490  69.010  1.00  0.00           C
ATOM    930 HG21 ILE A  64      42.650  62.510  69.320  1.00  0.00           H
ATOM    931 HG22 ILE A  64      41.480  61.770  68.350  1.00  0.00           H
ATOM    932 HG23 ILE A  64      43.080  60.840  68.490  1.00  0.00           H
ATOM    933  CG1 ILE A  64      40.870  61.540  71.200  1.00  0.00           C
ATOM    934 HG11 ILE A  64      40.620  60.800  71.990  1.00  0.00           H
ATOM    935 HG12 ILE A  64      39.970  61.610  70.550  1.00  0.00           H
ATOM    936  CD  ILE A  64      41.560  62.750  71.850  1.00  0.00           C
ATOM    937  HD1 ILE A  64      41.200  62.920  72.890  1.00  0.00           H
ATOM    938  HD2 ILE A  64      41.500  63.700  71.270  1.00  0.00           H
ATOM    939  HD3 ILE A  64      42.650  62.560  71.960  1.00  0.00           H
ATOM    940  C   ILE A  64      42.250  58.600  68.950  1.00  0.00           C
ATOM    941  O   ILE A  64      42.000  58.570  67.740  1.00  0.00           O
ATOM    942  N   PHE A  65      43.370  58.010  69.340  1.00  0.00           N
ATOM    943  HN  PHE A  65      43.690  58.020  70.290  1.00  0.00           H
ATOM    944  CA  PHE A  65      44.280  57.200  68.510  1.00  0.00           C
ATOM    945  HA  PHE A  65      44.610  57.750  67.640  1.00  0.00           H
ATOM    946  CB  PHE A  65      45.600  56.890  69.290  1.00  0.00           C
ATOM    947  HB1 PHE A  65      46.200  56.270  68.590  1.00  0.00           H
ATOM    948  HB2 PHE A  65      45.360  56.430  70.270  1.00  0.00           H
ATOM    949  CG  PHE A  65      46.430  58.140  69.630  1.00  0.00           C
ATOM    950  CD1 PHE A  65      46.400  59.310  68.780  1.00  0.00           C
ATOM    951  HD1 PHE A  65      45.750  59.440  67.930  1.00  0.00           H
ATOM    952  CE1 PHE A  65      47.230  60.380  69.100  1.00  0.00           C
ATOM    953  HE1 PHE A  65      47.280  61.300  68.540  1.00  0.00           H
ATOM    954  CZ  PHE A  65      48.020  60.340  70.210  1.00  0.00           C
ATOM    955  HZ  PHE A  65      48.660  61.170  70.420  1.00  0.00           H
ATOM    956  CD2 PHE A  65      47.260  58.140  70.730  1.00  0.00           C
ATOM    957  HD2 PHE A  65      47.270  57.250  71.350  1.00  0.00           H
ATOM    958  CE2 PHE A  65      48.150  59.150  71.000  1.00  0.00           C
ATOM    959  HE2 PHE A  65      48.840  59.070  71.820  1.00  0.00           H
ATOM    960  C   PHE A  65      43.620  55.970  68.060  1.00  0.00           C
ATOM    961  O   PHE A  65      43.670  55.640  66.880  1.00  0.00           O
ATOM    962  N   LEU A  66      42.900  55.150  68.870  1.00  0.00           N
ATOM    963  HN  LEU A  66      42.890  55.450  69.820  1.00  0.00           H
ATOM    964  CA  LEU A  66      42.150  53.890  68.640  1.00  0.00           C
ATOM    965  HA  LEU A  66      42.910  53.240  68.230  1.00  0.00           H
ATOM    966  CB  LEU A  66      41.500  53.280  69.880  1.00  0.00           C
ATOM    967  HB1 LEU A  66      40.740  54.010  70.220  1.00  0.00           H
ATOM    968  HB2 LEU A  66      42.240  53.280  70.710  1.00  0.00           H
ATOM    969  CG  LEU A  66      40.740  51.920  69.740  1.00  0.00           C
ATOM    970  HG  LEU A  66      39.960  52.040  68.940  1.00  0.00           H
ATOM    971  CD1 LEU A  66      41.630  50.760  69.240  1.00  0.00           C
ATOM    972 HD11 LEU A  66      42.070  51.000  68.260  1.00  0.00           H
ATOM    973 HD12 LEU A  66      41.120  49.770  69.300  1.00  0.00           H
ATOM    974 HD13 LEU A  66      42.520  50.770  69.920  1.00  0.00           H
ATOM    975  CD2 LEU A  66      40.080  51.590  71.070  1.00  0.00           C
ATOM    976 HD21 LEU A  66      39.470  50.670  70.940  1.00  0.00           H
ATOM    977 HD22 LEU A  66      39.370  52.400  71.350  1.00  0.00           H
ATOM    978 HD23 LEU A  66      40.760  51.280  71.880  1.00  0.00           H
ATOM    979  C   LEU A  66      41.140  54.220  67.610  1.00  0.00           C
ATOM    980  O   LEU A  66      41.010  53.490  66.650  1.00  0.00           O
ATOM    981  N   PHE A  67      40.460  55.320  67.760  1.00  0.00           N
ATOM    982  HN  PHE A  67      40.720  55.870  68.540  1.00  0.00           H
ATOM    983  CA  PHE A  67      39.460  55.860  66.820  1.00  0.00           C
ATOM    984  HA  PHE A  67      38.690  55.110  66.860  1.00  0.00           H
ATOM    985  CB  PHE A  67      38.800  57.190  67.370  1.00  0.00           C
ATOM    986  HB1 PHE A  67      39.570  57.990  67.400  1.00  0.00           H
ATOM    987  HB2 PHE A  67      38.440  57.030  68.410  1.00  0.00           H
ATOM    988  CG  PHE A  67      37.620  57.760  66.580  1.00  0.00           C
ATOM    989  CD1 PHE A  67      37.350  59.160  66.640  1.00  0.00           C
ATOM    990  HD1 PHE A  67      37.930  59.810  67.290  1.00  0.00           H
ATOM    991  CE1 PHE A  67      36.300  59.640  65.890  1.00  0.00           C
ATOM    992  HE1 PHE A  67      36.110  60.690  65.980  1.00  0.00           H
ATOM    993  CZ  PHE A  67      35.470  58.780  65.180  1.00  0.00           C
ATOM    994  HZ  PHE A  67      34.720  59.200  64.540  1.00  0.00           H
ATOM    995  CD2 PHE A  67      36.780  56.920  65.920  1.00  0.00           C
ATOM    996  HD2 PHE A  67      37.050  55.880  65.730  1.00  0.00           H
ATOM    997  CE2 PHE A  67      35.750  57.440  65.140  1.00  0.00           C
ATOM    998  HE2 PHE A  67      35.180  56.800  64.470  1.00  0.00           H
ATOM    999  C   PHE A  67      39.880  56.090  65.340  1.00  0.00           C
ATOM   1000  O   PHE A  67      39.240  55.570  64.430  1.00  0.00           O
ATOM   1001  N   ASN A  68      41.060  56.730  65.150  1.00  0.00           N
ATOM   1002  HN  ASN A  68      41.550  57.180  65.890  1.00  0.00           H
ATOM   1003  CA  ASN A  68      41.720  56.750  63.880  1.00  0.00           C
ATOM   1004  HA  ASN A  68      41.020  57.240  63.220  1.00  0.00           H
ATOM   1005  CB  ASN A  68      43.080  57.610  63.880  1.00  0.00           C
ATOM   1006  HB1 ASN A  68      43.570  57.520  62.890  1.00  0.00           H
ATOM   1007  HB2 ASN A  68      43.780  57.140  64.600  1.00  0.00           H
ATOM   1008  CG  ASN A  68      42.760  59.100  64.120  1.00  0.00           C
ATOM   1009  OD1 ASN A  68      41.880  59.700  63.500  1.00  0.00           O
ATOM   1010  ND2 ASN A  68      43.480  59.730  65.030  1.00  0.00           N
ATOM   1011 HD21 ASN A  68      43.450  60.730  65.140  1.00  0.00           H
ATOM   1012 HD22 ASN A  68      44.180  59.170  65.480  1.00  0.00           H
ATOM   1013  C   ASN A  68      42.050  55.360  63.270  1.00  0.00           C
ATOM   1014  O   ASN A  68      41.900  55.170  62.040  1.00  0.00           O
ATOM   1015  N   LEU A  69      42.430  54.380  64.060  1.00  0.00           N
ATOM   1016  HN  LEU A  69      42.590  54.560  65.020  1.00  0.00           H
ATOM   1017  CA  LEU A  69      42.730  53.050  63.620  1.00  0.00           C
ATOM   1018  HA  LEU A  69      43.430  53.160  62.810  1.00  0.00           H
ATOM   1019  CB  LEU A  69      43.380  52.290  64.830  1.00  0.00           C
ATOM   1020  HB1 LEU A  69      43.490  51.230  64.510  1.00  0.00           H
ATOM   1021  HB2 LEU A  69      42.760  52.310  65.740  1.00  0.00           H
ATOM   1022  CG  LEU A  69      44.870  52.670  65.160  1.00  0.00           C
ATOM   1023  HG  LEU A  69      44.840  53.770  65.250  1.00  0.00           H
ATOM   1024  CD1 LEU A  69      45.450  52.040  66.500  1.00  0.00           C
ATOM   1025 HD11 LEU A  69      45.130  50.980  66.590  1.00  0.00           H
ATOM   1026 HD12 LEU A  69      45.030  52.470  67.440  1.00  0.00           H
ATOM   1027 HD13 LEU A  69      46.560  52.090  66.470  1.00  0.00           H
ATOM   1028  CD2 LEU A  69      45.850  52.410  63.970  1.00  0.00           C
ATOM   1029 HD21 LEU A  69      45.520  52.960  63.060  1.00  0.00           H
ATOM   1030 HD22 LEU A  69      45.840  51.320  63.750  1.00  0.00           H
ATOM   1031 HD23 LEU A  69      46.860  52.740  64.320  1.00  0.00           H
ATOM   1032  C   LEU A  69      41.450  52.240  63.230  1.00  0.00           C
ATOM   1033  O   LEU A  69      41.460  51.540  62.270  1.00  0.00           O
ATOM   1034  N   ALA A  70      40.300  52.400  63.930  1.00  0.00           N
ATOM   1035  HN  ALA A  70      40.340  52.970  64.750  1.00  0.00           H
ATOM   1036  CA  ALA A  70      38.940  52.050  63.500  1.00  0.00           C
ATOM   1037  HA  ALA A  70      39.060  51.010  63.250  1.00  0.00           H
ATOM   1038  CB  ALA A  70      38.020  52.170  64.650  1.00  0.00           C
ATOM   1039  HB1 ALA A  70      38.350  51.390  65.380  1.00  0.00           H
ATOM   1040  HB2 ALA A  70      36.940  52.000  64.430  1.00  0.00           H
ATOM   1041  HB3 ALA A  70      38.170  53.100  65.240  1.00  0.00           H
ATOM   1042  C   ALA A  70      38.530  52.790  62.260  1.00  0.00           C
ATOM   1043  O   ALA A  70      38.240  52.110  61.280  1.00  0.00           O
ATOM   1044  N   VAL A  71      38.600  54.080  62.140  1.00  0.00           N
ATOM   1045  HN  VAL A  71      38.890  54.620  62.930  1.00  0.00           H
ATOM   1046  CA  VAL A  71      38.470  54.810  60.880  1.00  0.00           C
ATOM   1047  HA  VAL A  71      37.430  54.720  60.630  1.00  0.00           H
ATOM   1048  CB  VAL A  71      38.760  56.270  61.030  1.00  0.00           C
ATOM   1049  HB  VAL A  71      39.710  56.340  61.600  1.00  0.00           H
ATOM   1050  CG1 VAL A  71      38.790  57.060  59.670  1.00  0.00           C
ATOM   1051 HG11 VAL A  71      37.920  56.880  59.020  1.00  0.00           H
ATOM   1052 HG12 VAL A  71      39.740  56.830  59.130  1.00  0.00           H
ATOM   1053 HG13 VAL A  71      38.720  58.150  59.890  1.00  0.00           H
ATOM   1054  CG2 VAL A  71      37.580  56.850  61.900  1.00  0.00           C
ATOM   1055 HG21 VAL A  71      36.550  56.720  61.510  1.00  0.00           H
ATOM   1056 HG22 VAL A  71      37.730  57.960  61.890  1.00  0.00           H
ATOM   1057 HG23 VAL A  71      37.620  56.570  62.970  1.00  0.00           H
ATOM   1058  C   VAL A  71      39.190  54.270  59.680  1.00  0.00           C
ATOM   1059  O   VAL A  71      38.540  54.020  58.700  1.00  0.00           O
ATOM   1060  N   ALA A  72      40.480  53.900  59.820  1.00  0.00           N
ATOM   1061  HN  ALA A  72      41.000  54.270  60.580  1.00  0.00           H
ATOM   1062  CA  ALA A  72      41.200  53.120  58.820  1.00  0.00           C
ATOM   1063  HA  ALA A  72      41.100  53.700  57.910  1.00  0.00           H
ATOM   1064  CB  ALA A  72      42.690  53.010  59.430  1.00  0.00           C
ATOM   1065  HB1 ALA A  72      43.410  52.430  58.820  1.00  0.00           H
ATOM   1066  HB2 ALA A  72      42.700  52.650  60.480  1.00  0.00           H
ATOM   1067  HB3 ALA A  72      43.080  54.030  59.590  1.00  0.00           H
ATOM   1068  C   ALA A  72      40.660  51.720  58.550  1.00  0.00           C
ATOM   1069  O   ALA A  72      40.690  51.290  57.380  1.00  0.00           O
ATOM   1070  N   ASP A  73      40.270  50.950  59.590  1.00  0.00           N
ATOM   1071  HN  ASP A  73      40.030  51.330  60.470  1.00  0.00           H
ATOM   1072  CA  ASP A  73      39.740  49.550  59.410  1.00  0.00           C
ATOM   1073  HA  ASP A  73      40.430  49.040  58.750  1.00  0.00           H
ATOM   1074  CB  ASP A  73      39.840  48.870  60.800  1.00  0.00           C
ATOM   1075  HB1 ASP A  73      39.320  49.430  61.600  1.00  0.00           H
ATOM   1076  HB2 ASP A  73      40.930  48.920  61.020  1.00  0.00           H
ATOM   1077  CG  ASP A  73      39.520  47.370  60.820  1.00  0.00           C
ATOM   1078  OD1 ASP A  73      39.310  46.680  59.890  1.00  0.00           O
ATOM   1079  OD2 ASP A  73      39.740  46.880  62.130  1.00  0.00           O
ATOM   1080  HD2 ASP A  73      39.490  45.950  62.090  1.00  0.00           H
ATOM   1081  C   ASP A  73      38.390  49.600  58.840  1.00  0.00           C
ATOM   1082  O   ASP A  73      38.050  48.730  58.070  1.00  0.00           O
ATOM   1083  N   PHE A  74      37.480  50.540  59.150  1.00  0.00           N
ATOM   1084  HN  PHE A  74      37.700  51.180  59.880  1.00  0.00           H
ATOM   1085  CA  PHE A  74      36.220  50.810  58.420  1.00  0.00           C
ATOM   1086  HA  PHE A  74      35.730  49.850  58.490  1.00  0.00           H
ATOM   1087  CB  PHE A  74      35.290  51.900  59.140  1.00  0.00           C
ATOM   1088  HB1 PHE A  74      35.810  52.890  59.070  1.00  0.00           H
ATOM   1089  HB2 PHE A  74      35.190  51.500  60.160  1.00  0.00           H
ATOM   1090  CG  PHE A  74      33.890  51.940  58.660  1.00  0.00           C
ATOM   1091  CD1 PHE A  74      33.310  53.160  58.320  1.00  0.00           C
ATOM   1092  HD1 PHE A  74      33.850  54.090  58.350  1.00  0.00           H
ATOM   1093  CE1 PHE A  74      31.880  53.130  58.010  1.00  0.00           C
ATOM   1094  HE1 PHE A  74      31.320  54.050  57.900  1.00  0.00           H
ATOM   1095  CZ  PHE A  74      31.190  51.920  57.940  1.00  0.00           C
ATOM   1096  HZ  PHE A  74      30.160  51.930  57.600  1.00  0.00           H
ATOM   1097  CD2 PHE A  74      33.150  50.760  58.710  1.00  0.00           C
ATOM   1098  HD2 PHE A  74      33.570  49.840  59.070  1.00  0.00           H
ATOM   1099  CE2 PHE A  74      31.790  50.700  58.320  1.00  0.00           C
ATOM   1100  HE2 PHE A  74      31.360  49.710  58.360  1.00  0.00           H
ATOM   1101  C   PHE A  74      36.410  51.330  57.030  1.00  0.00           C
ATOM   1102  O   PHE A  74      35.890  50.800  56.050  1.00  0.00           O
ATOM   1103  N   LEU A  75      37.300  52.320  56.770  1.00  0.00           N
ATOM   1104  HN  LEU A  75      37.750  52.780  57.530  1.00  0.00           H
ATOM   1105  CA  LEU A  75      37.770  52.700  55.430  1.00  0.00           C
ATOM   1106  HA  LEU A  75      36.920  53.040  54.840  1.00  0.00           H
ATOM   1107  CB  LEU A  75      38.820  53.890  55.520  1.00  0.00           C
ATOM   1108  HB1 LEU A  75      39.650  53.790  54.790  1.00  0.00           H
ATOM   1109  HB2 LEU A  75      39.330  53.760  56.500  1.00  0.00           H
ATOM   1110  CG  LEU A  75      38.190  55.310  55.440  1.00  0.00           C
ATOM   1111  HG  LEU A  75      37.450  55.360  56.270  1.00  0.00           H
ATOM   1112  CD1 LEU A  75      39.220  56.430  55.620  1.00  0.00           C
ATOM   1113 HD11 LEU A  75      39.900  56.500  54.740  1.00  0.00           H
ATOM   1114 HD12 LEU A  75      39.790  56.200  56.550  1.00  0.00           H
ATOM   1115 HD13 LEU A  75      38.840  57.450  55.830  1.00  0.00           H
ATOM   1116  CD2 LEU A  75      37.550  55.540  54.090  1.00  0.00           C
ATOM   1117 HD21 LEU A  75      36.600  54.980  53.960  1.00  0.00           H
ATOM   1118 HD22 LEU A  75      38.250  55.170  53.320  1.00  0.00           H
ATOM   1119 HD23 LEU A  75      37.280  56.610  53.890  1.00  0.00           H
ATOM   1120  C   LEU A  75      38.290  51.530  54.560  1.00  0.00           C
ATOM   1121  O   LEU A  75      38.090  51.540  53.320  1.00  0.00           O
ATOM   1122  N   LEU A  76      39.030  50.550  55.060  1.00  0.00           N
ATOM   1123  HN  LEU A  76      39.400  50.560  55.990  1.00  0.00           H
ATOM   1124  CA  LEU A  76      39.270  49.300  54.300  1.00  0.00           C
ATOM   1125  HA  LEU A  76      39.640  49.560  53.310  1.00  0.00           H
ATOM   1126  CB  LEU A  76      40.500  48.550  54.910  1.00  0.00           C
ATOM   1127  HB1 LEU A  76      40.240  48.330  55.970  1.00  0.00           H
ATOM   1128  HB2 LEU A  76      41.390  49.220  55.020  1.00  0.00           H
ATOM   1129  CG  LEU A  76      40.910  47.170  54.300  1.00  0.00           C
ATOM   1130  HG  LEU A  76      40.030  46.500  54.400  1.00  0.00           H
ATOM   1131  CD1 LEU A  76      41.330  47.360  52.820  1.00  0.00           C
ATOM   1132 HD11 LEU A  76      40.630  48.060  52.340  1.00  0.00           H
ATOM   1133 HD12 LEU A  76      41.190  46.340  52.380  1.00  0.00           H
ATOM   1134 HD13 LEU A  76      42.380  47.750  52.740  1.00  0.00           H
ATOM   1135  CD2 LEU A  76      42.070  46.550  55.160  1.00  0.00           C
ATOM   1136 HD21 LEU A  76      42.210  45.460  54.990  1.00  0.00           H
ATOM   1137 HD22 LEU A  76      41.770  46.670  56.240  1.00  0.00           H
ATOM   1138 HD23 LEU A  76      43.020  47.040  54.840  1.00  0.00           H
ATOM   1139  C   LEU A  76      38.130  48.350  54.060  1.00  0.00           C
ATOM   1140  O   LEU A  76      38.010  47.860  52.990  1.00  0.00           O
ATOM   1141  N   ILE A  77      37.220  48.160  55.080  1.00  0.00           N
ATOM   1142  HN  ILE A  77      37.260  48.560  56.000  1.00  0.00           H
ATOM   1143  CA  ILE A  77      35.840  47.540  54.880  1.00  0.00           C
ATOM   1144  HA  ILE A  77      36.020  46.580  54.410  1.00  0.00           H
ATOM   1145  CB  ILE A  77      35.030  47.400  56.180  1.00  0.00           C
ATOM   1146  HB  ILE A  77      34.980  48.390  56.700  1.00  0.00           H
ATOM   1147  CG2 ILE A  77      33.600  47.090  55.970  1.00  0.00           C
ATOM   1148 HG21 ILE A  77      33.490  46.250  55.250  1.00  0.00           H
ATOM   1149 HG22 ILE A  77      32.950  47.820  55.420  1.00  0.00           H
ATOM   1150 HG23 ILE A  77      33.020  46.840  56.890  1.00  0.00           H
ATOM   1151  CG1 ILE A  77      35.770  46.330  57.070  1.00  0.00           C
ATOM   1152 HG11 ILE A  77      35.260  46.220  58.050  1.00  0.00           H
ATOM   1153 HG12 ILE A  77      36.820  46.660  57.160  1.00  0.00           H
ATOM   1154  CD  ILE A  77      35.720  44.940  56.510  1.00  0.00           C
ATOM   1155  HD1 ILE A  77      36.080  44.140  57.180  1.00  0.00           H
ATOM   1156  HD2 ILE A  77      36.280  44.830  55.560  1.00  0.00           H
ATOM   1157  HD3 ILE A  77      34.670  44.640  56.320  1.00  0.00           H
ATOM   1158  C   ILE A  77      35.110  48.200  53.730  1.00  0.00           C
ATOM   1159  O   ILE A  77      34.630  47.510  52.810  1.00  0.00           O
ATOM   1160  N   ILE A  78      35.010  49.550  53.720  1.00  0.00           N
ATOM   1161  HN  ILE A  78      35.420  50.130  54.420  1.00  0.00           H
ATOM   1162  CA  ILE A  78      34.390  50.270  52.590  1.00  0.00           C
ATOM   1163  HA  ILE A  78      33.340  50.120  52.440  1.00  0.00           H
ATOM   1164  CB  ILE A  78      34.460  51.740  52.850  1.00  0.00           C
ATOM   1165  HB  ILE A  78      35.500  51.900  53.200  1.00  0.00           H
ATOM   1166  CG2 ILE A  78      34.180  52.690  51.660  1.00  0.00           C
ATOM   1167 HG21 ILE A  78      34.040  53.750  51.970  1.00  0.00           H
ATOM   1168 HG22 ILE A  78      33.180  52.470  51.230  1.00  0.00           H
ATOM   1169 HG23 ILE A  78      34.910  52.510  50.850  1.00  0.00           H
ATOM   1170  CG1 ILE A  78      33.500  52.130  53.990  1.00  0.00           C
ATOM   1171 HG11 ILE A  78      33.380  51.230  54.640  1.00  0.00           H
ATOM   1172 HG12 ILE A  78      32.520  52.400  53.530  1.00  0.00           H
ATOM   1173  CD  ILE A  78      34.010  53.320  54.900  1.00  0.00           C
ATOM   1174  HD1 ILE A  78      34.200  54.240  54.290  1.00  0.00           H
ATOM   1175  HD2 ILE A  78      34.950  53.090  55.470  1.00  0.00           H
ATOM   1176  HD3 ILE A  78      33.190  53.660  55.570  1.00  0.00           H
ATOM   1177  C   ILE A  78      34.980  49.860  51.210  1.00  0.00           C
ATOM   1178  O   ILE A  78      34.250  49.650  50.250  1.00  0.00           O
ATOM   1179  N   CYS A  79      36.320  49.690  51.070  1.00  0.00           N
ATOM   1180  HN  CYS A  79      36.820  49.570  51.920  1.00  0.00           H
ATOM   1181  CA  CYS A  79      37.070  49.300  49.880  1.00  0.00           C
ATOM   1182  HA  CYS A  79      36.720  50.000  49.140  1.00  0.00           H
ATOM   1183  CB  CYS A  79      38.610  49.510  50.000  1.00  0.00           C
ATOM   1184  HB1 CYS A  79      39.190  48.990  49.190  1.00  0.00           H
ATOM   1185  HB2 CYS A  79      39.000  49.100  50.960  1.00  0.00           H
ATOM   1186  SG  CYS A  79      39.160  51.250  50.040  1.00  0.00           S
ATOM   1187  HG1 CYS A  79      38.590  51.470  51.220  1.00  0.00           H
ATOM   1188  C   CYS A  79      36.710  47.970  49.220  1.00  0.00           C
ATOM   1189  O   CYS A  79      36.710  47.930  47.980  1.00  0.00           O
ATOM   1190  N   LEU A  80      36.510  46.940  50.080  1.00  0.00           N
ATOM   1191  HN  LEU A  80      36.500  47.140  51.050  1.00  0.00           H
ATOM   1192  CA  LEU A  80      36.290  45.540  49.650  1.00  0.00           C
ATOM   1193  HA  LEU A  80      37.230  45.240  49.210  1.00  0.00           H
ATOM   1194  CB  LEU A  80      36.100  44.570  50.830  1.00  0.00           C
ATOM   1195  HB1 LEU A  80      36.310  43.540  50.500  1.00  0.00           H
ATOM   1196  HB2 LEU A  80      35.090  44.590  51.290  1.00  0.00           H
ATOM   1197  CG  LEU A  80      37.140  44.620  52.040  1.00  0.00           C
ATOM   1198  HG  LEU A  80      37.070  45.590  52.570  1.00  0.00           H
ATOM   1199  CD1 LEU A  80      36.810  43.530  53.020  1.00  0.00           C
ATOM   1200 HD11 LEU A  80      35.880  43.720  53.610  1.00  0.00           H
ATOM   1201 HD12 LEU A  80      37.700  43.390  53.670  1.00  0.00           H
ATOM   1202 HD13 LEU A  80      36.700  42.540  52.530  1.00  0.00           H
ATOM   1203  CD2 LEU A  80      38.610  44.440  51.550  1.00  0.00           C
ATOM   1204 HD21 LEU A  80      39.260  44.800  52.380  1.00  0.00           H
ATOM   1205 HD22 LEU A  80      38.680  45.170  50.720  1.00  0.00           H
ATOM   1206 HD23 LEU A  80      38.930  43.470  51.110  1.00  0.00           H
ATOM   1207  C   LEU A  80      35.290  45.130  48.710  1.00  0.00           C
ATOM   1208  O   LEU A  80      35.590  44.310  47.880  1.00  0.00           O
ATOM   1209  N   PRO A  81      34.050  45.690  48.700  1.00  0.00           N
ATOM   1210  CD  PRO A  81      33.340  46.290  49.850  1.00  0.00           C
ATOM   1211  HD1 PRO A  81      33.980  46.940  50.470  1.00  0.00           H
ATOM   1212  HD2 PRO A  81      33.090  45.500  50.580  1.00  0.00           H
ATOM   1213  CA  PRO A  81      33.110  45.370  47.650  1.00  0.00           C
ATOM   1214  HA  PRO A  81      32.920  44.320  47.490  1.00  0.00           H
ATOM   1215  CB  PRO A  81      31.810  46.220  48.020  1.00  0.00           C
ATOM   1216  HB1 PRO A  81      31.070  45.570  48.540  1.00  0.00           H
ATOM   1217  HB2 PRO A  81      31.380  46.710  47.130  1.00  0.00           H
ATOM   1218  CG  PRO A  81      32.220  47.110  49.190  1.00  0.00           C
ATOM   1219  HG1 PRO A  81      32.520  48.080  48.730  1.00  0.00           H
ATOM   1220  HG2 PRO A  81      31.480  47.380  49.970  1.00  0.00           H
ATOM   1221  C   PRO A  81      33.460  45.790  46.250  1.00  0.00           C
ATOM   1222  O   PRO A  81      33.090  45.020  45.370  1.00  0.00           O
ATOM   1223  N   PHE A  82      34.010  47.050  46.020  1.00  0.00           N
ATOM   1224  HN  PHE A  82      34.110  47.620  46.830  1.00  0.00           H
ATOM   1225  CA  PHE A  82      34.560  47.620  44.820  1.00  0.00           C
ATOM   1226  HA  PHE A  82      33.730  47.620  44.130  1.00  0.00           H
ATOM   1227  CB  PHE A  82      35.000  49.080  45.180  1.00  0.00           C
ATOM   1228  HB1 PHE A  82      35.440  49.490  44.240  1.00  0.00           H
ATOM   1229  HB2 PHE A  82      35.760  49.130  45.990  1.00  0.00           H
ATOM   1230  CG  PHE A  82      33.700  49.870  45.610  1.00  0.00           C
ATOM   1231  CD1 PHE A  82      33.500  50.280  46.970  1.00  0.00           C
ATOM   1232  HD1 PHE A  82      34.180  49.900  47.720  1.00  0.00           H
ATOM   1233  CE1 PHE A  82      32.420  51.060  47.390  1.00  0.00           C
ATOM   1234  HE1 PHE A  82      32.430  51.450  48.400  1.00  0.00           H
ATOM   1235  CZ  PHE A  82      31.560  51.540  46.400  1.00  0.00           C
ATOM   1236  HZ  PHE A  82      30.720  52.140  46.730  1.00  0.00           H
ATOM   1237  CD2 PHE A  82      32.750  50.270  44.680  1.00  0.00           C
ATOM   1238  HD2 PHE A  82      32.930  50.230  43.620  1.00  0.00           H
ATOM   1239  CE2 PHE A  82      31.640  51.000  45.110  1.00  0.00           C
ATOM   1240  HE2 PHE A  82      30.890  51.290  44.390  1.00  0.00           H
ATOM   1241  C   PHE A  82      35.720  46.740  44.370  1.00  0.00           C
ATOM   1242  O   PHE A  82      35.750  46.340  43.220  1.00  0.00           O
ATOM   1243  N   LEU A  83      36.530  46.320  45.310  1.00  0.00           N
ATOM   1244  HN  LEU A  83      36.460  46.640  46.240  1.00  0.00           H
ATOM   1245  CA  LEU A  83      37.640  45.400  44.950  1.00  0.00           C
ATOM   1246  HA  LEU A  83      38.150  45.820  44.100  1.00  0.00           H
ATOM   1247  CB  LEU A  83      38.600  45.190  46.170  1.00  0.00           C
ATOM   1248  HB1 LEU A  83      39.330  44.410  45.880  1.00  0.00           H
ATOM   1249  HB2 LEU A  83      37.960  44.790  46.980  1.00  0.00           H
ATOM   1250  CG  LEU A  83      39.380  46.360  46.680  1.00  0.00           C
ATOM   1251  HG  LEU A  83      38.770  47.120  47.200  1.00  0.00           H
ATOM   1252  CD1 LEU A  83      40.330  45.840  47.810  1.00  0.00           C
ATOM   1253 HD11 LEU A  83      39.820  45.350  48.660  1.00  0.00           H
ATOM   1254 HD12 LEU A  83      40.920  46.650  48.290  1.00  0.00           H
ATOM   1255 HD13 LEU A  83      41.150  45.220  47.360  1.00  0.00           H
ATOM   1256  CD2 LEU A  83      40.260  46.970  45.630  1.00  0.00           C
ATOM   1257 HD21 LEU A  83      41.120  47.610  45.930  1.00  0.00           H
ATOM   1258 HD22 LEU A  83      39.620  47.470  44.880  1.00  0.00           H
ATOM   1259 HD23 LEU A  83      40.800  46.130  45.140  1.00  0.00           H
ATOM   1260  C   LEU A  83      37.110  44.050  44.450  1.00  0.00           C
ATOM   1261  O   LEU A  83      37.730  43.540  43.470  1.00  0.00           O
ATOM   1262  N   MET A  84      36.010  43.530  45.130  1.00  0.00           N
ATOM   1263  HN  MET A  84      35.750  43.870  46.030  1.00  0.00           H
ATOM   1264  CA  MET A  84      35.480  42.260  44.670  1.00  0.00           C
ATOM   1265  HA  MET A  84      36.300  41.580  44.810  1.00  0.00           H
ATOM   1266  CB  MET A  84      34.320  41.890  45.580  1.00  0.00           C
ATOM   1267  HB1 MET A  84      33.590  42.710  45.740  1.00  0.00           H
ATOM   1268  HB2 MET A  84      34.650  41.780  46.630  1.00  0.00           H
ATOM   1269  CG  MET A  84      33.630  40.600  45.160  1.00  0.00           C
ATOM   1270  HG1 MET A  84      33.220  40.690  44.130  1.00  0.00           H
ATOM   1271  HG2 MET A  84      32.810  40.580  45.900  1.00  0.00           H
ATOM   1272  SD  MET A  84      34.690  39.250  45.460  1.00  0.00           S
ATOM   1273  CE  MET A  84      33.580  37.940  44.880  1.00  0.00           C
ATOM   1274  HE1 MET A  84      34.090  37.080  44.390  1.00  0.00           H
ATOM   1275  HE2 MET A  84      32.840  38.350  44.150  1.00  0.00           H
ATOM   1276  HE3 MET A  84      33.040  37.520  45.740  1.00  0.00           H
ATOM   1277  C   MET A  84      35.090  42.200  43.230  1.00  0.00           C
ATOM   1278  O   MET A  84      35.380  41.290  42.470  1.00  0.00           O
ATOM   1279  N   ASP A  85      34.390  43.240  42.740  1.00  0.00           N
ATOM   1280  HN  ASP A  85      34.180  43.980  43.370  1.00  0.00           H
ATOM   1281  CA  ASP A  85      34.020  43.590  41.350  1.00  0.00           C
ATOM   1282  HA  ASP A  85      33.700  42.650  40.950  1.00  0.00           H
ATOM   1283  CB  ASP A  85      32.940  44.750  41.410  1.00  0.00           C
ATOM   1284  HB1 ASP A  85      33.360  45.730  41.760  1.00  0.00           H
ATOM   1285  HB2 ASP A  85      32.150  44.390  42.090  1.00  0.00           H
ATOM   1286  CG  ASP A  85      32.290  45.130  40.090  1.00  0.00           C
ATOM   1287  OD1 ASP A  85      31.320  45.960  40.020  1.00  0.00           O
ATOM   1288  OD2 ASP A  85      32.690  44.570  39.060  1.00  0.00           O
ATOM   1289  C   ASP A  85      35.200  43.850  40.440  1.00  0.00           C
ATOM   1290  O   ASP A  85      35.220  43.310  39.350  1.00  0.00           O
ATOM   1291  N   ASN A  86      36.140  44.780  40.870  1.00  0.00           N
ATOM   1292  HN  ASN A  86      35.980  45.330  41.690  1.00  0.00           H
ATOM   1293  CA  ASN A  86      37.310  45.190  40.120  1.00  0.00           C
ATOM   1294  HA  ASN A  86      37.000  45.580  39.170  1.00  0.00           H
ATOM   1295  CB  ASN A  86      38.010  46.180  41.050  1.00  0.00           C
ATOM   1296  HB1 ASN A  86      38.400  45.540  41.880  1.00  0.00           H
ATOM   1297  HB2 ASN A  86      37.280  46.930  41.410  1.00  0.00           H
ATOM   1298  CG  ASN A  86      39.250  46.940  40.480  1.00  0.00           C
ATOM   1299  OD1 ASN A  86      40.050  47.440  41.250  1.00  0.00           O
ATOM   1300  ND2 ASN A  86      39.380  47.070  39.180  1.00  0.00           N
ATOM   1301 HD21 ASN A  86      40.160  47.610  38.840  1.00  0.00           H
ATOM   1302 HD22 ASN A  86      38.660  46.590  38.660  1.00  0.00           H
ATOM   1303  C   ASN A  86      38.250  44.000  39.850  1.00  0.00           C
ATOM   1304  O   ASN A  86      38.740  43.730  38.760  1.00  0.00           O
ATOM   1305  N   TYR A  87      38.470  43.160  40.860  1.00  0.00           N
ATOM   1306  HN  TYR A  87      37.910  43.300  41.670  1.00  0.00           H
ATOM   1307  CA  TYR A  87      39.280  41.960  40.720  1.00  0.00           C
ATOM   1308  HA  TYR A  87      40.190  42.280  40.260  1.00  0.00           H
ATOM   1309  CB  TYR A  87      39.550  41.360  42.100  1.00  0.00           C
ATOM   1310  HB1 TYR A  87      40.010  40.350  42.140  1.00  0.00           H
ATOM   1311  HB2 TYR A  87      38.580  41.250  42.630  1.00  0.00           H
ATOM   1312  CG  TYR A  87      40.570  42.160  42.970  1.00  0.00           C
ATOM   1313  CD1 TYR A  87      41.210  43.390  42.610  1.00  0.00           C
ATOM   1314  HD1 TYR A  87      41.090  43.860  41.650  1.00  0.00           H
ATOM   1315  CE1 TYR A  87      42.080  43.940  43.600  1.00  0.00           C
ATOM   1316  HE1 TYR A  87      42.640  44.840  43.390  1.00  0.00           H
ATOM   1317  CZ  TYR A  87      42.350  43.340  44.820  1.00  0.00           C
ATOM   1318  OH  TYR A  87      43.300  43.840  45.720  1.00  0.00           O
ATOM   1319  HH  TYR A  87      43.470  43.280  46.470  1.00  0.00           H
ATOM   1320  CD2 TYR A  87      40.880  41.560  44.170  1.00  0.00           C
ATOM   1321  HD2 TYR A  87      40.370  40.620  44.330  1.00  0.00           H
ATOM   1322  CE2 TYR A  87      41.710  42.140  45.160  1.00  0.00           C
ATOM   1323  HE2 TYR A  87      41.910  41.630  46.090  1.00  0.00           H
ATOM   1324  C   TYR A  87      38.680  40.880  39.840  1.00  0.00           C
ATOM   1325  O   TYR A  87      39.340  40.490  38.900  1.00  0.00           O
ATOM   1326  N   VAL A  88      37.410  40.420  40.020  1.00  0.00           N
ATOM   1327  HN  VAL A  88      36.840  40.920  40.660  1.00  0.00           H
ATOM   1328  CA  VAL A  88      36.710  39.310  39.260  1.00  0.00           C
ATOM   1329  HA  VAL A  88      37.310  38.420  39.260  1.00  0.00           H
ATOM   1330  CB  VAL A  88      35.400  38.980  39.900  1.00  0.00           C
ATOM   1331  HB  VAL A  88      34.800  39.890  40.110  1.00  0.00           H
ATOM   1332  CG1 VAL A  88      34.670  37.880  39.090  1.00  0.00           C
ATOM   1333 HG11 VAL A  88      33.750  37.730  39.690  1.00  0.00           H
ATOM   1334 HG12 VAL A  88      35.170  36.900  39.010  1.00  0.00           H
ATOM   1335 HG13 VAL A  88      34.320  38.260  38.110  1.00  0.00           H
ATOM   1336  CG2 VAL A  88      35.750  38.280  41.250  1.00  0.00           C
ATOM   1337 HG21 VAL A  88      36.250  38.980  41.970  1.00  0.00           H
ATOM   1338 HG22 VAL A  88      36.450  37.440  41.040  1.00  0.00           H
ATOM   1339 HG23 VAL A  88      34.820  37.880  41.710  1.00  0.00           H
ATOM   1340  C   VAL A  88      36.770  39.550  37.730  1.00  0.00           C
ATOM   1341  O   VAL A  88      36.840  38.640  36.900  1.00  0.00           O
ATOM   1342  N   ARG A  89      36.800  40.830  37.340  1.00  0.00           N
ATOM   1343  HN  ARG A  89      36.550  41.560  37.970  1.00  0.00           H
ATOM   1344  CA  ARG A  89      36.800  41.270  36.010  1.00  0.00           C
ATOM   1345  HA  ARG A  89      36.560  40.470  35.320  1.00  0.00           H
ATOM   1346  CB  ARG A  89      35.810  42.420  35.890  1.00  0.00           C
ATOM   1347  HB1 ARG A  89      35.770  42.850  34.880  1.00  0.00           H
ATOM   1348  HB2 ARG A  89      36.140  43.210  36.600  1.00  0.00           H
ATOM   1349  CG  ARG A  89      34.370  42.020  36.220  1.00  0.00           C
ATOM   1350  HG1 ARG A  89      33.680  42.860  36.000  1.00  0.00           H
ATOM   1351  HG2 ARG A  89      34.330  41.870  37.320  1.00  0.00           H
ATOM   1352  CD  ARG A  89      33.750  40.930  35.400  1.00  0.00           C
ATOM   1353  HD1 ARG A  89      34.420  40.050  35.330  1.00  0.00           H
ATOM   1354  HD2 ARG A  89      33.520  41.170  34.350  1.00  0.00           H
ATOM   1355  NE  ARG A  89      32.470  40.500  36.050  1.00  0.00           N
ATOM   1356  HE  ARG A  89      31.970  41.190  36.570  1.00  0.00           H
ATOM   1357  CZ  ARG A  89      32.070  39.270  36.290  1.00  0.00           C
ATOM   1358  NH1 ARG A  89      32.740  38.250  35.800  1.00  0.00           N
ATOM   1359 HH11 ARG A  89      33.540  38.360  35.210  1.00  0.00           H
ATOM   1360 HH12 ARG A  89      32.430  37.320  35.990  1.00  0.00           H
ATOM   1361  NH2 ARG A  89      30.960  39.090  36.970  1.00  0.00           N
ATOM   1362 HH21 ARG A  89      30.520  38.200  37.000  1.00  0.00           H
ATOM   1363 HH22 ARG A  89      30.560  39.960  37.260  1.00  0.00           H
ATOM   1364  C   ARG A  89      38.120  41.730  35.450  1.00  0.00           C
ATOM   1365  O   ARG A  89      38.130  42.560  34.550  1.00  0.00           O
ATOM   1366  N   ARG A  90      39.300  41.130  35.960  1.00  0.00           N
ATOM   1367  HN  ARG A  90      39.230  40.510  36.730  1.00  0.00           H
ATOM   1368  CA  ARG A  90      40.560  41.320  35.450  1.00  0.00           C
ATOM   1369  HA  ARG A  90      41.160  40.720  36.120  1.00  0.00           H
ATOM   1370  CB  ARG A  90      40.640  40.680  34.020  1.00  0.00           C
ATOM   1371  HB1 ARG A  90      41.680  40.720  33.610  1.00  0.00           H
ATOM   1372  HB2 ARG A  90      40.090  41.260  33.260  1.00  0.00           H
ATOM   1373  CG  ARG A  90      40.380  39.180  34.040  1.00  0.00           C
ATOM   1374  HG1 ARG A  90      39.360  38.940  34.360  1.00  0.00           H
ATOM   1375  HG2 ARG A  90      41.070  38.590  34.680  1.00  0.00           H
ATOM   1376  CD  ARG A  90      40.410  38.540  32.590  1.00  0.00           C
ATOM   1377  HD1 ARG A  90      41.420  38.520  32.100  1.00  0.00           H
ATOM   1378  HD2 ARG A  90      39.720  39.150  31.980  1.00  0.00           H
ATOM   1379  NE  ARG A  90      39.840  37.150  32.650  1.00  0.00           N
ATOM   1380  HE  ARG A  90      38.860  37.040  32.760  1.00  0.00           H
ATOM   1381  CZ  ARG A  90      40.550  36.100  33.080  1.00  0.00           C
ATOM   1382  NH1 ARG A  90      41.820  36.220  33.450  1.00  0.00           N
ATOM   1383 HH11 ARG A  90      42.330  35.380  33.630  1.00  0.00           H
ATOM   1384 HH12 ARG A  90      42.090  37.150  33.700  1.00  0.00           H
ATOM   1385  NH2 ARG A  90      40.010  34.910  33.300  1.00  0.00           N
ATOM   1386 HH21 ARG A  90      39.190  34.800  32.740  1.00  0.00           H
ATOM   1387 HH22 ARG A  90      40.640  34.190  33.590  1.00  0.00           H
ATOM   1388  C   ARG A  90      41.230  42.730  35.520  1.00  0.00           C
ATOM   1389  O   ARG A  90      41.970  43.040  34.570  1.00  0.00           O
ATOM   1390  N   TRP A  91      40.820  43.580  36.470  1.00  0.00           N
ATOM   1391  HN  TRP A  91      40.200  43.190  37.150  1.00  0.00           H
ATOM   1392  CA  TRP A  91      41.180  44.970  36.630  1.00  0.00           C
ATOM   1393  HA  TRP A  91      41.030  45.150  37.680  1.00  0.00           H
ATOM   1394  CB  TRP A  91      42.630  45.330  36.390  1.00  0.00           C
ATOM   1395  HB1 TRP A  91      42.750  46.410  36.610  1.00  0.00           H
ATOM   1396  HB2 TRP A  91      42.960  45.140  35.340  1.00  0.00           H
ATOM   1397  CG  TRP A  91      43.570  44.500  37.280  1.00  0.00           C
ATOM   1398  CD1 TRP A  91      44.420  43.480  37.000  1.00  0.00           C
ATOM   1399  HD1 TRP A  91      44.460  42.970  36.050  1.00  0.00           H
ATOM   1400  NE1 TRP A  91      45.210  43.180  38.100  1.00  0.00           N
ATOM   1401  HE1 TRP A  91      45.860  42.440  38.170  1.00  0.00           H
ATOM   1402  CE2 TRP A  91      44.820  43.910  39.120  1.00  0.00           C
ATOM   1403  CD2 TRP A  91      43.760  44.800  38.690  1.00  0.00           C
ATOM   1404  CE3 TRP A  91      43.080  45.580  39.570  1.00  0.00           C
ATOM   1405  HE3 TRP A  91      42.190  46.150  39.360  1.00  0.00           H
ATOM   1406  CZ3 TRP A  91      43.640  45.690  40.880  1.00  0.00           C
ATOM   1407  HZ3 TRP A  91      43.090  46.340  41.530  1.00  0.00           H
ATOM   1408  CZ2 TRP A  91      45.350  44.000  40.430  1.00  0.00           C
ATOM   1409  HZ2 TRP A  91      46.200  43.480  40.850  1.00  0.00           H
ATOM   1410  CH2 TRP A  91      44.740  44.900  41.330  1.00  0.00           C
ATOM   1411  HH2 TRP A  91      45.290  45.130  42.230  1.00  0.00           H
ATOM   1412  C   TRP A  91      40.260  45.910  35.910  1.00  0.00           C
ATOM   1413  O   TRP A  91      40.560  47.110  35.970  1.00  0.00           O
ATOM   1414  N   ASP A  92      39.110  45.480  35.280  1.00  0.00           N
ATOM   1415  HN  ASP A  92      39.050  44.510  35.050  1.00  0.00           H
ATOM   1416  CA  ASP A  92      38.080  46.340  34.730  1.00  0.00           C
ATOM   1417  HA  ASP A  92      38.560  47.050  34.080  1.00  0.00           H
ATOM   1418  CB  ASP A  92      36.970  45.500  33.940  1.00  0.00           C
ATOM   1419  HB1 ASP A  92      36.050  46.050  33.650  1.00  0.00           H
ATOM   1420  HB2 ASP A  92      36.630  44.740  34.680  1.00  0.00           H
ATOM   1421  CG  ASP A  92      37.580  44.940  32.700  1.00  0.00           C
ATOM   1422  OD1 ASP A  92      38.800  45.060  32.400  1.00  0.00           O
ATOM   1423  OD2 ASP A  92      36.680  44.500  31.960  1.00  0.00           O
ATOM   1424  C   ASP A  92      37.330  47.090  35.840  1.00  0.00           C
ATOM   1425  O   ASP A  92      37.170  46.620  36.950  1.00  0.00           O
ATOM   1426  N   TRP A  93      36.910  48.270  35.560  1.00  0.00           N
ATOM   1427  HN  TRP A  93      37.320  48.730  34.780  1.00  0.00           H
ATOM   1428  CA  TRP A  93      36.110  49.160  36.460  1.00  0.00           C
ATOM   1429  HA  TRP A  93      35.600  48.640  37.260  1.00  0.00           H
ATOM   1430  CB  TRP A  93      37.120  50.180  37.140  1.00  0.00           C
ATOM   1431  HB1 TRP A  93      37.570  50.760  36.310  1.00  0.00           H
ATOM   1432  HB2 TRP A  93      37.870  49.560  37.680  1.00  0.00           H
ATOM   1433  CG  TRP A  93      36.600  51.150  38.160  1.00  0.00           C
ATOM   1434  CD1 TRP A  93      36.720  52.500  37.910  1.00  0.00           C
ATOM   1435  HD1 TRP A  93      37.140  52.860  36.980  1.00  0.00           H
ATOM   1436  NE1 TRP A  93      36.350  53.220  39.000  1.00  0.00           N
ATOM   1437  HE1 TRP A  93      36.000  54.130  38.920  1.00  0.00           H
ATOM   1438  CE2 TRP A  93      35.970  52.350  40.030  1.00  0.00           C
ATOM   1439  CD2 TRP A  93      36.140  51.000  39.490  1.00  0.00           C
ATOM   1440  CE3 TRP A  93      35.810  49.860  40.250  1.00  0.00           C
ATOM   1441  HE3 TRP A  93      35.850  48.850  39.880  1.00  0.00           H
ATOM   1442  CZ3 TRP A  93      35.260  50.110  41.540  1.00  0.00           C
ATOM   1443  HZ3 TRP A  93      34.970  49.220  42.070  1.00  0.00           H
ATOM   1444  CZ2 TRP A  93      35.580  52.590  41.350  1.00  0.00           C
ATOM   1445  HZ2 TRP A  93      35.520  53.570  41.800  1.00  0.00           H
ATOM   1446  CH2 TRP A  93      35.390  51.390  42.120  1.00  0.00           C
ATOM   1447  HH2 TRP A  93      35.240  51.520  43.190  1.00  0.00           H
ATOM   1448  C   TRP A  93      35.010  49.820  35.720  1.00  0.00           C
ATOM   1449  O   TRP A  93      35.240  50.450  34.700  1.00  0.00           O
ATOM   1450  N   LYS A  94      33.740  49.710  36.270  1.00  0.00           N
ATOM   1451  HN  LYS A  94      33.500  49.110  37.030  1.00  0.00           H
ATOM   1452  CA  LYS A  94      32.580  50.320  35.700  1.00  0.00           C
ATOM   1453  HA  LYS A  94      32.580  50.140  34.640  1.00  0.00           H
ATOM   1454  CB  LYS A  94      31.310  49.900  36.390  1.00  0.00           C
ATOM   1455  HB1 LYS A  94      30.420  50.490  36.090  1.00  0.00           H
ATOM   1456  HB2 LYS A  94      31.320  50.180  37.470  1.00  0.00           H
ATOM   1457  CG  LYS A  94      30.850  48.430  36.220  1.00  0.00           C
ATOM   1458  HG1 LYS A  94      31.710  47.810  36.560  1.00  0.00           H
ATOM   1459  HG2 LYS A  94      30.490  48.280  35.180  1.00  0.00           H
ATOM   1460  CD  LYS A  94      29.720  48.140  37.190  1.00  0.00           C
ATOM   1461  HD1 LYS A  94      28.920  48.900  37.170  1.00  0.00           H
ATOM   1462  HD2 LYS A  94      30.220  48.380  38.150  1.00  0.00           H
ATOM   1463  CE  LYS A  94      29.190  46.690  37.090  1.00  0.00           C
ATOM   1464  HE1 LYS A  94      28.870  46.470  36.040  1.00  0.00           H
ATOM   1465  HE2 LYS A  94      28.310  46.610  37.770  1.00  0.00           H
ATOM   1466  NZ  LYS A  94      30.160  45.710  37.600  1.00  0.00           N
ATOM   1467  HZ1 LYS A  94      30.660  46.040  38.450  1.00  0.00           H
ATOM   1468  HZ2 LYS A  94      30.840  45.480  36.840  1.00  0.00           H
ATOM   1469  HZ3 LYS A  94      29.800  44.800  37.960  1.00  0.00           H
ATOM   1470  C   LYS A  94      32.660  51.800  35.890  1.00  0.00           C
ATOM   1471  O   LYS A  94      32.220  52.580  35.040  1.00  0.00           O
ATOM   1472  N   PHE A  95      33.130  52.300  37.070  1.00  0.00           N
ATOM   1473  HN  PHE A  95      33.500  51.670  37.750  1.00  0.00           H
ATOM   1474  CA  PHE A  95      32.920  53.660  37.410  1.00  0.00           C
ATOM   1475  HA  PHE A  95      31.960  53.930  36.990  1.00  0.00           H
ATOM   1476  CB  PHE A  95      32.710  53.790  38.930  1.00  0.00           C
ATOM   1477  HB1 PHE A  95      32.340  54.790  39.220  1.00  0.00           H
ATOM   1478  HB2 PHE A  95      33.630  53.490  39.460  1.00  0.00           H
ATOM   1479  CG  PHE A  95      31.660  52.890  39.520  1.00  0.00           C
ATOM   1480  CD1 PHE A  95      32.080  51.800  40.270  1.00  0.00           C
ATOM   1481  HD1 PHE A  95      33.130  51.600  40.320  1.00  0.00           H
ATOM   1482  CE1 PHE A  95      31.150  50.860  40.890  1.00  0.00           C
ATOM   1483  HE1 PHE A  95      31.460  50.020  41.480  1.00  0.00           H
ATOM   1484  CZ  PHE A  95      29.800  51.210  40.840  1.00  0.00           C
ATOM   1485  HZ  PHE A  95      29.030  50.600  41.280  1.00  0.00           H
ATOM   1486  CD2 PHE A  95      30.270  53.130  39.530  1.00  0.00           C
ATOM   1487  HD2 PHE A  95      29.850  53.960  38.990  1.00  0.00           H
ATOM   1488  CE2 PHE A  95      29.350  52.330  40.170  1.00  0.00           C
ATOM   1489  HE2 PHE A  95      28.310  52.610  40.140  1.00  0.00           H
ATOM   1490  C   PHE A  95      33.940  54.680  36.710  1.00  0.00           C
ATOM   1491  O   PHE A  95      34.830  54.300  35.960  1.00  0.00           O
ATOM   1492  N   GLY A  96      33.770  55.970  36.950  1.00  0.00           N
ATOM   1493  HN  GLY A  96      32.970  56.240  37.480  1.00  0.00           H
ATOM   1494  CA  GLY A  96      34.590  57.150  36.490  1.00  0.00           C
ATOM   1495  HA1 GLY A  96      34.200  58.050  36.920  1.00  0.00           H
ATOM   1496  HA2 GLY A  96      34.650  57.130  35.410  1.00  0.00           H
ATOM   1497  C   GLY A  96      36.020  57.130  36.970  1.00  0.00           C
ATOM   1498  O   GLY A  96      36.390  56.320  37.770  1.00  0.00           O
ATOM   1499  N   ASP A  97      36.900  57.910  36.330  1.00  0.00           N
ATOM   1500  HN  ASP A  97      36.530  58.420  35.560  1.00  0.00           H
ATOM   1501  CA  ASP A  97      38.290  58.120  36.630  1.00  0.00           C
ATOM   1502  HA  ASP A  97      38.740  57.150  36.540  1.00  0.00           H
ATOM   1503  CB  ASP A  97      38.840  59.100  35.480  1.00  0.00           C
ATOM   1504  HB1 ASP A  97      38.220  60.020  35.570  1.00  0.00           H
ATOM   1505  HB2 ASP A  97      38.700  58.610  34.490  1.00  0.00           H
ATOM   1506  CG  ASP A  97      40.280  59.440  35.710  1.00  0.00           C
ATOM   1507  OD1 ASP A  97      40.830  60.490  35.170  1.00  0.00           O
ATOM   1508  OD2 ASP A  97      41.020  58.660  36.350  1.00  0.00           O
ATOM   1509  C   ASP A  97      38.560  58.630  38.030  1.00  0.00           C
ATOM   1510  O   ASP A  97      39.340  57.980  38.720  1.00  0.00           O
ATOM   1511  N   ILE A  98      37.860  59.630  38.570  1.00  0.00           N
ATOM   1512  HN  ILE A  98      37.210  60.140  38.000  1.00  0.00           H
ATOM   1513  CA  ILE A  98      38.010  60.020  39.960  1.00  0.00           C
ATOM   1514  HA  ILE A  98      39.040  60.130  40.240  1.00  0.00           H
ATOM   1515  CB  ILE A  98      37.290  61.260  40.190  1.00  0.00           C
ATOM   1516  HB  ILE A  98      36.210  61.170  39.980  1.00  0.00           H
ATOM   1517  CG2 ILE A  98      37.360  61.710  41.690  1.00  0.00           C
ATOM   1518 HG21 ILE A  98      36.900  62.700  41.850  1.00  0.00           H
ATOM   1519 HG22 ILE A  98      38.430  61.700  41.990  1.00  0.00           H
ATOM   1520 HG23 ILE A  98      36.800  61.050  42.400  1.00  0.00           H
ATOM   1521  CG1 ILE A  98      37.810  62.380  39.300  1.00  0.00           C
ATOM   1522 HG11 ILE A  98      37.150  63.230  39.580  1.00  0.00           H
ATOM   1523 HG12 ILE A  98      37.720  62.070  38.240  1.00  0.00           H
ATOM   1524  CD  ILE A  98      39.270  62.740  39.580  1.00  0.00           C
ATOM   1525  HD1 ILE A  98      39.830  61.830  39.260  1.00  0.00           H
ATOM   1526  HD2 ILE A  98      39.460  62.890  40.660  1.00  0.00           H
ATOM   1527  HD3 ILE A  98      39.480  63.600  38.910  1.00  0.00           H
ATOM   1528  C   ILE A  98      37.570  58.850  40.960  1.00  0.00           C
ATOM   1529  O   ILE A  98      38.370  58.630  41.810  1.00  0.00           O
ATOM   1530  N   PRO A  99      36.540  58.110  40.780  1.00  0.00           N
ATOM   1531  CD  PRO A  99      35.330  58.590  40.200  1.00  0.00           C
ATOM   1532  HD1 PRO A  99      35.390  58.550  39.090  1.00  0.00           H
ATOM   1533  HD2 PRO A  99      35.110  59.620  40.580  1.00  0.00           H
ATOM   1534  CA  PRO A  99      36.340  56.830  41.440  1.00  0.00           C
ATOM   1535  HA  PRO A  99      36.320  57.020  42.490  1.00  0.00           H
ATOM   1536  CB  PRO A  99      34.890  56.420  41.060  1.00  0.00           C
ATOM   1537  HB1 PRO A  99      34.380  55.760  41.790  1.00  0.00           H
ATOM   1538  HB2 PRO A  99      34.890  55.820  40.110  1.00  0.00           H
ATOM   1539  CG  PRO A  99      34.150  57.670  40.670  1.00  0.00           C
ATOM   1540  HG1 PRO A  99      33.470  57.460  39.820  1.00  0.00           H
ATOM   1541  HG2 PRO A  99      33.620  58.220  41.480  1.00  0.00           H
ATOM   1542  C   PRO A  99      37.480  55.800  41.330  1.00  0.00           C
ATOM   1543  O   PRO A  99      37.810  55.200  42.370  1.00  0.00           O
ATOM   1544  N   CYS A 100      38.180  55.530  40.210  1.00  0.00           N
ATOM   1545  HN  CYS A 100      37.890  55.930  39.340  1.00  0.00           H
ATOM   1546  CA  CYS A 100      39.370  54.670  40.230  1.00  0.00           C
ATOM   1547  HA  CYS A 100      39.070  53.750  40.710  1.00  0.00           H
ATOM   1548  CB  CYS A 100      39.900  54.520  38.770  1.00  0.00           C
ATOM   1549  HB1 CYS A 100      40.120  55.570  38.470  1.00  0.00           H
ATOM   1550  HB2 CYS A 100      39.150  54.040  38.100  1.00  0.00           H
ATOM   1551  SG  CYS A 100      41.480  53.590  38.730  1.00  0.00           S
ATOM   1552  C   CYS A 100      40.460  55.190  41.140  1.00  0.00           C
ATOM   1553  O   CYS A 100      40.950  54.510  42.110  1.00  0.00           O
ATOM   1554  N   ARG A 101      40.820  56.490  40.940  1.00  0.00           N
ATOM   1555  HN  ARG A 101      40.420  57.090  40.240  1.00  0.00           H
ATOM   1556  CA  ARG A 101      41.900  57.120  41.710  1.00  0.00           C
ATOM   1557  HA  ARG A 101      42.740  56.450  41.820  1.00  0.00           H
ATOM   1558  CB  ARG A 101      42.370  58.510  41.080  1.00  0.00           C
ATOM   1559  HB1 ARG A 101      43.230  58.950  41.630  1.00  0.00           H
ATOM   1560  HB2 ARG A 101      41.450  59.130  41.250  1.00  0.00           H
ATOM   1561  CG  ARG A 101      42.730  58.250  39.610  1.00  0.00           C
ATOM   1562  HG1 ARG A 101      41.880  57.960  38.960  1.00  0.00           H
ATOM   1563  HG2 ARG A 101      43.440  57.400  39.540  1.00  0.00           H
ATOM   1564  CD  ARG A 101      43.490  59.420  38.830  1.00  0.00           C
ATOM   1565  HD1 ARG A 101      44.290  59.130  38.110  1.00  0.00           H
ATOM   1566  HD2 ARG A 101      43.920  59.940  39.700  1.00  0.00           H
ATOM   1567  NE  ARG A 101      42.460  60.220  38.110  1.00  0.00           N
ATOM   1568  HE  ARG A 101      41.890  59.790  37.420  1.00  0.00           H
ATOM   1569  CZ  ARG A 101      42.300  61.540  38.190  1.00  0.00           C
ATOM   1570  NH1 ARG A 101      42.700  62.320  39.220  1.00  0.00           N
ATOM   1571 HH11 ARG A 101      43.150  61.870  40.000  1.00  0.00           H
ATOM   1572 HH12 ARG A 101      42.330  63.240  39.360  1.00  0.00           H
ATOM   1573  NH2 ARG A 101      41.740  62.190  37.210  1.00  0.00           N
ATOM   1574 HH21 ARG A 101      41.700  63.170  37.000  1.00  0.00           H
ATOM   1575 HH22 ARG A 101      41.420  61.590  36.480  1.00  0.00           H
ATOM   1576  C   ARG A 101      41.660  57.340  43.180  1.00  0.00           C
ATOM   1577  O   ARG A 101      42.500  57.240  44.060  1.00  0.00           O
ATOM   1578  N   LEU A 102      40.390  57.590  43.480  1.00  0.00           N
ATOM   1579  HN  LEU A 102      39.710  57.780  42.770  1.00  0.00           H
ATOM   1580  CA  LEU A 102      39.960  57.570  44.880  1.00  0.00           C
ATOM   1581  HA  LEU A 102      40.530  58.320  45.410  1.00  0.00           H
ATOM   1582  CB  LEU A 102      38.480  58.110  44.840  1.00  0.00           C
ATOM   1583  HB1 LEU A 102      37.820  57.430  44.260  1.00  0.00           H
ATOM   1584  HB2 LEU A 102      38.330  59.120  44.410  1.00  0.00           H
ATOM   1585  CG  LEU A 102      37.750  58.250  46.200  1.00  0.00           C
ATOM   1586  HG  LEU A 102      37.800  57.260  46.680  1.00  0.00           H
ATOM   1587  CD1 LEU A 102      38.540  59.210  47.140  1.00  0.00           C
ATOM   1588 HD11 LEU A 102      38.530  60.230  46.720  1.00  0.00           H
ATOM   1589 HD12 LEU A 102      39.600  58.890  47.200  1.00  0.00           H
ATOM   1590 HD13 LEU A 102      38.020  59.260  48.130  1.00  0.00           H
ATOM   1591  CD2 LEU A 102      36.280  58.610  46.020  1.00  0.00           C
ATOM   1592 HD21 LEU A 102      36.290  59.690  45.760  1.00  0.00           H
ATOM   1593 HD22 LEU A 102      35.830  58.580  47.040  1.00  0.00           H
ATOM   1594 HD23 LEU A 102      35.670  57.960  45.360  1.00  0.00           H
ATOM   1595  C   LEU A 102      40.020  56.240  45.580  1.00  0.00           C
ATOM   1596  O   LEU A 102      40.340  56.260  46.740  1.00  0.00           O
ATOM   1597  N   MET A 103      39.700  55.130  44.930  1.00  0.00           N
ATOM   1598  HN  MET A 103      39.390  55.250  43.990  1.00  0.00           H
ATOM   1599  CA  MET A 103      40.010  53.820  45.450  1.00  0.00           C
ATOM   1600  HA  MET A 103      39.520  53.830  46.420  1.00  0.00           H
ATOM   1601  CB  MET A 103      39.340  52.730  44.590  1.00  0.00           C
ATOM   1602  HB1 MET A 103      39.740  52.760  43.560  1.00  0.00           H
ATOM   1603  HB2 MET A 103      38.280  53.000  44.420  1.00  0.00           H
ATOM   1604  CG  MET A 103      39.590  51.320  45.040  1.00  0.00           C
ATOM   1605  HG1 MET A 103      39.650  51.410  46.150  1.00  0.00           H
ATOM   1606  HG2 MET A 103      40.550  50.930  44.640  1.00  0.00           H
ATOM   1607  SD  MET A 103      38.200  50.140  44.680  1.00  0.00           S
ATOM   1608  CE  MET A 103      38.350  50.070  42.890  1.00  0.00           C
ATOM   1609  HE1 MET A 103      39.370  49.800  42.530  1.00  0.00           H
ATOM   1610  HE2 MET A 103      38.060  51.040  42.440  1.00  0.00           H
ATOM   1611  HE3 MET A 103      37.610  49.290  42.620  1.00  0.00           H
ATOM   1612  C   MET A 103      41.530  53.620  45.720  1.00  0.00           C
ATOM   1613  O   MET A 103      41.860  53.290  46.860  1.00  0.00           O
ATOM   1614  N   LEU A 104      42.410  53.960  44.690  1.00  0.00           N
ATOM   1615  HN  LEU A 104      42.060  54.100  43.760  1.00  0.00           H
ATOM   1616  CA  LEU A 104      43.870  53.810  44.830  1.00  0.00           C
ATOM   1617  HA  LEU A 104      44.150  52.770  44.890  1.00  0.00           H
ATOM   1618  CB  LEU A 104      44.460  54.230  43.420  1.00  0.00           C
ATOM   1619  HB1 LEU A 104      45.550  54.000  43.370  1.00  0.00           H
ATOM   1620  HB2 LEU A 104      44.370  55.330  43.320  1.00  0.00           H
ATOM   1621  CG  LEU A 104      44.050  53.370  42.160  1.00  0.00           C
ATOM   1622  HG  LEU A 104      43.060  53.750  41.850  1.00  0.00           H
ATOM   1623  CD1 LEU A 104      45.000  53.680  41.030  1.00  0.00           C
ATOM   1624 HD11 LEU A 104      44.760  52.990  40.200  1.00  0.00           H
ATOM   1625 HD12 LEU A 104      46.000  53.310  41.360  1.00  0.00           H
ATOM   1626 HD13 LEU A 104      45.100  54.710  40.620  1.00  0.00           H
ATOM   1627  CD2 LEU A 104      44.060  51.830  42.420  1.00  0.00           C
ATOM   1628 HD21 LEU A 104      45.050  51.500  42.810  1.00  0.00           H
ATOM   1629 HD22 LEU A 104      43.870  51.270  41.480  1.00  0.00           H
ATOM   1630 HD23 LEU A 104      43.280  51.530  43.150  1.00  0.00           H
ATOM   1631  C   LEU A 104      44.590  54.640  45.930  1.00  0.00           C
ATOM   1632  O   LEU A 104      45.560  54.300  46.650  1.00  0.00           O
ATOM   1633  N   PHE A 105      43.940  55.830  46.200  1.00  0.00           N
ATOM   1634  HN  PHE A 105      43.270  56.090  45.520  1.00  0.00           H
ATOM   1635  CA  PHE A 105      44.090  56.720  47.360  1.00  0.00           C
ATOM   1636  HA  PHE A 105      45.150  56.930  47.340  1.00  0.00           H
ATOM   1637  CB  PHE A 105      43.420  58.060  46.950  1.00  0.00           C
ATOM   1638  HB1 PHE A 105      42.380  57.850  46.650  1.00  0.00           H
ATOM   1639  HB2 PHE A 105      44.000  58.510  46.120  1.00  0.00           H
ATOM   1640  CG  PHE A 105      43.340  59.020  48.110  1.00  0.00           C
ATOM   1641  CD1 PHE A 105      44.530  59.700  48.530  1.00  0.00           C
ATOM   1642  HD1 PHE A 105      45.460  59.520  48.030  1.00  0.00           H
ATOM   1643  CE1 PHE A 105      44.450  60.640  49.560  1.00  0.00           C
ATOM   1644  HE1 PHE A 105      45.320  61.230  49.800  1.00  0.00           H
ATOM   1645  CZ  PHE A 105      43.200  60.910  50.170  1.00  0.00           C
ATOM   1646  HZ  PHE A 105      43.240  61.670  50.930  1.00  0.00           H
ATOM   1647  CD2 PHE A 105      42.120  59.280  48.770  1.00  0.00           C
ATOM   1648  HD2 PHE A 105      41.260  58.790  48.340  1.00  0.00           H
ATOM   1649  CE2 PHE A 105      42.080  60.120  49.860  1.00  0.00           C
ATOM   1650  HE2 PHE A 105      41.110  60.340  50.270  1.00  0.00           H
ATOM   1651  C   PHE A 105      43.620  56.100  48.700  1.00  0.00           C
ATOM   1652  O   PHE A 105      44.490  56.040  49.590  1.00  0.00           O
ATOM   1653  N   MET A 106      42.360  55.690  48.850  1.00  0.00           N
ATOM   1654  HN  MET A 106      41.670  55.980  48.190  1.00  0.00           H
ATOM   1655  CA  MET A 106      41.840  55.040  50.030  1.00  0.00           C
ATOM   1656  HA  MET A 106      42.040  55.740  50.840  1.00  0.00           H
ATOM   1657  CB  MET A 106      40.330  54.880  50.090  1.00  0.00           C
ATOM   1658  HB1 MET A 106      40.180  54.190  50.950  1.00  0.00           H
ATOM   1659  HB2 MET A 106      40.020  54.350  49.170  1.00  0.00           H
ATOM   1660  CG  MET A 106      39.540  56.130  50.290  1.00  0.00           C
ATOM   1661  HG1 MET A 106      38.510  55.720  50.470  1.00  0.00           H
ATOM   1662  HG2 MET A 106      39.470  56.710  49.340  1.00  0.00           H
ATOM   1663  SD  MET A 106      40.120  57.190  51.620  1.00  0.00           S
ATOM   1664  CE  MET A 106      38.670  58.200  51.500  1.00  0.00           C
ATOM   1665  HE1 MET A 106      37.760  57.860  52.060  1.00  0.00           H
ATOM   1666  HE2 MET A 106      38.470  58.470  50.440  1.00  0.00           H
ATOM   1667  HE3 MET A 106      38.910  59.190  51.920  1.00  0.00           H
ATOM   1668  C   MET A 106      42.580  53.770  50.480  1.00  0.00           C
ATOM   1669  O   MET A 106      42.840  53.600  51.720  1.00  0.00           O
ATOM   1670  N   LEU A 107      43.010  52.950  49.610  1.00  0.00           N
ATOM   1671  HN  LEU A 107      42.760  53.070  48.640  1.00  0.00           H
ATOM   1672  CA  LEU A 107      43.920  51.830  49.850  1.00  0.00           C
ATOM   1673  HA  LEU A 107      43.440  51.180  50.550  1.00  0.00           H
ATOM   1674  CB  LEU A 107      44.090  50.980  48.530  1.00  0.00           C
ATOM   1675  HB1 LEU A 107      44.860  50.230  48.810  1.00  0.00           H
ATOM   1676  HB2 LEU A 107      44.530  51.650  47.750  1.00  0.00           H
ATOM   1677  CG  LEU A 107      42.800  50.280  47.880  1.00  0.00           C
ATOM   1678  HG  LEU A 107      42.020  51.020  47.580  1.00  0.00           H
ATOM   1679  CD1 LEU A 107      43.230  49.620  46.550  1.00  0.00           C
ATOM   1680 HD11 LEU A 107      43.480  50.280  45.700  1.00  0.00           H
ATOM   1681 HD12 LEU A 107      42.350  49.170  46.060  1.00  0.00           H
ATOM   1682 HD13 LEU A 107      43.900  48.750  46.730  1.00  0.00           H
ATOM   1683  CD2 LEU A 107      42.350  49.130  48.840  1.00  0.00           C
ATOM   1684 HD21 LEU A 107      41.400  48.630  48.570  1.00  0.00           H
ATOM   1685 HD22 LEU A 107      42.150  49.610  49.810  1.00  0.00           H
ATOM   1686 HD23 LEU A 107      43.090  48.300  48.900  1.00  0.00           H
ATOM   1687  C   LEU A 107      45.370  52.210  50.340  1.00  0.00           C
ATOM   1688  O   LEU A 107      45.900  51.600  51.210  1.00  0.00           O
ATOM   1689  N   ALA A 108      45.990  53.340  49.820  1.00  0.00           N
ATOM   1690  HN  ALA A 108      45.610  53.750  49.000  1.00  0.00           H
ATOM   1691  CA  ALA A 108      47.240  53.940  50.310  1.00  0.00           C
ATOM   1692  HA  ALA A 108      47.970  53.140  50.440  1.00  0.00           H
ATOM   1693  CB  ALA A 108      47.910  55.030  49.320  1.00  0.00           C
ATOM   1694  HB1 ALA A 108      47.980  54.520  48.330  1.00  0.00           H
ATOM   1695  HB2 ALA A 108      48.940  55.200  49.690  1.00  0.00           H
ATOM   1696  HB3 ALA A 108      47.330  55.970  49.240  1.00  0.00           H
ATOM   1697  C   ALA A 108      47.040  54.490  51.700  1.00  0.00           C
ATOM   1698  O   ALA A 108      47.820  54.380  52.610  1.00  0.00           O
ATOM   1699  N   MET A 109      45.850  55.120  51.880  1.00  0.00           N
ATOM   1700  HN  MET A 109      45.300  55.280  51.060  1.00  0.00           H
ATOM   1701  CA  MET A 109      45.570  55.850  53.120  1.00  0.00           C
ATOM   1702  HA  MET A 109      46.380  56.530  53.340  1.00  0.00           H
ATOM   1703  CB  MET A 109      44.260  56.740  53.090  1.00  0.00           C
ATOM   1704  HB1 MET A 109      43.990  57.150  54.090  1.00  0.00           H
ATOM   1705  HB2 MET A 109      43.360  56.250  52.660  1.00  0.00           H
ATOM   1706  CG  MET A 109      44.430  58.080  52.290  1.00  0.00           C
ATOM   1707  HG1 MET A 109      43.470  58.170  51.740  1.00  0.00           H
ATOM   1708  HG2 MET A 109      45.270  57.890  51.570  1.00  0.00           H
ATOM   1709  SD  MET A 109      44.860  59.540  53.350  1.00  0.00           S
ATOM   1710  CE  MET A 109      43.220  59.920  53.880  1.00  0.00           C
ATOM   1711  HE1 MET A 109      43.310  60.750  54.610  1.00  0.00           H
ATOM   1712  HE2 MET A 109      42.890  59.020  54.430  1.00  0.00           H
ATOM   1713  HE3 MET A 109      42.600  60.070  52.960  1.00  0.00           H
ATOM   1714  C   MET A 109      45.450  54.910  54.430  1.00  0.00           C
ATOM   1715  O   MET A 109      45.940  55.190  55.520  1.00  0.00           O
ATOM   1716  N   ASN A 110      44.740  53.740  54.260  1.00  0.00           N
ATOM   1717  HN  ASN A 110      44.390  53.480  53.360  1.00  0.00           H
ATOM   1718  CA  ASN A 110      44.520  52.820  55.430  1.00  0.00           C
ATOM   1719  HA  ASN A 110      44.120  53.390  56.260  1.00  0.00           H
ATOM   1720  CB  ASN A 110      43.510  51.620  55.230  1.00  0.00           C
ATOM   1721  HB1 ASN A 110      42.600  52.000  54.740  1.00  0.00           H
ATOM   1722  HB2 ASN A 110      43.150  51.230  56.200  1.00  0.00           H
ATOM   1723  CG  ASN A 110      43.990  50.490  54.360  1.00  0.00           C
ATOM   1724  OD1 ASN A 110      44.510  49.500  54.850  1.00  0.00           O
ATOM   1725  ND2 ASN A 110      43.760  50.530  53.040  1.00  0.00           N
ATOM   1726 HD21 ASN A 110      44.250  49.970  52.380  1.00  0.00           H
ATOM   1727 HD22 ASN A 110      43.060  51.200  52.750  1.00  0.00           H
ATOM   1728  C   ASN A 110      45.890  52.260  55.880  1.00  0.00           C
ATOM   1729  O   ASN A 110      46.190  52.270  57.130  1.00  0.00           O
ATOM   1730  N   ARG A 111      46.870  51.780  54.960  1.00  0.00           N
ATOM   1731  HN  ARG A 111      46.780  51.870  53.980  1.00  0.00           H
ATOM   1732  CA  ARG A 111      48.130  51.290  55.320  1.00  0.00           C
ATOM   1733  HA  ARG A 111      48.100  50.670  56.200  1.00  0.00           H
ATOM   1734  CB  ARG A 111      48.820  50.400  54.200  1.00  0.00           C
ATOM   1735  HB1 ARG A 111      48.200  49.490  54.150  1.00  0.00           H
ATOM   1736  HB2 ARG A 111      49.830  50.150  54.610  1.00  0.00           H
ATOM   1737  CG  ARG A 111      48.950  51.040  52.790  1.00  0.00           C
ATOM   1738  HG1 ARG A 111      49.590  51.940  52.820  1.00  0.00           H
ATOM   1739  HG2 ARG A 111      47.930  51.360  52.480  1.00  0.00           H
ATOM   1740  CD  ARG A 111      49.490  50.110  51.690  1.00  0.00           C
ATOM   1741  HD1 ARG A 111      48.920  49.180  51.520  1.00  0.00           H
ATOM   1742  HD2 ARG A 111      50.540  49.890  51.950  1.00  0.00           H
ATOM   1743  NE  ARG A 111      49.260  50.890  50.390  1.00  0.00           N
ATOM   1744  HE  ARG A 111      48.390  50.820  49.900  1.00  0.00           H
ATOM   1745  CZ  ARG A 111      50.250  51.490  49.730  1.00  0.00           C
ATOM   1746  NH1 ARG A 111      51.310  52.030  50.310  1.00  0.00           N
ATOM   1747 HH11 ARG A 111      51.440  51.880  51.290  1.00  0.00           H
ATOM   1748 HH12 ARG A 111      51.750  52.820  49.870  1.00  0.00           H
ATOM   1749  NH2 ARG A 111      50.020  51.810  48.460  1.00  0.00           N
ATOM   1750 HH21 ARG A 111      49.100  51.670  48.100  1.00  0.00           H
ATOM   1751 HH22 ARG A 111      50.560  52.560  48.090  1.00  0.00           H
ATOM   1752  C   ARG A 111      49.090  52.380  55.810  1.00  0.00           C
ATOM   1753  O   ARG A 111      49.870  52.210  56.760  1.00  0.00           O
ATOM   1754  N   GLN A 112      49.170  53.540  55.080  1.00  0.00           N
ATOM   1755  HN  GLN A 112      48.630  53.680  54.250  1.00  0.00           H
ATOM   1756  CA  GLN A 112      50.140  54.590  55.510  1.00  0.00           C
ATOM   1757  HA  GLN A 112      51.020  54.100  55.900  1.00  0.00           H
ATOM   1758  CB  GLN A 112      50.540  55.390  54.320  1.00  0.00           C
ATOM   1759  HB1 GLN A 112      51.230  56.220  54.570  1.00  0.00           H
ATOM   1760  HB2 GLN A 112      49.590  55.880  54.010  1.00  0.00           H
ATOM   1761  CG  GLN A 112      51.280  54.640  53.250  1.00  0.00           C
ATOM   1762  HG1 GLN A 112      51.840  55.370  52.610  1.00  0.00           H
ATOM   1763  HG2 GLN A 112      50.480  54.190  52.620  1.00  0.00           H
ATOM   1764  CD  GLN A 112      52.120  53.470  53.610  1.00  0.00           C
ATOM   1765  OE1 GLN A 112      51.700  52.340  53.360  1.00  0.00           O
ATOM   1766  NE2 GLN A 112      53.430  53.780  53.910  1.00  0.00           N
ATOM   1767 HE21 GLN A 112      53.710  54.700  53.650  1.00  0.00           H
ATOM   1768 HE22 GLN A 112      54.100  53.040  53.890  1.00  0.00           H
ATOM   1769  C   GLN A 112      49.680  55.560  56.600  1.00  0.00           C
ATOM   1770  O   GLN A 112      50.490  56.250  57.330  1.00  0.00           O
ATOM   1771  N   GLY A 113      48.360  55.540  56.930  1.00  0.00           N
ATOM   1772  HN  GLY A 113      47.760  55.090  56.270  1.00  0.00           H
ATOM   1773  CA  GLY A 113      47.730  56.190  58.100  1.00  0.00           C
ATOM   1774  HA1 GLY A 113      46.660  56.230  57.930  1.00  0.00           H
ATOM   1775  HA2 GLY A 113      48.160  57.160  58.320  1.00  0.00           H
ATOM   1776  C   GLY A 113      48.060  55.330  59.310  1.00  0.00           C
ATOM   1777  O   GLY A 113      48.390  55.760  60.440  1.00  0.00           O
ATOM   1778  N   SER A 114      47.860  53.970  59.130  1.00  0.00           N
ATOM   1779  HN  SER A 114      47.470  53.610  58.290  1.00  0.00           H
ATOM   1780  CA  SER A 114      48.020  53.020  60.270  1.00  0.00           C
ATOM   1781  HA  SER A 114      47.400  53.410  61.060  1.00  0.00           H
ATOM   1782  CB  SER A 114      47.450  51.550  60.170  1.00  0.00           C
ATOM   1783  HB1 SER A 114      46.370  51.620  59.950  1.00  0.00           H
ATOM   1784  HB2 SER A 114      47.460  50.970  61.110  1.00  0.00           H
ATOM   1785  OG  SER A 114      47.990  50.850  59.080  1.00  0.00           O
ATOM   1786  HG1 SER A 114      47.470  51.260  58.390  1.00  0.00           H
ATOM   1787  C   SER A 114      49.440  52.820  60.780  1.00  0.00           C
ATOM   1788  O   SER A 114      49.650  52.840  61.960  1.00  0.00           O
ATOM   1789  N   ILE A 115      50.420  52.860  59.870  1.00  0.00           N
ATOM   1790  HN  ILE A 115      50.210  52.830  58.890  1.00  0.00           H
ATOM   1791  CA  ILE A 115      51.840  52.990  60.210  1.00  0.00           C
ATOM   1792  HA  ILE A 115      51.940  52.170  60.910  1.00  0.00           H
ATOM   1793  CB  ILE A 115      52.780  52.640  59.080  1.00  0.00           C
ATOM   1794  HB  ILE A 115      52.350  51.760  58.570  1.00  0.00           H
ATOM   1795  CG2 ILE A 115      52.750  53.750  57.960  1.00  0.00           C
ATOM   1796 HG21 ILE A 115      53.040  53.280  56.990  1.00  0.00           H
ATOM   1797 HG22 ILE A 115      53.380  54.630  58.160  1.00  0.00           H
ATOM   1798 HG23 ILE A 115      51.720  54.140  57.840  1.00  0.00           H
ATOM   1799  CG1 ILE A 115      54.210  52.400  59.520  1.00  0.00           C
ATOM   1800 HG11 ILE A 115      54.200  51.730  60.410  1.00  0.00           H
ATOM   1801 HG12 ILE A 115      54.650  53.350  59.910  1.00  0.00           H
ATOM   1802  CD  ILE A 115      55.220  51.960  58.460  1.00  0.00           C
ATOM   1803  HD1 ILE A 115      55.350  52.730  57.680  1.00  0.00           H
ATOM   1804  HD2 ILE A 115      54.990  50.960  58.020  1.00  0.00           H
ATOM   1805  HD3 ILE A 115      56.220  51.720  58.880  1.00  0.00           H
ATOM   1806  C   ILE A 115      52.260  54.180  61.010  1.00  0.00           C
ATOM   1807  O   ILE A 115      53.000  54.080  62.000  1.00  0.00           O
ATOM   1808  N   ILE A 116      51.690  55.330  60.590  1.00  0.00           N
ATOM   1809  HN  ILE A 116      51.060  55.310  59.820  1.00  0.00           H
ATOM   1810  CA  ILE A 116      51.900  56.540  61.320  1.00  0.00           C
ATOM   1811  HA  ILE A 116      52.950  56.550  61.580  1.00  0.00           H
ATOM   1812  CB  ILE A 116      51.700  57.840  60.450  1.00  0.00           C
ATOM   1813  HB  ILE A 116      51.710  57.520  59.380  1.00  0.00           H
ATOM   1814  CG2 ILE A 116      50.380  58.670  60.890  1.00  0.00           C
ATOM   1815 HG21 ILE A 116      50.440  59.650  60.380  1.00  0.00           H
ATOM   1816 HG22 ILE A 116      50.500  58.880  61.980  1.00  0.00           H
ATOM   1817 HG23 ILE A 116      49.440  58.140  60.630  1.00  0.00           H
ATOM   1818  CG1 ILE A 116      52.980  58.730  60.600  1.00  0.00           C
ATOM   1819 HG11 ILE A 116      53.130  58.810  61.690  1.00  0.00           H
ATOM   1820 HG12 ILE A 116      52.800  59.700  60.090  1.00  0.00           H
ATOM   1821  CD  ILE A 116      54.200  58.100  59.930  1.00  0.00           C
ATOM   1822  HD1 ILE A 116      55.040  58.580  60.480  1.00  0.00           H
ATOM   1823  HD2 ILE A 116      54.270  58.490  58.880  1.00  0.00           H
ATOM   1824  HD3 ILE A 116      54.180  57.000  59.980  1.00  0.00           H
ATOM   1825  C   ILE A 116      51.210  56.500  62.640  1.00  0.00           C
ATOM   1826  O   ILE A 116      51.910  56.780  63.640  1.00  0.00           O
ATOM   1827  N   PHE A 117      49.940  56.130  62.840  1.00  0.00           N
ATOM   1828  HN  PHE A 117      49.350  55.940  62.060  1.00  0.00           H
ATOM   1829  CA  PHE A 117      49.330  56.020  64.150  1.00  0.00           C
ATOM   1830  HA  PHE A 117      49.570  56.910  64.710  1.00  0.00           H
ATOM   1831  CB  PHE A 117      47.800  55.980  64.080  1.00  0.00           C
ATOM   1832  HB1 PHE A 117      47.480  55.720  65.110  1.00  0.00           H
ATOM   1833  HB2 PHE A 117      47.390  55.250  63.350  1.00  0.00           H
ATOM   1834  CG  PHE A 117      47.320  57.390  63.720  1.00  0.00           C
ATOM   1835  CD1 PHE A 117      47.340  58.440  64.580  1.00  0.00           C
ATOM   1836  HD1 PHE A 117      47.690  58.290  65.590  1.00  0.00           H
ATOM   1837  CE1 PHE A 117      47.010  59.780  64.170  1.00  0.00           C
ATOM   1838  HE1 PHE A 117      47.370  60.540  64.840  1.00  0.00           H
ATOM   1839  CZ  PHE A 117      46.410  59.950  62.890  1.00  0.00           C
ATOM   1840  HZ  PHE A 117      46.270  61.000  62.720  1.00  0.00           H
ATOM   1841  CD2 PHE A 117      46.730  57.570  62.480  1.00  0.00           C
ATOM   1842  HD2 PHE A 117      46.590  56.720  61.830  1.00  0.00           H
ATOM   1843  CE2 PHE A 117      46.170  58.830  62.090  1.00  0.00           C
ATOM   1844  HE2 PHE A 117      45.800  58.910  61.080  1.00  0.00           H
ATOM   1845  C   PHE A 117      49.930  54.950  65.090  1.00  0.00           C
ATOM   1846  O   PHE A 117      50.080  55.240  66.270  1.00  0.00           O
ATOM   1847  N   LEU A 118      50.330  53.800  64.490  1.00  0.00           N
ATOM   1848  HN  LEU A 118      50.220  53.540  63.530  1.00  0.00           H
ATOM   1849  CA  LEU A 118      51.010  52.840  65.270  1.00  0.00           C
ATOM   1850  HA  LEU A 118      50.410  52.610  66.130  1.00  0.00           H
ATOM   1851  CB  LEU A 118      51.240  51.520  64.440  1.00  0.00           C
ATOM   1852  HB1 LEU A 118      51.930  51.580  63.570  1.00  0.00           H
ATOM   1853  HB2 LEU A 118      50.290  51.240  63.930  1.00  0.00           H
ATOM   1854  CG  LEU A 118      51.680  50.310  65.350  1.00  0.00           C
ATOM   1855  HG  LEU A 118      52.690  50.650  65.690  1.00  0.00           H
ATOM   1856  CD1 LEU A 118      50.650  50.060  66.540  1.00  0.00           C
ATOM   1857 HD11 LEU A 118      50.900  49.130  67.100  1.00  0.00           H
ATOM   1858 HD12 LEU A 118      49.650  49.730  66.210  1.00  0.00           H
ATOM   1859 HD13 LEU A 118      50.610  50.910  67.240  1.00  0.00           H
ATOM   1860  CD2 LEU A 118      51.770  49.010  64.530  1.00  0.00           C
ATOM   1861 HD21 LEU A 118      52.220  48.200  65.140  1.00  0.00           H
ATOM   1862 HD22 LEU A 118      52.210  49.090  63.510  1.00  0.00           H
ATOM   1863 HD23 LEU A 118      50.720  48.710  64.400  1.00  0.00           H
ATOM   1864  C   LEU A 118      52.440  53.400  65.700  1.00  0.00           C
ATOM   1865  O   LEU A 118      52.880  53.090  66.810  1.00  0.00           O
ATOM   1866  N   THR A 119      53.150  54.210  64.820  1.00  0.00           N
ATOM   1867  HN  THR A 119      52.860  54.250  63.870  1.00  0.00           H
ATOM   1868  CA  THR A 119      54.430  54.870  65.190  1.00  0.00           C
ATOM   1869  HA  THR A 119      55.090  54.070  65.540  1.00  0.00           H
ATOM   1870  CB  THR A 119      55.120  55.560  64.010  1.00  0.00           C
ATOM   1871  HB  THR A 119      54.470  56.370  63.610  1.00  0.00           H
ATOM   1872  OG1 THR A 119      55.350  54.560  62.980  1.00  0.00           O
ATOM   1873  HG1 THR A 119      54.540  54.340  62.510  1.00  0.00           H
ATOM   1874  CG2 THR A 119      56.450  56.120  64.540  1.00  0.00           C
ATOM   1875 HG21 THR A 119      57.010  55.280  64.970  1.00  0.00           H
ATOM   1876 HG22 THR A 119      56.350  56.890  65.340  1.00  0.00           H
ATOM   1877 HG23 THR A 119      56.980  56.640  63.710  1.00  0.00           H
ATOM   1878  C   THR A 119      54.220  55.720  66.420  1.00  0.00           C
ATOM   1879  O   THR A 119      55.070  55.840  67.300  1.00  0.00           O
ATOM   1880  N   VAL A 120      53.120  56.420  66.580  1.00  0.00           N
ATOM   1881  HN  VAL A 120      52.440  56.340  65.860  1.00  0.00           H
ATOM   1882  CA  VAL A 120      52.860  57.280  67.700  1.00  0.00           C
ATOM   1883  HA  VAL A 120      53.720  57.930  67.830  1.00  0.00           H
ATOM   1884  CB  VAL A 120      51.580  58.040  67.440  1.00  0.00           C
ATOM   1885  HB  VAL A 120      50.740  57.310  67.360  1.00  0.00           H
ATOM   1886  CG1 VAL A 120      51.340  59.000  68.660  1.00  0.00           C
ATOM   1887 HG11 VAL A 120      52.330  59.410  68.950  1.00  0.00           H
ATOM   1888 HG12 VAL A 120      50.970  58.500  69.580  1.00  0.00           H
ATOM   1889 HG13 VAL A 120      50.500  59.720  68.540  1.00  0.00           H
ATOM   1890  CG2 VAL A 120      51.580  58.960  66.230  1.00  0.00           C
ATOM   1891 HG21 VAL A 120      52.260  59.800  66.440  1.00  0.00           H
ATOM   1892 HG22 VAL A 120      50.570  59.440  66.150  1.00  0.00           H
ATOM   1893 HG23 VAL A 120      51.900  58.430  65.320  1.00  0.00           H
ATOM   1894  C   VAL A 120      52.660  56.430  68.900  1.00  0.00           C
ATOM   1895  O   VAL A 120      53.270  56.820  69.900  1.00  0.00           O
ATOM   1896  N   VAL A 121      51.880  55.360  68.920  1.00  0.00           N
ATOM   1897  HN  VAL A 121      51.320  55.050  68.160  1.00  0.00           H
ATOM   1898  CA  VAL A 121      51.610  54.650  70.210  1.00  0.00           C
ATOM   1899  HA  VAL A 121      51.570  55.420  70.960  1.00  0.00           H
ATOM   1900  CB  VAL A 121      50.310  53.800  70.230  1.00  0.00           C
ATOM   1901  HB  VAL A 121      50.220  53.270  71.200  1.00  0.00           H
ATOM   1902  CG1 VAL A 121      49.050  54.670  70.080  1.00  0.00           C
ATOM   1903 HG11 VAL A 121      48.210  54.040  70.460  1.00  0.00           H
ATOM   1904 HG12 VAL A 121      48.920  54.990  69.020  1.00  0.00           H
ATOM   1905 HG13 VAL A 121      49.120  55.590  70.680  1.00  0.00           H
ATOM   1906  CG2 VAL A 121      50.430  52.710  69.140  1.00  0.00           C
ATOM   1907 HG21 VAL A 121      51.360  52.090  69.060  1.00  0.00           H
ATOM   1908 HG22 VAL A 121      50.360  53.210  68.160  1.00  0.00           H
ATOM   1909 HG23 VAL A 121      49.610  51.970  69.230  1.00  0.00           H
ATOM   1910  C   VAL A 121      52.830  53.830  70.620  1.00  0.00           C
ATOM   1911  O   VAL A 121      53.130  53.660  71.760  1.00  0.00           O
ATOM   1912  N   ALA A 122      53.640  53.260  69.620  1.00  0.00           N
ATOM   1913  HN  ALA A 122      53.480  53.480  68.670  1.00  0.00           H
ATOM   1914  CA  ALA A 122      54.960  52.660  69.900  1.00  0.00           C
ATOM   1915  HA  ALA A 122      54.890  51.770  70.540  1.00  0.00           H
ATOM   1916  CB  ALA A 122      55.650  52.200  68.570  1.00  0.00           C
ATOM   1917  HB1 ALA A 122      54.920  51.480  68.130  1.00  0.00           H
ATOM   1918  HB2 ALA A 122      56.640  51.690  68.690  1.00  0.00           H
ATOM   1919  HB3 ALA A 122      55.760  53.070  67.900  1.00  0.00           H
ATOM   1920  C   ALA A 122      55.910  53.660  70.620  1.00  0.00           C
ATOM   1921  O   ALA A 122      56.550  53.320  71.560  1.00  0.00           O
ATOM   1922  N   VAL A 123      55.940  54.930  70.160  1.00  0.00           N
ATOM   1923  HN  VAL A 123      55.420  55.190  69.350  1.00  0.00           H
ATOM   1924  CA  VAL A 123      56.800  55.990  70.730  1.00  0.00           C
ATOM   1925  HA  VAL A 123      57.760  55.540  70.890  1.00  0.00           H
ATOM   1926  CB  VAL A 123      56.990  57.180  69.680  1.00  0.00           C
ATOM   1927  HB  VAL A 123      55.970  57.460  69.350  1.00  0.00           H
ATOM   1928  CG1 VAL A 123      57.580  58.370  70.420  1.00  0.00           C
ATOM   1929 HG11 VAL A 123      57.830  59.140  69.670  1.00  0.00           H
ATOM   1930 HG12 VAL A 123      58.550  58.100  70.910  1.00  0.00           H
ATOM   1931 HG13 VAL A 123      56.950  58.740  71.260  1.00  0.00           H
ATOM   1932  CG2 VAL A 123      57.820  56.680  68.500  1.00  0.00           C
ATOM   1933 HG21 VAL A 123      58.920  56.530  68.610  1.00  0.00           H
ATOM   1934 HG22 VAL A 123      57.650  57.360  67.640  1.00  0.00           H
ATOM   1935 HG23 VAL A 123      57.460  55.650  68.360  1.00  0.00           H
ATOM   1936  C   VAL A 123      56.260  56.330  72.120  1.00  0.00           C
ATOM   1937  O   VAL A 123      57.040  56.490  73.080  1.00  0.00           O
ATOM   1938  N   ASP A 124      54.840  56.440  72.340  1.00  0.00           N
ATOM   1939  HN  ASP A 124      54.190  56.320  71.580  1.00  0.00           H
ATOM   1940  CA  ASP A 124      54.300  56.570  73.620  1.00  0.00           C
ATOM   1941  HA  ASP A 124      54.570  57.540  74.030  1.00  0.00           H
ATOM   1942  CB  ASP A 124      52.740  56.390  73.410  1.00  0.00           C
ATOM   1943  HB1 ASP A 124      52.390  55.390  73.050  1.00  0.00           H
ATOM   1944  HB2 ASP A 124      52.370  57.050  72.600  1.00  0.00           H
ATOM   1945  CG  ASP A 124      52.000  56.590  74.700  1.00  0.00           C
ATOM   1946  OD1 ASP A 124      51.980  57.750  75.220  1.00  0.00           O
ATOM   1947  OD2 ASP A 124      51.540  55.620  75.270  1.00  0.00           O
ATOM   1948  C   ASP A 124      54.770  55.550  74.630  1.00  0.00           C
ATOM   1949  O   ASP A 124      55.300  55.940  75.660  1.00  0.00           O
ATOM   1950  N   ARG A 125      54.680  54.240  74.250  1.00  0.00           N
ATOM   1951  HN  ARG A 125      54.460  54.070  73.300  1.00  0.00           H
ATOM   1952  CA  ARG A 125      55.260  53.180  75.050  1.00  0.00           C
ATOM   1953  HA  ARG A 125      54.850  53.390  76.030  1.00  0.00           H
ATOM   1954  CB  ARG A 125      54.670  51.780  74.680  1.00  0.00           C
ATOM   1955  HB1 ARG A 125      55.420  50.980  74.910  1.00  0.00           H
ATOM   1956  HB2 ARG A 125      54.490  51.730  73.590  1.00  0.00           H
ATOM   1957  CG  ARG A 125      53.250  51.570  75.360  1.00  0.00           C
ATOM   1958  HG1 ARG A 125      53.390  51.450  76.460  1.00  0.00           H
ATOM   1959  HG2 ARG A 125      52.950  50.580  74.960  1.00  0.00           H
ATOM   1960  CD  ARG A 125      52.170  52.580  75.140  1.00  0.00           C
ATOM   1961  HD1 ARG A 125      51.940  52.920  74.110  1.00  0.00           H
ATOM   1962  HD2 ARG A 125      52.560  53.420  75.750  1.00  0.00           H
ATOM   1963  NE  ARG A 125      50.880  52.010  75.650  1.00  0.00           N
ATOM   1964  HE  ARG A 125      50.760  51.020  75.590  1.00  0.00           H
ATOM   1965  CZ  ARG A 125      49.930  52.620  76.350  1.00  0.00           C
ATOM   1966  NH1 ARG A 125      50.010  53.870  76.760  1.00  0.00           N
ATOM   1967 HH11 ARG A 125      50.660  54.440  76.260  1.00  0.00           H
ATOM   1968 HH12 ARG A 125      49.120  54.230  77.060  1.00  0.00           H
ATOM   1969  NH2 ARG A 125      48.930  51.850  76.780  1.00  0.00           N
ATOM   1970 HH21 ARG A 125      48.900  50.880  76.570  1.00  0.00           H
ATOM   1971 HH22 ARG A 125      48.220  52.360  77.250  1.00  0.00           H
ATOM   1972  C   ARG A 125      56.820  53.230  75.330  1.00  0.00           C
ATOM   1973  O   ARG A 125      57.270  53.070  76.470  1.00  0.00           O
ATOM   1974  N   TYR A 126      57.650  53.500  74.280  1.00  0.00           N
ATOM   1975  HN  TYR A 126      57.220  53.620  73.390  1.00  0.00           H
ATOM   1976  CA  TYR A 126      59.130  53.610  74.380  1.00  0.00           C
ATOM   1977  HA  TYR A 126      59.510  52.730  74.880  1.00  0.00           H
ATOM   1978  CB  TYR A 126      59.530  53.870  72.870  1.00  0.00           C
ATOM   1979  HB1 TYR A 126      58.680  54.450  72.470  1.00  0.00           H
ATOM   1980  HB2 TYR A 126      59.560  52.930  72.280  1.00  0.00           H
ATOM   1981  CG  TYR A 126      60.900  54.470  72.790  1.00  0.00           C
ATOM   1982  CD1 TYR A 126      61.990  53.730  73.190  1.00  0.00           C
ATOM   1983  HD1 TYR A 126      61.860  52.780  73.700  1.00  0.00           H
ATOM   1984  CE1 TYR A 126      63.240  54.380  73.150  1.00  0.00           C
ATOM   1985  HE1 TYR A 126      64.090  53.880  73.570  1.00  0.00           H
ATOM   1986  CZ  TYR A 126      63.420  55.600  72.570  1.00  0.00           C
ATOM   1987  OH  TYR A 126      64.700  56.140  72.660  1.00  0.00           O
ATOM   1988  HH  TYR A 126      64.650  57.060  72.370  1.00  0.00           H
ATOM   1989  CD2 TYR A 126      61.100  55.770  72.310  1.00  0.00           C
ATOM   1990  HD2 TYR A 126      60.250  56.380  72.050  1.00  0.00           H
ATOM   1991  CE2 TYR A 126      62.330  56.390  72.260  1.00  0.00           C
ATOM   1992  HE2 TYR A 126      62.510  57.380  71.850  1.00  0.00           H
ATOM   1993  C   TYR A 126      59.500  54.690  75.400  1.00  0.00           C
ATOM   1994  O   TYR A 126      60.290  54.550  76.320  1.00  0.00           O
ATOM   1995  N   PHE A 127      58.780  55.890  75.280  1.00  0.00           N
ATOM   1996  HN  PHE A 127      58.200  55.930  74.470  1.00  0.00           H
ATOM   1997  CA  PHE A 127      59.000  57.080  76.110  1.00  0.00           C
ATOM   1998  HA  PHE A 127      60.040  57.360  76.160  1.00  0.00           H
ATOM   1999  CB  PHE A 127      58.070  58.210  75.560  1.00  0.00           C
ATOM   2000  HB1 PHE A 127      57.970  59.060  76.270  1.00  0.00           H
ATOM   2001  HB2 PHE A 127      57.060  57.760  75.350  1.00  0.00           H
ATOM   2002  CG  PHE A 127      58.610  58.960  74.320  1.00  0.00           C
ATOM   2003  CD1 PHE A 127      59.910  58.780  73.800  1.00  0.00           C
ATOM   2004  HD1 PHE A 127      60.610  58.150  74.330  1.00  0.00           H
ATOM   2005  CE1 PHE A 127      60.330  59.600  72.800  1.00  0.00           C
ATOM   2006  HE1 PHE A 127      61.370  59.550  72.490  1.00  0.00           H
ATOM   2007  CZ  PHE A 127      59.580  60.530  72.140  1.00  0.00           C
ATOM   2008  HZ  PHE A 127      59.970  61.180  71.380  1.00  0.00           H
ATOM   2009  CD2 PHE A 127      57.770  59.920  73.680  1.00  0.00           C
ATOM   2010  HD2 PHE A 127      56.820  60.180  74.120  1.00  0.00           H
ATOM   2011  CE2 PHE A 127      58.250  60.740  72.610  1.00  0.00           C
ATOM   2012  HE2 PHE A 127      57.590  61.370  72.050  1.00  0.00           H
ATOM   2013  C   PHE A 127      58.730  56.810  77.550  1.00  0.00           C
ATOM   2014  O   PHE A 127      59.510  57.260  78.380  1.00  0.00           O
ATOM   2015  N   ARG A 128      57.800  55.940  77.920  1.00  0.00           N
ATOM   2016  HN  ARG A 128      57.330  55.470  77.180  1.00  0.00           H
ATOM   2017  CA  ARG A 128      57.560  55.450  79.230  1.00  0.00           C
ATOM   2018  HA  ARG A 128      57.580  56.240  79.970  1.00  0.00           H
ATOM   2019  CB  ARG A 128      56.270  54.650  79.290  1.00  0.00           C
ATOM   2020  HB1 ARG A 128      56.130  54.350  80.350  1.00  0.00           H
ATOM   2021  HB2 ARG A 128      56.470  53.690  78.780  1.00  0.00           H
ATOM   2022  CG  ARG A 128      55.020  55.470  78.950  1.00  0.00           C
ATOM   2023  HG1 ARG A 128      55.190  56.050  78.010  1.00  0.00           H
ATOM   2024  HG2 ARG A 128      54.770  56.200  79.750  1.00  0.00           H
ATOM   2025  CD  ARG A 128      53.820  54.560  78.680  1.00  0.00           C
ATOM   2026  HD1 ARG A 128      53.510  54.130  79.660  1.00  0.00           H
ATOM   2027  HD2 ARG A 128      54.150  53.780  77.970  1.00  0.00           H
ATOM   2028  NE  ARG A 128      52.760  55.410  78.040  1.00  0.00           N
ATOM   2029  HE  ARG A 128      52.920  55.650  77.090  1.00  0.00           H
ATOM   2030  CZ  ARG A 128      51.940  56.260  78.630  1.00  0.00           C
ATOM   2031  NH1 ARG A 128      51.870  56.270  79.940  1.00  0.00           N
ATOM   2032 HH11 ARG A 128      52.430  55.610  80.440  1.00  0.00           H
ATOM   2033 HH12 ARG A 128      51.600  57.150  80.330  1.00  0.00           H
ATOM   2034  NH2 ARG A 128      51.140  57.000  77.960  1.00  0.00           N
ATOM   2035 HH21 ARG A 128      51.280  57.060  76.980  1.00  0.00           H
ATOM   2036 HH22 ARG A 128      50.320  57.390  78.400  1.00  0.00           H
ATOM   2037  C   ARG A 128      58.680  54.530  79.790  1.00  0.00           C
ATOM   2038  O   ARG A 128      59.060  54.720  80.960  1.00  0.00           O
ATOM   2039  N   VAL A 129      59.240  53.610  79.010  1.00  0.00           N
ATOM   2040  HN  VAL A 129      58.890  53.610  78.080  1.00  0.00           H
ATOM   2041  CA  VAL A 129      60.400  52.810  79.440  1.00  0.00           C
ATOM   2042  HA  VAL A 129      60.100  52.300  80.340  1.00  0.00           H
ATOM   2043  CB  VAL A 129      60.780  51.590  78.500  1.00  0.00           C
ATOM   2044  HB  VAL A 129      61.100  52.140  77.600  1.00  0.00           H
ATOM   2045  CG1 VAL A 129      61.850  50.760  79.110  1.00  0.00           C
ATOM   2046 HG11 VAL A 129      61.890  49.700  78.780  1.00  0.00           H
ATOM   2047 HG12 VAL A 129      61.810  50.810  80.220  1.00  0.00           H
ATOM   2048 HG13 VAL A 129      62.880  51.110  78.880  1.00  0.00           H
ATOM   2049  CG2 VAL A 129      59.560  50.820  78.370  1.00  0.00           C
ATOM   2050 HG21 VAL A 129      58.610  51.370  78.210  1.00  0.00           H
ATOM   2051 HG22 VAL A 129      59.490  50.130  79.230  1.00  0.00           H
ATOM   2052 HG23 VAL A 129      59.640  50.190  77.460  1.00  0.00           H
ATOM   2053  C   VAL A 129      61.540  53.710  79.910  1.00  0.00           C
ATOM   2054  O   VAL A 129      62.100  53.540  81.010  1.00  0.00           O
ATOM   2055  N   VAL A 130      61.900  54.710  79.080  1.00  0.00           N
ATOM   2056  HN  VAL A 130      61.400  54.770  78.210  1.00  0.00           H
ATOM   2057  CA  VAL A 130      62.890  55.760  79.400  1.00  0.00           C
ATOM   2058  HA  VAL A 130      63.740  55.330  79.930  1.00  0.00           H
ATOM   2059  CB  VAL A 130      63.310  56.710  78.230  1.00  0.00           C
ATOM   2060  HB  VAL A 130      62.370  57.190  77.890  1.00  0.00           H
ATOM   2061  CG1 VAL A 130      64.220  57.830  78.770  1.00  0.00           C
ATOM   2062 HG11 VAL A 130      63.560  58.520  79.330  1.00  0.00           H
ATOM   2063 HG12 VAL A 130      64.780  58.480  78.060  1.00  0.00           H
ATOM   2064 HG13 VAL A 130      65.020  57.430  79.420  1.00  0.00           H
ATOM   2065  CG2 VAL A 130      64.030  55.900  77.120  1.00  0.00           C
ATOM   2066 HG21 VAL A 130      64.310  56.680  76.370  1.00  0.00           H
ATOM   2067 HG22 VAL A 130      63.330  55.150  76.720  1.00  0.00           H
ATOM   2068 HG23 VAL A 130      64.870  55.310  77.560  1.00  0.00           H
ATOM   2069  C   VAL A 130      62.310  56.610  80.560  1.00  0.00           C
ATOM   2070  O   VAL A 130      63.080  56.740  81.530  1.00  0.00           O
ATOM   2071  N   HSD A 131      61.070  57.210  80.560  1.00  0.00           N
ATOM   2072  HN  HSD A 131      60.540  57.010  79.740  1.00  0.00           H
ATOM   2073  CA  HSD A 131      60.490  58.060  81.570  1.00  0.00           C
ATOM   2074  HA  HSD A 131      60.450  57.460  82.460  1.00  0.00           H
ATOM   2075  CB  HSD A 131      61.370  59.390  81.690  1.00  0.00           C
ATOM   2076  HB1 HSD A 131      61.670  60.020  80.830  1.00  0.00           H
ATOM   2077  HB2 HSD A 131      62.370  58.950  81.960  1.00  0.00           H
ATOM   2078  ND1 HSD A 131      60.560  59.880  84.130  1.00  0.00           N
ATOM   2079  HD1 HSD A 131      60.270  58.960  84.370  1.00  0.00           H
ATOM   2080  CG  HSD A 131      61.000  60.350  82.880  1.00  0.00           C
ATOM   2081  CE1 HSD A 131      60.580  60.890  84.950  1.00  0.00           C
ATOM   2082  HE1 HSD A 131      60.190  60.750  85.950  1.00  0.00           H
ATOM   2083  NE2 HSD A 131      60.970  62.030  84.360  1.00  0.00           N
ATOM   2084  CD2 HSD A 131      61.260  61.720  83.040  1.00  0.00           C
ATOM   2085  HD2 HSD A 131      61.680  62.430  82.330  1.00  0.00           H
ATOM   2086  C   HSD A 131      59.090  58.590  81.300  1.00  0.00           C
ATOM   2087  O   HSD A 131      58.980  59.230  80.260  1.00  0.00           O
ATOM   2088  N   PRO A 132      58.020  58.420  82.100  1.00  0.00           N
ATOM   2089  CD  PRO A 132      57.960  57.460  83.130  1.00  0.00           C
ATOM   2090  HD1 PRO A 132      58.120  58.110  84.020  1.00  0.00           H
ATOM   2091  HD2 PRO A 132      58.750  56.680  83.130  1.00  0.00           H
ATOM   2092  CA  PRO A 132      56.650  58.820  81.760  1.00  0.00           C
ATOM   2093  HA  PRO A 132      56.410  58.460  80.770  1.00  0.00           H
ATOM   2094  CB  PRO A 132      55.750  58.170  82.760  1.00  0.00           C
ATOM   2095  HB1 PRO A 132      54.730  57.920  82.400  1.00  0.00           H
ATOM   2096  HB2 PRO A 132      55.670  58.700  83.720  1.00  0.00           H
ATOM   2097  CG  PRO A 132      56.540  56.890  83.020  1.00  0.00           C
ATOM   2098  HG1 PRO A 132      56.150  56.490  83.990  1.00  0.00           H
ATOM   2099  HG2 PRO A 132      56.450  56.160  82.190  1.00  0.00           H
ATOM   2100  C   PRO A 132      56.430  60.350  81.770  1.00  0.00           C
ATOM   2101  O   PRO A 132      55.280  60.830  81.750  1.00  0.00           O
ATOM   2102  N   HSD A 133      57.490  61.130  81.710  1.00  0.00           N
ATOM   2103  HN  HSD A 133      58.390  60.700  81.700  1.00  0.00           H
ATOM   2104  CA  HSD A 133      57.440  62.560  81.650  1.00  0.00           C
ATOM   2105  HA  HSD A 133      56.490  62.990  81.920  1.00  0.00           H
ATOM   2106  CB  HSD A 133      58.430  62.940  82.800  1.00  0.00           C
ATOM   2107  HB1 HSD A 133      59.480  63.140  82.490  1.00  0.00           H
ATOM   2108  HB2 HSD A 133      58.440  62.260  83.680  1.00  0.00           H
ATOM   2109  ND1 HSD A 133      57.180  65.190  83.110  1.00  0.00           N
ATOM   2110  HD1 HSD A 133      56.830  65.490  82.210  1.00  0.00           H
ATOM   2111  CG  HSD A 133      58.000  64.190  83.610  1.00  0.00           C
ATOM   2112  CE1 HSD A 133      56.930  65.970  84.140  1.00  0.00           C
ATOM   2113  HE1 HSD A 133      56.360  66.900  84.070  1.00  0.00           H
ATOM   2114  NE2 HSD A 133      57.500  65.610  85.250  1.00  0.00           N
ATOM   2115  CD2 HSD A 133      58.250  64.530  84.860  1.00  0.00           C
ATOM   2116  HD2 HSD A 133      58.870  64.050  85.600  1.00  0.00           H
ATOM   2117  C   HSD A 133      57.780  63.170  80.320  1.00  0.00           C
ATOM   2118  O   HSD A 133      57.730  64.390  80.210  1.00  0.00           O
ATOM   2119  N   HSD A 134      57.960  62.370  79.250  1.00  0.00           N
ATOM   2120  HN  HSD A 134      57.830  61.390  79.300  1.00  0.00           H
ATOM   2121  CA  HSD A 134      57.850  62.920  77.890  1.00  0.00           C
ATOM   2122  HA  HSD A 134      58.570  63.700  77.730  1.00  0.00           H
ATOM   2123  CB  HSD A 134      58.290  61.810  76.820  1.00  0.00           C
ATOM   2124  HB1 HSD A 134      58.170  62.190  75.780  1.00  0.00           H
ATOM   2125  HB2 HSD A 134      57.610  60.970  77.020  1.00  0.00           H
ATOM   2126  ND1 HSD A 134      59.970  60.110  77.770  1.00  0.00           N
ATOM   2127  HD1 HSD A 134      59.450  59.780  78.560  1.00  0.00           H
ATOM   2128  CG  HSD A 134      59.720  61.290  77.030  1.00  0.00           C
ATOM   2129  CE1 HSD A 134      61.250  59.710  77.440  1.00  0.00           C
ATOM   2130  HE1 HSD A 134      61.800  58.900  77.920  1.00  0.00           H
ATOM   2131  NE2 HSD A 134      61.820  60.510  76.480  1.00  0.00           N
ATOM   2132  CD2 HSD A 134      60.800  61.430  76.220  1.00  0.00           C
ATOM   2133  HD2 HSD A 134      61.010  62.310  75.630  1.00  0.00           H
ATOM   2134  C   HSD A 134      56.410  63.500  77.540  1.00  0.00           C
ATOM   2135  O   HSD A 134      55.380  63.100  78.050  1.00  0.00           O
ATOM   2136  N   ALA A 135      56.370  64.510  76.620  1.00  0.00           N
ATOM   2137  HN  ALA A 135      57.270  64.790  76.280  1.00  0.00           H
ATOM   2138  CA  ALA A 135      55.230  65.390  76.380  1.00  0.00           C
ATOM   2139  HA  ALA A 135      54.830  65.860  77.270  1.00  0.00           H
ATOM   2140  CB  ALA A 135      55.680  66.510  75.340  1.00  0.00           C
ATOM   2141  HB1 ALA A 135      56.600  67.090  75.600  1.00  0.00           H
ATOM   2142  HB2 ALA A 135      54.840  67.210  75.200  1.00  0.00           H
ATOM   2143  HB3 ALA A 135      55.880  66.120  74.310  1.00  0.00           H
ATOM   2144  C   ALA A 135      54.080  64.630  75.710  1.00  0.00           C
ATOM   2145  O   ALA A 135      52.920  64.800  76.080  1.00  0.00           O
ATOM   2146  N   LEU A 136      54.400  63.660  74.730  1.00  0.00           N
ATOM   2147  HN  LEU A 136      55.330  63.600  74.390  1.00  0.00           H
ATOM   2148  CA  LEU A 136      53.480  62.700  74.220  1.00  0.00           C
ATOM   2149  HA  LEU A 136      52.770  63.270  73.630  1.00  0.00           H
ATOM   2150  CB  LEU A 136      54.200  61.670  73.280  1.00  0.00           C
ATOM   2151  HB1 LEU A 136      54.830  61.020  73.940  1.00  0.00           H
ATOM   2152  HB2 LEU A 136      54.820  62.210  72.540  1.00  0.00           H
ATOM   2153  CG  LEU A 136      53.310  60.740  72.420  1.00  0.00           C
ATOM   2154  HG  LEU A 136      52.660  60.130  73.090  1.00  0.00           H
ATOM   2155  CD1 LEU A 136      52.450  61.510  71.500  1.00  0.00           C
ATOM   2156 HD11 LEU A 136      52.990  61.960  70.640  1.00  0.00           H
ATOM   2157 HD12 LEU A 136      51.790  62.190  72.070  1.00  0.00           H
ATOM   2158 HD13 LEU A 136      51.670  60.750  71.240  1.00  0.00           H
ATOM   2159  CD2 LEU A 136      54.150  59.760  71.660  1.00  0.00           C
ATOM   2160 HD21 LEU A 136      54.860  60.170  70.910  1.00  0.00           H
ATOM   2161 HD22 LEU A 136      53.580  58.960  71.150  1.00  0.00           H
ATOM   2162 HD23 LEU A 136      54.870  59.310  72.380  1.00  0.00           H
ATOM   2163  C   LEU A 136      52.660  61.920  75.190  1.00  0.00           C
ATOM   2164  O   LEU A 136      51.460  61.680  74.980  1.00  0.00           O
ATOM   2165  N   ASN A 137      53.300  61.500  76.280  1.00  0.00           N
ATOM   2166  HN  ASN A 137      54.230  61.810  76.440  1.00  0.00           H
ATOM   2167  CA  ASN A 137      52.690  60.630  77.300  1.00  0.00           C
ATOM   2168  HA  ASN A 137      51.950  59.940  76.930  1.00  0.00           H
ATOM   2169  CB  ASN A 137      53.750  59.990  78.240  1.00  0.00           C
ATOM   2170  HB1 ASN A 137      53.290  59.310  78.980  1.00  0.00           H
ATOM   2171  HB2 ASN A 137      54.270  60.720  78.900  1.00  0.00           H
ATOM   2172  CG  ASN A 137      54.850  59.150  77.560  1.00  0.00           C
ATOM   2173  OD1 ASN A 137      56.000  59.330  77.790  1.00  0.00           O
ATOM   2174  ND2 ASN A 137      54.390  58.320  76.620  1.00  0.00           N
ATOM   2175 HD21 ASN A 137      55.040  57.990  75.930  1.00  0.00           H
ATOM   2176 HD22 ASN A 137      53.400  58.210  76.520  1.00  0.00           H
ATOM   2177  C   ASN A 137      51.790  61.490  78.150  1.00  0.00           C
ATOM   2178  O   ASN A 137      50.840  61.000  78.800  1.00  0.00           O
ATOM   2179  N   LYS A 138      52.020  62.790  78.220  1.00  0.00           N
ATOM   2180  HN  LYS A 138      52.660  63.150  77.530  1.00  0.00           H
ATOM   2181  CA  LYS A 138      51.380  63.700  79.080  1.00  0.00           C
ATOM   2182  HA  LYS A 138      50.610  63.190  79.640  1.00  0.00           H
ATOM   2183  CB  LYS A 138      52.330  64.500  80.020  1.00  0.00           C
ATOM   2184  HB1 LYS A 138      51.980  65.540  80.220  1.00  0.00           H
ATOM   2185  HB2 LYS A 138      53.340  64.570  79.550  1.00  0.00           H
ATOM   2186  CG  LYS A 138      52.540  63.790  81.390  1.00  0.00           C
ATOM   2187  HG1 LYS A 138      53.370  64.160  82.050  1.00  0.00           H
ATOM   2188  HG2 LYS A 138      52.970  62.830  81.050  1.00  0.00           H
ATOM   2189  CD  LYS A 138      51.240  63.580  82.230  1.00  0.00           C
ATOM   2190  HD1 LYS A 138      51.430  63.070  83.210  1.00  0.00           H
ATOM   2191  HD2 LYS A 138      50.570  62.880  81.690  1.00  0.00           H
ATOM   2192  CE  LYS A 138      50.340  64.740  82.320  1.00  0.00           C
ATOM   2193  HE1 LYS A 138      49.380  64.510  82.810  1.00  0.00           H
ATOM   2194  HE2 LYS A 138      50.100  65.330  81.400  1.00  0.00           H
ATOM   2195  NZ  LYS A 138      50.870  65.700  83.310  1.00  0.00           N
ATOM   2196  HZ1 LYS A 138      50.090  66.210  83.800  1.00  0.00           H
ATOM   2197  HZ2 LYS A 138      51.480  66.410  82.840  1.00  0.00           H
ATOM   2198  HZ3 LYS A 138      51.580  65.260  83.920  1.00  0.00           H
ATOM   2199  C   LYS A 138      50.470  64.630  78.330  1.00  0.00           C
ATOM   2200  O   LYS A 138      50.170  65.780  78.700  1.00  0.00           O
ATOM   2201  N   ILE A 139      49.910  64.140  77.220  1.00  0.00           N
ATOM   2202  HN  ILE A 139      50.030  63.180  77.000  1.00  0.00           H
ATOM   2203  CA  ILE A 139      49.190  64.940  76.230  1.00  0.00           C
ATOM   2204  HA  ILE A 139      49.560  65.940  76.040  1.00  0.00           H
ATOM   2205  CB  ILE A 139      49.270  64.280  74.910  1.00  0.00           C
ATOM   2206  HB  ILE A 139      50.340  64.030  74.840  1.00  0.00           H
ATOM   2207  CG2 ILE A 139      48.500  62.940  74.860  1.00  0.00           C
ATOM   2208 HG21 ILE A 139      48.900  62.290  75.670  1.00  0.00           H
ATOM   2209 HG22 ILE A 139      48.780  62.510  73.870  1.00  0.00           H
ATOM   2210 HG23 ILE A 139      47.420  63.170  75.010  1.00  0.00           H
ATOM   2211  CG1 ILE A 139      49.020  65.370  73.790  1.00  0.00           C
ATOM   2212 HG11 ILE A 139      49.350  66.330  74.230  1.00  0.00           H
ATOM   2213 HG12 ILE A 139      47.960  65.460  73.450  1.00  0.00           H
ATOM   2214  CD  ILE A 139      49.920  65.130  72.590  1.00  0.00           C
ATOM   2215  HD1 ILE A 139      49.280  64.790  71.750  1.00  0.00           H
ATOM   2216  HD2 ILE A 139      50.640  64.310  72.820  1.00  0.00           H
ATOM   2217  HD3 ILE A 139      50.430  66.080  72.320  1.00  0.00           H
ATOM   2218  C   ILE A 139      47.740  65.240  76.680  1.00  0.00           C
ATOM   2219  O   ILE A 139      47.150  64.540  77.520  1.00  0.00           O
ATOM   2220  N   SER A 140      47.150  66.350  76.220  1.00  0.00           N
ATOM   2221  HN  SER A 140      47.680  67.130  75.880  1.00  0.00           H
ATOM   2222  CA  SER A 140      45.700  66.610  76.270  1.00  0.00           C
ATOM   2223  HA  SER A 140      45.420  66.000  77.120  1.00  0.00           H
ATOM   2224  CB  SER A 140      45.470  68.220  76.470  1.00  0.00           C
ATOM   2225  HB1 SER A 140      44.450  68.520  76.130  1.00  0.00           H
ATOM   2226  HB2 SER A 140      46.310  68.650  75.900  1.00  0.00           H
ATOM   2227  OG  SER A 140      45.550  68.570  77.910  1.00  0.00           O
ATOM   2228  HG1 SER A 140      46.330  68.040  78.110  1.00  0.00           H
ATOM   2229  C   SER A 140      44.840  66.210  75.030  1.00  0.00           C
ATOM   2230  O   SER A 140      45.470  65.910  73.920  1.00  0.00           O
ATOM   2231  N   ASN A 141      43.530  66.210  75.220  1.00  0.00           N
ATOM   2232  HN  ASN A 141      43.170  66.390  76.130  1.00  0.00           H
ATOM   2233  CA  ASN A 141      42.660  65.710  74.120  1.00  0.00           C
ATOM   2234  HA  ASN A 141      43.040  64.790  73.700  1.00  0.00           H
ATOM   2235  CB  ASN A 141      41.140  65.410  74.620  1.00  0.00           C
ATOM   2236  HB1 ASN A 141      40.340  65.270  73.870  1.00  0.00           H
ATOM   2237  HB2 ASN A 141      40.910  66.320  75.220  1.00  0.00           H
ATOM   2238  CG  ASN A 141      41.200  64.230  75.560  1.00  0.00           C
ATOM   2239  OD1 ASN A 141      42.200  63.540  75.740  1.00  0.00           O
ATOM   2240  ND2 ASN A 141      40.030  64.020  76.310  1.00  0.00           N
ATOM   2241 HD21 ASN A 141      40.110  63.230  76.900  1.00  0.00           H
ATOM   2242 HD22 ASN A 141      39.440  64.810  76.500  1.00  0.00           H
ATOM   2243  C   ASN A 141      42.600  66.730  72.930  1.00  0.00           C
ATOM   2244  O   ASN A 141      43.010  66.380  71.840  1.00  0.00           O
ATOM   2245  N   ARG A 142      42.290  68.010  73.190  1.00  0.00           N
ATOM   2246  HN  ARG A 142      42.080  68.110  74.160  1.00  0.00           H
ATOM   2247  CA  ARG A 142      42.220  68.980  72.100  1.00  0.00           C
ATOM   2248  HA  ARG A 142      41.450  68.620  71.440  1.00  0.00           H
ATOM   2249  CB  ARG A 142      41.740  70.290  72.760  1.00  0.00           C
ATOM   2250  HB1 ARG A 142      41.870  71.080  71.980  1.00  0.00           H
ATOM   2251  HB2 ARG A 142      42.300  70.450  73.700  1.00  0.00           H
ATOM   2252  CG  ARG A 142      40.250  70.370  73.120  1.00  0.00           C
ATOM   2253  HG1 ARG A 142      39.880  69.500  73.700  1.00  0.00           H
ATOM   2254  HG2 ARG A 142      39.770  70.230  72.140  1.00  0.00           H
ATOM   2255  CD  ARG A 142      39.990  71.720  73.870  1.00  0.00           C
ATOM   2256  HD1 ARG A 142      40.400  72.620  73.350  1.00  0.00           H
ATOM   2257  HD2 ARG A 142      40.590  71.630  74.790  1.00  0.00           H
ATOM   2258  NE  ARG A 142      38.560  71.860  74.210  1.00  0.00           N
ATOM   2259  HE  ARG A 142      38.010  71.040  74.070  1.00  0.00           H
ATOM   2260  CZ  ARG A 142      38.010  72.830  74.970  1.00  0.00           C
ATOM   2261  NH1 ARG A 142      38.680  73.720  75.600  1.00  0.00           N
ATOM   2262 HH11 ARG A 142      39.540  74.060  75.230  1.00  0.00           H
ATOM   2263 HH12 ARG A 142      38.250  74.390  76.210  1.00  0.00           H
ATOM   2264  NH2 ARG A 142      36.750  72.910  75.160  1.00  0.00           N
ATOM   2265 HH21 ARG A 142      36.370  73.670  75.680  1.00  0.00           H
ATOM   2266 HH22 ARG A 142      36.160  72.330  74.600  1.00  0.00           H
ATOM   2267  C   ARG A 142      43.510  69.160  71.320  1.00  0.00           C
ATOM   2268  O   ARG A 142      43.550  69.180  70.100  1.00  0.00           O
ATOM   2269  N   THR A 143      44.620  69.180  72.030  1.00  0.00           N
ATOM   2270  HN  THR A 143      44.460  69.330  73.000  1.00  0.00           H
ATOM   2271  CA  THR A 143      46.030  69.090  71.510  1.00  0.00           C
ATOM   2272  HA  THR A 143      46.240  69.990  70.940  1.00  0.00           H
ATOM   2273  CB  THR A 143      47.160  69.130  72.620  1.00  0.00           C
ATOM   2274  HB  THR A 143      46.790  68.460  73.420  1.00  0.00           H
ATOM   2275  OG1 THR A 143      47.140  70.440  73.170  1.00  0.00           O
ATOM   2276  HG1 THR A 143      46.260  70.720  73.400  1.00  0.00           H
ATOM   2277  CG2 THR A 143      48.520  68.790  72.060  1.00  0.00           C
ATOM   2278 HG21 THR A 143      49.040  69.530  71.420  1.00  0.00           H
ATOM   2279 HG22 THR A 143      48.580  67.780  71.610  1.00  0.00           H
ATOM   2280 HG23 THR A 143      49.230  68.800  72.910  1.00  0.00           H
ATOM   2281  C   THR A 143      46.330  67.860  70.660  1.00  0.00           C
ATOM   2282  O   THR A 143      46.840  68.030  69.570  1.00  0.00           O
ATOM   2283  N   ALA A 144      45.950  66.640  71.120  1.00  0.00           N
ATOM   2284  HN  ALA A 144      45.490  66.550  72.000  1.00  0.00           H
ATOM   2285  CA  ALA A 144      46.140  65.470  70.310  1.00  0.00           C
ATOM   2286  HA  ALA A 144      47.150  65.490  69.920  1.00  0.00           H
ATOM   2287  CB  ALA A 144      45.870  64.230  71.090  1.00  0.00           C
ATOM   2288  HB1 ALA A 144      46.630  64.080  71.880  1.00  0.00           H
ATOM   2289  HB2 ALA A 144      45.750  63.300  70.490  1.00  0.00           H
ATOM   2290  HB3 ALA A 144      44.910  64.340  71.650  1.00  0.00           H
ATOM   2291  C   ALA A 144      45.240  65.470  69.110  1.00  0.00           C
ATOM   2292  O   ALA A 144      45.570  64.990  67.990  1.00  0.00           O
ATOM   2293  N   ALA A 145      43.970  65.940  69.260  1.00  0.00           N
ATOM   2294  HN  ALA A 145      43.590  66.230  70.130  1.00  0.00           H
ATOM   2295  CA  ALA A 145      43.080  66.130  68.130  1.00  0.00           C
ATOM   2296  HA  ALA A 145      42.880  65.120  67.770  1.00  0.00           H
ATOM   2297  CB  ALA A 145      41.740  66.660  68.630  1.00  0.00           C
ATOM   2298  HB1 ALA A 145      41.340  65.880  69.330  1.00  0.00           H
ATOM   2299  HB2 ALA A 145      41.000  66.820  67.820  1.00  0.00           H
ATOM   2300  HB3 ALA A 145      41.790  67.600  69.210  1.00  0.00           H
ATOM   2301  C   ALA A 145      43.630  66.940  66.970  1.00  0.00           C
ATOM   2302  O   ALA A 145      43.580  66.640  65.780  1.00  0.00           O
ATOM   2303  N   ILE A 146      44.260  68.090  67.270  1.00  0.00           N
ATOM   2304  HN  ILE A 146      44.220  68.450  68.200  1.00  0.00           H
ATOM   2305  CA  ILE A 146      45.000  68.910  66.320  1.00  0.00           C
ATOM   2306  HA  ILE A 146      44.270  69.120  65.560  1.00  0.00           H
ATOM   2307  CB  ILE A 146      45.440  70.210  66.920  1.00  0.00           C
ATOM   2308  HB  ILE A 146      46.010  70.090  67.860  1.00  0.00           H
ATOM   2309  CG2 ILE A 146      46.350  70.980  65.970  1.00  0.00           C
ATOM   2310 HG21 ILE A 146      46.660  71.910  66.490  1.00  0.00           H
ATOM   2311 HG22 ILE A 146      45.750  71.240  65.070  1.00  0.00           H
ATOM   2312 HG23 ILE A 146      47.300  70.450  65.750  1.00  0.00           H
ATOM   2313  CG1 ILE A 146      44.280  71.110  67.360  1.00  0.00           C
ATOM   2314 HG11 ILE A 146      44.720  72.090  67.660  1.00  0.00           H
ATOM   2315 HG12 ILE A 146      43.750  70.610  68.200  1.00  0.00           H
ATOM   2316  CD  ILE A 146      43.210  71.470  66.270  1.00  0.00           C
ATOM   2317  HD1 ILE A 146      42.600  70.600  65.930  1.00  0.00           H
ATOM   2318  HD2 ILE A 146      43.710  71.960  65.410  1.00  0.00           H
ATOM   2319  HD3 ILE A 146      42.570  72.240  66.770  1.00  0.00           H
ATOM   2320  C   ILE A 146      46.220  68.120  65.660  1.00  0.00           C
ATOM   2321  O   ILE A 146      46.300  68.090  64.460  1.00  0.00           O
ATOM   2322  N   ILE A 147      47.110  67.440  66.470  1.00  0.00           N
ATOM   2323  HN  ILE A 147      46.980  67.490  67.460  1.00  0.00           H
ATOM   2324  CA  ILE A 147      48.070  66.470  66.050  1.00  0.00           C
ATOM   2325  HA  ILE A 147      48.750  67.050  65.460  1.00  0.00           H
ATOM   2326  CB  ILE A 147      48.750  65.750  67.280  1.00  0.00           C
ATOM   2327  HB  ILE A 147      47.980  65.220  67.880  1.00  0.00           H
ATOM   2328  CG2 ILE A 147      49.680  64.600  66.810  1.00  0.00           C
ATOM   2329 HG21 ILE A 147      50.340  64.270  67.640  1.00  0.00           H
ATOM   2330 HG22 ILE A 147      50.290  65.030  66.010  1.00  0.00           H
ATOM   2331 HG23 ILE A 147      48.960  63.850  66.400  1.00  0.00           H
ATOM   2332  CG1 ILE A 147      49.500  66.790  68.130  1.00  0.00           C
ATOM   2333 HG11 ILE A 147      49.840  66.160  68.980  1.00  0.00           H
ATOM   2334 HG12 ILE A 147      48.810  67.530  68.560  1.00  0.00           H
ATOM   2335  CD  ILE A 147      50.690  67.520  67.520  1.00  0.00           C
ATOM   2336  HD1 ILE A 147      51.340  66.710  67.120  1.00  0.00           H
ATOM   2337  HD2 ILE A 147      51.260  68.030  68.320  1.00  0.00           H
ATOM   2338  HD3 ILE A 147      50.270  68.230  66.770  1.00  0.00           H
ATOM   2339  C   ILE A 147      47.510  65.380  65.100  1.00  0.00           C
ATOM   2340  O   ILE A 147      48.050  65.130  64.010  1.00  0.00           O
ATOM   2341  N   SER A 148      46.330  64.820  65.430  1.00  0.00           N
ATOM   2342  HN  SER A 148      45.890  65.020  66.280  1.00  0.00           H
ATOM   2343  CA  SER A 148      45.810  63.830  64.650  1.00  0.00           C
ATOM   2344  HA  SER A 148      46.580  63.090  64.530  1.00  0.00           H
ATOM   2345  CB  SER A 148      44.580  63.120  65.310  1.00  0.00           C
ATOM   2346  HB1 SER A 148      44.320  62.300  64.600  1.00  0.00           H
ATOM   2347  HB2 SER A 148      43.720  63.820  65.390  1.00  0.00           H
ATOM   2348  OG  SER A 148      44.750  62.560  66.630  1.00  0.00           O
ATOM   2349  HG1 SER A 148      44.960  63.210  67.300  1.00  0.00           H
ATOM   2350  C   SER A 148      45.250  64.260  63.300  1.00  0.00           C
ATOM   2351  O   SER A 148      45.370  63.550  62.310  1.00  0.00           O
ATOM   2352  N   CYS A 149      44.580  65.480  63.200  1.00  0.00           N
ATOM   2353  HN  CYS A 149      44.330  65.820  64.100  1.00  0.00           H
ATOM   2354  CA  CYS A 149      44.170  66.070  62.000  1.00  0.00           C
ATOM   2355  HA  CYS A 149      43.700  65.290  61.430  1.00  0.00           H
ATOM   2356  CB  CYS A 149      43.180  67.230  62.080  1.00  0.00           C
ATOM   2357  HB1 CYS A 149      42.870  67.580  61.070  1.00  0.00           H
ATOM   2358  HB2 CYS A 149      43.710  68.060  62.600  1.00  0.00           H
ATOM   2359  SG  CYS A 149      41.820  66.590  63.030  1.00  0.00           S
ATOM   2360  HG1 CYS A 149      42.330  66.640  64.260  1.00  0.00           H
ATOM   2361  C   CYS A 149      45.310  66.480  61.100  1.00  0.00           C
ATOM   2362  O   CYS A 149      45.290  66.370  59.850  1.00  0.00           O
ATOM   2363  N   LEU A 150      46.380  67.010  61.730  1.00  0.00           N
ATOM   2364  HN  LEU A 150      46.430  67.330  62.670  1.00  0.00           H
ATOM   2365  CA  LEU A 150      47.630  67.310  61.100  1.00  0.00           C
ATOM   2366  HA  LEU A 150      47.370  67.870  60.210  1.00  0.00           H
ATOM   2367  CB  LEU A 150      48.740  67.970  62.060  1.00  0.00           C
ATOM   2368  HB1 LEU A 150      48.750  67.330  62.970  1.00  0.00           H
ATOM   2369  HB2 LEU A 150      48.320  68.960  62.330  1.00  0.00           H
ATOM   2370  CG  LEU A 150      50.180  67.940  61.540  1.00  0.00           C
ATOM   2371  HG  LEU A 150      50.620  66.930  61.400  1.00  0.00           H
ATOM   2372  CD1 LEU A 150      50.290  68.690  60.210  1.00  0.00           C
ATOM   2373 HD11 LEU A 150      49.570  69.540  60.220  1.00  0.00           H
ATOM   2374 HD12 LEU A 150      50.040  68.050  59.350  1.00  0.00           H
ATOM   2375 HD13 LEU A 150      51.340  69.030  60.020  1.00  0.00           H
ATOM   2376  CD2 LEU A 150      50.930  68.680  62.660  1.00  0.00           C
ATOM   2377 HD21 LEU A 150      52.020  68.680  62.420  1.00  0.00           H
ATOM   2378 HD22 LEU A 150      50.840  68.060  63.570  1.00  0.00           H
ATOM   2379 HD23 LEU A 150      50.640  69.740  62.870  1.00  0.00           H
ATOM   2380  C   LEU A 150      48.210  66.040  60.420  1.00  0.00           C
ATOM   2381  O   LEU A 150      48.520  66.140  59.190  1.00  0.00           O
ATOM   2382  N   LEU A 151      48.210  64.890  61.150  1.00  0.00           N
ATOM   2383  HN  LEU A 151      47.800  64.870  62.060  1.00  0.00           H
ATOM   2384  CA  LEU A 151      48.790  63.690  60.700  1.00  0.00           C
ATOM   2385  HA  LEU A 151      49.800  63.920  60.380  1.00  0.00           H
ATOM   2386  CB  LEU A 151      48.890  62.760  61.880  1.00  0.00           C
ATOM   2387  HB1 LEU A 151      48.940  61.730  61.490  1.00  0.00           H
ATOM   2388  HB2 LEU A 151      47.980  62.800  62.520  1.00  0.00           H
ATOM   2389  CG  LEU A 151      50.120  62.900  62.850  1.00  0.00           C
ATOM   2390  HG  LEU A 151      50.140  63.860  63.430  1.00  0.00           H
ATOM   2391  CD1 LEU A 151      50.140  61.870  64.040  1.00  0.00           C
ATOM   2392 HD11 LEU A 151      49.990  60.820  63.690  1.00  0.00           H
ATOM   2393 HD12 LEU A 151      49.470  62.220  64.840  1.00  0.00           H
ATOM   2394 HD13 LEU A 151      51.100  62.050  64.560  1.00  0.00           H
ATOM   2395  CD2 LEU A 151      51.450  62.820  62.030  1.00  0.00           C
ATOM   2396 HD21 LEU A 151      52.260  62.570  62.740  1.00  0.00           H
ATOM   2397 HD22 LEU A 151      51.670  63.800  61.570  1.00  0.00           H
ATOM   2398 HD23 LEU A 151      51.420  61.950  61.330  1.00  0.00           H
ATOM   2399  C   LEU A 151      48.050  63.020  59.590  1.00  0.00           C
ATOM   2400  O   LEU A 151      48.640  62.610  58.590  1.00  0.00           O
ATOM   2401  N   TRP A 152      46.660  63.070  59.650  1.00  0.00           N
ATOM   2402  HN  TRP A 152      46.220  63.400  60.480  1.00  0.00           H
ATOM   2403  CA  TRP A 152      45.860  62.810  58.450  1.00  0.00           C
ATOM   2404  HA  TRP A 152      46.140  61.810  58.170  1.00  0.00           H
ATOM   2405  CB  TRP A 152      44.410  62.940  58.750  1.00  0.00           C
ATOM   2406  HB1 TRP A 152      43.680  63.110  57.930  1.00  0.00           H
ATOM   2407  HB2 TRP A 152      44.270  63.710  59.550  1.00  0.00           H
ATOM   2408  CG  TRP A 152      43.910  61.720  59.450  1.00  0.00           C
ATOM   2409  CD1 TRP A 152      43.540  61.650  60.770  1.00  0.00           C
ATOM   2410  HD1 TRP A 152      43.510  62.390  61.560  1.00  0.00           H
ATOM   2411  NE1 TRP A 152      43.110  60.330  61.040  1.00  0.00           N
ATOM   2412  HE1 TRP A 152      42.510  60.190  61.800  1.00  0.00           H
ATOM   2413  CE2 TRP A 152      43.370  59.530  59.910  1.00  0.00           C
ATOM   2414  CD2 TRP A 152      43.960  60.390  58.960  1.00  0.00           C
ATOM   2415  CE3 TRP A 152      44.380  59.860  57.750  1.00  0.00           C
ATOM   2416  HE3 TRP A 152      44.920  60.510  57.050  1.00  0.00           H
ATOM   2417  CZ3 TRP A 152      44.260  58.470  57.530  1.00  0.00           C
ATOM   2418  HZ3 TRP A 152      44.680  58.080  56.620  1.00  0.00           H
ATOM   2419  CZ2 TRP A 152      43.070  58.210  59.600  1.00  0.00           C
ATOM   2420  HZ2 TRP A 152      42.670  57.590  60.390  1.00  0.00           H
ATOM   2421  CH2 TRP A 152      43.620  57.660  58.450  1.00  0.00           C
ATOM   2422  HH2 TRP A 152      43.530  56.620  58.190  1.00  0.00           H
ATOM   2423  C   TRP A 152      46.080  63.740  57.270  1.00  0.00           C
ATOM   2424  O   TRP A 152      46.170  63.280  56.160  1.00  0.00           O
ATOM   2425  N   GLY A 153      46.250  65.060  57.460  1.00  0.00           N
ATOM   2426  HN  GLY A 153      45.980  65.420  58.350  1.00  0.00           H
ATOM   2427  CA  GLY A 153      46.370  66.060  56.420  1.00  0.00           C
ATOM   2428  HA1 GLY A 153      46.330  67.030  56.890  1.00  0.00           H
ATOM   2429  HA2 GLY A 153      45.640  65.960  55.640  1.00  0.00           H
ATOM   2430  C   GLY A 153      47.640  65.960  55.710  1.00  0.00           C
ATOM   2431  O   GLY A 153      47.600  66.220  54.490  1.00  0.00           O
ATOM   2432  N   ILE A 154      48.800  65.720  56.300  1.00  0.00           N
ATOM   2433  HN  ILE A 154      48.820  65.460  57.260  1.00  0.00           H
ATOM   2434  CA  ILE A 154      50.150  65.530  55.620  1.00  0.00           C
ATOM   2435  HA  ILE A 154      50.270  66.130  54.740  1.00  0.00           H
ATOM   2436  CB  ILE A 154      51.440  65.780  56.430  1.00  0.00           C
ATOM   2437  HB  ILE A 154      52.300  65.430  55.810  1.00  0.00           H
ATOM   2438  CG2 ILE A 154      51.730  67.290  56.570  1.00  0.00           C
ATOM   2439 HG21 ILE A 154      51.830  67.750  55.570  1.00  0.00           H
ATOM   2440 HG22 ILE A 154      52.600  67.540  57.220  1.00  0.00           H
ATOM   2441 HG23 ILE A 154      50.860  67.860  56.930  1.00  0.00           H
ATOM   2442  CG1 ILE A 154      51.460  64.990  57.810  1.00  0.00           C
ATOM   2443 HG11 ILE A 154      50.740  64.140  57.700  1.00  0.00           H
ATOM   2444 HG12 ILE A 154      51.040  65.690  58.570  1.00  0.00           H
ATOM   2445  CD  ILE A 154      52.810  64.400  58.250  1.00  0.00           C
ATOM   2446  HD1 ILE A 154      53.530  65.120  58.690  1.00  0.00           H
ATOM   2447  HD2 ILE A 154      53.390  63.960  57.410  1.00  0.00           H
ATOM   2448  HD3 ILE A 154      52.730  63.640  59.050  1.00  0.00           H
ATOM   2449  C   ILE A 154      50.170  64.080  55.050  1.00  0.00           C
ATOM   2450  O   ILE A 154      50.840  63.770  54.070  1.00  0.00           O
ATOM   2451  N   THR A 155      49.350  63.220  55.620  1.00  0.00           N
ATOM   2452  HN  THR A 155      48.900  63.350  56.500  1.00  0.00           H
ATOM   2453  CA  THR A 155      49.210  61.890  54.980  1.00  0.00           C
ATOM   2454  HA  THR A 155      50.190  61.530  54.740  1.00  0.00           H
ATOM   2455  CB  THR A 155      48.530  60.730  55.780  1.00  0.00           C
ATOM   2456  HB  THR A 155      47.510  61.070  56.020  1.00  0.00           H
ATOM   2457  OG1 THR A 155      49.230  60.580  57.020  1.00  0.00           O
ATOM   2458  HG1 THR A 155      48.910  61.300  57.580  1.00  0.00           H
ATOM   2459  CG2 THR A 155      48.610  59.400  54.990  1.00  0.00           C
ATOM   2460 HG21 THR A 155      49.590  59.360  54.470  1.00  0.00           H
ATOM   2461 HG22 THR A 155      47.810  59.300  54.220  1.00  0.00           H
ATOM   2462 HG23 THR A 155      48.340  58.620  55.730  1.00  0.00           H
ATOM   2463  C   THR A 155      48.530  61.990  53.590  1.00  0.00           C
ATOM   2464  O   THR A 155      49.070  61.400  52.650  1.00  0.00           O
ATOM   2465  N   ILE A 156      47.420  62.790  53.460  1.00  0.00           N
ATOM   2466  HN  ILE A 156      47.010  63.260  54.240  1.00  0.00           H
ATOM   2467  CA  ILE A 156      46.890  63.230  52.210  1.00  0.00           C
ATOM   2468  HA  ILE A 156      46.610  62.390  51.580  1.00  0.00           H
ATOM   2469  CB  ILE A 156      45.650  64.090  52.460  1.00  0.00           C
ATOM   2470  HB  ILE A 156      45.890  65.050  52.970  1.00  0.00           H
ATOM   2471  CG2 ILE A 156      45.060  64.500  51.090  1.00  0.00           C
ATOM   2472 HG21 ILE A 156      45.750  65.070  50.420  1.00  0.00           H
ATOM   2473 HG22 ILE A 156      44.100  65.030  51.240  1.00  0.00           H
ATOM   2474 HG23 ILE A 156      44.690  63.630  50.490  1.00  0.00           H
ATOM   2475  CG1 ILE A 156      44.550  63.470  53.300  1.00  0.00           C
ATOM   2476 HG11 ILE A 156      44.920  62.930  54.200  1.00  0.00           H
ATOM   2477 HG12 ILE A 156      43.990  62.800  52.620  1.00  0.00           H
ATOM   2478  CD  ILE A 156      43.420  64.480  53.790  1.00  0.00           C
ATOM   2479  HD1 ILE A 156      42.760  64.090  54.590  1.00  0.00           H
ATOM   2480  HD2 ILE A 156      42.800  64.800  52.940  1.00  0.00           H
ATOM   2481  HD3 ILE A 156      44.010  65.310  54.250  1.00  0.00           H
ATOM   2482  C   ILE A 156      47.930  63.930  51.400  1.00  0.00           C
ATOM   2483  O   ILE A 156      48.000  63.720  50.170  1.00  0.00           O
ATOM   2484  N   GLY A 157      48.740  64.870  51.910  1.00  0.00           N
ATOM   2485  HN  GLY A 157      48.410  65.140  52.820  1.00  0.00           H
ATOM   2486  CA  GLY A 157      49.910  65.490  51.320  1.00  0.00           C
ATOM   2487  HA1 GLY A 157      50.480  66.020  52.070  1.00  0.00           H
ATOM   2488  HA2 GLY A 157      49.520  66.140  50.550  1.00  0.00           H
ATOM   2489  C   GLY A 157      50.790  64.500  50.600  1.00  0.00           C
ATOM   2490  O   GLY A 157      51.340  64.780  49.530  1.00  0.00           O
ATOM   2491  N   LEU A 158      51.060  63.380  51.280  1.00  0.00           N
ATOM   2492  HN  LEU A 158      50.640  63.270  52.180  1.00  0.00           H
ATOM   2493  CA  LEU A 158      51.900  62.320  50.740  1.00  0.00           C
ATOM   2494  HA  LEU A 158      52.650  62.680  50.050  1.00  0.00           H
ATOM   2495  CB  LEU A 158      52.860  61.800  51.830  1.00  0.00           C
ATOM   2496  HB1 LEU A 158      53.660  61.080  51.570  1.00  0.00           H
ATOM   2497  HB2 LEU A 158      52.150  61.390  52.580  1.00  0.00           H
ATOM   2498  CG  LEU A 158      53.680  62.960  52.470  1.00  0.00           C
ATOM   2499  HG  LEU A 158      53.100  63.890  52.670  1.00  0.00           H
ATOM   2500  CD1 LEU A 158      54.060  62.540  53.890  1.00  0.00           C
ATOM   2501 HD11 LEU A 158      54.600  61.580  54.010  1.00  0.00           H
ATOM   2502 HD12 LEU A 158      53.110  62.260  54.410  1.00  0.00           H
ATOM   2503 HD13 LEU A 158      54.490  63.390  54.470  1.00  0.00           H
ATOM   2504  CD2 LEU A 158      54.910  63.240  51.540  1.00  0.00           C
ATOM   2505 HD21 LEU A 158      55.510  64.090  51.910  1.00  0.00           H
ATOM   2506 HD22 LEU A 158      54.590  63.690  50.570  1.00  0.00           H
ATOM   2507 HD23 LEU A 158      55.410  62.260  51.400  1.00  0.00           H
ATOM   2508  C   LEU A 158      51.230  61.340  49.840  1.00  0.00           C
ATOM   2509  O   LEU A 158      51.960  60.770  48.990  1.00  0.00           O
ATOM   2510  N   THR A 159      49.890  61.170  49.920  1.00  0.00           N
ATOM   2511  HN  THR A 159      49.330  61.670  50.570  1.00  0.00           H
ATOM   2512  CA  THR A 159      49.100  60.280  49.090  1.00  0.00           C
ATOM   2513  HA  THR A 159      49.820  59.610  48.640  1.00  0.00           H
ATOM   2514  CB  THR A 159      48.190  59.370  49.930  1.00  0.00           C
ATOM   2515  HB  THR A 159      47.620  58.640  49.310  1.00  0.00           H
ATOM   2516  OG1 THR A 159      47.350  60.090  50.790  1.00  0.00           O
ATOM   2517  HG1 THR A 159      47.950  60.230  51.520  1.00  0.00           H
ATOM   2518  CG2 THR A 159      49.060  58.480  50.800  1.00  0.00           C
ATOM   2519 HG21 THR A 159      49.800  59.040  51.420  1.00  0.00           H
ATOM   2520 HG22 THR A 159      49.670  57.740  50.240  1.00  0.00           H
ATOM   2521 HG23 THR A 159      48.410  57.850  51.440  1.00  0.00           H
ATOM   2522  C   THR A 159      48.280  61.010  47.930  1.00  0.00           C
ATOM   2523  O   THR A 159      47.780  60.290  47.100  1.00  0.00           O
ATOM   2524  N   VAL A 160      48.110  62.320  47.870  1.00  0.00           N
ATOM   2525  HN  VAL A 160      48.450  62.910  48.590  1.00  0.00           H
ATOM   2526  CA  VAL A 160      47.250  62.920  46.870  1.00  0.00           C
ATOM   2527  HA  VAL A 160      46.280  62.430  46.840  1.00  0.00           H
ATOM   2528  CB  VAL A 160      46.810  64.310  47.240  1.00  0.00           C
ATOM   2529  HB  VAL A 160      46.460  64.330  48.290  1.00  0.00           H
ATOM   2530  CG1 VAL A 160      47.910  65.420  47.150  1.00  0.00           C
ATOM   2531 HG11 VAL A 160      47.710  66.400  47.640  1.00  0.00           H
ATOM   2532 HG12 VAL A 160      48.200  65.600  46.090  1.00  0.00           H
ATOM   2533 HG13 VAL A 160      48.840  65.070  47.630  1.00  0.00           H
ATOM   2534  CG2 VAL A 160      45.600  64.780  46.380  1.00  0.00           C
ATOM   2535 HG21 VAL A 160      45.500  65.850  46.650  1.00  0.00           H
ATOM   2536 HG22 VAL A 160      44.640  64.250  46.520  1.00  0.00           H
ATOM   2537 HG23 VAL A 160      45.860  64.810  45.300  1.00  0.00           H
ATOM   2538  C   VAL A 160      47.860  62.830  45.470  1.00  0.00           C
ATOM   2539  O   VAL A 160      47.070  62.900  44.520  1.00  0.00           O
ATOM   2540  N   HSD A 161      49.190  62.660  45.360  1.00  0.00           N
ATOM   2541  HN  HSD A 161      49.720  62.970  46.140  1.00  0.00           H
ATOM   2542  CA  HSD A 161      49.850  62.370  44.060  1.00  0.00           C
ATOM   2543  HA  HSD A 161      49.580  63.250  43.510  1.00  0.00           H
ATOM   2544  CB  HSD A 161      51.350  62.170  44.080  1.00  0.00           C
ATOM   2545  HB1 HSD A 161      51.860  63.040  44.560  1.00  0.00           H
ATOM   2546  HB2 HSD A 161      51.830  62.170  43.080  1.00  0.00           H
ATOM   2547  ND1 HSD A 161      51.840  60.670  46.230  1.00  0.00           N
ATOM   2548  HD1 HSD A 161      51.670  61.360  46.940  1.00  0.00           H
ATOM   2549  CG  HSD A 161      51.880  60.960  44.860  1.00  0.00           C
ATOM   2550  CE1 HSD A 161      52.420  59.510  46.440  1.00  0.00           C
ATOM   2551  HE1 HSD A 161      52.760  59.240  47.450  1.00  0.00           H
ATOM   2552  NE2 HSD A 161      52.800  58.920  45.340  1.00  0.00           N
ATOM   2553  CD2 HSD A 161      52.370  59.810  44.350  1.00  0.00           C
ATOM   2554  HD2 HSD A 161      52.510  59.510  43.310  1.00  0.00           H
ATOM   2555  C   HSD A 161      49.240  61.120  43.370  1.00  0.00           C
ATOM   2556  O   HSD A 161      49.000  61.200  42.170  1.00  0.00           O
ATOM   2557  N   LEU A 162      48.880  60.090  44.090  1.00  0.00           N
ATOM   2558  HN  LEU A 162      48.970  60.010  45.070  1.00  0.00           H
ATOM   2559  CA  LEU A 162      48.060  59.010  43.560  1.00  0.00           C
ATOM   2560  HA  LEU A 162      48.620  58.660  42.710  1.00  0.00           H
ATOM   2561  CB  LEU A 162      47.910  57.920  44.630  1.00  0.00           C
ATOM   2562  HB1 LEU A 162      47.510  57.040  44.080  1.00  0.00           H
ATOM   2563  HB2 LEU A 162      47.240  58.210  45.480  1.00  0.00           H
ATOM   2564  CG  LEU A 162      49.180  57.480  45.350  1.00  0.00           C
ATOM   2565  HG  LEU A 162      49.710  58.340  45.800  1.00  0.00           H
ATOM   2566  CD1 LEU A 162      48.790  56.490  46.380  1.00  0.00           C
ATOM   2567 HD11 LEU A 162      49.670  56.180  46.970  1.00  0.00           H
ATOM   2568 HD12 LEU A 162      48.420  55.530  45.920  1.00  0.00           H
ATOM   2569 HD13 LEU A 162      48.020  56.960  47.040  1.00  0.00           H
ATOM   2570  CD2 LEU A 162      50.290  56.900  44.350  1.00  0.00           C
ATOM   2571 HD21 LEU A 162      49.990  55.910  43.930  1.00  0.00           H
ATOM   2572 HD22 LEU A 162      51.270  56.640  44.800  1.00  0.00           H
ATOM   2573 HD23 LEU A 162      50.500  57.660  43.560  1.00  0.00           H
ATOM   2574  C   LEU A 162      46.690  59.360  43.140  1.00  0.00           C
ATOM   2575  O   LEU A 162      46.130  58.950  42.140  1.00  0.00           O
ATOM   2576  N   LEU A 163      45.990  60.140  43.950  1.00  0.00           N
ATOM   2577  HN  LEU A 163      46.400  60.560  44.770  1.00  0.00           H
ATOM   2578  CA  LEU A 163      44.710  60.790  43.650  1.00  0.00           C
ATOM   2579  HA  LEU A 163      44.040  59.960  43.460  1.00  0.00           H
ATOM   2580  CB  LEU A 163      44.060  61.440  44.850  1.00  0.00           C
ATOM   2581  HB1 LEU A 163      44.720  62.310  44.990  1.00  0.00           H
ATOM   2582  HB2 LEU A 163      44.160  60.700  45.680  1.00  0.00           H
ATOM   2583  CG  LEU A 163      42.570  61.880  44.700  1.00  0.00           C
ATOM   2584  HG  LEU A 163      42.480  62.580  43.840  1.00  0.00           H
ATOM   2585  CD1 LEU A 163      41.660  60.700  44.240  1.00  0.00           C
ATOM   2586 HD11 LEU A 163      42.150  60.190  43.380  1.00  0.00           H
ATOM   2587 HD12 LEU A 163      40.690  61.110  43.900  1.00  0.00           H
ATOM   2588 HD13 LEU A 163      41.510  59.950  45.050  1.00  0.00           H
ATOM   2589  CD2 LEU A 163      42.080  62.530  46.000  1.00  0.00           C
ATOM   2590 HD21 LEU A 163      42.470  63.540  46.220  1.00  0.00           H
ATOM   2591 HD22 LEU A 163      42.220  61.870  46.890  1.00  0.00           H
ATOM   2592 HD23 LEU A 163      41.030  62.830  45.830  1.00  0.00           H
ATOM   2593  C   LEU A 163      44.810  61.650  42.410  1.00  0.00           C
ATOM   2594  O   LEU A 163      43.980  61.430  41.500  1.00  0.00           O
ATOM   2595  N   LYS A 164      45.840  62.470  42.150  1.00  0.00           N
ATOM   2596  HN  LYS A 164      46.530  62.670  42.850  1.00  0.00           H
ATOM   2597  CA  LYS A 164      45.990  63.260  40.930  1.00  0.00           C
ATOM   2598  HA  LYS A 164      45.070  63.840  40.980  1.00  0.00           H
ATOM   2599  CB  LYS A 164      47.160  64.180  41.000  1.00  0.00           C
ATOM   2600  HB1 LYS A 164      47.230  64.710  40.020  1.00  0.00           H
ATOM   2601  HB2 LYS A 164      48.110  63.640  41.230  1.00  0.00           H
ATOM   2602  CG  LYS A 164      47.130  65.350  42.020  1.00  0.00           C
ATOM   2603  HG1 LYS A 164      47.210  64.940  43.050  1.00  0.00           H
ATOM   2604  HG2 LYS A 164      46.150  65.850  41.870  1.00  0.00           H
ATOM   2605  CD  LYS A 164      48.190  66.450  41.760  1.00  0.00           C
ATOM   2606  HD1 LYS A 164      48.190  66.760  40.700  1.00  0.00           H
ATOM   2607  HD2 LYS A 164      49.220  66.020  41.790  1.00  0.00           H
ATOM   2608  CE  LYS A 164      48.090  67.670  42.730  1.00  0.00           C
ATOM   2609  HE1 LYS A 164      48.270  67.540  43.820  1.00  0.00           H
ATOM   2610  HE2 LYS A 164      47.050  68.000  42.540  1.00  0.00           H
ATOM   2611  NZ  LYS A 164      48.970  68.810  42.320  1.00  0.00           N
ATOM   2612  HZ1 LYS A 164      48.560  69.700  42.680  1.00  0.00           H
ATOM   2613  HZ2 LYS A 164      48.950  68.810  41.280  1.00  0.00           H
ATOM   2614  HZ3 LYS A 164      49.950  68.780  42.670  1.00  0.00           H
ATOM   2615  C   LYS A 164      46.080  62.640  39.550  1.00  0.00           C
ATOM   2616  O   LYS A 164      45.500  63.210  38.610  1.00  0.00           O
ATOM   2617  N   LYS A 165      46.740  61.460  39.320  1.00  0.00           N
ATOM   2618  HN  LYS A 165      46.970  60.910  40.120  1.00  0.00           H
ATOM   2619  CA  LYS A 165      46.970  60.970  37.980  1.00  0.00           C
ATOM   2620  HA  LYS A 165      46.120  61.200  37.340  1.00  0.00           H
ATOM   2621  CB  LYS A 165      48.200  61.730  37.210  1.00  0.00           C
ATOM   2622  HB1 LYS A 165      47.950  62.810  37.250  1.00  0.00           H
ATOM   2623  HB2 LYS A 165      48.060  61.370  36.170  1.00  0.00           H
ATOM   2624  CG  LYS A 165      49.610  61.490  37.800  1.00  0.00           C
ATOM   2625  HG1 LYS A 165      49.650  60.860  38.720  1.00  0.00           H
ATOM   2626  HG2 LYS A 165      50.070  62.480  37.960  1.00  0.00           H
ATOM   2627  CD  LYS A 165      50.460  60.760  36.710  1.00  0.00           C
ATOM   2628  HD1 LYS A 165      50.580  61.380  35.790  1.00  0.00           H
ATOM   2629  HD2 LYS A 165      49.870  59.850  36.490  1.00  0.00           H
ATOM   2630  CE  LYS A 165      51.810  60.240  37.280  1.00  0.00           C
ATOM   2631  HE1 LYS A 165      51.590  59.560  38.120  1.00  0.00           H
ATOM   2632  HE2 LYS A 165      52.340  61.120  37.720  1.00  0.00           H
ATOM   2633  NZ  LYS A 165      52.790  59.570  36.370  1.00  0.00           N
ATOM   2634  HZ1 LYS A 165      53.630  59.260  36.890  1.00  0.00           H
ATOM   2635  HZ2 LYS A 165      53.150  60.130  35.560  1.00  0.00           H
ATOM   2636  HZ3 LYS A 165      52.380  58.680  36.060  1.00  0.00           H
ATOM   2637  C   LYS A 165      47.270  59.530  38.020  1.00  0.00           C
ATOM   2638  O   LYS A 165      47.670  58.990  39.060  1.00  0.00           O
ATOM   2639  N   LYS A 166      47.030  58.860  36.870  1.00  0.00           N
ATOM   2640  HN  LYS A 166      46.660  59.340  36.070  1.00  0.00           H
ATOM   2641  CA  LYS A 166      47.030  57.430  36.770  1.00  0.00           C
ATOM   2642  HA  LYS A 166      47.680  57.090  37.550  1.00  0.00           H
ATOM   2643  CB  LYS A 166      45.650  56.780  37.100  1.00  0.00           C
ATOM   2644  HB1 LYS A 166      45.350  57.140  38.110  1.00  0.00           H
ATOM   2645  HB2 LYS A 166      45.950  55.730  37.290  1.00  0.00           H
ATOM   2646  CG  LYS A 166      44.410  56.940  36.140  1.00  0.00           C
ATOM   2647  HG1 LYS A 166      44.680  56.410  35.200  1.00  0.00           H
ATOM   2648  HG2 LYS A 166      44.150  58.000  35.900  1.00  0.00           H
ATOM   2649  CD  LYS A 166      43.150  56.200  36.680  1.00  0.00           C
ATOM   2650  HD1 LYS A 166      42.670  56.960  37.330  1.00  0.00           H
ATOM   2651  HD2 LYS A 166      43.450  55.400  37.400  1.00  0.00           H
ATOM   2652  CE  LYS A 166      42.050  55.680  35.790  1.00  0.00           C
ATOM   2653  HE1 LYS A 166      41.070  55.590  36.310  1.00  0.00           H
ATOM   2654  HE2 LYS A 166      42.280  54.710  35.300  1.00  0.00           H
ATOM   2655  NZ  LYS A 166      41.850  56.680  34.720  1.00  0.00           N
ATOM   2656  HZ1 LYS A 166      42.620  56.840  34.040  1.00  0.00           H
ATOM   2657  HZ2 LYS A 166      41.750  57.570  35.240  1.00  0.00           H
ATOM   2658  HZ3 LYS A 166      40.960  56.490  34.230  1.00  0.00           H
ATOM   2659  C   LYS A 166      47.380  57.070  35.330  1.00  0.00           C
ATOM   2660  O   LYS A 166      47.300  57.900  34.480  1.00  0.00           O
ATOM   2661  N   MET A 167      47.820  55.810  35.100  1.00  0.00           N
ATOM   2662  HN  MET A 167      47.940  55.160  35.850  1.00  0.00           H
ATOM   2663  CA  MET A 167      48.310  55.370  33.740  1.00  0.00           C
ATOM   2664  HA  MET A 167      49.100  56.080  33.540  1.00  0.00           H
ATOM   2665  CB  MET A 167      49.050  54.030  33.860  1.00  0.00           C
ATOM   2666  HB1 MET A 167      50.030  54.230  34.340  1.00  0.00           H
ATOM   2667  HB2 MET A 167      49.330  53.660  32.850  1.00  0.00           H
ATOM   2668  CG  MET A 167      48.340  53.010  34.770  1.00  0.00           C
ATOM   2669  HG1 MET A 167      47.310  52.990  34.360  1.00  0.00           H
ATOM   2670  HG2 MET A 167      48.430  53.340  35.820  1.00  0.00           H
ATOM   2671  SD  MET A 167      49.060  51.370  34.530  1.00  0.00           S
ATOM   2672  CE  MET A 167      48.260  50.850  36.050  1.00  0.00           C
ATOM   2673  HE1 MET A 167      48.680  49.900  36.450  1.00  0.00           H
ATOM   2674  HE2 MET A 167      47.150  50.740  36.020  1.00  0.00           H
ATOM   2675  HE3 MET A 167      48.520  51.530  36.900  1.00  0.00           H
ATOM   2676  C   MET A 167      47.140  55.550  32.680  1.00  0.00           C
ATOM   2677  O   MET A 167      45.940  55.600  32.990  1.00  0.00           O
ATOM   2678  N   PRO A 168      47.500  55.790  31.440  1.00  0.00           N
ATOM   2679  CD  PRO A 168      48.850  55.630  30.890  1.00  0.00           C
ATOM   2680  HD1 PRO A 168      49.050  54.560  31.070  1.00  0.00           H
ATOM   2681  HD2 PRO A 168      49.480  56.350  31.460  1.00  0.00           H
ATOM   2682  CA  PRO A 168      46.720  56.530  30.530  1.00  0.00           C
ATOM   2683  HA  PRO A 168      46.230  57.360  31.010  1.00  0.00           H
ATOM   2684  CB  PRO A 168      47.620  57.100  29.440  1.00  0.00           C
ATOM   2685  HB1 PRO A 168      47.890  58.150  29.680  1.00  0.00           H
ATOM   2686  HB2 PRO A 168      47.120  57.140  28.450  1.00  0.00           H
ATOM   2687  CG  PRO A 168      48.770  56.090  29.440  1.00  0.00           C
ATOM   2688  HG1 PRO A 168      48.460  55.280  28.750  1.00  0.00           H
ATOM   2689  HG2 PRO A 168      49.690  56.570  29.080  1.00  0.00           H
ATOM   2690  C   PRO A 168      45.680  55.580  30.040  1.00  0.00           C
ATOM   2691  O   PRO A 168      46.010  54.370  30.040  1.00  0.00           O
ATOM   2692  N   ILE A 169      44.530  56.000  29.570  1.00  0.00           N
ATOM   2693  HN  ILE A 169      44.330  56.970  29.630  1.00  0.00           H
ATOM   2694  CA  ILE A 169      43.600  55.130  28.820  1.00  0.00           C
ATOM   2695  HA  ILE A 169      43.730  54.150  29.260  1.00  0.00           H
ATOM   2696  CB  ILE A 169      42.120  55.460  28.970  1.00  0.00           C
ATOM   2697  HB  ILE A 169      41.910  56.470  28.570  1.00  0.00           H
ATOM   2698  CG2 ILE A 169      41.340  54.420  28.160  1.00  0.00           C
ATOM   2699 HG21 ILE A 169      41.550  54.490  27.070  1.00  0.00           H
ATOM   2700 HG22 ILE A 169      40.240  54.540  28.210  1.00  0.00           H
ATOM   2701 HG23 ILE A 169      41.660  53.410  28.490  1.00  0.00           H
ATOM   2702  CG1 ILE A 169      41.690  55.320  30.510  1.00  0.00           C
ATOM   2703 HG11 ILE A 169      40.610  55.540  30.620  1.00  0.00           H
ATOM   2704 HG12 ILE A 169      42.190  56.150  31.060  1.00  0.00           H
ATOM   2705  CD  ILE A 169      41.870  53.940  31.190  1.00  0.00           C
ATOM   2706  HD1 ILE A 169      41.300  53.160  30.650  1.00  0.00           H
ATOM   2707  HD2 ILE A 169      41.580  53.960  32.260  1.00  0.00           H
ATOM   2708  HD3 ILE A 169      42.950  53.690  31.030  1.00  0.00           H
ATOM   2709  C   ILE A 169      44.020  55.220  27.380  1.00  0.00           C
ATOM   2710  O   ILE A 169      44.030  56.280  26.720  1.00  0.00           O
ATOM   2711  N   GLN A 170      44.280  54.080  26.810  1.00  0.00           N
ATOM   2712  HN  GLN A 170      44.460  53.350  27.470  1.00  0.00           H
ATOM   2713  CA  GLN A 170      44.490  53.950  25.340  1.00  0.00           C
ATOM   2714  HA  GLN A 170      44.100  54.840  24.860  1.00  0.00           H
ATOM   2715  CB  GLN A 170      46.020  53.760  25.100  1.00  0.00           C
ATOM   2716  HB1 GLN A 170      46.160  53.710  24.000  1.00  0.00           H
ATOM   2717  HB2 GLN A 170      46.140  52.780  25.610  1.00  0.00           H
ATOM   2718  CG  GLN A 170      47.000  54.790  25.760  1.00  0.00           C
ATOM   2719  HG1 GLN A 170      48.030  54.410  25.580  1.00  0.00           H
ATOM   2720  HG2 GLN A 170      46.740  54.890  26.840  1.00  0.00           H
ATOM   2721  CD  GLN A 170      46.900  56.200  25.100  1.00  0.00           C
ATOM   2722  OE1 GLN A 170      46.220  56.360  24.140  1.00  0.00           O
ATOM   2723  NE2 GLN A 170      47.680  57.100  25.700  1.00  0.00           N
ATOM   2724 HE21 GLN A 170      48.190  56.860  26.520  1.00  0.00           H
ATOM   2725 HE22 GLN A 170      47.790  58.010  25.290  1.00  0.00           H
ATOM   2726  C   GLN A 170      43.650  52.840  24.750  1.00  0.00           C
ATOM   2727  O   GLN A 170      43.880  52.250  23.690  1.00  0.00           O
ATOM   2728  N   ASN A 171      42.530  52.510  25.440  1.00  0.00           N
ATOM   2729  HN  ASN A 171      42.290  52.930  26.310  1.00  0.00           H
ATOM   2730  CA  ASN A 171      41.670  51.480  24.920  1.00  0.00           C
ATOM   2731  HA  ASN A 171      41.940  51.310  23.890  1.00  0.00           H
ATOM   2732  CB  ASN A 171      41.770  50.180  25.820  1.00  0.00           C
ATOM   2733  HB1 ASN A 171      40.950  49.430  25.690  1.00  0.00           H
ATOM   2734  HB2 ASN A 171      41.720  50.450  26.890  1.00  0.00           H
ATOM   2735  CG  ASN A 171      43.110  49.530  25.620  1.00  0.00           C
ATOM   2736  OD1 ASN A 171      43.870  49.200  26.530  1.00  0.00           O
ATOM   2737  ND2 ASN A 171      43.620  49.440  24.370  1.00  0.00           N
ATOM   2738 HD21 ASN A 171      44.560  49.100  24.200  1.00  0.00           H
ATOM   2739 HD22 ASN A 171      43.140  49.750  23.560  1.00  0.00           H
ATOM   2740  C   ASN A 171      40.340  52.090  25.010  1.00  0.00           C
ATOM   2741  O   ASN A 171      39.930  53.010  25.700  1.00  0.00           O
ATOM   2742  N   GLY A 172      39.450  51.500  24.070  1.00  0.00           N
ATOM   2743  HN  GLY A 172      39.720  50.800  23.420  1.00  0.00           H
ATOM   2744  CA  GLY A 172      38.060  51.550  24.180  1.00  0.00           C
ATOM   2745  HA1 GLY A 172      37.520  51.260  23.280  1.00  0.00           H
ATOM   2746  HA2 GLY A 172      37.920  52.590  24.400  1.00  0.00           H
ATOM   2747  C   GLY A 172      37.530  50.820  25.430  1.00  0.00           C
ATOM   2748  O   GLY A 172      38.350  50.470  26.250  1.00  0.00           O
ATOM   2749  N   GLY A 173      36.170  50.460  25.530  1.00  0.00           N
ATOM   2750  HN  GLY A 173      35.690  50.720  24.700  1.00  0.00           H
ATOM   2751  CA  GLY A 173      35.500  49.580  26.520  1.00  0.00           C
ATOM   2752  HA1 GLY A 173      35.810  48.550  26.420  1.00  0.00           H
ATOM   2753  HA2 GLY A 173      34.460  49.660  26.290  1.00  0.00           H
ATOM   2754  C   GLY A 173      35.600  49.980  27.960  1.00  0.00           C
ATOM   2755  O   GLY A 173      35.990  51.070  28.330  1.00  0.00           O
ATOM   2756  N   ALA A 174      35.050  49.170  28.890  1.00  0.00           N
ATOM   2757  HN  ALA A 174      34.640  48.280  28.690  1.00  0.00           H
ATOM   2758  CA  ALA A 174      35.210  49.410  30.310  1.00  0.00           C
ATOM   2759  HA  ALA A 174      34.770  50.400  30.500  1.00  0.00           H
ATOM   2760  CB  ALA A 174      34.340  48.410  31.210  1.00  0.00           C
ATOM   2761  HB1 ALA A 174      34.750  47.380  31.130  1.00  0.00           H
ATOM   2762  HB2 ALA A 174      33.320  48.380  30.770  1.00  0.00           H
ATOM   2763  HB3 ALA A 174      34.180  48.850  32.210  1.00  0.00           H
ATOM   2764  C   ALA A 174      36.680  49.670  30.860  1.00  0.00           C
ATOM   2765  O   ALA A 174      37.540  48.870  30.520  1.00  0.00           O
ATOM   2766  N   ASN A 175      36.980  50.710  31.680  1.00  0.00           N
ATOM   2767  HN  ASN A 175      36.300  51.350  32.020  1.00  0.00           H
ATOM   2768  CA  ASN A 175      38.410  50.990  31.810  1.00  0.00           C
ATOM   2769  HA  ASN A 175      39.000  50.760  30.940  1.00  0.00           H
ATOM   2770  CB  ASN A 175      38.550  52.400  32.160  1.00  0.00           C
ATOM   2771  HB1 ASN A 175      39.640  52.590  32.230  1.00  0.00           H
ATOM   2772  HB2 ASN A 175      37.970  52.670  33.080  1.00  0.00           H
ATOM   2773  CG  ASN A 175      38.060  53.300  30.960  1.00  0.00           C
ATOM   2774  OD1 ASN A 175      38.560  52.990  29.870  1.00  0.00           O
ATOM   2775  ND2 ASN A 175      37.180  54.250  31.240  1.00  0.00           N
ATOM   2776 HD21 ASN A 175      36.620  54.690  30.540  1.00  0.00           H
ATOM   2777 HD22 ASN A 175      36.850  54.320  32.180  1.00  0.00           H
ATOM   2778  C   ASN A 175      39.090  50.140  32.910  1.00  0.00           C
ATOM   2779  O   ASN A 175      38.440  49.690  33.820  1.00  0.00           O
ATOM   2780  N   LEU A 176      40.440  50.010  32.690  1.00  0.00           N
ATOM   2781  HN  LEU A 176      40.770  50.320  31.810  1.00  0.00           H
ATOM   2782  CA  LEU A 176      41.330  49.450  33.640  1.00  0.00           C
ATOM   2783  HA  LEU A 176      40.920  48.460  33.780  1.00  0.00           H
ATOM   2784  CB  LEU A 176      42.770  49.250  33.030  1.00  0.00           C
ATOM   2785  HB1 LEU A 176      42.950  50.240  32.540  1.00  0.00           H
ATOM   2786  HB2 LEU A 176      42.740  48.430  32.270  1.00  0.00           H
ATOM   2787  CG  LEU A 176      43.990  49.030  33.980  1.00  0.00           C
ATOM   2788  HG  LEU A 176      43.840  49.660  34.900  1.00  0.00           H
ATOM   2789  CD1 LEU A 176      44.010  47.480  34.240  1.00  0.00           C
ATOM   2790 HD11 LEU A 176      43.060  47.190  34.740  1.00  0.00           H
ATOM   2791 HD12 LEU A 176      44.890  47.180  34.840  1.00  0.00           H
ATOM   2792 HD13 LEU A 176      44.010  47.020  33.230  1.00  0.00           H
ATOM   2793  CD2 LEU A 176      45.260  49.540  33.250  1.00  0.00           C
ATOM   2794 HD21 LEU A 176      45.450  49.150  32.220  1.00  0.00           H
ATOM   2795 HD22 LEU A 176      46.170  49.310  33.850  1.00  0.00           H
ATOM   2796 HD23 LEU A 176      45.190  50.650  33.190  1.00  0.00           H
ATOM   2797  C   LEU A 176      41.420  50.270  34.910  1.00  0.00           C
ATOM   2798  O   LEU A 176      41.490  51.520  34.860  1.00  0.00           O
ATOM   2799  N   CYS A 177      41.310  49.690  36.090  1.00  0.00           N
ATOM   2800  HN  CYS A 177      41.120  48.710  36.060  1.00  0.00           H
ATOM   2801  CA  CYS A 177      41.770  50.310  37.310  1.00  0.00           C
ATOM   2802  HA  CYS A 177      42.320  51.200  37.020  1.00  0.00           H
ATOM   2803  CB  CYS A 177      40.570  50.770  38.180  1.00  0.00           C
ATOM   2804  HB1 CYS A 177      40.110  49.820  38.540  1.00  0.00           H
ATOM   2805  HB2 CYS A 177      39.760  51.280  37.620  1.00  0.00           H
ATOM   2806  SG  CYS A 177      40.890  51.880  39.560  1.00  0.00           S
ATOM   2807  C   CYS A 177      42.690  49.370  37.980  1.00  0.00           C
ATOM   2808  O   CYS A 177      42.200  48.340  38.460  1.00  0.00           O
ATOM   2809  N   SER A 178      43.970  49.720  38.170  1.00  0.00           N
ATOM   2810  HN  SER A 178      44.240  50.620  37.850  1.00  0.00           H
ATOM   2811  CA  SER A 178      44.900  48.990  39.010  1.00  0.00           C
ATOM   2812  HA  SER A 178      44.280  48.620  39.810  1.00  0.00           H
ATOM   2813  CB  SER A 178      45.560  47.840  38.330  1.00  0.00           C
ATOM   2814  HB1 SER A 178      46.170  48.240  37.500  1.00  0.00           H
ATOM   2815  HB2 SER A 178      44.760  47.220  37.870  1.00  0.00           H
ATOM   2816  OG  SER A 178      46.400  47.060  39.120  1.00  0.00           O
ATOM   2817  HG1 SER A 178      45.810  46.320  39.260  1.00  0.00           H
ATOM   2818  C   SER A 178      45.830  50.030  39.550  1.00  0.00           C
ATOM   2819  O   SER A 178      45.880  51.200  39.110  1.00  0.00           O
ATOM   2820  N   SER A 179      46.670  49.600  40.480  1.00  0.00           N
ATOM   2821  HN  SER A 179      46.610  48.660  40.790  1.00  0.00           H
ATOM   2822  CA  SER A 179      47.870  50.220  40.970  1.00  0.00           C
ATOM   2823  HA  SER A 179      47.960  51.210  40.590  1.00  0.00           H
ATOM   2824  CB  SER A 179      47.930  50.280  42.500  1.00  0.00           C
ATOM   2825  HB1 SER A 179      47.090  50.920  42.830  1.00  0.00           H
ATOM   2826  HB2 SER A 179      48.850  50.800  42.830  1.00  0.00           H
ATOM   2827  OG  SER A 179      47.710  48.990  43.070  1.00  0.00           O
ATOM   2828  HG1 SER A 179      46.790  48.800  42.850  1.00  0.00           H
ATOM   2829  C   SER A 179      49.100  49.480  40.420  1.00  0.00           C
ATOM   2830  O   SER A 179      50.220  49.940  40.650  1.00  0.00           O
ATOM   2831  N   PHE A 180      49.010  48.320  39.740  1.00  0.00           N
ATOM   2832  HN  PHE A 180      48.110  47.960  39.540  1.00  0.00           H
ATOM   2833  CA  PHE A 180      50.140  47.510  39.410  1.00  0.00           C
ATOM   2834  HA  PHE A 180      51.050  47.920  39.790  1.00  0.00           H
ATOM   2835  CB  PHE A 180      49.980  46.070  39.910  1.00  0.00           C
ATOM   2836  HB1 PHE A 180      50.780  45.350  39.630  1.00  0.00           H
ATOM   2837  HB2 PHE A 180      49.090  45.580  39.460  1.00  0.00           H
ATOM   2838  CG  PHE A 180      49.710  46.160  41.400  1.00  0.00           C
ATOM   2839  CD1 PHE A 180      48.430  46.240  41.900  1.00  0.00           C
ATOM   2840  HD1 PHE A 180      47.560  46.340  41.270  1.00  0.00           H
ATOM   2841  CE1 PHE A 180      48.240  45.960  43.280  1.00  0.00           C
ATOM   2842  HE1 PHE A 180      47.220  45.900  43.630  1.00  0.00           H
ATOM   2843  CZ  PHE A 180      49.300  45.730  44.150  1.00  0.00           C
ATOM   2844  HZ  PHE A 180      49.200  45.510  45.190  1.00  0.00           H
ATOM   2845  CD2 PHE A 180      50.740  45.690  42.250  1.00  0.00           C
ATOM   2846  HD2 PHE A 180      51.710  45.600  41.780  1.00  0.00           H
ATOM   2847  CE2 PHE A 180      50.600  45.660  43.610  1.00  0.00           C
ATOM   2848  HE2 PHE A 180      51.460  45.620  44.270  1.00  0.00           H
ATOM   2849  C   PHE A 180      50.470  47.590  37.920  1.00  0.00           C
ATOM   2850  O   PHE A 180      49.630  47.490  37.060  1.00  0.00           O
ATOM   2851  N   SER A 181      51.790  47.700  37.570  1.00  0.00           N
ATOM   2852  HN  SER A 181      52.500  47.840  38.250  1.00  0.00           H
ATOM   2853  CA  SER A 181      52.190  47.770  36.100  1.00  0.00           C
ATOM   2854  HA  SER A 181      51.840  46.830  35.700  1.00  0.00           H
ATOM   2855  CB  SER A 181      51.440  48.990  35.370  1.00  0.00           C
ATOM   2856  HB1 SER A 181      51.640  49.850  36.040  1.00  0.00           H
ATOM   2857  HB2 SER A 181      50.350  48.820  35.270  1.00  0.00           H
ATOM   2858  OG  SER A 181      52.000  49.320  34.110  1.00  0.00           O
ATOM   2859  HG1 SER A 181      52.020  48.470  33.650  1.00  0.00           H
ATOM   2860  C   SER A 181      53.650  47.900  35.900  1.00  0.00           C
ATOM   2861  O   SER A 181      54.270  48.920  36.270  1.00  0.00           O
ATOM   2862  N   ILE A 182      54.250  46.770  35.300  1.00  0.00           N
ATOM   2863  HN  ILE A 182      53.750  46.000  34.920  1.00  0.00           H
ATOM   2864  CA  ILE A 182      55.690  46.570  35.160  1.00  0.00           C
ATOM   2865  HA  ILE A 182      56.150  46.930  36.070  1.00  0.00           H
ATOM   2866  CB  ILE A 182      56.100  45.040  35.040  1.00  0.00           C
ATOM   2867  HB  ILE A 182      55.670  44.710  34.070  1.00  0.00           H
ATOM   2868  CG2 ILE A 182      57.610  44.890  34.960  1.00  0.00           C
ATOM   2869 HG21 ILE A 182      58.090  45.340  35.860  1.00  0.00           H
ATOM   2870 HG22 ILE A 182      57.970  45.330  34.010  1.00  0.00           H
ATOM   2871 HG23 ILE A 182      57.870  43.810  34.930  1.00  0.00           H
ATOM   2872  CG1 ILE A 182      55.450  44.200  36.190  1.00  0.00           C
ATOM   2873 HG11 ILE A 182      54.350  44.390  36.270  1.00  0.00           H
ATOM   2874 HG12 ILE A 182      55.820  44.620  37.150  1.00  0.00           H
ATOM   2875  CD  ILE A 182      55.800  42.730  36.190  1.00  0.00           C
ATOM   2876  HD1 ILE A 182      56.880  42.480  36.380  1.00  0.00           H
ATOM   2877  HD2 ILE A 182      55.500  42.200  35.260  1.00  0.00           H
ATOM   2878  HD3 ILE A 182      55.200  42.210  36.980  1.00  0.00           H
ATOM   2879  C   ILE A 182      56.160  47.490  34.010  1.00  0.00           C
ATOM   2880  O   ILE A 182      55.940  47.200  32.830  1.00  0.00           O
ATOM   2881  N   CYS A 183      56.910  48.540  34.330  1.00  0.00           N
ATOM   2882  HN  CYS A 183      57.160  48.800  35.260  1.00  0.00           H
ATOM   2883  CA  CYS A 183      57.480  49.470  33.340  1.00  0.00           C
ATOM   2884  HA  CYS A 183      56.960  49.320  32.410  1.00  0.00           H
ATOM   2885  CB  CYS A 183      57.300  50.990  33.800  1.00  0.00           C
ATOM   2886  HB1 CYS A 183      57.900  51.730  33.220  1.00  0.00           H
ATOM   2887  HB2 CYS A 183      57.750  50.990  34.810  1.00  0.00           H
ATOM   2888  SG  CYS A 183      55.530  51.490  33.870  1.00  0.00           S
ATOM   2889  C   CYS A 183      58.900  49.290  33.020  1.00  0.00           C
ATOM   2890  O   CYS A 183      59.620  48.750  33.900  1.00  0.00           O
ATOM   2891  N   HSD A 184      59.430  49.630  31.860  1.00  0.00           N
ATOM   2892  HN  HSD A 184      58.890  50.030  31.130  1.00  0.00           H
ATOM   2893  CA  HSD A 184      60.900  49.620  31.650  1.00  0.00           C
ATOM   2894  HA  HSD A 184      61.340  48.680  31.940  1.00  0.00           H
ATOM   2895  CB  HSD A 184      61.150  49.820  30.140  1.00  0.00           C
ATOM   2896  HB1 HSD A 184      60.710  50.800  29.890  1.00  0.00           H
ATOM   2897  HB2 HSD A 184      60.830  49.040  29.410  1.00  0.00           H
ATOM   2898  ND1 HSD A 184      63.750  49.290  29.870  1.00  0.00           N
ATOM   2899  HD1 HSD A 184      63.790  48.360  30.250  1.00  0.00           H
ATOM   2900  CG  HSD A 184      62.620  50.130  29.910  1.00  0.00           C
ATOM   2901  CE1 HSD A 184      64.840  50.050  29.420  1.00  0.00           C
ATOM   2902  HE1 HSD A 184      65.860  49.690  29.410  1.00  0.00           H
ATOM   2903  NE2 HSD A 184      64.470  51.300  29.130  1.00  0.00           N
ATOM   2904  CD2 HSD A 184      63.120  51.310  29.420  1.00  0.00           C
ATOM   2905  HD2 HSD A 184      62.590  52.240  29.310  1.00  0.00           H
ATOM   2906  C   HSD A 184      61.560  50.630  32.550  1.00  0.00           C
ATOM   2907  O   HSD A 184      60.920  51.620  32.830  1.00  0.00           O
ATOM   2908  N   THR A 185      62.860  50.360  32.950  1.00  0.00           N
ATOM   2909  HN  THR A 185      63.240  49.480  32.670  1.00  0.00           H
ATOM   2910  CA  THR A 185      63.760  51.130  33.790  1.00  0.00           C
ATOM   2911  HA  THR A 185      64.550  50.400  33.880  1.00  0.00           H
ATOM   2912  CB  THR A 185      64.390  52.330  33.060  1.00  0.00           C
ATOM   2913  HB  THR A 185      64.590  52.080  32.000  1.00  0.00           H
ATOM   2914  OG1 THR A 185      65.750  52.610  33.460  1.00  0.00           O
ATOM   2915  HG1 THR A 185      66.280  51.900  33.100  1.00  0.00           H
ATOM   2916  CG2 THR A 185      63.550  53.630  33.170  1.00  0.00           C
ATOM   2917 HG21 THR A 185      62.560  53.410  32.710  1.00  0.00           H
ATOM   2918 HG22 THR A 185      63.950  54.430  32.500  1.00  0.00           H
ATOM   2919 HG23 THR A 185      63.500  54.000  34.220  1.00  0.00           H
ATOM   2920  C   THR A 185      63.220  51.470  35.160  1.00  0.00           C
ATOM   2921  O   THR A 185      62.160  51.040  35.580  1.00  0.00           O
ATOM   2922  N   PHE A 186      64.100  52.130  35.900  1.00  0.00           N
ATOM   2923  HN  PHE A 186      64.950  52.300  35.410  1.00  0.00           H
ATOM   2924  CA  PHE A 186      63.900  52.680  37.250  1.00  0.00           C
ATOM   2925  HA  PHE A 186      63.470  51.910  37.880  1.00  0.00           H
ATOM   2926  CB  PHE A 186      65.220  53.160  37.870  1.00  0.00           C
ATOM   2927  HB1 PHE A 186      65.160  53.570  38.890  1.00  0.00           H
ATOM   2928  HB2 PHE A 186      65.590  53.950  37.190  1.00  0.00           H
ATOM   2929  CG  PHE A 186      66.240  52.000  37.890  1.00  0.00           C
ATOM   2930  CD1 PHE A 186      66.940  51.620  36.680  1.00  0.00           C
ATOM   2931  HD1 PHE A 186      66.820  52.250  35.810  1.00  0.00           H
ATOM   2932  CE1 PHE A 186      67.840  50.520  36.660  1.00  0.00           C
ATOM   2933  HE1 PHE A 186      68.320  50.180  35.760  1.00  0.00           H
ATOM   2934  CZ  PHE A 186      68.080  49.850  37.870  1.00  0.00           C
ATOM   2935  HZ  PHE A 186      68.820  49.060  37.880  1.00  0.00           H
ATOM   2936  CD2 PHE A 186      66.640  51.370  39.070  1.00  0.00           C
ATOM   2937  HD2 PHE A 186      66.080  51.680  39.940  1.00  0.00           H
ATOM   2938  CE2 PHE A 186      67.620  50.330  39.110  1.00  0.00           C
ATOM   2939  HE2 PHE A 186      67.930  49.920  40.060  1.00  0.00           H
ATOM   2940  C   PHE A 186      62.710  53.650  37.290  1.00  0.00           C
ATOM   2941  O   PHE A 186      62.690  54.590  36.520  1.00  0.00           O
ATOM   2942  N   GLN A 187      61.850  53.520  38.340  1.00  0.00           N
ATOM   2943  HN  GLN A 187      61.960  52.730  38.930  1.00  0.00           H
ATOM   2944  CA  GLN A 187      60.680  54.360  38.580  1.00  0.00           C
ATOM   2945  HA  GLN A 187      60.800  55.180  37.880  1.00  0.00           H
ATOM   2946  CB  GLN A 187      59.320  53.600  38.520  1.00  0.00           C
ATOM   2947  HB1 GLN A 187      58.440  54.250  38.710  1.00  0.00           H
ATOM   2948  HB2 GLN A 187      59.190  52.770  39.230  1.00  0.00           H
ATOM   2949  CG  GLN A 187      59.000  52.990  37.100  1.00  0.00           C
ATOM   2950  HG1 GLN A 187      58.040  52.450  37.080  1.00  0.00           H
ATOM   2951  HG2 GLN A 187      59.810  52.250  36.930  1.00  0.00           H
ATOM   2952  CD  GLN A 187      58.990  53.960  35.920  1.00  0.00           C
ATOM   2953  OE1 GLN A 187      58.280  54.930  35.840  1.00  0.00           O
ATOM   2954  NE2 GLN A 187      59.690  53.580  34.750  1.00  0.00           N
ATOM   2955 HE21 GLN A 187      59.920  54.450  34.300  1.00  0.00           H
ATOM   2956 HE22 GLN A 187      60.330  52.830  34.870  1.00  0.00           H
ATOM   2957  C   GLN A 187      60.600  55.030  39.930  1.00  0.00           C
ATOM   2958  O   GLN A 187      60.710  54.450  41.020  1.00  0.00           O
ATOM   2959  N   TRP A 188      60.380  56.330  40.030  1.00  0.00           N
ATOM   2960  HN  TRP A 188      60.320  56.940  39.240  1.00  0.00           H
ATOM   2961  CA  TRP A 188      60.450  56.960  41.330  1.00  0.00           C
ATOM   2962  HA  TRP A 188      61.390  56.680  41.770  1.00  0.00           H
ATOM   2963  CB  TRP A 188      60.530  58.500  41.230  1.00  0.00           C
ATOM   2964  HB1 TRP A 188      59.660  58.930  40.710  1.00  0.00           H
ATOM   2965  HB2 TRP A 188      61.500  58.630  40.700  1.00  0.00           H
ATOM   2966  CG  TRP A 188      60.680  59.290  42.480  1.00  0.00           C
ATOM   2967  CD1 TRP A 188      59.690  59.990  43.090  1.00  0.00           C
ATOM   2968  HD1 TRP A 188      58.750  60.320  42.670  1.00  0.00           H
ATOM   2969  NE1 TRP A 188      60.200  60.420  44.290  1.00  0.00           N
ATOM   2970  HE1 TRP A 188      59.690  60.920  44.970  1.00  0.00           H
ATOM   2971  CE2 TRP A 188      61.440  59.920  44.600  1.00  0.00           C
ATOM   2972  CD2 TRP A 188      61.830  59.200  43.460  1.00  0.00           C
ATOM   2973  CE3 TRP A 188      63.120  58.650  43.380  1.00  0.00           C
ATOM   2974  HE3 TRP A 188      63.290  58.050  42.500  1.00  0.00           H
ATOM   2975  CZ3 TRP A 188      63.960  58.760  44.440  1.00  0.00           C
ATOM   2976  HZ3 TRP A 188      64.960  58.340  44.430  1.00  0.00           H
ATOM   2977  CZ2 TRP A 188      62.270  60.020  45.760  1.00  0.00           C
ATOM   2978  HZ2 TRP A 188      62.050  60.590  46.650  1.00  0.00           H
ATOM   2979  CH2 TRP A 188      63.540  59.420  45.650  1.00  0.00           C
ATOM   2980  HH2 TRP A 188      64.140  59.480  46.550  1.00  0.00           H
ATOM   2981  C   TRP A 188      59.490  56.610  42.540  1.00  0.00           C
ATOM   2982  O   TRP A 188      59.970  56.450  43.680  1.00  0.00           O
ATOM   2983  N   HSE A 189      58.140  56.530  42.350  1.00  0.00           N
ATOM   2984  HN  HSE A 189      57.780  56.670  41.430  1.00  0.00           H
ATOM   2985  CA  HSE A 189      57.120  56.150  43.360  1.00  0.00           C
ATOM   2986  HA  HSE A 189      57.230  56.850  44.170  1.00  0.00           H
ATOM   2987  CB  HSE A 189      55.670  56.310  42.700  1.00  0.00           C
ATOM   2988  HB1 HSE A 189      55.640  57.400  42.550  1.00  0.00           H
ATOM   2989  HB2 HSE A 189      54.890  55.940  43.390  1.00  0.00           H
ATOM   2990  ND1 HSE A 189      56.260  56.200  40.250  1.00  0.00           N
ATOM   2991  CG  HSE A 189      55.620  55.630  41.330  1.00  0.00           C
ATOM   2992  CE1 HSE A 189      56.080  55.370  39.270  1.00  0.00           C
ATOM   2993  HE1 HSE A 189      56.470  55.430  38.260  1.00  0.00           H
ATOM   2994  NE2 HSE A 189      55.440  54.240  39.730  1.00  0.00           N
ATOM   2995  HE2 HSE A 189      55.210  53.500  39.100  1.00  0.00           H
ATOM   2996  CD2 HSE A 189      55.200  54.430  41.010  1.00  0.00           C
ATOM   2997  HD2 HSE A 189      54.870  53.650  41.690  1.00  0.00           H
ATOM   2998  C   HSE A 189      57.470  54.850  44.020  1.00  0.00           C
ATOM   2999  O   HSE A 189      57.410  54.730  45.230  1.00  0.00           O
ATOM   3000  N   GLU A 190      57.900  53.890  43.160  1.00  0.00           N
ATOM   3001  HN  GLU A 190      57.990  54.060  42.190  1.00  0.00           H
ATOM   3002  CA  GLU A 190      58.430  52.530  43.440  1.00  0.00           C
ATOM   3003  HA  GLU A 190      57.640  51.960  43.920  1.00  0.00           H
ATOM   3004  CB  GLU A 190      58.660  51.710  42.130  1.00  0.00           C
ATOM   3005  HB1 GLU A 190      59.300  50.830  42.380  1.00  0.00           H
ATOM   3006  HB2 GLU A 190      59.230  52.320  41.410  1.00  0.00           H
ATOM   3007  CG  GLU A 190      57.440  51.210  41.400  1.00  0.00           C
ATOM   3008  HG1 GLU A 190      56.890  52.030  40.870  1.00  0.00           H
ATOM   3009  HG2 GLU A 190      56.680  50.670  42.000  1.00  0.00           H
ATOM   3010  CD  GLU A 190      57.720  50.350  40.170  1.00  0.00           C
ATOM   3011  OE1 GLU A 190      56.730  49.740  39.670  1.00  0.00           O
ATOM   3012  OE2 GLU A 190      58.890  50.260  39.660  1.00  0.00           O
ATOM   3013  C   GLU A 190      59.730  52.590  44.360  1.00  0.00           C
ATOM   3014  O   GLU A 190      59.910  51.760  45.210  1.00  0.00           O
ATOM   3015  N   ALA A 191      60.590  53.560  44.240  1.00  0.00           N
ATOM   3016  HN  ALA A 191      60.480  54.180  43.470  1.00  0.00           H
ATOM   3017  CA  ALA A 191      61.760  53.740  45.080  1.00  0.00           C
ATOM   3018  HA  ALA A 191      62.070  52.780  45.480  1.00  0.00           H
ATOM   3019  CB  ALA A 191      62.860  54.330  44.240  1.00  0.00           C
ATOM   3020  HB1 ALA A 191      62.580  55.360  43.920  1.00  0.00           H
ATOM   3021  HB2 ALA A 191      63.120  53.800  43.300  1.00  0.00           H
ATOM   3022  HB3 ALA A 191      63.770  54.460  44.860  1.00  0.00           H
ATOM   3023  C   ALA A 191      61.550  54.610  46.350  1.00  0.00           C
ATOM   3024  O   ALA A 191      62.270  54.450  47.330  1.00  0.00           O
ATOM   3025  N   MET A 192      60.570  55.520  46.260  1.00  0.00           N
ATOM   3026  HN  MET A 192      60.210  55.500  45.330  1.00  0.00           H
ATOM   3027  CA  MET A 192      60.180  56.440  47.280  1.00  0.00           C
ATOM   3028  HA  MET A 192      61.070  56.740  47.800  1.00  0.00           H
ATOM   3029  CB  MET A 192      59.400  57.590  46.700  1.00  0.00           C
ATOM   3030  HB1 MET A 192      58.570  57.250  46.060  1.00  0.00           H
ATOM   3031  HB2 MET A 192      60.030  58.180  45.990  1.00  0.00           H
ATOM   3032  CG  MET A 192      58.820  58.640  47.700  1.00  0.00           C
ATOM   3033  HG1 MET A 192      57.870  58.240  48.120  1.00  0.00           H
ATOM   3034  HG2 MET A 192      58.520  59.570  47.170  1.00  0.00           H
ATOM   3035  SD  MET A 192      59.790  59.260  49.040  1.00  0.00           S
ATOM   3036  CE  MET A 192      58.720  60.700  49.540  1.00  0.00           C
ATOM   3037  HE1 MET A 192      57.720  60.490  49.980  1.00  0.00           H
ATOM   3038  HE2 MET A 192      58.650  61.330  48.630  1.00  0.00           H
ATOM   3039  HE3 MET A 192      59.240  61.380  50.260  1.00  0.00           H
ATOM   3040  C   MET A 192      59.380  55.740  48.440  1.00  0.00           C
ATOM   3041  O   MET A 192      59.430  56.210  49.580  1.00  0.00           O
ATOM   3042  N   PHE A 193      58.680  54.640  48.060  1.00  0.00           N
ATOM   3043  HN  PHE A 193      58.510  54.510  47.080  1.00  0.00           H
ATOM   3044  CA  PHE A 193      57.840  53.680  48.780  1.00  0.00           C
ATOM   3045  HA  PHE A 193      57.110  54.200  49.370  1.00  0.00           H
ATOM   3046  CB  PHE A 193      57.250  52.570  47.910  1.00  0.00           C
ATOM   3047  HB1 PHE A 193      58.070  52.020  47.420  1.00  0.00           H
ATOM   3048  HB2 PHE A 193      56.780  53.010  47.000  1.00  0.00           H
ATOM   3049  CG  PHE A 193      56.470  51.450  48.510  1.00  0.00           C
ATOM   3050  CD1 PHE A 193      55.080  51.520  48.490  1.00  0.00           C
ATOM   3051  HD1 PHE A 193      54.580  52.370  48.040  1.00  0.00           H
ATOM   3052  CE1 PHE A 193      54.290  50.530  48.990  1.00  0.00           C
ATOM   3053  HE1 PHE A 193      53.210  50.610  49.040  1.00  0.00           H
ATOM   3054  CZ  PHE A 193      54.960  49.490  49.700  1.00  0.00           C
ATOM   3055  HZ  PHE A 193      54.460  48.660  50.180  1.00  0.00           H
ATOM   3056  CD2 PHE A 193      57.110  50.340  49.140  1.00  0.00           C
ATOM   3057  HD2 PHE A 193      58.190  50.410  49.150  1.00  0.00           H
ATOM   3058  CE2 PHE A 193      56.350  49.310  49.740  1.00  0.00           C
ATOM   3059  HE2 PHE A 193      56.850  48.580  50.370  1.00  0.00           H
ATOM   3060  C   PHE A 193      58.670  53.100  49.910  1.00  0.00           C
ATOM   3061  O   PHE A 193      58.190  52.980  51.090  1.00  0.00           O
ATOM   3062  N   LEU A 194      59.910  52.600  49.590  1.00  0.00           N
ATOM   3063  HN  LEU A 194      60.320  52.760  48.690  1.00  0.00           H
ATOM   3064  CA  LEU A 194      60.820  52.050  50.520  1.00  0.00           C
ATOM   3065  HA  LEU A 194      60.470  51.170  51.020  1.00  0.00           H
ATOM   3066  CB  LEU A 194      62.170  51.770  49.770  1.00  0.00           C
ATOM   3067  HB1 LEU A 194      62.850  51.140  50.360  1.00  0.00           H
ATOM   3068  HB2 LEU A 194      62.600  52.650  49.240  1.00  0.00           H
ATOM   3069  CG  LEU A 194      61.920  50.860  48.570  1.00  0.00           C
ATOM   3070  HG  LEU A 194      61.130  51.300  47.920  1.00  0.00           H
ATOM   3071  CD1 LEU A 194      63.090  50.670  47.700  1.00  0.00           C
ATOM   3072 HD11 LEU A 194      64.020  50.660  48.300  1.00  0.00           H
ATOM   3073 HD12 LEU A 194      63.280  51.560  47.060  1.00  0.00           H
ATOM   3074 HD13 LEU A 194      62.930  49.820  47.000  1.00  0.00           H
ATOM   3075  CD2 LEU A 194      61.550  49.520  49.180  1.00  0.00           C
ATOM   3076 HD21 LEU A 194      60.520  49.440  49.570  1.00  0.00           H
ATOM   3077 HD22 LEU A 194      62.350  49.180  49.870  1.00  0.00           H
ATOM   3078 HD23 LEU A 194      61.560  48.840  48.290  1.00  0.00           H
ATOM   3079  C   LEU A 194      61.110  53.060  51.630  1.00  0.00           C
ATOM   3080  O   LEU A 194      61.160  52.730  52.820  1.00  0.00           O
ATOM   3081  N   LEU A 195      61.370  54.360  51.260  1.00  0.00           N
ATOM   3082  HN  LEU A 195      61.340  54.660  50.310  1.00  0.00           H
ATOM   3083  CA  LEU A 195      61.710  55.440  52.180  1.00  0.00           C
ATOM   3084  HA  LEU A 195      62.580  55.180  52.760  1.00  0.00           H
ATOM   3085  CB  LEU A 195      62.070  56.770  51.490  1.00  0.00           C
ATOM   3086  HB1 LEU A 195      62.560  57.360  52.290  1.00  0.00           H
ATOM   3087  HB2 LEU A 195      61.090  57.120  51.100  1.00  0.00           H
ATOM   3088  CG  LEU A 195      63.080  56.620  50.340  1.00  0.00           C
ATOM   3089  HG  LEU A 195      62.450  56.290  49.490  1.00  0.00           H
ATOM   3090  CD1 LEU A 195      63.670  57.890  49.940  1.00  0.00           C
ATOM   3091 HD11 LEU A 195      64.340  58.320  50.710  1.00  0.00           H
ATOM   3092 HD12 LEU A 195      62.820  58.590  49.920  1.00  0.00           H
ATOM   3093 HD13 LEU A 195      64.190  57.850  48.960  1.00  0.00           H
ATOM   3094  CD2 LEU A 195      64.170  55.620  50.580  1.00  0.00           C
ATOM   3095 HD21 LEU A 195      65.010  55.810  49.880  1.00  0.00           H
ATOM   3096 HD22 LEU A 195      63.900  54.560  50.390  1.00  0.00           H
ATOM   3097 HD23 LEU A 195      64.560  55.690  51.620  1.00  0.00           H
ATOM   3098  C   LEU A 195      60.620  55.630  53.260  1.00  0.00           C
ATOM   3099  O   LEU A 195      60.890  55.720  54.430  1.00  0.00           O
ATOM   3100  N   GLU A 196      59.330  55.630  52.820  1.00  0.00           N
ATOM   3101  HN  GLU A 196      59.130  55.690  51.840  1.00  0.00           H
ATOM   3102  CA  GLU A 196      58.100  55.830  53.560  1.00  0.00           C
ATOM   3103  HA  GLU A 196      58.210  56.780  54.060  1.00  0.00           H
ATOM   3104  CB  GLU A 196      56.890  56.080  52.640  1.00  0.00           C
ATOM   3105  HB1 GLU A 196      55.930  55.960  53.200  1.00  0.00           H
ATOM   3106  HB2 GLU A 196      56.880  55.320  51.830  1.00  0.00           H
ATOM   3107  CG  GLU A 196      56.920  57.500  52.020  1.00  0.00           C
ATOM   3108  HG1 GLU A 196      57.730  57.650  51.260  1.00  0.00           H
ATOM   3109  HG2 GLU A 196      57.190  58.240  52.800  1.00  0.00           H
ATOM   3110  CD  GLU A 196      55.590  57.840  51.310  1.00  0.00           C
ATOM   3111  OE1 GLU A 196      55.330  57.730  50.110  1.00  0.00           O
ATOM   3112  OE2 GLU A 196      54.560  58.210  52.160  1.00  0.00           O
ATOM   3113  HE2 GLU A 196      53.740  58.340  51.660  1.00  0.00           H
ATOM   3114  C   GLU A 196      57.840  54.810  54.620  1.00  0.00           C
ATOM   3115  O   GLU A 196      57.180  55.000  55.610  1.00  0.00           O
ATOM   3116  N   PHE A 197      58.290  53.570  54.310  1.00  0.00           N
ATOM   3117  HN  PHE A 197      58.650  53.360  53.410  1.00  0.00           H
ATOM   3118  CA  PHE A 197      58.320  52.450  55.330  1.00  0.00           C
ATOM   3119  HA  PHE A 197      57.470  52.410  56.020  1.00  0.00           H
ATOM   3120  CB  PHE A 197      58.080  51.030  54.630  1.00  0.00           C
ATOM   3121  HB1 PHE A 197      58.220  50.200  55.360  1.00  0.00           H
ATOM   3122  HB2 PHE A 197      58.870  50.940  53.840  1.00  0.00           H
ATOM   3123  CG  PHE A 197      56.720  50.760  54.040  1.00  0.00           C
ATOM   3124  CD1 PHE A 197      55.520  51.410  54.550  1.00  0.00           C
ATOM   3125  HD1 PHE A 197      55.580  52.260  55.220  1.00  0.00           H
ATOM   3126  CE1 PHE A 197      54.230  50.780  54.430  1.00  0.00           C
ATOM   3127  HE1 PHE A 197      53.370  51.230  54.900  1.00  0.00           H
ATOM   3128  CZ  PHE A 197      54.000  49.730  53.550  1.00  0.00           C
ATOM   3129  HZ  PHE A 197      52.990  49.410  53.370  1.00  0.00           H
ATOM   3130  CD2 PHE A 197      56.500  49.540  53.290  1.00  0.00           C
ATOM   3131  HD2 PHE A 197      57.290  48.920  52.950  1.00  0.00           H
ATOM   3132  CE2 PHE A 197      55.170  49.110  53.080  1.00  0.00           C
ATOM   3133  HE2 PHE A 197      55.070  48.260  52.440  1.00  0.00           H
ATOM   3134  C   PHE A 197      59.600  52.350  56.160  1.00  0.00           C
ATOM   3135  O   PHE A 197      59.620  51.880  57.330  1.00  0.00           O
ATOM   3136  N   PHE A 198      60.740  52.800  55.560  1.00  0.00           N
ATOM   3137  HN  PHE A 198      60.900  53.170  54.650  1.00  0.00           H
ATOM   3138  CA  PHE A 198      62.040  52.740  56.230  1.00  0.00           C
ATOM   3139  HA  PHE A 198      62.080  51.760  56.670  1.00  0.00           H
ATOM   3140  CB  PHE A 198      63.180  52.900  55.190  1.00  0.00           C
ATOM   3141  HB1 PHE A 198      63.240  53.970  54.880  1.00  0.00           H
ATOM   3142  HB2 PHE A 198      62.950  52.290  54.290  1.00  0.00           H
ATOM   3143  CG  PHE A 198      64.590  52.630  55.850  1.00  0.00           C
ATOM   3144  CD1 PHE A 198      64.870  51.420  56.530  1.00  0.00           C
ATOM   3145  HD1 PHE A 198      64.070  50.700  56.660  1.00  0.00           H
ATOM   3146  CE1 PHE A 198      66.110  51.270  57.210  1.00  0.00           C
ATOM   3147  HE1 PHE A 198      66.290  50.360  57.770  1.00  0.00           H
ATOM   3148  CZ  PHE A 198      67.060  52.290  57.180  1.00  0.00           C
ATOM   3149  HZ  PHE A 198      68.030  52.130  57.630  1.00  0.00           H
ATOM   3150  CD2 PHE A 198      65.560  53.690  55.930  1.00  0.00           C
ATOM   3151  HD2 PHE A 198      65.340  54.620  55.440  1.00  0.00           H
ATOM   3152  CE2 PHE A 198      66.830  53.430  56.420  1.00  0.00           C
ATOM   3153  HE2 PHE A 198      67.610  54.180  56.340  1.00  0.00           H
ATOM   3154  C   PHE A 198      62.110  53.780  57.400  1.00  0.00           C
ATOM   3155  O   PHE A 198      62.580  53.370  58.480  1.00  0.00           O
ATOM   3156  N   LEU A 199      61.640  55.010  57.310  1.00  0.00           N
ATOM   3157  HN  LEU A 199      61.290  55.360  56.430  1.00  0.00           H
ATOM   3158  CA  LEU A 199      61.650  55.900  58.350  1.00  0.00           C
ATOM   3159  HA  LEU A 199      62.690  56.030  58.590  1.00  0.00           H
ATOM   3160  CB  LEU A 199      61.140  57.300  57.730  1.00  0.00           C
ATOM   3161  HB1 LEU A 199      60.130  57.130  57.310  1.00  0.00           H
ATOM   3162  HB2 LEU A 199      61.820  57.590  56.900  1.00  0.00           H
ATOM   3163  CG  LEU A 199      60.930  58.590  58.610  1.00  0.00           C
ATOM   3164  HG  LEU A 199      60.240  58.360  59.450  1.00  0.00           H
ATOM   3165  CD1 LEU A 199      62.360  58.940  59.140  1.00  0.00           C
ATOM   3166 HD11 LEU A 199      62.640  58.130  59.850  1.00  0.00           H
ATOM   3167 HD12 LEU A 199      62.460  59.890  59.700  1.00  0.00           H
ATOM   3168 HD13 LEU A 199      63.130  58.970  58.340  1.00  0.00           H
ATOM   3169  CD2 LEU A 199      60.400  59.840  57.830  1.00  0.00           C
ATOM   3170 HD21 LEU A 199      60.590  60.800  58.360  1.00  0.00           H
ATOM   3171 HD22 LEU A 199      59.330  59.630  57.630  1.00  0.00           H
ATOM   3172 HD23 LEU A 199      60.930  59.930  56.860  1.00  0.00           H
ATOM   3173  C   LEU A 199      60.890  55.530  59.720  1.00  0.00           C
ATOM   3174  O   LEU A 199      61.470  55.670  60.780  1.00  0.00           O
ATOM   3175  N   PRO A 200      59.680  55.060  59.710  1.00  0.00           N
ATOM   3176  CD  PRO A 200      58.620  55.230  58.670  1.00  0.00           C
ATOM   3177  HD1 PRO A 200      58.940  54.970  57.640  1.00  0.00           H
ATOM   3178  HD2 PRO A 200      58.450  56.320  58.590  1.00  0.00           H
ATOM   3179  CA  PRO A 200      59.140  54.540  60.980  1.00  0.00           C
ATOM   3180  HA  PRO A 200      59.280  55.230  61.800  1.00  0.00           H
ATOM   3181  CB  PRO A 200      57.630  54.440  60.690  1.00  0.00           C
ATOM   3182  HB1 PRO A 200      57.070  55.310  61.100  1.00  0.00           H
ATOM   3183  HB2 PRO A 200      57.190  53.550  61.190  1.00  0.00           H
ATOM   3184  CG  PRO A 200      57.480  54.350  59.190  1.00  0.00           C
ATOM   3185  HG1 PRO A 200      57.630  53.300  58.840  1.00  0.00           H
ATOM   3186  HG2 PRO A 200      56.490  54.670  58.800  1.00  0.00           H
ATOM   3187  C   PRO A 200      59.770  53.180  61.350  1.00  0.00           C
ATOM   3188  O   PRO A 200      60.010  53.000  62.500  1.00  0.00           O
ATOM   3189  N   LEU A 201      60.210  52.210  60.430  1.00  0.00           N
ATOM   3190  HN  LEU A 201      60.080  52.370  59.450  1.00  0.00           H
ATOM   3191  CA  LEU A 201      61.020  50.980  60.780  1.00  0.00           C
ATOM   3192  HA  LEU A 201      60.400  50.440  61.490  1.00  0.00           H
ATOM   3193  CB  LEU A 201      61.290  50.080  59.510  1.00  0.00           C
ATOM   3194  HB1 LEU A 201      61.660  50.790  58.740  1.00  0.00           H
ATOM   3195  HB2 LEU A 201      60.300  49.800  59.080  1.00  0.00           H
ATOM   3196  CG  LEU A 201      62.070  48.810  59.810  1.00  0.00           C
ATOM   3197  HG  LEU A 201      63.080  49.090  60.170  1.00  0.00           H
ATOM   3198  CD1 LEU A 201      61.400  47.950  60.920  1.00  0.00           C
ATOM   3199 HD11 LEU A 201      62.060  47.120  61.240  1.00  0.00           H
ATOM   3200 HD12 LEU A 201      60.390  47.520  60.720  1.00  0.00           H
ATOM   3201 HD13 LEU A 201      61.250  48.570  61.820  1.00  0.00           H
ATOM   3202  CD2 LEU A 201      62.230  47.990  58.560  1.00  0.00           C
ATOM   3203 HD21 LEU A 201      62.600  48.700  57.790  1.00  0.00           H
ATOM   3204 HD22 LEU A 201      61.260  47.510  58.290  1.00  0.00           H
ATOM   3205 HD23 LEU A 201      62.920  47.150  58.810  1.00  0.00           H
ATOM   3206  C   LEU A 201      62.280  51.230  61.440  1.00  0.00           C
ATOM   3207  O   LEU A 201      62.590  50.670  62.500  1.00  0.00           O
ATOM   3208  N   GLY A 202      63.010  52.290  60.920  1.00  0.00           N
ATOM   3209  HN  GLY A 202      62.520  52.870  60.280  1.00  0.00           H
ATOM   3210  CA  GLY A 202      64.140  52.980  61.600  1.00  0.00           C
ATOM   3211  HA1 GLY A 202      64.340  53.870  61.030  1.00  0.00           H
ATOM   3212  HA2 GLY A 202      64.980  52.290  61.610  1.00  0.00           H
ATOM   3213  C   GLY A 202      63.870  53.420  63.010  1.00  0.00           C
ATOM   3214  O   GLY A 202      64.590  53.180  63.980  1.00  0.00           O
ATOM   3215  N   ILE A 203      62.770  54.220  63.210  1.00  0.00           N
ATOM   3216  HN  ILE A 203      62.100  54.410  62.490  1.00  0.00           H
ATOM   3217  CA  ILE A 203      62.270  54.650  64.520  1.00  0.00           C
ATOM   3218  HA  ILE A 203      63.070  55.280  64.920  1.00  0.00           H
ATOM   3219  CB  ILE A 203      61.120  55.630  64.440  1.00  0.00           C
ATOM   3220  HB  ILE A 203      60.250  55.250  63.870  1.00  0.00           H
ATOM   3221  CG2 ILE A 203      60.510  55.880  65.810  1.00  0.00           C
ATOM   3222 HG21 ILE A 203      60.140  54.990  66.380  1.00  0.00           H
ATOM   3223 HG22 ILE A 203      59.670  56.590  65.700  1.00  0.00           H
ATOM   3224 HG23 ILE A 203      61.380  56.330  66.340  1.00  0.00           H
ATOM   3225  CG1 ILE A 203      61.510  56.970  63.770  1.00  0.00           C
ATOM   3226 HG11 ILE A 203      62.140  56.860  62.880  1.00  0.00           H
ATOM   3227 HG12 ILE A 203      62.270  57.300  64.510  1.00  0.00           H
ATOM   3228  CD  ILE A 203      60.380  57.940  63.530  1.00  0.00           C
ATOM   3229  HD1 ILE A 203      59.900  58.240  64.490  1.00  0.00           H
ATOM   3230  HD2 ILE A 203      59.630  57.490  62.850  1.00  0.00           H
ATOM   3231  HD3 ILE A 203      60.730  58.940  63.180  1.00  0.00           H
ATOM   3232  C   ILE A 203      61.890  53.460  65.470  1.00  0.00           C
ATOM   3233  O   ILE A 203      62.350  53.490  66.650  1.00  0.00           O
ATOM   3234  N   ILE A 204      61.160  52.450  64.990  1.00  0.00           N
ATOM   3235  HN  ILE A 204      60.810  52.510  64.050  1.00  0.00           H
ATOM   3236  CA  ILE A 204      60.950  51.210  65.730  1.00  0.00           C
ATOM   3237  HA  ILE A 204      60.510  51.420  66.680  1.00  0.00           H
ATOM   3238  CB  ILE A 204      60.000  50.280  64.930  1.00  0.00           C
ATOM   3239  HB  ILE A 204      60.350  50.110  63.880  1.00  0.00           H
ATOM   3240  CG2 ILE A 204      59.670  48.930  65.600  1.00  0.00           C
ATOM   3241 HG21 ILE A 204      59.090  48.350  64.850  1.00  0.00           H
ATOM   3242 HG22 ILE A 204      59.010  49.040  66.490  1.00  0.00           H
ATOM   3243 HG23 ILE A 204      60.530  48.270  65.860  1.00  0.00           H
ATOM   3244  CG1 ILE A 204      58.650  50.970  64.740  1.00  0.00           C
ATOM   3245 HG11 ILE A 204      57.950  50.240  64.290  1.00  0.00           H
ATOM   3246 HG12 ILE A 204      58.750  51.830  64.040  1.00  0.00           H
ATOM   3247  CD  ILE A 204      57.990  51.490  65.990  1.00  0.00           C
ATOM   3248  HD1 ILE A 204      58.500  52.390  66.410  1.00  0.00           H
ATOM   3249  HD2 ILE A 204      57.860  50.650  66.710  1.00  0.00           H
ATOM   3250  HD3 ILE A 204      56.980  51.880  65.730  1.00  0.00           H
ATOM   3251  C   ILE A 204      62.200  50.430  66.060  1.00  0.00           C
ATOM   3252  O   ILE A 204      62.350  49.900  67.160  1.00  0.00           O
ATOM   3253  N   LEU A 205      63.150  50.460  65.110  1.00  0.00           N
ATOM   3254  HN  LEU A 205      63.000  50.790  64.180  1.00  0.00           H
ATOM   3255  CA  LEU A 205      64.480  50.050  65.310  1.00  0.00           C
ATOM   3256  HA  LEU A 205      64.470  49.030  65.680  1.00  0.00           H
ATOM   3257  CB  LEU A 205      65.270  50.050  64.000  1.00  0.00           C
ATOM   3258  HB1 LEU A 205      65.450  51.020  63.460  1.00  0.00           H
ATOM   3259  HB2 LEU A 205      64.670  49.360  63.370  1.00  0.00           H
ATOM   3260  CG  LEU A 205      66.720  49.510  64.060  1.00  0.00           C
ATOM   3261  HG  LEU A 205      67.330  50.120  64.770  1.00  0.00           H
ATOM   3262  CD1 LEU A 205      66.780  48.050  64.650  1.00  0.00           C
ATOM   3263 HD11 LEU A 205      66.520  47.250  63.910  1.00  0.00           H
ATOM   3264 HD12 LEU A 205      66.110  47.880  65.530  1.00  0.00           H
ATOM   3265 HD13 LEU A 205      67.810  47.830  65.000  1.00  0.00           H
ATOM   3266  CD2 LEU A 205      67.410  49.630  62.680  1.00  0.00           C
ATOM   3267 HD21 LEU A 205      66.910  49.070  61.870  1.00  0.00           H
ATOM   3268 HD22 LEU A 205      68.440  49.230  62.710  1.00  0.00           H
ATOM   3269 HD23 LEU A 205      67.280  50.660  62.270  1.00  0.00           H
ATOM   3270  C   LEU A 205      65.230  50.750  66.430  1.00  0.00           C
ATOM   3271  O   LEU A 205      65.870  50.120  67.220  1.00  0.00           O
ATOM   3272  N   PHE A 206      65.140  52.090  66.480  1.00  0.00           N
ATOM   3273  HN  PHE A 206      64.680  52.630  65.780  1.00  0.00           H
ATOM   3274  CA  PHE A 206      65.850  52.890  67.550  1.00  0.00           C
ATOM   3275  HA  PHE A 206      66.880  52.550  67.540  1.00  0.00           H
ATOM   3276  CB  PHE A 206      65.820  54.390  67.130  1.00  0.00           C
ATOM   3277  HB1 PHE A 206      64.820  54.840  67.140  1.00  0.00           H
ATOM   3278  HB2 PHE A 206      66.200  54.470  66.080  1.00  0.00           H
ATOM   3279  CG  PHE A 206      66.580  55.250  68.100  1.00  0.00           C
ATOM   3280  CD1 PHE A 206      66.010  55.940  69.120  1.00  0.00           C
ATOM   3281  HD1 PHE A 206      64.980  55.780  69.410  1.00  0.00           H
ATOM   3282  CE1 PHE A 206      66.860  56.750  69.950  1.00  0.00           C
ATOM   3283  HE1 PHE A 206      66.650  57.200  70.910  1.00  0.00           H
ATOM   3284  CZ  PHE A 206      68.210  56.860  69.660  1.00  0.00           C
ATOM   3285  HZ  PHE A 206      68.800  57.490  70.300  1.00  0.00           H
ATOM   3286  CD2 PHE A 206      67.990  55.460  67.810  1.00  0.00           C
ATOM   3287  HD2 PHE A 206      68.400  55.030  66.910  1.00  0.00           H
ATOM   3288  CE2 PHE A 206      68.800  56.270  68.580  1.00  0.00           C
ATOM   3289  HE2 PHE A 206      69.840  56.440  68.340  1.00  0.00           H
ATOM   3290  C   PHE A 206      65.270  52.620  68.940  1.00  0.00           C
ATOM   3291  O   PHE A 206      66.070  52.460  69.860  1.00  0.00           O
ATOM   3292  N   CYS A 207      63.950  52.510  69.090  1.00  0.00           N
ATOM   3293  HN  CYS A 207      63.360  52.880  68.380  1.00  0.00           H
ATOM   3294  CA  CYS A 207      63.280  52.080  70.310  1.00  0.00           C
ATOM   3295  HA  CYS A 207      63.480  52.760  71.120  1.00  0.00           H
ATOM   3296  CB  CYS A 207      61.730  51.990  70.090  1.00  0.00           C
ATOM   3297  HB1 CYS A 207      61.300  51.600  71.030  1.00  0.00           H
ATOM   3298  HB2 CYS A 207      61.560  51.200  69.330  1.00  0.00           H
ATOM   3299  SG  CYS A 207      61.020  53.560  69.500  1.00  0.00           S
ATOM   3300  HG1 CYS A 207      61.670  53.410  68.350  1.00  0.00           H
ATOM   3301  C   CYS A 207      63.760  50.730  70.750  1.00  0.00           C
ATOM   3302  O   CYS A 207      64.100  50.590  71.890  1.00  0.00           O
ATOM   3303  N   SER A 208      63.770  49.760  69.830  1.00  0.00           N
ATOM   3304  HN  SER A 208      63.400  49.880  68.920  1.00  0.00           H
ATOM   3305  CA  SER A 208      64.170  48.380  70.140  1.00  0.00           C
ATOM   3306  HA  SER A 208      63.520  48.040  70.930  1.00  0.00           H
ATOM   3307  CB  SER A 208      63.740  47.430  69.020  1.00  0.00           C
ATOM   3308  HB1 SER A 208      63.890  46.360  69.270  1.00  0.00           H
ATOM   3309  HB2 SER A 208      64.220  47.760  68.080  1.00  0.00           H
ATOM   3310  OG  SER A 208      62.330  47.510  68.760  1.00  0.00           O
ATOM   3311  HG1 SER A 208      62.220  48.040  67.960  1.00  0.00           H
ATOM   3312  C   SER A 208      65.620  48.220  70.510  1.00  0.00           C
ATOM   3313  O   SER A 208      65.990  47.510  71.470  1.00  0.00           O
ATOM   3314  N   ALA A 209      66.530  48.830  69.730  1.00  0.00           N
ATOM   3315  HN  ALA A 209      66.280  49.460  69.000  1.00  0.00           H
ATOM   3316  CA  ALA A 209      67.900  48.890  70.000  1.00  0.00           C
ATOM   3317  HA  ALA A 209      68.370  47.920  70.020  1.00  0.00           H
ATOM   3318  CB  ALA A 209      68.550  49.640  68.830  1.00  0.00           C
ATOM   3319  HB1 ALA A 209      68.180  49.190  67.890  1.00  0.00           H
ATOM   3320  HB2 ALA A 209      69.640  49.850  68.800  1.00  0.00           H
ATOM   3321  HB3 ALA A 209      68.080  50.650  68.850  1.00  0.00           H
ATOM   3322  C   ALA A 209      68.340  49.600  71.290  1.00  0.00           C
ATOM   3323  O   ALA A 209      69.110  49.170  72.150  1.00  0.00           O
ATOM   3324  N   ARG A 210      67.680  50.740  71.530  1.00  0.00           N
ATOM   3325  HN  ARG A 210      67.040  51.130  70.870  1.00  0.00           H
ATOM   3326  CA  ARG A 210      67.760  51.390  72.840  1.00  0.00           C
ATOM   3327  HA  ARG A 210      68.830  51.490  72.950  1.00  0.00           H
ATOM   3328  CB  ARG A 210      67.040  52.730  72.700  1.00  0.00           C
ATOM   3329  HB1 ARG A 210      66.790  53.100  73.720  1.00  0.00           H
ATOM   3330  HB2 ARG A 210      66.040  52.500  72.290  1.00  0.00           H
ATOM   3331  CG  ARG A 210      67.830  53.870  71.990  1.00  0.00           C
ATOM   3332  HG1 ARG A 210      67.170  54.750  71.840  1.00  0.00           H
ATOM   3333  HG2 ARG A 210      68.020  53.550  70.940  1.00  0.00           H
ATOM   3334  CD  ARG A 210      69.240  54.240  72.550  1.00  0.00           C
ATOM   3335  HD1 ARG A 210      69.930  54.730  71.830  1.00  0.00           H
ATOM   3336  HD2 ARG A 210      69.750  53.340  72.940  1.00  0.00           H
ATOM   3337  NE  ARG A 210      69.030  55.110  73.760  1.00  0.00           N
ATOM   3338  HE  ARG A 210      68.130  55.470  73.990  1.00  0.00           H
ATOM   3339  CZ  ARG A 210      69.970  55.870  74.310  1.00  0.00           C
ATOM   3340  NH1 ARG A 210      71.250  55.580  74.140  1.00  0.00           N
ATOM   3341 HH11 ARG A 210      71.560  54.750  73.680  1.00  0.00           H
ATOM   3342 HH12 ARG A 210      71.940  56.170  74.560  1.00  0.00           H
ATOM   3343  NH2 ARG A 210      69.690  56.880  75.060  1.00  0.00           N
ATOM   3344 HH21 ARG A 210      68.740  56.870  75.390  1.00  0.00           H
ATOM   3345 HH22 ARG A 210      70.410  57.270  75.640  1.00  0.00           H
ATOM   3346  C   ARG A 210      67.300  50.590  74.140  1.00  0.00           C
ATOM   3347  O   ARG A 210      67.920  50.730  75.200  1.00  0.00           O
ATOM   3348  N   ILE A 211      66.170  49.850  74.110  1.00  0.00           N
ATOM   3349  HN  ILE A 211      65.700  49.640  73.270  1.00  0.00           H
ATOM   3350  CA  ILE A 211      65.750  49.110  75.290  1.00  0.00           C
ATOM   3351  HA  ILE A 211      65.920  49.650  76.210  1.00  0.00           H
ATOM   3352  CB  ILE A 211      64.280  48.700  75.310  1.00  0.00           C
ATOM   3353  HB  ILE A 211      64.240  47.960  74.470  1.00  0.00           H
ATOM   3354  CG2 ILE A 211      63.920  47.850  76.520  1.00  0.00           C
ATOM   3355 HG21 ILE A 211      64.550  46.940  76.650  1.00  0.00           H
ATOM   3356 HG22 ILE A 211      62.870  47.480  76.430  1.00  0.00           H
ATOM   3357 HG23 ILE A 211      63.920  48.460  77.440  1.00  0.00           H
ATOM   3358  CG1 ILE A 211      63.480  49.970  75.160  1.00  0.00           C
ATOM   3359 HG11 ILE A 211      63.510  50.330  74.110  1.00  0.00           H
ATOM   3360 HG12 ILE A 211      63.960  50.750  75.780  1.00  0.00           H
ATOM   3361  CD  ILE A 211      61.960  49.910  75.450  1.00  0.00           C
ATOM   3362  HD1 ILE A 211      61.600  49.010  74.900  1.00  0.00           H
ATOM   3363  HD2 ILE A 211      61.510  50.810  74.980  1.00  0.00           H
ATOM   3364  HD3 ILE A 211      61.590  49.890  76.500  1.00  0.00           H
ATOM   3365  C   ILE A 211      66.660  47.870  75.570  1.00  0.00           C
ATOM   3366  O   ILE A 211      66.910  47.650  76.740  1.00  0.00           O
ATOM   3367  N   ILE A 212      67.100  47.170  74.540  1.00  0.00           N
ATOM   3368  HN  ILE A 212      66.870  47.310  73.580  1.00  0.00           H
ATOM   3369  CA  ILE A 212      67.990  46.080  74.760  1.00  0.00           C
ATOM   3370  HA  ILE A 212      67.690  45.530  75.630  1.00  0.00           H
ATOM   3371  CB  ILE A 212      68.020  44.980  73.630  1.00  0.00           C
ATOM   3372  HB  ILE A 212      67.000  44.620  73.430  1.00  0.00           H
ATOM   3373  CG2 ILE A 212      68.620  45.590  72.330  1.00  0.00           C
ATOM   3374 HG21 ILE A 212      68.910  44.720  71.720  1.00  0.00           H
ATOM   3375 HG22 ILE A 212      69.530  46.180  72.570  1.00  0.00           H
ATOM   3376 HG23 ILE A 212      67.930  46.190  71.700  1.00  0.00           H
ATOM   3377  CG1 ILE A 212      68.830  43.700  73.990  1.00  0.00           C
ATOM   3378 HG11 ILE A 212      69.910  43.980  74.030  1.00  0.00           H
ATOM   3379 HG12 ILE A 212      68.760  42.900  73.220  1.00  0.00           H
ATOM   3380  CD  ILE A 212      68.300  42.980  75.270  1.00  0.00           C
ATOM   3381  HD1 ILE A 212      67.230  42.750  75.080  1.00  0.00           H
ATOM   3382  HD2 ILE A 212      68.530  43.610  76.150  1.00  0.00           H
ATOM   3383  HD3 ILE A 212      68.830  42.010  75.380  1.00  0.00           H
ATOM   3384  C   ILE A 212      69.440  46.620  75.210  1.00  0.00           C
ATOM   3385  O   ILE A 212      70.130  45.980  75.990  1.00  0.00           O
ATOM   3386  N   TRP A 213      69.940  47.820  74.680  1.00  0.00           N
ATOM   3387  HN  TRP A 213      69.550  48.190  73.830  1.00  0.00           H
ATOM   3388  CA  TRP A 213      71.130  48.420  75.310  1.00  0.00           C
ATOM   3389  HA  TRP A 213      71.940  47.730  75.260  1.00  0.00           H
ATOM   3390  CB  TRP A 213      71.520  49.670  74.460  1.00  0.00           C
ATOM   3391  HB1 TRP A 213      70.650  50.370  74.430  1.00  0.00           H
ATOM   3392  HB2 TRP A 213      71.680  49.320  73.420  1.00  0.00           H
ATOM   3393  CG  TRP A 213      72.770  50.360  74.970  1.00  0.00           C
ATOM   3394  CD1 TRP A 213      74.120  50.030  74.720  1.00  0.00           C
ATOM   3395  HD1 TRP A 213      74.450  49.270  74.050  1.00  0.00           H
ATOM   3396  NE1 TRP A 213      74.930  50.850  75.490  1.00  0.00           N
ATOM   3397  HE1 TRP A 213      75.870  51.070  75.350  1.00  0.00           H
ATOM   3398  CE2 TRP A 213      74.110  51.660  76.180  1.00  0.00           C
ATOM   3399  CD2 TRP A 213      72.750  51.470  75.820  1.00  0.00           C
ATOM   3400  CE3 TRP A 213      71.700  52.180  76.360  1.00  0.00           C
ATOM   3401  HE3 TRP A 213      70.650  52.010  76.180  1.00  0.00           H
ATOM   3402  CZ3 TRP A 213      72.110  53.230  77.110  1.00  0.00           C
ATOM   3403  HZ3 TRP A 213      71.320  53.840  77.550  1.00  0.00           H
ATOM   3404  CZ2 TRP A 213      74.440  52.770  77.030  1.00  0.00           C
ATOM   3405  HZ2 TRP A 213      75.470  53.060  77.200  1.00  0.00           H
ATOM   3406  CH2 TRP A 213      73.420  53.540  77.440  1.00  0.00           C
ATOM   3407  HH2 TRP A 213      73.570  54.440  78.010  1.00  0.00           H
ATOM   3408  C   TRP A 213      70.870  48.760  76.800  1.00  0.00           C
ATOM   3409  O   TRP A 213      71.740  48.620  77.690  1.00  0.00           O
ATOM   3410  N   SER A 214      69.660  49.190  77.170  1.00  0.00           N
ATOM   3411  HN  SER A 214      68.970  49.330  76.470  1.00  0.00           H
ATOM   3412  CA  SER A 214      69.220  49.650  78.390  1.00  0.00           C
ATOM   3413  HA  SER A 214      69.950  50.360  78.730  1.00  0.00           H
ATOM   3414  CB  SER A 214      67.840  50.380  78.410  1.00  0.00           C
ATOM   3415  HB1 SER A 214      67.620  50.710  79.450  1.00  0.00           H
ATOM   3416  HB2 SER A 214      67.100  49.640  78.040  1.00  0.00           H
ATOM   3417  OG  SER A 214      67.790  51.630  77.700  1.00  0.00           O
ATOM   3418  HG1 SER A 214      68.060  51.500  76.780  1.00  0.00           H
ATOM   3419  C   SER A 214      69.100  48.610  79.420  1.00  0.00           C
ATOM   3420  O   SER A 214      69.490  48.860  80.530  1.00  0.00           O
ATOM   3421  N   LEU A 215      68.660  47.410  79.160  1.00  0.00           N
ATOM   3422  HN  LEU A 215      68.340  47.220  78.230  1.00  0.00           H
ATOM   3423  CA  LEU A 215      68.610  46.210  80.000  1.00  0.00           C
ATOM   3424  HA  LEU A 215      68.200  46.480  80.960  1.00  0.00           H
ATOM   3425  CB  LEU A 215      67.910  45.000  79.300  1.00  0.00           C
ATOM   3426  HB1 LEU A 215      68.250  44.050  79.770  1.00  0.00           H
ATOM   3427  HB2 LEU A 215      68.290  44.820  78.280  1.00  0.00           H
ATOM   3428  CG  LEU A 215      66.370  45.170  79.210  1.00  0.00           C
ATOM   3429  HG  LEU A 215      66.220  46.220  78.890  1.00  0.00           H
ATOM   3430  CD1 LEU A 215      65.700  44.250  78.120  1.00  0.00           C
ATOM   3431 HD11 LEU A 215      64.640  44.500  78.280  1.00  0.00           H
ATOM   3432 HD12 LEU A 215      65.780  43.190  78.420  1.00  0.00           H
ATOM   3433 HD13 LEU A 215      65.990  44.430  77.070  1.00  0.00           H
ATOM   3434  CD2 LEU A 215      65.610  44.900  80.540  1.00  0.00           C
ATOM   3435 HD21 LEU A 215      65.590  43.820  80.780  1.00  0.00           H
ATOM   3436 HD22 LEU A 215      64.600  45.340  80.430  1.00  0.00           H
ATOM   3437 HD23 LEU A 215      66.070  45.390  81.420  1.00  0.00           H
ATOM   3438  C   LEU A 215      70.060  45.800  80.360  1.00  0.00           C
ATOM   3439  O   LEU A 215      70.420  45.560  81.530  1.00  0.00           O
ATOM   3440  N   ARG A 216      70.960  45.850  79.320  1.00  0.00           N
ATOM   3441  HN  ARG A 216      70.630  46.140  78.430  1.00  0.00           H
ATOM   3442  CA  ARG A 216      72.360  45.580  79.530  1.00  0.00           C
ATOM   3443  HA  ARG A 216      72.480  44.620  80.000  1.00  0.00           H
ATOM   3444  CB  ARG A 216      73.100  45.600  78.190  1.00  0.00           C
ATOM   3445  HB1 ARG A 216      73.120  46.630  77.770  1.00  0.00           H
ATOM   3446  HB2 ARG A 216      72.520  44.940  77.520  1.00  0.00           H
ATOM   3447  CG  ARG A 216      74.530  45.150  78.120  1.00  0.00           C
ATOM   3448  HG1 ARG A 216      75.110  45.850  78.770  1.00  0.00           H
ATOM   3449  HG2 ARG A 216      74.840  45.340  77.070  1.00  0.00           H
ATOM   3450  CD  ARG A 216      74.720  43.740  78.450  1.00  0.00           C
ATOM   3451  HD1 ARG A 216      73.990  43.120  77.890  1.00  0.00           H
ATOM   3452  HD2 ARG A 216      74.640  43.520  79.540  1.00  0.00           H
ATOM   3453  NE  ARG A 216      76.080  43.410  77.960  1.00  0.00           N
ATOM   3454  HE  ARG A 216      76.750  44.120  77.760  1.00  0.00           H
ATOM   3455  CZ  ARG A 216      76.510  42.170  77.830  1.00  0.00           C
ATOM   3456  NH1 ARG A 216      76.010  41.040  78.170  1.00  0.00           N
ATOM   3457 HH11 ARG A 216      75.300  41.090  78.860  1.00  0.00           H
ATOM   3458 HH12 ARG A 216      76.740  40.390  78.380  1.00  0.00           H
ATOM   3459  NH2 ARG A 216      77.810  42.170  77.400  1.00  0.00           N
ATOM   3460 HH21 ARG A 216      78.250  43.060  77.250  1.00  0.00           H
ATOM   3461 HH22 ARG A 216      78.360  41.350  77.250  1.00  0.00           H
ATOM   3462  C   ARG A 216      73.080  46.570  80.480  1.00  0.00           C
ATOM   3463  O   ARG A 216      73.940  46.110  81.200  1.00  0.00           O
ATOM   3464  N   GLN A 217      72.670  47.870  80.480  1.00  0.00           N
ATOM   3465  HN  GLN A 217      72.110  48.230  79.740  1.00  0.00           H
ATOM   3466  CA  GLN A 217      73.080  48.840  81.510  1.00  0.00           C
ATOM   3467  HA  GLN A 217      74.120  48.690  81.760  1.00  0.00           H
ATOM   3468  CB  GLN A 217      72.900  50.290  81.110  1.00  0.00           C
ATOM   3469  HB1 GLN A 217      73.500  50.880  81.840  1.00  0.00           H
ATOM   3470  HB2 GLN A 217      71.860  50.690  81.040  1.00  0.00           H
ATOM   3471  CG  GLN A 217      73.570  50.570  79.730  1.00  0.00           C
ATOM   3472  HG1 GLN A 217      73.760  51.650  79.880  1.00  0.00           H
ATOM   3473  HG2 GLN A 217      72.870  50.420  78.870  1.00  0.00           H
ATOM   3474  CD  GLN A 217      74.830  49.860  79.350  1.00  0.00           C
ATOM   3475  OE1 GLN A 217      75.840  49.820  80.100  1.00  0.00           O
ATOM   3476  NE2 GLN A 217      74.940  49.200  78.140  1.00  0.00           N
ATOM   3477 HE21 GLN A 217      75.800  48.730  77.950  1.00  0.00           H
ATOM   3478 HE22 GLN A 217      74.240  49.320  77.430  1.00  0.00           H
ATOM   3479  C   GLN A 217      72.300  48.490  82.790  1.00  0.00           C
ATOM   3480  O   GLN A 217      72.960  48.310  83.810  1.00  0.00           O
ATOM   3481  N   ARG A 218      70.990  48.510  82.790  1.00  0.00           N
ATOM   3482  HN  ARG A 218      70.440  48.710  81.970  1.00  0.00           H
ATOM   3483  CA  ARG A 218      70.330  48.240  84.030  1.00  0.00           C
ATOM   3484  HA  ARG A 218      70.810  47.550  84.710  1.00  0.00           H
ATOM   3485  CB  ARG A 218      70.030  49.580  84.890  1.00  0.00           C
ATOM   3486  HB1 ARG A 218      71.000  49.780  85.390  1.00  0.00           H
ATOM   3487  HB2 ARG A 218      69.390  49.310  85.750  1.00  0.00           H
ATOM   3488  CG  ARG A 218      69.590  50.830  84.100  1.00  0.00           C
ATOM   3489  HG1 ARG A 218      70.360  51.050  83.340  1.00  0.00           H
ATOM   3490  HG2 ARG A 218      69.560  51.690  84.810  1.00  0.00           H
ATOM   3491  CD  ARG A 218      68.200  50.750  83.410  1.00  0.00           C
ATOM   3492  HD1 ARG A 218      68.100  50.010  82.590  1.00  0.00           H
ATOM   3493  HD2 ARG A 218      67.760  51.730  83.140  1.00  0.00           H
ATOM   3494  NE  ARG A 218      67.290  50.300  84.530  1.00  0.00           N
ATOM   3495  HE  ARG A 218      67.050  49.340  84.640  1.00  0.00           H
ATOM   3496  CZ  ARG A 218      66.560  51.110  85.340  1.00  0.00           C
ATOM   3497  NH1 ARG A 218      66.380  52.420  85.130  1.00  0.00           N
ATOM   3498 HH11 ARG A 218      66.650  52.790  84.240  1.00  0.00           H
ATOM   3499 HH12 ARG A 218      65.740  52.870  85.750  1.00  0.00           H
ATOM   3500  NH2 ARG A 218      65.840  50.600  86.350  1.00  0.00           N
ATOM   3501 HH21 ARG A 218      66.060  49.730  86.780  1.00  0.00           H
ATOM   3502 HH22 ARG A 218      65.300  51.270  86.850  1.00  0.00           H
ATOM   3503  C   ARG A 218      69.020  47.470  83.850  1.00  0.00           C
ATOM   3504  O   ARG A 218      68.280  47.810  82.960  1.00  0.00           O
ATOM   3505  N   GLN A 219      68.720  46.450  84.650  1.00  0.00           N
ATOM   3506  HN  GLN A 219      69.430  46.210  85.310  1.00  0.00           H
ATOM   3507  CA  GLN A 219      67.470  45.720  84.620  1.00  0.00           C
ATOM   3508  HA  GLN A 219      67.420  45.180  83.690  1.00  0.00           H
ATOM   3509  CB  GLN A 219      67.500  44.610  85.690  1.00  0.00           C
ATOM   3510  HB1 GLN A 219      68.510  44.150  85.600  1.00  0.00           H
ATOM   3511  HB2 GLN A 219      66.790  43.830  85.350  1.00  0.00           H
ATOM   3512  CG  GLN A 219      67.110  45.020  87.140  1.00  0.00           C
ATOM   3513  HG1 GLN A 219      66.030  44.960  87.400  1.00  0.00           H
ATOM   3514  HG2 GLN A 219      67.330  46.080  87.360  1.00  0.00           H
ATOM   3515  CD  GLN A 219      67.820  44.200  88.220  1.00  0.00           C
ATOM   3516  OE1 GLN A 219      67.250  43.440  89.010  1.00  0.00           O
ATOM   3517  NE2 GLN A 219      69.150  44.430  88.420  1.00  0.00           N
ATOM   3518 HE21 GLN A 219      69.670  45.140  87.940  1.00  0.00           H
ATOM   3519 HE22 GLN A 219      69.600  43.770  89.030  1.00  0.00           H
ATOM   3520  C   GLN A 219      66.310  46.710  84.840  1.00  0.00           C
ATOM   3521  O   GLN A 219      66.410  47.820  85.420  1.00  0.00           O
ATOM   3522  N   MET A 220      65.140  46.340  84.350  1.00  0.00           N
ATOM   3523  HN  MET A 220      65.060  45.470  83.880  1.00  0.00           H
ATOM   3524  CA  MET A 220      63.950  47.220  84.500  1.00  0.00           C
ATOM   3525  HA  MET A 220      64.100  48.170  84.990  1.00  0.00           H
ATOM   3526  CB  MET A 220      63.340  47.420  83.110  1.00  0.00           C
ATOM   3527  HB1 MET A 220      62.370  47.920  83.290  1.00  0.00           H
ATOM   3528  HB2 MET A 220      63.080  46.430  82.680  1.00  0.00           H
ATOM   3529  CG  MET A 220      64.250  48.260  82.220  1.00  0.00           C
ATOM   3530  HG1 MET A 220      63.710  48.240  81.260  1.00  0.00           H
ATOM   3531  HG2 MET A 220      65.160  47.700  81.910  1.00  0.00           H
ATOM   3532  SD  MET A 220      64.580  49.980  82.720  1.00  0.00           S
ATOM   3533  CE  MET A 220      65.330  50.530  81.230  1.00  0.00           C
ATOM   3534  HE1 MET A 220      65.530  51.610  81.410  1.00  0.00           H
ATOM   3535  HE2 MET A 220      64.700  50.310  80.340  1.00  0.00           H
ATOM   3536  HE3 MET A 220      66.320  50.120  80.930  1.00  0.00           H
ATOM   3537  C   MET A 220      62.900  46.500  85.370  1.00  0.00           C
ATOM   3538  O   MET A 220      61.680  46.770  85.340  1.00  0.00           O
ATOM   3539  N   ASP A 221      63.310  45.430  86.110  1.00  0.00           N
ATOM   3540  HN  ASP A 221      64.240  45.110  86.240  1.00  0.00           H
ATOM   3541  CA  ASP A 221      62.400  44.520  86.930  1.00  0.00           C
ATOM   3542  HA  ASP A 221      61.590  44.150  86.340  1.00  0.00           H
ATOM   3543  CB  ASP A 221      63.190  43.290  87.390  1.00  0.00           C
ATOM   3544  HB1 ASP A 221      62.610  42.560  87.990  1.00  0.00           H
ATOM   3545  HB2 ASP A 221      64.140  43.680  87.840  1.00  0.00           H
ATOM   3546  CG  ASP A 221      63.860  42.500  86.300  1.00  0.00           C
ATOM   3547  OD1 ASP A 221      63.490  42.670  85.100  1.00  0.00           O
ATOM   3548  OD2 ASP A 221      64.750  41.620  86.570  1.00  0.00           O
ATOM   3549  C   ASP A 221      61.740  45.170  88.220  1.00  0.00           C
ATOM   3550  O   ASP A 221      62.250  46.080  88.910  1.00  0.00           O
ATOM   3551  N   ARG A 222      60.580  44.730  88.540  1.00  0.00           N
ATOM   3552  HN  ARG A 222      60.230  43.880  88.140  1.00  0.00           H
ATOM   3553  CA  ARG A 222      59.770  45.210  89.720  1.00  0.00           C
ATOM   3554  HA  ARG A 222      58.930  44.530  89.790  1.00  0.00           H
ATOM   3555  CB  ARG A 222      60.430  45.070  91.100  1.00  0.00           C
ATOM   3556  HB1 ARG A 222      59.630  45.110  91.870  1.00  0.00           H
ATOM   3557  HB2 ARG A 222      61.240  45.830  91.190  1.00  0.00           H
ATOM   3558  CG  ARG A 222      61.060  43.740  91.390  1.00  0.00           C
ATOM   3559  HG1 ARG A 222      61.620  43.360  90.510  1.00  0.00           H
ATOM   3560  HG2 ARG A 222      60.220  43.020  91.490  1.00  0.00           H
ATOM   3561  CD  ARG A 222      61.990  43.820  92.660  1.00  0.00           C
ATOM   3562  HD1 ARG A 222      61.390  44.120  93.540  1.00  0.00           H
ATOM   3563  HD2 ARG A 222      62.870  44.460  92.450  1.00  0.00           H
ATOM   3564  NE  ARG A 222      62.450  42.460  92.910  1.00  0.00           N
ATOM   3565  HE  ARG A 222      62.050  41.720  92.380  1.00  0.00           H
ATOM   3566  CZ  ARG A 222      63.050  42.110  94.020  1.00  0.00           C
ATOM   3567  NH1 ARG A 222      63.800  42.940  94.750  1.00  0.00           N
ATOM   3568 HH11 ARG A 222      63.960  43.880  94.480  1.00  0.00           H
ATOM   3569 HH12 ARG A 222      63.850  42.650  95.700  1.00  0.00           H
ATOM   3570  NH2 ARG A 222      62.910  40.860  94.470  1.00  0.00           N
ATOM   3571 HH21 ARG A 222      62.420  40.200  93.890  1.00  0.00           H
ATOM   3572 HH22 ARG A 222      63.420  40.490  95.240  1.00  0.00           H
ATOM   3573  C   ARG A 222      59.000  46.470  89.400  1.00  0.00           C
ATOM   3574  O   ARG A 222      58.550  47.270  90.230  1.00  0.00           O
ATOM   3575  N   HSD A 223      58.810  46.810  88.050  1.00  0.00           N
ATOM   3576  HN  HSD A 223      59.190  46.250  87.300  1.00  0.00           H
ATOM   3577  CA  HSD A 223      58.010  47.980  87.700  1.00  0.00           C
ATOM   3578  HA  HSD A 223      57.430  48.440  88.490  1.00  0.00           H
ATOM   3579  CB  HSD A 223      58.830  49.140  87.120  1.00  0.00           C
ATOM   3580  HB1 HSD A 223      58.260  49.980  86.670  1.00  0.00           H
ATOM   3581  HB2 HSD A 223      59.490  48.830  86.280  1.00  0.00           H
ATOM   3582  ND1 HSD A 223      59.400  50.460  89.300  1.00  0.00           N
ATOM   3583  HD1 HSD A 223      58.510  50.640  89.700  1.00  0.00           H
ATOM   3584  CG  HSD A 223      59.820  49.700  88.160  1.00  0.00           C
ATOM   3585  CE1 HSD A 223      60.530  50.860  89.870  1.00  0.00           C
ATOM   3586  HE1 HSD A 223      60.620  51.510  90.760  1.00  0.00           H
ATOM   3587  NE2 HSD A 223      61.630  50.470  89.280  1.00  0.00           N
ATOM   3588  CD2 HSD A 223      61.150  49.700  88.150  1.00  0.00           C
ATOM   3589  HD2 HSD A 223      61.800  49.450  87.310  1.00  0.00           H
ATOM   3590  C   HSD A 223      57.030  47.520  86.670  1.00  0.00           C
ATOM   3591  O   HSD A 223      57.380  47.170  85.550  1.00  0.00           O
ATOM   3592  N   ALA A 224      55.770  47.450  87.200  1.00  0.00           N
ATOM   3593  HN  ALA A 224      55.640  47.920  88.070  1.00  0.00           H
ATOM   3594  CA  ALA A 224      54.720  46.680  86.620  1.00  0.00           C
ATOM   3595  HA  ALA A 224      55.110  45.700  86.370  1.00  0.00           H
ATOM   3596  CB  ALA A 224      53.470  46.420  87.500  1.00  0.00           C
ATOM   3597  HB1 ALA A 224      52.770  45.780  86.910  1.00  0.00           H
ATOM   3598  HB2 ALA A 224      53.020  47.420  87.720  1.00  0.00           H
ATOM   3599  HB3 ALA A 224      53.630  45.910  88.480  1.00  0.00           H
ATOM   3600  C   ALA A 224      54.200  47.230  85.290  1.00  0.00           C
ATOM   3601  O   ALA A 224      53.900  46.450  84.400  1.00  0.00           O
ATOM   3602  N   LYS A 225      54.100  48.610  85.150  1.00  0.00           N
ATOM   3603  HN  LYS A 225      54.450  49.220  85.860  1.00  0.00           H
ATOM   3604  CA  LYS A 225      53.600  49.300  83.960  1.00  0.00           C
ATOM   3605  HA  LYS A 225      52.770  48.800  83.500  1.00  0.00           H
ATOM   3606  CB  LYS A 225      53.060  50.730  84.190  1.00  0.00           C
ATOM   3607  HB1 LYS A 225      52.990  51.190  83.170  1.00  0.00           H
ATOM   3608  HB2 LYS A 225      53.800  51.190  84.870  1.00  0.00           H
ATOM   3609  CG  LYS A 225      51.590  50.850  84.780  1.00  0.00           C
ATOM   3610  HG1 LYS A 225      50.830  50.340  84.140  1.00  0.00           H
ATOM   3611  HG2 LYS A 225      51.340  51.920  84.650  1.00  0.00           H
ATOM   3612  CD  LYS A 225      51.480  50.410  86.240  1.00  0.00           C
ATOM   3613  HD1 LYS A 225      52.190  51.050  86.830  1.00  0.00           H
ATOM   3614  HD2 LYS A 225      51.750  49.330  86.320  1.00  0.00           H
ATOM   3615  CE  LYS A 225      50.130  50.670  86.900  1.00  0.00           C
ATOM   3616  HE1 LYS A 225      49.310  50.190  86.310  1.00  0.00           H
ATOM   3617  HE2 LYS A 225      49.840  51.730  86.810  1.00  0.00           H
ATOM   3618  NZ  LYS A 225      50.050  50.140  88.230  1.00  0.00           N
ATOM   3619  HZ1 LYS A 225      49.270  50.650  88.710  1.00  0.00           H
ATOM   3620  HZ2 LYS A 225      50.950  50.390  88.670  1.00  0.00           H
ATOM   3621  HZ3 LYS A 225      49.940  49.120  88.340  1.00  0.00           H
ATOM   3622  C   LYS A 225      54.710  49.370  82.920  1.00  0.00           C
ATOM   3623  O   LYS A 225      54.480  49.290  81.760  1.00  0.00           O
ATOM   3624  N   ILE A 226      55.980  49.390  83.350  1.00  0.00           N
ATOM   3625  HN  ILE A 226      56.220  49.760  84.250  1.00  0.00           H
ATOM   3626  CA  ILE A 226      57.250  49.180  82.530  1.00  0.00           C
ATOM   3627  HA  ILE A 226      57.150  49.830  81.670  1.00  0.00           H
ATOM   3628  CB  ILE A 226      58.550  49.430  83.330  1.00  0.00           C
ATOM   3629  HB  ILE A 226      58.440  48.750  84.200  1.00  0.00           H
ATOM   3630  CG2 ILE A 226      59.830  49.090  82.600  1.00  0.00           C
ATOM   3631 HG21 ILE A 226      59.800  48.000  82.440  1.00  0.00           H
ATOM   3632 HG22 ILE A 226      60.720  49.410  83.180  1.00  0.00           H
ATOM   3633 HG23 ILE A 226      59.900  49.510  81.570  1.00  0.00           H
ATOM   3634  CG1 ILE A 226      58.570  50.890  83.850  1.00  0.00           C
ATOM   3635 HG11 ILE A 226      59.460  50.920  84.520  1.00  0.00           H
ATOM   3636 HG12 ILE A 226      57.690  51.170  84.460  1.00  0.00           H
ATOM   3637  CD  ILE A 226      58.710  51.910  82.640  1.00  0.00           C
ATOM   3638  HD1 ILE A 226      57.800  52.560  82.590  1.00  0.00           H
ATOM   3639  HD2 ILE A 226      58.670  51.400  81.640  1.00  0.00           H
ATOM   3640  HD3 ILE A 226      59.630  52.480  82.860  1.00  0.00           H
ATOM   3641  C   ILE A 226      57.270  47.820  81.910  1.00  0.00           C
ATOM   3642  O   ILE A 226      57.480  47.570  80.690  1.00  0.00           O
ATOM   3643  N   LYS A 227      56.930  46.740  82.590  1.00  0.00           N
ATOM   3644  HN  LYS A 227      56.720  46.850  83.560  1.00  0.00           H
ATOM   3645  CA  LYS A 227      56.880  45.370  81.980  1.00  0.00           C
ATOM   3646  HA  LYS A 227      57.820  45.180  81.490  1.00  0.00           H
ATOM   3647  CB  LYS A 227      56.740  44.330  83.100  1.00  0.00           C
ATOM   3648  HB1 LYS A 227      56.580  43.310  82.670  1.00  0.00           H
ATOM   3649  HB2 LYS A 227      55.830  44.570  83.690  1.00  0.00           H
ATOM   3650  CG  LYS A 227      57.960  44.290  83.980  1.00  0.00           C
ATOM   3651  HG1 LYS A 227      57.700  44.060  85.040  1.00  0.00           H
ATOM   3652  HG2 LYS A 227      58.490  45.270  83.970  1.00  0.00           H
ATOM   3653  CD  LYS A 227      59.000  43.270  83.380  1.00  0.00           C
ATOM   3654  HD1 LYS A 227      59.140  43.620  82.340  1.00  0.00           H
ATOM   3655  HD2 LYS A 227      58.650  42.220  83.280  1.00  0.00           H
ATOM   3656  CE  LYS A 227      60.300  43.320  84.120  1.00  0.00           C
ATOM   3657  HE1 LYS A 227      60.260  43.090  85.210  1.00  0.00           H
ATOM   3658  HE2 LYS A 227      60.630  44.380  84.020  1.00  0.00           H
ATOM   3659  NZ  LYS A 227      61.320  42.460  83.590  1.00  0.00           N
ATOM   3660  HZ1 LYS A 227      62.140  42.610  84.210  1.00  0.00           H
ATOM   3661  HZ2 LYS A 227      61.670  42.760  82.650  1.00  0.00           H
ATOM   3662  HZ3 LYS A 227      61.010  41.470  83.510  1.00  0.00           H
ATOM   3663  C   LYS A 227      55.890  45.230  80.860  1.00  0.00           C
ATOM   3664  O   LYS A 227      56.270  44.650  79.800  1.00  0.00           O
ATOM   3665  N   ARG A 228      54.680  45.890  80.990  1.00  0.00           N
ATOM   3666  HN  ARG A 228      54.500  46.300  81.880  1.00  0.00           H
ATOM   3667  CA  ARG A 228      53.760  46.020  79.930  1.00  0.00           C
ATOM   3668  HA  ARG A 228      53.680  45.080  79.380  1.00  0.00           H
ATOM   3669  CB  ARG A 228      52.480  46.680  80.320  1.00  0.00           C
ATOM   3670  HB1 ARG A 228      51.890  46.870  79.400  1.00  0.00           H
ATOM   3671  HB2 ARG A 228      52.640  47.630  80.870  1.00  0.00           H
ATOM   3672  CG  ARG A 228      51.630  45.840  81.380  1.00  0.00           C
ATOM   3673  HG1 ARG A 228      50.690  46.380  81.620  1.00  0.00           H
ATOM   3674  HG2 ARG A 228      52.200  45.850  82.330  1.00  0.00           H
ATOM   3675  CD  ARG A 228      51.280  44.450  80.990  1.00  0.00           C
ATOM   3676  HD1 ARG A 228      51.210  44.360  79.890  1.00  0.00           H
ATOM   3677  HD2 ARG A 228      50.310  44.100  81.410  1.00  0.00           H
ATOM   3678  NE  ARG A 228      52.390  43.500  81.450  1.00  0.00           N
ATOM   3679  HE  ARG A 228      52.780  43.550  82.360  1.00  0.00           H
ATOM   3680  CZ  ARG A 228      52.930  42.440  80.820  1.00  0.00           C
ATOM   3681  NH1 ARG A 228      52.740  42.140  79.590  1.00  0.00           N
ATOM   3682 HH11 ARG A 228      52.360  42.810  78.960  1.00  0.00           H
ATOM   3683 HH12 ARG A 228      52.940  41.180  79.360  1.00  0.00           H
ATOM   3684  NH2 ARG A 228      53.680  41.600  81.520  1.00  0.00           N
ATOM   3685 HH21 ARG A 228      53.500  41.640  82.510  1.00  0.00           H
ATOM   3686 HH22 ARG A 228      54.180  40.940  80.960  1.00  0.00           H
ATOM   3687  C   ARG A 228      54.270  46.790  78.780  1.00  0.00           C
ATOM   3688  O   ARG A 228      54.220  46.380  77.640  1.00  0.00           O
ATOM   3689  N   ALA A 229      54.940  47.920  79.050  1.00  0.00           N
ATOM   3690  HN  ALA A 229      55.100  48.120  80.010  1.00  0.00           H
ATOM   3691  CA  ALA A 229      55.540  48.710  77.990  1.00  0.00           C
ATOM   3692  HA  ALA A 229      54.780  48.820  77.240  1.00  0.00           H
ATOM   3693  CB  ALA A 229      56.150  50.050  78.570  1.00  0.00           C
ATOM   3694  HB1 ALA A 229      55.310  50.520  79.120  1.00  0.00           H
ATOM   3695  HB2 ALA A 229      56.330  50.700  77.680  1.00  0.00           H
ATOM   3696  HB3 ALA A 229      57.090  49.850  79.120  1.00  0.00           H
ATOM   3697  C   ALA A 229      56.660  48.000  77.180  1.00  0.00           C
ATOM   3698  O   ALA A 229      56.560  48.190  75.970  1.00  0.00           O
ATOM   3699  N   ILE A 230      57.660  47.350  77.710  1.00  0.00           N
ATOM   3700  HN  ILE A 230      57.620  47.230  78.690  1.00  0.00           H
ATOM   3701  CA  ILE A 230      58.710  46.620  76.940  1.00  0.00           C
ATOM   3702  HA  ILE A 230      59.150  47.260  76.180  1.00  0.00           H
ATOM   3703  CB  ILE A 230      59.900  46.180  77.750  1.00  0.00           C
ATOM   3704  HB  ILE A 230      59.420  45.460  78.450  1.00  0.00           H
ATOM   3705  CG2 ILE A 230      60.930  45.490  76.850  1.00  0.00           C
ATOM   3706 HG21 ILE A 230      61.810  45.250  77.480  1.00  0.00           H
ATOM   3707 HG22 ILE A 230      61.330  46.140  76.030  1.00  0.00           H
ATOM   3708 HG23 ILE A 230      60.450  44.550  76.480  1.00  0.00           H
ATOM   3709  CG1 ILE A 230      60.480  47.260  78.650  1.00  0.00           C
ATOM   3710 HG11 ILE A 230      59.660  47.940  78.910  1.00  0.00           H
ATOM   3711 HG12 ILE A 230      61.210  47.720  77.950  1.00  0.00           H
ATOM   3712  CD  ILE A 230      61.240  46.750  79.880  1.00  0.00           C
ATOM   3713  HD1 ILE A 230      61.670  47.550  80.510  1.00  0.00           H
ATOM   3714  HD2 ILE A 230      62.090  46.150  79.470  1.00  0.00           H
ATOM   3715  HD3 ILE A 230      60.660  45.950  80.390  1.00  0.00           H
ATOM   3716  C   ILE A 230      58.110  45.570  76.090  1.00  0.00           C
ATOM   3717  O   ILE A 230      58.370  45.440  74.880  1.00  0.00           O
ATOM   3718  N   THR A 231      57.070  44.840  76.610  1.00  0.00           N
ATOM   3719  HN  THR A 231      56.790  45.130  77.530  1.00  0.00           H
ATOM   3720  CA  THR A 231      56.220  43.930  75.900  1.00  0.00           C
ATOM   3721  HA  THR A 231      56.940  43.180  75.610  1.00  0.00           H
ATOM   3722  CB  THR A 231      55.060  43.200  76.650  1.00  0.00           C
ATOM   3723  HB  THR A 231      54.190  43.890  76.740  1.00  0.00           H
ATOM   3724  OG1 THR A 231      55.390  42.750  77.960  1.00  0.00           O
ATOM   3725  HG1 THR A 231      55.520  43.550  78.480  1.00  0.00           H
ATOM   3726  CG2 THR A 231      54.760  41.810  76.000  1.00  0.00           C
ATOM   3727 HG21 THR A 231      55.660  41.170  75.920  1.00  0.00           H
ATOM   3728 HG22 THR A 231      54.280  41.980  75.020  1.00  0.00           H
ATOM   3729 HG23 THR A 231      54.040  41.240  76.630  1.00  0.00           H
ATOM   3730  C   THR A 231      55.590  44.490  74.640  1.00  0.00           C
ATOM   3731  O   THR A 231      55.580  43.850  73.600  1.00  0.00           O
ATOM   3732  N   PHE A 232      55.040  45.800  74.750  1.00  0.00           N
ATOM   3733  HN  PHE A 232      55.030  46.270  75.630  1.00  0.00           H
ATOM   3734  CA  PHE A 232      54.410  46.430  73.570  1.00  0.00           C
ATOM   3735  HA  PHE A 232      53.660  45.810  73.110  1.00  0.00           H
ATOM   3736  CB  PHE A 232      53.520  47.670  74.060  1.00  0.00           C
ATOM   3737  HB1 PHE A 232      54.150  48.400  74.610  1.00  0.00           H
ATOM   3738  HB2 PHE A 232      52.880  47.220  74.850  1.00  0.00           H
ATOM   3739  CG  PHE A 232      52.650  48.230  72.980  1.00  0.00           C
ATOM   3740  CD1 PHE A 232      53.100  49.430  72.500  1.00  0.00           C
ATOM   3741  HD1 PHE A 232      54.000  49.880  72.890  1.00  0.00           H
ATOM   3742  CE1 PHE A 232      52.480  50.100  71.410  1.00  0.00           C
ATOM   3743  HE1 PHE A 232      52.900  50.990  70.960  1.00  0.00           H
ATOM   3744  CZ  PHE A 232      51.350  49.420  70.850  1.00  0.00           C
ATOM   3745  HZ  PHE A 232      50.870  49.900  70.010  1.00  0.00           H
ATOM   3746  CD2 PHE A 232      51.550  47.650  72.520  1.00  0.00           C
ATOM   3747  HD2 PHE A 232      51.060  46.760  72.920  1.00  0.00           H
ATOM   3748  CE2 PHE A 232      50.960  48.250  71.420  1.00  0.00           C
ATOM   3749  HE2 PHE A 232      50.030  47.780  71.100  1.00  0.00           H
ATOM   3750  C   PHE A 232      55.390  46.740  72.470  1.00  0.00           C
ATOM   3751  O   PHE A 232      55.130  46.450  71.300  1.00  0.00           O
ATOM   3752  N   ILE A 233      56.560  47.380  72.800  1.00  0.00           N
ATOM   3753  HN  ILE A 233      56.730  47.800  73.690  1.00  0.00           H
ATOM   3754  CA  ILE A 233      57.710  47.510  71.880  1.00  0.00           C
ATOM   3755  HA  ILE A 233      57.360  48.070  71.010  1.00  0.00           H
ATOM   3756  CB  ILE A 233      58.830  48.260  72.570  1.00  0.00           C
ATOM   3757  HB  ILE A 233      59.250  47.730  73.440  1.00  0.00           H
ATOM   3758  CG2 ILE A 233      59.930  48.350  71.460  1.00  0.00           C
ATOM   3759 HG21 ILE A 233      60.660  49.090  71.820  1.00  0.00           H
ATOM   3760 HG22 ILE A 233      59.460  48.740  70.520  1.00  0.00           H
ATOM   3761 HG23 ILE A 233      60.430  47.410  71.160  1.00  0.00           H
ATOM   3762  CG1 ILE A 233      58.380  49.640  73.120  1.00  0.00           C
ATOM   3763 HG11 ILE A 233      59.330  50.200  73.260  1.00  0.00           H
ATOM   3764 HG12 ILE A 233      57.910  49.550  74.130  1.00  0.00           H
ATOM   3765  CD  ILE A 233      57.390  50.350  72.200  1.00  0.00           C
ATOM   3766  HD1 ILE A 233      56.380  49.900  72.090  1.00  0.00           H
ATOM   3767  HD2 ILE A 233      57.920  50.720  71.290  1.00  0.00           H
ATOM   3768  HD3 ILE A 233      57.170  51.330  72.690  1.00  0.00           H
ATOM   3769  C   ILE A 233      58.140  46.180  71.280  1.00  0.00           C
ATOM   3770  O   ILE A 233      58.410  46.180  70.100  1.00  0.00           O
ATOM   3771  N   MET A 234      58.200  45.020  72.070  1.00  0.00           N
ATOM   3772  HN  MET A 234      57.910  44.990  73.020  1.00  0.00           H
ATOM   3773  CA  MET A 234      58.490  43.790  71.440  1.00  0.00           C
ATOM   3774  HA  MET A 234      59.280  44.070  70.760  1.00  0.00           H
ATOM   3775  CB  MET A 234      58.950  42.840  72.520  1.00  0.00           C
ATOM   3776  HB1 MET A 234      58.090  43.010  73.210  1.00  0.00           H
ATOM   3777  HB2 MET A 234      59.970  43.020  72.930  1.00  0.00           H
ATOM   3778  CG  MET A 234      58.980  41.390  72.000  1.00  0.00           C
ATOM   3779  HG1 MET A 234      59.330  41.430  70.950  1.00  0.00           H
ATOM   3780  HG2 MET A 234      57.930  41.040  71.980  1.00  0.00           H
ATOM   3781  SD  MET A 234      59.830  40.280  73.170  1.00  0.00           S
ATOM   3782  CE  MET A 234      58.720  40.610  74.620  1.00  0.00           C
ATOM   3783  HE1 MET A 234      58.930  41.630  75.010  1.00  0.00           H
ATOM   3784  HE2 MET A 234      58.960  39.920  75.460  1.00  0.00           H
ATOM   3785  HE3 MET A 234      57.650  40.540  74.330  1.00  0.00           H
ATOM   3786  C   MET A 234      57.440  43.250  70.480  1.00  0.00           C
ATOM   3787  O   MET A 234      57.770  42.940  69.340  1.00  0.00           O
ATOM   3788  N   VAL A 235      56.110  43.320  70.830  1.00  0.00           N
ATOM   3789  HN  VAL A 235      55.890  43.610  71.760  1.00  0.00           H
ATOM   3790  CA  VAL A 235      55.030  42.950  70.010  1.00  0.00           C
ATOM   3791  HA  VAL A 235      55.150  41.950  69.630  1.00  0.00           H
ATOM   3792  CB  VAL A 235      53.670  43.020  70.770  1.00  0.00           C
ATOM   3793  HB  VAL A 235      53.690  43.990  71.300  1.00  0.00           H
ATOM   3794  CG1 VAL A 235      52.440  43.010  69.790  1.00  0.00           C
ATOM   3795 HG11 VAL A 235      52.350  42.100  69.160  1.00  0.00           H
ATOM   3796 HG12 VAL A 235      52.450  43.950  69.190  1.00  0.00           H
ATOM   3797 HG13 VAL A 235      51.500  43.200  70.340  1.00  0.00           H
ATOM   3798  CG2 VAL A 235      53.510  41.840  71.780  1.00  0.00           C
ATOM   3799 HG21 VAL A 235      54.410  41.700  72.430  1.00  0.00           H
ATOM   3800 HG22 VAL A 235      53.450  40.930  71.150  1.00  0.00           H
ATOM   3801 HG23 VAL A 235      52.580  42.010  72.360  1.00  0.00           H
ATOM   3802  C   VAL A 235      54.890  43.810  68.740  1.00  0.00           C
ATOM   3803  O   VAL A 235      54.650  43.380  67.610  1.00  0.00           O
ATOM   3804  N   VAL A 236      55.070  45.120  68.850  1.00  0.00           N
ATOM   3805  HN  VAL A 236      55.330  45.490  69.730  1.00  0.00           H
ATOM   3806  CA  VAL A 236      55.090  46.060  67.690  1.00  0.00           C
ATOM   3807  HA  VAL A 236      54.160  45.860  67.180  1.00  0.00           H
ATOM   3808  CB  VAL A 236      55.050  47.520  68.050  1.00  0.00           C
ATOM   3809  HB  VAL A 236      55.470  47.670  69.070  1.00  0.00           H
ATOM   3810  CG1 VAL A 236      55.760  48.520  67.060  1.00  0.00           C
ATOM   3811 HG11 VAL A 236      56.830  48.250  67.030  1.00  0.00           H
ATOM   3812 HG12 VAL A 236      55.700  49.550  67.480  1.00  0.00           H
ATOM   3813 HG13 VAL A 236      55.330  48.420  66.050  1.00  0.00           H
ATOM   3814  CG2 VAL A 236      53.570  47.940  68.040  1.00  0.00           C
ATOM   3815 HG21 VAL A 236      53.060  47.690  67.090  1.00  0.00           H
ATOM   3816 HG22 VAL A 236      53.500  49.050  68.150  1.00  0.00           H
ATOM   3817 HG23 VAL A 236      53.030  47.430  68.870  1.00  0.00           H
ATOM   3818  C   VAL A 236      56.250  45.820  66.780  1.00  0.00           C
ATOM   3819  O   VAL A 236      56.040  45.790  65.580  1.00  0.00           O
ATOM   3820  N   ALA A 237      57.440  45.590  67.330  1.00  0.00           N
ATOM   3821  HN  ALA A 237      57.610  45.520  68.310  1.00  0.00           H
ATOM   3822  CA  ALA A 237      58.530  45.270  66.450  1.00  0.00           C
ATOM   3823  HA  ALA A 237      58.680  46.010  65.680  1.00  0.00           H
ATOM   3824  CB  ALA A 237      59.830  45.260  67.330  1.00  0.00           C
ATOM   3825  HB1 ALA A 237      60.600  44.640  66.830  1.00  0.00           H
ATOM   3826  HB2 ALA A 237      59.660  44.900  68.350  1.00  0.00           H
ATOM   3827  HB3 ALA A 237      60.150  46.290  67.620  1.00  0.00           H
ATOM   3828  C   ALA A 237      58.350  43.950  65.770  1.00  0.00           C
ATOM   3829  O   ALA A 237      58.660  43.850  64.590  1.00  0.00           O
ATOM   3830  N   ILE A 238      57.760  42.980  66.430  1.00  0.00           N
ATOM   3831  HN  ILE A 238      57.690  43.060  67.420  1.00  0.00           H
ATOM   3832  CA  ILE A 238      57.470  41.740  65.730  1.00  0.00           C
ATOM   3833  HA  ILE A 238      58.350  41.430  65.180  1.00  0.00           H
ATOM   3834  CB  ILE A 238      57.120  40.730  66.780  1.00  0.00           C
ATOM   3835  HB  ILE A 238      56.530  41.230  67.590  1.00  0.00           H
ATOM   3836  CG2 ILE A 238      56.440  39.530  66.030  1.00  0.00           C
ATOM   3837 HG21 ILE A 238      55.430  39.910  65.780  1.00  0.00           H
ATOM   3838 HG22 ILE A 238      56.310  38.590  66.610  1.00  0.00           H
ATOM   3839 HG23 ILE A 238      56.900  39.200  65.080  1.00  0.00           H
ATOM   3840  CG1 ILE A 238      58.360  40.210  67.620  1.00  0.00           C
ATOM   3841 HG11 ILE A 238      58.990  41.030  68.020  1.00  0.00           H
ATOM   3842 HG12 ILE A 238      58.980  39.470  67.070  1.00  0.00           H
ATOM   3843  CD  ILE A 238      58.000  39.520  69.010  1.00  0.00           C
ATOM   3844  HD1 ILE A 238      58.960  39.090  69.370  1.00  0.00           H
ATOM   3845  HD2 ILE A 238      57.380  38.630  68.740  1.00  0.00           H
ATOM   3846  HD3 ILE A 238      57.610  40.240  69.760  1.00  0.00           H
ATOM   3847  C   ILE A 238      56.490  41.970  64.550  1.00  0.00           C
ATOM   3848  O   ILE A 238      56.710  41.570  63.400  1.00  0.00           O
ATOM   3849  N   VAL A 239      55.380  42.680  64.800  1.00  0.00           N
ATOM   3850  HN  VAL A 239      55.330  43.060  65.730  1.00  0.00           H
ATOM   3851  CA  VAL A 239      54.360  43.030  63.820  1.00  0.00           C
ATOM   3852  HA  VAL A 239      53.990  42.110  63.380  1.00  0.00           H
ATOM   3853  CB  VAL A 239      53.170  43.830  64.400  1.00  0.00           C
ATOM   3854  HB  VAL A 239      53.460  44.720  65.000  1.00  0.00           H
ATOM   3855  CG1 VAL A 239      52.240  44.200  63.320  1.00  0.00           C
ATOM   3856 HG11 VAL A 239      51.320  44.590  63.800  1.00  0.00           H
ATOM   3857 HG12 VAL A 239      51.880  43.290  62.780  1.00  0.00           H
ATOM   3858 HG13 VAL A 239      52.630  44.880  62.540  1.00  0.00           H
ATOM   3859  CG2 VAL A 239      52.520  42.900  65.420  1.00  0.00           C
ATOM   3860 HG21 VAL A 239      53.280  42.590  66.170  1.00  0.00           H
ATOM   3861 HG22 VAL A 239      52.160  42.010  64.880  1.00  0.00           H
ATOM   3862 HG23 VAL A 239      51.630  43.350  65.930  1.00  0.00           H
ATOM   3863  C   VAL A 239      54.900  43.730  62.490  1.00  0.00           C
ATOM   3864  O   VAL A 239      54.630  43.360  61.310  1.00  0.00           O
ATOM   3865  N   PHE A 240      55.870  44.720  62.740  1.00  0.00           N
ATOM   3866  HN  PHE A 240      56.070  45.050  63.650  1.00  0.00           H
ATOM   3867  CA  PHE A 240      56.680  45.390  61.720  1.00  0.00           C
ATOM   3868  HA  PHE A 240      55.990  45.880  61.050  1.00  0.00           H
ATOM   3869  CB  PHE A 240      57.590  46.390  62.350  1.00  0.00           C
ATOM   3870  HB1 PHE A 240      58.570  46.440  61.810  1.00  0.00           H
ATOM   3871  HB2 PHE A 240      57.870  46.150  63.390  1.00  0.00           H
ATOM   3872  CG  PHE A 240      56.960  47.760  62.350  1.00  0.00           C
ATOM   3873  CD1 PHE A 240      55.980  48.160  63.250  1.00  0.00           C
ATOM   3874  HD1 PHE A 240      55.470  47.490  63.930  1.00  0.00           H
ATOM   3875  CE1 PHE A 240      55.470  49.450  63.210  1.00  0.00           C
ATOM   3876  HE1 PHE A 240      54.630  49.610  63.870  1.00  0.00           H
ATOM   3877  CZ  PHE A 240      56.000  50.440  62.430  1.00  0.00           C
ATOM   3878  HZ  PHE A 240      55.660  51.470  62.460  1.00  0.00           H
ATOM   3879  CD2 PHE A 240      57.550  48.720  61.490  1.00  0.00           C
ATOM   3880  HD2 PHE A 240      58.350  48.440  60.830  1.00  0.00           H
ATOM   3881  CE2 PHE A 240      57.060  50.060  61.550  1.00  0.00           C
ATOM   3882  HE2 PHE A 240      57.490  50.740  60.820  1.00  0.00           H
ATOM   3883  C   PHE A 240      57.440  44.410  60.820  1.00  0.00           C
ATOM   3884  O   PHE A 240      57.430  44.510  59.610  1.00  0.00           O
ATOM   3885  N   VAL A 241      58.100  43.390  61.420  1.00  0.00           N
ATOM   3886  HN  VAL A 241      58.000  43.320  62.400  1.00  0.00           H
ATOM   3887  CA  VAL A 241      58.910  42.320  60.800  1.00  0.00           C
ATOM   3888  HA  VAL A 241      59.610  42.770  60.100  1.00  0.00           H
ATOM   3889  CB  VAL A 241      59.770  41.540  61.930  1.00  0.00           C
ATOM   3890  HB  VAL A 241      59.180  41.260  62.840  1.00  0.00           H
ATOM   3891  CG1 VAL A 241      60.550  40.350  61.260  1.00  0.00           C
ATOM   3892 HG11 VAL A 241      59.890  39.500  60.970  1.00  0.00           H
ATOM   3893 HG12 VAL A 241      61.250  39.910  62.010  1.00  0.00           H
ATOM   3894 HG13 VAL A 241      61.300  40.760  60.560  1.00  0.00           H
ATOM   3895  CG2 VAL A 241      60.810  42.580  62.480  1.00  0.00           C
ATOM   3896 HG21 VAL A 241      61.370  42.130  63.330  1.00  0.00           H
ATOM   3897 HG22 VAL A 241      60.320  43.430  63.000  1.00  0.00           H
ATOM   3898 HG23 VAL A 241      61.430  43.030  61.680  1.00  0.00           H
ATOM   3899  C   VAL A 241      58.170  41.380  59.920  1.00  0.00           C
ATOM   3900  O   VAL A 241      58.460  41.080  58.760  1.00  0.00           O
ATOM   3901  N   ILE A 242      57.030  40.930  60.480  1.00  0.00           N
ATOM   3902  HN  ILE A 242      56.800  41.150  61.430  1.00  0.00           H
ATOM   3903  CA  ILE A 242      56.110  40.060  59.690  1.00  0.00           C
ATOM   3904  HA  ILE A 242      56.710  39.250  59.300  1.00  0.00           H
ATOM   3905  CB  ILE A 242      54.990  39.440  60.670  1.00  0.00           C
ATOM   3906  HB  ILE A 242      54.560  40.320  61.190  1.00  0.00           H
ATOM   3907  CG2 ILE A 242      53.980  38.550  59.820  1.00  0.00           C
ATOM   3908 HG21 ILE A 242      54.550  37.900  59.110  1.00  0.00           H
ATOM   3909 HG22 ILE A 242      53.380  39.320  59.290  1.00  0.00           H
ATOM   3910 HG23 ILE A 242      53.340  38.010  60.550  1.00  0.00           H
ATOM   3911  CG1 ILE A 242      55.640  38.530  61.770  1.00  0.00           C
ATOM   3912 HG11 ILE A 242      56.550  39.060  62.110  1.00  0.00           H
ATOM   3913 HG12 ILE A 242      55.930  37.540  61.370  1.00  0.00           H
ATOM   3914  CD  ILE A 242      54.770  38.450  63.050  1.00  0.00           C
ATOM   3915  HD1 ILE A 242      54.680  39.480  63.430  1.00  0.00           H
ATOM   3916  HD2 ILE A 242      55.220  37.730  63.770  1.00  0.00           H
ATOM   3917  HD3 ILE A 242      53.740  38.060  62.820  1.00  0.00           H
ATOM   3918  C   ILE A 242      55.470  40.830  58.460  1.00  0.00           C
ATOM   3919  O   ILE A 242      55.370  40.230  57.370  1.00  0.00           O
ATOM   3920  N   CYS A 243      55.110  42.080  58.630  1.00  0.00           N
ATOM   3921  HN  CYS A 243      55.310  42.500  59.510  1.00  0.00           H
ATOM   3922  CA  CYS A 243      54.140  42.750  57.790  1.00  0.00           C
ATOM   3923  HA  CYS A 243      53.860  42.020  57.060  1.00  0.00           H
ATOM   3924  CB  CYS A 243      52.870  43.330  58.500  1.00  0.00           C
ATOM   3925  HB1 CYS A 243      52.630  42.540  59.240  1.00  0.00           H
ATOM   3926  HB2 CYS A 243      52.070  43.510  57.770  1.00  0.00           H
ATOM   3927  SG  CYS A 243      52.920  44.780  59.470  1.00  0.00           S
ATOM   3928  HG1 CYS A 243      54.120  44.660  60.020  1.00  0.00           H
ATOM   3929  C   CYS A 243      54.760  43.860  56.920  1.00  0.00           C
ATOM   3930  O   CYS A 243      54.600  43.790  55.680  1.00  0.00           O
ATOM   3931  N   PHE A 244      55.570  44.880  57.400  1.00  0.00           N
ATOM   3932  HN  PHE A 244      55.810  44.900  58.370  1.00  0.00           H
ATOM   3933  CA  PHE A 244      56.210  45.970  56.730  1.00  0.00           C
ATOM   3934  HA  PHE A 244      55.630  46.310  55.880  1.00  0.00           H
ATOM   3935  CB  PHE A 244      56.330  47.220  57.660  1.00  0.00           C
ATOM   3936  HB1 PHE A 244      56.740  48.080  57.080  1.00  0.00           H
ATOM   3937  HB2 PHE A 244      56.920  47.050  58.590  1.00  0.00           H
ATOM   3938  CG  PHE A 244      55.000  47.730  58.110  1.00  0.00           C
ATOM   3939  CD1 PHE A 244      54.790  48.140  59.400  1.00  0.00           C
ATOM   3940  HD1 PHE A 244      55.530  47.930  60.150  1.00  0.00           H
ATOM   3941  CE1 PHE A 244      53.700  48.760  59.870  1.00  0.00           C
ATOM   3942  HE1 PHE A 244      53.510  49.010  60.910  1.00  0.00           H
ATOM   3943  CZ  PHE A 244      52.780  49.120  58.880  1.00  0.00           C
ATOM   3944  HZ  PHE A 244      51.930  49.710  59.180  1.00  0.00           H
ATOM   3945  CD2 PHE A 244      54.010  48.090  57.130  1.00  0.00           C
ATOM   3946  HD2 PHE A 244      54.190  47.900  56.080  1.00  0.00           H
ATOM   3947  CE2 PHE A 244      52.880  48.790  57.540  1.00  0.00           C
ATOM   3948  HE2 PHE A 244      52.120  49.160  56.860  1.00  0.00           H
ATOM   3949  C   PHE A 244      57.590  45.710  56.110  1.00  0.00           C
ATOM   3950  O   PHE A 244      57.880  46.300  55.060  1.00  0.00           O
ATOM   3951  N   LEU A 245      58.300  44.690  56.650  1.00  0.00           N
ATOM   3952  HN  LEU A 245      58.080  44.340  57.560  1.00  0.00           H
ATOM   3953  CA  LEU A 245      59.530  44.220  56.130  1.00  0.00           C
ATOM   3954  HA  LEU A 245      60.020  45.130  55.830  1.00  0.00           H
ATOM   3955  CB  LEU A 245      60.440  43.450  57.190  1.00  0.00           C
ATOM   3956  HB1 LEU A 245      59.870  42.530  57.420  1.00  0.00           H
ATOM   3957  HB2 LEU A 245      60.520  44.160  58.040  1.00  0.00           H
ATOM   3958  CG  LEU A 245      61.900  43.020  56.770  1.00  0.00           C
ATOM   3959  HG  LEU A 245      61.820  42.600  55.740  1.00  0.00           H
ATOM   3960  CD1 LEU A 245      62.860  44.240  56.740  1.00  0.00           C
ATOM   3961 HD11 LEU A 245      62.860  44.700  57.750  1.00  0.00           H
ATOM   3962 HD12 LEU A 245      62.510  44.940  55.960  1.00  0.00           H
ATOM   3963 HD13 LEU A 245      63.890  43.900  56.470  1.00  0.00           H
ATOM   3964  CD2 LEU A 245      62.430  41.950  57.740  1.00  0.00           C
ATOM   3965 HD21 LEU A 245      62.450  42.290  58.800  1.00  0.00           H
ATOM   3966 HD22 LEU A 245      63.410  41.530  57.460  1.00  0.00           H
ATOM   3967 HD23 LEU A 245      61.650  41.160  57.800  1.00  0.00           H
ATOM   3968  C   LEU A 245      59.470  43.470  54.790  1.00  0.00           C
ATOM   3969  O   LEU A 245      60.280  43.790  53.880  1.00  0.00           O
ATOM   3970  N   PRO A 246      58.570  42.480  54.470  1.00  0.00           N
ATOM   3971  CD  PRO A 246      57.780  41.850  55.510  1.00  0.00           C
ATOM   3972  HD1 PRO A 246      56.740  42.250  55.400  1.00  0.00           H
ATOM   3973  HD2 PRO A 246      58.060  41.980  56.570  1.00  0.00           H
ATOM   3974  CA  PRO A 246      58.850  41.530  53.340  1.00  0.00           C
ATOM   3975  HA  PRO A 246      59.870  41.180  53.390  1.00  0.00           H
ATOM   3976  CB  PRO A 246      57.950  40.340  53.640  1.00  0.00           C
ATOM   3977  HB1 PRO A 246      58.440  39.410  53.280  1.00  0.00           H
ATOM   3978  HB2 PRO A 246      57.010  40.550  53.090  1.00  0.00           H
ATOM   3979  CG  PRO A 246      57.740  40.310  55.130  1.00  0.00           C
ATOM   3980  HG1 PRO A 246      56.730  39.870  55.310  1.00  0.00           H
ATOM   3981  HG2 PRO A 246      58.600  39.820  55.630  1.00  0.00           H
ATOM   3982  C   PRO A 246      58.710  42.150  51.940  1.00  0.00           C
ATOM   3983  O   PRO A 246      59.390  41.750  50.990  1.00  0.00           O
ATOM   3984  N   SER A 247      57.800  43.150  51.750  1.00  0.00           N
ATOM   3985  HN  SER A 247      57.170  43.300  52.510  1.00  0.00           H
ATOM   3986  CA  SER A 247      57.620  43.850  50.480  1.00  0.00           C
ATOM   3987  HA  SER A 247      57.520  43.060  49.760  1.00  0.00           H
ATOM   3988  CB  SER A 247      56.430  44.850  50.480  1.00  0.00           C
ATOM   3989  HB1 SER A 247      55.580  44.160  50.590  1.00  0.00           H
ATOM   3990  HB2 SER A 247      56.340  45.570  49.650  1.00  0.00           H
ATOM   3991  OG  SER A 247      56.220  45.550  51.730  1.00  0.00           O
ATOM   3992  HG1 SER A 247      56.110  44.870  52.390  1.00  0.00           H
ATOM   3993  C   SER A 247      58.790  44.730  50.030  1.00  0.00           C
ATOM   3994  O   SER A 247      59.170  44.770  48.870  1.00  0.00           O
ATOM   3995  N   VAL A 248      59.390  45.350  51.100  1.00  0.00           N
ATOM   3996  HN  VAL A 248      59.000  45.230  52.010  1.00  0.00           H
ATOM   3997  CA  VAL A 248      60.650  46.080  51.040  1.00  0.00           C
ATOM   3998  HA  VAL A 248      60.620  46.910  50.340  1.00  0.00           H
ATOM   3999  CB  VAL A 248      61.070  46.690  52.420  1.00  0.00           C
ATOM   4000  HB  VAL A 248      60.920  45.880  53.180  1.00  0.00           H
ATOM   4001  CG1 VAL A 248      62.530  47.210  52.470  1.00  0.00           C
ATOM   4002 HG11 VAL A 248      63.280  46.510  52.060  1.00  0.00           H
ATOM   4003 HG12 VAL A 248      62.750  47.240  53.560  1.00  0.00           H
ATOM   4004 HG13 VAL A 248      62.740  48.250  52.130  1.00  0.00           H
ATOM   4005  CG2 VAL A 248      59.890  47.670  52.740  1.00  0.00           C
ATOM   4006 HG21 VAL A 248      58.880  47.300  52.960  1.00  0.00           H
ATOM   4007 HG22 VAL A 248      59.760  48.540  52.050  1.00  0.00           H
ATOM   4008 HG23 VAL A 248      60.080  48.110  53.750  1.00  0.00           H
ATOM   4009  C   VAL A 248      61.700  45.210  50.380  1.00  0.00           C
ATOM   4010  O   VAL A 248      62.450  45.670  49.520  1.00  0.00           O
ATOM   4011  N   VAL A 249      61.830  43.930  50.810  1.00  0.00           N
ATOM   4012  HN  VAL A 249      61.180  43.530  51.460  1.00  0.00           H
ATOM   4013  CA  VAL A 249      62.810  43.010  50.260  1.00  0.00           C
ATOM   4014  HA  VAL A 249      63.770  43.480  50.330  1.00  0.00           H
ATOM   4015  CB  VAL A 249      62.870  41.760  51.100  1.00  0.00           C
ATOM   4016  HB  VAL A 249      61.840  41.390  51.280  1.00  0.00           H
ATOM   4017  CG1 VAL A 249      63.680  40.590  50.410  1.00  0.00           C
ATOM   4018 HG11 VAL A 249      63.080  40.030  49.630  1.00  0.00           H
ATOM   4019 HG12 VAL A 249      63.970  39.810  51.140  1.00  0.00           H
ATOM   4020 HG13 VAL A 249      64.580  40.940  49.860  1.00  0.00           H
ATOM   4021  CG2 VAL A 249      63.300  42.080  52.500  1.00  0.00           C
ATOM   4022 HG21 VAL A 249      63.450  41.200  53.170  1.00  0.00           H
ATOM   4023 HG22 VAL A 249      62.530  42.740  52.950  1.00  0.00           H
ATOM   4024 HG23 VAL A 249      64.260  42.630  52.440  1.00  0.00           H
ATOM   4025  C   VAL A 249      62.490  42.730  48.770  1.00  0.00           C
ATOM   4026  O   VAL A 249      63.400  42.690  47.920  1.00  0.00           O
ATOM   4027  N   VAL A 250      61.210  42.440  48.440  1.00  0.00           N
ATOM   4028  HN  VAL A 250      60.570  42.490  49.200  1.00  0.00           H
ATOM   4029  CA  VAL A 250      60.770  42.080  47.090  1.00  0.00           C
ATOM   4030  HA  VAL A 250      61.320  41.170  46.920  1.00  0.00           H
ATOM   4031  CB  VAL A 250      59.360  41.520  47.250  1.00  0.00           C
ATOM   4032  HB  VAL A 250      58.690  42.300  47.640  1.00  0.00           H
ATOM   4033  CG1 VAL A 250      58.940  40.990  45.930  1.00  0.00           C
ATOM   4034 HG11 VAL A 250      57.910  40.570  45.940  1.00  0.00           H
ATOM   4035 HG12 VAL A 250      59.670  40.250  45.550  1.00  0.00           H
ATOM   4036 HG13 VAL A 250      58.780  41.860  45.250  1.00  0.00           H
ATOM   4037  CG2 VAL A 250      59.410  40.200  48.020  1.00  0.00           C
ATOM   4038 HG21 VAL A 250      60.190  39.570  47.560  1.00  0.00           H
ATOM   4039 HG22 VAL A 250      58.490  39.570  47.930  1.00  0.00           H
ATOM   4040 HG23 VAL A 250      59.600  40.300  49.100  1.00  0.00           H
ATOM   4041  C   VAL A 250      60.990  43.200  46.070  1.00  0.00           C
ATOM   4042  O   VAL A 250      61.460  42.960  44.970  1.00  0.00           O
ATOM   4043  N   ARG A 251      60.610  44.520  46.350  1.00  0.00           N
ATOM   4044  HN  ARG A 251      60.230  44.660  47.270  1.00  0.00           H
ATOM   4045  CA  ARG A 251      60.910  45.710  45.580  1.00  0.00           C
ATOM   4046  HA  ARG A 251      60.410  45.580  44.620  1.00  0.00           H
ATOM   4047  CB  ARG A 251      60.230  47.000  46.220  1.00  0.00           C
ATOM   4048  HB1 ARG A 251      60.560  47.120  47.280  1.00  0.00           H
ATOM   4049  HB2 ARG A 251      59.140  46.810  46.270  1.00  0.00           H
ATOM   4050  CG  ARG A 251      60.460  48.280  45.510  1.00  0.00           C
ATOM   4051  HG1 ARG A 251      61.570  48.410  45.550  1.00  0.00           H
ATOM   4052  HG2 ARG A 251      60.000  48.980  46.230  1.00  0.00           H
ATOM   4053  CD  ARG A 251      60.070  48.460  44.080  1.00  0.00           C
ATOM   4054  HD1 ARG A 251      60.520  47.620  43.520  1.00  0.00           H
ATOM   4055  HD2 ARG A 251      60.500  49.370  43.630  1.00  0.00           H
ATOM   4056  NE  ARG A 251      58.610  48.530  43.990  1.00  0.00           N
ATOM   4057  HE  ARG A 251      58.060  49.090  44.600  1.00  0.00           H
ATOM   4058  CZ  ARG A 251      58.010  47.770  43.100  1.00  0.00           C
ATOM   4059  NH1 ARG A 251      58.610  47.330  41.990  1.00  0.00           N
ATOM   4060 HH11 ARG A 251      59.460  47.770  41.740  1.00  0.00           H
ATOM   4061 HH12 ARG A 251      58.070  46.910  41.260  1.00  0.00           H
ATOM   4062  NH2 ARG A 251      56.730  47.540  43.130  1.00  0.00           N
ATOM   4063 HH21 ARG A 251      56.160  47.830  43.890  1.00  0.00           H
ATOM   4064 HH22 ARG A 251      56.500  46.780  42.520  1.00  0.00           H
ATOM   4065  C   ARG A 251      62.370  45.950  45.440  1.00  0.00           C
ATOM   4066  O   ARG A 251      62.770  46.110  44.270  1.00  0.00           O
ATOM   4067  N   ILE A 252      63.200  45.900  46.540  1.00  0.00           N
ATOM   4068  HN  ILE A 252      62.880  45.790  47.470  1.00  0.00           H
ATOM   4069  CA  ILE A 252      64.680  45.910  46.490  1.00  0.00           C
ATOM   4070  HA  ILE A 252      65.010  46.790  45.950  1.00  0.00           H
ATOM   4071  CB  ILE A 252      65.440  45.870  47.810  1.00  0.00           C
ATOM   4072  HB  ILE A 252      64.990  45.050  48.430  1.00  0.00           H
ATOM   4073  CG2 ILE A 252      66.920  45.440  47.580  1.00  0.00           C
ATOM   4074 HG21 ILE A 252      67.600  45.490  48.460  1.00  0.00           H
ATOM   4075 HG22 ILE A 252      67.250  46.130  46.780  1.00  0.00           H
ATOM   4076 HG23 ILE A 252      66.970  44.390  47.230  1.00  0.00           H
ATOM   4077  CG1 ILE A 252      65.320  47.180  48.560  1.00  0.00           C
ATOM   4078 HG11 ILE A 252      64.350  47.660  48.330  1.00  0.00           H
ATOM   4079 HG12 ILE A 252      66.090  47.870  48.150  1.00  0.00           H
ATOM   4080  CD  ILE A 252      65.450  47.110  50.120  1.00  0.00           C
ATOM   4081  HD1 ILE A 252      65.080  48.060  50.560  1.00  0.00           H
ATOM   4082  HD2 ILE A 252      66.500  46.870  50.360  1.00  0.00           H
ATOM   4083  HD3 ILE A 252      64.790  46.340  50.580  1.00  0.00           H
ATOM   4084  C   ILE A 252      65.190  44.840  45.530  1.00  0.00           C
ATOM   4085  O   ILE A 252      65.990  45.210  44.700  1.00  0.00           O
ATOM   4086  N   ARG A 253      64.700  43.650  45.610  1.00  0.00           N
ATOM   4087  HN  ARG A 253      63.970  43.510  46.270  1.00  0.00           H
ATOM   4088  CA  ARG A 253      65.070  42.560  44.660  1.00  0.00           C
ATOM   4089  HA  ARG A 253      66.140  42.420  44.790  1.00  0.00           H
ATOM   4090  CB  ARG A 253      64.350  41.250  45.140  1.00  0.00           C
ATOM   4091  HB1 ARG A 253      63.270  41.460  45.260  1.00  0.00           H
ATOM   4092  HB2 ARG A 253      64.730  41.050  46.160  1.00  0.00           H
ATOM   4093  CG  ARG A 253      64.440  39.950  44.320  1.00  0.00           C
ATOM   4094  HG1 ARG A 253      63.910  40.050  43.350  1.00  0.00           H
ATOM   4095  HG2 ARG A 253      63.740  39.210  44.780  1.00  0.00           H
ATOM   4096  CD  ARG A 253      65.860  39.360  44.380  1.00  0.00           C
ATOM   4097  HD1 ARG A 253      66.170  39.180  45.440  1.00  0.00           H
ATOM   4098  HD2 ARG A 253      66.590  40.020  43.870  1.00  0.00           H
ATOM   4099  NE  ARG A 253      65.800  38.070  43.730  1.00  0.00           N
ATOM   4100  HE  ARG A 253      64.930  37.680  43.420  1.00  0.00           H
ATOM   4101  CZ  ARG A 253      66.840  37.240  43.530  1.00  0.00           C
ATOM   4102  NH1 ARG A 253      68.070  37.650  43.850  1.00  0.00           N
ATOM   4103 HH11 ARG A 253      68.170  38.580  44.230  1.00  0.00           H
ATOM   4104 HH12 ARG A 253      68.850  37.020  43.880  1.00  0.00           H
ATOM   4105  NH2 ARG A 253      66.580  36.050  43.010  1.00  0.00           N
ATOM   4106 HH21 ARG A 253      65.640  35.860  42.720  1.00  0.00           H
ATOM   4107 HH22 ARG A 253      67.330  35.390  43.000  1.00  0.00           H
ATOM   4108  C   ARG A 253      64.590  42.780  43.250  1.00  0.00           C
ATOM   4109  O   ARG A 253      65.300  42.400  42.320  1.00  0.00           O
ATOM   4110  N   ILE A 254      63.410  43.340  43.080  1.00  0.00           N
ATOM   4111  HN  ILE A 254      62.850  43.490  43.900  1.00  0.00           H
ATOM   4112  CA  ILE A 254      63.060  43.890  41.740  1.00  0.00           C
ATOM   4113  HA  ILE A 254      63.090  43.140  40.970  1.00  0.00           H
ATOM   4114  CB  ILE A 254      61.700  44.530  41.630  1.00  0.00           C
ATOM   4115  HB  ILE A 254      61.590  45.240  42.480  1.00  0.00           H
ATOM   4116  CG2 ILE A 254      61.420  45.440  40.440  1.00  0.00           C
ATOM   4117 HG21 ILE A 254      60.460  46.010  40.540  1.00  0.00           H
ATOM   4118 HG22 ILE A 254      61.360  44.830  39.520  1.00  0.00           H
ATOM   4119 HG23 ILE A 254      62.230  46.150  40.200  1.00  0.00           H
ATOM   4120  CG1 ILE A 254      60.630  43.390  41.720  1.00  0.00           C
ATOM   4121 HG11 ILE A 254      60.910  42.640  42.480  1.00  0.00           H
ATOM   4122 HG12 ILE A 254      60.550  42.880  40.740  1.00  0.00           H
ATOM   4123  CD  ILE A 254      59.290  43.910  42.290  1.00  0.00           C
ATOM   4124  HD1 ILE A 254      59.510  44.420  43.250  1.00  0.00           H
ATOM   4125  HD2 ILE A 254      58.570  43.050  42.400  1.00  0.00           H
ATOM   4126  HD3 ILE A 254      58.820  44.610  41.570  1.00  0.00           H
ATOM   4127  C   ILE A 254      64.090  44.940  41.310  1.00  0.00           C
ATOM   4128  O   ILE A 254      64.640  44.820  40.220  1.00  0.00           O
ATOM   4129  N   PHE A 255      64.480  45.940  42.070  1.00  0.00           N
ATOM   4130  HN  PHE A 255      64.090  46.090  42.980  1.00  0.00           H
ATOM   4131  CA  PHE A 255      65.590  46.830  41.710  1.00  0.00           C
ATOM   4132  HA  PHE A 255      65.320  47.410  40.840  1.00  0.00           H
ATOM   4133  CB  PHE A 255      65.760  47.930  42.850  1.00  0.00           C
ATOM   4134  HB1 PHE A 255      66.730  48.460  42.710  1.00  0.00           H
ATOM   4135  HB2 PHE A 255      65.830  47.490  43.880  1.00  0.00           H
ATOM   4136  CG  PHE A 255      64.670  49.080  42.770  1.00  0.00           C
ATOM   4137  CD1 PHE A 255      63.880  49.420  43.900  1.00  0.00           C
ATOM   4138  HD1 PHE A 255      63.880  48.810  44.790  1.00  0.00           H
ATOM   4139  CE1 PHE A 255      62.930  50.400  43.850  1.00  0.00           C
ATOM   4140  HE1 PHE A 255      62.280  50.500  44.710  1.00  0.00           H
ATOM   4141  CZ  PHE A 255      62.820  51.130  42.660  1.00  0.00           C
ATOM   4142  HZ  PHE A 255      62.260  52.060  42.660  1.00  0.00           H
ATOM   4143  CD2 PHE A 255      64.610  49.860  41.610  1.00  0.00           C
ATOM   4144  HD2 PHE A 255      65.200  49.590  40.750  1.00  0.00           H
ATOM   4145  CE2 PHE A 255      63.590  50.790  41.560  1.00  0.00           C
ATOM   4146  HE2 PHE A 255      63.470  51.390  40.670  1.00  0.00           H
ATOM   4147  C   PHE A 255      66.930  46.200  41.410  1.00  0.00           C
ATOM   4148  O   PHE A 255      67.670  46.590  40.540  1.00  0.00           O
ATOM   4149  N   TRP A 256      67.290  45.050  42.070  1.00  0.00           N
ATOM   4150  HN  TRP A 256      66.730  44.710  42.820  1.00  0.00           H
ATOM   4151  CA  TRP A 256      68.400  44.250  41.750  1.00  0.00           C
ATOM   4152  HA  TRP A 256      69.290  44.860  41.710  1.00  0.00           H
ATOM   4153  CB  TRP A 256      68.600  43.230  42.860  1.00  0.00           C
ATOM   4154  HB1 TRP A 256      67.610  42.810  43.160  1.00  0.00           H
ATOM   4155  HB2 TRP A 256      69.060  43.640  43.770  1.00  0.00           H
ATOM   4156  CG  TRP A 256      69.370  42.010  42.540  1.00  0.00           C
ATOM   4157  CD1 TRP A 256      69.000  40.730  42.190  1.00  0.00           C
ATOM   4158  HD1 TRP A 256      67.990  40.390  42.050  1.00  0.00           H
ATOM   4159  NE1 TRP A 256      70.090  40.060  41.740  1.00  0.00           N
ATOM   4160  HE1 TRP A 256      70.210  39.110  41.540  1.00  0.00           H
ATOM   4161  CE2 TRP A 256      71.200  40.830  41.970  1.00  0.00           C
ATOM   4162  CD2 TRP A 256      70.790  42.060  42.400  1.00  0.00           C
ATOM   4163  CE3 TRP A 256      71.790  43.040  42.600  1.00  0.00           C
ATOM   4164  HE3 TRP A 256      71.510  44.010  43.000  1.00  0.00           H
ATOM   4165  CZ3 TRP A 256      73.090  42.730  42.310  1.00  0.00           C
ATOM   4166  HZ3 TRP A 256      73.860  43.460  42.470  1.00  0.00           H
ATOM   4167  CZ2 TRP A 256      72.480  40.510  41.660  1.00  0.00           C
ATOM   4168  HZ2 TRP A 256      72.590  39.540  41.210  1.00  0.00           H
ATOM   4169  CH2 TRP A 256      73.420  41.510  41.700  1.00  0.00           C
ATOM   4170  HH2 TRP A 256      74.440  41.200  41.510  1.00  0.00           H
ATOM   4171  C   TRP A 256      68.230  43.630  40.340  1.00  0.00           C
ATOM   4172  O   TRP A 256      69.120  43.640  39.460  1.00  0.00           O
ATOM   4173  N   LEU A 257      67.120  42.990  40.000  1.00  0.00           N
ATOM   4174  HN  LEU A 257      66.370  42.850  40.640  1.00  0.00           H
ATOM   4175  CA  LEU A 257      66.810  42.510  38.680  1.00  0.00           C
ATOM   4176  HA  LEU A 257      67.620  41.830  38.460  1.00  0.00           H
ATOM   4177  CB  LEU A 257      65.380  41.790  38.640  1.00  0.00           C
ATOM   4178  HB1 LEU A 257      65.160  41.590  37.570  1.00  0.00           H
ATOM   4179  HB2 LEU A 257      64.710  42.550  39.080  1.00  0.00           H
ATOM   4180  CG  LEU A 257      65.300  40.490  39.500  1.00  0.00           C
ATOM   4181  HG  LEU A 257      65.800  40.730  40.470  1.00  0.00           H
ATOM   4182  CD1 LEU A 257      63.880  40.170  39.890  1.00  0.00           C
ATOM   4183 HD11 LEU A 257      63.440  41.060  40.380  1.00  0.00           H
ATOM   4184 HD12 LEU A 257      63.910  39.390  40.670  1.00  0.00           H
ATOM   4185 HD13 LEU A 257      63.260  39.850  39.040  1.00  0.00           H
ATOM   4186  CD2 LEU A 257      66.090  39.280  38.910  1.00  0.00           C
ATOM   4187 HD21 LEU A 257      65.730  38.280  39.210  1.00  0.00           H
ATOM   4188 HD22 LEU A 257      67.150  39.320  39.240  1.00  0.00           H
ATOM   4189 HD23 LEU A 257      66.130  39.430  37.800  1.00  0.00           H
ATOM   4190  C   LEU A 257      66.720  43.620  37.700  1.00  0.00           C
ATOM   4191  O   LEU A 257      67.180  43.390  36.580  1.00  0.00           O
ATOM   4192  N   LEU A 258      66.140  44.820  38.010  1.00  0.00           N
ATOM   4193  HN  LEU A 258      65.860  45.100  38.930  1.00  0.00           H
ATOM   4194  CA  LEU A 258      66.220  45.890  37.050  1.00  0.00           C
ATOM   4195  HA  LEU A 258      65.880  45.580  36.060  1.00  0.00           H
ATOM   4196  CB  LEU A 258      65.510  47.210  37.530  1.00  0.00           C
ATOM   4197  HB1 LEU A 258      65.840  48.090  36.920  1.00  0.00           H
ATOM   4198  HB2 LEU A 258      65.780  47.470  38.580  1.00  0.00           H
ATOM   4199  CG  LEU A 258      63.970  47.180  37.480  1.00  0.00           C
ATOM   4200  HG  LEU A 258      63.620  46.380  38.170  1.00  0.00           H
ATOM   4201  CD1 LEU A 258      63.340  48.470  37.990  1.00  0.00           C
ATOM   4202 HD11 LEU A 258      62.230  48.490  38.010  1.00  0.00           H
ATOM   4203 HD12 LEU A 258      63.580  49.210  37.200  1.00  0.00           H
ATOM   4204 HD13 LEU A 258      63.820  48.700  38.960  1.00  0.00           H
ATOM   4205  CD2 LEU A 258      63.460  46.820  36.050  1.00  0.00           C
ATOM   4206 HD21 LEU A 258      62.400  47.030  35.810  1.00  0.00           H
ATOM   4207 HD22 LEU A 258      63.630  45.730  35.900  1.00  0.00           H
ATOM   4208 HD23 LEU A 258      64.070  47.320  35.260  1.00  0.00           H
ATOM   4209  C   LEU A 258      67.660  46.250  36.780  1.00  0.00           C
ATOM   4210  O   LEU A 258      68.000  46.510  35.630  1.00  0.00           O
ATOM   4211  N   HSD A 259      68.460  46.220  37.860  1.00  0.00           N
ATOM   4212  HN  HSD A 259      68.130  46.240  38.800  1.00  0.00           H
ATOM   4213  CA  HSD A 259      69.870  46.420  37.700  1.00  0.00           C
ATOM   4214  HA  HSD A 259      70.030  47.380  37.220  1.00  0.00           H
ATOM   4215  CB  HSD A 259      70.660  46.620  38.990  1.00  0.00           C
ATOM   4216  HB1 HSD A 259      70.250  45.850  39.670  1.00  0.00           H
ATOM   4217  HB2 HSD A 259      70.470  47.600  39.480  1.00  0.00           H
ATOM   4218  ND1 HSD A 259      73.000  47.540  38.370  1.00  0.00           N
ATOM   4219  HD1 HSD A 259      72.710  48.310  37.810  1.00  0.00           H
ATOM   4220  CG  HSD A 259      72.140  46.530  38.910  1.00  0.00           C
ATOM   4221  CE1 HSD A 259      74.230  47.240  38.750  1.00  0.00           C
ATOM   4222  HE1 HSD A 259      75.070  47.920  38.610  1.00  0.00           H
ATOM   4223  NE2 HSD A 259      74.240  46.080  39.450  1.00  0.00           N
ATOM   4224  CD2 HSD A 259      72.950  45.660  39.540  1.00  0.00           C
ATOM   4225  HD2 HSD A 259      72.710  44.850  40.220  1.00  0.00           H
ATOM   4226  C   HSD A 259      70.560  45.320  36.850  1.00  0.00           C
ATOM   4227  O   HSD A 259      71.480  45.690  36.080  1.00  0.00           O
ATOM   4228  N   THR A 260      70.130  44.000  36.880  1.00  0.00           N
ATOM   4229  HN  THR A 260      69.480  43.650  37.540  1.00  0.00           H
ATOM   4230  CA  THR A 260      70.880  42.980  36.060  1.00  0.00           C
ATOM   4231  HA  THR A 260      71.800  43.430  35.710  1.00  0.00           H
ATOM   4232  CB  THR A 260      71.170  41.760  36.910  1.00  0.00           C
ATOM   4233  HB  THR A 260      71.580  40.900  36.330  1.00  0.00           H
ATOM   4234  OG1 THR A 260      69.970  41.210  37.500  1.00  0.00           O
ATOM   4235  HG1 THR A 260      70.370  40.490  37.990  1.00  0.00           H
ATOM   4236  CG2 THR A 260      72.090  42.070  38.050  1.00  0.00           C
ATOM   4237 HG21 THR A 260      73.020  42.510  37.620  1.00  0.00           H
ATOM   4238 HG22 THR A 260      72.320  41.170  38.630  1.00  0.00           H
ATOM   4239 HG23 THR A 260      71.740  42.850  38.770  1.00  0.00           H
ATOM   4240  C   THR A 260      70.220  42.690  34.780  1.00  0.00           C
ATOM   4241  O   THR A 260      70.780  42.000  33.950  1.00  0.00           O
ATOM   4242  N   SER A 261      69.100  43.310  34.500  1.00  0.00           N
ATOM   4243  HN  SER A 261      68.850  43.950  35.220  1.00  0.00           H
ATOM   4244  CA  SER A 261      68.150  43.210  33.420  1.00  0.00           C
ATOM   4245  HA  SER A 261      67.670  42.240  33.490  1.00  0.00           H
ATOM   4246  CB  SER A 261      67.030  44.300  33.480  1.00  0.00           C
ATOM   4247  HB1 SER A 261      67.590  45.260  33.510  1.00  0.00           H
ATOM   4248  HB2 SER A 261      66.460  44.160  34.420  1.00  0.00           H
ATOM   4249  OG  SER A 261      66.060  44.310  32.410  1.00  0.00           O
ATOM   4250  HG1 SER A 261      65.390  43.620  32.490  1.00  0.00           H
ATOM   4251  C   SER A 261      68.630  43.330  31.960  1.00  0.00           C
ATOM   4252  O   SER A 261      69.240  44.350  31.630  1.00  0.00           O
ATOM   4253  N   GLY A 262      68.470  42.310  31.130  1.00  0.00           N
ATOM   4254  HN  GLY A 262      68.050  41.460  31.450  1.00  0.00           H
ATOM   4255  CA  GLY A 262      69.080  42.320  29.740  1.00  0.00           C
ATOM   4256  HA1 GLY A 262      69.820  41.550  29.810  1.00  0.00           H
ATOM   4257  HA2 GLY A 262      69.520  43.280  29.480  1.00  0.00           H
ATOM   4258  C   GLY A 262      68.080  42.050  28.640  1.00  0.00           C
ATOM   4259  O   GLY A 262      68.510  41.810  27.550  1.00  0.00           O
ATOM   4260  N   THR A 263      66.800  42.120  29.010  1.00  0.00           N
ATOM   4261  HN  THR A 263      66.600  42.610  29.860  1.00  0.00           H
ATOM   4262  CA  THR A 263      65.690  41.740  28.190  1.00  0.00           C
ATOM   4263  HA  THR A 263      66.100  41.650  27.190  1.00  0.00           H
ATOM   4264  CB  THR A 263      65.010  40.430  28.670  1.00  0.00           C
ATOM   4265  HB  THR A 263      65.860  39.730  28.870  1.00  0.00           H
ATOM   4266  OG1 THR A 263      64.180  39.840  27.600  1.00  0.00           O
ATOM   4267  HG1 THR A 263      64.700  39.650  26.810  1.00  0.00           H
ATOM   4268  CG2 THR A 263      64.120  40.640  29.910  1.00  0.00           C
ATOM   4269 HG21 THR A 263      63.140  41.020  29.530  1.00  0.00           H
ATOM   4270 HG22 THR A 263      64.470  41.350  30.680  1.00  0.00           H
ATOM   4271 HG23 THR A 263      63.980  39.650  30.420  1.00  0.00           H
ATOM   4272  C   THR A 263      64.690  42.860  28.250  1.00  0.00           C
ATOM   4273  O   THR A 263      64.540  43.510  29.330  1.00  0.00           O
ATOM   4274  N   GLN A 264      63.910  43.090  27.170  1.00  0.00           N
ATOM   4275  HN  GLN A 264      64.180  42.630  26.340  1.00  0.00           H
ATOM   4276  CA  GLN A 264      62.820  43.960  27.010  1.00  0.00           C
ATOM   4277  HA  GLN A 264      62.880  44.680  27.820  1.00  0.00           H
ATOM   4278  CB  GLN A 264      62.990  44.800  25.740  1.00  0.00           C
ATOM   4279  HB1 GLN A 264      62.100  45.420  25.540  1.00  0.00           H
ATOM   4280  HB2 GLN A 264      63.070  44.080  24.890  1.00  0.00           H
ATOM   4281  CG  GLN A 264      64.300  45.630  25.620  1.00  0.00           C
ATOM   4282  HG1 GLN A 264      64.370  46.120  24.620  1.00  0.00           H
ATOM   4283  HG2 GLN A 264      65.110  44.870  25.620  1.00  0.00           H
ATOM   4284  CD  GLN A 264      64.340  46.610  26.810  1.00  0.00           C
ATOM   4285  OE1 GLN A 264      64.910  46.490  27.910  1.00  0.00           O
ATOM   4286  NE2 GLN A 264      63.700  47.790  26.440  1.00  0.00           N
ATOM   4287 HE21 GLN A 264      63.280  47.920  25.550  1.00  0.00           H
ATOM   4288 HE22 GLN A 264      63.680  48.470  27.170  1.00  0.00           H
ATOM   4289  C   GLN A 264      61.490  43.240  27.160  1.00  0.00           C
ATOM   4290  O   GLN A 264      60.390  43.840  27.050  1.00  0.00           O
ATOM   4291  N   ASN A 265      61.550  41.920  27.490  1.00  0.00           N
ATOM   4292  HN  ASN A 265      62.400  41.390  27.600  1.00  0.00           H
ATOM   4293  CA  ASN A 265      60.330  41.200  27.860  1.00  0.00           C
ATOM   4294  HA  ASN A 265      59.510  41.490  27.220  1.00  0.00           H
ATOM   4295  CB  ASN A 265      60.700  39.620  27.760  1.00  0.00           C
ATOM   4296  HB1 ASN A 265      61.700  39.440  28.210  1.00  0.00           H
ATOM   4297  HB2 ASN A 265      60.770  39.360  26.680  1.00  0.00           H
ATOM   4298  CG  ASN A 265      59.760  38.550  28.440  1.00  0.00           C
ATOM   4299  OD1 ASN A 265      58.600  38.770  28.660  1.00  0.00           O
ATOM   4300  ND2 ASN A 265      60.320  37.410  28.880  1.00  0.00           N
ATOM   4301 HD21 ASN A 265      59.720  36.650  29.120  1.00  0.00           H
ATOM   4302 HD22 ASN A 265      61.310  37.330  28.950  1.00  0.00           H
ATOM   4303  C   ASN A 265      59.870  41.620  29.220  1.00  0.00           C
ATOM   4304  O   ASN A 265      60.620  41.850  30.130  1.00  0.00           O
ATOM   4305  N   CYS A 266      58.540  41.730  29.390  1.00  0.00           N
ATOM   4306  HN  CYS A 266      57.890  41.880  28.650  1.00  0.00           H
ATOM   4307  CA  CYS A 266      57.970  42.100  30.670  1.00  0.00           C
ATOM   4308  HA  CYS A 266      58.710  42.620  31.260  1.00  0.00           H
ATOM   4309  CB  CYS A 266      56.900  43.200  30.460  1.00  0.00           C
ATOM   4310  HB1 CYS A 266      57.300  43.980  29.780  1.00  0.00           H
ATOM   4311  HB2 CYS A 266      56.670  43.650  31.450  1.00  0.00           H
ATOM   4312  SG  CYS A 266      55.450  42.690  29.540  1.00  0.00           S
ATOM   4313  C   CYS A 266      57.430  41.000  31.570  1.00  0.00           C
ATOM   4314  O   CYS A 266      57.180  41.260  32.760  1.00  0.00           O
ATOM   4315  N   GLU A 267      57.180  39.730  31.060  1.00  0.00           N
ATOM   4316  HN  GLU A 267      57.360  39.490  30.100  1.00  0.00           H
ATOM   4317  CA  GLU A 267      56.600  38.600  31.780  1.00  0.00           C
ATOM   4318  HA  GLU A 267      55.730  38.920  32.340  1.00  0.00           H
ATOM   4319  CB  GLU A 267      55.960  37.560  30.760  1.00  0.00           C
ATOM   4320  HB1 GLU A 267      55.630  36.720  31.400  1.00  0.00           H
ATOM   4321  HB2 GLU A 267      56.720  37.240  30.010  1.00  0.00           H
ATOM   4322  CG  GLU A 267      54.720  37.990  30.010  1.00  0.00           C
ATOM   4323  HG1 GLU A 267      54.840  38.920  29.410  1.00  0.00           H
ATOM   4324  HG2 GLU A 267      53.940  38.240  30.760  1.00  0.00           H
ATOM   4325  CD  GLU A 267      54.120  36.900  29.110  1.00  0.00           C
ATOM   4326  OE1 GLU A 267      53.400  36.030  29.540  1.00  0.00           O
ATOM   4327  OE2 GLU A 267      54.410  36.960  27.950  1.00  0.00           O
ATOM   4328  C   GLU A 267      57.570  37.850  32.710  1.00  0.00           C
ATOM   4329  O   GLU A 267      57.190  37.240  33.690  1.00  0.00           O
ATOM   4330  N   VAL A 268      58.920  37.970  32.450  1.00  0.00           N
ATOM   4331  HN  VAL A 268      59.300  38.460  31.670  1.00  0.00           H
ATOM   4332  CA  VAL A 268      59.930  37.390  33.360  1.00  0.00           C
ATOM   4333  HA  VAL A 268      59.730  36.320  33.420  1.00  0.00           H
ATOM   4334  CB  VAL A 268      61.290  37.460  32.830  1.00  0.00           C
ATOM   4335  HB  VAL A 268      61.330  36.960  31.840  1.00  0.00           H
ATOM   4336  CG1 VAL A 268      61.720  38.950  32.550  1.00  0.00           C
ATOM   4337 HG11 VAL A 268      61.050  39.550  31.900  1.00  0.00           H
ATOM   4338 HG12 VAL A 268      62.720  38.850  32.080  1.00  0.00           H
ATOM   4339 HG13 VAL A 268      61.970  39.600  33.410  1.00  0.00           H
ATOM   4340  CG2 VAL A 268      62.420  36.870  33.820  1.00  0.00           C
ATOM   4341 HG21 VAL A 268      63.340  36.810  33.220  1.00  0.00           H
ATOM   4342 HG22 VAL A 268      62.060  35.860  34.120  1.00  0.00           H
ATOM   4343 HG23 VAL A 268      62.570  37.500  34.720  1.00  0.00           H
ATOM   4344  C   VAL A 268      59.870  37.900  34.790  1.00  0.00           C
ATOM   4345  O   VAL A 268      60.090  37.100  35.700  1.00  0.00           O
ATOM   4346  N   TYR A 269      59.580  39.170  35.080  1.00  0.00           N
ATOM   4347  HN  TYR A 269      59.250  39.860  34.430  1.00  0.00           H
ATOM   4348  CA  TYR A 269      59.660  39.570  36.510  1.00  0.00           C
ATOM   4349  HA  TYR A 269      60.370  39.030  37.130  1.00  0.00           H
ATOM   4350  CB  TYR A 269      60.240  41.050  36.730  1.00  0.00           C
ATOM   4351  HB1 TYR A 269      60.600  41.300  37.750  1.00  0.00           H
ATOM   4352  HB2 TYR A 269      59.520  41.880  36.540  1.00  0.00           H
ATOM   4353  CG  TYR A 269      61.470  41.310  35.840  1.00  0.00           C
ATOM   4354  CD1 TYR A 269      61.330  42.260  34.870  1.00  0.00           C
ATOM   4355  HD1 TYR A 269      60.430  42.840  34.810  1.00  0.00           H
ATOM   4356  CE1 TYR A 269      62.410  42.540  34.030  1.00  0.00           C
ATOM   4357  HE1 TYR A 269      62.330  43.340  33.290  1.00  0.00           H
ATOM   4358  CZ  TYR A 269      63.610  41.820  34.190  1.00  0.00           C
ATOM   4359  OH  TYR A 269      64.640  41.910  33.230  1.00  0.00           O
ATOM   4360  HH  TYR A 269      65.280  41.220  33.440  1.00  0.00           H
ATOM   4361  CD2 TYR A 269      62.610  40.500  35.890  1.00  0.00           C
ATOM   4362  HD2 TYR A 269      62.670  39.630  36.540  1.00  0.00           H
ATOM   4363  CE2 TYR A 269      63.650  40.780  35.090  1.00  0.00           C
ATOM   4364  HE2 TYR A 269      64.530  40.150  35.050  1.00  0.00           H
ATOM   4365  C   TYR A 269      58.330  39.480  37.170  1.00  0.00           C
ATOM   4366  O   TYR A 269      58.080  39.940  38.280  1.00  0.00           O
ATOM   4367  N   ARG A 270      57.300  38.960  36.400  1.00  0.00           N
ATOM   4368  HN  ARG A 270      57.460  38.500  35.520  1.00  0.00           H
ATOM   4369  CA  ARG A 270      55.920  38.890  36.890  1.00  0.00           C
ATOM   4370  HA  ARG A 270      55.580  39.870  37.210  1.00  0.00           H
ATOM   4371  CB  ARG A 270      54.910  38.410  35.760  1.00  0.00           C
ATOM   4372  HB1 ARG A 270      55.330  37.480  35.310  1.00  0.00           H
ATOM   4373  HB2 ARG A 270      54.900  39.220  35.010  1.00  0.00           H
ATOM   4374  CG  ARG A 270      53.430  38.230  36.240  1.00  0.00           C
ATOM   4375  HG1 ARG A 270      53.310  37.510  37.080  1.00  0.00           H
ATOM   4376  HG2 ARG A 270      52.850  37.720  35.440  1.00  0.00           H
ATOM   4377  CD  ARG A 270      52.750  39.540  36.580  1.00  0.00           C
ATOM   4378  HD1 ARG A 270      52.790  40.280  35.740  1.00  0.00           H
ATOM   4379  HD2 ARG A 270      53.200  40.040  37.460  1.00  0.00           H
ATOM   4380  NE  ARG A 270      51.360  39.150  36.860  1.00  0.00           N
ATOM   4381  HE  ARG A 270      50.910  38.410  36.360  1.00  0.00           H
ATOM   4382  CZ  ARG A 270      50.520  40.020  37.450  1.00  0.00           C
ATOM   4383  NH1 ARG A 270      50.850  41.160  38.070  1.00  0.00           N
ATOM   4384 HH11 ARG A 270      51.790  41.480  38.130  1.00  0.00           H
ATOM   4385 HH12 ARG A 270      49.970  41.580  38.300  1.00  0.00           H
ATOM   4386  NH2 ARG A 270      49.260  39.780  37.220  1.00  0.00           N
ATOM   4387 HH21 ARG A 270      48.680  40.510  37.610  1.00  0.00           H
ATOM   4388 HH22 ARG A 270      48.960  39.270  36.420  1.00  0.00           H
ATOM   4389  C   ARG A 270      55.730  38.170  38.190  1.00  0.00           C
ATOM   4390  O   ARG A 270      54.960  38.690  39.020  1.00  0.00           O
ATOM   4391  N   SER A 271      56.430  37.030  38.500  1.00  0.00           N
ATOM   4392  HN  SER A 271      57.200  36.580  38.050  1.00  0.00           H
ATOM   4393  CA  SER A 271      56.290  36.320  39.740  1.00  0.00           C
ATOM   4394  HA  SER A 271      55.250  36.070  39.900  1.00  0.00           H
ATOM   4395  CB  SER A 271      57.100  35.020  39.640  1.00  0.00           C
ATOM   4396  HB1 SER A 271      56.870  34.320  40.480  1.00  0.00           H
ATOM   4397  HB2 SER A 271      58.140  35.370  39.540  1.00  0.00           H
ATOM   4398  OG  SER A 271      56.790  34.240  38.520  1.00  0.00           O
ATOM   4399  HG1 SER A 271      55.890  33.920  38.630  1.00  0.00           H
ATOM   4400  C   SER A 271      56.750  37.060  40.990  1.00  0.00           C
ATOM   4401  O   SER A 271      56.110  36.900  42.020  1.00  0.00           O
ATOM   4402  N   VAL A 272      57.900  37.810  40.860  1.00  0.00           N
ATOM   4403  HN  VAL A 272      58.470  37.900  40.040  1.00  0.00           H
ATOM   4404  CA  VAL A 272      58.230  38.760  41.910  1.00  0.00           C
ATOM   4405  HA  VAL A 272      58.310  38.290  42.870  1.00  0.00           H
ATOM   4406  CB  VAL A 272      59.620  39.360  41.620  1.00  0.00           C
ATOM   4407  HB  VAL A 272      59.540  39.980  40.700  1.00  0.00           H
ATOM   4408  CG1 VAL A 272      60.120  40.090  42.890  1.00  0.00           C
ATOM   4409 HG11 VAL A 272      61.160  40.450  42.680  1.00  0.00           H
ATOM   4410 HG12 VAL A 272      60.160  39.390  43.750  1.00  0.00           H
ATOM   4411 HG13 VAL A 272      59.630  41.050  43.140  1.00  0.00           H
ATOM   4412  CG2 VAL A 272      60.740  38.220  41.240  1.00  0.00           C
ATOM   4413 HG21 VAL A 272      61.730  38.690  41.090  1.00  0.00           H
ATOM   4414 HG22 VAL A 272      60.480  37.760  40.260  1.00  0.00           H
ATOM   4415 HG23 VAL A 272      60.850  37.440  42.030  1.00  0.00           H
ATOM   4416  C   VAL A 272      57.270  39.980  42.060  1.00  0.00           C
ATOM   4417  O   VAL A 272      57.010  40.480  43.150  1.00  0.00           O
ATOM   4418  N   ASP A 273      56.710  40.480  40.980  1.00  0.00           N
ATOM   4419  HN  ASP A 273      57.060  40.100  40.140  1.00  0.00           H
ATOM   4420  CA  ASP A 273      55.680  41.430  41.000  1.00  0.00           C
ATOM   4421  HA  ASP A 273      55.930  42.270  41.630  1.00  0.00           H
ATOM   4422  CB  ASP A 273      55.480  41.890  39.510  1.00  0.00           C
ATOM   4423  HB1 ASP A 273      55.500  41.040  38.790  1.00  0.00           H
ATOM   4424  HB2 ASP A 273      56.340  42.540  39.230  1.00  0.00           H
ATOM   4425  CG  ASP A 273      54.220  42.670  39.250  1.00  0.00           C
ATOM   4426  OD1 ASP A 273      53.270  42.250  38.570  1.00  0.00           O
ATOM   4427  OD2 ASP A 273      54.140  43.870  39.730  1.00  0.00           O
ATOM   4428  C   ASP A 273      54.320  40.950  41.630  1.00  0.00           C
ATOM   4429  O   ASP A 273      53.680  41.680  42.350  1.00  0.00           O
ATOM   4430  N   LEU A 274      53.930  39.650  41.420  1.00  0.00           N
ATOM   4431  HN  LEU A 274      54.340  39.120  40.700  1.00  0.00           H
ATOM   4432  CA  LEU A 274      52.850  39.000  42.130  1.00  0.00           C
ATOM   4433  HA  LEU A 274      52.000  39.640  42.010  1.00  0.00           H
ATOM   4434  CB  LEU A 274      52.570  37.640  41.400  1.00  0.00           C
ATOM   4435  HB1 LEU A 274      51.810  37.080  41.980  1.00  0.00           H
ATOM   4436  HB2 LEU A 274      53.450  36.990  41.270  1.00  0.00           H
ATOM   4437  CG  LEU A 274      51.870  37.750  40.070  1.00  0.00           C
ATOM   4438  HG  LEU A 274      52.270  38.640  39.540  1.00  0.00           H
ATOM   4439  CD1 LEU A 274      52.230  36.550  39.240  1.00  0.00           C
ATOM   4440 HD11 LEU A 274      53.310  36.480  38.970  1.00  0.00           H
ATOM   4441 HD12 LEU A 274      51.660  36.650  38.280  1.00  0.00           H
ATOM   4442 HD13 LEU A 274      51.890  35.630  39.770  1.00  0.00           H
ATOM   4443  CD2 LEU A 274      50.360  37.890  40.280  1.00  0.00           C
ATOM   4444 HD21 LEU A 274      50.100  38.710  40.990  1.00  0.00           H
ATOM   4445 HD22 LEU A 274      50.000  36.950  40.750  1.00  0.00           H
ATOM   4446 HD23 LEU A 274      49.850  37.920  39.290  1.00  0.00           H
ATOM   4447  C   LEU A 274      53.150  38.830  43.610  1.00  0.00           C
ATOM   4448  O   LEU A 274      52.320  39.080  44.480  1.00  0.00           O
ATOM   4449  N   ALA A 275      54.430  38.410  43.900  1.00  0.00           N
ATOM   4450  HN  ALA A 275      55.030  38.010  43.210  1.00  0.00           H
ATOM   4451  CA  ALA A 275      54.880  38.340  45.290  1.00  0.00           C
ATOM   4452  HA  ALA A 275      54.130  37.770  45.820  1.00  0.00           H
ATOM   4453  CB  ALA A 275      56.290  37.680  45.400  1.00  0.00           C
ATOM   4454  HB1 ALA A 275      56.760  37.580  46.400  1.00  0.00           H
ATOM   4455  HB2 ALA A 275      57.080  38.230  44.850  1.00  0.00           H
ATOM   4456  HB3 ALA A 275      56.140  36.640  45.020  1.00  0.00           H
ATOM   4457  C   ALA A 275      54.840  39.730  45.980  1.00  0.00           C
ATOM   4458  O   ALA A 275      54.620  39.780  47.210  1.00  0.00           O
ATOM   4459  N   PHE A 276      55.070  40.820  45.260  1.00  0.00           N
ATOM   4460  HN  PHE A 276      55.260  40.740  44.290  1.00  0.00           H
ATOM   4461  CA  PHE A 276      54.920  42.190  45.810  1.00  0.00           C
ATOM   4462  HA  PHE A 276      55.540  42.250  46.700  1.00  0.00           H
ATOM   4463  CB  PHE A 276      55.560  43.270  44.890  1.00  0.00           C
ATOM   4464  HB1 PHE A 276      55.000  43.250  43.920  1.00  0.00           H
ATOM   4465  HB2 PHE A 276      56.630  43.100  44.640  1.00  0.00           H
ATOM   4466  CG  PHE A 276      55.300  44.700  45.410  1.00  0.00           C
ATOM   4467  CD1 PHE A 276      56.350  45.340  46.090  1.00  0.00           C
ATOM   4468  HD1 PHE A 276      57.260  44.770  46.100  1.00  0.00           H
ATOM   4469  CE1 PHE A 276      56.270  46.650  46.580  1.00  0.00           C
ATOM   4470  HE1 PHE A 276      57.170  47.110  46.980  1.00  0.00           H
ATOM   4471  CZ  PHE A 276      55.080  47.320  46.430  1.00  0.00           C
ATOM   4472  HZ  PHE A 276      54.970  48.350  46.740  1.00  0.00           H
ATOM   4473  CD2 PHE A 276      54.090  45.440  45.270  1.00  0.00           C
ATOM   4474  HD2 PHE A 276      53.270  44.960  44.760  1.00  0.00           H
ATOM   4475  CE2 PHE A 276      53.920  46.720  45.830  1.00  0.00           C
ATOM   4476  HE2 PHE A 276      52.990  47.180  45.560  1.00  0.00           H
ATOM   4477  C   PHE A 276      53.570  42.450  46.320  1.00  0.00           C
ATOM   4478  O   PHE A 276      53.400  42.840  47.480  1.00  0.00           O
ATOM   4479  N   PHE A 277      52.560  42.180  45.540  1.00  0.00           N
ATOM   4480  HN  PHE A 277      52.740  41.800  44.630  1.00  0.00           H
ATOM   4481  CA  PHE A 277      51.160  42.240  45.800  1.00  0.00           C
ATOM   4482  HA  PHE A 277      50.890  43.230  46.110  1.00  0.00           H
ATOM   4483  CB  PHE A 277      50.370  42.110  44.440  1.00  0.00           C
ATOM   4484  HB1 PHE A 277      50.530  41.030  44.250  1.00  0.00           H
ATOM   4485  HB2 PHE A 277      50.820  42.670  43.580  1.00  0.00           H
ATOM   4486  CG  PHE A 277      48.890  42.280  44.500  1.00  0.00           C
ATOM   4487  CD1 PHE A 277      48.260  42.950  45.510  1.00  0.00           C
ATOM   4488  HD1 PHE A 277      48.920  43.350  46.270  1.00  0.00           H
ATOM   4489  CE1 PHE A 277      46.890  43.200  45.480  1.00  0.00           C
ATOM   4490  HE1 PHE A 277      46.300  43.560  46.310  1.00  0.00           H
ATOM   4491  CZ  PHE A 277      46.170  42.600  44.390  1.00  0.00           C
ATOM   4492  HZ  PHE A 277      45.100  42.780  44.410  1.00  0.00           H
ATOM   4493  CD2 PHE A 277      48.180  41.740  43.380  1.00  0.00           C
ATOM   4494  HD2 PHE A 277      48.720  41.270  42.580  1.00  0.00           H
ATOM   4495  CE2 PHE A 277      46.800  41.930  43.330  1.00  0.00           C
ATOM   4496  HE2 PHE A 277      46.320  41.580  42.420  1.00  0.00           H
ATOM   4497  C   PHE A 277      50.640  41.390  46.980  1.00  0.00           C
ATOM   4498  O   PHE A 277      49.940  41.820  47.900  1.00  0.00           O
ATOM   4499  N   ILE A 278      51.060  40.140  46.950  1.00  0.00           N
ATOM   4500  HN  ILE A 278      51.620  39.810  46.200  1.00  0.00           H
ATOM   4501  CA  ILE A 278      50.820  39.320  48.130  1.00  0.00           C
ATOM   4502  HA  ILE A 278      49.780  39.410  48.380  1.00  0.00           H
ATOM   4503  CB  ILE A 278      50.940  37.860  47.820  1.00  0.00           C
ATOM   4504  HB  ILE A 278      51.850  37.550  47.270  1.00  0.00           H
ATOM   4505  CG2 ILE A 278      50.920  37.050  49.170  1.00  0.00           C
ATOM   4506 HG21 ILE A 278      50.930  35.970  48.910  1.00  0.00           H
ATOM   4507 HG22 ILE A 278      50.060  37.160  49.850  1.00  0.00           H
ATOM   4508 HG23 ILE A 278      51.870  37.180  49.740  1.00  0.00           H
ATOM   4509  CG1 ILE A 278      49.770  37.250  46.920  1.00  0.00           C
ATOM   4510 HG11 ILE A 278      49.960  36.180  46.690  1.00  0.00           H
ATOM   4511 HG12 ILE A 278      49.800  37.750  45.940  1.00  0.00           H
ATOM   4512  CD  ILE A 278      48.370  37.400  47.500  1.00  0.00           C
ATOM   4513  HD1 ILE A 278      48.180  38.490  47.660  1.00  0.00           H
ATOM   4514  HD2 ILE A 278      48.330  36.800  48.440  1.00  0.00           H
ATOM   4515  HD3 ILE A 278      47.550  37.010  46.870  1.00  0.00           H
ATOM   4516  C   ILE A 278      51.540  39.780  49.420  1.00  0.00           C
ATOM   4517  O   ILE A 278      50.880  39.790  50.450  1.00  0.00           O
ATOM   4518  N   THR A 279      52.830  40.090  49.340  1.00  0.00           N
ATOM   4519  HN  THR A 279      53.340  40.010  48.490  1.00  0.00           H
ATOM   4520  CA  THR A 279      53.550  40.700  50.440  1.00  0.00           C
ATOM   4521  HA  THR A 279      53.390  40.020  51.270  1.00  0.00           H
ATOM   4522  CB  THR A 279      55.110  40.660  50.400  1.00  0.00           C
ATOM   4523  HB  THR A 279      55.480  41.110  51.340  1.00  0.00           H
ATOM   4524  OG1 THR A 279      55.590  41.360  49.280  1.00  0.00           O
ATOM   4525  HG1 THR A 279      55.350  40.840  48.510  1.00  0.00           H
ATOM   4526  CG2 THR A 279      55.530  39.190  50.280  1.00  0.00           C
ATOM   4527 HG21 THR A 279      55.130  38.830  49.300  1.00  0.00           H
ATOM   4528 HG22 THR A 279      55.220  38.690  51.230  1.00  0.00           H
ATOM   4529 HG23 THR A 279      56.640  39.200  50.270  1.00  0.00           H
ATOM   4530  C   THR A 279      52.970  42.080  50.970  1.00  0.00           C
ATOM   4531  O   THR A 279      52.910  42.330  52.160  1.00  0.00           O
ATOM   4532  N   LEU A 280      52.490  42.950  50.080  1.00  0.00           N
ATOM   4533  HN  LEU A 280      52.730  42.910  49.110  1.00  0.00           H
ATOM   4534  CA  LEU A 280      51.780  44.170  50.470  1.00  0.00           C
ATOM   4535  HA  LEU A 280      52.360  44.710  51.200  1.00  0.00           H
ATOM   4536  CB  LEU A 280      51.600  45.070  49.220  1.00  0.00           C
ATOM   4537  HB1 LEU A 280      51.010  44.470  48.490  1.00  0.00           H
ATOM   4538  HB2 LEU A 280      52.590  45.340  48.820  1.00  0.00           H
ATOM   4539  CG  LEU A 280      50.690  46.390  49.360  1.00  0.00           C
ATOM   4540  HG  LEU A 280      49.820  46.270  50.040  1.00  0.00           H
ATOM   4541  CD1 LEU A 280      51.550  47.470  50.090  1.00  0.00           C
ATOM   4542 HD11 LEU A 280      50.860  48.340  50.030  1.00  0.00           H
ATOM   4543 HD12 LEU A 280      52.510  47.680  49.570  1.00  0.00           H
ATOM   4544 HD13 LEU A 280      51.860  47.250  51.120  1.00  0.00           H
ATOM   4545  CD2 LEU A 280      50.220  46.940  47.930  1.00  0.00           C
ATOM   4546 HD21 LEU A 280      49.540  46.140  47.590  1.00  0.00           H
ATOM   4547 HD22 LEU A 280      51.070  47.020  47.220  1.00  0.00           H
ATOM   4548 HD23 LEU A 280      49.760  47.940  48.060  1.00  0.00           H
ATOM   4549  C   LEU A 280      50.460  43.800  51.210  1.00  0.00           C
ATOM   4550  O   LEU A 280      50.100  44.490  52.120  1.00  0.00           O
ATOM   4551  N   SER A 281      49.740  42.690  50.830  1.00  0.00           N
ATOM   4552  HN  SER A 281      50.120  42.030  50.190  1.00  0.00           H
ATOM   4553  CA  SER A 281      48.450  42.360  51.420  1.00  0.00           C
ATOM   4554  HA  SER A 281      47.820  43.250  51.360  1.00  0.00           H
ATOM   4555  CB  SER A 281      47.830  41.120  50.670  1.00  0.00           C
ATOM   4556  HB1 SER A 281      46.860  40.910  51.170  1.00  0.00           H
ATOM   4557  HB2 SER A 281      48.470  40.210  50.570  1.00  0.00           H
ATOM   4558  OG  SER A 281      47.600  41.570  49.370  1.00  0.00           O
ATOM   4559  HG1 SER A 281      48.410  41.580  48.860  1.00  0.00           H
ATOM   4560  C   SER A 281      48.570  41.940  52.910  1.00  0.00           C
ATOM   4561  O   SER A 281      47.560  41.790  53.610  1.00  0.00           O
ATOM   4562  N   PHE A 282      49.810  41.730  53.380  1.00  0.00           N
ATOM   4563  HN  PHE A 282      50.540  41.600  52.710  1.00  0.00           H
ATOM   4564  CA  PHE A 282      49.870  41.540  54.830  1.00  0.00           C
ATOM   4565  HA  PHE A 282      49.090  40.830  55.090  1.00  0.00           H
ATOM   4566  CB  PHE A 282      51.230  40.980  55.130  1.00  0.00           C
ATOM   4567  HB1 PHE A 282      51.360  40.690  56.200  1.00  0.00           H
ATOM   4568  HB2 PHE A 282      51.930  41.820  54.990  1.00  0.00           H
ATOM   4569  CG  PHE A 282      51.660  39.820  54.360  1.00  0.00           C
ATOM   4570  CD1 PHE A 282      50.780  38.750  53.990  1.00  0.00           C
ATOM   4571  HD1 PHE A 282      49.730  38.910  54.160  1.00  0.00           H
ATOM   4572  CE1 PHE A 282      51.240  37.650  53.290  1.00  0.00           C
ATOM   4573  HE1 PHE A 282      50.570  36.870  52.950  1.00  0.00           H
ATOM   4574  CZ  PHE A 282      52.620  37.490  53.080  1.00  0.00           C
ATOM   4575  HZ  PHE A 282      52.930  36.530  52.670  1.00  0.00           H
ATOM   4576  CD2 PHE A 282      53.040  39.570  54.200  1.00  0.00           C
ATOM   4577  HD2 PHE A 282      53.720  40.340  54.570  1.00  0.00           H
ATOM   4578  CE2 PHE A 282      53.530  38.470  53.560  1.00  0.00           C
ATOM   4579  HE2 PHE A 282      54.590  38.300  53.600  1.00  0.00           H
ATOM   4580  C   PHE A 282      49.660  42.910  55.620  1.00  0.00           C
ATOM   4581  O   PHE A 282      49.260  42.990  56.780  1.00  0.00           O
ATOM   4582  N   THR A 283      49.950  44.040  55.040  1.00  0.00           N
ATOM   4583  HN  THR A 283      50.390  44.200  54.160  1.00  0.00           H
ATOM   4584  CA  THR A 283      49.690  45.400  55.600  1.00  0.00           C
ATOM   4585  HA  THR A 283      50.000  45.430  56.640  1.00  0.00           H
ATOM   4586  CB  THR A 283      50.410  46.530  54.770  1.00  0.00           C
ATOM   4587  HB  THR A 283      50.310  47.470  55.340  1.00  0.00           H
ATOM   4588  OG1 THR A 283      49.880  46.750  53.440  1.00  0.00           O
ATOM   4589  HG1 THR A 283      50.080  46.050  52.820  1.00  0.00           H
ATOM   4590  CG2 THR A 283      51.960  46.220  54.620  1.00  0.00           C
ATOM   4591 HG21 THR A 283      52.560  47.060  54.220  1.00  0.00           H
ATOM   4592 HG22 THR A 283      52.010  45.340  53.940  1.00  0.00           H
ATOM   4593 HG23 THR A 283      52.330  46.010  55.650  1.00  0.00           H
ATOM   4594  C   THR A 283      48.250  45.670  55.730  1.00  0.00           C
ATOM   4595  O   THR A 283      47.740  46.270  56.700  1.00  0.00           O
ATOM   4596  N   TYR A 284      47.420  45.240  54.720  1.00  0.00           N
ATOM   4597  HN  TYR A 284      47.830  44.920  53.860  1.00  0.00           H
ATOM   4598  CA  TYR A 284      46.010  45.350  54.780  1.00  0.00           C
ATOM   4599  HA  TYR A 284      45.750  46.370  54.950  1.00  0.00           H
ATOM   4600  CB  TYR A 284      45.530  44.960  53.410  1.00  0.00           C
ATOM   4601  HB1 TYR A 284      44.420  44.820  53.450  1.00  0.00           H
ATOM   4602  HB2 TYR A 284      45.840  43.920  53.180  1.00  0.00           H
ATOM   4603  CG  TYR A 284      45.980  45.940  52.360  1.00  0.00           C
ATOM   4604  CD1 TYR A 284      46.300  45.490  51.060  1.00  0.00           C
ATOM   4605  HD1 TYR A 284      46.220  44.410  51.000  1.00  0.00           H
ATOM   4606  CE1 TYR A 284      46.650  46.410  50.030  1.00  0.00           C
ATOM   4607  HE1 TYR A 284      46.790  46.100  49.010  1.00  0.00           H
ATOM   4608  CZ  TYR A 284      46.610  47.700  50.280  1.00  0.00           C
ATOM   4609  OH  TYR A 284      46.830  48.520  49.190  1.00  0.00           O
ATOM   4610  HH  TYR A 284      46.790  47.970  48.410  1.00  0.00           H
ATOM   4611  CD2 TYR A 284      45.900  47.320  52.560  1.00  0.00           C
ATOM   4612  HD2 TYR A 284      45.390  47.780  53.390  1.00  0.00           H
ATOM   4613  CE2 TYR A 284      46.240  48.200  51.520  1.00  0.00           C
ATOM   4614  HE2 TYR A 284      46.120  49.280  51.530  1.00  0.00           H
ATOM   4615  C   TYR A 284      45.480  44.530  55.910  1.00  0.00           C
ATOM   4616  O   TYR A 284      44.470  44.830  56.560  1.00  0.00           O
ATOM   4617  N   MET A 285      46.060  43.370  56.190  1.00  0.00           N
ATOM   4618  HN  MET A 285      46.830  43.060  55.650  1.00  0.00           H
ATOM   4619  CA  MET A 285      45.890  42.580  57.340  1.00  0.00           C
ATOM   4620  HA  MET A 285      44.820  42.580  57.440  1.00  0.00           H
ATOM   4621  CB  MET A 285      46.400  41.120  57.090  1.00  0.00           C
ATOM   4622  HB1 MET A 285      46.490  40.530  58.030  1.00  0.00           H
ATOM   4623  HB2 MET A 285      47.360  41.160  56.530  1.00  0.00           H
ATOM   4624  CG  MET A 285      45.380  40.370  56.310  1.00  0.00           C
ATOM   4625  HG1 MET A 285      45.110  40.920  55.390  1.00  0.00           H
ATOM   4626  HG2 MET A 285      44.440  40.300  56.900  1.00  0.00           H
ATOM   4627  SD  MET A 285      45.860  38.630  55.990  1.00  0.00           S
ATOM   4628  CE  MET A 285      44.200  37.870  55.760  1.00  0.00           C
ATOM   4629  HE1 MET A 285      43.420  38.510  55.300  1.00  0.00           H
ATOM   4630  HE2 MET A 285      43.790  37.430  56.690  1.00  0.00           H
ATOM   4631  HE3 MET A 285      44.360  37.060  55.020  1.00  0.00           H
ATOM   4632  C   MET A 285      46.300  43.260  58.670  1.00  0.00           C
ATOM   4633  O   MET A 285      45.510  43.270  59.580  1.00  0.00           O
ATOM   4634  N   ASN A 286      47.460  43.900  58.800  1.00  0.00           N
ATOM   4635  HN  ASN A 286      48.100  43.740  58.040  1.00  0.00           H
ATOM   4636  CA  ASN A 286      47.910  44.830  59.830  1.00  0.00           C
ATOM   4637  HA  ASN A 286      48.000  44.230  60.730  1.00  0.00           H
ATOM   4638  CB  ASN A 286      49.340  45.380  59.540  1.00  0.00           C
ATOM   4639  HB1 ASN A 286      49.160  45.970  58.620  1.00  0.00           H
ATOM   4640  HB2 ASN A 286      50.090  44.600  59.300  1.00  0.00           H
ATOM   4641  CG  ASN A 286      49.870  46.210  60.740  1.00  0.00           C
ATOM   4642  OD1 ASN A 286      50.030  45.870  61.940  1.00  0.00           O
ATOM   4643  ND2 ASN A 286      50.170  47.500  60.360  1.00  0.00           N
ATOM   4644 HD21 ASN A 286      49.940  47.850  59.450  1.00  0.00           H
ATOM   4645 HD22 ASN A 286      50.480  48.120  61.080  1.00  0.00           H
ATOM   4646  C   ASN A 286      46.890  45.950  59.960  1.00  0.00           C
ATOM   4647  O   ASN A 286      46.600  46.420  61.050  1.00  0.00           O
ATOM   4648  N   SER A 287      46.310  46.540  58.960  1.00  0.00           N
ATOM   4649  HN  SER A 287      46.580  46.400  58.010  1.00  0.00           H
ATOM   4650  CA  SER A 287      45.280  47.540  59.020  1.00  0.00           C
ATOM   4651  HA  SER A 287      45.650  48.370  59.610  1.00  0.00           H
ATOM   4652  CB  SER A 287      44.830  48.170  57.710  1.00  0.00           C
ATOM   4653  HB1 SER A 287      44.110  48.980  57.930  1.00  0.00           H
ATOM   4654  HB2 SER A 287      44.280  47.460  57.080  1.00  0.00           H
ATOM   4655  OG  SER A 287      45.920  48.650  56.900  1.00  0.00           O
ATOM   4656  HG1 SER A 287      45.540  48.930  56.070  1.00  0.00           H
ATOM   4657  C   SER A 287      43.940  47.010  59.660  1.00  0.00           C
ATOM   4658  O   SER A 287      43.380  47.670  60.510  1.00  0.00           O
ATOM   4659  N   MET A 288      43.500  45.720  59.360  1.00  0.00           N
ATOM   4660  HN  MET A 288      43.960  45.300  58.580  1.00  0.00           H
ATOM   4661  CA  MET A 288      42.520  45.050  60.190  1.00  0.00           C
ATOM   4662  HA  MET A 288      41.730  45.760  60.370  1.00  0.00           H
ATOM   4663  CB  MET A 288      41.940  43.880  59.440  1.00  0.00           C
ATOM   4664  HB1 MET A 288      41.190  43.370  60.100  1.00  0.00           H
ATOM   4665  HB2 MET A 288      42.780  43.200  59.180  1.00  0.00           H
ATOM   4666  CG  MET A 288      41.190  44.350  58.190  1.00  0.00           C
ATOM   4667  HG1 MET A 288      41.870  45.070  57.710  1.00  0.00           H
ATOM   4668  HG2 MET A 288      40.270  44.930  58.440  1.00  0.00           H
ATOM   4669  SD  MET A 288      40.810  43.060  57.040  1.00  0.00           S
ATOM   4670  CE  MET A 288      39.620  44.180  56.070  1.00  0.00           C
ATOM   4671  HE1 MET A 288      39.820  45.260  56.210  1.00  0.00           H
ATOM   4672  HE2 MET A 288      38.620  43.800  56.380  1.00  0.00           H
ATOM   4673  HE3 MET A 288      39.670  43.980  54.980  1.00  0.00           H
ATOM   4674  C   MET A 288      42.980  44.820  61.580  1.00  0.00           C
ATOM   4675  O   MET A 288      42.200  45.040  62.500  1.00  0.00           O
ATOM   4676  N   LEU A 289      44.160  44.280  61.770  1.00  0.00           N
ATOM   4677  HN  LEU A 289      44.650  43.930  60.980  1.00  0.00           H
ATOM   4678  CA  LEU A 289      44.740  43.970  63.110  1.00  0.00           C
ATOM   4679  HA  LEU A 289      44.110  43.270  63.640  1.00  0.00           H
ATOM   4680  CB  LEU A 289      46.070  43.320  62.790  1.00  0.00           C
ATOM   4681  HB1 LEU A 289      46.720  44.020  62.220  1.00  0.00           H
ATOM   4682  HB2 LEU A 289      45.850  42.500  62.070  1.00  0.00           H
ATOM   4683  CG  LEU A 289      46.970  42.760  63.870  1.00  0.00           C
ATOM   4684  HG  LEU A 289      46.900  43.500  64.690  1.00  0.00           H
ATOM   4685  CD1 LEU A 289      46.390  41.440  64.330  1.00  0.00           C
ATOM   4686 HD11 LEU A 289      45.270  41.480  64.420  1.00  0.00           H
ATOM   4687 HD12 LEU A 289      46.870  41.200  65.310  1.00  0.00           H
ATOM   4688 HD13 LEU A 289      46.600  40.600  63.640  1.00  0.00           H
ATOM   4689  CD2 LEU A 289      48.430  42.550  63.500  1.00  0.00           C
ATOM   4690 HD21 LEU A 289      48.670  43.460  62.910  1.00  0.00           H
ATOM   4691 HD22 LEU A 289      48.540  41.590  62.950  1.00  0.00           H
ATOM   4692 HD23 LEU A 289      49.000  42.440  64.450  1.00  0.00           H
ATOM   4693  C   LEU A 289      44.940  45.100  64.100  1.00  0.00           C
ATOM   4694  O   LEU A 289      44.640  44.860  65.270  1.00  0.00           O
ATOM   4695  N   ASP A 290      45.450  46.340  63.650  1.00  0.00           N
ATOM   4696  HN  ASP A 290      45.610  46.400  62.670  1.00  0.00           H
ATOM   4697  CA  ASP A 290      45.850  47.300  64.660  1.00  0.00           C
ATOM   4698  HA  ASP A 290      46.670  46.860  65.190  1.00  0.00           H
ATOM   4699  CB  ASP A 290      46.610  48.500  64.020  1.00  0.00           C
ATOM   4700  HB1 ASP A 290      46.840  49.370  64.670  1.00  0.00           H
ATOM   4701  HB2 ASP A 290      46.120  48.980  63.140  1.00  0.00           H
ATOM   4702  CG  ASP A 290      48.020  48.100  63.440  1.00  0.00           C
ATOM   4703  OD1 ASP A 290      48.650  48.730  62.610  1.00  0.00           O
ATOM   4704  OD2 ASP A 290      48.610  47.030  64.050  1.00  0.00           O
ATOM   4705  HD2 ASP A 290      49.250  46.740  63.400  1.00  0.00           H
ATOM   4706  C   ASP A 290      44.890  47.800  65.760  1.00  0.00           C
ATOM   4707  O   ASP A 290      45.260  47.880  66.950  1.00  0.00           O
ATOM   4708  N   PRO A 291      43.600  48.050  65.560  1.00  0.00           N
ATOM   4709  CD  PRO A 291      42.850  48.070  64.210  1.00  0.00           C
ATOM   4710  HD1 PRO A 291      42.920  47.090  63.710  1.00  0.00           H
ATOM   4711  HD2 PRO A 291      43.310  48.940  63.690  1.00  0.00           H
ATOM   4712  CA  PRO A 291      42.700  48.470  66.600  1.00  0.00           C
ATOM   4713  HA  PRO A 291      43.170  49.250  67.160  1.00  0.00           H
ATOM   4714  CB  PRO A 291      41.430  48.990  65.920  1.00  0.00           C
ATOM   4715  HB1 PRO A 291      41.420  50.070  65.660  1.00  0.00           H
ATOM   4716  HB2 PRO A 291      40.460  48.830  66.440  1.00  0.00           H
ATOM   4717  CG  PRO A 291      41.370  48.300  64.520  1.00  0.00           C
ATOM   4718  HG1 PRO A 291      40.900  47.290  64.530  1.00  0.00           H
ATOM   4719  HG2 PRO A 291      40.850  49.020  63.850  1.00  0.00           H
ATOM   4720  C   PRO A 291      42.340  47.350  67.550  1.00  0.00           C
ATOM   4721  O   PRO A 291      42.280  47.580  68.750  1.00  0.00           O
ATOM   4722  N   VAL A 292      42.140  46.100  67.090  1.00  0.00           N
ATOM   4723  HN  VAL A 292      42.240  46.080  66.100  1.00  0.00           H
ATOM   4724  CA  VAL A 292      41.910  44.880  67.820  1.00  0.00           C
ATOM   4725  HA  VAL A 292      41.020  45.000  68.420  1.00  0.00           H
ATOM   4726  CB  VAL A 292      41.910  43.750  66.830  1.00  0.00           C
ATOM   4727  HB  VAL A 292      42.730  43.960  66.120  1.00  0.00           H
ATOM   4728  CG1 VAL A 292      42.170  42.350  67.430  1.00  0.00           C
ATOM   4729 HG11 VAL A 292      43.220  42.370  67.790  1.00  0.00           H
ATOM   4730 HG12 VAL A 292      42.030  41.620  66.600  1.00  0.00           H
ATOM   4731 HG13 VAL A 292      41.590  42.080  68.340  1.00  0.00           H
ATOM   4732  CG2 VAL A 292      40.620  43.760  66.020  1.00  0.00           C
ATOM   4733 HG21 VAL A 292      40.880  44.120  64.990  1.00  0.00           H
ATOM   4734 HG22 VAL A 292      39.910  44.470  66.470  1.00  0.00           H
ATOM   4735 HG23 VAL A 292      40.250  42.720  65.850  1.00  0.00           H
ATOM   4736  C   VAL A 292      43.070  44.730  68.810  1.00  0.00           C
ATOM   4737  O   VAL A 292      42.850  44.580  70.010  1.00  0.00           O
ATOM   4738  N   VAL A 293      44.360  44.820  68.310  1.00  0.00           N
ATOM   4739  HN  VAL A 293      44.520  45.280  67.440  1.00  0.00           H
ATOM   4740  CA  VAL A 293      45.510  44.440  69.140  1.00  0.00           C
ATOM   4741  HA  VAL A 293      45.260  43.520  69.650  1.00  0.00           H
ATOM   4742  CB  VAL A 293      46.710  44.320  68.190  1.00  0.00           C
ATOM   4743  HB  VAL A 293      46.620  45.060  67.370  1.00  0.00           H
ATOM   4744  CG1 VAL A 293      48.170  44.490  68.740  1.00  0.00           C
ATOM   4745 HG11 VAL A 293      49.020  44.540  68.030  1.00  0.00           H
ATOM   4746 HG12 VAL A 293      48.510  43.820  69.570  1.00  0.00           H
ATOM   4747 HG13 VAL A 293      48.270  45.480  69.230  1.00  0.00           H
ATOM   4748  CG2 VAL A 293      46.610  42.980  67.520  1.00  0.00           C
ATOM   4749 HG21 VAL A 293      47.280  43.030  66.630  1.00  0.00           H
ATOM   4750 HG22 VAL A 293      45.580  42.710  67.230  1.00  0.00           H
ATOM   4751 HG23 VAL A 293      46.960  42.170  68.190  1.00  0.00           H
ATOM   4752  C   VAL A 293      45.740  45.570  70.160  1.00  0.00           C
ATOM   4753  O   VAL A 293      45.860  45.350  71.370  1.00  0.00           O
ATOM   4754  N   TYR A 294      45.630  46.870  69.680  1.00  0.00           N
ATOM   4755  HN  TYR A 294      45.550  47.080  68.700  1.00  0.00           H
ATOM   4756  CA  TYR A 294      45.770  48.010  70.530  1.00  0.00           C
ATOM   4757  HA  TYR A 294      46.720  47.820  71.000  1.00  0.00           H
ATOM   4758  CB  TYR A 294      45.970  49.350  69.740  1.00  0.00           C
ATOM   4759  HB1 TYR A 294      45.070  49.700  69.200  1.00  0.00           H
ATOM   4760  HB2 TYR A 294      46.800  49.310  69.010  1.00  0.00           H
ATOM   4761  CG  TYR A 294      46.400  50.450  70.710  1.00  0.00           C
ATOM   4762  CD1 TYR A 294      47.600  50.430  71.470  1.00  0.00           C
ATOM   4763  HD1 TYR A 294      48.380  49.720  71.240  1.00  0.00           H
ATOM   4764  CE1 TYR A 294      47.780  51.450  72.440  1.00  0.00           C
ATOM   4765  HE1 TYR A 294      48.760  51.470  72.900  1.00  0.00           H
ATOM   4766  CZ  TYR A 294      46.820  52.520  72.500  1.00  0.00           C
ATOM   4767  OH  TYR A 294      46.930  53.560  73.500  1.00  0.00           O
ATOM   4768  HH  TYR A 294      47.820  53.910  73.480  1.00  0.00           H
ATOM   4769  CD2 TYR A 294      45.480  51.460  70.870  1.00  0.00           C
ATOM   4770  HD2 TYR A 294      44.550  51.450  70.320  1.00  0.00           H
ATOM   4771  CE2 TYR A 294      45.650  52.440  71.800  1.00  0.00           C
ATOM   4772  HE2 TYR A 294      44.900  53.210  71.890  1.00  0.00           H
ATOM   4773  C   TYR A 294      44.730  48.110  71.690  1.00  0.00           C
ATOM   4774  O   TYR A 294      45.060  48.490  72.810  1.00  0.00           O
ATOM   4775  N   TYR A 295      43.490  47.720  71.370  1.00  0.00           N
ATOM   4776  HN  TYR A 295      43.280  47.340  70.470  1.00  0.00           H
ATOM   4777  CA  TYR A 295      42.420  47.590  72.360  1.00  0.00           C
ATOM   4778  HA  TYR A 295      42.260  48.550  72.830  1.00  0.00           H
ATOM   4779  CB  TYR A 295      41.160  47.280  71.550  1.00  0.00           C
ATOM   4780  HB1 TYR A 295      41.400  46.410  70.910  1.00  0.00           H
ATOM   4781  HB2 TYR A 295      40.810  48.180  70.990  1.00  0.00           H
ATOM   4782  CG  TYR A 295      40.010  46.830  72.370  1.00  0.00           C
ATOM   4783  CD1 TYR A 295      39.490  47.830  73.230  1.00  0.00           C
ATOM   4784  HD1 TYR A 295      39.940  48.810  73.160  1.00  0.00           H
ATOM   4785  CE1 TYR A 295      38.490  47.490  74.140  1.00  0.00           C
ATOM   4786  HE1 TYR A 295      38.180  48.190  74.910  1.00  0.00           H
ATOM   4787  CZ  TYR A 295      37.980  46.190  74.190  1.00  0.00           C
ATOM   4788  OH  TYR A 295      36.860  45.910  75.060  1.00  0.00           O
ATOM   4789  HH  TYR A 295      36.500  45.090  74.700  1.00  0.00           H
ATOM   4790  CD2 TYR A 295      39.460  45.580  72.380  1.00  0.00           C
ATOM   4791  HD2 TYR A 295      39.930  44.830  71.750  1.00  0.00           H
ATOM   4792  CE2 TYR A 295      38.480  45.250  73.330  1.00  0.00           C
ATOM   4793  HE2 TYR A 295      38.170  44.230  73.360  1.00  0.00           H
ATOM   4794  C   TYR A 295      42.790  46.650  73.450  1.00  0.00           C
ATOM   4795  O   TYR A 295      42.600  47.010  74.600  1.00  0.00           O
ATOM   4796  N   PHE A 296      43.400  45.480  73.180  1.00  0.00           N
ATOM   4797  HN  PHE A 296      43.510  45.310  72.200  1.00  0.00           H
ATOM   4798  CA  PHE A 296      43.760  44.410  74.040  1.00  0.00           C
ATOM   4799  HA  PHE A 296      43.120  44.250  74.890  1.00  0.00           H
ATOM   4800  CB  PHE A 296      43.610  43.110  73.220  1.00  0.00           C
ATOM   4801  HB1 PHE A 296      44.270  42.320  73.640  1.00  0.00           H
ATOM   4802  HB2 PHE A 296      44.000  43.150  72.180  1.00  0.00           H
ATOM   4803  CG  PHE A 296      42.190  42.590  73.160  1.00  0.00           C
ATOM   4804  CD1 PHE A 296      41.410  42.320  74.310  1.00  0.00           C
ATOM   4805  HD1 PHE A 296      41.810  42.610  75.260  1.00  0.00           H
ATOM   4806  CE1 PHE A 296      40.080  41.910  74.220  1.00  0.00           C
ATOM   4807  HE1 PHE A 296      39.460  41.760  75.090  1.00  0.00           H
ATOM   4808  CZ  PHE A 296      39.480  41.700  72.960  1.00  0.00           C
ATOM   4809  HZ  PHE A 296      38.440  41.440  73.040  1.00  0.00           H
ATOM   4810  CD2 PHE A 296      41.610  42.260  72.000  1.00  0.00           C
ATOM   4811  HD2 PHE A 296      42.240  42.260  71.120  1.00  0.00           H
ATOM   4812  CE2 PHE A 296      40.250  41.820  71.830  1.00  0.00           C
ATOM   4813  HE2 PHE A 296      39.800  41.690  70.860  1.00  0.00           H
ATOM   4814  C   PHE A 296      45.230  44.550  74.590  1.00  0.00           C
ATOM   4815  O   PHE A 296      45.730  43.680  75.330  1.00  0.00           O
ATOM   4816  N   SER A 297      45.890  45.750  74.280  1.00  0.00           N
ATOM   4817  HN  SER A 297      45.390  46.370  73.680  1.00  0.00           H
ATOM   4818  CA  SER A 297      47.130  46.190  74.880  1.00  0.00           C
ATOM   4819  HA  SER A 297      47.660  45.320  75.220  1.00  0.00           H
ATOM   4820  CB  SER A 297      47.880  46.910  73.850  1.00  0.00           C
ATOM   4821  HB1 SER A 297      48.870  47.170  74.280  1.00  0.00           H
ATOM   4822  HB2 SER A 297      47.370  47.860  73.630  1.00  0.00           H
ATOM   4823  OG  SER A 297      48.110  46.050  72.630  1.00  0.00           O
ATOM   4824  HG1 SER A 297      47.330  45.520  72.550  1.00  0.00           H
ATOM   4825  C   SER A 297      46.870  46.920  76.150  1.00  0.00           C
ATOM   4826  O   SER A 297      45.900  47.660  76.350  1.00  0.00           O
ATOM   4827  N   SER A 298      47.820  46.740  77.100  1.00  0.00           N
ATOM   4828  HN  SER A 298      48.500  46.030  76.890  1.00  0.00           H
ATOM   4829  CA  SER A 298      47.590  47.100  78.520  1.00  0.00           C
ATOM   4830  HA  SER A 298      46.630  46.630  78.660  1.00  0.00           H
ATOM   4831  CB  SER A 298      48.570  46.410  79.490  1.00  0.00           C
ATOM   4832  HB1 SER A 298      48.220  46.670  80.520  1.00  0.00           H
ATOM   4833  HB2 SER A 298      49.640  46.700  79.420  1.00  0.00           H
ATOM   4834  OG  SER A 298      48.340  44.980  79.470  1.00  0.00           O
ATOM   4835  HG1 SER A 298      48.570  44.810  78.540  1.00  0.00           H
ATOM   4836  C   SER A 298      47.600  48.640  78.830  1.00  0.00           C
ATOM   4837  O   SER A 298      48.490  49.270  78.280  1.00  0.00           O
ATOM   4838  N   PRO A 299      46.660  49.160  79.630  1.00  0.00           N
ATOM   4839  CD  PRO A 299      45.470  48.470  80.300  1.00  0.00           C
ATOM   4840  HD1 PRO A 299      45.950  47.960  81.160  1.00  0.00           H
ATOM   4841  HD2 PRO A 299      44.870  47.810  79.650  1.00  0.00           H
ATOM   4842  CA  PRO A 299      46.710  50.550  80.080  1.00  0.00           C
ATOM   4843  HA  PRO A 299      46.620  51.190  79.220  1.00  0.00           H
ATOM   4844  CB  PRO A 299      45.540  50.690  81.090  1.00  0.00           C
ATOM   4845  HB1 PRO A 299      45.040  51.680  81.150  1.00  0.00           H
ATOM   4846  HB2 PRO A 299      45.910  50.440  82.110  1.00  0.00           H
ATOM   4847  CG  PRO A 299      44.540  49.640  80.710  1.00  0.00           C
ATOM   4848  HG1 PRO A 299      43.870  49.500  81.580  1.00  0.00           H
ATOM   4849  HG2 PRO A 299      43.930  50.010  79.860  1.00  0.00           H
ATOM   4850  C   PRO A 299      48.050  51.050  80.730  1.00  0.00           C
ATOM   4851  O   PRO A 299      48.580  50.390  81.630  1.00  0.00           O
ATOM   4852  N   SER A 300      48.580  52.310  80.390  1.00  0.00           N
ATOM   4853  HN  SER A 300      47.950  52.830  79.820  1.00  0.00           H
ATOM   4854  CA  SER A 300      49.910  52.880  80.630  1.00  0.00           C
ATOM   4855  HA  SER A 300      49.950  53.670  79.890  1.00  0.00           H
ATOM   4856  CB  SER A 300      49.950  53.450  82.090  1.00  0.00           C
ATOM   4857  HB1 SER A 300      50.920  53.850  82.470  1.00  0.00           H
ATOM   4858  HB2 SER A 300      49.530  52.650  82.740  1.00  0.00           H
ATOM   4859  OG  SER A 300      49.130  54.590  82.140  1.00  0.00           O
ATOM   4860  HG1 SER A 300      48.230  54.240  82.070  1.00  0.00           H
ATOM   4861  C   SER A 300      51.090  52.040  80.320  1.00  0.00           C
ATOM   4862  O   SER A 300      52.260  52.380  80.690  1.00  0.00           O
ATOM   4863  NT  SER A 300      50.820  50.930  79.620  1.00  0.00           N
ATOM   4864  HNT SER A 300      49.900  50.790  79.270  1.00  0.00           H
ATOM   4865  CAT SER A 300      51.700  49.970  79.140  1.00  0.00           C
ATOM   4866  HT1 SER A 300      51.430  48.980  79.560  1.00  0.00           H
ATOM   4867  HT2 SER A 300      52.710  50.100  79.570  1.00  0.00           H
ATOM   4868  HT3 SER A 300      51.630  49.920  78.040  1.00  0.00           H
TER
ENDMDL
