# Supplementary material for: Structural basis of hydroxycarboxylic acid receptor signaling mechanisms through ligand binding
Source: Nat Commun. 2023 Sep 22;14:5899. doi: 10.1038/s41467-023-41650-7 (PMC10516952; doi:10.1038/s41467-023-41650-7)
Supplement: Supplementary file 4 — Source Data [file 41467_2023_41650_MOESM4_ESM.zip › source file/molecular dynamics simulations trajectories/without_gsk_run2/without_gsk_run2_800ns.pdb]

REMARK    GENERATED BY TRJCONV
TITLE     Title t= 800000.00000 step= 400000000
REMARK    THIS IS A SIMULATION BOX
CRYST1   95.532   95.532  112.878  90.00  90.00  90.00 P 1           1
MODEL        1
ATOM      1  CAY HSD A   9      51.370  40.820  30.700  1.00  0.00           C
ATOM      2  HY1 HSD A   9      52.410  40.440  30.630  1.00  0.00           H
ATOM      3  HY2 HSD A   9      50.630  40.000  30.750  1.00  0.00           H
ATOM      4  HY3 HSD A   9      51.360  41.450  31.610  1.00  0.00           H
ATOM      5  CY  HSD A   9      51.140  41.630  29.410  1.00  0.00           C
ATOM      6  OY  HSD A   9      52.030  41.950  28.630  1.00  0.00           O
ATOM      7  N   HSD A   9      49.910  42.000  29.240  1.00  0.00           N
ATOM      8  HN  HSD A   9      49.290  41.760  29.990  1.00  0.00           H
ATOM      9  CA  HSD A   9      49.540  42.860  28.110  1.00  0.00           C
ATOM     10  HA  HSD A   9      49.950  42.310  27.260  1.00  0.00           H
ATOM     11  CB  HSD A   9      47.920  42.830  28.090  1.00  0.00           C
ATOM     12  HB1 HSD A   9      47.630  43.150  29.110  1.00  0.00           H
ATOM     13  HB2 HSD A   9      47.810  41.720  28.090  1.00  0.00           H
ATOM     14  ND1 HSD A   9      46.820  42.710  25.880  1.00  0.00           N
ATOM     15  HD1 HSD A   9      46.800  41.720  25.900  1.00  0.00           H
ATOM     16  CG  HSD A   9      47.460  43.480  26.830  1.00  0.00           C
ATOM     17  CE1 HSD A   9      46.260  43.560  25.040  1.00  0.00           C
ATOM     18  HE1 HSD A   9      45.700  43.200  24.180  1.00  0.00           H
ATOM     19  NE2 HSD A   9      46.460  44.780  25.350  1.00  0.00           N
ATOM     20  CD2 HSD A   9      47.240  44.780  26.430  1.00  0.00           C
ATOM     21  HD2 HSD A   9      47.480  45.740  26.880  1.00  0.00           H
ATOM     22  C   HSD A   9      50.090  44.330  28.160  1.00  0.00           C
ATOM     23  O   HSD A   9      49.920  45.040  29.150  1.00  0.00           O
ATOM     24  N   PHE A  10      50.780  44.880  27.120  1.00  0.00           N
ATOM     25  HN  PHE A  10      51.000  44.410  26.270  1.00  0.00           H
ATOM     26  CA  PHE A  10      51.250  46.250  27.160  1.00  0.00           C
ATOM     27  HA  PHE A  10      51.870  46.410  28.040  1.00  0.00           H
ATOM     28  CB  PHE A  10      52.220  46.460  25.910  1.00  0.00           C
ATOM     29  HB1 PHE A  10      52.470  47.530  25.720  1.00  0.00           H
ATOM     30  HB2 PHE A  10      51.690  46.050  25.020  1.00  0.00           H
ATOM     31  CG  PHE A  10      53.540  45.740  25.900  1.00  0.00           C
ATOM     32  CD1 PHE A  10      54.600  46.390  26.580  1.00  0.00           C
ATOM     33  HD1 PHE A  10      54.310  47.330  27.040  1.00  0.00           H
ATOM     34  CE1 PHE A  10      55.970  46.010  26.530  1.00  0.00           C
ATOM     35  HE1 PHE A  10      56.750  46.530  27.050  1.00  0.00           H
ATOM     36  CZ  PHE A  10      56.280  44.790  25.810  1.00  0.00           C
ATOM     37  HZ  PHE A  10      57.320  44.490  25.810  1.00  0.00           H
ATOM     38  CD2 PHE A  10      53.900  44.490  25.230  1.00  0.00           C
ATOM     39  HD2 PHE A  10      53.230  43.830  24.720  1.00  0.00           H
ATOM     40  CE2 PHE A  10      55.240  44.060  25.200  1.00  0.00           C
ATOM     41  HE2 PHE A  10      55.550  43.130  24.740  1.00  0.00           H
ATOM     42  C   PHE A  10      50.140  47.350  27.170  1.00  0.00           C
ATOM     43  O   PHE A  10      49.360  47.470  26.250  1.00  0.00           O
ATOM     44  N   LEU A  11      50.190  48.340  28.190  1.00  0.00           N
ATOM     45  HN  LEU A  11      50.770  48.040  28.950  1.00  0.00           H
ATOM     46  CA  LEU A  11      49.570  49.670  28.130  1.00  0.00           C
ATOM     47  HA  LEU A  11      49.090  49.890  27.190  1.00  0.00           H
ATOM     48  CB  LEU A  11      48.420  49.690  29.100  1.00  0.00           C
ATOM     49  HB1 LEU A  11      48.140  50.750  29.270  1.00  0.00           H
ATOM     50  HB2 LEU A  11      48.810  49.310  30.060  1.00  0.00           H
ATOM     51  CG  LEU A  11      47.210  48.810  28.780  1.00  0.00           C
ATOM     52  HG  LEU A  11      47.490  47.730  28.700  1.00  0.00           H
ATOM     53  CD1 LEU A  11      46.290  48.800  30.030  1.00  0.00           C
ATOM     54 HD11 LEU A  11      46.920  48.560  30.900  1.00  0.00           H
ATOM     55 HD12 LEU A  11      45.470  48.060  30.090  1.00  0.00           H
ATOM     56 HD13 LEU A  11      45.950  49.850  30.150  1.00  0.00           H
ATOM     57  CD2 LEU A  11      46.410  49.360  27.640  1.00  0.00           C
ATOM     58 HD21 LEU A  11      46.250  50.440  27.850  1.00  0.00           H
ATOM     59 HD22 LEU A  11      45.350  49.010  27.700  1.00  0.00           H
ATOM     60 HD23 LEU A  11      46.900  49.130  26.670  1.00  0.00           H
ATOM     61  C   LEU A  11      50.540  50.760  28.410  1.00  0.00           C
ATOM     62  O   LEU A  11      51.600  50.560  28.990  1.00  0.00           O
ATOM     63  N   GLU A  12      50.290  52.040  28.090  1.00  0.00           N
ATOM     64  HN  GLU A  12      49.410  52.220  27.640  1.00  0.00           H
ATOM     65  CA  GLU A  12      51.210  53.170  28.160  1.00  0.00           C
ATOM     66  HA  GLU A  12      52.220  52.910  28.440  1.00  0.00           H
ATOM     67  CB  GLU A  12      51.200  53.910  26.820  1.00  0.00           C
ATOM     68  HB1 GLU A  12      50.430  54.690  26.680  1.00  0.00           H
ATOM     69  HB2 GLU A  12      51.090  53.080  26.090  1.00  0.00           H
ATOM     70  CG  GLU A  12      52.550  54.590  26.500  1.00  0.00           C
ATOM     71  HG1 GLU A  12      53.350  53.820  26.590  1.00  0.00           H
ATOM     72  HG2 GLU A  12      52.760  55.360  27.270  1.00  0.00           H
ATOM     73  CD  GLU A  12      52.670  55.180  25.080  1.00  0.00           C
ATOM     74  OE1 GLU A  12      52.210  56.310  24.790  1.00  0.00           O
ATOM     75  OE2 GLU A  12      53.400  54.590  24.240  1.00  0.00           O
ATOM     76  C   GLU A  12      50.650  54.090  29.230  1.00  0.00           C
ATOM     77  O   GLU A  12      49.630  54.730  29.000  1.00  0.00           O
ATOM     78  N   ILE A  13      51.300  54.280  30.420  1.00  0.00           N
ATOM     79  HN  ILE A  13      52.230  53.940  30.510  1.00  0.00           H
ATOM     80  CA  ILE A  13      50.700  54.930  31.580  1.00  0.00           C
ATOM     81  HA  ILE A  13      49.860  55.530  31.270  1.00  0.00           H
ATOM     82  CB  ILE A  13      50.160  53.950  32.600  1.00  0.00           C
ATOM     83  HB  ILE A  13      51.050  53.360  32.900  1.00  0.00           H
ATOM     84  CG2 ILE A  13      49.650  54.750  33.870  1.00  0.00           C
ATOM     85 HG21 ILE A  13      49.320  54.040  34.670  1.00  0.00           H
ATOM     86 HG22 ILE A  13      48.810  55.420  33.590  1.00  0.00           H
ATOM     87 HG23 ILE A  13      50.530  55.340  34.180  1.00  0.00           H
ATOM     88  CG1 ILE A  13      49.050  53.010  31.970  1.00  0.00           C
ATOM     89 HG11 ILE A  13      49.250  52.750  30.910  1.00  0.00           H
ATOM     90 HG12 ILE A  13      48.120  53.630  31.960  1.00  0.00           H
ATOM     91  CD  ILE A  13      48.740  51.810  32.910  1.00  0.00           C
ATOM     92  HD1 ILE A  13      47.940  51.190  32.470  1.00  0.00           H
ATOM     93  HD2 ILE A  13      48.490  52.020  33.970  1.00  0.00           H
ATOM     94  HD3 ILE A  13      49.630  51.160  32.970  1.00  0.00           H
ATOM     95  C   ILE A  13      51.700  55.930  32.070  1.00  0.00           C
ATOM     96  O   ILE A  13      52.870  55.540  32.270  1.00  0.00           O
ATOM     97  N   ASP A  14      51.290  57.200  32.180  1.00  0.00           N
ATOM     98  HN  ASP A  14      50.310  57.380  32.230  1.00  0.00           H
ATOM     99  CA  ASP A  14      52.170  58.330  32.340  1.00  0.00           C
ATOM    100  HA  ASP A  14      51.390  59.090  32.280  1.00  0.00           H
ATOM    101  CB  ASP A  14      52.840  58.370  33.780  1.00  0.00           C
ATOM    102  HB1 ASP A  14      53.620  59.150  33.840  1.00  0.00           H
ATOM    103  HB2 ASP A  14      53.350  57.400  33.970  1.00  0.00           H
ATOM    104  CG  ASP A  14      51.710  58.410  34.760  1.00  0.00           C
ATOM    105  OD1 ASP A  14      51.780  57.650  35.800  1.00  0.00           O
ATOM    106  OD2 ASP A  14      50.810  59.260  34.600  1.00  0.00           O
ATOM    107  C   ASP A  14      53.270  58.480  31.230  1.00  0.00           C
ATOM    108  O   ASP A  14      54.290  59.170  31.370  1.00  0.00           O
ATOM    109  N   LYS A  15      53.120  57.810  30.110  1.00  0.00           N
ATOM    110  HN  LYS A  15      52.210  57.450  29.900  1.00  0.00           H
ATOM    111  CA  LYS A  15      54.160  57.670  29.100  1.00  0.00           C
ATOM    112  HA  LYS A  15      53.610  57.190  28.300  1.00  0.00           H
ATOM    113  CB  LYS A  15      54.650  58.990  28.470  1.00  0.00           C
ATOM    114  HB1 LYS A  15      55.400  58.660  27.730  1.00  0.00           H
ATOM    115  HB2 LYS A  15      55.260  59.600  29.170  1.00  0.00           H
ATOM    116  CG  LYS A  15      53.590  59.800  27.710  1.00  0.00           C
ATOM    117  HG1 LYS A  15      54.030  60.780  27.430  1.00  0.00           H
ATOM    118  HG2 LYS A  15      52.760  60.050  28.400  1.00  0.00           H
ATOM    119  CD  LYS A  15      53.120  59.130  26.370  1.00  0.00           C
ATOM    120  HD1 LYS A  15      52.500  59.950  25.970  1.00  0.00           H
ATOM    121  HD2 LYS A  15      52.460  58.290  26.690  1.00  0.00           H
ATOM    122  CE  LYS A  15      54.280  58.790  25.430  1.00  0.00           C
ATOM    123  HE1 LYS A  15      54.700  57.820  25.760  1.00  0.00           H
ATOM    124  HE2 LYS A  15      54.910  59.690  25.280  1.00  0.00           H
ATOM    125  NZ  LYS A  15      53.730  58.390  24.090  1.00  0.00           N
ATOM    126  HZ1 LYS A  15      53.160  57.540  24.260  1.00  0.00           H
ATOM    127  HZ2 LYS A  15      54.520  58.100  23.460  1.00  0.00           H
ATOM    128  HZ3 LYS A  15      53.260  59.230  23.700  1.00  0.00           H
ATOM    129  C   LYS A  15      55.300  56.670  29.310  1.00  0.00           C
ATOM    130  O   LYS A  15      56.260  56.680  28.440  1.00  0.00           O
ATOM    131  N   LYS A  16      55.120  55.720  30.260  1.00  0.00           N
ATOM    132  HN  LYS A  16      54.250  55.840  30.740  1.00  0.00           H
ATOM    133  CA  LYS A  16      55.940  54.550  30.470  1.00  0.00           C
ATOM    134  HA  LYS A  16      56.820  54.730  29.860  1.00  0.00           H
ATOM    135  CB  LYS A  16      56.370  54.450  31.970  1.00  0.00           C
ATOM    136  HB1 LYS A  16      57.060  53.630  32.260  1.00  0.00           H
ATOM    137  HB2 LYS A  16      55.460  54.410  32.620  1.00  0.00           H
ATOM    138  CG  LYS A  16      57.140  55.690  32.390  1.00  0.00           C
ATOM    139  HG1 LYS A  16      57.320  55.620  33.480  1.00  0.00           H
ATOM    140  HG2 LYS A  16      56.520  56.590  32.180  1.00  0.00           H
ATOM    141  CD  LYS A  16      58.480  56.020  31.700  1.00  0.00           C
ATOM    142  HD1 LYS A  16      58.300  56.030  30.610  1.00  0.00           H
ATOM    143  HD2 LYS A  16      59.120  55.180  32.010  1.00  0.00           H
ATOM    144  CE  LYS A  16      58.970  57.380  32.140  1.00  0.00           C
ATOM    145  HE1 LYS A  16      59.500  57.350  33.110  1.00  0.00           H
ATOM    146  HE2 LYS A  16      58.190  58.160  32.220  1.00  0.00           H
ATOM    147  NZ  LYS A  16      59.960  57.910  31.180  1.00  0.00           N
ATOM    148  HZ1 LYS A  16      60.620  57.120  31.240  1.00  0.00           H
ATOM    149  HZ2 LYS A  16      60.340  58.820  31.500  1.00  0.00           H
ATOM    150  HZ3 LYS A  16      59.590  58.020  30.220  1.00  0.00           H
ATOM    151  C   LYS A  16      55.150  53.320  30.080  1.00  0.00           C
ATOM    152  O   LYS A  16      53.960  53.300  30.110  1.00  0.00           O
ATOM    153  N   ASN A  17      55.850  52.370  29.470  1.00  0.00           N
ATOM    154  HN  ASN A  17      56.820  52.590  29.510  1.00  0.00           H
ATOM    155  CA  ASN A  17      55.480  51.150  28.830  1.00  0.00           C
ATOM    156  HA  ASN A  17      54.500  51.270  28.380  1.00  0.00           H
ATOM    157  CB  ASN A  17      56.660  50.640  27.940  1.00  0.00           C
ATOM    158  HB1 ASN A  17      56.460  49.640  27.510  1.00  0.00           H
ATOM    159  HB2 ASN A  17      57.610  50.520  28.500  1.00  0.00           H
ATOM    160  CG  ASN A  17      56.930  51.570  26.740  1.00  0.00           C
ATOM    161  OD1 ASN A  17      56.420  52.700  26.610  1.00  0.00           O
ATOM    162  ND2 ASN A  17      57.670  51.060  25.790  1.00  0.00           N
ATOM    163 HD21 ASN A  17      57.630  51.490  24.890  1.00  0.00           H
ATOM    164 HD22 ASN A  17      58.240  50.240  25.890  1.00  0.00           H
ATOM    165  C   ASN A  17      55.320  50.160  30.020  1.00  0.00           C
ATOM    166  O   ASN A  17      56.280  49.710  30.610  1.00  0.00           O
ATOM    167  N   CYS A  18      54.060  49.800  30.360  1.00  0.00           N
ATOM    168  HN  CYS A  18      53.250  50.050  29.840  1.00  0.00           H
ATOM    169  CA  CYS A  18      53.750  48.990  31.510  1.00  0.00           C
ATOM    170  HA  CYS A  18      54.650  48.690  32.000  1.00  0.00           H
ATOM    171  CB  CYS A  18      52.970  49.810  32.530  1.00  0.00           C
ATOM    172  HB1 CYS A  18      52.800  49.240  33.470  1.00  0.00           H
ATOM    173  HB2 CYS A  18      51.930  50.020  32.190  1.00  0.00           H
ATOM    174  SG  CYS A  18      53.780  51.410  32.910  1.00  0.00           S
ATOM    175  C   CYS A  18      52.940  47.750  31.120  1.00  0.00           C
ATOM    176  O   CYS A  18      51.990  47.790  30.350  1.00  0.00           O
ATOM    177  N   CYS A  19      53.420  46.610  31.540  1.00  0.00           N
ATOM    178  HN  CYS A  19      54.210  46.510  32.120  1.00  0.00           H
ATOM    179  CA  CYS A  19      52.720  45.360  31.270  1.00  0.00           C
ATOM    180  HA  CYS A  19      52.290  45.360  30.280  1.00  0.00           H
ATOM    181  CB  CYS A  19      53.670  44.160  31.390  1.00  0.00           C
ATOM    182  HB1 CYS A  19      53.170  43.180  31.230  1.00  0.00           H
ATOM    183  HB2 CYS A  19      54.010  44.030  32.450  1.00  0.00           H
ATOM    184  SG  CYS A  19      54.980  43.960  30.140  1.00  0.00           S
ATOM    185  C   CYS A  19      51.630  45.150  32.360  1.00  0.00           C
ATOM    186  O   CYS A  19      51.940  45.170  33.590  1.00  0.00           O
ATOM    187  N   VAL A  20      50.390  44.980  31.970  1.00  0.00           N
ATOM    188  HN  VAL A  20      50.150  45.270  31.050  1.00  0.00           H
ATOM    189  CA  VAL A  20      49.280  44.550  32.800  1.00  0.00           C
ATOM    190  HA  VAL A  20      49.510  44.610  33.840  1.00  0.00           H
ATOM    191  CB  VAL A  20      48.020  45.420  32.630  1.00  0.00           C
ATOM    192  HB  VAL A  20      47.570  45.310  31.620  1.00  0.00           H
ATOM    193  CG1 VAL A  20      46.940  45.010  33.670  1.00  0.00           C
ATOM    194 HG11 VAL A  20      46.030  45.570  33.360  1.00  0.00           H
ATOM    195 HG12 VAL A  20      47.370  45.200  34.680  1.00  0.00           H
ATOM    196 HG13 VAL A  20      46.740  43.920  33.610  1.00  0.00           H
ATOM    197  CG2 VAL A  20      48.500  46.930  32.690  1.00  0.00           C
ATOM    198 HG21 VAL A  20      48.980  47.300  31.760  1.00  0.00           H
ATOM    199 HG22 VAL A  20      49.180  47.060  33.560  1.00  0.00           H
ATOM    200 HG23 VAL A  20      47.630  47.600  32.830  1.00  0.00           H
ATOM    201  C   VAL A  20      48.980  43.080  32.670  1.00  0.00           C
ATOM    202  O   VAL A  20      48.420  42.630  31.570  1.00  0.00           O
ATOM    203  N   PHE A  21      49.340  42.270  33.660  1.00  0.00           N
ATOM    204  HN  PHE A  21      49.810  42.600  34.470  1.00  0.00           H
ATOM    205  CA  PHE A  21      49.080  40.840  33.720  1.00  0.00           C
ATOM    206  HA  PHE A  21      49.280  40.410  32.750  1.00  0.00           H
ATOM    207  CB  PHE A  21      49.950  40.090  34.800  1.00  0.00           C
ATOM    208  HB1 PHE A  21      49.650  39.030  34.870  1.00  0.00           H
ATOM    209  HB2 PHE A  21      49.860  40.550  35.810  1.00  0.00           H
ATOM    210  CG  PHE A  21      51.360  40.310  34.360  1.00  0.00           C
ATOM    211  CD1 PHE A  21      52.090  41.430  34.760  1.00  0.00           C
ATOM    212  HD1 PHE A  21      51.540  42.130  35.390  1.00  0.00           H
ATOM    213  CE1 PHE A  21      53.450  41.660  34.440  1.00  0.00           C
ATOM    214  HE1 PHE A  21      54.020  42.460  34.920  1.00  0.00           H
ATOM    215  CZ  PHE A  21      54.060  40.650  33.710  1.00  0.00           C
ATOM    216  HZ  PHE A  21      55.060  40.730  33.330  1.00  0.00           H
ATOM    217  CD2 PHE A  21      51.990  39.410  33.550  1.00  0.00           C
ATOM    218  HD2 PHE A  21      51.390  38.560  33.250  1.00  0.00           H
ATOM    219  CE2 PHE A  21      53.320  39.550  33.230  1.00  0.00           C
ATOM    220  HE2 PHE A  21      53.740  38.810  32.540  1.00  0.00           H
ATOM    221  C   PHE A  21      47.690  40.700  33.910  1.00  0.00           C
ATOM    222  O   PHE A  21      47.030  41.300  34.740  1.00  0.00           O
ATOM    223  N   ARG A  22      47.010  39.760  33.200  1.00  0.00           N
ATOM    224  HN  ARG A  22      47.530  39.310  32.480  1.00  0.00           H
ATOM    225  CA  ARG A  22      45.640  39.360  33.420  1.00  0.00           C
ATOM    226  HA  ARG A  22      45.150  40.080  34.060  1.00  0.00           H
ATOM    227  CB  ARG A  22      44.940  39.390  32.050  1.00  0.00           C
ATOM    228  HB1 ARG A  22      43.890  39.030  32.110  1.00  0.00           H
ATOM    229  HB2 ARG A  22      45.410  38.600  31.420  1.00  0.00           H
ATOM    230  CG  ARG A  22      44.890  40.760  31.330  1.00  0.00           C
ATOM    231  HG1 ARG A  22      44.160  40.480  30.550  1.00  0.00           H
ATOM    232  HG2 ARG A  22      45.820  41.020  30.770  1.00  0.00           H
ATOM    233  CD  ARG A  22      44.340  41.920  32.140  1.00  0.00           C
ATOM    234  HD1 ARG A  22      45.090  42.240  32.900  1.00  0.00           H
ATOM    235  HD2 ARG A  22      43.400  41.640  32.650  1.00  0.00           H
ATOM    236  NE  ARG A  22      44.090  43.050  31.160  1.00  0.00           N
ATOM    237  HE  ARG A  22      44.350  42.920  30.210  1.00  0.00           H
ATOM    238  CZ  ARG A  22      43.440  44.140  31.520  1.00  0.00           C
ATOM    239  NH1 ARG A  22      42.920  44.360  32.700  1.00  0.00           N
ATOM    240 HH11 ARG A  22      42.070  44.880  32.630  1.00  0.00           H
ATOM    241 HH12 ARG A  22      43.010  43.640  33.380  1.00  0.00           H
ATOM    242  NH2 ARG A  22      43.200  44.970  30.550  1.00  0.00           N
ATOM    243 HH21 ARG A  22      43.730  44.930  29.700  1.00  0.00           H
ATOM    244 HH22 ARG A  22      42.690  45.800  30.760  1.00  0.00           H
ATOM    245  C   ARG A  22      45.490  38.100  34.220  1.00  0.00           C
ATOM    246  O   ARG A  22      44.470  37.590  34.620  1.00  0.00           O
ATOM    247  N   ASP A  23      46.690  37.510  34.520  1.00  0.00           N
ATOM    248  HN  ASP A  23      47.510  37.860  34.070  1.00  0.00           H
ATOM    249  CA  ASP A  23      46.900  36.380  35.380  1.00  0.00           C
ATOM    250  HA  ASP A  23      47.020  35.480  34.800  1.00  0.00           H
ATOM    251  CB  ASP A  23      48.240  36.590  36.080  1.00  0.00           C
ATOM    252  HB1 ASP A  23      48.320  35.750  36.790  1.00  0.00           H
ATOM    253  HB2 ASP A  23      48.350  37.610  36.500  1.00  0.00           H
ATOM    254  CG  ASP A  23      49.420  36.360  35.130  1.00  0.00           C
ATOM    255  OD1 ASP A  23      50.570  36.390  35.700  1.00  0.00           O
ATOM    256  OD2 ASP A  23      49.370  36.130  33.850  1.00  0.00           O
ATOM    257  C   ASP A  23      45.910  35.980  36.460  1.00  0.00           C
ATOM    258  O   ASP A  23      45.390  36.800  37.190  1.00  0.00           O
ATOM    259  N   ASP A  24      45.700  34.660  36.620  1.00  0.00           N
ATOM    260  HN  ASP A  24      46.180  34.070  35.970  1.00  0.00           H
ATOM    261  CA  ASP A  24      44.560  34.090  37.390  1.00  0.00           C
ATOM    262  HA  ASP A  24      43.710  34.700  37.110  1.00  0.00           H
ATOM    263  CB  ASP A  24      44.140  32.630  36.960  1.00  0.00           C
ATOM    264  HB1 ASP A  24      43.350  32.210  37.620  1.00  0.00           H
ATOM    265  HB2 ASP A  24      45.010  31.970  37.160  1.00  0.00           H
ATOM    266  CG  ASP A  24      43.820  32.410  35.520  1.00  0.00           C
ATOM    267  OD1 ASP A  24      43.790  31.190  35.090  1.00  0.00           O
ATOM    268  OD2 ASP A  24      43.580  33.300  34.650  1.00  0.00           O
ATOM    269  C   ASP A  24      44.710  34.120  38.960  1.00  0.00           C
ATOM    270  O   ASP A  24      43.720  33.890  39.680  1.00  0.00           O
ATOM    271  N   PHE A  25      45.850  34.530  39.530  1.00  0.00           N
ATOM    272  HN  PHE A  25      46.700  34.640  39.020  1.00  0.00           H
ATOM    273  CA  PHE A  25      46.040  34.460  41.000  1.00  0.00           C
ATOM    274  HA  PHE A  25      45.940  33.430  41.290  1.00  0.00           H
ATOM    275  CB  PHE A  25      47.540  34.700  41.180  1.00  0.00           C
ATOM    276  HB1 PHE A  25      47.680  35.710  40.750  1.00  0.00           H
ATOM    277  HB2 PHE A  25      48.190  33.970  40.660  1.00  0.00           H
ATOM    278  CG  PHE A  25      48.070  34.780  42.620  1.00  0.00           C
ATOM    279  CD1 PHE A  25      49.120  35.670  42.950  1.00  0.00           C
ATOM    280  HD1 PHE A  25      49.530  36.280  42.150  1.00  0.00           H
ATOM    281  CE1 PHE A  25      49.630  35.680  44.270  1.00  0.00           C
ATOM    282  HE1 PHE A  25      50.490  36.310  44.420  1.00  0.00           H
ATOM    283  CZ  PHE A  25      49.010  34.870  45.200  1.00  0.00           C
ATOM    284  HZ  PHE A  25      49.400  34.860  46.200  1.00  0.00           H
ATOM    285  CD2 PHE A  25      47.490  33.950  43.550  1.00  0.00           C
ATOM    286  HD2 PHE A  25      46.670  33.270  43.380  1.00  0.00           H
ATOM    287  CE2 PHE A  25      47.850  34.060  44.860  1.00  0.00           C
ATOM    288  HE2 PHE A  25      47.300  33.590  45.660  1.00  0.00           H
ATOM    289  C   PHE A  25      45.010  35.280  41.880  1.00  0.00           C
ATOM    290  O   PHE A  25      44.380  34.820  42.790  1.00  0.00           O
ATOM    291  N   ILE A  26      44.870  36.570  41.510  1.00  0.00           N
ATOM    292  HN  ILE A  26      45.260  36.950  40.670  1.00  0.00           H
ATOM    293  CA  ILE A  26      43.970  37.500  42.240  1.00  0.00           C
ATOM    294  HA  ILE A  26      44.230  37.490  43.290  1.00  0.00           H
ATOM    295  CB  ILE A  26      44.100  38.990  41.960  1.00  0.00           C
ATOM    296  HB  ILE A  26      43.460  39.510  42.710  1.00  0.00           H
ATOM    297  CG2 ILE A  26      45.490  39.410  42.420  1.00  0.00           C
ATOM    298 HG21 ILE A  26      45.840  39.020  43.400  1.00  0.00           H
ATOM    299 HG22 ILE A  26      45.550  40.520  42.450  1.00  0.00           H
ATOM    300 HG23 ILE A  26      46.240  39.060  41.670  1.00  0.00           H
ATOM    301  CG1 ILE A  26      43.740  39.350  40.460  1.00  0.00           C
ATOM    302 HG11 ILE A  26      42.700  39.090  40.150  1.00  0.00           H
ATOM    303 HG12 ILE A  26      44.350  38.650  39.860  1.00  0.00           H
ATOM    304  CD  ILE A  26      44.130  40.790  40.060  1.00  0.00           C
ATOM    305  HD1 ILE A  26      45.230  40.880  40.120  1.00  0.00           H
ATOM    306  HD2 ILE A  26      43.680  41.580  40.700  1.00  0.00           H
ATOM    307  HD3 ILE A  26      43.820  41.120  39.050  1.00  0.00           H
ATOM    308  C   ILE A  26      42.460  37.070  42.200  1.00  0.00           C
ATOM    309  O   ILE A  26      41.810  37.290  43.250  1.00  0.00           O
ATOM    310  N   VAL A  27      41.960  36.480  41.060  1.00  0.00           N
ATOM    311  HN  VAL A  27      42.630  36.350  40.330  1.00  0.00           H
ATOM    312  CA  VAL A  27      40.630  36.030  40.840  1.00  0.00           C
ATOM    313  HA  VAL A  27      39.920  36.790  41.130  1.00  0.00           H
ATOM    314  CB  VAL A  27      40.490  35.570  39.410  1.00  0.00           C
ATOM    315  HB  VAL A  27      41.130  34.670  39.310  1.00  0.00           H
ATOM    316  CG1 VAL A  27      39.090  35.140  39.110  1.00  0.00           C
ATOM    317 HG11 VAL A  27      39.050  34.810  38.040  1.00  0.00           H
ATOM    318 HG12 VAL A  27      38.350  35.960  39.190  1.00  0.00           H
ATOM    319 HG13 VAL A  27      38.860  34.260  39.740  1.00  0.00           H
ATOM    320  CG2 VAL A  27      40.950  36.700  38.480  1.00  0.00           C
ATOM    321 HG21 VAL A  27      40.320  37.620  38.530  1.00  0.00           H
ATOM    322 HG22 VAL A  27      40.650  36.330  37.470  1.00  0.00           H
ATOM    323 HG23 VAL A  27      42.040  36.900  38.400  1.00  0.00           H
ATOM    324  C   VAL A  27      40.350  34.860  41.770  1.00  0.00           C
ATOM    325  O   VAL A  27      39.260  34.670  42.380  1.00  0.00           O
ATOM    326  N   LYS A  28      41.260  33.880  41.950  1.00  0.00           N
ATOM    327  HN  LYS A  28      42.060  33.940  41.340  1.00  0.00           H
ATOM    328  CA  LYS A  28      40.810  32.610  42.480  1.00  0.00           C
ATOM    329  HA  LYS A  28      39.740  32.530  42.400  1.00  0.00           H
ATOM    330  CB  LYS A  28      41.360  31.490  41.640  1.00  0.00           C
ATOM    331  HB1 LYS A  28      41.190  30.570  42.230  1.00  0.00           H
ATOM    332  HB2 LYS A  28      42.460  31.660  41.540  1.00  0.00           H
ATOM    333  CG  LYS A  28      40.780  31.320  40.230  1.00  0.00           C
ATOM    334  HG1 LYS A  28      41.320  30.440  39.790  1.00  0.00           H
ATOM    335  HG2 LYS A  28      41.020  32.260  39.680  1.00  0.00           H
ATOM    336  CD  LYS A  28      39.210  31.090  40.300  1.00  0.00           C
ATOM    337  HD1 LYS A  28      38.750  31.040  39.290  1.00  0.00           H
ATOM    338  HD2 LYS A  28      38.650  31.910  40.800  1.00  0.00           H
ATOM    339  CE  LYS A  28      38.800  29.840  41.070  1.00  0.00           C
ATOM    340  HE1 LYS A  28      39.090  29.960  42.120  1.00  0.00           H
ATOM    341  HE2 LYS A  28      39.300  28.960  40.590  1.00  0.00           H
ATOM    342  NZ  LYS A  28      37.330  29.640  40.880  1.00  0.00           N
ATOM    343  HZ1 LYS A  28      36.730  30.450  41.140  1.00  0.00           H
ATOM    344  HZ2 LYS A  28      37.010  28.840  41.460  1.00  0.00           H
ATOM    345  HZ3 LYS A  28      37.040  29.370  39.920  1.00  0.00           H
ATOM    346  C   LYS A  28      41.160  32.370  43.910  1.00  0.00           C
ATOM    347  O   LYS A  28      40.470  31.750  44.750  1.00  0.00           O
ATOM    348  N   VAL A  29      42.350  32.900  44.330  1.00  0.00           N
ATOM    349  HN  VAL A  29      42.920  33.470  43.750  1.00  0.00           H
ATOM    350  CA  VAL A  29      43.090  32.490  45.540  1.00  0.00           C
ATOM    351  HA  VAL A  29      42.710  31.530  45.840  1.00  0.00           H
ATOM    352  CB  VAL A  29      44.540  32.170  45.370  1.00  0.00           C
ATOM    353  HB  VAL A  29      44.980  33.050  44.860  1.00  0.00           H
ATOM    354  CG1 VAL A  29      45.380  31.840  46.700  1.00  0.00           C
ATOM    355 HG11 VAL A  29      45.290  32.670  47.430  1.00  0.00           H
ATOM    356 HG12 VAL A  29      46.420  31.640  46.410  1.00  0.00           H
ATOM    357 HG13 VAL A  29      44.950  30.890  47.070  1.00  0.00           H
ATOM    358  CG2 VAL A  29      44.710  30.980  44.400  1.00  0.00           C
ATOM    359 HG21 VAL A  29      44.030  31.020  43.520  1.00  0.00           H
ATOM    360 HG22 VAL A  29      44.490  30.110  45.050  1.00  0.00           H
ATOM    361 HG23 VAL A  29      45.750  30.980  44.020  1.00  0.00           H
ATOM    362  C   VAL A  29      42.900  33.500  46.690  1.00  0.00           C
ATOM    363  O   VAL A  29      42.780  33.190  47.870  1.00  0.00           O
ATOM    364  N   LEU A  30      42.860  34.810  46.330  1.00  0.00           N
ATOM    365  HN  LEU A  30      43.000  34.990  45.370  1.00  0.00           H
ATOM    366  CA  LEU A  30      42.580  35.920  47.220  1.00  0.00           C
ATOM    367  HA  LEU A  30      43.250  35.630  48.030  1.00  0.00           H
ATOM    368  CB  LEU A  30      43.160  37.230  46.740  1.00  0.00           C
ATOM    369  HB1 LEU A  30      42.620  38.110  47.120  1.00  0.00           H
ATOM    370  HB2 LEU A  30      43.120  37.230  45.630  1.00  0.00           H
ATOM    371  CG  LEU A  30      44.700  37.460  47.100  1.00  0.00           C
ATOM    372  HG  LEU A  30      44.900  37.520  48.190  1.00  0.00           H
ATOM    373  CD1 LEU A  30      45.640  36.440  46.470  1.00  0.00           C
ATOM    374 HD11 LEU A  30      45.330  35.390  46.610  1.00  0.00           H
ATOM    375 HD12 LEU A  30      46.700  36.440  46.780  1.00  0.00           H
ATOM    376 HD13 LEU A  30      45.780  36.630  45.380  1.00  0.00           H
ATOM    377  CD2 LEU A  30      45.030  38.850  46.610  1.00  0.00           C
ATOM    378 HD21 LEU A  30      46.090  39.090  46.850  1.00  0.00           H
ATOM    379 HD22 LEU A  30      44.400  39.640  47.070  1.00  0.00           H
ATOM    380 HD23 LEU A  30      44.980  38.820  45.500  1.00  0.00           H
ATOM    381  C   LEU A  30      41.190  36.000  47.840  1.00  0.00           C
ATOM    382  O   LEU A  30      41.110  36.210  49.040  1.00  0.00           O
ATOM    383  N   PRO A  31      40.050  35.780  47.220  1.00  0.00           N
ATOM    384  CD  PRO A  31      39.980  35.820  45.730  1.00  0.00           C
ATOM    385  HD1 PRO A  31      40.220  34.830  45.280  1.00  0.00           H
ATOM    386  HD2 PRO A  31      40.730  36.410  45.170  1.00  0.00           H
ATOM    387  CA  PRO A  31      38.760  35.940  47.800  1.00  0.00           C
ATOM    388  HA  PRO A  31      38.810  36.940  48.190  1.00  0.00           H
ATOM    389  CB  PRO A  31      37.820  35.770  46.590  1.00  0.00           C
ATOM    390  HB1 PRO A  31      36.850  36.330  46.570  1.00  0.00           H
ATOM    391  HB2 PRO A  31      37.640  34.670  46.540  1.00  0.00           H
ATOM    392  CG  PRO A  31      38.620  36.260  45.370  1.00  0.00           C
ATOM    393  HG1 PRO A  31      38.210  35.720  44.490  1.00  0.00           H
ATOM    394  HG2 PRO A  31      38.590  37.360  45.160  1.00  0.00           H
ATOM    395  C   PRO A  31      38.390  35.150  49.020  1.00  0.00           C
ATOM    396  O   PRO A  31      37.730  35.750  49.900  1.00  0.00           O
ATOM    397  N   PRO A  32      38.740  33.830  49.240  1.00  0.00           N
ATOM    398  CD  PRO A  32      39.330  32.890  48.240  1.00  0.00           C
ATOM    399  HD1 PRO A  32      40.440  32.880  48.330  1.00  0.00           H
ATOM    400  HD2 PRO A  32      39.090  33.170  47.190  1.00  0.00           H
ATOM    401  CA  PRO A  32      38.450  33.200  50.500  1.00  0.00           C
ATOM    402  HA  PRO A  32      37.420  33.330  50.800  1.00  0.00           H
ATOM    403  CB  PRO A  32      38.810  31.730  50.240  1.00  0.00           C
ATOM    404  HB1 PRO A  32      38.140  31.010  50.740  1.00  0.00           H
ATOM    405  HB2 PRO A  32      39.870  31.600  50.570  1.00  0.00           H
ATOM    406  CG  PRO A  32      38.670  31.660  48.670  1.00  0.00           C
ATOM    407  HG1 PRO A  32      39.110  30.760  48.190  1.00  0.00           H
ATOM    408  HG2 PRO A  32      37.560  31.640  48.550  1.00  0.00           H
ATOM    409  C   PRO A  32      39.160  33.830  51.690  1.00  0.00           C
ATOM    410  O   PRO A  32      38.450  34.060  52.690  1.00  0.00           O
ATOM    411  N   VAL A  33      40.450  34.070  51.490  1.00  0.00           N
ATOM    412  HN  VAL A  33      40.820  34.000  50.560  1.00  0.00           H
ATOM    413  CA  VAL A  33      41.230  34.800  52.440  1.00  0.00           C
ATOM    414  HA  VAL A  33      41.150  34.160  53.300  1.00  0.00           H
ATOM    415  CB  VAL A  33      42.700  34.800  52.000  1.00  0.00           C
ATOM    416  HB  VAL A  33      42.870  35.390  51.080  1.00  0.00           H
ATOM    417  CG1 VAL A  33      43.560  35.530  53.060  1.00  0.00           C
ATOM    418 HG11 VAL A  33      43.560  35.060  54.060  1.00  0.00           H
ATOM    419 HG12 VAL A  33      43.210  36.570  53.230  1.00  0.00           H
ATOM    420 HG13 VAL A  33      44.610  35.550  52.660  1.00  0.00           H
ATOM    421  CG2 VAL A  33      43.210  33.430  51.740  1.00  0.00           C
ATOM    422 HG21 VAL A  33      43.410  32.850  52.660  1.00  0.00           H
ATOM    423 HG22 VAL A  33      44.240  33.510  51.300  1.00  0.00           H
ATOM    424 HG23 VAL A  33      42.620  32.720  51.110  1.00  0.00           H
ATOM    425  C   VAL A  33      40.730  36.200  52.770  1.00  0.00           C
ATOM    426  O   VAL A  33      40.560  36.650  53.890  1.00  0.00           O
ATOM    427  N   LEU A  34      40.350  36.920  51.670  1.00  0.00           N
ATOM    428  HN  LEU A  34      40.450  36.440  50.800  1.00  0.00           H
ATOM    429  CA  LEU A  34      39.740  38.230  51.720  1.00  0.00           C
ATOM    430  HA  LEU A  34      40.490  38.810  52.240  1.00  0.00           H
ATOM    431  CB  LEU A  34      39.670  39.100  50.440  1.00  0.00           C
ATOM    432  HB1 LEU A  34      39.200  40.080  50.640  1.00  0.00           H
ATOM    433  HB2 LEU A  34      39.190  38.510  49.640  1.00  0.00           H
ATOM    434  CG  LEU A  34      40.990  39.480  49.850  1.00  0.00           C
ATOM    435  HG  LEU A  34      41.540  38.560  49.620  1.00  0.00           H
ATOM    436  CD1 LEU A  34      40.810  40.120  48.500  1.00  0.00           C
ATOM    437 HD11 LEU A  34      41.840  40.330  48.130  1.00  0.00           H
ATOM    438 HD12 LEU A  34      40.410  41.150  48.610  1.00  0.00           H
ATOM    439 HD13 LEU A  34      40.120  39.590  47.800  1.00  0.00           H
ATOM    440  CD2 LEU A  34      41.920  40.250  50.730  1.00  0.00           C
ATOM    441 HD21 LEU A  34      41.320  41.010  51.280  1.00  0.00           H
ATOM    442 HD22 LEU A  34      42.880  40.630  50.330  1.00  0.00           H
ATOM    443 HD23 LEU A  34      42.300  39.570  51.530  1.00  0.00           H
ATOM    444  C   LEU A  34      38.460  38.290  52.480  1.00  0.00           C
ATOM    445  O   LEU A  34      38.230  39.230  53.240  1.00  0.00           O
ATOM    446  N   GLY A  35      37.590  37.300  52.360  1.00  0.00           N
ATOM    447  HN  GLY A  35      37.820  36.560  51.740  1.00  0.00           H
ATOM    448  CA  GLY A  35      36.410  37.210  53.210  1.00  0.00           C
ATOM    449  HA1 GLY A  35      36.000  36.220  53.090  1.00  0.00           H
ATOM    450  HA2 GLY A  35      35.760  38.040  53.000  1.00  0.00           H
ATOM    451  C   GLY A  35      36.720  37.230  54.730  1.00  0.00           C
ATOM    452  O   GLY A  35      36.070  37.910  55.530  1.00  0.00           O
ATOM    453  N   LEU A  36      37.580  36.400  55.190  1.00  0.00           N
ATOM    454  HN  LEU A  36      37.820  35.620  54.610  1.00  0.00           H
ATOM    455  CA  LEU A  36      38.100  36.340  56.530  1.00  0.00           C
ATOM    456  HA  LEU A  36      37.250  36.310  57.190  1.00  0.00           H
ATOM    457  CB  LEU A  36      38.960  35.050  56.920  1.00  0.00           C
ATOM    458  HB1 LEU A  36      38.990  34.950  58.020  1.00  0.00           H
ATOM    459  HB2 LEU A  36      39.960  34.980  56.440  1.00  0.00           H
ATOM    460  CG  LEU A  36      38.220  33.790  56.540  1.00  0.00           C
ATOM    461  HG  LEU A  36      38.010  33.540  55.480  1.00  0.00           H
ATOM    462  CD1 LEU A  36      39.170  32.600  56.750  1.00  0.00           C
ATOM    463 HD11 LEU A  36      39.670  32.750  57.720  1.00  0.00           H
ATOM    464 HD12 LEU A  36      40.010  32.490  56.020  1.00  0.00           H
ATOM    465 HD13 LEU A  36      38.600  31.650  56.850  1.00  0.00           H
ATOM    466  CD2 LEU A  36      36.920  33.560  57.470  1.00  0.00           C
ATOM    467 HD21 LEU A  36      37.240  33.290  58.510  1.00  0.00           H
ATOM    468 HD22 LEU A  36      36.370  32.670  57.090  1.00  0.00           H
ATOM    469 HD23 LEU A  36      36.220  34.420  57.480  1.00  0.00           H
ATOM    470  C   LEU A  36      38.690  37.680  56.950  1.00  0.00           C
ATOM    471  O   LEU A  36      38.460  38.080  58.090  1.00  0.00           O
ATOM    472  N   GLU A  37      39.480  38.440  56.080  1.00  0.00           N
ATOM    473  HN  GLU A  37      39.750  38.000  55.220  1.00  0.00           H
ATOM    474  CA  GLU A  37      39.820  39.820  56.260  1.00  0.00           C
ATOM    475  HA  GLU A  37      40.360  39.770  57.190  1.00  0.00           H
ATOM    476  CB  GLU A  37      40.810  40.240  55.190  1.00  0.00           C
ATOM    477  HB1 GLU A  37      40.260  40.360  54.230  1.00  0.00           H
ATOM    478  HB2 GLU A  37      41.610  39.500  55.000  1.00  0.00           H
ATOM    479  CG  GLU A  37      41.550  41.640  55.500  1.00  0.00           C
ATOM    480  HG1 GLU A  37      42.070  41.510  56.470  1.00  0.00           H
ATOM    481  HG2 GLU A  37      40.900  42.530  55.510  1.00  0.00           H
ATOM    482  CD  GLU A  37      42.710  41.890  54.470  1.00  0.00           C
ATOM    483  OE1 GLU A  37      42.650  42.680  53.550  1.00  0.00           O
ATOM    484  OE2 GLU A  37      43.680  40.990  54.520  1.00  0.00           O
ATOM    485  HE2 GLU A  37      44.130  40.920  53.680  1.00  0.00           H
ATOM    486  C   GLU A  37      38.670  40.800  56.400  1.00  0.00           C
ATOM    487  O   GLU A  37      38.600  41.630  57.310  1.00  0.00           O
ATOM    488  N   PHE A  38      37.560  40.670  55.540  1.00  0.00           N
ATOM    489  HN  PHE A  38      37.460  39.890  54.930  1.00  0.00           H
ATOM    490  CA  PHE A  38      36.280  41.400  55.550  1.00  0.00           C
ATOM    491  HA  PHE A  38      36.360  42.450  55.340  1.00  0.00           H
ATOM    492  CB  PHE A  38      35.310  40.950  54.370  1.00  0.00           C
ATOM    493  HB1 PHE A  38      34.760  40.010  54.580  1.00  0.00           H
ATOM    494  HB2 PHE A  38      35.920  40.700  53.480  1.00  0.00           H
ATOM    495  CG  PHE A  38      34.250  41.980  53.920  1.00  0.00           C
ATOM    496  CD1 PHE A  38      34.090  42.190  52.550  1.00  0.00           C
ATOM    497  HD1 PHE A  38      34.600  41.530  51.850  1.00  0.00           H
ATOM    498  CE1 PHE A  38      33.210  43.170  52.040  1.00  0.00           C
ATOM    499  HE1 PHE A  38      32.910  43.310  51.010  1.00  0.00           H
ATOM    500  CZ  PHE A  38      32.440  43.880  52.950  1.00  0.00           C
ATOM    501  HZ  PHE A  38      31.750  44.610  52.560  1.00  0.00           H
ATOM    502  CD2 PHE A  38      33.430  42.680  54.800  1.00  0.00           C
ATOM    503  HD2 PHE A  38      33.490  42.470  55.860  1.00  0.00           H
ATOM    504  CE2 PHE A  38      32.490  43.640  54.320  1.00  0.00           C
ATOM    505  HE2 PHE A  38      31.980  44.350  54.950  1.00  0.00           H
ATOM    506  C   PHE A  38      35.610  41.280  56.960  1.00  0.00           C
ATOM    507  O   PHE A  38      35.310  42.220  57.610  1.00  0.00           O
ATOM    508  N   ILE A  39      35.550  40.020  57.510  1.00  0.00           N
ATOM    509  HN  ILE A  39      36.080  39.310  57.030  1.00  0.00           H
ATOM    510  CA  ILE A  39      34.990  39.760  58.860  1.00  0.00           C
ATOM    511  HA  ILE A  39      34.070  40.320  58.860  1.00  0.00           H
ATOM    512  CB  ILE A  39      34.500  38.360  59.080  1.00  0.00           C
ATOM    513  HB  ILE A  39      35.400  37.700  59.070  1.00  0.00           H
ATOM    514  CG2 ILE A  39      33.610  38.330  60.370  1.00  0.00           C
ATOM    515 HG21 ILE A  39      32.530  38.410  60.130  1.00  0.00           H
ATOM    516 HG22 ILE A  39      33.870  39.090  61.140  1.00  0.00           H
ATOM    517 HG23 ILE A  39      33.630  37.290  60.750  1.00  0.00           H
ATOM    518  CG1 ILE A  39      33.540  37.860  57.930  1.00  0.00           C
ATOM    519 HG11 ILE A  39      34.110  37.830  56.960  1.00  0.00           H
ATOM    520 HG12 ILE A  39      32.780  38.640  57.700  1.00  0.00           H
ATOM    521  CD  ILE A  39      32.740  36.580  58.230  1.00  0.00           C
ATOM    522  HD1 ILE A  39      33.380  35.800  58.690  1.00  0.00           H
ATOM    523  HD2 ILE A  39      32.300  36.200  57.280  1.00  0.00           H
ATOM    524  HD3 ILE A  39      31.910  36.810  58.930  1.00  0.00           H
ATOM    525  C   ILE A  39      35.890  40.350  59.900  1.00  0.00           C
ATOM    526  O   ILE A  39      35.310  40.960  60.790  1.00  0.00           O
ATOM    527  N   PHE A  40      37.180  40.320  59.810  1.00  0.00           N
ATOM    528  HN  PHE A  40      37.700  39.860  59.100  1.00  0.00           H
ATOM    529  CA  PHE A  40      38.060  40.820  60.840  1.00  0.00           C
ATOM    530  HA  PHE A  40      37.670  40.370  61.740  1.00  0.00           H
ATOM    531  CB  PHE A  40      39.540  40.400  60.510  1.00  0.00           C
ATOM    532  HB1 PHE A  40      39.850  41.000  59.620  1.00  0.00           H
ATOM    533  HB2 PHE A  40      39.740  39.340  60.250  1.00  0.00           H
ATOM    534  CG  PHE A  40      40.530  40.710  61.590  1.00  0.00           C
ATOM    535  CD1 PHE A  40      40.140  40.590  62.950  1.00  0.00           C
ATOM    536  HD1 PHE A  40      39.150  40.270  63.220  1.00  0.00           H
ATOM    537  CE1 PHE A  40      41.040  40.900  64.050  1.00  0.00           C
ATOM    538  HE1 PHE A  40      40.670  40.710  65.040  1.00  0.00           H
ATOM    539  CZ  PHE A  40      42.380  41.010  63.740  1.00  0.00           C
ATOM    540  HZ  PHE A  40      43.200  41.100  64.430  1.00  0.00           H
ATOM    541  CD2 PHE A  40      41.930  40.930  61.370  1.00  0.00           C
ATOM    542  HD2 PHE A  40      42.370  40.900  60.380  1.00  0.00           H
ATOM    543  CE2 PHE A  40      42.860  41.070  62.410  1.00  0.00           C
ATOM    544  HE2 PHE A  40      43.910  41.110  62.170  1.00  0.00           H
ATOM    545  C   PHE A  40      37.860  42.330  61.010  1.00  0.00           C
ATOM    546  O   PHE A  40      37.850  42.910  62.060  1.00  0.00           O
ATOM    547  N   GLY A  41      37.670  42.980  59.790  1.00  0.00           N
ATOM    548  HN  GLY A  41      37.700  42.460  58.930  1.00  0.00           H
ATOM    549  CA  GLY A  41      37.630  44.390  59.650  1.00  0.00           C
ATOM    550  HA1 GLY A  41      37.670  44.680  58.610  1.00  0.00           H
ATOM    551  HA2 GLY A  41      38.460  44.850  60.180  1.00  0.00           H
ATOM    552  C   GLY A  41      36.330  44.960  60.210  1.00  0.00           C
ATOM    553  O   GLY A  41      36.370  45.970  60.860  1.00  0.00           O
ATOM    554  N   LEU A  42      35.170  44.230  59.910  1.00  0.00           N
ATOM    555  HN  LEU A  42      35.320  43.600  59.150  1.00  0.00           H
ATOM    556  CA  LEU A  42      33.900  44.380  60.560  1.00  0.00           C
ATOM    557  HA  LEU A  42      33.550  45.400  60.520  1.00  0.00           H
ATOM    558  CB  LEU A  42      32.900  43.350  59.950  1.00  0.00           C
ATOM    559  HB1 LEU A  42      32.000  43.230  60.600  1.00  0.00           H
ATOM    560  HB2 LEU A  42      33.370  42.350  59.910  1.00  0.00           H
ATOM    561  CG  LEU A  42      32.360  43.780  58.520  1.00  0.00           C
ATOM    562  HG  LEU A  42      33.230  44.000  57.860  1.00  0.00           H
ATOM    563  CD1 LEU A  42      31.700  42.560  57.880  1.00  0.00           C
ATOM    564 HD11 LEU A  42      32.370  41.680  57.820  1.00  0.00           H
ATOM    565 HD12 LEU A  42      31.370  42.800  56.840  1.00  0.00           H
ATOM    566 HD13 LEU A  42      30.840  42.310  58.530  1.00  0.00           H
ATOM    567  CD2 LEU A  42      31.460  45.010  58.480  1.00  0.00           C
ATOM    568 HD21 LEU A  42      30.430  44.820  58.850  1.00  0.00           H
ATOM    569 HD22 LEU A  42      31.350  45.460  57.470  1.00  0.00           H
ATOM    570 HD23 LEU A  42      31.830  45.880  59.070  1.00  0.00           H
ATOM    571  C   LEU A  42      33.950  44.220  62.150  1.00  0.00           C
ATOM    572  O   LEU A  42      33.280  44.920  62.860  1.00  0.00           O
ATOM    573  N   LEU A  43      34.780  43.410  62.770  1.00  0.00           N
ATOM    574  HN  LEU A  43      35.340  42.700  62.340  1.00  0.00           H
ATOM    575  CA  LEU A  43      35.020  43.350  64.230  1.00  0.00           C
ATOM    576  HA  LEU A  43      34.090  43.230  64.750  1.00  0.00           H
ATOM    577  CB  LEU A  43      36.100  42.250  64.640  1.00  0.00           C
ATOM    578  HB1 LEU A  43      37.000  42.490  64.040  1.00  0.00           H
ATOM    579  HB2 LEU A  43      35.840  41.250  64.250  1.00  0.00           H
ATOM    580  CG  LEU A  43      36.400  42.170  66.140  1.00  0.00           C
ATOM    581  HG  LEU A  43      36.670  43.140  66.620  1.00  0.00           H
ATOM    582  CD1 LEU A  43      35.140  41.610  66.770  1.00  0.00           C
ATOM    583 HD11 LEU A  43      34.740  40.740  66.210  1.00  0.00           H
ATOM    584 HD12 LEU A  43      34.300  42.330  66.780  1.00  0.00           H
ATOM    585 HD13 LEU A  43      35.320  41.340  67.840  1.00  0.00           H
ATOM    586  CD2 LEU A  43      37.650  41.300  66.430  1.00  0.00           C
ATOM    587 HD21 LEU A  43      38.490  41.790  65.910  1.00  0.00           H
ATOM    588 HD22 LEU A  43      37.500  40.260  66.090  1.00  0.00           H
ATOM    589 HD23 LEU A  43      37.780  41.260  67.530  1.00  0.00           H
ATOM    590  C   LEU A  43      35.690  44.610  64.680  1.00  0.00           C
ATOM    591  O   LEU A  43      35.260  45.150  65.670  1.00  0.00           O
ATOM    592  N   GLY A  44      36.700  45.130  63.920  1.00  0.00           N
ATOM    593  HN  GLY A  44      37.070  44.680  63.110  1.00  0.00           H
ATOM    594  CA  GLY A  44      37.320  46.400  64.330  1.00  0.00           C
ATOM    595  HA1 GLY A  44      37.880  46.640  63.450  1.00  0.00           H
ATOM    596  HA2 GLY A  44      37.880  46.230  65.240  1.00  0.00           H
ATOM    597  C   GLY A  44      36.470  47.570  64.440  1.00  0.00           C
ATOM    598  O   GLY A  44      36.650  48.380  65.320  1.00  0.00           O
ATOM    599  N   ASN A  45      35.530  47.690  63.440  1.00  0.00           N
ATOM    600  HN  ASN A  45      35.560  47.040  62.690  1.00  0.00           H
ATOM    601  CA  ASN A  45      34.390  48.570  63.410  1.00  0.00           C
ATOM    602  HA  ASN A  45      34.880  49.480  63.760  1.00  0.00           H
ATOM    603  CB  ASN A  45      33.780  48.660  61.980  1.00  0.00           C
ATOM    604  HB1 ASN A  45      32.980  49.410  61.810  1.00  0.00           H
ATOM    605  HB2 ASN A  45      33.530  47.670  61.550  1.00  0.00           H
ATOM    606  CG  ASN A  45      34.810  49.190  60.890  1.00  0.00           C
ATOM    607  OD1 ASN A  45      34.570  49.030  59.670  1.00  0.00           O
ATOM    608  ND2 ASN A  45      35.950  49.710  61.380  1.00  0.00           N
ATOM    609 HD21 ASN A  45      36.570  50.140  60.720  1.00  0.00           H
ATOM    610 HD22 ASN A  45      36.090  49.900  62.350  1.00  0.00           H
ATOM    611  C   ASN A  45      33.360  48.360  64.520  1.00  0.00           C
ATOM    612  O   ASN A  45      32.880  49.330  65.210  1.00  0.00           O
ATOM    613  N   GLY A  46      33.030  47.100  64.910  1.00  0.00           N
ATOM    614  HN  GLY A  46      33.250  46.300  64.340  1.00  0.00           H
ATOM    615  CA  GLY A  46      32.200  46.930  66.100  1.00  0.00           C
ATOM    616  HA1 GLY A  46      31.930  45.870  66.160  1.00  0.00           H
ATOM    617  HA2 GLY A  46      31.310  47.530  65.990  1.00  0.00           H
ATOM    618  C   GLY A  46      32.770  47.270  67.420  1.00  0.00           C
ATOM    619  O   GLY A  46      32.080  47.970  68.240  1.00  0.00           O
ATOM    620  N   LEU A  47      34.050  46.920  67.690  1.00  0.00           N
ATOM    621  HN  LEU A  47      34.570  46.280  67.130  1.00  0.00           H
ATOM    622  CA  LEU A  47      34.790  47.490  68.750  1.00  0.00           C
ATOM    623  HA  LEU A  47      34.190  47.210  69.590  1.00  0.00           H
ATOM    624  CB  LEU A  47      36.260  46.870  68.820  1.00  0.00           C
ATOM    625  HB1 LEU A  47      36.830  47.400  69.600  1.00  0.00           H
ATOM    626  HB2 LEU A  47      36.810  47.030  67.870  1.00  0.00           H
ATOM    627  CG  LEU A  47      36.310  45.420  69.230  1.00  0.00           C
ATOM    628  HG  LEU A  47      35.770  44.770  68.510  1.00  0.00           H
ATOM    629  CD1 LEU A  47      37.800  45.060  69.110  1.00  0.00           C
ATOM    630 HD11 LEU A  47      37.780  43.960  69.210  1.00  0.00           H
ATOM    631 HD12 LEU A  47      38.320  45.450  70.010  1.00  0.00           H
ATOM    632 HD13 LEU A  47      38.410  45.320  68.220  1.00  0.00           H
ATOM    633  CD2 LEU A  47      35.790  45.070  70.610  1.00  0.00           C
ATOM    634 HD21 LEU A  47      34.690  44.970  70.750  1.00  0.00           H
ATOM    635 HD22 LEU A  47      36.140  45.790  71.390  1.00  0.00           H
ATOM    636 HD23 LEU A  47      36.150  44.070  70.920  1.00  0.00           H
ATOM    637  C   LEU A  47      34.820  49.090  68.730  1.00  0.00           C
ATOM    638  O   LEU A  47      34.560  49.650  69.830  1.00  0.00           O
ATOM    639  N   ALA A  48      34.960  49.770  67.560  1.00  0.00           N
ATOM    640  HN  ALA A  48      35.150  49.420  66.650  1.00  0.00           H
ATOM    641  CA  ALA A  48      34.820  51.180  67.480  1.00  0.00           C
ATOM    642  HA  ALA A  48      35.580  51.510  68.180  1.00  0.00           H
ATOM    643  CB  ALA A  48      35.140  51.540  66.060  1.00  0.00           C
ATOM    644  HB1 ALA A  48      36.110  51.100  65.780  1.00  0.00           H
ATOM    645  HB2 ALA A  48      35.240  52.640  65.920  1.00  0.00           H
ATOM    646  HB3 ALA A  48      34.420  51.230  65.270  1.00  0.00           H
ATOM    647  C   ALA A  48      33.450  51.740  67.900  1.00  0.00           C
ATOM    648  O   ALA A  48      33.340  52.650  68.680  1.00  0.00           O
ATOM    649  N   LEU A  49      32.350  51.190  67.360  1.00  0.00           N
ATOM    650  HN  LEU A  49      32.480  50.650  66.530  1.00  0.00           H
ATOM    651  CA  LEU A  49      31.000  51.510  67.890  1.00  0.00           C
ATOM    652  HA  LEU A  49      30.830  52.570  67.990  1.00  0.00           H
ATOM    653  CB  LEU A  49      29.980  50.860  66.850  1.00  0.00           C
ATOM    654  HB1 LEU A  49      30.230  49.780  66.750  1.00  0.00           H
ATOM    655  HB2 LEU A  49      30.270  51.370  65.900  1.00  0.00           H
ATOM    656  CG  LEU A  49      28.460  51.140  67.260  1.00  0.00           C
ATOM    657  HG  LEU A  49      28.400  50.730  68.300  1.00  0.00           H
ATOM    658  CD1 LEU A  49      28.050  52.660  67.340  1.00  0.00           C
ATOM    659 HD11 LEU A  49      27.230  52.680  68.100  1.00  0.00           H
ATOM    660 HD12 LEU A  49      27.840  53.120  66.360  1.00  0.00           H
ATOM    661 HD13 LEU A  49      28.880  53.230  67.820  1.00  0.00           H
ATOM    662  CD2 LEU A  49      27.410  50.350  66.390  1.00  0.00           C
ATOM    663 HD21 LEU A  49      27.490  49.270  66.640  1.00  0.00           H
ATOM    664 HD22 LEU A  49      27.560  50.640  65.330  1.00  0.00           H
ATOM    665 HD23 LEU A  49      26.410  50.700  66.710  1.00  0.00           H
ATOM    666  C   LEU A  49      30.760  51.130  69.370  1.00  0.00           C
ATOM    667  O   LEU A  49      30.180  51.990  70.080  1.00  0.00           O
ATOM    668  N   TRP A  50      31.270  50.000  69.930  1.00  0.00           N
ATOM    669  HN  TRP A  50      31.660  49.350  69.290  1.00  0.00           H
ATOM    670  CA  TRP A  50      31.220  49.720  71.350  1.00  0.00           C
ATOM    671  HA  TRP A  50      30.180  49.660  71.610  1.00  0.00           H
ATOM    672  CB  TRP A  50      31.810  48.280  71.540  1.00  0.00           C
ATOM    673  HB1 TRP A  50      32.860  48.260  71.170  1.00  0.00           H
ATOM    674  HB2 TRP A  50      31.120  47.690  70.900  1.00  0.00           H
ATOM    675  CG  TRP A  50      31.940  47.670  72.940  1.00  0.00           C
ATOM    676  CD1 TRP A  50      31.040  46.810  73.490  1.00  0.00           C
ATOM    677  HD1 TRP A  50      30.130  46.510  72.990  1.00  0.00           H
ATOM    678  NE1 TRP A  50      31.510  46.500  74.780  1.00  0.00           N
ATOM    679  HE1 TRP A  50      30.930  46.130  75.470  1.00  0.00           H
ATOM    680  CE2 TRP A  50      32.740  47.000  74.980  1.00  0.00           C
ATOM    681  CD2 TRP A  50      33.030  47.810  73.870  1.00  0.00           C
ATOM    682  CE3 TRP A  50      34.220  48.530  73.880  1.00  0.00           C
ATOM    683  HE3 TRP A  50      34.610  49.140  73.080  1.00  0.00           H
ATOM    684  CZ3 TRP A  50      35.140  48.310  74.970  1.00  0.00           C
ATOM    685  HZ3 TRP A  50      36.130  48.740  74.990  1.00  0.00           H
ATOM    686  CZ2 TRP A  50      33.570  46.830  76.070  1.00  0.00           C
ATOM    687  HZ2 TRP A  50      33.280  46.290  76.960  1.00  0.00           H
ATOM    688  CH2 TRP A  50      34.750  47.500  76.000  1.00  0.00           C
ATOM    689  HH2 TRP A  50      35.520  47.340  76.740  1.00  0.00           H
ATOM    690  C   TRP A  50      31.820  50.830  72.240  1.00  0.00           C
ATOM    691  O   TRP A  50      31.060  51.370  73.050  1.00  0.00           O
ATOM    692  N   ILE A  51      32.990  51.340  71.920  1.00  0.00           N
ATOM    693  HN  ILE A  51      33.570  50.950  71.210  1.00  0.00           H
ATOM    694  CA  ILE A  51      33.490  52.560  72.570  1.00  0.00           C
ATOM    695  HA  ILE A  51      33.480  52.400  73.640  1.00  0.00           H
ATOM    696  CB  ILE A  51      34.810  52.990  71.870  1.00  0.00           C
ATOM    697  HB  ILE A  51      34.690  52.960  70.760  1.00  0.00           H
ATOM    698  CG2 ILE A  51      35.240  54.390  72.220  1.00  0.00           C
ATOM    699 HG21 ILE A  51      34.740  55.110  71.530  1.00  0.00           H
ATOM    700 HG22 ILE A  51      36.310  54.480  71.970  1.00  0.00           H
ATOM    701 HG23 ILE A  51      35.020  54.750  73.250  1.00  0.00           H
ATOM    702  CG1 ILE A  51      35.960  52.000  72.070  1.00  0.00           C
ATOM    703 HG11 ILE A  51      36.750  52.370  71.370  1.00  0.00           H
ATOM    704 HG12 ILE A  51      35.640  51.020  71.690  1.00  0.00           H
ATOM    705  CD  ILE A  51      36.460  51.740  73.480  1.00  0.00           C
ATOM    706  HD1 ILE A  51      36.690  52.670  74.040  1.00  0.00           H
ATOM    707  HD2 ILE A  51      37.460  51.270  73.430  1.00  0.00           H
ATOM    708  HD3 ILE A  51      35.770  51.070  74.050  1.00  0.00           H
ATOM    709  C   ILE A  51      32.600  53.820  72.460  1.00  0.00           C
ATOM    710  O   ILE A  51      32.360  54.480  73.500  1.00  0.00           O
ATOM    711  N   PHE A  52      31.910  54.160  71.400  1.00  0.00           N
ATOM    712  HN  PHE A  52      31.870  53.630  70.560  1.00  0.00           H
ATOM    713  CA  PHE A  52      30.970  55.320  71.220  1.00  0.00           C
ATOM    714  HA  PHE A  52      31.460  56.200  71.600  1.00  0.00           H
ATOM    715  CB  PHE A  52      30.480  55.480  69.750  1.00  0.00           C
ATOM    716  HB1 PHE A  52      30.000  54.530  69.440  1.00  0.00           H
ATOM    717  HB2 PHE A  52      31.250  55.610  68.960  1.00  0.00           H
ATOM    718  CG  PHE A  52      29.420  56.580  69.590  1.00  0.00           C
ATOM    719  CD1 PHE A  52      29.840  57.960  69.550  1.00  0.00           C
ATOM    720  HD1 PHE A  52      30.900  58.170  69.660  1.00  0.00           H
ATOM    721  CE1 PHE A  52      28.890  58.940  69.350  1.00  0.00           C
ATOM    722  HE1 PHE A  52      29.270  59.940  69.260  1.00  0.00           H
ATOM    723  CZ  PHE A  52      27.540  58.570  69.190  1.00  0.00           C
ATOM    724  HZ  PHE A  52      26.850  59.410  69.130  1.00  0.00           H
ATOM    725  CD2 PHE A  52      28.060  56.230  69.420  1.00  0.00           C
ATOM    726  HD2 PHE A  52      27.610  55.250  69.560  1.00  0.00           H
ATOM    727  CE2 PHE A  52      27.120  57.240  69.190  1.00  0.00           C
ATOM    728  HE2 PHE A  52      26.040  57.100  69.180  1.00  0.00           H
ATOM    729  C   PHE A  52      29.830  55.210  72.270  1.00  0.00           C
ATOM    730  O   PHE A  52      29.510  56.130  73.020  1.00  0.00           O
ATOM    731  N   CYS A  53      29.260  54.040  72.370  1.00  0.00           N
ATOM    732  HN  CYS A  53      29.430  53.300  71.730  1.00  0.00           H
ATOM    733  CA  CYS A  53      28.210  53.620  73.390  1.00  0.00           C
ATOM    734  HA  CYS A  53      27.390  54.310  73.290  1.00  0.00           H
ATOM    735  CB  CYS A  53      27.730  52.190  72.990  1.00  0.00           C
ATOM    736  HB1 CYS A  53      27.190  51.620  73.770  1.00  0.00           H
ATOM    737  HB2 CYS A  53      28.620  51.550  72.830  1.00  0.00           H
ATOM    738  SG  CYS A  53      26.800  52.270  71.410  1.00  0.00           S
ATOM    739  HG1 CYS A  53      27.500  53.260  70.890  1.00  0.00           H
ATOM    740  C   CYS A  53      28.600  53.670  74.910  1.00  0.00           C
ATOM    741  O   CYS A  53      28.030  54.340  75.710  1.00  0.00           O
ATOM    742  N   PHE A  54      29.800  53.030  75.190  1.00  0.00           N
ATOM    743  HN  PHE A  54      30.280  52.490  74.500  1.00  0.00           H
ATOM    744  CA  PHE A  54      30.260  52.760  76.500  1.00  0.00           C
ATOM    745  HA  PHE A  54      29.500  53.230  77.090  1.00  0.00           H
ATOM    746  CB  PHE A  54      30.390  51.100  76.720  1.00  0.00           C
ATOM    747  HB1 PHE A  54      30.620  50.900  77.790  1.00  0.00           H
ATOM    748  HB2 PHE A  54      31.250  50.750  76.120  1.00  0.00           H
ATOM    749  CG  PHE A  54      29.180  50.450  76.220  1.00  0.00           C
ATOM    750  CD1 PHE A  54      29.230  49.330  75.300  1.00  0.00           C
ATOM    751  HD1 PHE A  54      30.160  48.860  75.020  1.00  0.00           H
ATOM    752  CE1 PHE A  54      28.070  48.730  74.960  1.00  0.00           C
ATOM    753  HE1 PHE A  54      27.970  48.050  74.120  1.00  0.00           H
ATOM    754  CZ  PHE A  54      26.830  49.100  75.530  1.00  0.00           C
ATOM    755  HZ  PHE A  54      25.870  48.760  75.170  1.00  0.00           H
ATOM    756  CD2 PHE A  54      27.940  50.840  76.740  1.00  0.00           C
ATOM    757  HD2 PHE A  54      27.880  51.630  77.480  1.00  0.00           H
ATOM    758  CE2 PHE A  54      26.810  50.060  76.540  1.00  0.00           C
ATOM    759  HE2 PHE A  54      25.860  50.270  77.000  1.00  0.00           H
ATOM    760  C   PHE A  54      31.480  53.440  76.920  1.00  0.00           C
ATOM    761  O   PHE A  54      31.920  53.280  78.060  1.00  0.00           O
ATOM    762  N   HSD A  55      32.090  54.310  76.100  1.00  0.00           N
ATOM    763  HN  HSD A  55      31.690  54.520  75.210  1.00  0.00           H
ATOM    764  CA  HSD A  55      33.350  54.910  76.440  1.00  0.00           C
ATOM    765  HA  HSD A  55      33.150  55.220  77.450  1.00  0.00           H
ATOM    766  CB  HSD A  55      34.580  53.920  76.500  1.00  0.00           C
ATOM    767  HB1 HSD A  55      35.500  54.490  76.230  1.00  0.00           H
ATOM    768  HB2 HSD A  55      34.350  53.210  75.680  1.00  0.00           H
ATOM    769  ND1 HSD A  55      34.960  53.860  79.010  1.00  0.00           N
ATOM    770  HD1 HSD A  55      34.680  54.790  79.210  1.00  0.00           H
ATOM    771  CG  HSD A  55      34.740  53.170  77.830  1.00  0.00           C
ATOM    772  CE1 HSD A  55      35.130  52.920  80.010  1.00  0.00           C
ATOM    773  HE1 HSD A  55      35.270  53.160  81.070  1.00  0.00           H
ATOM    774  NE2 HSD A  55      35.030  51.720  79.520  1.00  0.00           N
ATOM    775  CD2 HSD A  55      34.780  51.830  78.130  1.00  0.00           C
ATOM    776  HD2 HSD A  55      34.610  51.030  77.420  1.00  0.00           H
ATOM    777  C   HSD A  55      33.720  56.240  75.680  1.00  0.00           C
ATOM    778  O   HSD A  55      34.850  56.720  75.590  1.00  0.00           O
ATOM    779  N   LEU A  56      32.680  56.960  75.320  1.00  0.00           N
ATOM    780  HN  LEU A  56      31.840  56.420  75.260  1.00  0.00           H
ATOM    781  CA  LEU A  56      32.880  58.320  74.830  1.00  0.00           C
ATOM    782  HA  LEU A  56      33.780  58.330  74.220  1.00  0.00           H
ATOM    783  CB  LEU A  56      31.720  58.720  73.960  1.00  0.00           C
ATOM    784  HB1 LEU A  56      30.780  58.590  74.530  1.00  0.00           H
ATOM    785  HB2 LEU A  56      31.650  57.940  73.170  1.00  0.00           H
ATOM    786  CG  LEU A  56      31.890  60.100  73.280  1.00  0.00           C
ATOM    787  HG  LEU A  56      32.190  60.880  74.010  1.00  0.00           H
ATOM    788  CD1 LEU A  56      33.070  60.070  72.290  1.00  0.00           C
ATOM    789 HD11 LEU A  56      33.230  61.060  71.830  1.00  0.00           H
ATOM    790 HD12 LEU A  56      32.900  59.440  71.380  1.00  0.00           H
ATOM    791 HD13 LEU A  56      33.990  59.700  72.800  1.00  0.00           H
ATOM    792  CD2 LEU A  56      30.540  60.540  72.780  1.00  0.00           C
ATOM    793 HD21 LEU A  56      29.770  60.680  73.560  1.00  0.00           H
ATOM    794 HD22 LEU A  56      30.190  59.800  72.020  1.00  0.00           H
ATOM    795 HD23 LEU A  56      30.490  61.540  72.300  1.00  0.00           H
ATOM    796  C   LEU A  56      33.050  59.290  75.980  1.00  0.00           C
ATOM    797  O   LEU A  56      33.710  60.380  75.870  1.00  0.00           O
ATOM    798  N   LYS A  57      32.430  58.920  77.200  1.00  0.00           N
ATOM    799  HN  LYS A  57      31.790  58.160  77.320  1.00  0.00           H
ATOM    800  CA  LYS A  57      32.480  59.650  78.450  1.00  0.00           C
ATOM    801  HA  LYS A  57      32.260  60.670  78.140  1.00  0.00           H
ATOM    802  CB  LYS A  57      31.460  59.120  79.590  1.00  0.00           C
ATOM    803  HB1 LYS A  57      31.490  59.750  80.500  1.00  0.00           H
ATOM    804  HB2 LYS A  57      31.750  58.090  79.910  1.00  0.00           H
ATOM    805  CG  LYS A  57      30.010  59.010  79.100  1.00  0.00           C
ATOM    806  HG1 LYS A  57      29.300  58.990  79.960  1.00  0.00           H
ATOM    807  HG2 LYS A  57      29.930  58.140  78.440  1.00  0.00           H
ATOM    808  CD  LYS A  57      29.550  60.370  78.470  1.00  0.00           C
ATOM    809  HD1 LYS A  57      28.510  60.240  78.090  1.00  0.00           H
ATOM    810  HD2 LYS A  57      30.140  60.540  77.550  1.00  0.00           H
ATOM    811  CE  LYS A  57      29.640  61.640  79.390  1.00  0.00           C
ATOM    812  HE1 LYS A  57      30.670  62.060  79.470  1.00  0.00           H
ATOM    813  HE2 LYS A  57      29.250  61.380  80.400  1.00  0.00           H
ATOM    814  NZ  LYS A  57      28.710  62.670  78.880  1.00  0.00           N
ATOM    815  HZ1 LYS A  57      27.850  62.700  79.450  1.00  0.00           H
ATOM    816  HZ2 LYS A  57      28.430  62.380  77.920  1.00  0.00           H
ATOM    817  HZ3 LYS A  57      29.190  63.580  78.950  1.00  0.00           H
ATOM    818  C   LYS A  57      33.850  59.640  78.960  1.00  0.00           C
ATOM    819  O   LYS A  57      34.590  58.690  78.840  1.00  0.00           O
ATOM    820  N   SER A  58      34.300  60.710  79.740  1.00  0.00           N
ATOM    821  HN  SER A  58      33.800  61.550  79.940  1.00  0.00           H
ATOM    822  CA  SER A  58      35.730  60.850  80.150  1.00  0.00           C
ATOM    823  HA  SER A  58      35.870  61.910  80.260  1.00  0.00           H
ATOM    824  CB  SER A  58      36.060  60.120  81.490  1.00  0.00           C
ATOM    825  HB1 SER A  58      36.080  59.010  81.350  1.00  0.00           H
ATOM    826  HB2 SER A  58      35.320  60.270  82.300  1.00  0.00           H
ATOM    827  OG  SER A  58      37.320  60.610  82.030  1.00  0.00           O
ATOM    828  HG1 SER A  58      37.140  61.460  82.430  1.00  0.00           H
ATOM    829  C   SER A  58      36.800  60.400  79.040  1.00  0.00           C
ATOM    830  O   SER A  58      37.420  59.340  79.040  1.00  0.00           O
ATOM    831  N   TRP A  59      36.930  61.320  77.990  1.00  0.00           N
ATOM    832  HN  TRP A  59      36.400  62.160  77.920  1.00  0.00           H
ATOM    833  CA  TRP A  59      37.710  61.000  76.790  1.00  0.00           C
ATOM    834  HA  TRP A  59      37.550  59.970  76.490  1.00  0.00           H
ATOM    835  CB  TRP A  59      37.340  62.040  75.680  1.00  0.00           C
ATOM    836  HB1 TRP A  59      37.660  63.080  75.890  1.00  0.00           H
ATOM    837  HB2 TRP A  59      36.240  61.900  75.520  1.00  0.00           H
ATOM    838  CG  TRP A  59      37.860  61.750  74.330  1.00  0.00           C
ATOM    839  CD1 TRP A  59      38.810  62.470  73.720  1.00  0.00           C
ATOM    840  HD1 TRP A  59      39.110  63.400  74.170  1.00  0.00           H
ATOM    841  NE1 TRP A  59      39.050  62.060  72.510  1.00  0.00           N
ATOM    842  HE1 TRP A  59      39.420  62.520  71.720  1.00  0.00           H
ATOM    843  CE2 TRP A  59      38.240  60.950  72.300  1.00  0.00           C
ATOM    844  CD2 TRP A  59      37.470  60.710  73.370  1.00  0.00           C
ATOM    845  CE3 TRP A  59      36.630  59.600  73.410  1.00  0.00           C
ATOM    846  HE3 TRP A  59      35.990  59.250  74.220  1.00  0.00           H
ATOM    847  CZ3 TRP A  59      36.660  58.740  72.300  1.00  0.00           C
ATOM    848  HZ3 TRP A  59      36.020  57.870  72.270  1.00  0.00           H
ATOM    849  CZ2 TRP A  59      38.240  60.120  71.210  1.00  0.00           C
ATOM    850  HZ2 TRP A  59      39.060  60.070  70.510  1.00  0.00           H
ATOM    851  CH2 TRP A  59      37.440  59.010  71.180  1.00  0.00           C
ATOM    852  HH2 TRP A  59      37.540  58.330  70.350  1.00  0.00           H
ATOM    853  C   TRP A  59      39.220  60.920  77.010  1.00  0.00           C
ATOM    854  O   TRP A  59      39.850  61.480  77.920  1.00  0.00           O
ATOM    855  N   LYS A  60      39.890  60.160  76.160  1.00  0.00           N
ATOM    856  HN  LYS A  60      39.470  59.670  75.390  1.00  0.00           H
ATOM    857  CA  LYS A  60      41.280  59.720  76.360  1.00  0.00           C
ATOM    858  HA  LYS A  60      41.800  60.360  77.050  1.00  0.00           H
ATOM    859  CB  LYS A  60      41.430  58.260  76.830  1.00  0.00           C
ATOM    860  HB1 LYS A  60      42.470  57.940  77.080  1.00  0.00           H
ATOM    861  HB2 LYS A  60      41.130  57.590  76.000  1.00  0.00           H
ATOM    862  CG  LYS A  60      40.730  57.920  78.100  1.00  0.00           C
ATOM    863  HG1 LYS A  60      40.830  56.850  78.370  1.00  0.00           H
ATOM    864  HG2 LYS A  60      39.640  58.150  78.020  1.00  0.00           H
ATOM    865  CD  LYS A  60      41.290  58.600  79.350  1.00  0.00           C
ATOM    866  HD1 LYS A  60      41.180  59.690  79.150  1.00  0.00           H
ATOM    867  HD2 LYS A  60      42.400  58.590  79.470  1.00  0.00           H
ATOM    868  CE  LYS A  60      40.740  58.280  80.820  1.00  0.00           C
ATOM    869  HE1 LYS A  60      41.430  58.810  81.520  1.00  0.00           H
ATOM    870  HE2 LYS A  60      40.760  57.170  80.830  1.00  0.00           H
ATOM    871  NZ  LYS A  60      39.280  58.690  81.100  1.00  0.00           N
ATOM    872  HZ1 LYS A  60      39.020  58.260  82.020  1.00  0.00           H
ATOM    873  HZ2 LYS A  60      38.620  58.310  80.380  1.00  0.00           H
ATOM    874  HZ3 LYS A  60      39.130  59.690  81.330  1.00  0.00           H
ATOM    875  C   LYS A  60      42.130  59.760  75.110  1.00  0.00           C
ATOM    876  O   LYS A  60      41.670  59.510  74.000  1.00  0.00           O
ATOM    877  N   SER A  61      43.480  59.920  75.270  1.00  0.00           N
ATOM    878  HN  SER A  61      43.850  59.880  76.200  1.00  0.00           H
ATOM    879  CA  SER A  61      44.400  59.990  74.130  1.00  0.00           C
ATOM    880  HA  SER A  61      44.070  60.790  73.490  1.00  0.00           H
ATOM    881  CB  SER A  61      45.760  60.520  74.610  1.00  0.00           C
ATOM    882  HB1 SER A  61      45.680  61.530  75.080  1.00  0.00           H
ATOM    883  HB2 SER A  61      46.520  60.640  73.810  1.00  0.00           H
ATOM    884  OG  SER A  61      46.370  59.630  75.600  1.00  0.00           O
ATOM    885  HG1 SER A  61      46.040  60.040  76.410  1.00  0.00           H
ATOM    886  C   SER A  61      44.480  58.660  73.350  1.00  0.00           C
ATOM    887  O   SER A  61      44.440  58.660  72.130  1.00  0.00           O
ATOM    888  N   SER A  62      44.470  57.510  74.100  1.00  0.00           N
ATOM    889  HN  SER A  62      44.460  57.570  75.100  1.00  0.00           H
ATOM    890  CA  SER A  62      44.460  56.200  73.540  1.00  0.00           C
ATOM    891  HA  SER A  62      45.340  56.200  72.930  1.00  0.00           H
ATOM    892  CB  SER A  62      44.550  55.090  74.670  1.00  0.00           C
ATOM    893  HB1 SER A  62      45.510  55.210  75.200  1.00  0.00           H
ATOM    894  HB2 SER A  62      44.500  54.060  74.240  1.00  0.00           H
ATOM    895  OG  SER A  62      43.450  55.160  75.540  1.00  0.00           O
ATOM    896  HG1 SER A  62      43.840  54.840  76.360  1.00  0.00           H
ATOM    897  C   SER A  62      43.240  55.850  72.660  1.00  0.00           C
ATOM    898  O   SER A  62      43.390  54.980  71.780  1.00  0.00           O
ATOM    899  N   ARG A  63      42.130  56.520  72.890  1.00  0.00           N
ATOM    900  HN  ARG A  63      41.970  57.150  73.650  1.00  0.00           H
ATOM    901  CA  ARG A  63      40.980  56.340  72.090  1.00  0.00           C
ATOM    902  HA  ARG A  63      41.000  55.320  71.720  1.00  0.00           H
ATOM    903  CB  ARG A  63      39.720  56.670  72.890  1.00  0.00           C
ATOM    904  HB1 ARG A  63      38.850  56.370  72.270  1.00  0.00           H
ATOM    905  HB2 ARG A  63      39.670  57.730  73.240  1.00  0.00           H
ATOM    906  CG  ARG A  63      39.520  55.810  74.130  1.00  0.00           C
ATOM    907  HG1 ARG A  63      40.420  55.870  74.770  1.00  0.00           H
ATOM    908  HG2 ARG A  63      39.530  54.730  73.870  1.00  0.00           H
ATOM    909  CD  ARG A  63      38.280  56.190  74.880  1.00  0.00           C
ATOM    910  HD1 ARG A  63      37.340  55.830  74.400  1.00  0.00           H
ATOM    911  HD2 ARG A  63      38.220  57.300  74.990  1.00  0.00           H
ATOM    912  NE  ARG A  63      38.370  55.520  76.220  1.00  0.00           N
ATOM    913  HE  ARG A  63      39.080  54.840  76.380  1.00  0.00           H
ATOM    914  CZ  ARG A  63      37.880  56.020  77.290  1.00  0.00           C
ATOM    915  NH1 ARG A  63      37.020  57.040  77.240  1.00  0.00           N
ATOM    916 HH11 ARG A  63      36.820  57.590  78.050  1.00  0.00           H
ATOM    917 HH12 ARG A  63      36.550  57.370  76.420  1.00  0.00           H
ATOM    918  NH2 ARG A  63      38.220  55.630  78.510  1.00  0.00           N
ATOM    919 HH21 ARG A  63      38.620  54.720  78.530  1.00  0.00           H
ATOM    920 HH22 ARG A  63      37.860  56.040  79.360  1.00  0.00           H
ATOM    921  C   ARG A  63      41.010  57.160  70.850  1.00  0.00           C
ATOM    922  O   ARG A  63      40.360  56.770  69.930  1.00  0.00           O
ATOM    923  N   ILE A  64      41.680  58.320  70.860  1.00  0.00           N
ATOM    924  HN  ILE A  64      42.140  58.580  71.710  1.00  0.00           H
ATOM    925  CA  ILE A  64      41.860  59.170  69.650  1.00  0.00           C
ATOM    926  HA  ILE A  64      40.930  59.390  69.150  1.00  0.00           H
ATOM    927  CB  ILE A  64      42.560  60.480  69.960  1.00  0.00           C
ATOM    928  HB  ILE A  64      43.600  60.410  70.330  1.00  0.00           H
ATOM    929  CG2 ILE A  64      42.530  61.340  68.650  1.00  0.00           C
ATOM    930 HG21 ILE A  64      43.120  62.260  68.890  1.00  0.00           H
ATOM    931 HG22 ILE A  64      41.490  61.540  68.310  1.00  0.00           H
ATOM    932 HG23 ILE A  64      43.150  60.760  67.930  1.00  0.00           H
ATOM    933  CG1 ILE A  64      41.960  61.270  71.170  1.00  0.00           C
ATOM    934 HG11 ILE A  64      42.010  60.640  72.090  1.00  0.00           H
ATOM    935 HG12 ILE A  64      40.950  61.620  70.860  1.00  0.00           H
ATOM    936  CD  ILE A  64      42.770  62.570  71.450  1.00  0.00           C
ATOM    937  HD1 ILE A  64      43.830  62.240  71.570  1.00  0.00           H
ATOM    938  HD2 ILE A  64      42.410  63.050  72.380  1.00  0.00           H
ATOM    939  HD3 ILE A  64      42.680  63.300  70.610  1.00  0.00           H
ATOM    940  C   ILE A  64      42.690  58.430  68.590  1.00  0.00           C
ATOM    941  O   ILE A  64      42.350  58.400  67.410  1.00  0.00           O
ATOM    942  N   PHE A  65      43.770  57.760  69.060  1.00  0.00           N
ATOM    943  HN  PHE A  65      43.980  57.870  70.030  1.00  0.00           H
ATOM    944  CA  PHE A  65      44.590  56.870  68.300  1.00  0.00           C
ATOM    945  HA  PHE A  65      44.810  57.390  67.370  1.00  0.00           H
ATOM    946  CB  PHE A  65      45.890  56.550  69.020  1.00  0.00           C
ATOM    947  HB1 PHE A  65      46.480  55.970  68.280  1.00  0.00           H
ATOM    948  HB2 PHE A  65      45.720  55.930  69.920  1.00  0.00           H
ATOM    949  CG  PHE A  65      46.700  57.730  69.500  1.00  0.00           C
ATOM    950  CD1 PHE A  65      46.880  58.880  68.720  1.00  0.00           C
ATOM    951  HD1 PHE A  65      46.350  59.010  67.780  1.00  0.00           H
ATOM    952  CE1 PHE A  65      47.570  59.980  69.220  1.00  0.00           C
ATOM    953  HE1 PHE A  65      47.680  60.930  68.710  1.00  0.00           H
ATOM    954  CZ  PHE A  65      48.120  59.960  70.510  1.00  0.00           C
ATOM    955  HZ  PHE A  65      48.790  60.750  70.820  1.00  0.00           H
ATOM    956  CD2 PHE A  65      47.360  57.640  70.730  1.00  0.00           C
ATOM    957  HD2 PHE A  65      47.430  56.760  71.350  1.00  0.00           H
ATOM    958  CE2 PHE A  65      48.120  58.760  71.220  1.00  0.00           C
ATOM    959  HE2 PHE A  65      48.570  58.760  72.200  1.00  0.00           H
ATOM    960  C   PHE A  65      43.920  55.570  67.840  1.00  0.00           C
ATOM    961  O   PHE A  65      44.030  55.200  66.680  1.00  0.00           O
ATOM    962  N   LEU A  66      43.100  54.900  68.710  1.00  0.00           N
ATOM    963  HN  LEU A  66      43.120  55.150  69.670  1.00  0.00           H
ATOM    964  CA  LEU A  66      42.240  53.860  68.230  1.00  0.00           C
ATOM    965  HA  LEU A  66      42.780  53.030  67.810  1.00  0.00           H
ATOM    966  CB  LEU A  66      41.470  53.150  69.440  1.00  0.00           C
ATOM    967  HB1 LEU A  66      40.710  53.860  69.800  1.00  0.00           H
ATOM    968  HB2 LEU A  66      42.210  53.050  70.260  1.00  0.00           H
ATOM    969  CG  LEU A  66      40.790  51.800  69.060  1.00  0.00           C
ATOM    970  HG  LEU A  66      40.350  51.890  68.040  1.00  0.00           H
ATOM    971  CD1 LEU A  66      41.860  50.660  68.960  1.00  0.00           C
ATOM    972 HD11 LEU A  66      42.380  50.690  69.940  1.00  0.00           H
ATOM    973 HD12 LEU A  66      42.600  50.960  68.190  1.00  0.00           H
ATOM    974 HD13 LEU A  66      41.370  49.680  68.880  1.00  0.00           H
ATOM    975  CD2 LEU A  66      39.670  51.380  70.060  1.00  0.00           C
ATOM    976 HD21 LEU A  66      39.610  50.270  70.090  1.00  0.00           H
ATOM    977 HD22 LEU A  66      38.660  51.790  69.840  1.00  0.00           H
ATOM    978 HD23 LEU A  66      40.050  51.760  71.040  1.00  0.00           H
ATOM    979  C   LEU A  66      41.290  54.310  67.120  1.00  0.00           C
ATOM    980  O   LEU A  66      41.220  53.720  66.050  1.00  0.00           O
ATOM    981  N   PHE A  67      40.650  55.490  67.360  1.00  0.00           N
ATOM    982  HN  PHE A  67      40.850  56.090  68.130  1.00  0.00           H
ATOM    983  CA  PHE A  67      39.820  56.130  66.380  1.00  0.00           C
ATOM    984  HA  PHE A  67      39.050  55.420  66.090  1.00  0.00           H
ATOM    985  CB  PHE A  67      39.240  57.480  66.960  1.00  0.00           C
ATOM    986  HB1 PHE A  67      40.030  57.990  67.560  1.00  0.00           H
ATOM    987  HB2 PHE A  67      38.560  57.200  67.790  1.00  0.00           H
ATOM    988  CG  PHE A  67      38.620  58.460  66.010  1.00  0.00           C
ATOM    989  CD1 PHE A  67      39.220  59.670  65.560  1.00  0.00           C
ATOM    990  HD1 PHE A  67      40.240  59.770  65.900  1.00  0.00           H
ATOM    991  CE1 PHE A  67      38.610  60.540  64.630  1.00  0.00           C
ATOM    992  HE1 PHE A  67      39.070  61.440  64.240  1.00  0.00           H
ATOM    993  CZ  PHE A  67      37.360  60.130  64.030  1.00  0.00           C
ATOM    994  HZ  PHE A  67      36.890  60.830  63.360  1.00  0.00           H
ATOM    995  CD2 PHE A  67      37.340  58.170  65.400  1.00  0.00           C
ATOM    996  HD2 PHE A  67      36.790  57.280  65.680  1.00  0.00           H
ATOM    997  CE2 PHE A  67      36.750  59.010  64.460  1.00  0.00           C
ATOM    998  HE2 PHE A  67      35.830  58.710  63.990  1.00  0.00           H
ATOM    999  C   PHE A  67      40.510  56.360  65.070  1.00  0.00           C
ATOM   1000  O   PHE A  67      39.950  55.980  64.060  1.00  0.00           O
ATOM   1001  N   ASN A  68      41.730  56.860  65.130  1.00  0.00           N
ATOM   1002  HN  ASN A  68      41.980  57.230  66.020  1.00  0.00           H
ATOM   1003  CA  ASN A  68      42.590  57.030  64.000  1.00  0.00           C
ATOM   1004  HA  ASN A  68      42.070  57.710  63.330  1.00  0.00           H
ATOM   1005  CB  ASN A  68      43.910  57.770  64.370  1.00  0.00           C
ATOM   1006  HB1 ASN A  68      44.600  57.650  63.500  1.00  0.00           H
ATOM   1007  HB2 ASN A  68      44.340  57.230  65.240  1.00  0.00           H
ATOM   1008  CG  ASN A  68      43.700  59.240  64.770  1.00  0.00           C
ATOM   1009  OD1 ASN A  68      42.760  59.840  64.330  1.00  0.00           O
ATOM   1010  ND2 ASN A  68      44.650  59.810  65.540  1.00  0.00           N
ATOM   1011 HD21 ASN A  68      44.570  60.800  65.730  1.00  0.00           H
ATOM   1012 HD22 ASN A  68      45.320  59.310  66.080  1.00  0.00           H
ATOM   1013  C   ASN A  68      42.810  55.750  63.200  1.00  0.00           C
ATOM   1014  O   ASN A  68      42.590  55.800  61.970  1.00  0.00           O
ATOM   1015  N   LEU A  69      43.140  54.570  63.830  1.00  0.00           N
ATOM   1016  HN  LEU A  69      43.290  54.720  64.810  1.00  0.00           H
ATOM   1017  CA  LEU A  69      43.400  53.290  63.230  1.00  0.00           C
ATOM   1018  HA  LEU A  69      43.890  53.490  62.290  1.00  0.00           H
ATOM   1019  CB  LEU A  69      44.250  52.390  64.190  1.00  0.00           C
ATOM   1020  HB1 LEU A  69      44.390  51.360  63.810  1.00  0.00           H
ATOM   1021  HB2 LEU A  69      43.780  52.260  65.190  1.00  0.00           H
ATOM   1022  CG  LEU A  69      45.680  52.970  64.450  1.00  0.00           C
ATOM   1023  HG  LEU A  69      45.670  53.990  64.890  1.00  0.00           H
ATOM   1024  CD1 LEU A  69      46.420  52.110  65.520  1.00  0.00           C
ATOM   1025 HD11 LEU A  69      47.450  52.500  65.650  1.00  0.00           H
ATOM   1026 HD12 LEU A  69      46.360  51.080  65.090  1.00  0.00           H
ATOM   1027 HD13 LEU A  69      45.930  52.060  66.510  1.00  0.00           H
ATOM   1028  CD2 LEU A  69      46.420  52.860  63.080  1.00  0.00           C
ATOM   1029 HD21 LEU A  69      46.250  51.840  62.700  1.00  0.00           H
ATOM   1030 HD22 LEU A  69      47.520  52.950  63.220  1.00  0.00           H
ATOM   1031 HD23 LEU A  69      46.000  53.540  62.320  1.00  0.00           H
ATOM   1032  C   LEU A  69      42.160  52.530  62.800  1.00  0.00           C
ATOM   1033  O   LEU A  69      42.200  51.730  61.890  1.00  0.00           O
ATOM   1034  N   ALA A  70      40.990  52.850  63.470  1.00  0.00           N
ATOM   1035  HN  ALA A  70      41.100  53.460  64.250  1.00  0.00           H
ATOM   1036  CA  ALA A  70      39.630  52.430  63.110  1.00  0.00           C
ATOM   1037  HA  ALA A  70      39.700  51.370  62.940  1.00  0.00           H
ATOM   1038  CB  ALA A  70      38.640  52.530  64.290  1.00  0.00           C
ATOM   1039  HB1 ALA A  70      38.790  53.580  64.600  1.00  0.00           H
ATOM   1040  HB2 ALA A  70      38.890  51.860  65.130  1.00  0.00           H
ATOM   1041  HB3 ALA A  70      37.590  52.350  63.960  1.00  0.00           H
ATOM   1042  C   ALA A  70      39.090  53.120  61.880  1.00  0.00           C
ATOM   1043  O   ALA A  70      38.500  52.530  61.070  1.00  0.00           O
ATOM   1044  N   VAL A  71      39.380  54.450  61.740  1.00  0.00           N
ATOM   1045  HN  VAL A  71      39.850  55.060  62.370  1.00  0.00           H
ATOM   1046  CA  VAL A  71      39.060  55.070  60.470  1.00  0.00           C
ATOM   1047  HA  VAL A  71      38.040  54.890  60.150  1.00  0.00           H
ATOM   1048  CB  VAL A  71      39.240  56.620  60.620  1.00  0.00           C
ATOM   1049  HB  VAL A  71      40.160  56.790  61.220  1.00  0.00           H
ATOM   1050  CG1 VAL A  71      39.360  57.450  59.330  1.00  0.00           C
ATOM   1051 HG11 VAL A  71      40.310  57.290  58.760  1.00  0.00           H
ATOM   1052 HG12 VAL A  71      39.290  58.540  59.540  1.00  0.00           H
ATOM   1053 HG13 VAL A  71      38.580  57.420  58.540  1.00  0.00           H
ATOM   1054  CG2 VAL A  71      37.990  57.180  61.370  1.00  0.00           C
ATOM   1055 HG21 VAL A  71      37.130  56.860  60.730  1.00  0.00           H
ATOM   1056 HG22 VAL A  71      37.990  58.290  61.370  1.00  0.00           H
ATOM   1057 HG23 VAL A  71      37.840  56.760  62.390  1.00  0.00           H
ATOM   1058  C   VAL A  71      39.870  54.510  59.340  1.00  0.00           C
ATOM   1059  O   VAL A  71      39.420  54.200  58.250  1.00  0.00           O
ATOM   1060  N   ALA A  72      41.170  54.350  59.520  1.00  0.00           N
ATOM   1061  HN  ALA A  72      41.560  54.670  60.390  1.00  0.00           H
ATOM   1062  CA  ALA A  72      42.140  53.800  58.520  1.00  0.00           C
ATOM   1063  HA  ALA A  72      42.170  54.440  57.640  1.00  0.00           H
ATOM   1064  CB  ALA A  72      43.550  53.760  59.120  1.00  0.00           C
ATOM   1065  HB1 ALA A  72      43.900  52.840  59.620  1.00  0.00           H
ATOM   1066  HB2 ALA A  72      43.520  54.510  59.950  1.00  0.00           H
ATOM   1067  HB3 ALA A  72      44.280  54.040  58.340  1.00  0.00           H
ATOM   1068  C   ALA A  72      41.820  52.450  57.940  1.00  0.00           C
ATOM   1069  O   ALA A  72      41.740  52.190  56.750  1.00  0.00           O
ATOM   1070  N   ASP A  73      41.480  51.470  58.870  1.00  0.00           N
ATOM   1071  HN  ASP A  73      41.630  51.470  59.860  1.00  0.00           H
ATOM   1072  CA  ASP A  73      40.850  50.190  58.620  1.00  0.00           C
ATOM   1073  HA  ASP A  73      41.500  49.580  58.010  1.00  0.00           H
ATOM   1074  CB  ASP A  73      40.690  49.610  60.080  1.00  0.00           C
ATOM   1075  HB1 ASP A  73      40.120  50.320  60.730  1.00  0.00           H
ATOM   1076  HB2 ASP A  73      41.720  49.580  60.510  1.00  0.00           H
ATOM   1077  CG  ASP A  73      40.220  48.160  60.040  1.00  0.00           C
ATOM   1078  OD1 ASP A  73      40.410  47.360  59.130  1.00  0.00           O
ATOM   1079  OD2 ASP A  73      39.680  47.660  61.230  1.00  0.00           O
ATOM   1080  HD2 ASP A  73      39.570  46.710  61.210  1.00  0.00           H
ATOM   1081  C   ASP A  73      39.580  50.280  57.790  1.00  0.00           C
ATOM   1082  O   ASP A  73      39.400  49.500  56.870  1.00  0.00           O
ATOM   1083  N   PHE A  74      38.680  51.280  58.190  1.00  0.00           N
ATOM   1084  HN  PHE A  74      39.000  51.940  58.860  1.00  0.00           H
ATOM   1085  CA  PHE A  74      37.390  51.490  57.610  1.00  0.00           C
ATOM   1086  HA  PHE A  74      36.850  50.570  57.500  1.00  0.00           H
ATOM   1087  CB  PHE A  74      36.580  52.360  58.520  1.00  0.00           C
ATOM   1088  HB1 PHE A  74      37.250  53.220  58.760  1.00  0.00           H
ATOM   1089  HB2 PHE A  74      36.420  51.920  59.520  1.00  0.00           H
ATOM   1090  CG  PHE A  74      35.140  52.910  58.060  1.00  0.00           C
ATOM   1091  CD1 PHE A  74      34.010  52.120  58.090  1.00  0.00           C
ATOM   1092  HD1 PHE A  74      33.970  51.060  58.260  1.00  0.00           H
ATOM   1093  CE1 PHE A  74      32.830  52.820  57.730  1.00  0.00           C
ATOM   1094  HE1 PHE A  74      31.830  52.400  57.770  1.00  0.00           H
ATOM   1095  CZ  PHE A  74      32.820  54.110  57.350  1.00  0.00           C
ATOM   1096  HZ  PHE A  74      31.940  54.610  56.980  1.00  0.00           H
ATOM   1097  CD2 PHE A  74      35.150  54.280  57.780  1.00  0.00           C
ATOM   1098  HD2 PHE A  74      36.070  54.860  57.820  1.00  0.00           H
ATOM   1099  CE2 PHE A  74      33.970  54.890  57.390  1.00  0.00           C
ATOM   1100  HE2 PHE A  74      34.010  55.910  57.080  1.00  0.00           H
ATOM   1101  C   PHE A  74      37.350  51.880  56.140  1.00  0.00           C
ATOM   1102  O   PHE A  74      36.490  51.500  55.440  1.00  0.00           O
ATOM   1103  N   LEU A  75      38.370  52.630  55.620  1.00  0.00           N
ATOM   1104  HN  LEU A  75      39.100  53.000  56.190  1.00  0.00           H
ATOM   1105  CA  LEU A  75      38.480  53.020  54.220  1.00  0.00           C
ATOM   1106  HA  LEU A  75      37.550  53.480  53.940  1.00  0.00           H
ATOM   1107  CB  LEU A  75      39.740  53.820  53.830  1.00  0.00           C
ATOM   1108  HB1 LEU A  75      39.790  54.110  52.760  1.00  0.00           H
ATOM   1109  HB2 LEU A  75      40.580  53.120  54.040  1.00  0.00           H
ATOM   1110  CG  LEU A  75      40.000  55.060  54.730  1.00  0.00           C
ATOM   1111  HG  LEU A  75      39.970  54.820  55.810  1.00  0.00           H
ATOM   1112  CD1 LEU A  75      41.360  55.660  54.420  1.00  0.00           C
ATOM   1113 HD11 LEU A  75      41.990  54.750  54.480  1.00  0.00           H
ATOM   1114 HD12 LEU A  75      41.550  56.530  55.080  1.00  0.00           H
ATOM   1115 HD13 LEU A  75      41.410  55.910  53.350  1.00  0.00           H
ATOM   1116  CD2 LEU A  75      39.000  56.270  54.480  1.00  0.00           C
ATOM   1117 HD21 LEU A  75      38.030  55.870  54.820  1.00  0.00           H
ATOM   1118 HD22 LEU A  75      38.970  56.380  53.370  1.00  0.00           H
ATOM   1119 HD23 LEU A  75      39.350  57.160  55.060  1.00  0.00           H
ATOM   1120  C   LEU A  75      38.560  51.750  53.300  1.00  0.00           C
ATOM   1121  O   LEU A  75      37.940  51.660  52.260  1.00  0.00           O
ATOM   1122  N   LEU A  76      39.370  50.750  53.740  1.00  0.00           N
ATOM   1123  HN  LEU A  76      39.830  50.800  54.620  1.00  0.00           H
ATOM   1124  CA  LEU A  76      39.480  49.440  53.150  1.00  0.00           C
ATOM   1125  HA  LEU A  76      39.680  49.630  52.100  1.00  0.00           H
ATOM   1126  CB  LEU A  76      40.740  48.670  53.530  1.00  0.00           C
ATOM   1127  HB1 LEU A  76      40.810  48.610  54.640  1.00  0.00           H
ATOM   1128  HB2 LEU A  76      41.610  49.350  53.400  1.00  0.00           H
ATOM   1129  CG  LEU A  76      40.930  47.300  52.860  1.00  0.00           C
ATOM   1130  HG  LEU A  76      40.090  46.670  53.220  1.00  0.00           H
ATOM   1131  CD1 LEU A  76      40.970  47.380  51.360  1.00  0.00           C
ATOM   1132 HD11 LEU A  76      41.760  48.080  51.010  1.00  0.00           H
ATOM   1133 HD12 LEU A  76      40.020  47.730  50.910  1.00  0.00           H
ATOM   1134 HD13 LEU A  76      41.160  46.330  51.070  1.00  0.00           H
ATOM   1135  CD2 LEU A  76      42.140  46.490  53.370  1.00  0.00           C
ATOM   1136 HD21 LEU A  76      42.110  46.510  54.480  1.00  0.00           H
ATOM   1137 HD22 LEU A  76      43.080  46.850  52.890  1.00  0.00           H
ATOM   1138 HD23 LEU A  76      42.040  45.400  53.190  1.00  0.00           H
ATOM   1139  C   LEU A  76      38.270  48.590  53.340  1.00  0.00           C
ATOM   1140  O   LEU A  76      37.900  47.910  52.400  1.00  0.00           O
ATOM   1141  N   ILE A  77      37.440  48.710  54.370  1.00  0.00           N
ATOM   1142  HN  ILE A  77      37.720  49.290  55.130  1.00  0.00           H
ATOM   1143  CA  ILE A  77      36.130  48.100  54.350  1.00  0.00           C
ATOM   1144  HA  ILE A  77      36.220  47.080  54.010  1.00  0.00           H
ATOM   1145  CB  ILE A  77      35.640  47.930  55.790  1.00  0.00           C
ATOM   1146  HB  ILE A  77      35.870  48.930  56.220  1.00  0.00           H
ATOM   1147  CG2 ILE A  77      34.100  47.650  55.860  1.00  0.00           C
ATOM   1148 HG21 ILE A  77      33.790  47.580  56.930  1.00  0.00           H
ATOM   1149 HG22 ILE A  77      33.860  46.680  55.370  1.00  0.00           H
ATOM   1150 HG23 ILE A  77      33.490  48.440  55.360  1.00  0.00           H
ATOM   1151  CG1 ILE A  77      36.510  46.850  56.490  1.00  0.00           C
ATOM   1152 HG11 ILE A  77      36.160  46.940  57.540  1.00  0.00           H
ATOM   1153 HG12 ILE A  77      37.580  47.140  56.400  1.00  0.00           H
ATOM   1154  CD  ILE A  77      36.420  45.410  55.970  1.00  0.00           C
ATOM   1155  HD1 ILE A  77      37.100  44.740  56.540  1.00  0.00           H
ATOM   1156  HD2 ILE A  77      36.500  45.390  54.860  1.00  0.00           H
ATOM   1157  HD3 ILE A  77      35.410  44.990  56.200  1.00  0.00           H
ATOM   1158  C   ILE A  77      35.290  48.720  53.260  1.00  0.00           C
ATOM   1159  O   ILE A  77      34.800  47.950  52.410  1.00  0.00           O
ATOM   1160  N   ILE A  78      35.190  49.990  53.140  1.00  0.00           N
ATOM   1161  HN  ILE A  78      35.680  50.600  53.770  1.00  0.00           H
ATOM   1162  CA  ILE A  78      34.440  50.540  52.070  1.00  0.00           C
ATOM   1163  HA  ILE A  78      33.500  50.020  52.170  1.00  0.00           H
ATOM   1164  CB  ILE A  78      34.060  52.050  52.240  1.00  0.00           C
ATOM   1165  HB  ILE A  78      34.930  52.640  51.860  1.00  0.00           H
ATOM   1166  CG2 ILE A  78      33.050  52.370  51.240  1.00  0.00           C
ATOM   1167 HG21 ILE A  78      32.680  53.410  51.370  1.00  0.00           H
ATOM   1168 HG22 ILE A  78      32.150  51.740  51.390  1.00  0.00           H
ATOM   1169 HG23 ILE A  78      33.350  52.330  50.170  1.00  0.00           H
ATOM   1170  CG1 ILE A  78      33.650  52.460  53.670  1.00  0.00           C
ATOM   1171 HG11 ILE A  78      33.470  53.550  53.800  1.00  0.00           H
ATOM   1172 HG12 ILE A  78      34.530  52.380  54.340  1.00  0.00           H
ATOM   1173  CD  ILE A  78      32.530  51.550  54.180  1.00  0.00           C
ATOM   1174  HD1 ILE A  78      32.160  51.840  55.200  1.00  0.00           H
ATOM   1175  HD2 ILE A  78      32.990  50.550  54.270  1.00  0.00           H
ATOM   1176  HD3 ILE A  78      31.700  51.530  53.430  1.00  0.00           H
ATOM   1177  C   ILE A  78      34.920  50.160  50.590  1.00  0.00           C
ATOM   1178  O   ILE A  78      34.140  49.970  49.710  1.00  0.00           O
ATOM   1179  N   CYS A  79      36.240  50.200  50.430  1.00  0.00           N
ATOM   1180  HN  CYS A  79      36.800  50.500  51.210  1.00  0.00           H
ATOM   1181  CA  CYS A  79      36.860  49.680  49.180  1.00  0.00           C
ATOM   1182  HA  CYS A  79      36.340  50.200  48.380  1.00  0.00           H
ATOM   1183  CB  CYS A  79      38.420  49.980  49.010  1.00  0.00           C
ATOM   1184  HB1 CYS A  79      38.840  49.480  48.120  1.00  0.00           H
ATOM   1185  HB2 CYS A  79      38.860  49.490  49.910  1.00  0.00           H
ATOM   1186  SG  CYS A  79      38.840  51.760  48.810  1.00  0.00           S
ATOM   1187  HG1 CYS A  79      38.680  52.010  50.090  1.00  0.00           H
ATOM   1188  C   CYS A  79      36.650  48.150  48.930  1.00  0.00           C
ATOM   1189  O   CYS A  79      36.290  47.690  47.830  1.00  0.00           O
ATOM   1190  N   LEU A  80      36.610  47.290  49.960  1.00  0.00           N
ATOM   1191  HN  LEU A  80      36.660  47.590  50.920  1.00  0.00           H
ATOM   1192  CA  LEU A  80      36.690  45.820  49.770  1.00  0.00           C
ATOM   1193  HA  LEU A  80      37.650  45.720  49.290  1.00  0.00           H
ATOM   1194  CB  LEU A  80      36.830  44.930  51.080  1.00  0.00           C
ATOM   1195  HB1 LEU A  80      36.290  43.960  50.950  1.00  0.00           H
ATOM   1196  HB2 LEU A  80      36.330  45.380  51.970  1.00  0.00           H
ATOM   1197  CG  LEU A  80      38.270  44.530  51.360  1.00  0.00           C
ATOM   1198  HG  LEU A  80      38.930  45.350  51.010  1.00  0.00           H
ATOM   1199  CD1 LEU A  80      38.440  44.190  52.790  1.00  0.00           C
ATOM   1200 HD11 LEU A  80      37.990  43.190  53.000  1.00  0.00           H
ATOM   1201 HD12 LEU A  80      38.010  45.020  53.400  1.00  0.00           H
ATOM   1202 HD13 LEU A  80      39.520  44.130  52.990  1.00  0.00           H
ATOM   1203  CD2 LEU A  80      38.690  43.300  50.490  1.00  0.00           C
ATOM   1204 HD21 LEU A  80      38.740  43.510  49.400  1.00  0.00           H
ATOM   1205 HD22 LEU A  80      38.070  42.440  50.820  1.00  0.00           H
ATOM   1206 HD23 LEU A  80      39.730  43.100  50.810  1.00  0.00           H
ATOM   1207  C   LEU A  80      35.740  45.090  48.780  1.00  0.00           C
ATOM   1208  O   LEU A  80      36.200  44.360  47.940  1.00  0.00           O
ATOM   1209  N   PRO A  81      34.390  45.310  48.700  1.00  0.00           N
ATOM   1210  CD  PRO A  81      33.760  46.230  49.630  1.00  0.00           C
ATOM   1211  HD1 PRO A  81      34.140  47.270  49.500  1.00  0.00           H
ATOM   1212  HD2 PRO A  81      33.990  45.800  50.630  1.00  0.00           H
ATOM   1213  CA  PRO A  81      33.480  44.570  47.790  1.00  0.00           C
ATOM   1214  HA  PRO A  81      33.670  43.520  47.970  1.00  0.00           H
ATOM   1215  CB  PRO A  81      32.120  44.940  48.340  1.00  0.00           C
ATOM   1216  HB1 PRO A  81      31.700  44.000  48.770  1.00  0.00           H
ATOM   1217  HB2 PRO A  81      31.460  45.220  47.490  1.00  0.00           H
ATOM   1218  CG  PRO A  81      32.260  46.120  49.260  1.00  0.00           C
ATOM   1219  HG1 PRO A  81      32.060  47.100  48.780  1.00  0.00           H
ATOM   1220  HG2 PRO A  81      31.600  46.160  50.160  1.00  0.00           H
ATOM   1221  C   PRO A  81      33.950  44.970  46.440  1.00  0.00           C
ATOM   1222  O   PRO A  81      33.980  44.060  45.600  1.00  0.00           O
ATOM   1223  N   PHE A  82      34.270  46.290  46.160  1.00  0.00           N
ATOM   1224  HN  PHE A  82      34.180  46.890  46.940  1.00  0.00           H
ATOM   1225  CA  PHE A  82      34.760  46.780  44.900  1.00  0.00           C
ATOM   1226  HA  PHE A  82      34.110  46.240  44.240  1.00  0.00           H
ATOM   1227  CB  PHE A  82      34.690  48.350  44.800  1.00  0.00           C
ATOM   1228  HB1 PHE A  82      34.790  48.720  43.750  1.00  0.00           H
ATOM   1229  HB2 PHE A  82      35.500  48.890  45.340  1.00  0.00           H
ATOM   1230  CG  PHE A  82      33.330  48.790  45.380  1.00  0.00           C
ATOM   1231  CD1 PHE A  82      33.320  49.420  46.620  1.00  0.00           C
ATOM   1232  HD1 PHE A  82      34.200  49.600  47.220  1.00  0.00           H
ATOM   1233  CE1 PHE A  82      32.040  49.950  47.040  1.00  0.00           C
ATOM   1234  HE1 PHE A  82      31.940  50.310  48.060  1.00  0.00           H
ATOM   1235  CZ  PHE A  82      30.880  49.720  46.280  1.00  0.00           C
ATOM   1236  HZ  PHE A  82      29.940  49.970  46.740  1.00  0.00           H
ATOM   1237  CD2 PHE A  82      32.180  48.550  44.610  1.00  0.00           C
ATOM   1238  HD2 PHE A  82      32.230  48.040  43.660  1.00  0.00           H
ATOM   1239  CE2 PHE A  82      30.940  49.090  45.030  1.00  0.00           C
ATOM   1240  HE2 PHE A  82      30.060  48.750  44.510  1.00  0.00           H
ATOM   1241  C   PHE A  82      36.210  46.350  44.570  1.00  0.00           C
ATOM   1242  O   PHE A  82      36.530  46.040  43.420  1.00  0.00           O
ATOM   1243  N   LEU A  83      37.100  46.160  45.650  1.00  0.00           N
ATOM   1244  HN  LEU A  83      36.870  46.470  46.560  1.00  0.00           H
ATOM   1245  CA  LEU A  83      38.370  45.610  45.450  1.00  0.00           C
ATOM   1246  HA  LEU A  83      38.880  46.170  44.690  1.00  0.00           H
ATOM   1247  CB  LEU A  83      39.240  45.800  46.740  1.00  0.00           C
ATOM   1248  HB1 LEU A  83      39.010  44.990  47.470  1.00  0.00           H
ATOM   1249  HB2 LEU A  83      39.080  46.760  47.280  1.00  0.00           H
ATOM   1250  CG  LEU A  83      40.740  45.600  46.530  1.00  0.00           C
ATOM   1251  HG  LEU A  83      40.840  44.650  45.950  1.00  0.00           H
ATOM   1252  CD1 LEU A  83      41.300  46.910  45.810  1.00  0.00           C
ATOM   1253 HD11 LEU A  83      40.790  47.030  44.830  1.00  0.00           H
ATOM   1254 HD12 LEU A  83      42.390  46.790  45.640  1.00  0.00           H
ATOM   1255 HD13 LEU A  83      41.120  47.820  46.420  1.00  0.00           H
ATOM   1256  CD2 LEU A  83      41.440  45.400  47.860  1.00  0.00           C
ATOM   1257 HD21 LEU A  83      42.520  45.260  47.720  1.00  0.00           H
ATOM   1258 HD22 LEU A  83      40.920  44.630  48.480  1.00  0.00           H
ATOM   1259 HD23 LEU A  83      41.270  46.320  48.450  1.00  0.00           H
ATOM   1260  C   LEU A  83      38.370  44.210  45.000  1.00  0.00           C
ATOM   1261  O   LEU A  83      39.110  43.850  44.100  1.00  0.00           O
ATOM   1262  N   MET A  84      37.520  43.400  45.620  1.00  0.00           N
ATOM   1263  HN  MET A  84      36.960  43.640  46.410  1.00  0.00           H
ATOM   1264  CA  MET A  84      37.350  42.050  45.180  1.00  0.00           C
ATOM   1265  HA  MET A  84      38.310  41.580  45.290  1.00  0.00           H
ATOM   1266  CB  MET A  84      36.550  41.160  46.200  1.00  0.00           C
ATOM   1267  HB1 MET A  84      36.410  40.180  45.700  1.00  0.00           H
ATOM   1268  HB2 MET A  84      35.530  41.570  46.360  1.00  0.00           H
ATOM   1269  CG  MET A  84      37.280  40.950  47.490  1.00  0.00           C
ATOM   1270  HG1 MET A  84      37.450  41.930  48.000  1.00  0.00           H
ATOM   1271  HG2 MET A  84      38.280  40.560  47.190  1.00  0.00           H
ATOM   1272  SD  MET A  84      36.580  39.810  48.650  1.00  0.00           S
ATOM   1273  CE  MET A  84      35.150  40.850  49.140  1.00  0.00           C
ATOM   1274  HE1 MET A  84      34.430  40.250  49.730  1.00  0.00           H
ATOM   1275  HE2 MET A  84      34.660  41.330  48.270  1.00  0.00           H
ATOM   1276  HE3 MET A  84      35.520  41.720  49.730  1.00  0.00           H
ATOM   1277  C   MET A  84      36.850  41.850  43.780  1.00  0.00           C
ATOM   1278  O   MET A  84      37.450  41.110  43.000  1.00  0.00           O
ATOM   1279  N   ASP A  85      35.820  42.660  43.390  1.00  0.00           N
ATOM   1280  HN  ASP A  85      35.300  43.100  44.110  1.00  0.00           H
ATOM   1281  CA  ASP A  85      35.310  42.750  42.050  1.00  0.00           C
ATOM   1282  HA  ASP A  85      35.030  41.800  41.630  1.00  0.00           H
ATOM   1283  CB  ASP A  85      34.120  43.790  42.000  1.00  0.00           C
ATOM   1284  HB1 ASP A  85      34.420  44.840  42.200  1.00  0.00           H
ATOM   1285  HB2 ASP A  85      33.480  43.540  42.870  1.00  0.00           H
ATOM   1286  CG  ASP A  85      33.350  43.550  40.730  1.00  0.00           C
ATOM   1287  OD1 ASP A  85      33.150  44.530  40.000  1.00  0.00           O
ATOM   1288  OD2 ASP A  85      32.860  42.400  40.500  1.00  0.00           O
ATOM   1289  C   ASP A  85      36.360  43.230  41.090  1.00  0.00           C
ATOM   1290  O   ASP A  85      36.480  42.750  39.960  1.00  0.00           O
ATOM   1291  N   ASN A  86      37.290  44.130  41.540  1.00  0.00           N
ATOM   1292  HN  ASN A  86      37.260  44.570  42.430  1.00  0.00           H
ATOM   1293  CA  ASN A  86      38.360  44.550  40.630  1.00  0.00           C
ATOM   1294  HA  ASN A  86      37.930  44.880  39.690  1.00  0.00           H
ATOM   1295  CB  ASN A  86      39.240  45.680  41.260  1.00  0.00           C
ATOM   1296  HB1 ASN A  86      39.950  45.250  42.000  1.00  0.00           H
ATOM   1297  HB2 ASN A  86      38.540  46.270  41.890  1.00  0.00           H
ATOM   1298  CG  ASN A  86      40.080  46.610  40.460  1.00  0.00           C
ATOM   1299  OD1 ASN A  86      41.030  47.160  41.010  1.00  0.00           O
ATOM   1300  ND2 ASN A  86      39.820  46.650  39.080  1.00  0.00           N
ATOM   1301 HD21 ASN A  86      40.520  47.110  38.510  1.00  0.00           H
ATOM   1302 HD22 ASN A  86      38.970  46.280  38.720  1.00  0.00           H
ATOM   1303  C   ASN A  86      39.410  43.490  40.330  1.00  0.00           C
ATOM   1304  O   ASN A  86      39.850  43.330  39.200  1.00  0.00           O
ATOM   1305  N   TYR A  87      39.810  42.720  41.370  1.00  0.00           N
ATOM   1306  HN  TYR A  87      39.530  43.020  42.270  1.00  0.00           H
ATOM   1307  CA  TYR A  87      40.530  41.500  41.270  1.00  0.00           C
ATOM   1308  HA  TYR A  87      41.500  41.760  40.870  1.00  0.00           H
ATOM   1309  CB  TYR A  87      40.860  40.910  42.720  1.00  0.00           C
ATOM   1310  HB1 TYR A  87      41.270  39.890  42.570  1.00  0.00           H
ATOM   1311  HB2 TYR A  87      39.940  40.730  43.320  1.00  0.00           H
ATOM   1312  CG  TYR A  87      41.820  41.820  43.690  1.00  0.00           C
ATOM   1313  CD1 TYR A  87      42.090  41.300  44.990  1.00  0.00           C
ATOM   1314  HD1 TYR A  87      41.640  40.360  45.300  1.00  0.00           H
ATOM   1315  CE1 TYR A  87      42.910  42.050  45.870  1.00  0.00           C
ATOM   1316  HE1 TYR A  87      43.170  41.840  46.900  1.00  0.00           H
ATOM   1317  CZ  TYR A  87      43.530  43.270  45.420  1.00  0.00           C
ATOM   1318  OH  TYR A  87      44.460  44.010  46.140  1.00  0.00           O
ATOM   1319  HH  TYR A  87      44.700  44.790  45.640  1.00  0.00           H
ATOM   1320  CD2 TYR A  87      42.350  43.040  43.320  1.00  0.00           C
ATOM   1321  HD2 TYR A  87      42.190  43.300  42.280  1.00  0.00           H
ATOM   1322  CE2 TYR A  87      43.200  43.740  44.150  1.00  0.00           C
ATOM   1323  HE2 TYR A  87      43.550  44.730  43.880  1.00  0.00           H
ATOM   1324  C   TYR A  87      39.930  40.460  40.380  1.00  0.00           C
ATOM   1325  O   TYR A  87      40.590  39.980  39.450  1.00  0.00           O
ATOM   1326  N   VAL A  88      38.660  40.110  40.590  1.00  0.00           N
ATOM   1327  HN  VAL A  88      38.250  40.510  41.400  1.00  0.00           H
ATOM   1328  CA  VAL A  88      37.820  39.230  39.870  1.00  0.00           C
ATOM   1329  HA  VAL A  88      38.350  38.290  39.820  1.00  0.00           H
ATOM   1330  CB  VAL A  88      36.480  38.910  40.570  1.00  0.00           C
ATOM   1331  HB  VAL A  88      35.910  39.850  40.680  1.00  0.00           H
ATOM   1332  CG1 VAL A  88      35.590  37.950  39.740  1.00  0.00           C
ATOM   1333 HG11 VAL A  88      34.710  37.590  40.310  1.00  0.00           H
ATOM   1334 HG12 VAL A  88      36.120  36.990  39.510  1.00  0.00           H
ATOM   1335 HG13 VAL A  88      35.390  38.430  38.760  1.00  0.00           H
ATOM   1336  CG2 VAL A  88      36.720  38.430  42.020  1.00  0.00           C
ATOM   1337 HG21 VAL A  88      36.810  37.330  42.110  1.00  0.00           H
ATOM   1338 HG22 VAL A  88      35.890  38.760  42.690  1.00  0.00           H
ATOM   1339 HG23 VAL A  88      37.650  38.870  42.430  1.00  0.00           H
ATOM   1340  C   VAL A  88      37.560  39.600  38.420  1.00  0.00           C
ATOM   1341  O   VAL A  88      37.360  38.770  37.550  1.00  0.00           O
ATOM   1342  N   ARG A  89      37.700  40.890  38.100  1.00  0.00           N
ATOM   1343  HN  ARG A  89      37.700  41.530  38.870  1.00  0.00           H
ATOM   1344  CA  ARG A  89      37.640  41.510  36.770  1.00  0.00           C
ATOM   1345  HA  ARG A  89      37.020  40.840  36.180  1.00  0.00           H
ATOM   1346  CB  ARG A  89      36.960  42.820  36.770  1.00  0.00           C
ATOM   1347  HB1 ARG A  89      37.110  43.330  35.790  1.00  0.00           H
ATOM   1348  HB2 ARG A  89      37.410  43.380  37.610  1.00  0.00           H
ATOM   1349  CG  ARG A  89      35.430  42.790  36.940  1.00  0.00           C
ATOM   1350  HG1 ARG A  89      35.050  42.250  37.820  1.00  0.00           H
ATOM   1351  HG2 ARG A  89      34.960  42.260  36.090  1.00  0.00           H
ATOM   1352  CD  ARG A  89      34.810  44.160  36.910  1.00  0.00           C
ATOM   1353  HD1 ARG A  89      34.950  44.760  35.980  1.00  0.00           H
ATOM   1354  HD2 ARG A  89      35.130  44.820  37.760  1.00  0.00           H
ATOM   1355  NE  ARG A  89      33.310  44.020  37.130  1.00  0.00           N
ATOM   1356  HE  ARG A  89      33.010  43.820  38.060  1.00  0.00           H
ATOM   1357  CZ  ARG A  89      32.490  43.790  36.160  1.00  0.00           C
ATOM   1358  NH1 ARG A  89      32.740  43.900  34.940  1.00  0.00           N
ATOM   1359 HH11 ARG A  89      33.670  44.000  34.630  1.00  0.00           H
ATOM   1360 HH12 ARG A  89      32.090  43.400  34.350  1.00  0.00           H
ATOM   1361  NH2 ARG A  89      31.270  43.370  36.440  1.00  0.00           N
ATOM   1362 HH21 ARG A  89      30.690  43.040  35.690  1.00  0.00           H
ATOM   1363 HH22 ARG A  89      30.980  43.250  37.390  1.00  0.00           H
ATOM   1364  C   ARG A  89      38.920  41.530  36.050  1.00  0.00           C
ATOM   1365  O   ARG A  89      38.900  41.780  34.870  1.00  0.00           O
ATOM   1366  N   ARG A  90      40.080  41.320  36.670  1.00  0.00           N
ATOM   1367  HN  ARG A  90      39.980  40.960  37.600  1.00  0.00           H
ATOM   1368  CA  ARG A  90      41.430  41.240  36.170  1.00  0.00           C
ATOM   1369  HA  ARG A  90      41.990  40.800  36.970  1.00  0.00           H
ATOM   1370  CB  ARG A  90      41.640  40.210  34.970  1.00  0.00           C
ATOM   1371  HB1 ARG A  90      42.690  40.210  34.570  1.00  0.00           H
ATOM   1372  HB2 ARG A  90      41.000  40.470  34.100  1.00  0.00           H
ATOM   1373  CG  ARG A  90      41.350  38.720  35.180  1.00  0.00           C
ATOM   1374  HG1 ARG A  90      41.930  38.340  36.040  1.00  0.00           H
ATOM   1375  HG2 ARG A  90      41.890  38.360  34.270  1.00  0.00           H
ATOM   1376  CD  ARG A  90      39.880  38.350  35.040  1.00  0.00           C
ATOM   1377  HD1 ARG A  90      39.350  38.750  34.150  1.00  0.00           H
ATOM   1378  HD2 ARG A  90      39.180  38.600  35.870  1.00  0.00           H
ATOM   1379  NE  ARG A  90      39.870  36.840  34.910  1.00  0.00           N
ATOM   1380  HE  ARG A  90      40.740  36.360  35.020  1.00  0.00           H
ATOM   1381  CZ  ARG A  90      38.810  36.070  35.240  1.00  0.00           C
ATOM   1382  NH1 ARG A  90      37.570  36.400  35.570  1.00  0.00           N
ATOM   1383 HH11 ARG A  90      36.950  35.640  35.770  1.00  0.00           H
ATOM   1384 HH12 ARG A  90      37.220  37.340  35.490  1.00  0.00           H
ATOM   1385  NH2 ARG A  90      39.170  34.800  35.450  1.00  0.00           N
ATOM   1386 HH21 ARG A  90      40.020  34.380  35.120  1.00  0.00           H
ATOM   1387 HH22 ARG A  90      38.430  34.120  35.510  1.00  0.00           H
ATOM   1388  C   ARG A  90      42.170  42.520  35.960  1.00  0.00           C
ATOM   1389  O   ARG A  90      42.860  42.740  34.990  1.00  0.00           O
ATOM   1390  N   TRP A  91      41.830  43.410  36.860  1.00  0.00           N
ATOM   1391  HN  TRP A  91      41.230  43.120  37.590  1.00  0.00           H
ATOM   1392  CA  TRP A  91      42.220  44.790  37.060  1.00  0.00           C
ATOM   1393  HA  TRP A  91      42.020  44.960  38.110  1.00  0.00           H
ATOM   1394  CB  TRP A  91      43.720  45.230  36.730  1.00  0.00           C
ATOM   1395  HB1 TRP A  91      43.780  46.340  36.810  1.00  0.00           H
ATOM   1396  HB2 TRP A  91      43.990  44.970  35.690  1.00  0.00           H
ATOM   1397  CG  TRP A  91      44.720  44.680  37.640  1.00  0.00           C
ATOM   1398  CD1 TRP A  91      45.630  43.690  37.390  1.00  0.00           C
ATOM   1399  HD1 TRP A  91      45.820  43.340  36.390  1.00  0.00           H
ATOM   1400  NE1 TRP A  91      46.260  43.280  38.550  1.00  0.00           N
ATOM   1401  HE1 TRP A  91      46.950  42.590  38.600  1.00  0.00           H
ATOM   1402  CE2 TRP A  91      45.750  44.050  39.570  1.00  0.00           C
ATOM   1403  CD2 TRP A  91      44.700  44.850  39.050  1.00  0.00           C
ATOM   1404  CE3 TRP A  91      43.860  45.630  39.890  1.00  0.00           C
ATOM   1405  HE3 TRP A  91      43.090  46.300  39.540  1.00  0.00           H
ATOM   1406  CZ3 TRP A  91      44.190  45.590  41.250  1.00  0.00           C
ATOM   1407  HZ3 TRP A  91      43.510  46.140  41.890  1.00  0.00           H
ATOM   1408  CZ2 TRP A  91      46.110  44.090  40.910  1.00  0.00           C
ATOM   1409  HZ2 TRP A  91      47.050  43.670  41.220  1.00  0.00           H
ATOM   1410  CH2 TRP A  91      45.360  44.960  41.720  1.00  0.00           C
ATOM   1411  HH2 TRP A  91      45.740  44.920  42.730  1.00  0.00           H
ATOM   1412  C   TRP A  91      41.260  45.730  36.280  1.00  0.00           C
ATOM   1413  O   TRP A  91      41.470  46.950  36.390  1.00  0.00           O
ATOM   1414  N   ASP A  92      40.270  45.260  35.570  1.00  0.00           N
ATOM   1415  HN  ASP A  92      40.030  44.300  35.520  1.00  0.00           H
ATOM   1416  CA  ASP A  92      39.290  46.060  34.850  1.00  0.00           C
ATOM   1417  HA  ASP A  92      39.890  46.960  34.670  1.00  0.00           H
ATOM   1418  CB  ASP A  92      38.740  45.290  33.600  1.00  0.00           C
ATOM   1419  HB1 ASP A  92      37.960  45.790  33.000  1.00  0.00           H
ATOM   1420  HB2 ASP A  92      38.320  44.300  33.910  1.00  0.00           H
ATOM   1421  CG  ASP A  92      39.700  45.050  32.440  1.00  0.00           C
ATOM   1422  OD1 ASP A  92      39.370  44.170  31.600  1.00  0.00           O
ATOM   1423  OD2 ASP A  92      40.620  45.820  32.320  1.00  0.00           O
ATOM   1424  C   ASP A  92      38.160  46.430  35.820  1.00  0.00           C
ATOM   1425  O   ASP A  92      38.030  45.850  36.920  1.00  0.00           O
ATOM   1426  N   TRP A  93      37.360  47.470  35.440  1.00  0.00           N
ATOM   1427  HN  TRP A  93      37.550  47.850  34.550  1.00  0.00           H
ATOM   1428  CA  TRP A  93      36.660  48.350  36.390  1.00  0.00           C
ATOM   1429  HA  TRP A  93      36.490  47.920  37.360  1.00  0.00           H
ATOM   1430  CB  TRP A  93      37.590  49.640  36.570  1.00  0.00           C
ATOM   1431  HB1 TRP A  93      37.640  50.070  35.540  1.00  0.00           H
ATOM   1432  HB2 TRP A  93      38.640  49.370  36.800  1.00  0.00           H
ATOM   1433  CG  TRP A  93      37.140  50.690  37.570  1.00  0.00           C
ATOM   1434  CD1 TRP A  93      36.700  51.920  37.180  1.00  0.00           C
ATOM   1435  HD1 TRP A  93      36.450  52.230  36.170  1.00  0.00           H
ATOM   1436  NE1 TRP A  93      36.240  52.650  38.270  1.00  0.00           N
ATOM   1437  HE1 TRP A  93      35.910  53.570  38.270  1.00  0.00           H
ATOM   1438  CE2 TRP A  93      36.540  51.940  39.420  1.00  0.00           C
ATOM   1439  CD2 TRP A  93      37.110  50.660  39.020  1.00  0.00           C
ATOM   1440  CE3 TRP A  93      37.470  49.730  39.980  1.00  0.00           C
ATOM   1441  HE3 TRP A  93      38.080  48.930  39.600  1.00  0.00           H
ATOM   1442  CZ3 TRP A  93      37.250  49.960  41.300  1.00  0.00           C
ATOM   1443  HZ3 TRP A  93      37.590  49.360  42.120  1.00  0.00           H
ATOM   1444  CZ2 TRP A  93      36.200  52.110  40.780  1.00  0.00           C
ATOM   1445  HZ2 TRP A  93      35.690  53.010  41.130  1.00  0.00           H
ATOM   1446  CH2 TRP A  93      36.620  51.130  41.720  1.00  0.00           C
ATOM   1447  HH2 TRP A  93      36.520  51.300  42.780  1.00  0.00           H
ATOM   1448  C   TRP A  93      35.330  48.720  35.810  1.00  0.00           C
ATOM   1449  O   TRP A  93      35.180  49.270  34.720  1.00  0.00           O
ATOM   1450  N   LYS A  94      34.260  48.520  36.630  1.00  0.00           N
ATOM   1451  HN  LYS A  94      34.450  47.990  37.450  1.00  0.00           H
ATOM   1452  CA  LYS A  94      32.890  48.730  36.150  1.00  0.00           C
ATOM   1453  HA  LYS A  94      32.750  48.610  35.090  1.00  0.00           H
ATOM   1454  CB  LYS A  94      32.060  47.610  36.770  1.00  0.00           C
ATOM   1455  HB1 LYS A  94      32.700  46.700  36.720  1.00  0.00           H
ATOM   1456  HB2 LYS A  94      31.090  47.430  36.250  1.00  0.00           H
ATOM   1457  CG  LYS A  94      31.650  47.780  38.220  1.00  0.00           C
ATOM   1458  HG1 LYS A  94      30.950  48.640  38.290  1.00  0.00           H
ATOM   1459  HG2 LYS A  94      32.500  48.060  38.890  1.00  0.00           H
ATOM   1460  CD  LYS A  94      31.010  46.490  38.710  1.00  0.00           C
ATOM   1461  HD1 LYS A  94      31.840  45.770  38.520  1.00  0.00           H
ATOM   1462  HD2 LYS A  94      30.200  46.230  38.010  1.00  0.00           H
ATOM   1463  CE  LYS A  94      30.490  46.590  40.140  1.00  0.00           C
ATOM   1464  HE1 LYS A  94      29.660  47.320  40.270  1.00  0.00           H
ATOM   1465  HE2 LYS A  94      31.270  47.020  40.810  1.00  0.00           H
ATOM   1466  NZ  LYS A  94      29.920  45.350  40.610  1.00  0.00           N
ATOM   1467  HZ1 LYS A  94      30.550  44.540  40.500  1.00  0.00           H
ATOM   1468  HZ2 LYS A  94      29.120  45.090  40.010  1.00  0.00           H
ATOM   1469  HZ3 LYS A  94      29.630  45.400  41.600  1.00  0.00           H
ATOM   1470  C   LYS A  94      32.280  50.120  36.370  1.00  0.00           C
ATOM   1471  O   LYS A  94      31.190  50.400  35.920  1.00  0.00           O
ATOM   1472  N   PHE A  95      33.030  51.080  37.050  1.00  0.00           N
ATOM   1473  HN  PHE A  95      33.890  50.930  37.510  1.00  0.00           H
ATOM   1474  CA  PHE A  95      32.440  52.440  37.270  1.00  0.00           C
ATOM   1475  HA  PHE A  95      31.410  52.480  36.940  1.00  0.00           H
ATOM   1476  CB  PHE A  95      32.580  52.820  38.770  1.00  0.00           C
ATOM   1477  HB1 PHE A  95      32.140  53.810  39.020  1.00  0.00           H
ATOM   1478  HB2 PHE A  95      33.660  52.670  39.020  1.00  0.00           H
ATOM   1479  CG  PHE A  95      31.910  51.780  39.650  1.00  0.00           C
ATOM   1480  CD1 PHE A  95      32.630  50.900  40.480  1.00  0.00           C
ATOM   1481  HD1 PHE A  95      33.710  50.980  40.340  1.00  0.00           H
ATOM   1482  CE1 PHE A  95      31.940  49.950  41.250  1.00  0.00           C
ATOM   1483  HE1 PHE A  95      32.470  49.200  41.820  1.00  0.00           H
ATOM   1484  CZ  PHE A  95      30.530  49.950  41.250  1.00  0.00           C
ATOM   1485  HZ  PHE A  95      29.960  49.290  41.880  1.00  0.00           H
ATOM   1486  CD2 PHE A  95      30.510  51.770  39.660  1.00  0.00           C
ATOM   1487  HD2 PHE A  95      29.950  52.480  39.080  1.00  0.00           H
ATOM   1488  CE2 PHE A  95      29.810  50.880  40.460  1.00  0.00           C
ATOM   1489  HE2 PHE A  95      28.740  50.810  40.370  1.00  0.00           H
ATOM   1490  C   PHE A  95      33.240  53.450  36.400  1.00  0.00           C
ATOM   1491  O   PHE A  95      34.070  53.060  35.530  1.00  0.00           O
ATOM   1492  N   GLY A  96      33.070  54.810  36.550  1.00  0.00           N
ATOM   1493  HN  GLY A  96      32.420  55.040  37.260  1.00  0.00           H
ATOM   1494  CA  GLY A  96      33.660  55.870  35.720  1.00  0.00           C
ATOM   1495  HA1 GLY A  96      33.130  56.760  35.980  1.00  0.00           H
ATOM   1496  HA2 GLY A  96      33.490  55.640  34.670  1.00  0.00           H
ATOM   1497  C   GLY A  96      35.110  56.150  36.090  1.00  0.00           C
ATOM   1498  O   GLY A  96      35.710  55.450  36.980  1.00  0.00           O
ATOM   1499  N   ASP A  97      35.670  57.150  35.520  1.00  0.00           N
ATOM   1500  HN  ASP A  97      35.160  57.710  34.860  1.00  0.00           H
ATOM   1501  CA  ASP A  97      37.040  57.650  35.850  1.00  0.00           C
ATOM   1502  HA  ASP A  97      37.820  56.900  35.840  1.00  0.00           H
ATOM   1503  CB  ASP A  97      37.470  58.770  34.830  1.00  0.00           C
ATOM   1504  HB1 ASP A  97      37.000  59.730  35.170  1.00  0.00           H
ATOM   1505  HB2 ASP A  97      37.100  58.530  33.820  1.00  0.00           H
ATOM   1506  CG  ASP A  97      38.900  59.140  34.820  1.00  0.00           C
ATOM   1507  OD1 ASP A  97      39.190  60.120  34.170  1.00  0.00           O
ATOM   1508  OD2 ASP A  97      39.790  58.460  35.380  1.00  0.00           O
ATOM   1509  C   ASP A  97      37.180  58.160  37.240  1.00  0.00           C
ATOM   1510  O   ASP A  97      37.980  57.750  38.040  1.00  0.00           O
ATOM   1511  N   ILE A  98      36.220  59.030  37.700  1.00  0.00           N
ATOM   1512  HN  ILE A  98      35.480  59.340  37.120  1.00  0.00           H
ATOM   1513  CA  ILE A  98      36.290  59.620  39.020  1.00  0.00           C
ATOM   1514  HA  ILE A  98      37.300  60.010  39.090  1.00  0.00           H
ATOM   1515  CB  ILE A  98      35.370  60.770  39.170  1.00  0.00           C
ATOM   1516  HB  ILE A  98      34.320  60.420  39.070  1.00  0.00           H
ATOM   1517  CG2 ILE A  98      35.510  61.300  40.640  1.00  0.00           C
ATOM   1518 HG21 ILE A  98      35.080  60.600  41.410  1.00  0.00           H
ATOM   1519 HG22 ILE A  98      34.840  62.180  40.740  1.00  0.00           H
ATOM   1520 HG23 ILE A  98      36.550  61.610  40.820  1.00  0.00           H
ATOM   1521  CG1 ILE A  98      35.580  61.890  38.090  1.00  0.00           C
ATOM   1522 HG11 ILE A  98      34.870  62.740  38.250  1.00  0.00           H
ATOM   1523 HG12 ILE A  98      35.290  61.600  37.060  1.00  0.00           H
ATOM   1524  CD  ILE A  98      36.980  62.440  38.060  1.00  0.00           C
ATOM   1525  HD1 ILE A  98      37.750  61.680  37.760  1.00  0.00           H
ATOM   1526  HD2 ILE A  98      37.290  62.880  39.030  1.00  0.00           H
ATOM   1527  HD3 ILE A  98      37.130  63.340  37.420  1.00  0.00           H
ATOM   1528  C   ILE A  98      36.200  58.560  40.160  1.00  0.00           C
ATOM   1529  O   ILE A  98      37.000  58.810  41.100  1.00  0.00           O
ATOM   1530  N   PRO A  99      35.350  57.530  40.210  1.00  0.00           N
ATOM   1531  CD  PRO A  99      34.130  57.530  39.460  1.00  0.00           C
ATOM   1532  HD1 PRO A  99      34.350  57.070  38.480  1.00  0.00           H
ATOM   1533  HD2 PRO A  99      33.720  58.550  39.320  1.00  0.00           H
ATOM   1534  CA  PRO A  99      35.390  56.430  41.260  1.00  0.00           C
ATOM   1535  HA  PRO A  99      35.270  56.970  42.180  1.00  0.00           H
ATOM   1536  CB  PRO A  99      34.250  55.530  40.830  1.00  0.00           C
ATOM   1537  HB1 PRO A  99      33.850  55.050  41.750  1.00  0.00           H
ATOM   1538  HB2 PRO A  99      34.400  54.750  40.060  1.00  0.00           H
ATOM   1539  CG  PRO A  99      33.270  56.680  40.330  1.00  0.00           C
ATOM   1540  HG1 PRO A  99      32.380  56.470  39.690  1.00  0.00           H
ATOM   1541  HG2 PRO A  99      32.980  57.200  41.260  1.00  0.00           H
ATOM   1542  C   PRO A  99      36.680  55.640  41.170  1.00  0.00           C
ATOM   1543  O   PRO A  99      37.020  55.180  42.230  1.00  0.00           O
ATOM   1544  N   CYS A 100      37.340  55.500  40.030  1.00  0.00           N
ATOM   1545  HN  CYS A 100      37.040  55.840  39.140  1.00  0.00           H
ATOM   1546  CA  CYS A 100      38.670  55.000  40.140  1.00  0.00           C
ATOM   1547  HA  CYS A 100      38.540  54.070  40.680  1.00  0.00           H
ATOM   1548  CB  CYS A 100      39.330  54.660  38.800  1.00  0.00           C
ATOM   1549  HB1 CYS A 100      39.410  55.580  38.190  1.00  0.00           H
ATOM   1550  HB2 CYS A 100      38.660  53.990  38.210  1.00  0.00           H
ATOM   1551  SG  CYS A 100      40.950  53.780  39.000  1.00  0.00           S
ATOM   1552  C   CYS A 100      39.620  55.820  40.870  1.00  0.00           C
ATOM   1553  O   CYS A 100      40.250  55.370  41.800  1.00  0.00           O
ATOM   1554  N   ARG A 101      39.570  57.180  40.580  1.00  0.00           N
ATOM   1555  HN  ARG A 101      38.930  57.580  39.940  1.00  0.00           H
ATOM   1556  CA  ARG A 101      40.450  58.200  41.220  1.00  0.00           C
ATOM   1557  HA  ARG A 101      41.380  57.800  40.840  1.00  0.00           H
ATOM   1558  CB  ARG A 101      40.250  59.640  40.850  1.00  0.00           C
ATOM   1559  HB1 ARG A 101      41.080  60.220  41.290  1.00  0.00           H
ATOM   1560  HB2 ARG A 101      39.280  60.010  41.240  1.00  0.00           H
ATOM   1561  CG  ARG A 101      40.210  59.980  39.370  1.00  0.00           C
ATOM   1562  HG1 ARG A 101      40.090  61.080  39.320  1.00  0.00           H
ATOM   1563  HG2 ARG A 101      39.280  59.540  38.950  1.00  0.00           H
ATOM   1564  CD  ARG A 101      41.430  59.620  38.550  1.00  0.00           C
ATOM   1565  HD1 ARG A 101      41.320  58.520  38.360  1.00  0.00           H
ATOM   1566  HD2 ARG A 101      42.420  59.820  38.980  1.00  0.00           H
ATOM   1567  NE  ARG A 101      41.140  60.230  37.200  1.00  0.00           N
ATOM   1568  HE  ARG A 101      40.740  59.660  36.470  1.00  0.00           H
ATOM   1569  CZ  ARG A 101      41.350  61.560  36.910  1.00  0.00           C
ATOM   1570  NH1 ARG A 101      41.800  62.470  37.750  1.00  0.00           N
ATOM   1571 HH11 ARG A 101      42.170  62.160  38.640  1.00  0.00           H
ATOM   1572 HH12 ARG A 101      41.700  63.460  37.650  1.00  0.00           H
ATOM   1573  NH2 ARG A 101      40.900  62.030  35.830  1.00  0.00           N
ATOM   1574 HH21 ARG A 101      40.750  63.020  35.760  1.00  0.00           H
ATOM   1575 HH22 ARG A 101      40.430  61.490  35.130  1.00  0.00           H
ATOM   1576  C   ARG A 101      40.410  58.120  42.730  1.00  0.00           C
ATOM   1577  O   ARG A 101      41.460  57.910  43.350  1.00  0.00           O
ATOM   1578  N   LEU A 102      39.250  58.300  43.240  1.00  0.00           N
ATOM   1579  HN  LEU A 102      38.420  58.380  42.680  1.00  0.00           H
ATOM   1580  CA  LEU A 102      39.000  58.120  44.640  1.00  0.00           C
ATOM   1581  HA  LEU A 102      39.530  58.910  45.140  1.00  0.00           H
ATOM   1582  CB  LEU A 102      37.460  58.260  44.870  1.00  0.00           C
ATOM   1583  HB1 LEU A 102      37.260  58.030  45.950  1.00  0.00           H
ATOM   1584  HB2 LEU A 102      36.800  57.640  44.220  1.00  0.00           H
ATOM   1585  CG  LEU A 102      36.950  59.700  44.650  1.00  0.00           C
ATOM   1586  HG  LEU A 102      37.060  60.030  43.600  1.00  0.00           H
ATOM   1587  CD1 LEU A 102      35.450  59.730  44.970  1.00  0.00           C
ATOM   1588 HD11 LEU A 102      34.800  59.080  44.360  1.00  0.00           H
ATOM   1589 HD12 LEU A 102      35.210  60.820  44.930  1.00  0.00           H
ATOM   1590 HD13 LEU A 102      35.200  59.430  46.000  1.00  0.00           H
ATOM   1591  CD2 LEU A 102      37.640  60.740  45.580  1.00  0.00           C
ATOM   1592 HD21 LEU A 102      38.690  60.920  45.280  1.00  0.00           H
ATOM   1593 HD22 LEU A 102      37.570  60.460  46.660  1.00  0.00           H
ATOM   1594 HD23 LEU A 102      37.130  61.720  45.530  1.00  0.00           H
ATOM   1595  C   LEU A 102      39.450  56.850  45.260  1.00  0.00           C
ATOM   1596  O   LEU A 102      39.940  56.780  46.400  1.00  0.00           O
ATOM   1597  N   MET A 103      39.220  55.710  44.590  1.00  0.00           N
ATOM   1598  HN  MET A 103      38.760  55.660  43.700  1.00  0.00           H
ATOM   1599  CA  MET A 103      39.610  54.410  45.040  1.00  0.00           C
ATOM   1600  HA  MET A 103      39.180  54.180  46.010  1.00  0.00           H
ATOM   1601  CB  MET A 103      39.020  53.400  44.060  1.00  0.00           C
ATOM   1602  HB1 MET A 103      39.310  53.750  43.050  1.00  0.00           H
ATOM   1603  HB2 MET A 103      37.940  53.620  43.950  1.00  0.00           H
ATOM   1604  CG  MET A 103      39.370  51.910  44.150  1.00  0.00           C
ATOM   1605  HG1 MET A 103      40.440  51.740  44.370  1.00  0.00           H
ATOM   1606  HG2 MET A 103      39.090  51.400  43.210  1.00  0.00           H
ATOM   1607  SD  MET A 103      38.530  50.970  45.430  1.00  0.00           S
ATOM   1608  CE  MET A 103      39.020  49.370  44.910  1.00  0.00           C
ATOM   1609  HE1 MET A 103      38.940  48.640  45.740  1.00  0.00           H
ATOM   1610  HE2 MET A 103      40.070  49.270  44.580  1.00  0.00           H
ATOM   1611  HE3 MET A 103      38.360  49.070  44.070  1.00  0.00           H
ATOM   1612  C   MET A 103      41.100  54.220  45.190  1.00  0.00           C
ATOM   1613  O   MET A 103      41.590  53.610  46.120  1.00  0.00           O
ATOM   1614  N   LEU A 104      41.800  54.760  44.220  1.00  0.00           N
ATOM   1615  HN  LEU A 104      41.370  55.230  43.450  1.00  0.00           H
ATOM   1616  CA  LEU A 104      43.260  54.770  44.240  1.00  0.00           C
ATOM   1617  HA  LEU A 104      43.480  53.710  44.310  1.00  0.00           H
ATOM   1618  CB  LEU A 104      43.880  55.320  42.900  1.00  0.00           C
ATOM   1619  HB1 LEU A 104      44.990  55.320  43.030  1.00  0.00           H
ATOM   1620  HB2 LEU A 104      43.760  56.400  42.760  1.00  0.00           H
ATOM   1621  CG  LEU A 104      43.620  54.570  41.590  1.00  0.00           C
ATOM   1622  HG  LEU A 104      42.540  54.530  41.360  1.00  0.00           H
ATOM   1623  CD1 LEU A 104      44.160  55.320  40.330  1.00  0.00           C
ATOM   1624 HD11 LEU A 104      43.750  56.350  40.290  1.00  0.00           H
ATOM   1625 HD12 LEU A 104      43.820  54.840  39.380  1.00  0.00           H
ATOM   1626 HD13 LEU A 104      45.260  55.360  40.380  1.00  0.00           H
ATOM   1627  CD2 LEU A 104      44.370  53.240  41.540  1.00  0.00           C
ATOM   1628 HD21 LEU A 104      44.210  52.580  42.410  1.00  0.00           H
ATOM   1629 HD22 LEU A 104      45.460  53.490  41.450  1.00  0.00           H
ATOM   1630 HD23 LEU A 104      44.130  52.710  40.590  1.00  0.00           H
ATOM   1631  C   LEU A 104      43.840  55.530  45.440  1.00  0.00           C
ATOM   1632  O   LEU A 104      44.700  55.030  46.180  1.00  0.00           O
ATOM   1633  N   PHE A 105      43.320  56.760  45.650  1.00  0.00           N
ATOM   1634  HN  PHE A 105      42.750  57.240  44.990  1.00  0.00           H
ATOM   1635  CA  PHE A 105      43.590  57.510  46.810  1.00  0.00           C
ATOM   1636  HA  PHE A 105      44.650  57.720  46.940  1.00  0.00           H
ATOM   1637  CB  PHE A 105      43.020  58.970  46.730  1.00  0.00           C
ATOM   1638  HB1 PHE A 105      42.000  58.900  46.300  1.00  0.00           H
ATOM   1639  HB2 PHE A 105      43.720  59.590  46.130  1.00  0.00           H
ATOM   1640  CG  PHE A 105      42.890  59.760  48.060  1.00  0.00           C
ATOM   1641  CD1 PHE A 105      43.950  60.520  48.650  1.00  0.00           C
ATOM   1642  HD1 PHE A 105      44.820  60.540  48.030  1.00  0.00           H
ATOM   1643  CE1 PHE A 105      43.800  61.240  49.790  1.00  0.00           C
ATOM   1644  HE1 PHE A 105      44.660  61.720  50.220  1.00  0.00           H
ATOM   1645  CZ  PHE A 105      42.490  61.380  50.340  1.00  0.00           C
ATOM   1646  HZ  PHE A 105      42.440  62.040  51.180  1.00  0.00           H
ATOM   1647  CD2 PHE A 105      41.670  59.870  48.670  1.00  0.00           C
ATOM   1648  HD2 PHE A 105      40.890  59.290  48.220  1.00  0.00           H
ATOM   1649  CE2 PHE A 105      41.430  60.730  49.770  1.00  0.00           C
ATOM   1650  HE2 PHE A 105      40.490  60.750  50.320  1.00  0.00           H
ATOM   1651  C   PHE A 105      43.300  56.780  48.100  1.00  0.00           C
ATOM   1652  O   PHE A 105      44.140  56.750  49.030  1.00  0.00           O
ATOM   1653  N   MET A 106      42.020  56.300  48.210  1.00  0.00           N
ATOM   1654  HN  MET A 106      41.340  56.380  47.470  1.00  0.00           H
ATOM   1655  CA  MET A 106      41.490  55.550  49.330  1.00  0.00           C
ATOM   1656  HA  MET A 106      41.560  56.190  50.200  1.00  0.00           H
ATOM   1657  CB  MET A 106      39.980  55.140  49.120  1.00  0.00           C
ATOM   1658  HB1 MET A 106      39.680  54.420  49.900  1.00  0.00           H
ATOM   1659  HB2 MET A 106      39.960  54.610  48.130  1.00  0.00           H
ATOM   1660  CG  MET A 106      38.910  56.310  49.100  1.00  0.00           C
ATOM   1661  HG1 MET A 106      38.190  56.120  48.280  1.00  0.00           H
ATOM   1662  HG2 MET A 106      39.510  57.220  48.890  1.00  0.00           H
ATOM   1663  SD  MET A 106      38.000  56.450  50.630  1.00  0.00           S
ATOM   1664  CE  MET A 106      37.230  54.870  50.680  1.00  0.00           C
ATOM   1665  HE1 MET A 106      36.340  54.830  51.350  1.00  0.00           H
ATOM   1666  HE2 MET A 106      37.930  54.070  50.990  1.00  0.00           H
ATOM   1667  HE3 MET A 106      36.890  54.630  49.640  1.00  0.00           H
ATOM   1668  C   MET A 106      42.220  54.280  49.710  1.00  0.00           C
ATOM   1669  O   MET A 106      42.520  54.130  50.900  1.00  0.00           O
ATOM   1670  N   LEU A 107      42.680  53.460  48.740  1.00  0.00           N
ATOM   1671  HN  LEU A 107      42.350  53.490  47.810  1.00  0.00           H
ATOM   1672  CA  LEU A 107      43.680  52.410  49.040  1.00  0.00           C
ATOM   1673  HA  LEU A 107      43.250  51.780  49.790  1.00  0.00           H
ATOM   1674  CB  LEU A 107      43.970  51.630  47.680  1.00  0.00           C
ATOM   1675  HB1 LEU A 107      44.910  51.020  47.720  1.00  0.00           H
ATOM   1676  HB2 LEU A 107      44.190  52.370  46.870  1.00  0.00           H
ATOM   1677  CG  LEU A 107      42.800  50.730  47.350  1.00  0.00           C
ATOM   1678  HG  LEU A 107      41.900  51.380  47.380  1.00  0.00           H
ATOM   1679  CD1 LEU A 107      42.630  50.390  45.900  1.00  0.00           C
ATOM   1680 HD11 LEU A 107      43.480  49.770  45.530  1.00  0.00           H
ATOM   1681 HD12 LEU A 107      42.720  51.280  45.230  1.00  0.00           H
ATOM   1682 HD13 LEU A 107      41.750  49.850  45.520  1.00  0.00           H
ATOM   1683  CD2 LEU A 107      42.500  49.560  48.290  1.00  0.00           C
ATOM   1684 HD21 LEU A 107      42.510  49.790  49.380  1.00  0.00           H
ATOM   1685 HD22 LEU A 107      43.290  48.800  48.070  1.00  0.00           H
ATOM   1686 HD23 LEU A 107      41.520  49.140  47.970  1.00  0.00           H
ATOM   1687  C   LEU A 107      44.990  52.870  49.610  1.00  0.00           C
ATOM   1688  O   LEU A 107      45.530  52.250  50.530  1.00  0.00           O
ATOM   1689  N   ALA A 108      45.550  53.990  49.140  1.00  0.00           N
ATOM   1690  HN  ALA A 108      45.070  54.520  48.430  1.00  0.00           H
ATOM   1691  CA  ALA A 108      46.820  54.630  49.650  1.00  0.00           C
ATOM   1692  HA  ALA A 108      47.570  53.860  49.720  1.00  0.00           H
ATOM   1693  CB  ALA A 108      47.360  55.630  48.700  1.00  0.00           C
ATOM   1694  HB1 ALA A 108      46.650  56.500  48.620  1.00  0.00           H
ATOM   1695  HB2 ALA A 108      47.450  55.130  47.720  1.00  0.00           H
ATOM   1696  HB3 ALA A 108      48.270  56.220  48.960  1.00  0.00           H
ATOM   1697  C   ALA A 108      46.740  55.270  51.060  1.00  0.00           C
ATOM   1698  O   ALA A 108      47.640  55.090  51.890  1.00  0.00           O
ATOM   1699  N   MET A 109      45.610  56.030  51.330  1.00  0.00           N
ATOM   1700  HN  MET A 109      44.940  56.220  50.610  1.00  0.00           H
ATOM   1701  CA  MET A 109      45.230  56.500  52.650  1.00  0.00           C
ATOM   1702  HA  MET A 109      46.030  57.120  53.040  1.00  0.00           H
ATOM   1703  CB  MET A 109      43.810  57.180  52.590  1.00  0.00           C
ATOM   1704  HB1 MET A 109      43.300  57.170  53.570  1.00  0.00           H
ATOM   1705  HB2 MET A 109      43.100  56.640  51.920  1.00  0.00           H
ATOM   1706  CG  MET A 109      43.830  58.620  52.030  1.00  0.00           C
ATOM   1707  HG1 MET A 109      42.850  58.910  51.610  1.00  0.00           H
ATOM   1708  HG2 MET A 109      44.390  58.800  51.090  1.00  0.00           H
ATOM   1709  SD  MET A 109      44.530  59.830  53.210  1.00  0.00           S
ATOM   1710  CE  MET A 109      43.180  59.710  54.400  1.00  0.00           C
ATOM   1711  HE1 MET A 109      43.430  58.700  54.770  1.00  0.00           H
ATOM   1712  HE2 MET A 109      42.180  59.650  53.930  1.00  0.00           H
ATOM   1713  HE3 MET A 109      43.080  60.460  55.220  1.00  0.00           H
ATOM   1714  C   MET A 109      45.010  55.380  53.710  1.00  0.00           C
ATOM   1715  O   MET A 109      45.470  55.510  54.830  1.00  0.00           O
ATOM   1716  N   ASN A 110      44.380  54.250  53.310  1.00  0.00           N
ATOM   1717  HN  ASN A 110      44.000  54.190  52.370  1.00  0.00           H
ATOM   1718  CA  ASN A 110      44.440  53.040  54.040  1.00  0.00           C
ATOM   1719  HA  ASN A 110      43.810  53.270  54.900  1.00  0.00           H
ATOM   1720  CB  ASN A 110      43.610  51.930  53.300  1.00  0.00           C
ATOM   1721  HB1 ASN A 110      43.980  51.750  52.280  1.00  0.00           H
ATOM   1722  HB2 ASN A 110      42.540  52.210  53.280  1.00  0.00           H
ATOM   1723  CG  ASN A 110      43.820  50.590  54.040  1.00  0.00           C
ATOM   1724  OD1 ASN A 110      44.650  49.840  53.560  1.00  0.00           O
ATOM   1725  ND2 ASN A 110      43.070  50.350  55.110  1.00  0.00           N
ATOM   1726 HD21 ASN A 110      43.350  49.580  55.670  1.00  0.00           H
ATOM   1727 HD22 ASN A 110      42.500  51.120  55.400  1.00  0.00           H
ATOM   1728  C   ASN A 110      45.820  52.640  54.590  1.00  0.00           C
ATOM   1729  O   ASN A 110      46.050  52.600  55.830  1.00  0.00           O
ATOM   1730  N   ARG A 111      46.790  52.320  53.660  1.00  0.00           N
ATOM   1731  HN  ARG A 111      46.560  52.290  52.700  1.00  0.00           H
ATOM   1732  CA  ARG A 111      48.150  51.870  53.820  1.00  0.00           C
ATOM   1733  HA  ARG A 111      48.090  51.010  54.470  1.00  0.00           H
ATOM   1734  CB  ARG A 111      48.830  51.380  52.490  1.00  0.00           C
ATOM   1735  HB1 ARG A 111      49.900  51.140  52.730  1.00  0.00           H
ATOM   1736  HB2 ARG A 111      48.820  52.160  51.700  1.00  0.00           H
ATOM   1737  CG  ARG A 111      47.990  50.230  52.040  1.00  0.00           C
ATOM   1738  HG1 ARG A 111      46.950  50.500  51.760  1.00  0.00           H
ATOM   1739  HG2 ARG A 111      47.810  49.560  52.900  1.00  0.00           H
ATOM   1740  CD  ARG A 111      48.680  49.410  50.990  1.00  0.00           C
ATOM   1741  HD1 ARG A 111      48.210  48.450  50.710  1.00  0.00           H
ATOM   1742  HD2 ARG A 111      49.670  49.090  51.380  1.00  0.00           H
ATOM   1743  NE  ARG A 111      48.820  50.350  49.760  1.00  0.00           N
ATOM   1744  HE  ARG A 111      47.990  50.640  49.280  1.00  0.00           H
ATOM   1745  CZ  ARG A 111      49.870  51.040  49.400  1.00  0.00           C
ATOM   1746  NH1 ARG A 111      51.040  50.930  50.010  1.00  0.00           N
ATOM   1747 HH11 ARG A 111      51.310  50.160  50.580  1.00  0.00           H
ATOM   1748 HH12 ARG A 111      51.790  51.500  49.670  1.00  0.00           H
ATOM   1749  NH2 ARG A 111      49.850  51.900  48.430  1.00  0.00           N
ATOM   1750 HH21 ARG A 111      49.050  51.950  47.830  1.00  0.00           H
ATOM   1751 HH22 ARG A 111      50.550  52.600  48.380  1.00  0.00           H
ATOM   1752  C   ARG A 111      48.970  52.900  54.560  1.00  0.00           C
ATOM   1753  O   ARG A 111      49.350  52.700  55.680  1.00  0.00           O
ATOM   1754  N   GLN A 112      49.050  54.140  53.940  1.00  0.00           N
ATOM   1755  HN  GLN A 112      48.570  54.310  53.080  1.00  0.00           H
ATOM   1756  CA  GLN A 112      49.760  55.230  54.420  1.00  0.00           C
ATOM   1757  HA  GLN A 112      50.760  54.820  54.400  1.00  0.00           H
ATOM   1758  CB  GLN A 112      49.770  56.430  53.480  1.00  0.00           C
ATOM   1759  HB1 GLN A 112      50.280  57.280  54.000  1.00  0.00           H
ATOM   1760  HB2 GLN A 112      48.730  56.790  53.300  1.00  0.00           H
ATOM   1761  CG  GLN A 112      50.550  56.260  52.150  1.00  0.00           C
ATOM   1762  HG1 GLN A 112      50.950  57.220  51.760  1.00  0.00           H
ATOM   1763  HG2 GLN A 112      49.900  55.980  51.290  1.00  0.00           H
ATOM   1764  CD  GLN A 112      51.750  55.340  52.110  1.00  0.00           C
ATOM   1765  OE1 GLN A 112      51.560  54.200  51.810  1.00  0.00           O
ATOM   1766  NE2 GLN A 112      52.950  55.880  52.340  1.00  0.00           N
ATOM   1767 HE21 GLN A 112      53.710  55.370  51.930  1.00  0.00           H
ATOM   1768 HE22 GLN A 112      52.930  56.800  52.710  1.00  0.00           H
ATOM   1769  C   GLN A 112      49.420  55.700  55.830  1.00  0.00           C
ATOM   1770  O   GLN A 112      50.320  55.910  56.580  1.00  0.00           O
ATOM   1771  N   GLY A 113      48.110  55.800  56.160  1.00  0.00           N
ATOM   1772  HN  GLY A 113      47.370  55.540  55.530  1.00  0.00           H
ATOM   1773  CA  GLY A 113      47.650  56.180  57.450  1.00  0.00           C
ATOM   1774  HA1 GLY A 113      46.590  56.360  57.440  1.00  0.00           H
ATOM   1775  HA2 GLY A 113      48.120  57.100  57.780  1.00  0.00           H
ATOM   1776  C   GLY A 113      47.860  55.200  58.540  1.00  0.00           C
ATOM   1777  O   GLY A 113      48.190  55.590  59.640  1.00  0.00           O
ATOM   1778  N   SER A 114      47.690  53.890  58.230  1.00  0.00           N
ATOM   1779  HN  SER A 114      47.290  53.700  57.340  1.00  0.00           H
ATOM   1780  CA  SER A 114      47.910  52.840  59.220  1.00  0.00           C
ATOM   1781  HA  SER A 114      47.380  53.110  60.100  1.00  0.00           H
ATOM   1782  CB  SER A 114      47.340  51.400  58.790  1.00  0.00           C
ATOM   1783  HB1 SER A 114      46.230  51.430  58.860  1.00  0.00           H
ATOM   1784  HB2 SER A 114      47.610  50.630  59.540  1.00  0.00           H
ATOM   1785  OG  SER A 114      47.610  51.030  57.420  1.00  0.00           O
ATOM   1786  HG1 SER A 114      47.100  51.700  56.950  1.00  0.00           H
ATOM   1787  C   SER A 114      49.300  52.570  59.690  1.00  0.00           C
ATOM   1788  O   SER A 114      49.580  52.350  60.860  1.00  0.00           O
ATOM   1789  N   ILE A 115      50.340  52.590  58.810  1.00  0.00           N
ATOM   1790  HN  ILE A 115      50.130  52.820  57.860  1.00  0.00           H
ATOM   1791  CA  ILE A 115      51.730  52.530  59.270  1.00  0.00           C
ATOM   1792  HA  ILE A 115      51.820  51.580  59.800  1.00  0.00           H
ATOM   1793  CB  ILE A 115      52.760  52.280  58.140  1.00  0.00           C
ATOM   1794  HB  ILE A 115      52.520  51.320  57.640  1.00  0.00           H
ATOM   1795  CG2 ILE A 115      52.720  53.320  57.000  1.00  0.00           C
ATOM   1796 HG21 ILE A 115      53.240  52.890  56.120  1.00  0.00           H
ATOM   1797 HG22 ILE A 115      53.140  54.320  57.240  1.00  0.00           H
ATOM   1798 HG23 ILE A 115      51.680  53.480  56.650  1.00  0.00           H
ATOM   1799  CG1 ILE A 115      54.190  52.070  58.670  1.00  0.00           C
ATOM   1800 HG11 ILE A 115      54.090  51.270  59.440  1.00  0.00           H
ATOM   1801 HG12 ILE A 115      54.600  52.950  59.210  1.00  0.00           H
ATOM   1802  CD  ILE A 115      55.270  51.650  57.680  1.00  0.00           C
ATOM   1803  HD1 ILE A 115      56.200  51.430  58.230  1.00  0.00           H
ATOM   1804  HD2 ILE A 115      55.600  52.310  56.850  1.00  0.00           H
ATOM   1805  HD3 ILE A 115      54.820  50.710  57.280  1.00  0.00           H
ATOM   1806  C   ILE A 115      52.080  53.690  60.090  1.00  0.00           C
ATOM   1807  O   ILE A 115      52.760  53.550  61.110  1.00  0.00           O
ATOM   1808  N   ILE A 116      51.720  55.030  59.760  1.00  0.00           N
ATOM   1809  HN  ILE A 116      51.400  55.140  58.820  1.00  0.00           H
ATOM   1810  CA  ILE A 116      52.180  56.250  60.410  1.00  0.00           C
ATOM   1811  HA  ILE A 116      53.250  56.210  60.330  1.00  0.00           H
ATOM   1812  CB  ILE A 116      51.880  57.560  59.670  1.00  0.00           C
ATOM   1813  HB  ILE A 116      50.830  57.610  59.320  1.00  0.00           H
ATOM   1814  CG2 ILE A 116      51.860  58.900  60.580  1.00  0.00           C
ATOM   1815 HG21 ILE A 116      51.290  58.840  61.530  1.00  0.00           H
ATOM   1816 HG22 ILE A 116      51.300  59.690  60.020  1.00  0.00           H
ATOM   1817 HG23 ILE A 116      52.890  59.240  60.790  1.00  0.00           H
ATOM   1818  CG1 ILE A 116      52.820  57.770  58.470  1.00  0.00           C
ATOM   1819 HG11 ILE A 116      52.930  56.900  57.790  1.00  0.00           H
ATOM   1820 HG12 ILE A 116      53.820  57.890  58.930  1.00  0.00           H
ATOM   1821  CD  ILE A 116      52.630  59.100  57.600  1.00  0.00           C
ATOM   1822  HD1 ILE A 116      53.310  59.180  56.720  1.00  0.00           H
ATOM   1823  HD2 ILE A 116      52.950  59.970  58.210  1.00  0.00           H
ATOM   1824  HD3 ILE A 116      51.560  59.060  57.310  1.00  0.00           H
ATOM   1825  C   ILE A 116      51.680  56.200  61.900  1.00  0.00           C
ATOM   1826  O   ILE A 116      52.460  56.280  62.850  1.00  0.00           O
ATOM   1827  N   PHE A 117      50.370  55.950  62.120  1.00  0.00           N
ATOM   1828  HN  PHE A 117      49.740  55.790  61.360  1.00  0.00           H
ATOM   1829  CA  PHE A 117      49.600  55.860  63.340  1.00  0.00           C
ATOM   1830  HA  PHE A 117      50.040  56.670  63.910  1.00  0.00           H
ATOM   1831  CB  PHE A 117      48.100  56.000  63.080  1.00  0.00           C
ATOM   1832  HB1 PHE A 117      47.510  55.670  63.940  1.00  0.00           H
ATOM   1833  HB2 PHE A 117      47.850  55.340  62.210  1.00  0.00           H
ATOM   1834  CG  PHE A 117      47.800  57.460  62.880  1.00  0.00           C
ATOM   1835  CD1 PHE A 117      47.880  58.270  64.040  1.00  0.00           C
ATOM   1836  HD1 PHE A 117      48.100  57.870  65.030  1.00  0.00           H
ATOM   1837  CE1 PHE A 117      47.720  59.680  63.880  1.00  0.00           C
ATOM   1838  HE1 PHE A 117      47.870  60.370  64.710  1.00  0.00           H
ATOM   1839  CZ  PHE A 117      47.310  60.210  62.640  1.00  0.00           C
ATOM   1840  HZ  PHE A 117      46.980  61.250  62.570  1.00  0.00           H
ATOM   1841  CD2 PHE A 117      47.330  57.970  61.680  1.00  0.00           C
ATOM   1842  HD2 PHE A 117      47.250  57.320  60.830  1.00  0.00           H
ATOM   1843  CE2 PHE A 117      47.130  59.370  61.570  1.00  0.00           C
ATOM   1844  HE2 PHE A 117      46.780  59.730  60.610  1.00  0.00           H
ATOM   1845  C   PHE A 117      49.940  54.590  64.220  1.00  0.00           C
ATOM   1846  O   PHE A 117      49.850  54.600  65.450  1.00  0.00           O
ATOM   1847  N   LEU A 118      50.300  53.440  63.620  1.00  0.00           N
ATOM   1848  HN  LEU A 118      50.360  53.280  62.640  1.00  0.00           H
ATOM   1849  CA  LEU A 118      50.930  52.430  64.440  1.00  0.00           C
ATOM   1850  HA  LEU A 118      50.260  52.110  65.220  1.00  0.00           H
ATOM   1851  CB  LEU A 118      51.090  51.160  63.470  1.00  0.00           C
ATOM   1852  HB1 LEU A 118      51.760  51.460  62.640  1.00  0.00           H
ATOM   1853  HB2 LEU A 118      50.050  50.990  63.110  1.00  0.00           H
ATOM   1854  CG  LEU A 118      51.670  49.910  64.210  1.00  0.00           C
ATOM   1855  HG  LEU A 118      52.600  49.970  64.810  1.00  0.00           H
ATOM   1856  CD1 LEU A 118      50.630  49.480  65.280  1.00  0.00           C
ATOM   1857 HD11 LEU A 118      50.860  48.470  65.670  1.00  0.00           H
ATOM   1858 HD12 LEU A 118      49.680  49.500  64.710  1.00  0.00           H
ATOM   1859 HD13 LEU A 118      50.690  50.200  66.120  1.00  0.00           H
ATOM   1860  CD2 LEU A 118      51.720  48.910  63.170  1.00  0.00           C
ATOM   1861 HD21 LEU A 118      52.470  49.000  62.350  1.00  0.00           H
ATOM   1862 HD22 LEU A 118      50.770  48.760  62.620  1.00  0.00           H
ATOM   1863 HD23 LEU A 118      52.140  47.970  63.590  1.00  0.00           H
ATOM   1864  C   LEU A 118      52.280  52.810  65.060  1.00  0.00           C
ATOM   1865  O   LEU A 118      52.620  52.450  66.210  1.00  0.00           O
ATOM   1866  N   THR A 119      53.080  53.590  64.360  1.00  0.00           N
ATOM   1867  HN  THR A 119      52.740  54.030  63.540  1.00  0.00           H
ATOM   1868  CA  THR A 119      54.430  54.070  64.660  1.00  0.00           C
ATOM   1869  HA  THR A 119      55.070  53.240  64.960  1.00  0.00           H
ATOM   1870  CB  THR A 119      55.190  54.750  63.500  1.00  0.00           C
ATOM   1871  HB  THR A 119      54.690  55.620  63.050  1.00  0.00           H
ATOM   1872  OG1 THR A 119      55.370  53.810  62.420  1.00  0.00           O
ATOM   1873  HG1 THR A 119      54.580  53.790  61.880  1.00  0.00           H
ATOM   1874  CG2 THR A 119      56.670  55.070  63.920  1.00  0.00           C
ATOM   1875 HG21 THR A 119      57.310  55.240  63.030  1.00  0.00           H
ATOM   1876 HG22 THR A 119      57.230  54.300  64.480  1.00  0.00           H
ATOM   1877 HG23 THR A 119      56.710  55.920  64.640  1.00  0.00           H
ATOM   1878  C   THR A 119      54.310  54.930  65.950  1.00  0.00           C
ATOM   1879  O   THR A 119      55.070  54.750  66.910  1.00  0.00           O
ATOM   1880  N   VAL A 120      53.280  55.840  66.050  1.00  0.00           N
ATOM   1881  HN  VAL A 120      52.680  55.920  65.270  1.00  0.00           H
ATOM   1882  CA  VAL A 120      53.020  56.680  67.220  1.00  0.00           C
ATOM   1883  HA  VAL A 120      53.990  57.130  67.410  1.00  0.00           H
ATOM   1884  CB  VAL A 120      51.910  57.710  66.930  1.00  0.00           C
ATOM   1885  HB  VAL A 120      50.970  57.120  66.930  1.00  0.00           H
ATOM   1886  CG1 VAL A 120      51.890  58.790  68.040  1.00  0.00           C
ATOM   1887 HG11 VAL A 120      51.040  59.500  68.100  1.00  0.00           H
ATOM   1888 HG12 VAL A 120      52.830  59.370  67.950  1.00  0.00           H
ATOM   1889 HG13 VAL A 120      52.070  58.310  69.030  1.00  0.00           H
ATOM   1890  CG2 VAL A 120      52.030  58.280  65.530  1.00  0.00           C
ATOM   1891 HG21 VAL A 120      52.870  58.980  65.470  1.00  0.00           H
ATOM   1892 HG22 VAL A 120      51.050  58.750  65.260  1.00  0.00           H
ATOM   1893 HG23 VAL A 120      52.090  57.470  64.770  1.00  0.00           H
ATOM   1894  C   VAL A 120      52.700  55.970  68.510  1.00  0.00           C
ATOM   1895  O   VAL A 120      53.330  56.300  69.560  1.00  0.00           O
ATOM   1896  N   VAL A 121      51.720  54.980  68.550  1.00  0.00           N
ATOM   1897  HN  VAL A 121      51.170  54.770  67.750  1.00  0.00           H
ATOM   1898  CA  VAL A 121      51.470  54.190  69.760  1.00  0.00           C
ATOM   1899  HA  VAL A 121      51.340  54.960  70.520  1.00  0.00           H
ATOM   1900  CB  VAL A 121      50.150  53.530  69.620  1.00  0.00           C
ATOM   1901  HB  VAL A 121      49.970  53.030  70.600  1.00  0.00           H
ATOM   1902  CG1 VAL A 121      49.020  54.570  69.440  1.00  0.00           C
ATOM   1903 HG11 VAL A 121      49.070  55.300  68.600  1.00  0.00           H
ATOM   1904 HG12 VAL A 121      48.950  55.210  70.350  1.00  0.00           H
ATOM   1905 HG13 VAL A 121      48.020  54.120  69.310  1.00  0.00           H
ATOM   1906  CG2 VAL A 121      50.200  52.450  68.490  1.00  0.00           C
ATOM   1907 HG21 VAL A 121      50.510  52.840  67.500  1.00  0.00           H
ATOM   1908 HG22 VAL A 121      49.150  52.100  68.410  1.00  0.00           H
ATOM   1909 HG23 VAL A 121      50.900  51.600  68.680  1.00  0.00           H
ATOM   1910  C   VAL A 121      52.720  53.360  70.040  1.00  0.00           C
ATOM   1911  O   VAL A 121      52.930  53.120  71.260  1.00  0.00           O
ATOM   1912  N   ALA A 122      53.490  52.820  69.130  1.00  0.00           N
ATOM   1913  HN  ALA A 122      53.190  53.000  68.190  1.00  0.00           H
ATOM   1914  CA  ALA A 122      54.730  52.040  69.350  1.00  0.00           C
ATOM   1915  HA  ALA A 122      54.490  51.210  69.980  1.00  0.00           H
ATOM   1916  CB  ALA A 122      55.240  51.370  67.990  1.00  0.00           C
ATOM   1917  HB1 ALA A 122      55.720  52.100  67.310  1.00  0.00           H
ATOM   1918  HB2 ALA A 122      54.370  50.900  67.480  1.00  0.00           H
ATOM   1919  HB3 ALA A 122      55.900  50.530  68.280  1.00  0.00           H
ATOM   1920  C   ALA A 122      55.860  52.890  70.040  1.00  0.00           C
ATOM   1921  O   ALA A 122      56.480  52.410  70.960  1.00  0.00           O
ATOM   1922  N   VAL A 123      56.070  54.140  69.620  1.00  0.00           N
ATOM   1923  HN  VAL A 123      55.700  54.380  68.730  1.00  0.00           H
ATOM   1924  CA  VAL A 123      56.860  55.220  70.280  1.00  0.00           C
ATOM   1925  HA  VAL A 123      57.870  54.880  70.460  1.00  0.00           H
ATOM   1926  CB  VAL A 123      57.030  56.400  69.260  1.00  0.00           C
ATOM   1927  HB  VAL A 123      56.030  56.720  68.900  1.00  0.00           H
ATOM   1928  CG1 VAL A 123      57.780  57.640  69.830  1.00  0.00           C
ATOM   1929 HG11 VAL A 123      58.750  57.390  70.320  1.00  0.00           H
ATOM   1930 HG12 VAL A 123      57.100  58.130  70.570  1.00  0.00           H
ATOM   1931 HG13 VAL A 123      58.060  58.400  69.070  1.00  0.00           H
ATOM   1932  CG2 VAL A 123      57.890  55.840  68.080  1.00  0.00           C
ATOM   1933 HG21 VAL A 123      58.870  55.560  68.510  1.00  0.00           H
ATOM   1934 HG22 VAL A 123      57.990  56.480  67.170  1.00  0.00           H
ATOM   1935 HG23 VAL A 123      57.340  54.950  67.710  1.00  0.00           H
ATOM   1936  C   VAL A 123      56.360  55.630  71.670  1.00  0.00           C
ATOM   1937  O   VAL A 123      57.110  55.870  72.580  1.00  0.00           O
ATOM   1938  N   ASP A 124      55.060  55.790  71.910  1.00  0.00           N
ATOM   1939  HN  ASP A 124      54.470  55.860  71.110  1.00  0.00           H
ATOM   1940  CA  ASP A 124      54.420  55.980  73.130  1.00  0.00           C
ATOM   1941  HA  ASP A 124      54.630  56.950  73.550  1.00  0.00           H
ATOM   1942  CB  ASP A 124      52.880  55.960  72.940  1.00  0.00           C
ATOM   1943  HB1 ASP A 124      52.530  55.060  72.410  1.00  0.00           H
ATOM   1944  HB2 ASP A 124      52.540  56.890  72.420  1.00  0.00           H
ATOM   1945  CG  ASP A 124      52.250  56.000  74.300  1.00  0.00           C
ATOM   1946  OD1 ASP A 124      52.460  56.990  75.060  1.00  0.00           O
ATOM   1947  OD2 ASP A 124      51.470  55.120  74.650  1.00  0.00           O
ATOM   1948  C   ASP A 124      54.890  54.970  74.180  1.00  0.00           C
ATOM   1949  O   ASP A 124      55.390  55.250  75.220  1.00  0.00           O
ATOM   1950  N   ARG A 125      54.760  53.660  73.820  1.00  0.00           N
ATOM   1951  HN  ARG A 125      54.230  53.460  73.000  1.00  0.00           H
ATOM   1952  CA  ARG A 125      55.310  52.490  74.560  1.00  0.00           C
ATOM   1953  HA  ARG A 125      54.860  52.680  75.520  1.00  0.00           H
ATOM   1954  CB  ARG A 125      54.630  51.150  74.000  1.00  0.00           C
ATOM   1955  HB1 ARG A 125      55.310  50.280  74.180  1.00  0.00           H
ATOM   1956  HB2 ARG A 125      54.590  51.250  72.900  1.00  0.00           H
ATOM   1957  CG  ARG A 125      53.190  50.840  74.590  1.00  0.00           C
ATOM   1958  HG1 ARG A 125      53.310  50.730  75.700  1.00  0.00           H
ATOM   1959  HG2 ARG A 125      52.970  49.830  74.230  1.00  0.00           H
ATOM   1960  CD  ARG A 125      52.170  51.910  74.340  1.00  0.00           C
ATOM   1961  HD1 ARG A 125      52.130  52.140  73.250  1.00  0.00           H
ATOM   1962  HD2 ARG A 125      52.380  52.830  74.940  1.00  0.00           H
ATOM   1963  NE  ARG A 125      50.790  51.340  74.700  1.00  0.00           N
ATOM   1964  HE  ARG A 125      50.710  50.350  74.780  1.00  0.00           H
ATOM   1965  CZ  ARG A 125      49.780  51.920  75.320  1.00  0.00           C
ATOM   1966  NH1 ARG A 125      49.700  53.270  75.410  1.00  0.00           N
ATOM   1967 HH11 ARG A 125      50.400  53.870  75.030  1.00  0.00           H
ATOM   1968 HH12 ARG A 125      49.050  53.690  76.050  1.00  0.00           H
ATOM   1969  NH2 ARG A 125      48.840  51.240  75.840  1.00  0.00           N
ATOM   1970 HH21 ARG A 125      48.910  50.270  75.570  1.00  0.00           H
ATOM   1971 HH22 ARG A 125      47.920  51.530  76.080  1.00  0.00           H
ATOM   1972  C   ARG A 125      56.770  52.370  74.890  1.00  0.00           C
ATOM   1973  O   ARG A 125      57.170  51.980  75.930  1.00  0.00           O
ATOM   1974  N   TYR A 126      57.640  52.900  73.950  1.00  0.00           N
ATOM   1975  HN  TYR A 126      57.340  53.150  73.030  1.00  0.00           H
ATOM   1976  CA  TYR A 126      59.040  53.250  74.130  1.00  0.00           C
ATOM   1977  HA  TYR A 126      59.600  52.460  74.590  1.00  0.00           H
ATOM   1978  CB  TYR A 126      59.660  53.690  72.740  1.00  0.00           C
ATOM   1979  HB1 TYR A 126      59.110  54.500  72.220  1.00  0.00           H
ATOM   1980  HB2 TYR A 126      59.610  52.760  72.130  1.00  0.00           H
ATOM   1981  CG  TYR A 126      61.120  54.120  72.920  1.00  0.00           C
ATOM   1982  CD1 TYR A 126      62.090  53.100  73.260  1.00  0.00           C
ATOM   1983  HD1 TYR A 126      61.720  52.080  73.250  1.00  0.00           H
ATOM   1984  CE1 TYR A 126      63.400  53.400  73.430  1.00  0.00           C
ATOM   1985  HE1 TYR A 126      63.960  52.520  73.670  1.00  0.00           H
ATOM   1986  CZ  TYR A 126      63.850  54.720  73.250  1.00  0.00           C
ATOM   1987  OH  TYR A 126      65.220  55.010  73.470  1.00  0.00           O
ATOM   1988  HH  TYR A 126      65.290  55.950  73.580  1.00  0.00           H
ATOM   1989  CD2 TYR A 126      61.550  55.420  72.680  1.00  0.00           C
ATOM   1990  HD2 TYR A 126      60.940  56.230  72.300  1.00  0.00           H
ATOM   1991  CE2 TYR A 126      62.910  55.730  72.970  1.00  0.00           C
ATOM   1992  HE2 TYR A 126      63.230  56.730  72.740  1.00  0.00           H
ATOM   1993  C   TYR A 126      59.240  54.320  75.230  1.00  0.00           C
ATOM   1994  O   TYR A 126      60.030  54.160  76.190  1.00  0.00           O
ATOM   1995  N   PHE A 127      58.470  55.410  75.190  1.00  0.00           N
ATOM   1996  HN  PHE A 127      57.680  55.530  74.590  1.00  0.00           H
ATOM   1997  CA  PHE A 127      58.700  56.420  76.210  1.00  0.00           C
ATOM   1998  HA  PHE A 127      59.760  56.600  76.220  1.00  0.00           H
ATOM   1999  CB  PHE A 127      58.090  57.780  75.910  1.00  0.00           C
ATOM   2000  HB1 PHE A 127      58.210  58.390  76.820  1.00  0.00           H
ATOM   2001  HB2 PHE A 127      57.000  57.560  75.790  1.00  0.00           H
ATOM   2002  CG  PHE A 127      58.760  58.520  74.770  1.00  0.00           C
ATOM   2003  CD1 PHE A 127      60.020  59.150  74.900  1.00  0.00           C
ATOM   2004  HD1 PHE A 127      60.580  59.080  75.820  1.00  0.00           H
ATOM   2005  CE1 PHE A 127      60.630  59.890  73.910  1.00  0.00           C
ATOM   2006  HE1 PHE A 127      61.570  60.420  74.000  1.00  0.00           H
ATOM   2007  CZ  PHE A 127      59.940  60.080  72.740  1.00  0.00           C
ATOM   2008  HZ  PHE A 127      60.430  60.670  71.980  1.00  0.00           H
ATOM   2009  CD2 PHE A 127      58.100  58.700  73.550  1.00  0.00           C
ATOM   2010  HD2 PHE A 127      57.180  58.200  73.300  1.00  0.00           H
ATOM   2011  CE2 PHE A 127      58.700  59.510  72.560  1.00  0.00           C
ATOM   2012  HE2 PHE A 127      58.230  59.550  71.590  1.00  0.00           H
ATOM   2013  C   PHE A 127      58.430  55.840  77.640  1.00  0.00           C
ATOM   2014  O   PHE A 127      59.200  56.100  78.590  1.00  0.00           O
ATOM   2015  N   ARG A 128      57.340  55.050  77.850  1.00  0.00           N
ATOM   2016  HN  ARG A 128      56.730  54.870  77.080  1.00  0.00           H
ATOM   2017  CA  ARG A 128      57.080  54.420  79.100  1.00  0.00           C
ATOM   2018  HA  ARG A 128      57.080  55.200  79.840  1.00  0.00           H
ATOM   2019  CB  ARG A 128      55.710  53.680  79.100  1.00  0.00           C
ATOM   2020  HB1 ARG A 128      55.370  53.570  80.150  1.00  0.00           H
ATOM   2021  HB2 ARG A 128      55.660  52.660  78.670  1.00  0.00           H
ATOM   2022  CG  ARG A 128      54.570  54.580  78.530  1.00  0.00           C
ATOM   2023  HG1 ARG A 128      54.860  54.810  77.480  1.00  0.00           H
ATOM   2024  HG2 ARG A 128      54.550  55.520  79.120  1.00  0.00           H
ATOM   2025  CD  ARG A 128      53.160  54.010  78.560  1.00  0.00           C
ATOM   2026  HD1 ARG A 128      52.840  53.930  79.620  1.00  0.00           H
ATOM   2027  HD2 ARG A 128      53.280  53.020  78.060  1.00  0.00           H
ATOM   2028  NE  ARG A 128      52.180  54.760  77.700  1.00  0.00           N
ATOM   2029  HE  ARG A 128      52.220  54.830  76.700  1.00  0.00           H
ATOM   2030  CZ  ARG A 128      51.490  55.780  78.160  1.00  0.00           C
ATOM   2031  NH1 ARG A 128      51.330  56.060  79.450  1.00  0.00           N
ATOM   2032 HH11 ARG A 128      51.740  55.510  80.180  1.00  0.00           H
ATOM   2033 HH12 ARG A 128      50.590  56.680  79.710  1.00  0.00           H
ATOM   2034  NH2 ARG A 128      50.920  56.560  77.300  1.00  0.00           N
ATOM   2035 HH21 ARG A 128      51.120  56.330  76.350  1.00  0.00           H
ATOM   2036 HH22 ARG A 128      50.250  57.250  77.610  1.00  0.00           H
ATOM   2037  C   ARG A 128      58.060  53.430  79.570  1.00  0.00           C
ATOM   2038  O   ARG A 128      58.120  53.040  80.710  1.00  0.00           O
ATOM   2039  N   VAL A 129      58.940  52.920  78.710  1.00  0.00           N
ATOM   2040  HN  VAL A 129      58.920  53.080  77.730  1.00  0.00           H
ATOM   2041  CA  VAL A 129      60.000  52.000  79.120  1.00  0.00           C
ATOM   2042  HA  VAL A 129      59.800  51.550  80.080  1.00  0.00           H
ATOM   2043  CB  VAL A 129      60.320  51.000  78.020  1.00  0.00           C
ATOM   2044  HB  VAL A 129      60.650  51.530  77.100  1.00  0.00           H
ATOM   2045  CG1 VAL A 129      61.530  50.070  78.420  1.00  0.00           C
ATOM   2046 HG11 VAL A 129      61.340  49.760  79.470  1.00  0.00           H
ATOM   2047 HG12 VAL A 129      62.450  50.680  78.410  1.00  0.00           H
ATOM   2048 HG13 VAL A 129      61.750  49.220  77.740  1.00  0.00           H
ATOM   2049  CG2 VAL A 129      59.090  50.180  77.740  1.00  0.00           C
ATOM   2050 HG21 VAL A 129      58.730  49.450  78.510  1.00  0.00           H
ATOM   2051 HG22 VAL A 129      59.220  49.520  76.860  1.00  0.00           H
ATOM   2052 HG23 VAL A 129      58.180  50.810  77.630  1.00  0.00           H
ATOM   2053  C   VAL A 129      61.190  52.730  79.580  1.00  0.00           C
ATOM   2054  O   VAL A 129      61.880  52.380  80.540  1.00  0.00           O
ATOM   2055  N   VAL A 130      61.560  53.790  78.840  1.00  0.00           N
ATOM   2056  HN  VAL A 130      61.130  53.980  77.960  1.00  0.00           H
ATOM   2057  CA  VAL A 130      62.450  54.850  79.180  1.00  0.00           C
ATOM   2058  HA  VAL A 130      63.410  54.340  79.230  1.00  0.00           H
ATOM   2059  CB  VAL A 130      62.440  55.890  78.070  1.00  0.00           C
ATOM   2060  HB  VAL A 130      61.470  56.040  77.540  1.00  0.00           H
ATOM   2061  CG1 VAL A 130      62.920  57.340  78.470  1.00  0.00           C
ATOM   2062 HG11 VAL A 130      63.930  57.470  78.930  1.00  0.00           H
ATOM   2063 HG12 VAL A 130      62.140  57.860  79.070  1.00  0.00           H
ATOM   2064 HG13 VAL A 130      63.080  57.840  77.480  1.00  0.00           H
ATOM   2065  CG2 VAL A 130      63.230  55.360  76.840  1.00  0.00           C
ATOM   2066 HG21 VAL A 130      62.630  54.580  76.320  1.00  0.00           H
ATOM   2067 HG22 VAL A 130      64.180  54.990  77.290  1.00  0.00           H
ATOM   2068 HG23 VAL A 130      63.430  56.140  76.070  1.00  0.00           H
ATOM   2069  C   VAL A 130      62.290  55.590  80.590  1.00  0.00           C
ATOM   2070  O   VAL A 130      63.160  55.490  81.440  1.00  0.00           O
ATOM   2071  N   HSD A 131      61.140  56.210  80.800  1.00  0.00           N
ATOM   2072  HN  HSD A 131      60.420  56.050  80.120  1.00  0.00           H
ATOM   2073  CA  HSD A 131      60.650  56.980  81.900  1.00  0.00           C
ATOM   2074  HA  HSD A 131      60.710  56.180  82.630  1.00  0.00           H
ATOM   2075  CB  HSD A 131      61.500  58.160  82.420  1.00  0.00           C
ATOM   2076  HB1 HSD A 131      61.560  59.000  81.700  1.00  0.00           H
ATOM   2077  HB2 HSD A 131      62.530  57.750  82.440  1.00  0.00           H
ATOM   2078  ND1 HSD A 131      61.160  57.920  84.920  1.00  0.00           N
ATOM   2079  HD1 HSD A 131      61.560  57.020  85.060  1.00  0.00           H
ATOM   2080  CG  HSD A 131      61.080  58.610  83.790  1.00  0.00           C
ATOM   2081  CE1 HSD A 131      60.640  58.660  85.940  1.00  0.00           C
ATOM   2082  HE1 HSD A 131      60.330  58.230  86.890  1.00  0.00           H
ATOM   2083  NE2 HSD A 131      60.190  59.850  85.520  1.00  0.00           N
ATOM   2084  CD2 HSD A 131      60.580  59.820  84.170  1.00  0.00           C
ATOM   2085  HD2 HSD A 131      60.230  60.620  83.530  1.00  0.00           H
ATOM   2086  C   HSD A 131      59.290  57.490  81.580  1.00  0.00           C
ATOM   2087  O   HSD A 131      59.120  58.270  80.640  1.00  0.00           O
ATOM   2088  N   PRO A 132      58.230  57.130  82.250  1.00  0.00           N
ATOM   2089  CD  PRO A 132      58.280  56.180  83.340  1.00  0.00           C
ATOM   2090  HD1 PRO A 132      59.050  56.560  84.050  1.00  0.00           H
ATOM   2091  HD2 PRO A 132      58.590  55.160  83.000  1.00  0.00           H
ATOM   2092  CA  PRO A 132      56.870  57.260  81.710  1.00  0.00           C
ATOM   2093  HA  PRO A 132      56.770  57.030  80.660  1.00  0.00           H
ATOM   2094  CB  PRO A 132      56.120  56.170  82.560  1.00  0.00           C
ATOM   2095  HB1 PRO A 132      56.330  55.200  82.070  1.00  0.00           H
ATOM   2096  HB2 PRO A 132      55.020  56.370  82.590  1.00  0.00           H
ATOM   2097  CG  PRO A 132      56.860  56.000  83.870  1.00  0.00           C
ATOM   2098  HG1 PRO A 132      56.560  56.860  84.510  1.00  0.00           H
ATOM   2099  HG2 PRO A 132      56.700  54.960  84.240  1.00  0.00           H
ATOM   2100  C   PRO A 132      56.240  58.620  81.860  1.00  0.00           C
ATOM   2101  O   PRO A 132      55.060  58.730  81.690  1.00  0.00           O
ATOM   2102  N   HSD A 133      56.990  59.680  82.070  1.00  0.00           N
ATOM   2103  HN  HSD A 133      57.930  59.540  81.750  1.00  0.00           H
ATOM   2104  CA  HSD A 133      56.470  61.010  82.310  1.00  0.00           C
ATOM   2105  HA  HSD A 133      55.400  60.940  82.190  1.00  0.00           H
ATOM   2106  CB  HSD A 133      56.900  61.440  83.740  1.00  0.00           C
ATOM   2107  HB1 HSD A 133      56.450  62.440  83.910  1.00  0.00           H
ATOM   2108  HB2 HSD A 133      58.010  61.340  83.780  1.00  0.00           H
ATOM   2109  ND1 HSD A 133      57.160  59.860  85.750  1.00  0.00           N
ATOM   2110  HD1 HSD A 133      58.150  59.850  85.860  1.00  0.00           H
ATOM   2111  CG  HSD A 133      56.430  60.430  84.760  1.00  0.00           C
ATOM   2112  CE1 HSD A 133      56.310  59.030  86.440  1.00  0.00           C
ATOM   2113  HE1 HSD A 133      56.630  58.360  87.250  1.00  0.00           H
ATOM   2114  NE2 HSD A 133      55.060  59.080  85.980  1.00  0.00           N
ATOM   2115  CD2 HSD A 133      55.100  59.980  84.910  1.00  0.00           C
ATOM   2116  HD2 HSD A 133      54.270  60.230  84.260  1.00  0.00           H
ATOM   2117  C   HSD A 133      57.010  61.970  81.310  1.00  0.00           C
ATOM   2118  O   HSD A 133      57.290  63.120  81.590  1.00  0.00           O
ATOM   2119  N   HSD A 134      57.290  61.440  80.100  1.00  0.00           N
ATOM   2120  HN  HSD A 134      57.000  60.490  80.000  1.00  0.00           H
ATOM   2121  CA  HSD A 134      57.660  62.210  78.930  1.00  0.00           C
ATOM   2122  HA  HSD A 134      58.210  63.050  79.320  1.00  0.00           H
ATOM   2123  CB  HSD A 134      58.540  61.200  78.120  1.00  0.00           C
ATOM   2124  HB1 HSD A 134      58.330  61.500  77.070  1.00  0.00           H
ATOM   2125  HB2 HSD A 134      58.100  60.190  78.190  1.00  0.00           H
ATOM   2126  ND1 HSD A 134      60.530  60.090  79.270  1.00  0.00           N
ATOM   2127  HD1 HSD A 134      60.030  59.390  79.780  1.00  0.00           H
ATOM   2128  CG  HSD A 134      59.990  61.040  78.440  1.00  0.00           C
ATOM   2129  CE1 HSD A 134      61.860  60.200  79.240  1.00  0.00           C
ATOM   2130  HE1 HSD A 134      62.470  59.710  80.000  1.00  0.00           H
ATOM   2131  NE2 HSD A 134      62.270  61.150  78.400  1.00  0.00           N
ATOM   2132  CD2 HSD A 134      61.110  61.690  77.930  1.00  0.00           C
ATOM   2133  HD2 HSD A 134      61.290  62.510  77.240  1.00  0.00           H
ATOM   2134  C   HSD A 134      56.460  62.890  78.210  1.00  0.00           C
ATOM   2135  O   HSD A 134      55.300  62.560  78.520  1.00  0.00           O
ATOM   2136  N   ALA A 135      56.710  63.960  77.380  1.00  0.00           N
ATOM   2137  HN  ALA A 135      57.610  64.300  77.150  1.00  0.00           H
ATOM   2138  CA  ALA A 135      55.560  64.700  76.800  1.00  0.00           C
ATOM   2139  HA  ALA A 135      54.990  65.060  77.640  1.00  0.00           H
ATOM   2140  CB  ALA A 135      56.010  65.780  75.850  1.00  0.00           C
ATOM   2141  HB1 ALA A 135      56.470  65.380  74.920  1.00  0.00           H
ATOM   2142  HB2 ALA A 135      56.820  66.480  76.200  1.00  0.00           H
ATOM   2143  HB3 ALA A 135      55.090  66.350  75.620  1.00  0.00           H
ATOM   2144  C   ALA A 135      54.540  63.790  76.090  1.00  0.00           C
ATOM   2145  O   ALA A 135      53.380  64.050  76.320  1.00  0.00           O
ATOM   2146  N   LEU A 136      54.920  62.720  75.280  1.00  0.00           N
ATOM   2147  HN  LEU A 136      55.860  62.480  75.070  1.00  0.00           H
ATOM   2148  CA  LEU A 136      54.010  61.860  74.530  1.00  0.00           C
ATOM   2149  HA  LEU A 136      53.400  62.530  73.960  1.00  0.00           H
ATOM   2150  CB  LEU A 136      54.820  60.930  73.600  1.00  0.00           C
ATOM   2151  HB1 LEU A 136      55.350  60.200  74.240  1.00  0.00           H
ATOM   2152  HB2 LEU A 136      55.610  61.470  73.030  1.00  0.00           H
ATOM   2153  CG  LEU A 136      53.890  60.120  72.640  1.00  0.00           C
ATOM   2154  HG  LEU A 136      53.490  59.380  73.370  1.00  0.00           H
ATOM   2155  CD1 LEU A 136      52.670  60.830  71.990  1.00  0.00           C
ATOM   2156 HD11 LEU A 136      51.970  60.110  71.510  1.00  0.00           H
ATOM   2157 HD12 LEU A 136      52.990  61.510  71.170  1.00  0.00           H
ATOM   2158 HD13 LEU A 136      51.980  61.270  72.760  1.00  0.00           H
ATOM   2159  CD2 LEU A 136      54.830  59.440  71.560  1.00  0.00           C
ATOM   2160 HD21 LEU A 136      55.330  58.570  72.040  1.00  0.00           H
ATOM   2161 HD22 LEU A 136      55.640  60.090  71.170  1.00  0.00           H
ATOM   2162 HD23 LEU A 136      54.270  58.970  70.730  1.00  0.00           H
ATOM   2163  C   LEU A 136      53.090  61.110  75.500  1.00  0.00           C
ATOM   2164  O   LEU A 136      51.940  60.790  75.250  1.00  0.00           O
ATOM   2165  N   ASN A 137      53.510  60.830  76.750  1.00  0.00           N
ATOM   2166  HN  ASN A 137      54.420  61.180  77.000  1.00  0.00           H
ATOM   2167  CA  ASN A 137      52.780  60.050  77.730  1.00  0.00           C
ATOM   2168  HA  ASN A 137      52.150  59.310  77.270  1.00  0.00           H
ATOM   2169  CB  ASN A 137      53.830  59.450  78.720  1.00  0.00           C
ATOM   2170  HB1 ASN A 137      53.390  58.840  79.530  1.00  0.00           H
ATOM   2171  HB2 ASN A 137      54.410  60.260  79.200  1.00  0.00           H
ATOM   2172  CG  ASN A 137      54.900  58.610  78.020  1.00  0.00           C
ATOM   2173  OD1 ASN A 137      56.060  58.650  78.470  1.00  0.00           O
ATOM   2174  ND2 ASN A 137      54.520  57.840  76.960  1.00  0.00           N
ATOM   2175 HD21 ASN A 137      55.070  57.090  76.600  1.00  0.00           H
ATOM   2176 HD22 ASN A 137      53.670  57.980  76.450  1.00  0.00           H
ATOM   2177  C   ASN A 137      51.820  60.930  78.530  1.00  0.00           C
ATOM   2178  O   ASN A 137      50.880  60.420  79.060  1.00  0.00           O
ATOM   2179  N   LYS A 138      52.020  62.250  78.500  1.00  0.00           N
ATOM   2180  HN  LYS A 138      52.780  62.550  77.920  1.00  0.00           H
ATOM   2181  CA  LYS A 138      51.200  63.230  79.270  1.00  0.00           C
ATOM   2182  HA  LYS A 138      50.540  62.670  79.930  1.00  0.00           H
ATOM   2183  CB  LYS A 138      52.240  64.130  79.990  1.00  0.00           C
ATOM   2184  HB1 LYS A 138      51.740  64.970  80.520  1.00  0.00           H
ATOM   2185  HB2 LYS A 138      52.900  64.540  79.200  1.00  0.00           H
ATOM   2186  CG  LYS A 138      53.130  63.360  80.990  1.00  0.00           C
ATOM   2187  HG1 LYS A 138      53.860  64.020  81.490  1.00  0.00           H
ATOM   2188  HG2 LYS A 138      53.810  62.620  80.530  1.00  0.00           H
ATOM   2189  CD  LYS A 138      52.270  62.730  82.150  1.00  0.00           C
ATOM   2190  HD1 LYS A 138      52.890  62.140  82.860  1.00  0.00           H
ATOM   2191  HD2 LYS A 138      51.760  61.900  81.610  1.00  0.00           H
ATOM   2192  CE  LYS A 138      51.390  63.660  82.920  1.00  0.00           C
ATOM   2193  HE1 LYS A 138      50.700  63.110  83.600  1.00  0.00           H
ATOM   2194  HE2 LYS A 138      50.760  64.260  82.230  1.00  0.00           H
ATOM   2195  NZ  LYS A 138      52.220  64.570  83.780  1.00  0.00           N
ATOM   2196  HZ1 LYS A 138      52.750  64.040  84.500  1.00  0.00           H
ATOM   2197  HZ2 LYS A 138      51.700  65.390  84.150  1.00  0.00           H
ATOM   2198  HZ3 LYS A 138      52.990  64.930  83.180  1.00  0.00           H
ATOM   2199  C   LYS A 138      50.330  64.160  78.400  1.00  0.00           C
ATOM   2200  O   LYS A 138      49.950  65.290  78.830  1.00  0.00           O
ATOM   2201  N   ILE A 139      50.120  63.840  77.090  1.00  0.00           N
ATOM   2202  HN  ILE A 139      50.390  62.910  76.870  1.00  0.00           H
ATOM   2203  CA  ILE A 139      49.590  64.710  76.050  1.00  0.00           C
ATOM   2204  HA  ILE A 139      50.130  65.650  76.090  1.00  0.00           H
ATOM   2205  CB  ILE A 139      49.970  64.270  74.620  1.00  0.00           C
ATOM   2206  HB  ILE A 139      51.060  64.100  74.640  1.00  0.00           H
ATOM   2207  CG2 ILE A 139      49.310  62.880  74.400  1.00  0.00           C
ATOM   2208 HG21 ILE A 139      49.310  62.560  73.330  1.00  0.00           H
ATOM   2209 HG22 ILE A 139      48.250  62.790  74.740  1.00  0.00           H
ATOM   2210 HG23 ILE A 139      49.840  62.120  75.030  1.00  0.00           H
ATOM   2211  CG1 ILE A 139      49.610  65.320  73.420  1.00  0.00           C
ATOM   2212 HG11 ILE A 139      49.990  66.330  73.670  1.00  0.00           H
ATOM   2213 HG12 ILE A 139      48.510  65.360  73.500  1.00  0.00           H
ATOM   2214  CD  ILE A 139      50.100  64.750  72.120  1.00  0.00           C
ATOM   2215  HD1 ILE A 139      49.560  63.800  71.900  1.00  0.00           H
ATOM   2216  HD2 ILE A 139      51.170  64.450  72.270  1.00  0.00           H
ATOM   2217  HD3 ILE A 139      50.080  65.490  71.280  1.00  0.00           H
ATOM   2218  C   ILE A 139      48.140  65.030  76.290  1.00  0.00           C
ATOM   2219  O   ILE A 139      47.320  64.210  76.680  1.00  0.00           O
ATOM   2220  N   SER A 140      47.730  66.220  76.100  1.00  0.00           N
ATOM   2221  HN  SER A 140      48.340  66.950  75.790  1.00  0.00           H
ATOM   2222  CA  SER A 140      46.290  66.500  76.280  1.00  0.00           C
ATOM   2223  HA  SER A 140      45.860  66.000  77.140  1.00  0.00           H
ATOM   2224  CB  SER A 140      46.010  67.990  76.530  1.00  0.00           C
ATOM   2225  HB1 SER A 140      44.940  68.180  76.770  1.00  0.00           H
ATOM   2226  HB2 SER A 140      46.260  68.580  75.620  1.00  0.00           H
ATOM   2227  OG  SER A 140      46.760  68.500  77.680  1.00  0.00           O
ATOM   2228  HG1 SER A 140      47.160  69.300  77.350  1.00  0.00           H
ATOM   2229  C   SER A 140      45.450  66.080  75.100  1.00  0.00           C
ATOM   2230  O   SER A 140      46.040  66.190  74.040  1.00  0.00           O
ATOM   2231  N   ASN A 141      44.190  65.690  75.150  1.00  0.00           N
ATOM   2232  HN  ASN A 141      43.800  65.560  76.070  1.00  0.00           H
ATOM   2233  CA  ASN A 141      43.380  65.150  74.070  1.00  0.00           C
ATOM   2234  HA  ASN A 141      43.920  64.290  73.690  1.00  0.00           H
ATOM   2235  CB  ASN A 141      42.060  64.690  74.630  1.00  0.00           C
ATOM   2236  HB1 ASN A 141      41.380  64.350  73.820  1.00  0.00           H
ATOM   2237  HB2 ASN A 141      41.580  65.560  75.130  1.00  0.00           H
ATOM   2238  CG  ASN A 141      42.270  63.600  75.650  1.00  0.00           C
ATOM   2239  OD1 ASN A 141      43.280  62.970  75.790  1.00  0.00           O
ATOM   2240  ND2 ASN A 141      41.150  63.350  76.350  1.00  0.00           N
ATOM   2241 HD21 ASN A 141      41.160  62.710  77.110  1.00  0.00           H
ATOM   2242 HD22 ASN A 141      40.390  64.000  76.270  1.00  0.00           H
ATOM   2243  C   ASN A 141      43.150  66.150  73.020  1.00  0.00           C
ATOM   2244  O   ASN A 141      43.020  65.790  71.850  1.00  0.00           O
ATOM   2245  N   ARG A 142      43.130  67.430  73.340  1.00  0.00           N
ATOM   2246  HN  ARG A 142      42.980  67.620  74.310  1.00  0.00           H
ATOM   2247  CA  ARG A 142      43.190  68.550  72.420  1.00  0.00           C
ATOM   2248  HA  ARG A 142      42.320  68.370  71.800  1.00  0.00           H
ATOM   2249  CB  ARG A 142      42.820  69.810  73.190  1.00  0.00           C
ATOM   2250  HB1 ARG A 142      43.360  70.610  72.640  1.00  0.00           H
ATOM   2251  HB2 ARG A 142      43.110  69.700  74.250  1.00  0.00           H
ATOM   2252  CG  ARG A 142      41.290  70.040  73.290  1.00  0.00           C
ATOM   2253  HG1 ARG A 142      40.850  69.260  73.950  1.00  0.00           H
ATOM   2254  HG2 ARG A 142      40.840  69.910  72.290  1.00  0.00           H
ATOM   2255  CD  ARG A 142      40.950  71.440  73.930  1.00  0.00           C
ATOM   2256  HD1 ARG A 142      41.450  72.240  73.340  1.00  0.00           H
ATOM   2257  HD2 ARG A 142      41.350  71.490  74.960  1.00  0.00           H
ATOM   2258  NE  ARG A 142      39.510  71.610  73.960  1.00  0.00           N
ATOM   2259  HE  ARG A 142      38.930  70.850  73.650  1.00  0.00           H
ATOM   2260  CZ  ARG A 142      38.900  72.490  74.640  1.00  0.00           C
ATOM   2261  NH1 ARG A 142      39.530  73.580  75.110  1.00  0.00           N
ATOM   2262 HH11 ARG A 142      40.450  73.890  74.880  1.00  0.00           H
ATOM   2263 HH12 ARG A 142      38.950  74.170  75.680  1.00  0.00           H
ATOM   2264  NH2 ARG A 142      37.570  72.400  74.810  1.00  0.00           N
ATOM   2265 HH21 ARG A 142      37.010  73.190  75.090  1.00  0.00           H
ATOM   2266 HH22 ARG A 142      37.080  71.610  74.430  1.00  0.00           H
ATOM   2267  C   ARG A 142      44.410  68.620  71.600  1.00  0.00           C
ATOM   2268  O   ARG A 142      44.340  68.560  70.370  1.00  0.00           O
ATOM   2269  N   THR A 143      45.630  68.680  72.210  1.00  0.00           N
ATOM   2270  HN  THR A 143      45.750  68.570  73.200  1.00  0.00           H
ATOM   2271  CA  THR A 143      46.900  68.780  71.490  1.00  0.00           C
ATOM   2272  HA  THR A 143      46.750  69.550  70.750  1.00  0.00           H
ATOM   2273  CB  THR A 143      48.070  69.010  72.460  1.00  0.00           C
ATOM   2274  HB  THR A 143      48.040  68.220  73.240  1.00  0.00           H
ATOM   2275  OG1 THR A 143      47.970  70.280  73.090  1.00  0.00           O
ATOM   2276  HG1 THR A 143      47.170  70.330  73.630  1.00  0.00           H
ATOM   2277  CG2 THR A 143      49.490  68.940  71.910  1.00  0.00           C
ATOM   2278 HG21 THR A 143      50.260  69.230  72.650  1.00  0.00           H
ATOM   2279 HG22 THR A 143      49.570  69.670  71.080  1.00  0.00           H
ATOM   2280 HG23 THR A 143      49.820  67.940  71.570  1.00  0.00           H
ATOM   2281  C   THR A 143      47.090  67.500  70.680  1.00  0.00           C
ATOM   2282  O   THR A 143      47.470  67.530  69.470  1.00  0.00           O
ATOM   2283  N   ALA A 144      46.740  66.330  71.270  1.00  0.00           N
ATOM   2284  HN  ALA A 144      46.470  66.320  72.220  1.00  0.00           H
ATOM   2285  CA  ALA A 144      46.780  65.080  70.520  1.00  0.00           C
ATOM   2286  HA  ALA A 144      47.790  64.910  70.180  1.00  0.00           H
ATOM   2287  CB  ALA A 144      46.400  63.880  71.470  1.00  0.00           C
ATOM   2288  HB1 ALA A 144      45.330  63.860  71.800  1.00  0.00           H
ATOM   2289  HB2 ALA A 144      47.090  63.940  72.340  1.00  0.00           H
ATOM   2290  HB3 ALA A 144      46.530  62.980  70.850  1.00  0.00           H
ATOM   2291  C   ALA A 144      45.890  64.980  69.320  1.00  0.00           C
ATOM   2292  O   ALA A 144      46.390  64.540  68.280  1.00  0.00           O
ATOM   2293  N   ALA A 145      44.680  65.530  69.350  1.00  0.00           N
ATOM   2294  HN  ALA A 145      44.370  66.020  70.170  1.00  0.00           H
ATOM   2295  CA  ALA A 145      43.780  65.630  68.210  1.00  0.00           C
ATOM   2296  HA  ALA A 145      43.530  64.670  67.800  1.00  0.00           H
ATOM   2297  CB  ALA A 145      42.500  66.320  68.650  1.00  0.00           C
ATOM   2298  HB1 ALA A 145      41.770  66.580  67.850  1.00  0.00           H
ATOM   2299  HB2 ALA A 145      42.730  67.250  69.220  1.00  0.00           H
ATOM   2300  HB3 ALA A 145      41.880  65.650  69.290  1.00  0.00           H
ATOM   2301  C   ALA A 145      44.410  66.540  67.130  1.00  0.00           C
ATOM   2302  O   ALA A 145      44.360  66.260  65.920  1.00  0.00           O
ATOM   2303  N   ILE A 146      44.990  67.740  67.530  1.00  0.00           N
ATOM   2304  HN  ILE A 146      45.160  67.870  68.500  1.00  0.00           H
ATOM   2305  CA  ILE A 146      45.650  68.650  66.610  1.00  0.00           C
ATOM   2306  HA  ILE A 146      44.930  68.950  65.860  1.00  0.00           H
ATOM   2307  CB  ILE A 146      46.100  69.900  67.430  1.00  0.00           C
ATOM   2308  HB  ILE A 146      46.480  69.440  68.360  1.00  0.00           H
ATOM   2309  CG2 ILE A 146      47.170  70.730  66.610  1.00  0.00           C
ATOM   2310 HG21 ILE A 146      47.500  71.680  67.060  1.00  0.00           H
ATOM   2311 HG22 ILE A 146      46.890  71.000  65.570  1.00  0.00           H
ATOM   2312 HG23 ILE A 146      48.130  70.170  66.670  1.00  0.00           H
ATOM   2313  CG1 ILE A 146      44.940  70.940  67.750  1.00  0.00           C
ATOM   2314 HG11 ILE A 146      44.190  70.300  68.280  1.00  0.00           H
ATOM   2315 HG12 ILE A 146      44.510  71.380  66.830  1.00  0.00           H
ATOM   2316  CD  ILE A 146      45.350  72.080  68.750  1.00  0.00           C
ATOM   2317  HD1 ILE A 146      44.410  72.580  69.050  1.00  0.00           H
ATOM   2318  HD2 ILE A 146      46.080  72.760  68.240  1.00  0.00           H
ATOM   2319  HD3 ILE A 146      45.860  71.730  69.680  1.00  0.00           H
ATOM   2320  C   ILE A 146      46.790  67.990  65.880  1.00  0.00           C
ATOM   2321  O   ILE A 146      47.000  68.200  64.690  1.00  0.00           O
ATOM   2322  N   ILE A 147      47.630  67.230  66.570  1.00  0.00           N
ATOM   2323  HN  ILE A 147      47.460  67.150  67.550  1.00  0.00           H
ATOM   2324  CA  ILE A 147      48.730  66.510  65.920  1.00  0.00           C
ATOM   2325  HA  ILE A 147      49.190  67.130  65.160  1.00  0.00           H
ATOM   2326  CB  ILE A 147      49.830  66.130  66.830  1.00  0.00           C
ATOM   2327  HB  ILE A 147      49.400  65.400  67.550  1.00  0.00           H
ATOM   2328  CG2 ILE A 147      50.910  65.450  65.980  1.00  0.00           C
ATOM   2329 HG21 ILE A 147      50.710  64.420  65.630  1.00  0.00           H
ATOM   2330 HG22 ILE A 147      51.920  65.420  66.450  1.00  0.00           H
ATOM   2331 HG23 ILE A 147      51.230  66.000  65.080  1.00  0.00           H
ATOM   2332  CG1 ILE A 147      50.400  67.390  67.570  1.00  0.00           C
ATOM   2333 HG11 ILE A 147      49.630  67.950  68.140  1.00  0.00           H
ATOM   2334 HG12 ILE A 147      50.810  68.160  66.870  1.00  0.00           H
ATOM   2335  CD  ILE A 147      51.440  67.030  68.580  1.00  0.00           C
ATOM   2336  HD1 ILE A 147      51.410  67.840  69.340  1.00  0.00           H
ATOM   2337  HD2 ILE A 147      52.460  66.830  68.170  1.00  0.00           H
ATOM   2338  HD3 ILE A 147      51.200  66.160  69.220  1.00  0.00           H
ATOM   2339  C   ILE A 147      48.150  65.400  65.050  1.00  0.00           C
ATOM   2340  O   ILE A 147      48.680  65.200  63.970  1.00  0.00           O
ATOM   2341  N   SER A 148      47.020  64.810  65.410  1.00  0.00           N
ATOM   2342  HN  SER A 148      46.690  65.110  66.290  1.00  0.00           H
ATOM   2343  CA  SER A 148      46.400  63.820  64.580  1.00  0.00           C
ATOM   2344  HA  SER A 148      47.160  63.080  64.340  1.00  0.00           H
ATOM   2345  CB  SER A 148      45.210  63.080  65.120  1.00  0.00           C
ATOM   2346  HB1 SER A 148      44.850  62.240  64.490  1.00  0.00           H
ATOM   2347  HB2 SER A 148      44.370  63.780  65.340  1.00  0.00           H
ATOM   2348  OG  SER A 148      45.560  62.480  66.410  1.00  0.00           O
ATOM   2349  HG1 SER A 148      45.950  63.100  67.030  1.00  0.00           H
ATOM   2350  C   SER A 148      45.920  64.470  63.300  1.00  0.00           C
ATOM   2351  O   SER A 148      45.960  63.970  62.180  1.00  0.00           O
ATOM   2352  N   CYS A 149      45.420  65.720  63.450  1.00  0.00           N
ATOM   2353  HN  CYS A 149      45.450  66.200  64.320  1.00  0.00           H
ATOM   2354  CA  CYS A 149      45.030  66.540  62.260  1.00  0.00           C
ATOM   2355  HA  CYS A 149      44.450  65.870  61.660  1.00  0.00           H
ATOM   2356  CB  CYS A 149      44.260  67.890  62.560  1.00  0.00           C
ATOM   2357  HB1 CYS A 149      44.080  68.520  61.670  1.00  0.00           H
ATOM   2358  HB2 CYS A 149      44.700  68.600  63.300  1.00  0.00           H
ATOM   2359  SG  CYS A 149      42.600  67.430  63.150  1.00  0.00           S
ATOM   2360  HG1 CYS A 149      43.050  67.050  64.340  1.00  0.00           H
ATOM   2361  C   CYS A 149      46.130  66.940  61.330  1.00  0.00           C
ATOM   2362  O   CYS A 149      46.130  66.830  60.110  1.00  0.00           O
ATOM   2363  N   LEU A 150      47.300  67.350  61.930  1.00  0.00           N
ATOM   2364  HN  LEU A 150      47.220  67.520  62.910  1.00  0.00           H
ATOM   2365  CA  LEU A 150      48.550  67.490  61.250  1.00  0.00           C
ATOM   2366  HA  LEU A 150      48.400  68.190  60.450  1.00  0.00           H
ATOM   2367  CB  LEU A 150      49.650  68.070  62.190  1.00  0.00           C
ATOM   2368  HB1 LEU A 150      49.700  67.290  62.970  1.00  0.00           H
ATOM   2369  HB2 LEU A 150      49.210  69.030  62.570  1.00  0.00           H
ATOM   2370  CG  LEU A 150      51.070  68.260  61.540  1.00  0.00           C
ATOM   2371  HG  LEU A 150      51.360  67.240  61.170  1.00  0.00           H
ATOM   2372  CD1 LEU A 150      51.180  69.220  60.300  1.00  0.00           C
ATOM   2373 HD11 LEU A 150      50.540  68.880  59.470  1.00  0.00           H
ATOM   2374 HD12 LEU A 150      52.210  69.250  59.860  1.00  0.00           H
ATOM   2375 HD13 LEU A 150      50.900  70.260  60.570  1.00  0.00           H
ATOM   2376  CD2 LEU A 150      52.030  68.720  62.650  1.00  0.00           C
ATOM   2377 HD21 LEU A 150      51.930  68.060  63.550  1.00  0.00           H
ATOM   2378 HD22 LEU A 150      51.850  69.770  62.890  1.00  0.00           H
ATOM   2379 HD23 LEU A 150      53.060  68.540  62.250  1.00  0.00           H
ATOM   2380  C   LEU A 150      49.060  66.240  60.590  1.00  0.00           C
ATOM   2381  O   LEU A 150      49.420  66.310  59.420  1.00  0.00           O
ATOM   2382  N   LEU A 151      49.140  65.030  61.180  1.00  0.00           N
ATOM   2383  HN  LEU A 151      48.900  65.130  62.150  1.00  0.00           H
ATOM   2384  CA  LEU A 151      49.410  63.720  60.610  1.00  0.00           C
ATOM   2385  HA  LEU A 151      50.320  63.980  60.090  1.00  0.00           H
ATOM   2386  CB  LEU A 151      49.710  62.680  61.660  1.00  0.00           C
ATOM   2387  HB1 LEU A 151      49.770  61.700  61.140  1.00  0.00           H
ATOM   2388  HB2 LEU A 151      48.890  62.600  62.410  1.00  0.00           H
ATOM   2389  CG  LEU A 151      50.950  62.950  62.610  1.00  0.00           C
ATOM   2390  HG  LEU A 151      51.000  64.040  62.850  1.00  0.00           H
ATOM   2391  CD1 LEU A 151      50.940  62.060  63.780  1.00  0.00           C
ATOM   2392 HD11 LEU A 151      49.870  61.960  64.060  1.00  0.00           H
ATOM   2393 HD12 LEU A 151      51.610  62.240  64.650  1.00  0.00           H
ATOM   2394 HD13 LEU A 151      51.050  60.980  63.540  1.00  0.00           H
ATOM   2395  CD2 LEU A 151      52.210  62.640  61.840  1.00  0.00           C
ATOM   2396 HD21 LEU A 151      52.080  61.660  61.320  1.00  0.00           H
ATOM   2397 HD22 LEU A 151      52.990  62.690  62.630  1.00  0.00           H
ATOM   2398 HD23 LEU A 151      52.340  63.320  60.970  1.00  0.00           H
ATOM   2399  C   LEU A 151      48.500  63.200  59.460  1.00  0.00           C
ATOM   2400  O   LEU A 151      48.960  62.840  58.410  1.00  0.00           O
ATOM   2401  N   TRP A 152      47.180  63.300  59.590  1.00  0.00           N
ATOM   2402  HN  TRP A 152      46.670  63.510  60.420  1.00  0.00           H
ATOM   2403  CA  TRP A 152      46.280  63.030  58.510  1.00  0.00           C
ATOM   2404  HA  TRP A 152      46.580  62.060  58.150  1.00  0.00           H
ATOM   2405  CB  TRP A 152      44.770  63.030  58.940  1.00  0.00           C
ATOM   2406  HB1 TRP A 152      44.190  63.070  57.990  1.00  0.00           H
ATOM   2407  HB2 TRP A 152      44.600  63.980  59.500  1.00  0.00           H
ATOM   2408  CG  TRP A 152      44.250  61.820  59.740  1.00  0.00           C
ATOM   2409  CD1 TRP A 152      43.730  61.870  60.950  1.00  0.00           C
ATOM   2410  HD1 TRP A 152      43.670  62.740  61.570  1.00  0.00           H
ATOM   2411  NE1 TRP A 152      43.260  60.610  61.280  1.00  0.00           N
ATOM   2412  HE1 TRP A 152      43.290  60.270  62.200  1.00  0.00           H
ATOM   2413  CE2 TRP A 152      43.590  59.700  60.300  1.00  0.00           C
ATOM   2414  CD2 TRP A 152      44.240  60.420  59.300  1.00  0.00           C
ATOM   2415  CE3 TRP A 152      44.680  59.840  58.150  1.00  0.00           C
ATOM   2416  HE3 TRP A 152      45.210  60.420  57.410  1.00  0.00           H
ATOM   2417  CZ3 TRP A 152      44.500  58.440  57.940  1.00  0.00           C
ATOM   2418  HZ3 TRP A 152      44.870  57.990  57.030  1.00  0.00           H
ATOM   2419  CZ2 TRP A 152      43.310  58.390  60.110  1.00  0.00           C
ATOM   2420  HZ2 TRP A 152      42.870  57.810  60.910  1.00  0.00           H
ATOM   2421  CH2 TRP A 152      43.800  57.720  58.920  1.00  0.00           C
ATOM   2422  HH2 TRP A 152      43.700  56.660  58.730  1.00  0.00           H
ATOM   2423  C   TRP A 152      46.350  64.050  57.430  1.00  0.00           C
ATOM   2424  O   TRP A 152      46.290  63.590  56.320  1.00  0.00           O
ATOM   2425  N   GLY A 153      46.570  65.340  57.750  1.00  0.00           N
ATOM   2426  HN  GLY A 153      46.510  65.650  58.700  1.00  0.00           H
ATOM   2427  CA  GLY A 153      46.950  66.360  56.740  1.00  0.00           C
ATOM   2428  HA1 GLY A 153      47.050  67.330  57.200  1.00  0.00           H
ATOM   2429  HA2 GLY A 153      46.080  66.310  56.090  1.00  0.00           H
ATOM   2430  C   GLY A 153      48.250  66.060  55.820  1.00  0.00           C
ATOM   2431  O   GLY A 153      48.220  66.230  54.580  1.00  0.00           O
ATOM   2432  N   ILE A 154      49.300  65.520  56.420  1.00  0.00           N
ATOM   2433  HN  ILE A 154      49.240  65.500  57.410  1.00  0.00           H
ATOM   2434  CA  ILE A 154      50.470  64.970  55.800  1.00  0.00           C
ATOM   2435  HA  ILE A 154      50.880  65.710  55.130  1.00  0.00           H
ATOM   2436  CB  ILE A 154      51.510  64.810  56.980  1.00  0.00           C
ATOM   2437  HB  ILE A 154      51.080  64.280  57.860  1.00  0.00           H
ATOM   2438  CG2 ILE A 154      52.680  63.910  56.570  1.00  0.00           C
ATOM   2439 HG21 ILE A 154      53.640  64.060  57.100  1.00  0.00           H
ATOM   2440 HG22 ILE A 154      52.910  64.190  55.520  1.00  0.00           H
ATOM   2441 HG23 ILE A 154      52.420  62.820  56.610  1.00  0.00           H
ATOM   2442  CG1 ILE A 154      52.030  66.190  57.500  1.00  0.00           C
ATOM   2443 HG11 ILE A 154      51.100  66.770  57.710  1.00  0.00           H
ATOM   2444 HG12 ILE A 154      52.580  66.720  56.690  1.00  0.00           H
ATOM   2445  CD  ILE A 154      52.870  66.020  58.770  1.00  0.00           C
ATOM   2446  HD1 ILE A 154      52.280  65.380  59.460  1.00  0.00           H
ATOM   2447  HD2 ILE A 154      53.190  67.020  59.170  1.00  0.00           H
ATOM   2448  HD3 ILE A 154      53.820  65.460  58.620  1.00  0.00           H
ATOM   2449  C   ILE A 154      50.110  63.750  54.980  1.00  0.00           C
ATOM   2450  O   ILE A 154      50.410  63.640  53.770  1.00  0.00           O
ATOM   2451  N   THR A 155      49.300  62.880  55.620  1.00  0.00           N
ATOM   2452  HN  THR A 155      48.920  63.070  56.530  1.00  0.00           H
ATOM   2453  CA  THR A 155      48.900  61.600  54.950  1.00  0.00           C
ATOM   2454  HA  THR A 155      49.820  61.120  54.650  1.00  0.00           H
ATOM   2455  CB  THR A 155      48.070  60.680  55.850  1.00  0.00           C
ATOM   2456  HB  THR A 155      47.070  61.060  56.160  1.00  0.00           H
ATOM   2457  OG1 THR A 155      48.720  60.450  57.070  1.00  0.00           O
ATOM   2458  HG1 THR A 155      48.890  61.320  57.460  1.00  0.00           H
ATOM   2459  CG2 THR A 155      47.680  59.300  55.100  1.00  0.00           C
ATOM   2460 HG21 THR A 155      46.870  58.800  55.680  1.00  0.00           H
ATOM   2461 HG22 THR A 155      48.560  58.610  55.090  1.00  0.00           H
ATOM   2462 HG23 THR A 155      47.310  59.360  54.060  1.00  0.00           H
ATOM   2463  C   THR A 155      48.140  61.830  53.660  1.00  0.00           C
ATOM   2464  O   THR A 155      48.210  61.090  52.690  1.00  0.00           O
ATOM   2465  N   ILE A 156      47.210  62.800  53.780  1.00  0.00           N
ATOM   2466  HN  ILE A 156      47.150  63.310  54.630  1.00  0.00           H
ATOM   2467  CA  ILE A 156      46.410  63.320  52.630  1.00  0.00           C
ATOM   2468  HA  ILE A 156      45.940  62.510  52.090  1.00  0.00           H
ATOM   2469  CB  ILE A 156      45.220  64.210  53.060  1.00  0.00           C
ATOM   2470  HB  ILE A 156      45.540  64.990  53.770  1.00  0.00           H
ATOM   2471  CG2 ILE A 156      44.610  64.810  51.760  1.00  0.00           C
ATOM   2472 HG21 ILE A 156      44.440  64.010  51.000  1.00  0.00           H
ATOM   2473 HG22 ILE A 156      45.310  65.550  51.340  1.00  0.00           H
ATOM   2474 HG23 ILE A 156      43.570  65.220  51.780  1.00  0.00           H
ATOM   2475  CG1 ILE A 156      44.130  63.420  53.810  1.00  0.00           C
ATOM   2476 HG11 ILE A 156      44.550  62.880  54.680  1.00  0.00           H
ATOM   2477 HG12 ILE A 156      43.630  62.730  53.100  1.00  0.00           H
ATOM   2478  CD  ILE A 156      43.020  64.360  54.300  1.00  0.00           C
ATOM   2479  HD1 ILE A 156      43.520  65.200  54.840  1.00  0.00           H
ATOM   2480  HD2 ILE A 156      42.360  63.830  55.010  1.00  0.00           H
ATOM   2481  HD3 ILE A 156      42.430  64.820  53.480  1.00  0.00           H
ATOM   2482  C   ILE A 156      47.340  64.040  51.720  1.00  0.00           C
ATOM   2483  O   ILE A 156      47.250  63.810  50.550  1.00  0.00           O
ATOM   2484  N   GLY A 157      48.240  64.900  52.140  1.00  0.00           N
ATOM   2485  HN  GLY A 157      48.340  65.130  53.120  1.00  0.00           H
ATOM   2486  CA  GLY A 157      49.120  65.710  51.340  1.00  0.00           C
ATOM   2487  HA1 GLY A 157      49.640  66.360  52.020  1.00  0.00           H
ATOM   2488  HA2 GLY A 157      48.570  66.360  50.670  1.00  0.00           H
ATOM   2489  C   GLY A 157      50.120  64.840  50.500  1.00  0.00           C
ATOM   2490  O   GLY A 157      50.500  65.160  49.390  1.00  0.00           O
ATOM   2491  N   LEU A 158      50.510  63.660  51.110  1.00  0.00           N
ATOM   2492  HN  LEU A 158      50.240  63.370  52.030  1.00  0.00           H
ATOM   2493  CA  LEU A 158      51.260  62.570  50.590  1.00  0.00           C
ATOM   2494  HA  LEU A 158      52.080  63.010  50.040  1.00  0.00           H
ATOM   2495  CB  LEU A 158      51.700  61.660  51.720  1.00  0.00           C
ATOM   2496  HB1 LEU A 158      52.160  60.720  51.350  1.00  0.00           H
ATOM   2497  HB2 LEU A 158      50.820  61.390  52.360  1.00  0.00           H
ATOM   2498  CG  LEU A 158      52.830  62.290  52.590  1.00  0.00           C
ATOM   2499  HG  LEU A 158      52.570  63.340  52.830  1.00  0.00           H
ATOM   2500  CD1 LEU A 158      52.860  61.510  53.910  1.00  0.00           C
ATOM   2501 HD11 LEU A 158      51.890  61.550  54.450  1.00  0.00           H
ATOM   2502 HD12 LEU A 158      53.730  61.760  54.550  1.00  0.00           H
ATOM   2503 HD13 LEU A 158      52.940  60.460  53.560  1.00  0.00           H
ATOM   2504  CD2 LEU A 158      54.120  62.230  51.730  1.00  0.00           C
ATOM   2505 HD21 LEU A 158      54.560  61.220  51.540  1.00  0.00           H
ATOM   2506 HD22 LEU A 158      54.900  62.700  52.360  1.00  0.00           H
ATOM   2507 HD23 LEU A 158      54.170  62.620  50.680  1.00  0.00           H
ATOM   2508  C   LEU A 158      50.620  61.740  49.500  1.00  0.00           C
ATOM   2509  O   LEU A 158      51.330  61.160  48.650  1.00  0.00           O
ATOM   2510  N   THR A 159      49.290  61.660  49.510  1.00  0.00           N
ATOM   2511  HN  THR A 159      48.820  62.310  50.110  1.00  0.00           H
ATOM   2512  CA  THR A 159      48.560  60.850  48.570  1.00  0.00           C
ATOM   2513  HA  THR A 159      49.200  60.370  47.850  1.00  0.00           H
ATOM   2514  CB  THR A 159      47.640  59.840  49.290  1.00  0.00           C
ATOM   2515  HB  THR A 159      47.050  59.270  48.550  1.00  0.00           H
ATOM   2516  OG1 THR A 159      46.810  60.360  50.330  1.00  0.00           O
ATOM   2517  HG1 THR A 159      47.370  60.560  51.090  1.00  0.00           H
ATOM   2518  CG2 THR A 159      48.610  58.800  50.010  1.00  0.00           C
ATOM   2519 HG21 THR A 159      49.250  58.280  49.250  1.00  0.00           H
ATOM   2520 HG22 THR A 159      47.990  58.100  50.600  1.00  0.00           H
ATOM   2521 HG23 THR A 159      49.240  59.350  50.750  1.00  0.00           H
ATOM   2522  C   THR A 159      47.570  61.600  47.580  1.00  0.00           C
ATOM   2523  O   THR A 159      47.050  61.010  46.690  1.00  0.00           O
ATOM   2524  N   VAL A 160      47.430  63.020  47.710  1.00  0.00           N
ATOM   2525  HN  VAL A 160      47.820  63.410  48.530  1.00  0.00           H
ATOM   2526  CA  VAL A 160      46.590  63.870  46.860  1.00  0.00           C
ATOM   2527  HA  VAL A 160      45.580  63.510  46.910  1.00  0.00           H
ATOM   2528  CB  VAL A 160      46.690  65.340  47.320  1.00  0.00           C
ATOM   2529  HB  VAL A 160      46.350  65.320  48.380  1.00  0.00           H
ATOM   2530  CG1 VAL A 160      48.100  66.010  47.270  1.00  0.00           C
ATOM   2531 HG11 VAL A 160      48.180  67.060  47.640  1.00  0.00           H
ATOM   2532 HG12 VAL A 160      48.430  66.020  46.210  1.00  0.00           H
ATOM   2533 HG13 VAL A 160      48.830  65.500  47.930  1.00  0.00           H
ATOM   2534  CG2 VAL A 160      45.610  66.180  46.700  1.00  0.00           C
ATOM   2535 HG21 VAL A 160      45.840  66.440  45.640  1.00  0.00           H
ATOM   2536 HG22 VAL A 160      45.510  67.160  47.210  1.00  0.00           H
ATOM   2537 HG23 VAL A 160      44.620  65.700  46.690  1.00  0.00           H
ATOM   2538  C   VAL A 160      46.910  63.710  45.320  1.00  0.00           C
ATOM   2539  O   VAL A 160      46.040  63.850  44.450  1.00  0.00           O
ATOM   2540  N   HSD A 161      48.170  63.390  45.010  1.00  0.00           N
ATOM   2541  HN  HSD A 161      48.820  63.270  45.760  1.00  0.00           H
ATOM   2542  CA  HSD A 161      48.640  63.230  43.600  1.00  0.00           C
ATOM   2543  HA  HSD A 161      48.440  64.090  42.980  1.00  0.00           H
ATOM   2544  CB  HSD A 161      50.210  62.990  43.570  1.00  0.00           C
ATOM   2545  HB1 HSD A 161      50.740  63.850  44.000  1.00  0.00           H
ATOM   2546  HB2 HSD A 161      50.490  62.920  42.510  1.00  0.00           H
ATOM   2547  ND1 HSD A 161      50.930  61.660  45.570  1.00  0.00           N
ATOM   2548  HD1 HSD A 161      50.990  62.330  46.290  1.00  0.00           H
ATOM   2549  CG  HSD A 161      50.680  61.820  44.270  1.00  0.00           C
ATOM   2550  CE1 HSD A 161      51.220  60.350  45.730  1.00  0.00           C
ATOM   2551  HE1 HSD A 161      51.530  59.740  46.580  1.00  0.00           H
ATOM   2552  NE2 HSD A 161      51.180  59.680  44.600  1.00  0.00           N
ATOM   2553  CD2 HSD A 161      50.830  60.650  43.650  1.00  0.00           C
ATOM   2554  HD2 HSD A 161      50.770  60.310  42.620  1.00  0.00           H
ATOM   2555  C   HSD A 161      47.930  62.040  42.830  1.00  0.00           C
ATOM   2556  O   HSD A 161      47.690  62.230  41.650  1.00  0.00           O
ATOM   2557  N   LEU A 162      47.470  61.040  43.620  1.00  0.00           N
ATOM   2558  HN  LEU A 162      47.760  60.880  44.560  1.00  0.00           H
ATOM   2559  CA  LEU A 162      46.700  59.910  43.140  1.00  0.00           C
ATOM   2560  HA  LEU A 162      47.260  59.370  42.400  1.00  0.00           H
ATOM   2561  CB  LEU A 162      46.540  58.850  44.260  1.00  0.00           C
ATOM   2562  HB1 LEU A 162      45.990  58.000  43.800  1.00  0.00           H
ATOM   2563  HB2 LEU A 162      45.920  59.260  45.100  1.00  0.00           H
ATOM   2564  CG  LEU A 162      47.760  58.310  44.900  1.00  0.00           C
ATOM   2565  HG  LEU A 162      48.320  59.190  45.270  1.00  0.00           H
ATOM   2566  CD1 LEU A 162      47.430  57.420  46.050  1.00  0.00           C
ATOM   2567 HD11 LEU A 162      46.790  57.990  46.760  1.00  0.00           H
ATOM   2568 HD12 LEU A 162      48.410  57.260  46.540  1.00  0.00           H
ATOM   2569 HD13 LEU A 162      46.940  56.450  45.780  1.00  0.00           H
ATOM   2570  CD2 LEU A 162      48.610  57.550  43.930  1.00  0.00           C
ATOM   2571 HD21 LEU A 162      48.930  58.210  43.110  1.00  0.00           H
ATOM   2572 HD22 LEU A 162      48.080  56.670  43.520  1.00  0.00           H
ATOM   2573 HD23 LEU A 162      49.580  57.240  44.390  1.00  0.00           H
ATOM   2574  C   LEU A 162      45.280  60.290  42.700  1.00  0.00           C
ATOM   2575  O   LEU A 162      44.550  59.480  42.180  1.00  0.00           O
ATOM   2576  N   LEU A 163      44.770  61.560  42.960  1.00  0.00           N
ATOM   2577  HN  LEU A 163      45.130  62.230  43.600  1.00  0.00           H
ATOM   2578  CA  LEU A 163      43.470  61.870  42.470  1.00  0.00           C
ATOM   2579  HA  LEU A 163      42.830  61.000  42.460  1.00  0.00           H
ATOM   2580  CB  LEU A 163      42.860  63.120  43.200  1.00  0.00           C
ATOM   2581  HB1 LEU A 163      42.000  63.610  42.700  1.00  0.00           H
ATOM   2582  HB2 LEU A 163      43.590  63.950  43.200  1.00  0.00           H
ATOM   2583  CG  LEU A 163      42.560  62.790  44.670  1.00  0.00           C
ATOM   2584  HG  LEU A 163      43.150  61.920  45.060  1.00  0.00           H
ATOM   2585  CD1 LEU A 163      42.860  63.950  45.590  1.00  0.00           C
ATOM   2586 HD11 LEU A 163      42.210  64.840  45.410  1.00  0.00           H
ATOM   2587 HD12 LEU A 163      43.890  64.320  45.420  1.00  0.00           H
ATOM   2588 HD13 LEU A 163      42.850  63.540  46.620  1.00  0.00           H
ATOM   2589  CD2 LEU A 163      41.060  62.490  44.800  1.00  0.00           C
ATOM   2590 HD21 LEU A 163      40.440  63.400  44.650  1.00  0.00           H
ATOM   2591 HD22 LEU A 163      40.830  61.990  45.760  1.00  0.00           H
ATOM   2592 HD23 LEU A 163      40.830  61.930  43.870  1.00  0.00           H
ATOM   2593  C   LEU A 163      43.510  62.240  41.010  1.00  0.00           C
ATOM   2594  O   LEU A 163      42.550  62.220  40.250  1.00  0.00           O
ATOM   2595  N   LYS A 164      44.690  62.620  40.490  1.00  0.00           N
ATOM   2596  HN  LYS A 164      45.510  62.640  41.050  1.00  0.00           H
ATOM   2597  CA  LYS A 164      44.900  63.340  39.210  1.00  0.00           C
ATOM   2598  HA  LYS A 164      44.030  63.940  38.970  1.00  0.00           H
ATOM   2599  CB  LYS A 164      46.050  64.290  39.410  1.00  0.00           C
ATOM   2600  HB1 LYS A 164      46.160  65.080  38.630  1.00  0.00           H
ATOM   2601  HB2 LYS A 164      47.010  63.750  39.390  1.00  0.00           H
ATOM   2602  CG  LYS A 164      45.990  65.120  40.750  1.00  0.00           C
ATOM   2603  HG1 LYS A 164      46.890  65.770  40.800  1.00  0.00           H
ATOM   2604  HG2 LYS A 164      46.040  64.330  41.520  1.00  0.00           H
ATOM   2605  CD  LYS A 164      44.680  65.930  40.900  1.00  0.00           C
ATOM   2606  HD1 LYS A 164      44.350  65.870  41.950  1.00  0.00           H
ATOM   2607  HD2 LYS A 164      43.830  65.550  40.290  1.00  0.00           H
ATOM   2608  CE  LYS A 164      44.730  67.460  40.630  1.00  0.00           C
ATOM   2609  HE1 LYS A 164      45.360  67.970  41.390  1.00  0.00           H
ATOM   2610  HE2 LYS A 164      43.690  67.830  40.730  1.00  0.00           H
ATOM   2611  NZ  LYS A 164      45.210  67.710  39.260  1.00  0.00           N
ATOM   2612  HZ1 LYS A 164      44.670  67.020  38.720  1.00  0.00           H
ATOM   2613  HZ2 LYS A 164      46.240  67.600  39.230  1.00  0.00           H
ATOM   2614  HZ3 LYS A 164      45.130  68.710  38.970  1.00  0.00           H
ATOM   2615  C   LYS A 164      45.230  62.340  38.150  1.00  0.00           C
ATOM   2616  O   LYS A 164      45.170  62.600  36.980  1.00  0.00           O
ATOM   2617  N   LYS A 165      45.510  61.100  38.550  1.00  0.00           N
ATOM   2618  HN  LYS A 165      45.360  60.850  39.510  1.00  0.00           H
ATOM   2619  CA  LYS A 165      45.980  60.110  37.640  1.00  0.00           C
ATOM   2620  HA  LYS A 165      46.740  60.620  37.070  1.00  0.00           H
ATOM   2621  CB  LYS A 165      46.660  58.960  38.510  1.00  0.00           C
ATOM   2622  HB1 LYS A 165      47.040  58.280  37.720  1.00  0.00           H
ATOM   2623  HB2 LYS A 165      45.820  58.660  39.160  1.00  0.00           H
ATOM   2624  CG  LYS A 165      47.810  59.400  39.370  1.00  0.00           C
ATOM   2625  HG1 LYS A 165      48.310  58.470  39.700  1.00  0.00           H
ATOM   2626  HG2 LYS A 165      47.430  59.990  40.230  1.00  0.00           H
ATOM   2627  CD  LYS A 165      48.950  60.360  38.770  1.00  0.00           C
ATOM   2628  HD1 LYS A 165      49.610  60.610  39.620  1.00  0.00           H
ATOM   2629  HD2 LYS A 165      48.330  61.260  38.540  1.00  0.00           H
ATOM   2630  CE  LYS A 165      49.640  59.690  37.530  1.00  0.00           C
ATOM   2631  HE1 LYS A 165      50.230  60.420  36.960  1.00  0.00           H
ATOM   2632  HE2 LYS A 165      48.850  59.320  36.840  1.00  0.00           H
ATOM   2633  NZ  LYS A 165      50.540  58.540  37.930  1.00  0.00           N
ATOM   2634  HZ1 LYS A 165      49.990  57.720  38.250  1.00  0.00           H
ATOM   2635  HZ2 LYS A 165      51.220  58.900  38.610  1.00  0.00           H
ATOM   2636  HZ3 LYS A 165      51.140  58.180  37.150  1.00  0.00           H
ATOM   2637  C   LYS A 165      45.020  59.520  36.610  1.00  0.00           C
ATOM   2638  O   LYS A 165      43.940  59.100  37.020  1.00  0.00           O
ATOM   2639  N   LYS A 166      45.360  59.560  35.280  1.00  0.00           N
ATOM   2640  HN  LYS A 166      46.200  59.960  34.930  1.00  0.00           H
ATOM   2641  CA  LYS A 166      44.620  58.920  34.230  1.00  0.00           C
ATOM   2642  HA  LYS A 166      43.580  59.090  34.460  1.00  0.00           H
ATOM   2643  CB  LYS A 166      45.000  59.570  32.840  1.00  0.00           C
ATOM   2644  HB1 LYS A 166      44.250  59.150  32.140  1.00  0.00           H
ATOM   2645  HB2 LYS A 166      46.040  59.350  32.490  1.00  0.00           H
ATOM   2646  CG  LYS A 166      44.940  61.100  32.750  1.00  0.00           C
ATOM   2647  HG1 LYS A 166      45.130  61.450  31.710  1.00  0.00           H
ATOM   2648  HG2 LYS A 166      45.800  61.450  33.360  1.00  0.00           H
ATOM   2649  CD  LYS A 166      43.640  61.760  33.320  1.00  0.00           C
ATOM   2650  HD1 LYS A 166      43.440  61.240  34.280  1.00  0.00           H
ATOM   2651  HD2 LYS A 166      42.860  61.470  32.590  1.00  0.00           H
ATOM   2652  CE  LYS A 166      43.580  63.240  33.620  1.00  0.00           C
ATOM   2653  HE1 LYS A 166      42.660  63.630  34.120  1.00  0.00           H
ATOM   2654  HE2 LYS A 166      43.700  63.740  32.620  1.00  0.00           H
ATOM   2655  NZ  LYS A 166      44.730  63.600  34.410  1.00  0.00           N
ATOM   2656  HZ1 LYS A 166      44.800  64.640  34.430  1.00  0.00           H
ATOM   2657  HZ2 LYS A 166      45.560  63.290  33.860  1.00  0.00           H
ATOM   2658  HZ3 LYS A 166      44.850  63.230  35.370  1.00  0.00           H
ATOM   2659  C   LYS A 166      44.980  57.500  34.150  1.00  0.00           C
ATOM   2660  O   LYS A 166      46.110  57.100  34.320  1.00  0.00           O
ATOM   2661  N   MET A 167      44.010  56.640  33.910  1.00  0.00           N
ATOM   2662  HN  MET A 167      43.210  57.100  33.550  1.00  0.00           H
ATOM   2663  CA  MET A 167      44.000  55.200  33.810  1.00  0.00           C
ATOM   2664  HA  MET A 167      45.040  54.950  33.680  1.00  0.00           H
ATOM   2665  CB  MET A 167      43.340  54.420  34.960  1.00  0.00           C
ATOM   2666  HB1 MET A 167      43.320  53.330  34.740  1.00  0.00           H
ATOM   2667  HB2 MET A 167      42.270  54.680  35.140  1.00  0.00           H
ATOM   2668  CG  MET A 167      43.860  54.650  36.390  1.00  0.00           C
ATOM   2669  HG1 MET A 167      43.000  54.610  37.090  1.00  0.00           H
ATOM   2670  HG2 MET A 167      44.300  55.660  36.480  1.00  0.00           H
ATOM   2671  SD  MET A 167      45.070  53.350  36.880  1.00  0.00           S
ATOM   2672  CE  MET A 167      46.500  53.990  35.890  1.00  0.00           C
ATOM   2673  HE1 MET A 167      46.460  53.680  34.830  1.00  0.00           H
ATOM   2674  HE2 MET A 167      47.440  53.640  36.370  1.00  0.00           H
ATOM   2675  HE3 MET A 167      46.340  55.080  35.850  1.00  0.00           H
ATOM   2676  C   MET A 167      43.230  54.800  32.590  1.00  0.00           C
ATOM   2677  O   MET A 167      42.220  55.470  32.340  1.00  0.00           O
ATOM   2678  N   PRO A 168      43.720  53.950  31.690  1.00  0.00           N
ATOM   2679  CD  PRO A 168      45.080  53.440  31.690  1.00  0.00           C
ATOM   2680  HD1 PRO A 168      45.210  52.730  32.530  1.00  0.00           H
ATOM   2681  HD2 PRO A 168      45.780  54.290  31.850  1.00  0.00           H
ATOM   2682  CA  PRO A 168      43.090  53.580  30.420  1.00  0.00           C
ATOM   2683  HA  PRO A 168      43.250  54.310  29.640  1.00  0.00           H
ATOM   2684  CB  PRO A 168      43.890  52.340  30.030  1.00  0.00           C
ATOM   2685  HB1 PRO A 168      43.710  52.080  28.970  1.00  0.00           H
ATOM   2686  HB2 PRO A 168      43.630  51.430  30.610  1.00  0.00           H
ATOM   2687  CG  PRO A 168      45.320  52.750  30.340  1.00  0.00           C
ATOM   2688  HG1 PRO A 168      46.120  52.000  30.460  1.00  0.00           H
ATOM   2689  HG2 PRO A 168      45.650  53.450  29.530  1.00  0.00           H
ATOM   2690  C   PRO A 168      41.580  53.510  30.320  1.00  0.00           C
ATOM   2691  O   PRO A 168      41.020  52.600  30.910  1.00  0.00           O
ATOM   2692  N   ILE A 169      40.850  54.410  29.590  1.00  0.00           N
ATOM   2693  HN  ILE A 169      41.350  55.220  29.290  1.00  0.00           H
ATOM   2694  CA  ILE A 169      39.350  54.500  29.330  1.00  0.00           C
ATOM   2695  HA  ILE A 169      38.880  53.810  30.010  1.00  0.00           H
ATOM   2696  CB  ILE A 169      38.940  56.010  29.430  1.00  0.00           C
ATOM   2697  HB  ILE A 169      39.330  56.570  28.550  1.00  0.00           H
ATOM   2698  CG2 ILE A 169      37.400  56.060  29.330  1.00  0.00           C
ATOM   2699 HG21 ILE A 169      36.950  55.740  28.360  1.00  0.00           H
ATOM   2700 HG22 ILE A 169      37.100  57.120  29.420  1.00  0.00           H
ATOM   2701 HG23 ILE A 169      37.020  55.510  30.220  1.00  0.00           H
ATOM   2702  CG1 ILE A 169      39.420  56.690  30.710  1.00  0.00           C
ATOM   2703 HG11 ILE A 169      38.990  57.720  30.790  1.00  0.00           H
ATOM   2704 HG12 ILE A 169      40.530  56.670  30.820  1.00  0.00           H
ATOM   2705  CD  ILE A 169      38.960  56.070  32.060  1.00  0.00           C
ATOM   2706  HD1 ILE A 169      39.380  56.630  32.930  1.00  0.00           H
ATOM   2707  HD2 ILE A 169      39.080  54.970  32.170  1.00  0.00           H
ATOM   2708  HD3 ILE A 169      37.850  56.060  32.050  1.00  0.00           H
ATOM   2709  C   ILE A 169      39.240  53.940  27.970  1.00  0.00           C
ATOM   2710  O   ILE A 169      39.910  54.450  27.070  1.00  0.00           O
ATOM   2711  N   GLN A 170      38.590  52.780  27.800  1.00  0.00           N
ATOM   2712  HN  GLN A 170      38.140  52.400  28.600  1.00  0.00           H
ATOM   2713  CA  GLN A 170      38.670  51.810  26.680  1.00  0.00           C
ATOM   2714  HA  GLN A 170      39.390  52.130  25.950  1.00  0.00           H
ATOM   2715  CB  GLN A 170      39.170  50.430  27.130  1.00  0.00           C
ATOM   2716  HB1 GLN A 170      39.350  49.810  26.230  1.00  0.00           H
ATOM   2717  HB2 GLN A 170      38.380  50.020  27.790  1.00  0.00           H
ATOM   2718  CG  GLN A 170      40.520  50.340  27.950  1.00  0.00           C
ATOM   2719  HG1 GLN A 170      40.610  49.270  28.240  1.00  0.00           H
ATOM   2720  HG2 GLN A 170      40.550  50.950  28.880  1.00  0.00           H
ATOM   2721  CD  GLN A 170      41.660  50.740  27.020  1.00  0.00           C
ATOM   2722  OE1 GLN A 170      42.230  49.890  26.260  1.00  0.00           O
ATOM   2723  NE2 GLN A 170      42.150  51.960  27.090  1.00  0.00           N
ATOM   2724 HE21 GLN A 170      41.770  52.730  27.610  1.00  0.00           H
ATOM   2725 HE22 GLN A 170      42.970  52.070  26.520  1.00  0.00           H
ATOM   2726  C   GLN A 170      37.400  51.810  25.880  1.00  0.00           C
ATOM   2727  O   GLN A 170      36.380  51.320  26.300  1.00  0.00           O
ATOM   2728  N   ASN A 171      37.340  52.450  24.610  1.00  0.00           N
ATOM   2729  HN  ASN A 171      38.080  52.860  24.090  1.00  0.00           H
ATOM   2730  CA  ASN A 171      36.090  52.490  23.830  1.00  0.00           C
ATOM   2731  HA  ASN A 171      35.360  53.000  24.460  1.00  0.00           H
ATOM   2732  CB  ASN A 171      36.130  53.280  22.510  1.00  0.00           C
ATOM   2733  HB1 ASN A 171      35.120  53.180  22.050  1.00  0.00           H
ATOM   2734  HB2 ASN A 171      36.820  52.850  21.750  1.00  0.00           H
ATOM   2735  CG  ASN A 171      36.220  54.700  22.680  1.00  0.00           C
ATOM   2736  OD1 ASN A 171      36.220  55.260  23.740  1.00  0.00           O
ATOM   2737  ND2 ASN A 171      36.230  55.480  21.540  1.00  0.00           N
ATOM   2738 HD21 ASN A 171      36.330  56.460  21.660  1.00  0.00           H
ATOM   2739 HD22 ASN A 171      36.190  54.990  20.660  1.00  0.00           H
ATOM   2740  C   ASN A 171      35.440  51.160  23.530  1.00  0.00           C
ATOM   2741  O   ASN A 171      34.260  50.930  23.740  1.00  0.00           O
ATOM   2742  N   GLY A 172      36.270  50.200  23.050  1.00  0.00           N
ATOM   2743  HN  GLY A 172      37.240  50.430  22.900  1.00  0.00           H
ATOM   2744  CA  GLY A 172      35.770  48.860  22.830  1.00  0.00           C
ATOM   2745  HA1 GLY A 172      36.210  48.410  21.950  1.00  0.00           H
ATOM   2746  HA2 GLY A 172      34.730  48.830  22.540  1.00  0.00           H
ATOM   2747  C   GLY A 172      36.020  47.890  24.000  1.00  0.00           C
ATOM   2748  O   GLY A 172      35.130  47.130  24.370  1.00  0.00           O
ATOM   2749  N   GLY A 173      37.180  47.920  24.680  1.00  0.00           N
ATOM   2750  HN  GLY A 173      37.950  48.490  24.430  1.00  0.00           H
ATOM   2751  CA  GLY A 173      37.540  47.010  25.800  1.00  0.00           C
ATOM   2752  HA1 GLY A 173      38.610  47.010  25.920  1.00  0.00           H
ATOM   2753  HA2 GLY A 173      37.170  46.070  25.440  1.00  0.00           H
ATOM   2754  C   GLY A 173      36.780  47.330  27.100  1.00  0.00           C
ATOM   2755  O   GLY A 173      35.610  47.730  27.060  1.00  0.00           O
ATOM   2756  N   ALA A 174      37.390  47.210  28.280  1.00  0.00           N
ATOM   2757  HN  ALA A 174      38.210  46.630  28.210  1.00  0.00           H
ATOM   2758  CA  ALA A 174      36.860  47.640  29.530  1.00  0.00           C
ATOM   2759  HA  ALA A 174      35.950  48.150  29.280  1.00  0.00           H
ATOM   2760  CB  ALA A 174      36.650  46.400  30.350  1.00  0.00           C
ATOM   2761  HB1 ALA A 174      36.350  46.650  31.390  1.00  0.00           H
ATOM   2762  HB2 ALA A 174      37.510  45.720  30.450  1.00  0.00           H
ATOM   2763  HB3 ALA A 174      35.800  45.790  29.960  1.00  0.00           H
ATOM   2764  C   ALA A 174      37.930  48.500  30.270  1.00  0.00           C
ATOM   2765  O   ALA A 174      39.090  48.470  29.970  1.00  0.00           O
ATOM   2766  N   ASN A 175      37.490  49.380  31.190  1.00  0.00           N
ATOM   2767  HN  ASN A 175      36.510  49.520  31.240  1.00  0.00           H
ATOM   2768  CA  ASN A 175      38.340  50.370  31.780  1.00  0.00           C
ATOM   2769  HA  ASN A 175      38.920  50.690  30.930  1.00  0.00           H
ATOM   2770  CB  ASN A 175      37.580  51.600  32.360  1.00  0.00           C
ATOM   2771  HB1 ASN A 175      38.300  52.260  32.880  1.00  0.00           H
ATOM   2772  HB2 ASN A 175      36.800  51.310  33.100  1.00  0.00           H
ATOM   2773  CG  ASN A 175      36.850  52.270  31.160  1.00  0.00           C
ATOM   2774  OD1 ASN A 175      36.880  51.930  29.940  1.00  0.00           O
ATOM   2775  ND2 ASN A 175      36.100  53.330  31.510  1.00  0.00           N
ATOM   2776 HD21 ASN A 175      35.500  53.760  30.830  1.00  0.00           H
ATOM   2777 HD22 ASN A 175      36.170  53.660  32.450  1.00  0.00           H
ATOM   2778  C   ASN A 175      39.320  49.800  32.840  1.00  0.00           C
ATOM   2779  O   ASN A 175      38.990  48.910  33.630  1.00  0.00           O
ATOM   2780  N   LEU A 176      40.600  50.310  32.980  1.00  0.00           N
ATOM   2781  HN  LEU A 176      41.060  50.930  32.350  1.00  0.00           H
ATOM   2782  CA  LEU A 176      41.540  49.780  33.900  1.00  0.00           C
ATOM   2783  HA  LEU A 176      41.300  48.780  34.240  1.00  0.00           H
ATOM   2784  CB  LEU A 176      42.930  50.000  33.240  1.00  0.00           C
ATOM   2785  HB1 LEU A 176      43.020  50.970  32.720  1.00  0.00           H
ATOM   2786  HB2 LEU A 176      43.070  49.280  32.400  1.00  0.00           H
ATOM   2787  CG  LEU A 176      44.190  49.670  34.100  1.00  0.00           C
ATOM   2788  HG  LEU A 176      44.130  50.070  35.140  1.00  0.00           H
ATOM   2789  CD1 LEU A 176      44.320  48.070  34.160  1.00  0.00           C
ATOM   2790 HD11 LEU A 176      43.330  47.690  34.490  1.00  0.00           H
ATOM   2791 HD12 LEU A 176      45.120  47.650  34.810  1.00  0.00           H
ATOM   2792 HD13 LEU A 176      44.580  47.660  33.160  1.00  0.00           H
ATOM   2793  CD2 LEU A 176      45.320  50.350  33.420  1.00  0.00           C
ATOM   2794 HD21 LEU A 176      45.190  50.350  32.320  1.00  0.00           H
ATOM   2795 HD22 LEU A 176      46.300  49.900  33.710  1.00  0.00           H
ATOM   2796 HD23 LEU A 176      45.350  51.410  33.750  1.00  0.00           H
ATOM   2797  C   LEU A 176      41.490  50.680  35.130  1.00  0.00           C
ATOM   2798  O   LEU A 176      41.380  51.940  35.070  1.00  0.00           O
ATOM   2799  N   CYS A 177      41.540  50.070  36.280  1.00  0.00           N
ATOM   2800  HN  CYS A 177      41.730  49.100  36.280  1.00  0.00           H
ATOM   2801  CA  CYS A 177      41.770  50.680  37.530  1.00  0.00           C
ATOM   2802  HA  CYS A 177      42.210  51.670  37.480  1.00  0.00           H
ATOM   2803  CB  CYS A 177      40.420  50.990  38.350  1.00  0.00           C
ATOM   2804  HB1 CYS A 177      39.810  50.060  38.400  1.00  0.00           H
ATOM   2805  HB2 CYS A 177      39.770  51.410  37.560  1.00  0.00           H
ATOM   2806  SG  CYS A 177      40.540  51.990  39.820  1.00  0.00           S
ATOM   2807  C   CYS A 177      42.680  49.760  38.380  1.00  0.00           C
ATOM   2808  O   CYS A 177      42.230  48.730  38.800  1.00  0.00           O
ATOM   2809  N   SER A 178      43.980  50.120  38.690  1.00  0.00           N
ATOM   2810  HN  SER A 178      44.340  51.040  38.540  1.00  0.00           H
ATOM   2811  CA  SER A 178      44.780  49.380  39.530  1.00  0.00           C
ATOM   2812  HA  SER A 178      44.140  48.890  40.250  1.00  0.00           H
ATOM   2813  CB  SER A 178      45.550  48.270  38.800  1.00  0.00           C
ATOM   2814  HB1 SER A 178      46.260  48.740  38.100  1.00  0.00           H
ATOM   2815  HB2 SER A 178      44.870  47.610  38.200  1.00  0.00           H
ATOM   2816  OG  SER A 178      46.200  47.390  39.760  1.00  0.00           O
ATOM   2817  HG1 SER A 178      45.510  46.900  40.210  1.00  0.00           H
ATOM   2818  C   SER A 178      45.760  50.340  40.080  1.00  0.00           C
ATOM   2819  O   SER A 178      46.240  51.330  39.540  1.00  0.00           O
ATOM   2820  N   SER A 179      46.330  50.090  41.310  1.00  0.00           N
ATOM   2821  HN  SER A 179      45.970  49.290  41.790  1.00  0.00           H
ATOM   2822  CA  SER A 179      47.280  51.010  41.960  1.00  0.00           C
ATOM   2823  HA  SER A 179      47.070  52.020  41.650  1.00  0.00           H
ATOM   2824  CB  SER A 179      47.230  50.870  43.500  1.00  0.00           C
ATOM   2825  HB1 SER A 179      47.960  51.600  43.900  1.00  0.00           H
ATOM   2826  HB2 SER A 179      47.510  49.810  43.660  1.00  0.00           H
ATOM   2827  OG  SER A 179      45.900  51.040  43.990  1.00  0.00           O
ATOM   2828  HG1 SER A 179      45.830  51.770  44.620  1.00  0.00           H
ATOM   2829  C   SER A 179      48.710  50.900  41.410  1.00  0.00           C
ATOM   2830  O   SER A 179      49.460  51.830  41.410  1.00  0.00           O
ATOM   2831  N   PHE A 180      49.040  49.830  40.700  1.00  0.00           N
ATOM   2832  HN  PHE A 180      48.340  49.120  40.580  1.00  0.00           H
ATOM   2833  CA  PHE A 180      50.420  49.550  40.340  1.00  0.00           C
ATOM   2834  HA  PHE A 180      50.970  50.430  40.100  1.00  0.00           H
ATOM   2835  CB  PHE A 180      51.110  48.880  41.570  1.00  0.00           C
ATOM   2836  HB1 PHE A 180      52.190  48.610  41.460  1.00  0.00           H
ATOM   2837  HB2 PHE A 180      50.520  47.970  41.820  1.00  0.00           H
ATOM   2838  CG  PHE A 180      51.130  49.700  42.850  1.00  0.00           C
ATOM   2839  CD1 PHE A 180      50.700  49.090  44.070  1.00  0.00           C
ATOM   2840  HD1 PHE A 180      50.120  48.180  44.010  1.00  0.00           H
ATOM   2841  CE1 PHE A 180      50.830  49.760  45.220  1.00  0.00           C
ATOM   2842  HE1 PHE A 180      50.430  49.310  46.120  1.00  0.00           H
ATOM   2843  CZ  PHE A 180      51.510  51.010  45.250  1.00  0.00           C
ATOM   2844  HZ  PHE A 180      51.670  51.490  46.200  1.00  0.00           H
ATOM   2845  CD2 PHE A 180      51.830  50.880  42.900  1.00  0.00           C
ATOM   2846  HD2 PHE A 180      52.200  51.460  42.070  1.00  0.00           H
ATOM   2847  CE2 PHE A 180      52.010  51.620  44.090  1.00  0.00           C
ATOM   2848  HE2 PHE A 180      52.410  52.620  44.060  1.00  0.00           H
ATOM   2849  C   PHE A 180      50.520  48.630  39.160  1.00  0.00           C
ATOM   2850  O   PHE A 180      49.590  47.910  38.830  1.00  0.00           O
ATOM   2851  N   SER A 181      51.700  48.520  38.550  1.00  0.00           N
ATOM   2852  HN  SER A 181      52.420  49.190  38.770  1.00  0.00           H
ATOM   2853  CA  SER A 181      51.950  47.630  37.420  1.00  0.00           C
ATOM   2854  HA  SER A 181      51.640  46.620  37.630  1.00  0.00           H
ATOM   2855  CB  SER A 181      51.250  48.060  36.120  1.00  0.00           C
ATOM   2856  HB1 SER A 181      50.200  47.760  36.250  1.00  0.00           H
ATOM   2857  HB2 SER A 181      51.600  47.470  35.250  1.00  0.00           H
ATOM   2858  OG  SER A 181      51.270  49.510  35.930  1.00  0.00           O
ATOM   2859  HG1 SER A 181      50.660  49.930  36.540  1.00  0.00           H
ATOM   2860  C   SER A 181      53.450  47.630  37.140  1.00  0.00           C
ATOM   2861  O   SER A 181      54.020  48.630  37.540  1.00  0.00           O
ATOM   2862  N   ILE A 182      54.170  46.570  36.690  1.00  0.00           N
ATOM   2863  HN  ILE A 182      53.640  45.790  36.390  1.00  0.00           H
ATOM   2864  CA  ILE A 182      55.590  46.690  36.440  1.00  0.00           C
ATOM   2865  HA  ILE A 182      56.040  47.420  37.100  1.00  0.00           H
ATOM   2866  CB  ILE A 182      56.260  45.380  36.750  1.00  0.00           C
ATOM   2867  HB  ILE A 182      55.940  45.100  37.770  1.00  0.00           H
ATOM   2868  CG2 ILE A 182      55.960  44.300  35.680  1.00  0.00           C
ATOM   2869 HG21 ILE A 182      56.270  43.280  35.990  1.00  0.00           H
ATOM   2870 HG22 ILE A 182      56.490  44.550  34.740  1.00  0.00           H
ATOM   2871 HG23 ILE A 182      54.870  44.340  35.420  1.00  0.00           H
ATOM   2872  CG1 ILE A 182      57.790  45.680  36.820  1.00  0.00           C
ATOM   2873 HG11 ILE A 182      58.060  46.750  36.940  1.00  0.00           H
ATOM   2874 HG12 ILE A 182      58.310  45.400  35.870  1.00  0.00           H
ATOM   2875  CD  ILE A 182      58.470  45.040  38.080  1.00  0.00           C
ATOM   2876  HD1 ILE A 182      58.400  43.930  38.050  1.00  0.00           H
ATOM   2877  HD2 ILE A 182      57.890  45.460  38.920  1.00  0.00           H
ATOM   2878  HD3 ILE A 182      59.500  45.460  38.190  1.00  0.00           H
ATOM   2879  C   ILE A 182      55.800  47.220  35.050  1.00  0.00           C
ATOM   2880  O   ILE A 182      55.200  46.820  34.100  1.00  0.00           O
ATOM   2881  N   CYS A 183      56.760  48.210  34.910  1.00  0.00           N
ATOM   2882  HN  CYS A 183      57.290  48.470  35.720  1.00  0.00           H
ATOM   2883  CA  CYS A 183      57.040  48.960  33.700  1.00  0.00           C
ATOM   2884  HA  CYS A 183      56.540  48.530  32.840  1.00  0.00           H
ATOM   2885  CB  CYS A 183      56.620  50.480  33.900  1.00  0.00           C
ATOM   2886  HB1 CYS A 183      56.600  50.960  32.910  1.00  0.00           H
ATOM   2887  HB2 CYS A 183      57.350  51.000  34.560  1.00  0.00           H
ATOM   2888  SG  CYS A 183      54.900  50.860  34.500  1.00  0.00           S
ATOM   2889  C   CYS A 183      58.590  48.980  33.420  1.00  0.00           C
ATOM   2890  O   CYS A 183      59.430  48.770  34.300  1.00  0.00           O
ATOM   2891  N   HSD A 184      59.060  49.240  32.180  1.00  0.00           N
ATOM   2892  HN  HSD A 184      58.370  49.180  31.450  1.00  0.00           H
ATOM   2893  CA  HSD A 184      60.430  49.450  31.750  1.00  0.00           C
ATOM   2894  HA  HSD A 184      60.930  48.550  32.060  1.00  0.00           H
ATOM   2895  CB  HSD A 184      60.550  49.690  30.140  1.00  0.00           C
ATOM   2896  HB1 HSD A 184      60.060  48.830  29.630  1.00  0.00           H
ATOM   2897  HB2 HSD A 184      61.630  49.650  29.890  1.00  0.00           H
ATOM   2898  ND1 HSD A 184      60.180  51.650  28.530  1.00  0.00           N
ATOM   2899  HD1 HSD A 184      60.700  51.270  27.770  1.00  0.00           H
ATOM   2900  CG  HSD A 184      59.920  51.040  29.730  1.00  0.00           C
ATOM   2901  CE1 HSD A 184      59.380  52.750  28.450  1.00  0.00           C
ATOM   2902  HE1 HSD A 184      59.320  53.200  27.460  1.00  0.00           H
ATOM   2903  NE2 HSD A 184      58.710  52.980  29.540  1.00  0.00           N
ATOM   2904  CD2 HSD A 184      59.060  51.870  30.320  1.00  0.00           C
ATOM   2905  HD2 HSD A 184      58.600  51.690  31.290  1.00  0.00           H
ATOM   2906  C   HSD A 184      61.130  50.680  32.370  1.00  0.00           C
ATOM   2907  O   HSD A 184      60.440  51.630  32.780  1.00  0.00           O
ATOM   2908  N   THR A 185      62.450  50.600  32.630  1.00  0.00           N
ATOM   2909  HN  THR A 185      62.910  49.730  32.490  1.00  0.00           H
ATOM   2910  CA  THR A 185      63.180  51.680  33.300  1.00  0.00           C
ATOM   2911  HA  THR A 185      64.200  51.390  33.540  1.00  0.00           H
ATOM   2912  CB  THR A 185      63.480  52.880  32.440  1.00  0.00           C
ATOM   2913  HB  THR A 185      64.140  53.560  33.010  1.00  0.00           H
ATOM   2914  OG1 THR A 185      62.350  53.680  32.160  1.00  0.00           O
ATOM   2915  HG1 THR A 185      61.590  53.100  32.220  1.00  0.00           H
ATOM   2916  CG2 THR A 185      64.220  52.330  31.190  1.00  0.00           C
ATOM   2917 HG21 THR A 185      65.040  51.750  31.640  1.00  0.00           H
ATOM   2918 HG22 THR A 185      64.680  53.210  30.680  1.00  0.00           H
ATOM   2919 HG23 THR A 185      63.630  51.750  30.440  1.00  0.00           H
ATOM   2920  C   THR A 185      62.750  52.010  34.730  1.00  0.00           C
ATOM   2921  O   THR A 185      61.780  51.590  35.220  1.00  0.00           O
ATOM   2922  N   PHE A 186      63.600  52.840  35.520  1.00  0.00           N
ATOM   2923  HN  PHE A 186      64.480  53.160  35.170  1.00  0.00           H
ATOM   2924  CA  PHE A 186      63.400  53.230  36.910  1.00  0.00           C
ATOM   2925  HA  PHE A 186      63.150  52.430  37.600  1.00  0.00           H
ATOM   2926  CB  PHE A 186      64.740  53.910  37.500  1.00  0.00           C
ATOM   2927  HB1 PHE A 186      65.060  54.590  36.680  1.00  0.00           H
ATOM   2928  HB2 PHE A 186      65.480  53.120  37.700  1.00  0.00           H
ATOM   2929  CG  PHE A 186      64.550  54.740  38.780  1.00  0.00           C
ATOM   2930  CD1 PHE A 186      64.120  56.150  38.690  1.00  0.00           C
ATOM   2931  HD1 PHE A 186      63.910  56.460  37.680  1.00  0.00           H
ATOM   2932  CE1 PHE A 186      64.240  57.000  39.760  1.00  0.00           C
ATOM   2933  HE1 PHE A 186      64.070  58.060  39.710  1.00  0.00           H
ATOM   2934  CZ  PHE A 186      64.510  56.480  41.040  1.00  0.00           C
ATOM   2935  HZ  PHE A 186      64.570  57.140  41.900  1.00  0.00           H
ATOM   2936  CD2 PHE A 186      65.110  54.360  40.020  1.00  0.00           C
ATOM   2937  HD2 PHE A 186      65.370  53.320  40.150  1.00  0.00           H
ATOM   2938  CE2 PHE A 186      65.050  55.220  41.090  1.00  0.00           C
ATOM   2939  HE2 PHE A 186      65.350  54.930  42.080  1.00  0.00           H
ATOM   2940  C   PHE A 186      62.170  54.120  37.040  1.00  0.00           C
ATOM   2941  O   PHE A 186      61.990  54.950  36.150  1.00  0.00           O
ATOM   2942  N   GLN A 187      61.390  53.910  38.110  1.00  0.00           N
ATOM   2943  HN  GLN A 187      61.650  53.220  38.780  1.00  0.00           H
ATOM   2944  CA  GLN A 187      60.250  54.720  38.500  1.00  0.00           C
ATOM   2945  HA  GLN A 187      60.040  55.420  37.710  1.00  0.00           H
ATOM   2946  CB  GLN A 187      59.020  53.740  38.690  1.00  0.00           C
ATOM   2947  HB1 GLN A 187      58.240  54.440  39.070  1.00  0.00           H
ATOM   2948  HB2 GLN A 187      59.300  53.100  39.550  1.00  0.00           H
ATOM   2949  CG  GLN A 187      58.350  53.020  37.510  1.00  0.00           C
ATOM   2950  HG1 GLN A 187      57.500  52.360  37.760  1.00  0.00           H
ATOM   2951  HG2 GLN A 187      59.170  52.340  37.240  1.00  0.00           H
ATOM   2952  CD  GLN A 187      57.930  53.910  36.290  1.00  0.00           C
ATOM   2953  OE1 GLN A 187      57.240  54.940  36.480  1.00  0.00           O
ATOM   2954  NE2 GLN A 187      58.360  53.530  35.080  1.00  0.00           N
ATOM   2955 HE21 GLN A 187      58.020  53.950  34.230  1.00  0.00           H
ATOM   2956 HE22 GLN A 187      59.120  52.900  35.050  1.00  0.00           H
ATOM   2957  C   GLN A 187      60.540  55.430  39.780  1.00  0.00           C
ATOM   2958  O   GLN A 187      61.000  54.910  40.770  1.00  0.00           O
ATOM   2959  N   TRP A 188      60.100  56.740  39.770  1.00  0.00           N
ATOM   2960  HN  TRP A 188      59.590  57.110  39.000  1.00  0.00           H
ATOM   2961  CA  TRP A 188      60.200  57.700  40.900  1.00  0.00           C
ATOM   2962  HA  TRP A 188      61.190  57.640  41.300  1.00  0.00           H
ATOM   2963  CB  TRP A 188      59.650  59.180  40.540  1.00  0.00           C
ATOM   2964  HB1 TRP A 188      58.590  59.230  40.220  1.00  0.00           H
ATOM   2965  HB2 TRP A 188      60.310  59.490  39.690  1.00  0.00           H
ATOM   2966  CG  TRP A 188      59.990  60.170  41.540  1.00  0.00           C
ATOM   2967  CD1 TRP A 188      59.020  60.860  42.140  1.00  0.00           C
ATOM   2968  HD1 TRP A 188      57.980  60.820  41.830  1.00  0.00           H
ATOM   2969  NE1 TRP A 188      59.520  61.430  43.240  1.00  0.00           N
ATOM   2970  HE1 TRP A 188      58.940  61.850  43.900  1.00  0.00           H
ATOM   2971  CE2 TRP A 188      60.840  61.140  43.430  1.00  0.00           C
ATOM   2972  CD2 TRP A 188      61.180  60.300  42.290  1.00  0.00           C
ATOM   2973  CE3 TRP A 188      62.460  59.750  42.230  1.00  0.00           C
ATOM   2974  HE3 TRP A 188      62.740  59.110  41.410  1.00  0.00           H
ATOM   2975  CZ3 TRP A 188      63.360  60.010  43.330  1.00  0.00           C
ATOM   2976  HZ3 TRP A 188      64.390  59.670  43.250  1.00  0.00           H
ATOM   2977  CZ2 TRP A 188      61.720  61.510  44.420  1.00  0.00           C
ATOM   2978  HZ2 TRP A 188      61.350  62.080  45.250  1.00  0.00           H
ATOM   2979  CH2 TRP A 188      62.920  60.780  44.380  1.00  0.00           C
ATOM   2980  HH2 TRP A 188      63.610  60.940  45.210  1.00  0.00           H
ATOM   2981  C   TRP A 188      59.320  57.290  42.050  1.00  0.00           C
ATOM   2982  O   TRP A 188      59.820  57.260  43.160  1.00  0.00           O
ATOM   2983  N   HSE A 189      58.070  56.880  41.820  1.00  0.00           N
ATOM   2984  HN  HSE A 189      57.580  56.820  40.940  1.00  0.00           H
ATOM   2985  CA  HSE A 189      57.170  56.580  42.920  1.00  0.00           C
ATOM   2986  HA  HSE A 189      57.190  57.450  43.550  1.00  0.00           H
ATOM   2987  CB  HSE A 189      55.690  56.460  42.440  1.00  0.00           C
ATOM   2988  HB1 HSE A 189      55.540  57.390  41.850  1.00  0.00           H
ATOM   2989  HB2 HSE A 189      54.950  56.340  43.260  1.00  0.00           H
ATOM   2990  ND1 HSE A 189      56.090  55.460  40.240  1.00  0.00           N
ATOM   2991  CG  HSE A 189      55.470  55.440  41.480  1.00  0.00           C
ATOM   2992  CE1 HSE A 189      55.660  54.430  39.610  1.00  0.00           C
ATOM   2993  HE1 HSE A 189      55.880  54.220  38.570  1.00  0.00           H
ATOM   2994  NE2 HSE A 189      54.870  53.690  40.370  1.00  0.00           N
ATOM   2995  HE2 HSE A 189      54.500  52.790  40.140  1.00  0.00           H
ATOM   2996  CD2 HSE A 189      54.720  54.310  41.590  1.00  0.00           C
ATOM   2997  HD2 HSE A 189      54.100  53.920  42.400  1.00  0.00           H
ATOM   2998  C   HSE A 189      57.710  55.420  43.820  1.00  0.00           C
ATOM   2999  O   HSE A 189      57.650  55.430  45.020  1.00  0.00           O
ATOM   3000  N   GLU A 190      58.290  54.430  43.160  1.00  0.00           N
ATOM   3001  HN  GLU A 190      58.420  54.400  42.180  1.00  0.00           H
ATOM   3002  CA  GLU A 190      58.960  53.270  43.750  1.00  0.00           C
ATOM   3003  HA  GLU A 190      58.250  52.950  44.500  1.00  0.00           H
ATOM   3004  CB  GLU A 190      59.160  52.040  42.750  1.00  0.00           C
ATOM   3005  HB1 GLU A 190      59.400  51.110  43.300  1.00  0.00           H
ATOM   3006  HB2 GLU A 190      59.890  52.410  42.000  1.00  0.00           H
ATOM   3007  CG  GLU A 190      57.800  51.640  42.090  1.00  0.00           C
ATOM   3008  HG1 GLU A 190      57.240  52.560  41.760  1.00  0.00           H
ATOM   3009  HG2 GLU A 190      57.140  51.020  42.730  1.00  0.00           H
ATOM   3010  CD  GLU A 190      58.020  50.670  40.890  1.00  0.00           C
ATOM   3011  OE1 GLU A 190      56.980  50.430  40.160  1.00  0.00           O
ATOM   3012  OE2 GLU A 190      59.140  50.250  40.470  1.00  0.00           O
ATOM   3013  C   GLU A 190      60.260  53.600  44.420  1.00  0.00           C
ATOM   3014  O   GLU A 190      60.730  52.910  45.270  1.00  0.00           O
ATOM   3015  N   ALA A 191      60.970  54.680  44.040  1.00  0.00           N
ATOM   3016  HN  ALA A 191      60.600  55.200  43.270  1.00  0.00           H
ATOM   3017  CA  ALA A 191      62.000  55.320  44.840  1.00  0.00           C
ATOM   3018  HA  ALA A 191      62.660  54.590  45.290  1.00  0.00           H
ATOM   3019  CB  ALA A 191      62.870  56.180  43.880  1.00  0.00           C
ATOM   3020  HB1 ALA A 191      63.880  56.430  44.260  1.00  0.00           H
ATOM   3021  HB2 ALA A 191      62.330  57.120  43.630  1.00  0.00           H
ATOM   3022  HB3 ALA A 191      62.980  55.560  42.960  1.00  0.00           H
ATOM   3023  C   ALA A 191      61.420  56.200  46.040  1.00  0.00           C
ATOM   3024  O   ALA A 191      61.990  56.240  47.120  1.00  0.00           O
ATOM   3025  N   MET A 192      60.180  56.770  45.820  1.00  0.00           N
ATOM   3026  HN  MET A 192      59.890  56.890  44.870  1.00  0.00           H
ATOM   3027  CA  MET A 192      59.440  57.320  47.000  1.00  0.00           C
ATOM   3028  HA  MET A 192      60.200  57.960  47.420  1.00  0.00           H
ATOM   3029  CB  MET A 192      58.260  58.300  46.620  1.00  0.00           C
ATOM   3030  HB1 MET A 192      57.600  58.520  47.490  1.00  0.00           H
ATOM   3031  HB2 MET A 192      57.610  57.840  45.840  1.00  0.00           H
ATOM   3032  CG  MET A 192      58.630  59.610  46.070  1.00  0.00           C
ATOM   3033  HG1 MET A 192      57.880  60.130  45.410  1.00  0.00           H
ATOM   3034  HG2 MET A 192      59.350  59.310  45.280  1.00  0.00           H
ATOM   3035  SD  MET A 192      59.400  60.680  47.300  1.00  0.00           S
ATOM   3036  CE  MET A 192      57.750  61.330  47.860  1.00  0.00           C
ATOM   3037  HE1 MET A 192      56.890  60.910  47.300  1.00  0.00           H
ATOM   3038  HE2 MET A 192      57.720  62.430  47.740  1.00  0.00           H
ATOM   3039  HE3 MET A 192      57.700  61.230  48.970  1.00  0.00           H
ATOM   3040  C   MET A 192      59.180  56.310  48.180  1.00  0.00           C
ATOM   3041  O   MET A 192      59.190  56.660  49.340  1.00  0.00           O
ATOM   3042  N   PHE A 193      58.880  55.040  47.820  1.00  0.00           N
ATOM   3043  HN  PHE A 193      58.810  54.810  46.850  1.00  0.00           H
ATOM   3044  CA  PHE A 193      58.490  53.900  48.730  1.00  0.00           C
ATOM   3045  HA  PHE A 193      57.630  54.290  49.250  1.00  0.00           H
ATOM   3046  CB  PHE A 193      58.000  52.650  47.920  1.00  0.00           C
ATOM   3047  HB1 PHE A 193      58.590  52.500  46.980  1.00  0.00           H
ATOM   3048  HB2 PHE A 193      56.950  52.860  47.630  1.00  0.00           H
ATOM   3049  CG  PHE A 193      57.840  51.410  48.770  1.00  0.00           C
ATOM   3050  CD1 PHE A 193      56.770  51.170  49.620  1.00  0.00           C
ATOM   3051  HD1 PHE A 193      55.950  51.870  49.680  1.00  0.00           H
ATOM   3052  CE1 PHE A 193      56.650  49.940  50.370  1.00  0.00           C
ATOM   3053  HE1 PHE A 193      55.800  49.810  51.020  1.00  0.00           H
ATOM   3054  CZ  PHE A 193      57.740  49.070  50.430  1.00  0.00           C
ATOM   3055  HZ  PHE A 193      57.640  48.220  51.080  1.00  0.00           H
ATOM   3056  CD2 PHE A 193      58.810  50.380  48.710  1.00  0.00           C
ATOM   3057  HD2 PHE A 193      59.490  50.340  47.880  1.00  0.00           H
ATOM   3058  CE2 PHE A 193      58.770  49.220  49.530  1.00  0.00           C
ATOM   3059  HE2 PHE A 193      59.430  48.380  49.410  1.00  0.00           H
ATOM   3060  C   PHE A 193      59.460  53.670  49.820  1.00  0.00           C
ATOM   3061  O   PHE A 193      59.140  53.420  50.920  1.00  0.00           O
ATOM   3062  N   LEU A 194      60.740  53.740  49.360  1.00  0.00           N
ATOM   3063  HN  LEU A 194      60.850  53.860  48.370  1.00  0.00           H
ATOM   3064  CA  LEU A 194      61.890  53.720  50.240  1.00  0.00           C
ATOM   3065  HA  LEU A 194      61.870  52.820  50.830  1.00  0.00           H
ATOM   3066  CB  LEU A 194      63.220  53.680  49.420  1.00  0.00           C
ATOM   3067  HB1 LEU A 194      64.030  53.700  50.180  1.00  0.00           H
ATOM   3068  HB2 LEU A 194      63.260  54.570  48.770  1.00  0.00           H
ATOM   3069  CG  LEU A 194      63.410  52.460  48.540  1.00  0.00           C
ATOM   3070  HG  LEU A 194      62.590  52.530  47.790  1.00  0.00           H
ATOM   3071  CD1 LEU A 194      64.720  52.540  47.860  1.00  0.00           C
ATOM   3072 HD11 LEU A 194      64.720  53.480  47.290  1.00  0.00           H
ATOM   3073 HD12 LEU A 194      64.800  51.650  47.190  1.00  0.00           H
ATOM   3074 HD13 LEU A 194      65.610  52.420  48.510  1.00  0.00           H
ATOM   3075  CD2 LEU A 194      63.180  51.140  49.350  1.00  0.00           C
ATOM   3076 HD21 LEU A 194      62.120  50.960  49.620  1.00  0.00           H
ATOM   3077 HD22 LEU A 194      63.770  51.270  50.280  1.00  0.00           H
ATOM   3078 HD23 LEU A 194      63.340  50.310  48.620  1.00  0.00           H
ATOM   3079  C   LEU A 194      61.930  54.920  51.230  1.00  0.00           C
ATOM   3080  O   LEU A 194      62.140  54.730  52.440  1.00  0.00           O
ATOM   3081  N   LEU A 195      61.750  56.120  50.740  1.00  0.00           N
ATOM   3082  HN  LEU A 195      61.390  56.290  49.820  1.00  0.00           H
ATOM   3083  CA  LEU A 195      61.760  57.320  51.470  1.00  0.00           C
ATOM   3084  HA  LEU A 195      62.750  57.340  51.900  1.00  0.00           H
ATOM   3085  CB  LEU A 195      61.530  58.500  50.500  1.00  0.00           C
ATOM   3086  HB1 LEU A 195      61.240  59.480  50.940  1.00  0.00           H
ATOM   3087  HB2 LEU A 195      60.780  58.330  49.710  1.00  0.00           H
ATOM   3088  CG  LEU A 195      62.860  58.860  49.700  1.00  0.00           C
ATOM   3089  HG  LEU A 195      63.300  57.940  49.260  1.00  0.00           H
ATOM   3090  CD1 LEU A 195      62.600  59.780  48.470  1.00  0.00           C
ATOM   3091 HD11 LEU A 195      61.870  59.330  47.760  1.00  0.00           H
ATOM   3092 HD12 LEU A 195      63.480  60.050  47.850  1.00  0.00           H
ATOM   3093 HD13 LEU A 195      62.180  60.720  48.880  1.00  0.00           H
ATOM   3094  CD2 LEU A 195      63.840  59.640  50.560  1.00  0.00           C
ATOM   3095 HD21 LEU A 195      64.730  59.890  49.950  1.00  0.00           H
ATOM   3096 HD22 LEU A 195      64.120  59.050  51.460  1.00  0.00           H
ATOM   3097 HD23 LEU A 195      63.330  60.520  51.030  1.00  0.00           H
ATOM   3098  C   LEU A 195      60.730  57.330  52.510  1.00  0.00           C
ATOM   3099  O   LEU A 195      61.060  57.720  53.660  1.00  0.00           O
ATOM   3100  N   GLU A 196      59.540  56.900  52.140  1.00  0.00           N
ATOM   3101  HN  GLU A 196      59.330  56.760  51.180  1.00  0.00           H
ATOM   3102  CA  GLU A 196      58.490  56.870  53.080  1.00  0.00           C
ATOM   3103  HA  GLU A 196      58.570  57.720  53.740  1.00  0.00           H
ATOM   3104  CB  GLU A 196      57.120  56.900  52.280  1.00  0.00           C
ATOM   3105  HB1 GLU A 196      56.190  56.730  52.850  1.00  0.00           H
ATOM   3106  HB2 GLU A 196      57.120  56.030  51.600  1.00  0.00           H
ATOM   3107  CG  GLU A 196      57.080  58.240  51.510  1.00  0.00           C
ATOM   3108  HG1 GLU A 196      58.000  58.550  50.990  1.00  0.00           H
ATOM   3109  HG2 GLU A 196      56.830  59.040  52.240  1.00  0.00           H
ATOM   3110  CD  GLU A 196      55.920  58.240  50.510  1.00  0.00           C
ATOM   3111  OE1 GLU A 196      55.030  57.420  50.410  1.00  0.00           O
ATOM   3112  OE2 GLU A 196      55.870  59.450  49.800  1.00  0.00           O
ATOM   3113  HE2 GLU A 196      55.180  59.430  49.150  1.00  0.00           H
ATOM   3114  C   GLU A 196      58.560  55.720  54.070  1.00  0.00           C
ATOM   3115  O   GLU A 196      58.380  55.870  55.270  1.00  0.00           O
ATOM   3116  N   PHE A 197      58.980  54.540  53.550  1.00  0.00           N
ATOM   3117  HN  PHE A 197      59.260  54.310  52.620  1.00  0.00           H
ATOM   3118  CA  PHE A 197      58.950  53.370  54.470  1.00  0.00           C
ATOM   3119  HA  PHE A 197      58.170  53.600  55.190  1.00  0.00           H
ATOM   3120  CB  PHE A 197      58.440  51.980  53.890  1.00  0.00           C
ATOM   3121  HB1 PHE A 197      58.670  51.150  54.600  1.00  0.00           H
ATOM   3122  HB2 PHE A 197      58.910  51.700  52.930  1.00  0.00           H
ATOM   3123  CG  PHE A 197      56.980  51.940  53.680  1.00  0.00           C
ATOM   3124  CD1 PHE A 197      56.480  52.600  52.520  1.00  0.00           C
ATOM   3125  HD1 PHE A 197      57.150  53.230  51.940  1.00  0.00           H
ATOM   3126  CE1 PHE A 197      55.130  52.560  52.260  1.00  0.00           C
ATOM   3127  HE1 PHE A 197      54.730  53.130  51.430  1.00  0.00           H
ATOM   3128  CZ  PHE A 197      54.240  51.910  53.140  1.00  0.00           C
ATOM   3129  HZ  PHE A 197      53.190  51.830  52.870  1.00  0.00           H
ATOM   3130  CD2 PHE A 197      56.100  51.150  54.400  1.00  0.00           C
ATOM   3131  HD2 PHE A 197      56.450  50.630  55.290  1.00  0.00           H
ATOM   3132  CE2 PHE A 197      54.710  51.090  54.170  1.00  0.00           C
ATOM   3133  HE2 PHE A 197      54.070  50.440  54.740  1.00  0.00           H
ATOM   3134  C   PHE A 197      60.150  53.230  55.380  1.00  0.00           C
ATOM   3135  O   PHE A 197      59.960  52.770  56.510  1.00  0.00           O
ATOM   3136  N   PHE A 198      61.340  53.680  55.010  1.00  0.00           N
ATOM   3137  HN  PHE A 198      61.550  53.960  54.080  1.00  0.00           H
ATOM   3138  CA  PHE A 198      62.440  53.750  55.940  1.00  0.00           C
ATOM   3139  HA  PHE A 198      62.580  52.770  56.370  1.00  0.00           H
ATOM   3140  CB  PHE A 198      63.700  54.110  55.170  1.00  0.00           C
ATOM   3141  HB1 PHE A 198      64.470  54.470  55.870  1.00  0.00           H
ATOM   3142  HB2 PHE A 198      63.400  54.950  54.520  1.00  0.00           H
ATOM   3143  CG  PHE A 198      64.360  52.990  54.400  1.00  0.00           C
ATOM   3144  CD1 PHE A 198      64.660  51.790  54.990  1.00  0.00           C
ATOM   3145  HD1 PHE A 198      64.500  51.550  56.030  1.00  0.00           H
ATOM   3146  CE1 PHE A 198      65.280  50.730  54.270  1.00  0.00           C
ATOM   3147  HE1 PHE A 198      65.520  49.800  54.750  1.00  0.00           H
ATOM   3148  CZ  PHE A 198      65.690  50.920  52.920  1.00  0.00           C
ATOM   3149  HZ  PHE A 198      66.160  50.120  52.380  1.00  0.00           H
ATOM   3150  CD2 PHE A 198      64.840  53.200  53.030  1.00  0.00           C
ATOM   3151  HD2 PHE A 198      64.690  54.180  52.590  1.00  0.00           H
ATOM   3152  CE2 PHE A 198      65.500  52.170  52.350  1.00  0.00           C
ATOM   3153  HE2 PHE A 198      65.960  52.390  51.390  1.00  0.00           H
ATOM   3154  C   PHE A 198      62.340  54.600  57.170  1.00  0.00           C
ATOM   3155  O   PHE A 198      63.030  54.250  58.190  1.00  0.00           O
ATOM   3156  N   LEU A 199      61.630  55.780  57.130  1.00  0.00           N
ATOM   3157  HN  LEU A 199      61.180  56.110  56.300  1.00  0.00           H
ATOM   3158  CA  LEU A 199      61.570  56.680  58.250  1.00  0.00           C
ATOM   3159  HA  LEU A 199      62.610  56.860  58.470  1.00  0.00           H
ATOM   3160  CB  LEU A 199      60.940  58.080  57.850  1.00  0.00           C
ATOM   3161  HB1 LEU A 199      60.000  57.860  57.300  1.00  0.00           H
ATOM   3162  HB2 LEU A 199      61.620  58.570  57.130  1.00  0.00           H
ATOM   3163  CG  LEU A 199      60.840  59.100  59.020  1.00  0.00           C
ATOM   3164  HG  LEU A 199      60.240  58.790  59.900  1.00  0.00           H
ATOM   3165  CD1 LEU A 199      62.190  59.370  59.680  1.00  0.00           C
ATOM   3166 HD11 LEU A 199      62.040  60.160  60.460  1.00  0.00           H
ATOM   3167 HD12 LEU A 199      62.990  59.810  59.050  1.00  0.00           H
ATOM   3168 HD13 LEU A 199      62.550  58.440  60.180  1.00  0.00           H
ATOM   3169  CD2 LEU A 199      60.310  60.380  58.430  1.00  0.00           C
ATOM   3170 HD21 LEU A 199      59.470  60.210  57.730  1.00  0.00           H
ATOM   3171 HD22 LEU A 199      61.140  60.920  57.920  1.00  0.00           H
ATOM   3172 HD23 LEU A 199      59.940  61.010  59.270  1.00  0.00           H
ATOM   3173  C   LEU A 199      60.880  56.020  59.490  1.00  0.00           C
ATOM   3174  O   LEU A 199      61.460  56.160  60.570  1.00  0.00           O
ATOM   3175  N   PRO A 200      59.740  55.250  59.390  1.00  0.00           N
ATOM   3176  CD  PRO A 200      58.670  55.440  58.400  1.00  0.00           C
ATOM   3177  HD1 PRO A 200      58.820  54.750  57.540  1.00  0.00           H
ATOM   3178  HD2 PRO A 200      58.680  56.490  58.030  1.00  0.00           H
ATOM   3179  CA  PRO A 200      59.280  54.490  60.470  1.00  0.00           C
ATOM   3180  HA  PRO A 200      59.210  55.200  61.290  1.00  0.00           H
ATOM   3181  CB  PRO A 200      57.940  53.900  60.070  1.00  0.00           C
ATOM   3182  HB1 PRO A 200      57.230  53.810  60.930  1.00  0.00           H
ATOM   3183  HB2 PRO A 200      57.920  52.950  59.500  1.00  0.00           H
ATOM   3184  CG  PRO A 200      57.360  54.980  59.070  1.00  0.00           C
ATOM   3185  HG1 PRO A 200      56.640  54.500  58.380  1.00  0.00           H
ATOM   3186  HG2 PRO A 200      57.040  55.890  59.630  1.00  0.00           H
ATOM   3187  C   PRO A 200      60.130  53.290  60.760  1.00  0.00           C
ATOM   3188  O   PRO A 200      60.480  53.100  61.920  1.00  0.00           O
ATOM   3189  N   LEU A 201      60.560  52.500  59.700  1.00  0.00           N
ATOM   3190  HN  LEU A 201      60.220  52.660  58.780  1.00  0.00           H
ATOM   3191  CA  LEU A 201      61.410  51.340  59.930  1.00  0.00           C
ATOM   3192  HA  LEU A 201      60.850  50.710  60.600  1.00  0.00           H
ATOM   3193  CB  LEU A 201      61.550  50.690  58.610  1.00  0.00           C
ATOM   3194  HB1 LEU A 201      62.130  51.390  57.970  1.00  0.00           H
ATOM   3195  HB2 LEU A 201      60.610  50.490  58.040  1.00  0.00           H
ATOM   3196  CG  LEU A 201      62.500  49.480  58.280  1.00  0.00           C
ATOM   3197  HG  LEU A 201      63.530  49.740  58.630  1.00  0.00           H
ATOM   3198  CD1 LEU A 201      62.070  48.280  59.110  1.00  0.00           C
ATOM   3199 HD11 LEU A 201      61.010  48.110  58.830  1.00  0.00           H
ATOM   3200 HD12 LEU A 201      62.250  48.440  60.190  1.00  0.00           H
ATOM   3201 HD13 LEU A 201      62.630  47.410  58.700  1.00  0.00           H
ATOM   3202  CD2 LEU A 201      62.610  49.080  56.840  1.00  0.00           C
ATOM   3203 HD21 LEU A 201      63.250  48.190  56.680  1.00  0.00           H
ATOM   3204 HD22 LEU A 201      63.160  49.910  56.330  1.00  0.00           H
ATOM   3205 HD23 LEU A 201      61.610  49.180  56.360  1.00  0.00           H
ATOM   3206  C   LEU A 201      62.720  51.490  60.650  1.00  0.00           C
ATOM   3207  O   LEU A 201      62.980  50.720  61.600  1.00  0.00           O
ATOM   3208  N   GLY A 202      63.550  52.470  60.340  1.00  0.00           N
ATOM   3209  HN  GLY A 202      63.420  53.070  59.560  1.00  0.00           H
ATOM   3210  CA  GLY A 202      64.610  52.920  61.210  1.00  0.00           C
ATOM   3211  HA1 GLY A 202      65.010  53.800  60.730  1.00  0.00           H
ATOM   3212  HA2 GLY A 202      65.250  52.050  61.200  1.00  0.00           H
ATOM   3213  C   GLY A 202      64.230  53.280  62.620  1.00  0.00           C
ATOM   3214  O   GLY A 202      65.030  52.940  63.510  1.00  0.00           O
ATOM   3215  N   ILE A 203      63.080  53.930  62.900  1.00  0.00           N
ATOM   3216  HN  ILE A 203      62.390  54.230  62.250  1.00  0.00           H
ATOM   3217  CA  ILE A 203      62.740  54.340  64.270  1.00  0.00           C
ATOM   3218  HA  ILE A 203      63.710  54.700  64.620  1.00  0.00           H
ATOM   3219  CB  ILE A 203      61.640  55.350  64.250  1.00  0.00           C
ATOM   3220  HB  ILE A 203      60.730  55.070  63.690  1.00  0.00           H
ATOM   3221  CG2 ILE A 203      61.020  55.500  65.660  1.00  0.00           C
ATOM   3222 HG21 ILE A 203      61.860  55.790  66.320  1.00  0.00           H
ATOM   3223 HG22 ILE A 203      60.520  54.620  66.130  1.00  0.00           H
ATOM   3224 HG23 ILE A 203      60.310  56.350  65.730  1.00  0.00           H
ATOM   3225  CG1 ILE A 203      62.140  56.640  63.630  1.00  0.00           C
ATOM   3226 HG11 ILE A 203      62.610  56.460  62.650  1.00  0.00           H
ATOM   3227 HG12 ILE A 203      62.950  57.050  64.270  1.00  0.00           H
ATOM   3228  CD  ILE A 203      61.000  57.700  63.380  1.00  0.00           C
ATOM   3229  HD1 ILE A 203      61.320  58.440  62.630  1.00  0.00           H
ATOM   3230  HD2 ILE A 203      60.800  58.270  64.320  1.00  0.00           H
ATOM   3231  HD3 ILE A 203      60.010  57.220  63.240  1.00  0.00           H
ATOM   3232  C   ILE A 203      62.460  53.060  65.090  1.00  0.00           C
ATOM   3233  O   ILE A 203      62.870  52.950  66.260  1.00  0.00           O
ATOM   3234  N   ILE A 204      61.710  52.080  64.550  1.00  0.00           N
ATOM   3235  HN  ILE A 204      61.380  52.200  63.610  1.00  0.00           H
ATOM   3236  CA  ILE A 204      61.410  50.760  65.060  1.00  0.00           C
ATOM   3237  HA  ILE A 204      60.860  50.920  65.970  1.00  0.00           H
ATOM   3238  CB  ILE A 204      60.530  49.970  64.160  1.00  0.00           C
ATOM   3239  HB  ILE A 204      61.020  49.980  63.170  1.00  0.00           H
ATOM   3240  CG2 ILE A 204      60.420  48.440  64.390  1.00  0.00           C
ATOM   3241 HG21 ILE A 204      59.730  47.910  63.690  1.00  0.00           H
ATOM   3242 HG22 ILE A 204      60.030  48.160  65.390  1.00  0.00           H
ATOM   3243 HG23 ILE A 204      61.380  47.890  64.240  1.00  0.00           H
ATOM   3244  CG1 ILE A 204      59.110  50.640  63.990  1.00  0.00           C
ATOM   3245 HG11 ILE A 204      58.590  50.350  63.060  1.00  0.00           H
ATOM   3246 HG12 ILE A 204      59.110  51.750  63.850  1.00  0.00           H
ATOM   3247  CD  ILE A 204      58.080  50.360  65.090  1.00  0.00           C
ATOM   3248  HD1 ILE A 204      57.860  49.270  65.060  1.00  0.00           H
ATOM   3249  HD2 ILE A 204      57.140  50.920  64.920  1.00  0.00           H
ATOM   3250  HD3 ILE A 204      58.500  50.520  66.110  1.00  0.00           H
ATOM   3251  C   ILE A 204      62.640  49.890  65.540  1.00  0.00           C
ATOM   3252  O   ILE A 204      62.700  49.320  66.630  1.00  0.00           O
ATOM   3253  N   LEU A 205      63.610  49.750  64.610  1.00  0.00           N
ATOM   3254  HN  LEU A 205      63.530  50.180  63.720  1.00  0.00           H
ATOM   3255  CA  LEU A 205      64.840  49.060  64.850  1.00  0.00           C
ATOM   3256  HA  LEU A 205      64.630  48.100  65.300  1.00  0.00           H
ATOM   3257  CB  LEU A 205      65.680  48.910  63.570  1.00  0.00           C
ATOM   3258  HB1 LEU A 205      66.600  48.310  63.790  1.00  0.00           H
ATOM   3259  HB2 LEU A 205      65.980  49.900  63.160  1.00  0.00           H
ATOM   3260  CG  LEU A 205      64.860  48.080  62.570  1.00  0.00           C
ATOM   3261  HG  LEU A 205      63.860  48.550  62.550  1.00  0.00           H
ATOM   3262  CD1 LEU A 205      65.500  48.140  61.190  1.00  0.00           C
ATOM   3263 HD11 LEU A 205      65.460  49.190  60.860  1.00  0.00           H
ATOM   3264 HD12 LEU A 205      64.990  47.460  60.480  1.00  0.00           H
ATOM   3265 HD13 LEU A 205      66.580  47.880  61.180  1.00  0.00           H
ATOM   3266  CD2 LEU A 205      64.580  46.650  63.090  1.00  0.00           C
ATOM   3267 HD21 LEU A 205      63.570  46.630  63.550  1.00  0.00           H
ATOM   3268 HD22 LEU A 205      65.220  46.240  63.900  1.00  0.00           H
ATOM   3269 HD23 LEU A 205      64.550  45.850  62.320  1.00  0.00           H
ATOM   3270  C   LEU A 205      65.650  49.860  65.880  1.00  0.00           C
ATOM   3271  O   LEU A 205      66.300  49.210  66.760  1.00  0.00           O
ATOM   3272  N   PHE A 206      65.630  51.270  65.780  1.00  0.00           N
ATOM   3273  HN  PHE A 206      65.360  51.760  64.950  1.00  0.00           H
ATOM   3274  CA  PHE A 206      66.260  52.020  66.900  1.00  0.00           C
ATOM   3275  HA  PHE A 206      67.250  51.630  67.040  1.00  0.00           H
ATOM   3276  CB  PHE A 206      66.280  53.490  66.480  1.00  0.00           C
ATOM   3277  HB1 PHE A 206      65.250  53.830  66.230  1.00  0.00           H
ATOM   3278  HB2 PHE A 206      66.900  53.540  65.570  1.00  0.00           H
ATOM   3279  CG  PHE A 206      66.770  54.380  67.590  1.00  0.00           C
ATOM   3280  CD1 PHE A 206      65.910  55.130  68.500  1.00  0.00           C
ATOM   3281  HD1 PHE A 206      64.830  55.120  68.470  1.00  0.00           H
ATOM   3282  CE1 PHE A 206      66.570  55.930  69.530  1.00  0.00           C
ATOM   3283  HE1 PHE A 206      65.940  56.540  70.150  1.00  0.00           H
ATOM   3284  CZ  PHE A 206      67.940  55.950  69.730  1.00  0.00           C
ATOM   3285  HZ  PHE A 206      68.370  56.570  70.500  1.00  0.00           H
ATOM   3286  CD2 PHE A 206      68.220  54.570  67.730  1.00  0.00           C
ATOM   3287  HD2 PHE A 206      68.880  54.090  67.020  1.00  0.00           H
ATOM   3288  CE2 PHE A 206      68.780  55.350  68.800  1.00  0.00           C
ATOM   3289  HE2 PHE A 206      69.860  55.340  68.920  1.00  0.00           H
ATOM   3290  C   PHE A 206      65.660  51.800  68.260  1.00  0.00           C
ATOM   3291  O   PHE A 206      66.380  51.620  69.190  1.00  0.00           O
ATOM   3292  N   CYS A 207      64.340  51.850  68.390  1.00  0.00           N
ATOM   3293  HN  CYS A 207      63.790  52.260  67.680  1.00  0.00           H
ATOM   3294  CA  CYS A 207      63.690  51.530  69.690  1.00  0.00           C
ATOM   3295  HA  CYS A 207      64.210  52.200  70.350  1.00  0.00           H
ATOM   3296  CB  CYS A 207      62.170  51.900  69.650  1.00  0.00           C
ATOM   3297  HB1 CYS A 207      61.890  51.660  70.690  1.00  0.00           H
ATOM   3298  HB2 CYS A 207      61.580  51.180  69.050  1.00  0.00           H
ATOM   3299  SG  CYS A 207      61.850  53.660  69.250  1.00  0.00           S
ATOM   3300  HG1 CYS A 207      62.340  53.760  68.030  1.00  0.00           H
ATOM   3301  C   CYS A 207      63.830  50.120  70.170  1.00  0.00           C
ATOM   3302  O   CYS A 207      64.070  49.920  71.400  1.00  0.00           O
ATOM   3303  N   SER A 208      63.880  49.120  69.220  1.00  0.00           N
ATOM   3304  HN  SER A 208      63.670  49.380  68.270  1.00  0.00           H
ATOM   3305  CA  SER A 208      64.240  47.760  69.570  1.00  0.00           C
ATOM   3306  HA  SER A 208      63.620  47.460  70.390  1.00  0.00           H
ATOM   3307  CB  SER A 208      63.960  46.830  68.370  1.00  0.00           C
ATOM   3308  HB1 SER A 208      64.240  45.800  68.690  1.00  0.00           H
ATOM   3309  HB2 SER A 208      64.510  47.120  67.450  1.00  0.00           H
ATOM   3310  OG  SER A 208      62.580  46.930  68.050  1.00  0.00           O
ATOM   3311  HG1 SER A 208      62.480  47.770  67.580  1.00  0.00           H
ATOM   3312  C   SER A 208      65.590  47.560  70.050  1.00  0.00           C
ATOM   3313  O   SER A 208      65.920  46.860  70.970  1.00  0.00           O
ATOM   3314  N   ALA A 209      66.590  48.190  69.430  1.00  0.00           N
ATOM   3315  HN  ALA A 209      66.420  48.750  68.630  1.00  0.00           H
ATOM   3316  CA  ALA A 209      68.000  48.100  69.920  1.00  0.00           C
ATOM   3317  HA  ALA A 209      68.290  47.070  70.110  1.00  0.00           H
ATOM   3318  CB  ALA A 209      69.020  48.820  68.920  1.00  0.00           C
ATOM   3319  HB1 ALA A 209      68.950  48.370  67.900  1.00  0.00           H
ATOM   3320  HB2 ALA A 209      70.000  48.680  69.400  1.00  0.00           H
ATOM   3321  HB3 ALA A 209      68.850  49.900  68.720  1.00  0.00           H
ATOM   3322  C   ALA A 209      68.140  48.790  71.300  1.00  0.00           C
ATOM   3323  O   ALA A 209      68.770  48.270  72.210  1.00  0.00           O
ATOM   3324  N   ARG A 210      67.390  49.890  71.450  1.00  0.00           N
ATOM   3325  HN  ARG A 210      66.910  50.280  70.670  1.00  0.00           H
ATOM   3326  CA  ARG A 210      67.210  50.400  72.800  1.00  0.00           C
ATOM   3327  HA  ARG A 210      68.170  50.600  73.230  1.00  0.00           H
ATOM   3328  CB  ARG A 210      66.550  51.790  72.640  1.00  0.00           C
ATOM   3329  HB1 ARG A 210      66.290  52.160  73.650  1.00  0.00           H
ATOM   3330  HB2 ARG A 210      65.600  51.660  72.070  1.00  0.00           H
ATOM   3331  CG  ARG A 210      67.430  52.920  71.930  1.00  0.00           C
ATOM   3332  HG1 ARG A 210      66.720  53.740  71.720  1.00  0.00           H
ATOM   3333  HG2 ARG A 210      67.740  52.510  70.950  1.00  0.00           H
ATOM   3334  CD  ARG A 210      68.640  53.380  72.830  1.00  0.00           C
ATOM   3335  HD1 ARG A 210      69.330  53.770  72.050  1.00  0.00           H
ATOM   3336  HD2 ARG A 210      69.130  52.580  73.430  1.00  0.00           H
ATOM   3337  NE  ARG A 210      68.100  54.500  73.680  1.00  0.00           N
ATOM   3338  HE  ARG A 210      67.110  54.690  73.690  1.00  0.00           H
ATOM   3339  CZ  ARG A 210      68.810  55.420  74.280  1.00  0.00           C
ATOM   3340  NH1 ARG A 210      70.140  55.360  74.320  1.00  0.00           N
ATOM   3341 HH11 ARG A 210      70.620  54.520  74.060  1.00  0.00           H
ATOM   3342 HH12 ARG A 210      70.600  56.070  74.850  1.00  0.00           H
ATOM   3343  NH2 ARG A 210      68.230  56.410  74.930  1.00  0.00           N
ATOM   3344 HH21 ARG A 210      67.280  56.580  74.710  1.00  0.00           H
ATOM   3345 HH22 ARG A 210      68.710  57.100  75.470  1.00  0.00           H
ATOM   3346  C   ARG A 210      66.520  49.550  73.800  1.00  0.00           C
ATOM   3347  O   ARG A 210      66.850  49.490  74.980  1.00  0.00           O
ATOM   3348  N   ILE A 211      65.500  48.750  73.420  1.00  0.00           N
ATOM   3349  HN  ILE A 211      65.010  48.980  72.580  1.00  0.00           H
ATOM   3350  CA  ILE A 211      64.820  47.720  74.230  1.00  0.00           C
ATOM   3351  HA  ILE A 211      64.550  48.400  75.040  1.00  0.00           H
ATOM   3352  CB  ILE A 211      63.570  47.110  73.540  1.00  0.00           C
ATOM   3353  HB  ILE A 211      63.800  46.750  72.520  1.00  0.00           H
ATOM   3354  CG2 ILE A 211      63.060  45.870  74.330  1.00  0.00           C
ATOM   3355 HG21 ILE A 211      62.070  45.480  74.000  1.00  0.00           H
ATOM   3356 HG22 ILE A 211      62.990  46.080  75.420  1.00  0.00           H
ATOM   3357 HG23 ILE A 211      63.640  44.950  74.160  1.00  0.00           H
ATOM   3358  CG1 ILE A 211      62.370  48.110  73.550  1.00  0.00           C
ATOM   3359 HG11 ILE A 211      61.430  47.600  73.290  1.00  0.00           H
ATOM   3360 HG12 ILE A 211      62.570  48.830  72.720  1.00  0.00           H
ATOM   3361  CD  ILE A 211      62.180  48.880  74.850  1.00  0.00           C
ATOM   3362  HD1 ILE A 211      62.370  48.270  75.770  1.00  0.00           H
ATOM   3363  HD2 ILE A 211      61.150  49.280  74.990  1.00  0.00           H
ATOM   3364  HD3 ILE A 211      62.810  49.790  74.870  1.00  0.00           H
ATOM   3365  C   ILE A 211      65.850  46.680  74.660  1.00  0.00           C
ATOM   3366  O   ILE A 211      65.960  46.380  75.820  1.00  0.00           O
ATOM   3367  N   ILE A 212      66.630  46.040  73.600  1.00  0.00           N
ATOM   3368  HN  ILE A 212      66.570  46.290  72.640  1.00  0.00           H
ATOM   3369  CA  ILE A 212      67.640  45.080  73.980  1.00  0.00           C
ATOM   3370  HA  ILE A 212      67.140  44.350  74.610  1.00  0.00           H
ATOM   3371  CB  ILE A 212      68.270  44.320  72.760  1.00  0.00           C
ATOM   3372  HB  ILE A 212      68.850  45.110  72.250  1.00  0.00           H
ATOM   3373  CG2 ILE A 212      69.280  43.210  73.140  1.00  0.00           C
ATOM   3374 HG21 ILE A 212      70.170  43.650  73.640  1.00  0.00           H
ATOM   3375 HG22 ILE A 212      69.600  42.790  72.150  1.00  0.00           H
ATOM   3376 HG23 ILE A 212      68.880  42.350  73.740  1.00  0.00           H
ATOM   3377  CG1 ILE A 212      67.170  43.750  71.820  1.00  0.00           C
ATOM   3378 HG11 ILE A 212      67.540  43.150  70.960  1.00  0.00           H
ATOM   3379 HG12 ILE A 212      66.730  44.670  71.390  1.00  0.00           H
ATOM   3380  CD  ILE A 212      66.050  42.970  72.530  1.00  0.00           C
ATOM   3381  HD1 ILE A 212      65.370  42.690  71.710  1.00  0.00           H
ATOM   3382  HD2 ILE A 212      65.540  43.710  73.190  1.00  0.00           H
ATOM   3383  HD3 ILE A 212      66.380  42.140  73.200  1.00  0.00           H
ATOM   3384  C   ILE A 212      68.650  45.630  74.910  1.00  0.00           C
ATOM   3385  O   ILE A 212      69.080  44.990  75.890  1.00  0.00           O
ATOM   3386  N   TRP A 213      69.110  46.810  74.660  1.00  0.00           N
ATOM   3387  HN  TRP A 213      68.700  47.330  73.920  1.00  0.00           H
ATOM   3388  CA  TRP A 213      70.100  47.540  75.450  1.00  0.00           C
ATOM   3389  HA  TRP A 213      71.010  46.950  75.530  1.00  0.00           H
ATOM   3390  CB  TRP A 213      70.400  48.920  74.860  1.00  0.00           C
ATOM   3391  HB1 TRP A 213      69.360  49.250  74.640  1.00  0.00           H
ATOM   3392  HB2 TRP A 213      70.740  48.860  73.800  1.00  0.00           H
ATOM   3393  CG  TRP A 213      71.290  49.810  75.710  1.00  0.00           C
ATOM   3394  CD1 TRP A 213      72.670  49.610  75.930  1.00  0.00           C
ATOM   3395  HD1 TRP A 213      73.380  48.900  75.550  1.00  0.00           H
ATOM   3396  NE1 TRP A 213      73.080  50.660  76.700  1.00  0.00           N
ATOM   3397  HE1 TRP A 213      73.940  50.590  77.160  1.00  0.00           H
ATOM   3398  CE2 TRP A 213      72.040  51.470  76.990  1.00  0.00           C
ATOM   3399  CD2 TRP A 213      70.900  50.990  76.420  1.00  0.00           C
ATOM   3400  CE3 TRP A 213      69.700  51.650  76.470  1.00  0.00           C
ATOM   3401  HE3 TRP A 213      68.810  51.310  75.950  1.00  0.00           H
ATOM   3402  CZ3 TRP A 213      69.750  52.940  77.120  1.00  0.00           C
ATOM   3403  HZ3 TRP A 213      68.870  53.570  77.140  1.00  0.00           H
ATOM   3404  CZ2 TRP A 213      72.050  52.650  77.760  1.00  0.00           C
ATOM   3405  HZ2 TRP A 213      72.900  52.870  78.390  1.00  0.00           H
ATOM   3406  CH2 TRP A 213      70.860  53.330  77.870  1.00  0.00           C
ATOM   3407  HH2 TRP A 213      70.870  54.260  78.430  1.00  0.00           H
ATOM   3408  C   TRP A 213      69.680  47.790  76.960  1.00  0.00           C
ATOM   3409  O   TRP A 213      70.380  47.530  77.940  1.00  0.00           O
ATOM   3410  N   SER A 214      68.350  48.140  77.120  1.00  0.00           N
ATOM   3411  HN  SER A 214      67.770  48.290  76.320  1.00  0.00           H
ATOM   3412  CA  SER A 214      67.840  48.610  78.380  1.00  0.00           C
ATOM   3413  HA  SER A 214      68.580  49.340  78.650  1.00  0.00           H
ATOM   3414  CB  SER A 214      66.410  49.150  78.250  1.00  0.00           C
ATOM   3415  HB1 SER A 214      65.920  49.460  79.200  1.00  0.00           H
ATOM   3416  HB2 SER A 214      65.740  48.350  77.930  1.00  0.00           H
ATOM   3417  OG  SER A 214      66.240  50.290  77.360  1.00  0.00           O
ATOM   3418  HG1 SER A 214      66.580  50.080  76.490  1.00  0.00           H
ATOM   3419  C   SER A 214      67.800  47.560  79.450  1.00  0.00           C
ATOM   3420  O   SER A 214      68.130  47.860  80.580  1.00  0.00           O
ATOM   3421  N   LEU A 215      67.370  46.280  79.190  1.00  0.00           N
ATOM   3422  HN  LEU A 215      67.130  46.090  78.240  1.00  0.00           H
ATOM   3423  CA  LEU A 215      67.220  45.180  80.120  1.00  0.00           C
ATOM   3424  HA  LEU A 215      66.590  45.560  80.900  1.00  0.00           H
ATOM   3425  CB  LEU A 215      66.620  43.880  79.490  1.00  0.00           C
ATOM   3426  HB1 LEU A 215      66.510  43.200  80.350  1.00  0.00           H
ATOM   3427  HB2 LEU A 215      67.370  43.360  78.870  1.00  0.00           H
ATOM   3428  CG  LEU A 215      65.360  44.030  78.630  1.00  0.00           C
ATOM   3429  HG  LEU A 215      65.300  45.070  78.250  1.00  0.00           H
ATOM   3430  CD1 LEU A 215      65.350  42.900  77.560  1.00  0.00           C
ATOM   3431 HD11 LEU A 215      65.220  41.890  78.020  1.00  0.00           H
ATOM   3432 HD12 LEU A 215      66.280  42.810  76.950  1.00  0.00           H
ATOM   3433 HD13 LEU A 215      64.420  43.010  76.980  1.00  0.00           H
ATOM   3434  CD2 LEU A 215      64.200  43.670  79.490  1.00  0.00           C
ATOM   3435 HD21 LEU A 215      64.380  42.650  79.890  1.00  0.00           H
ATOM   3436 HD22 LEU A 215      63.140  43.750  79.190  1.00  0.00           H
ATOM   3437 HD23 LEU A 215      64.180  44.310  80.410  1.00  0.00           H
ATOM   3438  C   LEU A 215      68.490  44.830  80.780  1.00  0.00           C
ATOM   3439  O   LEU A 215      68.620  44.470  81.960  1.00  0.00           O
ATOM   3440  N   ARG A 216      69.570  45.070  80.090  1.00  0.00           N
ATOM   3441  HN  ARG A 216      69.540  45.570  79.220  1.00  0.00           H
ATOM   3442  CA  ARG A 216      70.940  44.860  80.470  1.00  0.00           C
ATOM   3443  HA  ARG A 216      70.940  43.870  80.910  1.00  0.00           H
ATOM   3444  CB  ARG A 216      71.860  44.810  79.150  1.00  0.00           C
ATOM   3445  HB1 ARG A 216      71.800  45.850  78.780  1.00  0.00           H
ATOM   3446  HB2 ARG A 216      71.480  44.100  78.390  1.00  0.00           H
ATOM   3447  CG  ARG A 216      73.360  44.570  79.370  1.00  0.00           C
ATOM   3448  HG1 ARG A 216      73.740  45.470  79.880  1.00  0.00           H
ATOM   3449  HG2 ARG A 216      73.860  44.400  78.380  1.00  0.00           H
ATOM   3450  CD  ARG A 216      73.760  43.390  80.140  1.00  0.00           C
ATOM   3451  HD1 ARG A 216      73.250  42.480  79.780  1.00  0.00           H
ATOM   3452  HD2 ARG A 216      73.540  43.520  81.230  1.00  0.00           H
ATOM   3453  NE  ARG A 216      75.250  43.200  80.140  1.00  0.00           N
ATOM   3454  HE  ARG A 216      75.910  43.720  79.590  1.00  0.00           H
ATOM   3455  CZ  ARG A 216      75.800  42.190  80.770  1.00  0.00           C
ATOM   3456  NH1 ARG A 216      75.070  41.230  81.220  1.00  0.00           N
ATOM   3457 HH11 ARG A 216      74.120  41.190  80.940  1.00  0.00           H
ATOM   3458 HH12 ARG A 216      75.570  40.420  81.530  1.00  0.00           H
ATOM   3459  NH2 ARG A 216      77.110  42.120  80.780  1.00  0.00           N
ATOM   3460 HH21 ARG A 216      77.650  42.910  80.490  1.00  0.00           H
ATOM   3461 HH22 ARG A 216      77.470  41.430  81.420  1.00  0.00           H
ATOM   3462  C   ARG A 216      71.510  45.900  81.400  1.00  0.00           C
ATOM   3463  O   ARG A 216      72.520  45.670  82.090  1.00  0.00           O
ATOM   3464  N   GLN A 217      70.910  47.090  81.430  1.00  0.00           N
ATOM   3465  HN  GLN A 217      70.120  47.280  80.850  1.00  0.00           H
ATOM   3466  CA  GLN A 217      71.310  48.060  82.340  1.00  0.00           C
ATOM   3467  HA  GLN A 217      72.340  47.890  82.640  1.00  0.00           H
ATOM   3468  CB  GLN A 217      70.980  49.460  81.830  1.00  0.00           C
ATOM   3469  HB1 GLN A 217      71.600  50.170  82.420  1.00  0.00           H
ATOM   3470  HB2 GLN A 217      69.920  49.750  81.960  1.00  0.00           H
ATOM   3471  CG  GLN A 217      71.450  49.630  80.350  1.00  0.00           C
ATOM   3472  HG1 GLN A 217      71.520  50.730  80.160  1.00  0.00           H
ATOM   3473  HG2 GLN A 217      70.750  49.150  79.630  1.00  0.00           H
ATOM   3474  CD  GLN A 217      72.830  49.020  80.120  1.00  0.00           C
ATOM   3475  OE1 GLN A 217      73.760  49.090  81.000  1.00  0.00           O
ATOM   3476  NE2 GLN A 217      73.030  48.340  79.000  1.00  0.00           N
ATOM   3477 HE21 GLN A 217      73.940  47.940  78.870  1.00  0.00           H
ATOM   3478 HE22 GLN A 217      72.290  48.230  78.340  1.00  0.00           H
ATOM   3479  C   GLN A 217      70.600  48.090  83.680  1.00  0.00           C
ATOM   3480  O   GLN A 217      71.280  48.360  84.680  1.00  0.00           O
ATOM   3481  N   ARG A 218      69.280  47.820  83.730  1.00  0.00           N
ATOM   3482  HN  ARG A 218      68.830  47.480  82.910  1.00  0.00           H
ATOM   3483  CA  ARG A 218      68.480  47.860  84.980  1.00  0.00           C
ATOM   3484  HA  ARG A 218      69.150  47.540  85.760  1.00  0.00           H
ATOM   3485  CB  ARG A 218      67.920  49.330  85.220  1.00  0.00           C
ATOM   3486  HB1 ARG A 218      68.690  50.060  85.560  1.00  0.00           H
ATOM   3487  HB2 ARG A 218      67.100  49.290  85.970  1.00  0.00           H
ATOM   3488  CG  ARG A 218      67.250  49.940  83.950  1.00  0.00           C
ATOM   3489  HG1 ARG A 218      66.600  49.150  83.530  1.00  0.00           H
ATOM   3490  HG2 ARG A 218      68.050  50.130  83.210  1.00  0.00           H
ATOM   3491  CD  ARG A 218      66.490  51.260  84.100  1.00  0.00           C
ATOM   3492  HD1 ARG A 218      67.100  52.120  84.440  1.00  0.00           H
ATOM   3493  HD2 ARG A 218      65.680  51.220  84.860  1.00  0.00           H
ATOM   3494  NE  ARG A 218      65.980  51.760  82.780  1.00  0.00           N
ATOM   3495  HE  ARG A 218      66.640  52.000  82.070  1.00  0.00           H
ATOM   3496  CZ  ARG A 218      64.680  52.070  82.440  1.00  0.00           C
ATOM   3497  NH1 ARG A 218      63.580  51.680  83.090  1.00  0.00           N
ATOM   3498 HH11 ARG A 218      63.550  51.100  83.900  1.00  0.00           H
ATOM   3499 HH12 ARG A 218      62.750  52.010  82.650  1.00  0.00           H
ATOM   3500  NH2 ARG A 218      64.470  52.810  81.420  1.00  0.00           N
ATOM   3501 HH21 ARG A 218      65.190  53.030  80.760  1.00  0.00           H
ATOM   3502 HH22 ARG A 218      63.500  52.910  81.190  1.00  0.00           H
ATOM   3503  C   ARG A 218      67.380  46.840  85.000  1.00  0.00           C
ATOM   3504  O   ARG A 218      66.910  46.410  83.960  1.00  0.00           O
ATOM   3505  N   GLN A 219      66.880  46.510  86.230  1.00  0.00           N
ATOM   3506  HN  GLN A 219      67.420  46.880  86.980  1.00  0.00           H
ATOM   3507  CA  GLN A 219      65.870  45.470  86.500  1.00  0.00           C
ATOM   3508  HA  GLN A 219      65.970  44.660  85.790  1.00  0.00           H
ATOM   3509  CB  GLN A 219      65.860  45.060  88.050  1.00  0.00           C
ATOM   3510  HB1 GLN A 219      65.650  45.960  88.670  1.00  0.00           H
ATOM   3511  HB2 GLN A 219      66.880  44.630  88.150  1.00  0.00           H
ATOM   3512  CG  GLN A 219      64.660  44.070  88.400  1.00  0.00           C
ATOM   3513  HG1 GLN A 219      63.680  44.560  88.290  1.00  0.00           H
ATOM   3514  HG2 GLN A 219      64.720  43.820  89.480  1.00  0.00           H
ATOM   3515  CD  GLN A 219      64.710  42.750  87.610  1.00  0.00           C
ATOM   3516  OE1 GLN A 219      64.130  42.570  86.510  1.00  0.00           O
ATOM   3517  NE2 GLN A 219      65.470  41.730  88.140  1.00  0.00           N
ATOM   3518 HE21 GLN A 219      65.850  41.090  87.470  1.00  0.00           H
ATOM   3519 HE22 GLN A 219      66.040  41.970  88.920  1.00  0.00           H
ATOM   3520  C   GLN A 219      64.460  46.000  86.250  1.00  0.00           C
ATOM   3521  O   GLN A 219      64.080  47.000  86.840  1.00  0.00           O
ATOM   3522  N   MET A 220      63.720  45.410  85.310  1.00  0.00           N
ATOM   3523  HN  MET A 220      64.180  44.690  84.800  1.00  0.00           H
ATOM   3524  CA  MET A 220      62.350  45.920  85.000  1.00  0.00           C
ATOM   3525  HA  MET A 220      62.180  46.870  85.490  1.00  0.00           H
ATOM   3526  CB  MET A 220      62.290  45.910  83.400  1.00  0.00           C
ATOM   3527  HB1 MET A 220      61.250  46.210  83.180  1.00  0.00           H
ATOM   3528  HB2 MET A 220      62.400  44.850  83.090  1.00  0.00           H
ATOM   3529  CG  MET A 220      63.410  46.690  82.750  1.00  0.00           C
ATOM   3530  HG1 MET A 220      64.420  46.220  82.910  1.00  0.00           H
ATOM   3531  HG2 MET A 220      63.370  47.710  83.190  1.00  0.00           H
ATOM   3532  SD  MET A 220      63.310  47.020  80.990  1.00  0.00           S
ATOM   3533  CE  MET A 220      64.000  48.760  81.260  1.00  0.00           C
ATOM   3534  HE1 MET A 220      63.180  49.250  81.820  1.00  0.00           H
ATOM   3535  HE2 MET A 220      63.950  49.250  80.260  1.00  0.00           H
ATOM   3536  HE3 MET A 220      64.970  48.840  81.790  1.00  0.00           H
ATOM   3537  C   MET A 220      61.240  45.040  85.470  1.00  0.00           C
ATOM   3538  O   MET A 220      60.040  45.340  85.220  1.00  0.00           O
ATOM   3539  N   ASP A 221      61.570  44.130  86.390  1.00  0.00           N
ATOM   3540  HN  ASP A 221      62.500  43.830  86.610  1.00  0.00           H
ATOM   3541  CA  ASP A 221      60.550  43.270  86.940  1.00  0.00           C
ATOM   3542  HA  ASP A 221      59.730  43.150  86.230  1.00  0.00           H
ATOM   3543  CB  ASP A 221      61.080  41.860  87.450  1.00  0.00           C
ATOM   3544  HB1 ASP A 221      60.360  41.410  88.170  1.00  0.00           H
ATOM   3545  HB2 ASP A 221      62.150  41.890  87.740  1.00  0.00           H
ATOM   3546  CG  ASP A 221      60.950  40.960  86.270  1.00  0.00           C
ATOM   3547  OD1 ASP A 221      59.850  41.000  85.640  1.00  0.00           O
ATOM   3548  OD2 ASP A 221      61.840  40.150  86.040  1.00  0.00           O
ATOM   3549  C   ASP A 221      59.860  44.020  88.100  1.00  0.00           C
ATOM   3550  O   ASP A 221      60.520  44.800  88.800  1.00  0.00           O
ATOM   3551  N   ARG A 222      58.560  43.680  88.320  1.00  0.00           N
ATOM   3552  HN  ARG A 222      58.100  43.190  87.580  1.00  0.00           H
ATOM   3553  CA  ARG A 222      57.770  43.900  89.520  1.00  0.00           C
ATOM   3554  HA  ARG A 222      56.830  43.380  89.400  1.00  0.00           H
ATOM   3555  CB  ARG A 222      58.400  43.280  90.830  1.00  0.00           C
ATOM   3556  HB1 ARG A 222      57.590  43.410  91.580  1.00  0.00           H
ATOM   3557  HB2 ARG A 222      59.290  43.860  91.180  1.00  0.00           H
ATOM   3558  CG  ARG A 222      58.870  41.820  90.820  1.00  0.00           C
ATOM   3559  HG1 ARG A 222      59.600  41.570  90.020  1.00  0.00           H
ATOM   3560  HG2 ARG A 222      57.960  41.200  90.610  1.00  0.00           H
ATOM   3561  CD  ARG A 222      59.390  41.400  92.170  1.00  0.00           C
ATOM   3562  HD1 ARG A 222      58.580  41.690  92.870  1.00  0.00           H
ATOM   3563  HD2 ARG A 222      60.340  41.900  92.460  1.00  0.00           H
ATOM   3564  NE  ARG A 222      59.640  39.930  92.130  1.00  0.00           N
ATOM   3565  HE  ARG A 222      60.370  39.640  91.510  1.00  0.00           H
ATOM   3566  CZ  ARG A 222      58.920  38.950  92.650  1.00  0.00           C
ATOM   3567  NH1 ARG A 222      57.770  39.200  93.280  1.00  0.00           N
ATOM   3568 HH11 ARG A 222      57.750  40.090  93.740  1.00  0.00           H
ATOM   3569 HH12 ARG A 222      57.230  38.400  93.530  1.00  0.00           H
ATOM   3570  NH2 ARG A 222      59.250  37.710  92.410  1.00  0.00           N
ATOM   3571 HH21 ARG A 222      60.180  37.610  92.060  1.00  0.00           H
ATOM   3572 HH22 ARG A 222      58.790  36.940  92.820  1.00  0.00           H
ATOM   3573  C   ARG A 222      57.360  45.370  89.720  1.00  0.00           C
ATOM   3574  O   ARG A 222      56.940  45.750  90.770  1.00  0.00           O
ATOM   3575  N   HSD A 223      57.330  46.090  88.620  1.00  0.00           N
ATOM   3576  HN  HSD A 223      57.680  45.500  87.900  1.00  0.00           H
ATOM   3577  CA  HSD A 223      56.690  47.440  88.590  1.00  0.00           C
ATOM   3578  HA  HSD A 223      55.940  47.480  89.370  1.00  0.00           H
ATOM   3579  CB  HSD A 223      57.630  48.530  89.050  1.00  0.00           C
ATOM   3580  HB1 HSD A 223      58.030  48.460  90.080  1.00  0.00           H
ATOM   3581  HB2 HSD A 223      57.190  49.550  88.960  1.00  0.00           H
ATOM   3582  ND1 HSD A 223      59.860  47.710  88.210  1.00  0.00           N
ATOM   3583  HD1 HSD A 223      59.880  46.930  88.830  1.00  0.00           H
ATOM   3584  CG  HSD A 223      58.780  48.560  88.050  1.00  0.00           C
ATOM   3585  CE1 HSD A 223      60.770  48.010  87.230  1.00  0.00           C
ATOM   3586  HE1 HSD A 223      61.730  47.510  87.190  1.00  0.00           H
ATOM   3587  NE2 HSD A 223      60.330  49.040  86.540  1.00  0.00           N
ATOM   3588  CD2 HSD A 223      59.090  49.400  87.010  1.00  0.00           C
ATOM   3589  HD2 HSD A 223      58.510  50.120  86.450  1.00  0.00           H
ATOM   3590  C   HSD A 223      55.890  47.710  87.350  1.00  0.00           C
ATOM   3591  O   HSD A 223      56.030  47.040  86.310  1.00  0.00           O
ATOM   3592  N   ALA A 224      54.970  48.700  87.410  1.00  0.00           N
ATOM   3593  HN  ALA A 224      54.990  49.180  88.280  1.00  0.00           H
ATOM   3594  CA  ALA A 224      53.950  49.050  86.500  1.00  0.00           C
ATOM   3595  HA  ALA A 224      53.060  49.170  87.100  1.00  0.00           H
ATOM   3596  CB  ALA A 224      54.360  50.410  85.930  1.00  0.00           C
ATOM   3597  HB1 ALA A 224      54.640  50.900  86.880  1.00  0.00           H
ATOM   3598  HB2 ALA A 224      53.460  50.820  85.400  1.00  0.00           H
ATOM   3599  HB3 ALA A 224      55.250  50.290  85.290  1.00  0.00           H
ATOM   3600  C   ALA A 224      53.580  48.080  85.360  1.00  0.00           C
ATOM   3601  O   ALA A 224      53.190  46.920  85.510  1.00  0.00           O
ATOM   3602  N   LYS A 225      53.560  48.630  84.110  1.00  0.00           N
ATOM   3603  HN  LYS A 225      53.860  49.580  84.070  1.00  0.00           H
ATOM   3604  CA  LYS A 225      53.170  48.020  82.860  1.00  0.00           C
ATOM   3605  HA  LYS A 225      52.820  47.020  83.060  1.00  0.00           H
ATOM   3606  CB  LYS A 225      52.020  48.810  82.160  1.00  0.00           C
ATOM   3607  HB1 LYS A 225      51.670  48.260  81.270  1.00  0.00           H
ATOM   3608  HB2 LYS A 225      52.410  49.810  81.840  1.00  0.00           H
ATOM   3609  CG  LYS A 225      50.760  48.950  83.100  1.00  0.00           C
ATOM   3610  HG1 LYS A 225      50.030  49.530  82.520  1.00  0.00           H
ATOM   3611  HG2 LYS A 225      50.950  49.420  84.090  1.00  0.00           H
ATOM   3612  CD  LYS A 225      50.130  47.550  83.470  1.00  0.00           C
ATOM   3613  HD1 LYS A 225      50.680  47.090  84.320  1.00  0.00           H
ATOM   3614  HD2 LYS A 225      50.320  46.870  82.620  1.00  0.00           H
ATOM   3615  CE  LYS A 225      48.630  47.710  83.820  1.00  0.00           C
ATOM   3616  HE1 LYS A 225      48.540  48.590  84.500  1.00  0.00           H
ATOM   3617  HE2 LYS A 225      48.090  46.870  84.330  1.00  0.00           H
ATOM   3618  NZ  LYS A 225      47.800  47.970  82.690  1.00  0.00           N
ATOM   3619  HZ1 LYS A 225      47.860  47.160  82.020  1.00  0.00           H
ATOM   3620  HZ2 LYS A 225      48.000  48.810  82.130  1.00  0.00           H
ATOM   3621  HZ3 LYS A 225      46.800  47.990  82.950  1.00  0.00           H
ATOM   3622  C   LYS A 225      54.350  47.880  81.920  1.00  0.00           C
ATOM   3623  O   LYS A 225      54.140  47.650  80.720  1.00  0.00           O
ATOM   3624  N   ILE A 226      55.620  47.970  82.380  1.00  0.00           N
ATOM   3625  HN  ILE A 226      55.780  48.200  83.340  1.00  0.00           H
ATOM   3626  CA  ILE A 226      56.880  48.050  81.600  1.00  0.00           C
ATOM   3627  HA  ILE A 226      56.520  48.800  80.910  1.00  0.00           H
ATOM   3628  CB  ILE A 226      58.020  48.450  82.440  1.00  0.00           C
ATOM   3629  HB  ILE A 226      57.700  49.190  83.210  1.00  0.00           H
ATOM   3630  CG2 ILE A 226      58.400  47.200  83.320  1.00  0.00           C
ATOM   3631 HG21 ILE A 226      59.140  47.420  84.120  1.00  0.00           H
ATOM   3632 HG22 ILE A 226      58.800  46.450  82.600  1.00  0.00           H
ATOM   3633 HG23 ILE A 226      57.430  46.880  83.780  1.00  0.00           H
ATOM   3634  CG1 ILE A 226      59.200  49.080  81.700  1.00  0.00           C
ATOM   3635 HG11 ILE A 226      58.730  49.940  81.170  1.00  0.00           H
ATOM   3636 HG12 ILE A 226      59.720  48.400  81.000  1.00  0.00           H
ATOM   3637  CD  ILE A 226      60.310  49.700  82.580  1.00  0.00           C
ATOM   3638  HD1 ILE A 226      60.000  50.250  83.490  1.00  0.00           H
ATOM   3639  HD2 ILE A 226      60.810  50.470  81.960  1.00  0.00           H
ATOM   3640  HD3 ILE A 226      60.970  48.830  82.820  1.00  0.00           H
ATOM   3641  C   ILE A 226      57.030  46.740  80.760  1.00  0.00           C
ATOM   3642  O   ILE A 226      57.490  46.860  79.630  1.00  0.00           O
ATOM   3643  N   LYS A 227      56.650  45.550  81.260  1.00  0.00           N
ATOM   3644  HN  LYS A 227      56.400  45.480  82.210  1.00  0.00           H
ATOM   3645  CA  LYS A 227      56.810  44.360  80.530  1.00  0.00           C
ATOM   3646  HA  LYS A 227      57.800  44.280  80.110  1.00  0.00           H
ATOM   3647  CB  LYS A 227      56.440  43.070  81.500  1.00  0.00           C
ATOM   3648  HB1 LYS A 227      56.770  42.130  80.990  1.00  0.00           H
ATOM   3649  HB2 LYS A 227      55.330  43.140  81.590  1.00  0.00           H
ATOM   3650  CG  LYS A 227      56.980  43.090  82.970  1.00  0.00           C
ATOM   3651  HG1 LYS A 227      56.540  42.190  83.470  1.00  0.00           H
ATOM   3652  HG2 LYS A 227      56.600  44.020  83.450  1.00  0.00           H
ATOM   3653  CD  LYS A 227      58.460  43.120  83.150  1.00  0.00           C
ATOM   3654  HD1 LYS A 227      58.700  43.030  84.230  1.00  0.00           H
ATOM   3655  HD2 LYS A 227      58.740  44.150  82.850  1.00  0.00           H
ATOM   3656  CE  LYS A 227      59.370  42.160  82.350  1.00  0.00           C
ATOM   3657  HE1 LYS A 227      60.460  42.360  82.380  1.00  0.00           H
ATOM   3658  HE2 LYS A 227      59.100  42.120  81.280  1.00  0.00           H
ATOM   3659  NZ  LYS A 227      59.210  40.840  82.880  1.00  0.00           N
ATOM   3660  HZ1 LYS A 227      59.620  40.120  82.250  1.00  0.00           H
ATOM   3661  HZ2 LYS A 227      58.210  40.690  83.100  1.00  0.00           H
ATOM   3662  HZ3 LYS A 227      59.630  40.730  83.840  1.00  0.00           H
ATOM   3663  C   LYS A 227      55.830  44.270  79.390  1.00  0.00           C
ATOM   3664  O   LYS A 227      56.120  43.900  78.280  1.00  0.00           O
ATOM   3665  N   ARG A 228      54.620  44.840  79.570  1.00  0.00           N
ATOM   3666  HN  ARG A 228      54.570  45.390  80.400  1.00  0.00           H
ATOM   3667  CA  ARG A 228      53.580  44.880  78.690  1.00  0.00           C
ATOM   3668  HA  ARG A 228      53.530  43.880  78.240  1.00  0.00           H
ATOM   3669  CB  ARG A 228      52.180  45.300  79.340  1.00  0.00           C
ATOM   3670  HB1 ARG A 228      51.530  44.790  78.590  1.00  0.00           H
ATOM   3671  HB2 ARG A 228      51.950  46.370  79.460  1.00  0.00           H
ATOM   3672  CG  ARG A 228      51.920  44.720  80.740  1.00  0.00           C
ATOM   3673  HG1 ARG A 228      50.830  44.740  80.940  1.00  0.00           H
ATOM   3674  HG2 ARG A 228      52.360  45.410  81.490  1.00  0.00           H
ATOM   3675  CD  ARG A 228      52.230  43.260  81.160  1.00  0.00           C
ATOM   3676  HD1 ARG A 228      52.100  43.160  82.260  1.00  0.00           H
ATOM   3677  HD2 ARG A 228      53.270  42.940  80.940  1.00  0.00           H
ATOM   3678  NE  ARG A 228      51.310  42.310  80.510  1.00  0.00           N
ATOM   3679  HE  ARG A 228      51.290  42.300  79.510  1.00  0.00           H
ATOM   3680  CZ  ARG A 228      50.650  41.340  81.130  1.00  0.00           C
ATOM   3681  NH1 ARG A 228      50.280  41.300  82.450  1.00  0.00           N
ATOM   3682 HH11 ARG A 228      50.170  42.180  82.900  1.00  0.00           H
ATOM   3683 HH12 ARG A 228      49.770  40.510  82.790  1.00  0.00           H
ATOM   3684  NH2 ARG A 228      50.340  40.260  80.460  1.00  0.00           N
ATOM   3685 HH21 ARG A 228      50.740  40.190  79.540  1.00  0.00           H
ATOM   3686 HH22 ARG A 228      49.740  39.530  80.790  1.00  0.00           H
ATOM   3687  C   ARG A 228      53.840  45.840  77.570  1.00  0.00           C
ATOM   3688  O   ARG A 228      53.610  45.580  76.410  1.00  0.00           O
ATOM   3689  N   ALA A 229      54.510  46.970  77.930  1.00  0.00           N
ATOM   3690  HN  ALA A 229      54.860  47.090  78.860  1.00  0.00           H
ATOM   3691  CA  ALA A 229      54.940  47.980  76.970  1.00  0.00           C
ATOM   3692  HA  ALA A 229      54.050  48.240  76.400  1.00  0.00           H
ATOM   3693  CB  ALA A 229      55.310  49.310  77.660  1.00  0.00           C
ATOM   3694  HB1 ALA A 229      56.220  49.180  78.290  1.00  0.00           H
ATOM   3695  HB2 ALA A 229      54.410  49.450  78.290  1.00  0.00           H
ATOM   3696  HB3 ALA A 229      55.410  50.060  76.850  1.00  0.00           H
ATOM   3697  C   ALA A 229      55.920  47.390  75.950  1.00  0.00           C
ATOM   3698  O   ALA A 229      55.780  47.640  74.770  1.00  0.00           O
ATOM   3699  N   ILE A 230      56.870  46.570  76.480  1.00  0.00           N
ATOM   3700  HN  ILE A 230      57.080  46.640  77.450  1.00  0.00           H
ATOM   3701  CA  ILE A 230      57.820  45.800  75.640  1.00  0.00           C
ATOM   3702  HA  ILE A 230      58.260  46.490  74.940  1.00  0.00           H
ATOM   3703  CB  ILE A 230      58.810  45.130  76.540  1.00  0.00           C
ATOM   3704  HB  ILE A 230      58.270  44.540  77.320  1.00  0.00           H
ATOM   3705  CG2 ILE A 230      59.700  44.160  75.790  1.00  0.00           C
ATOM   3706 HG21 ILE A 230      60.450  44.640  75.120  1.00  0.00           H
ATOM   3707 HG22 ILE A 230      59.100  43.450  75.170  1.00  0.00           H
ATOM   3708 HG23 ILE A 230      60.200  43.460  76.480  1.00  0.00           H
ATOM   3709  CG1 ILE A 230      59.680  46.280  77.250  1.00  0.00           C
ATOM   3710 HG11 ILE A 230      58.990  47.070  77.610  1.00  0.00           H
ATOM   3711 HG12 ILE A 230      60.330  46.750  76.480  1.00  0.00           H
ATOM   3712  CD  ILE A 230      60.670  45.730  78.270  1.00  0.00           C
ATOM   3713  HD1 ILE A 230      59.980  45.290  79.020  1.00  0.00           H
ATOM   3714  HD2 ILE A 230      61.300  46.520  78.740  1.00  0.00           H
ATOM   3715  HD3 ILE A 230      61.400  45.050  77.780  1.00  0.00           H
ATOM   3716  C   ILE A 230      56.980  44.740  74.800  1.00  0.00           C
ATOM   3717  O   ILE A 230      57.320  44.490  73.650  1.00  0.00           O
ATOM   3718  N   THR A 231      56.010  44.070  75.370  1.00  0.00           N
ATOM   3719  HN  THR A 231      55.960  44.350  76.330  1.00  0.00           H
ATOM   3720  CA  THR A 231      55.200  42.950  74.840  1.00  0.00           C
ATOM   3721  HA  THR A 231      55.970  42.260  74.550  1.00  0.00           H
ATOM   3722  CB  THR A 231      54.200  42.230  75.780  1.00  0.00           C
ATOM   3723  HB  THR A 231      53.410  42.930  76.120  1.00  0.00           H
ATOM   3724  OG1 THR A 231      54.900  41.700  76.960  1.00  0.00           O
ATOM   3725  HG1 THR A 231      55.420  42.400  77.350  1.00  0.00           H
ATOM   3726  CG2 THR A 231      53.580  40.950  75.060  1.00  0.00           C
ATOM   3727 HG21 THR A 231      54.400  40.250  74.780  1.00  0.00           H
ATOM   3728 HG22 THR A 231      53.080  41.220  74.110  1.00  0.00           H
ATOM   3729 HG23 THR A 231      52.770  40.600  75.720  1.00  0.00           H
ATOM   3730  C   THR A 231      54.470  43.440  73.610  1.00  0.00           C
ATOM   3731  O   THR A 231      54.490  42.750  72.610  1.00  0.00           O
ATOM   3732  N   PHE A 232      53.950  44.670  73.670  1.00  0.00           N
ATOM   3733  HN  PHE A 232      54.060  45.220  74.490  1.00  0.00           H
ATOM   3734  CA  PHE A 232      53.380  45.390  72.530  1.00  0.00           C
ATOM   3735  HA  PHE A 232      52.910  44.670  71.870  1.00  0.00           H
ATOM   3736  CB  PHE A 232      52.140  46.360  72.890  1.00  0.00           C
ATOM   3737  HB1 PHE A 232      52.310  47.030  73.750  1.00  0.00           H
ATOM   3738  HB2 PHE A 232      51.210  45.770  73.080  1.00  0.00           H
ATOM   3739  CG  PHE A 232      51.820  47.200  71.650  1.00  0.00           C
ATOM   3740  CD1 PHE A 232      50.990  46.780  70.610  1.00  0.00           C
ATOM   3741  HD1 PHE A 232      50.470  45.840  70.710  1.00  0.00           H
ATOM   3742  CE1 PHE A 232      50.800  47.610  69.430  1.00  0.00           C
ATOM   3743  HE1 PHE A 232      50.110  47.220  68.690  1.00  0.00           H
ATOM   3744  CZ  PHE A 232      51.500  48.870  69.400  1.00  0.00           C
ATOM   3745  HZ  PHE A 232      51.310  49.490  68.530  1.00  0.00           H
ATOM   3746  CD2 PHE A 232      52.500  48.450  71.500  1.00  0.00           C
ATOM   3747  HD2 PHE A 232      53.260  48.840  72.170  1.00  0.00           H
ATOM   3748  CE2 PHE A 232      52.260  49.330  70.440  1.00  0.00           C
ATOM   3749  HE2 PHE A 232      52.790  50.280  70.450  1.00  0.00           H
ATOM   3750  C   PHE A 232      54.440  45.890  71.560  1.00  0.00           C
ATOM   3751  O   PHE A 232      54.150  45.770  70.340  1.00  0.00           O
ATOM   3752  N   ILE A 233      55.600  46.390  71.950  1.00  0.00           N
ATOM   3753  HN  ILE A 233      55.710  46.640  72.910  1.00  0.00           H
ATOM   3754  CA  ILE A 233      56.710  46.640  71.020  1.00  0.00           C
ATOM   3755  HA  ILE A 233      56.340  47.350  70.300  1.00  0.00           H
ATOM   3756  CB  ILE A 233      57.920  47.480  71.590  1.00  0.00           C
ATOM   3757  HB  ILE A 233      58.390  46.850  72.360  1.00  0.00           H
ATOM   3758  CG2 ILE A 233      58.980  47.780  70.470  1.00  0.00           C
ATOM   3759 HG21 ILE A 233      59.430  46.890  69.990  1.00  0.00           H
ATOM   3760 HG22 ILE A 233      59.850  48.300  70.910  1.00  0.00           H
ATOM   3761 HG23 ILE A 233      58.570  48.420  69.650  1.00  0.00           H
ATOM   3762  CG1 ILE A 233      57.510  48.850  72.130  1.00  0.00           C
ATOM   3763 HG11 ILE A 233      56.620  48.740  72.800  1.00  0.00           H
ATOM   3764 HG12 ILE A 233      57.300  49.410  71.200  1.00  0.00           H
ATOM   3765  CD  ILE A 233      58.600  49.600  72.890  1.00  0.00           C
ATOM   3766  HD1 ILE A 233      58.070  50.500  73.250  1.00  0.00           H
ATOM   3767  HD2 ILE A 233      59.370  49.970  72.170  1.00  0.00           H
ATOM   3768  HD3 ILE A 233      59.090  49.010  73.690  1.00  0.00           H
ATOM   3769  C   ILE A 233      57.190  45.440  70.250  1.00  0.00           C
ATOM   3770  O   ILE A 233      57.440  45.490  69.010  1.00  0.00           O
ATOM   3771  N   MET A 234      57.310  44.200  70.880  1.00  0.00           N
ATOM   3772  HN  MET A 234      57.330  44.090  71.870  1.00  0.00           H
ATOM   3773  CA  MET A 234      57.520  42.920  70.190  1.00  0.00           C
ATOM   3774  HA  MET A 234      58.480  42.840  69.710  1.00  0.00           H
ATOM   3775  CB  MET A 234      57.730  41.870  71.280  1.00  0.00           C
ATOM   3776  HB1 MET A 234      56.990  41.970  72.110  1.00  0.00           H
ATOM   3777  HB2 MET A 234      58.720  42.100  71.750  1.00  0.00           H
ATOM   3778  CG  MET A 234      57.680  40.340  70.750  1.00  0.00           C
ATOM   3779  HG1 MET A 234      58.370  39.780  71.410  1.00  0.00           H
ATOM   3780  HG2 MET A 234      58.230  40.210  69.800  1.00  0.00           H
ATOM   3781  SD  MET A 234      56.020  39.580  70.810  1.00  0.00           S
ATOM   3782  CE  MET A 234      56.020  39.150  72.530  1.00  0.00           C
ATOM   3783  HE1 MET A 234      56.910  38.530  72.770  1.00  0.00           H
ATOM   3784  HE2 MET A 234      55.170  38.500  72.830  1.00  0.00           H
ATOM   3785  HE3 MET A 234      55.960  40.060  73.160  1.00  0.00           H
ATOM   3786  C   MET A 234      56.470  42.500  69.150  1.00  0.00           C
ATOM   3787  O   MET A 234      56.810  42.050  68.120  1.00  0.00           O
ATOM   3788  N   VAL A 235      55.260  42.900  69.450  1.00  0.00           N
ATOM   3789  HN  VAL A 235      54.960  43.260  70.330  1.00  0.00           H
ATOM   3790  CA  VAL A 235      54.200  42.640  68.480  1.00  0.00           C
ATOM   3791  HA  VAL A 235      54.450  41.650  68.140  1.00  0.00           H
ATOM   3792  CB  VAL A 235      52.790  42.470  69.020  1.00  0.00           C
ATOM   3793  HB  VAL A 235      52.460  43.380  69.580  1.00  0.00           H
ATOM   3794  CG1 VAL A 235      51.860  42.170  67.900  1.00  0.00           C
ATOM   3795 HG11 VAL A 235      50.860  41.840  68.260  1.00  0.00           H
ATOM   3796 HG12 VAL A 235      52.230  41.420  67.180  1.00  0.00           H
ATOM   3797 HG13 VAL A 235      51.550  43.010  67.240  1.00  0.00           H
ATOM   3798  CG2 VAL A 235      52.700  41.360  70.090  1.00  0.00           C
ATOM   3799 HG21 VAL A 235      51.700  41.430  70.560  1.00  0.00           H
ATOM   3800 HG22 VAL A 235      53.500  41.440  70.850  1.00  0.00           H
ATOM   3801 HG23 VAL A 235      52.700  40.370  69.590  1.00  0.00           H
ATOM   3802  C   VAL A 235      54.260  43.510  67.250  1.00  0.00           C
ATOM   3803  O   VAL A 235      54.030  43.050  66.090  1.00  0.00           O
ATOM   3804  N   VAL A 236      54.620  44.780  67.470  1.00  0.00           N
ATOM   3805  HN  VAL A 236      54.650  45.220  68.360  1.00  0.00           H
ATOM   3806  CA  VAL A 236      54.980  45.670  66.330  1.00  0.00           C
ATOM   3807  HA  VAL A 236      54.180  45.670  65.610  1.00  0.00           H
ATOM   3808  CB  VAL A 236      55.180  47.060  66.820  1.00  0.00           C
ATOM   3809  HB  VAL A 236      55.910  47.130  67.660  1.00  0.00           H
ATOM   3810  CG1 VAL A 236      55.410  48.030  65.670  1.00  0.00           C
ATOM   3811 HG11 VAL A 236      54.440  47.960  65.140  1.00  0.00           H
ATOM   3812 HG12 VAL A 236      56.220  47.680  64.990  1.00  0.00           H
ATOM   3813 HG13 VAL A 236      55.530  49.090  65.970  1.00  0.00           H
ATOM   3814  CG2 VAL A 236      53.870  47.580  67.410  1.00  0.00           C
ATOM   3815 HG21 VAL A 236      53.450  47.110  68.320  1.00  0.00           H
ATOM   3816 HG22 VAL A 236      53.010  47.460  66.720  1.00  0.00           H
ATOM   3817 HG23 VAL A 236      54.000  48.670  67.610  1.00  0.00           H
ATOM   3818  C   VAL A 236      56.260  45.070  65.580  1.00  0.00           C
ATOM   3819  O   VAL A 236      56.370  44.970  64.390  1.00  0.00           O
ATOM   3820  N   ALA A 237      57.230  44.600  66.360  1.00  0.00           N
ATOM   3821  HN  ALA A 237      57.190  44.860  67.310  1.00  0.00           H
ATOM   3822  CA  ALA A 237      58.440  44.050  65.760  1.00  0.00           C
ATOM   3823  HA  ALA A 237      58.720  44.800  65.040  1.00  0.00           H
ATOM   3824  CB  ALA A 237      59.520  43.740  66.810  1.00  0.00           C
ATOM   3825  HB1 ALA A 237      60.410  43.170  66.460  1.00  0.00           H
ATOM   3826  HB2 ALA A 237      59.070  43.180  67.670  1.00  0.00           H
ATOM   3827  HB3 ALA A 237      59.940  44.620  67.330  1.00  0.00           H
ATOM   3828  C   ALA A 237      58.200  42.830  64.920  1.00  0.00           C
ATOM   3829  O   ALA A 237      58.840  42.610  63.890  1.00  0.00           O
ATOM   3830  N   ILE A 238      57.270  41.990  65.210  1.00  0.00           N
ATOM   3831  HN  ILE A 238      56.820  42.190  66.080  1.00  0.00           H
ATOM   3832  CA  ILE A 238      56.720  41.000  64.300  1.00  0.00           C
ATOM   3833  HA  ILE A 238      57.570  40.450  63.930  1.00  0.00           H
ATOM   3834  CB  ILE A 238      55.880  40.050  65.100  1.00  0.00           C
ATOM   3835  HB  ILE A 238      55.190  40.590  65.780  1.00  0.00           H
ATOM   3836  CG2 ILE A 238      55.080  39.090  64.150  1.00  0.00           C
ATOM   3837 HG21 ILE A 238      55.700  38.350  63.620  1.00  0.00           H
ATOM   3838 HG22 ILE A 238      54.510  39.600  63.350  1.00  0.00           H
ATOM   3839 HG23 ILE A 238      54.320  38.610  64.800  1.00  0.00           H
ATOM   3840  CG1 ILE A 238      56.920  39.250  66.020  1.00  0.00           C
ATOM   3841 HG11 ILE A 238      57.360  39.900  66.800  1.00  0.00           H
ATOM   3842 HG12 ILE A 238      57.720  38.790  65.410  1.00  0.00           H
ATOM   3843  CD  ILE A 238      56.160  38.170  66.760  1.00  0.00           C
ATOM   3844  HD1 ILE A 238      56.810  37.500  67.360  1.00  0.00           H
ATOM   3845  HD2 ILE A 238      55.540  37.580  66.070  1.00  0.00           H
ATOM   3846  HD3 ILE A 238      55.470  38.700  67.450  1.00  0.00           H
ATOM   3847  C   ILE A 238      56.000  41.580  63.050  1.00  0.00           C
ATOM   3848  O   ILE A 238      56.170  41.100  61.910  1.00  0.00           O
ATOM   3849  N   VAL A 239      55.240  42.660  63.140  1.00  0.00           N
ATOM   3850  HN  VAL A 239      54.940  43.040  64.010  1.00  0.00           H
ATOM   3851  CA  VAL A 239      54.630  43.260  61.960  1.00  0.00           C
ATOM   3852  HA  VAL A 239      53.980  42.520  61.530  1.00  0.00           H
ATOM   3853  CB  VAL A 239      53.680  44.340  62.400  1.00  0.00           C
ATOM   3854  HB  VAL A 239      54.180  44.750  63.300  1.00  0.00           H
ATOM   3855  CG1 VAL A 239      53.440  45.400  61.270  1.00  0.00           C
ATOM   3856 HG11 VAL A 239      52.550  46.000  61.530  1.00  0.00           H
ATOM   3857 HG12 VAL A 239      53.490  44.980  60.240  1.00  0.00           H
ATOM   3858 HG13 VAL A 239      54.260  46.150  61.310  1.00  0.00           H
ATOM   3859  CG2 VAL A 239      52.320  43.690  62.800  1.00  0.00           C
ATOM   3860 HG21 VAL A 239      52.440  43.000  63.650  1.00  0.00           H
ATOM   3861 HG22 VAL A 239      51.740  43.220  61.980  1.00  0.00           H
ATOM   3862 HG23 VAL A 239      51.690  44.540  63.150  1.00  0.00           H
ATOM   3863  C   VAL A 239      55.670  43.720  60.930  1.00  0.00           C
ATOM   3864  O   VAL A 239      55.670  43.430  59.730  1.00  0.00           O
ATOM   3865  N   PHE A 240      56.720  44.410  61.450  1.00  0.00           N
ATOM   3866  HN  PHE A 240      56.720  44.630  62.420  1.00  0.00           H
ATOM   3867  CA  PHE A 240      57.740  45.000  60.610  1.00  0.00           C
ATOM   3868  HA  PHE A 240      57.280  45.500  59.770  1.00  0.00           H
ATOM   3869  CB  PHE A 240      58.630  46.040  61.300  1.00  0.00           C
ATOM   3870  HB1 PHE A 240      59.610  46.280  60.850  1.00  0.00           H
ATOM   3871  HB2 PHE A 240      58.820  45.860  62.380  1.00  0.00           H
ATOM   3872  CG  PHE A 240      57.940  47.440  61.230  1.00  0.00           C
ATOM   3873  CD1 PHE A 240      58.360  48.490  60.350  1.00  0.00           C
ATOM   3874  HD1 PHE A 240      59.110  48.230  59.630  1.00  0.00           H
ATOM   3875  CE1 PHE A 240      57.800  49.760  60.360  1.00  0.00           C
ATOM   3876  HE1 PHE A 240      58.030  50.430  59.540  1.00  0.00           H
ATOM   3877  CZ  PHE A 240      56.800  50.050  61.250  1.00  0.00           C
ATOM   3878  HZ  PHE A 240      56.270  50.990  61.230  1.00  0.00           H
ATOM   3879  CD2 PHE A 240      56.940  47.810  62.150  1.00  0.00           C
ATOM   3880  HD2 PHE A 240      56.540  47.130  62.900  1.00  0.00           H
ATOM   3881  CE2 PHE A 240      56.420  49.110  62.210  1.00  0.00           C
ATOM   3882  HE2 PHE A 240      55.640  49.370  62.910  1.00  0.00           H
ATOM   3883  C   PHE A 240      58.580  43.920  59.970  1.00  0.00           C
ATOM   3884  O   PHE A 240      58.940  44.030  58.810  1.00  0.00           O
ATOM   3885  N   VAL A 241      58.890  42.840  60.720  1.00  0.00           N
ATOM   3886  HN  VAL A 241      58.790  42.820  61.720  1.00  0.00           H
ATOM   3887  CA  VAL A 241      59.740  41.720  60.200  1.00  0.00           C
ATOM   3888  HA  VAL A 241      60.450  42.210  59.550  1.00  0.00           H
ATOM   3889  CB  VAL A 241      60.440  41.010  61.340  1.00  0.00           C
ATOM   3890  HB  VAL A 241      59.720  40.560  62.060  1.00  0.00           H
ATOM   3891  CG1 VAL A 241      61.350  39.910  60.920  1.00  0.00           C
ATOM   3892 HG11 VAL A 241      61.980  39.620  61.780  1.00  0.00           H
ATOM   3893 HG12 VAL A 241      62.080  40.320  60.190  1.00  0.00           H
ATOM   3894 HG13 VAL A 241      60.790  39.070  60.430  1.00  0.00           H
ATOM   3895  CG2 VAL A 241      61.340  42.050  62.110  1.00  0.00           C
ATOM   3896 HG21 VAL A 241      61.970  42.570  61.360  1.00  0.00           H
ATOM   3897 HG22 VAL A 241      62.000  41.500  62.810  1.00  0.00           H
ATOM   3898 HG23 VAL A 241      60.710  42.860  62.530  1.00  0.00           H
ATOM   3899  C   VAL A 241      59.070  40.750  59.320  1.00  0.00           C
ATOM   3900  O   VAL A 241      59.690  40.140  58.450  1.00  0.00           O
ATOM   3901  N   ILE A 242      57.710  40.620  59.290  1.00  0.00           N
ATOM   3902  HN  ILE A 242      57.140  41.000  60.020  1.00  0.00           H
ATOM   3903  CA  ILE A 242      57.010  39.790  58.380  1.00  0.00           C
ATOM   3904  HA  ILE A 242      57.680  39.040  58.010  1.00  0.00           H
ATOM   3905  CB  ILE A 242      55.970  39.040  59.280  1.00  0.00           C
ATOM   3906  HB  ILE A 242      55.350  39.880  59.680  1.00  0.00           H
ATOM   3907  CG2 ILE A 242      54.910  38.220  58.480  1.00  0.00           C
ATOM   3908 HG21 ILE A 242      55.370  37.310  58.050  1.00  0.00           H
ATOM   3909 HG22 ILE A 242      54.390  38.750  57.650  1.00  0.00           H
ATOM   3910 HG23 ILE A 242      54.160  37.860  59.220  1.00  0.00           H
ATOM   3911  CG1 ILE A 242      56.690  38.280  60.510  1.00  0.00           C
ATOM   3912 HG11 ILE A 242      55.880  38.070  61.240  1.00  0.00           H
ATOM   3913 HG12 ILE A 242      57.390  38.940  61.060  1.00  0.00           H
ATOM   3914  CD  ILE A 242      57.460  37.010  60.210  1.00  0.00           C
ATOM   3915  HD1 ILE A 242      56.860  36.240  59.680  1.00  0.00           H
ATOM   3916  HD2 ILE A 242      57.850  36.560  61.150  1.00  0.00           H
ATOM   3917  HD3 ILE A 242      58.330  37.320  59.590  1.00  0.00           H
ATOM   3918  C   ILE A 242      56.390  40.460  57.150  1.00  0.00           C
ATOM   3919  O   ILE A 242      56.290  39.860  56.030  1.00  0.00           O
ATOM   3920  N   CYS A 243      55.950  41.700  57.340  1.00  0.00           N
ATOM   3921  HN  CYS A 243      56.060  42.190  58.190  1.00  0.00           H
ATOM   3922  CA  CYS A 243      55.550  42.570  56.180  1.00  0.00           C
ATOM   3923  HA  CYS A 243      55.230  42.000  55.330  1.00  0.00           H
ATOM   3924  CB  CYS A 243      54.250  43.320  56.630  1.00  0.00           C
ATOM   3925  HB1 CYS A 243      54.490  43.880  57.560  1.00  0.00           H
ATOM   3926  HB2 CYS A 243      53.460  42.560  56.850  1.00  0.00           H
ATOM   3927  SG  CYS A 243      53.490  44.590  55.460  1.00  0.00           S
ATOM   3928  HG1 CYS A 243      53.550  45.580  56.340  1.00  0.00           H
ATOM   3929  C   CYS A 243      56.640  43.560  55.820  1.00  0.00           C
ATOM   3930  O   CYS A 243      57.280  43.470  54.780  1.00  0.00           O
ATOM   3931  N   PHE A 244      56.840  44.660  56.630  1.00  0.00           N
ATOM   3932  HN  PHE A 244      56.380  44.700  57.520  1.00  0.00           H
ATOM   3933  CA  PHE A 244      57.560  45.890  56.130  1.00  0.00           C
ATOM   3934  HA  PHE A 244      57.080  46.200  55.220  1.00  0.00           H
ATOM   3935  CB  PHE A 244      57.360  47.200  56.970  1.00  0.00           C
ATOM   3936  HB1 PHE A 244      57.980  48.010  56.520  1.00  0.00           H
ATOM   3937  HB2 PHE A 244      57.730  46.880  57.970  1.00  0.00           H
ATOM   3938  CG  PHE A 244      55.930  47.550  57.140  1.00  0.00           C
ATOM   3939  CD1 PHE A 244      55.300  47.550  58.400  1.00  0.00           C
ATOM   3940  HD1 PHE A 244      55.790  47.210  59.310  1.00  0.00           H
ATOM   3941  CE1 PHE A 244      53.920  47.850  58.460  1.00  0.00           C
ATOM   3942  HE1 PHE A 244      53.450  47.700  59.420  1.00  0.00           H
ATOM   3943  CZ  PHE A 244      53.220  48.110  57.340  1.00  0.00           C
ATOM   3944  HZ  PHE A 244      52.160  48.250  57.460  1.00  0.00           H
ATOM   3945  CD2 PHE A 244      55.210  47.900  56.010  1.00  0.00           C
ATOM   3946  HD2 PHE A 244      55.680  47.790  55.050  1.00  0.00           H
ATOM   3947  CE2 PHE A 244      53.860  48.190  56.110  1.00  0.00           C
ATOM   3948  HE2 PHE A 244      53.270  48.250  55.210  1.00  0.00           H
ATOM   3949  C   PHE A 244      58.980  45.740  55.620  1.00  0.00           C
ATOM   3950  O   PHE A 244      59.320  46.120  54.520  1.00  0.00           O
ATOM   3951  N   LEU A 245      59.830  45.120  56.460  1.00  0.00           N
ATOM   3952  HN  LEU A 245      59.530  44.750  57.340  1.00  0.00           H
ATOM   3953  CA  LEU A 245      61.190  44.870  56.090  1.00  0.00           C
ATOM   3954  HA  LEU A 245      61.480  45.850  55.740  1.00  0.00           H
ATOM   3955  CB  LEU A 245      62.060  44.420  57.340  1.00  0.00           C
ATOM   3956  HB1 LEU A 245      61.590  43.640  58.000  1.00  0.00           H
ATOM   3957  HB2 LEU A 245      62.170  45.270  58.040  1.00  0.00           H
ATOM   3958  CG  LEU A 245      63.510  44.000  56.950  1.00  0.00           C
ATOM   3959  HG  LEU A 245      63.430  43.270  56.110  1.00  0.00           H
ATOM   3960  CD1 LEU A 245      64.450  45.170  56.590  1.00  0.00           C
ATOM   3961 HD11 LEU A 245      64.990  45.630  57.440  1.00  0.00           H
ATOM   3962 HD12 LEU A 245      63.830  45.890  56.020  1.00  0.00           H
ATOM   3963 HD13 LEU A 245      65.270  44.680  56.020  1.00  0.00           H
ATOM   3964  CD2 LEU A 245      64.170  43.300  58.240  1.00  0.00           C
ATOM   3965 HD21 LEU A 245      63.600  42.420  58.620  1.00  0.00           H
ATOM   3966 HD22 LEU A 245      64.270  43.990  59.110  1.00  0.00           H
ATOM   3967 HD23 LEU A 245      65.160  42.960  57.870  1.00  0.00           H
ATOM   3968  C   LEU A 245      61.360  43.970  54.880  1.00  0.00           C
ATOM   3969  O   LEU A 245      62.120  44.310  53.950  1.00  0.00           O
ATOM   3970  N   PRO A 246      60.600  42.890  54.700  1.00  0.00           N
ATOM   3971  CD  PRO A 246      60.150  42.100  55.790  1.00  0.00           C
ATOM   3972  HD1 PRO A 246      59.260  42.580  56.240  1.00  0.00           H
ATOM   3973  HD2 PRO A 246      60.950  41.990  56.560  1.00  0.00           H
ATOM   3974  CA  PRO A 246      60.510  42.090  53.500  1.00  0.00           C
ATOM   3975  HA  PRO A 246      61.500  41.690  53.350  1.00  0.00           H
ATOM   3976  CB  PRO A 246      59.490  40.890  53.810  1.00  0.00           C
ATOM   3977  HB1 PRO A 246      59.840  40.000  53.230  1.00  0.00           H
ATOM   3978  HB2 PRO A 246      58.450  41.240  53.640  1.00  0.00           H
ATOM   3979  CG  PRO A 246      59.700  40.710  55.320  1.00  0.00           C
ATOM   3980  HG1 PRO A 246      58.730  40.390  55.780  1.00  0.00           H
ATOM   3981  HG2 PRO A 246      60.520  40.000  55.570  1.00  0.00           H
ATOM   3982  C   PRO A 246      60.070  42.890  52.310  1.00  0.00           C
ATOM   3983  O   PRO A 246      60.590  42.750  51.220  1.00  0.00           O
ATOM   3984  N   SER A 247      59.110  43.800  52.470  1.00  0.00           N
ATOM   3985  HN  SER A 247      58.720  43.880  53.390  1.00  0.00           H
ATOM   3986  CA  SER A 247      58.570  44.730  51.420  1.00  0.00           C
ATOM   3987  HA  SER A 247      58.220  44.110  50.610  1.00  0.00           H
ATOM   3988  CB  SER A 247      57.350  45.580  51.980  1.00  0.00           C
ATOM   3989  HB1 SER A 247      57.690  46.450  52.580  1.00  0.00           H
ATOM   3990  HB2 SER A 247      56.750  45.040  52.740  1.00  0.00           H
ATOM   3991  OG  SER A 247      56.460  45.990  50.960  1.00  0.00           O
ATOM   3992  HG1 SER A 247      56.310  45.120  50.600  1.00  0.00           H
ATOM   3993  C   SER A 247      59.660  45.630  50.900  1.00  0.00           C
ATOM   3994  O   SER A 247      59.950  45.700  49.670  1.00  0.00           O
ATOM   3995  N   VAL A 248      60.340  46.320  51.810  1.00  0.00           N
ATOM   3996  HN  VAL A 248      60.180  46.330  52.790  1.00  0.00           H
ATOM   3997  CA  VAL A 248      61.460  47.140  51.510  1.00  0.00           C
ATOM   3998  HA  VAL A 248      61.130  47.820  50.740  1.00  0.00           H
ATOM   3999  CB  VAL A 248      61.980  47.980  52.670  1.00  0.00           C
ATOM   4000  HB  VAL A 248      62.350  47.260  53.450  1.00  0.00           H
ATOM   4001  CG1 VAL A 248      63.140  48.880  52.350  1.00  0.00           C
ATOM   4002 HG11 VAL A 248      64.080  48.290  52.490  1.00  0.00           H
ATOM   4003 HG12 VAL A 248      63.010  49.740  53.050  1.00  0.00           H
ATOM   4004 HG13 VAL A 248      62.920  49.240  51.330  1.00  0.00           H
ATOM   4005  CG2 VAL A 248      60.850  48.890  53.110  1.00  0.00           C
ATOM   4006 HG21 VAL A 248      60.650  49.550  52.230  1.00  0.00           H
ATOM   4007 HG22 VAL A 248      61.170  49.620  53.890  1.00  0.00           H
ATOM   4008 HG23 VAL A 248      59.910  48.390  53.440  1.00  0.00           H
ATOM   4009  C   VAL A 248      62.600  46.400  50.880  1.00  0.00           C
ATOM   4010  O   VAL A 248      63.110  46.750  49.830  1.00  0.00           O
ATOM   4011  N   VAL A 249      62.990  45.170  51.360  1.00  0.00           N
ATOM   4012  HN  VAL A 249      62.610  44.920  52.260  1.00  0.00           H
ATOM   4013  CA  VAL A 249      63.970  44.240  50.820  1.00  0.00           C
ATOM   4014  HA  VAL A 249      64.840  44.860  50.650  1.00  0.00           H
ATOM   4015  CB  VAL A 249      64.400  43.050  51.770  1.00  0.00           C
ATOM   4016  HB  VAL A 249      63.470  42.550  52.130  1.00  0.00           H
ATOM   4017  CG1 VAL A 249      65.420  42.060  51.110  1.00  0.00           C
ATOM   4018 HG11 VAL A 249      64.910  41.590  50.240  1.00  0.00           H
ATOM   4019 HG12 VAL A 249      65.850  41.340  51.850  1.00  0.00           H
ATOM   4020 HG13 VAL A 249      66.270  42.700  50.790  1.00  0.00           H
ATOM   4021  CG2 VAL A 249      65.090  43.590  53.080  1.00  0.00           C
ATOM   4022 HG21 VAL A 249      65.570  42.810  53.710  1.00  0.00           H
ATOM   4023 HG22 VAL A 249      64.400  44.120  53.750  1.00  0.00           H
ATOM   4024 HG23 VAL A 249      65.900  44.270  52.710  1.00  0.00           H
ATOM   4025  C   VAL A 249      63.630  43.690  49.470  1.00  0.00           C
ATOM   4026  O   VAL A 249      64.550  43.670  48.640  1.00  0.00           O
ATOM   4027  N   VAL A 250      62.340  43.380  49.190  1.00  0.00           N
ATOM   4028  HN  VAL A 250      61.680  43.350  49.950  1.00  0.00           H
ATOM   4029  CA  VAL A 250      61.920  42.940  47.920  1.00  0.00           C
ATOM   4030  HA  VAL A 250      62.570  42.090  47.720  1.00  0.00           H
ATOM   4031  CB  VAL A 250      60.480  42.440  47.890  1.00  0.00           C
ATOM   4032  HB  VAL A 250      59.750  43.100  48.390  1.00  0.00           H
ATOM   4033  CG1 VAL A 250      60.060  42.050  46.470  1.00  0.00           C
ATOM   4034 HG11 VAL A 250      58.990  41.740  46.540  1.00  0.00           H
ATOM   4035 HG12 VAL A 250      60.710  41.250  46.040  1.00  0.00           H
ATOM   4036 HG13 VAL A 250      60.150  42.870  45.730  1.00  0.00           H
ATOM   4037  CG2 VAL A 250      60.530  41.120  48.730  1.00  0.00           C
ATOM   4038 HG21 VAL A 250      59.520  41.060  49.190  1.00  0.00           H
ATOM   4039 HG22 VAL A 250      61.310  41.040  49.510  1.00  0.00           H
ATOM   4040 HG23 VAL A 250      60.580  40.170  48.150  1.00  0.00           H
ATOM   4041  C   VAL A 250      62.180  44.040  46.860  1.00  0.00           C
ATOM   4042  O   VAL A 250      62.610  43.740  45.740  1.00  0.00           O
ATOM   4043  N   ARG A 251      61.760  45.300  47.140  1.00  0.00           N
ATOM   4044  HN  ARG A 251      61.270  45.460  47.990  1.00  0.00           H
ATOM   4045  CA  ARG A 251      61.880  46.380  46.220  1.00  0.00           C
ATOM   4046  HA  ARG A 251      61.390  46.230  45.280  1.00  0.00           H
ATOM   4047  CB  ARG A 251      61.310  47.720  46.730  1.00  0.00           C
ATOM   4048  HB1 ARG A 251      61.850  48.000  47.660  1.00  0.00           H
ATOM   4049  HB2 ARG A 251      60.220  47.670  46.940  1.00  0.00           H
ATOM   4050  CG  ARG A 251      61.540  49.040  45.890  1.00  0.00           C
ATOM   4051  HG1 ARG A 251      62.620  49.300  45.930  1.00  0.00           H
ATOM   4052  HG2 ARG A 251      60.920  49.720  46.510  1.00  0.00           H
ATOM   4053  CD  ARG A 251      61.040  49.030  44.470  1.00  0.00           C
ATOM   4054  HD1 ARG A 251      61.510  48.200  43.890  1.00  0.00           H
ATOM   4055  HD2 ARG A 251      61.180  50.020  43.990  1.00  0.00           H
ATOM   4056  NE  ARG A 251      59.580  48.730  44.620  1.00  0.00           N
ATOM   4057  HE  ARG A 251      58.990  49.150  45.310  1.00  0.00           H
ATOM   4058  CZ  ARG A 251      58.930  47.920  43.780  1.00  0.00           C
ATOM   4059  NH1 ARG A 251      59.370  47.510  42.660  1.00  0.00           N
ATOM   4060 HH11 ARG A 251      60.120  47.960  42.170  1.00  0.00           H
ATOM   4061 HH12 ARG A 251      58.730  46.990  42.080  1.00  0.00           H
ATOM   4062  NH2 ARG A 251      57.650  47.460  44.060  1.00  0.00           N
ATOM   4063 HH21 ARG A 251      57.260  47.780  44.910  1.00  0.00           H
ATOM   4064 HH22 ARG A 251      57.240  46.820  43.410  1.00  0.00           H
ATOM   4065  C   ARG A 251      63.320  46.710  45.870  1.00  0.00           C
ATOM   4066  O   ARG A 251      63.630  47.010  44.720  1.00  0.00           O
ATOM   4067  N   ILE A 252      64.210  46.660  46.870  1.00  0.00           N
ATOM   4068  HN  ILE A 252      63.900  46.350  47.770  1.00  0.00           H
ATOM   4069  CA  ILE A 252      65.590  46.840  46.690  1.00  0.00           C
ATOM   4070  HA  ILE A 252      65.690  47.790  46.170  1.00  0.00           H
ATOM   4071  CB  ILE A 252      66.420  46.880  47.990  1.00  0.00           C
ATOM   4072  HB  ILE A 252      66.280  45.960  48.610  1.00  0.00           H
ATOM   4073  CG2 ILE A 252      67.940  46.910  47.740  1.00  0.00           C
ATOM   4074 HG21 ILE A 252      68.340  45.900  47.490  1.00  0.00           H
ATOM   4075 HG22 ILE A 252      68.360  47.160  48.730  1.00  0.00           H
ATOM   4076 HG23 ILE A 252      68.270  47.670  47.010  1.00  0.00           H
ATOM   4077  CG1 ILE A 252      65.960  48.090  48.880  1.00  0.00           C
ATOM   4078 HG11 ILE A 252      64.950  48.530  48.770  1.00  0.00           H
ATOM   4079 HG12 ILE A 252      66.690  48.890  48.620  1.00  0.00           H
ATOM   4080  CD  ILE A 252      66.200  47.860  50.400  1.00  0.00           C
ATOM   4081  HD1 ILE A 252      65.460  47.200  50.910  1.00  0.00           H
ATOM   4082  HD2 ILE A 252      66.300  48.870  50.850  1.00  0.00           H
ATOM   4083  HD3 ILE A 252      67.180  47.350  50.490  1.00  0.00           H
ATOM   4084  C   ILE A 252      66.210  45.840  45.690  1.00  0.00           C
ATOM   4085  O   ILE A 252      66.880  46.300  44.780  1.00  0.00           O
ATOM   4086  N   ARG A 253      65.830  44.530  45.810  1.00  0.00           N
ATOM   4087  HN  ARG A 253      65.240  44.280  46.560  1.00  0.00           H
ATOM   4088  CA  ARG A 253      66.080  43.460  44.860  1.00  0.00           C
ATOM   4089  HA  ARG A 253      67.160  43.340  44.800  1.00  0.00           H
ATOM   4090  CB  ARG A 253      65.510  42.090  45.350  1.00  0.00           C
ATOM   4091  HB1 ARG A 253      64.440  42.320  45.500  1.00  0.00           H
ATOM   4092  HB2 ARG A 253      65.890  42.100  46.390  1.00  0.00           H
ATOM   4093  CG  ARG A 253      65.680  40.770  44.510  1.00  0.00           C
ATOM   4094  HG1 ARG A 253      65.240  41.010  43.520  1.00  0.00           H
ATOM   4095  HG2 ARG A 253      65.130  39.880  44.890  1.00  0.00           H
ATOM   4096  CD  ARG A 253      67.150  40.360  44.210  1.00  0.00           C
ATOM   4097  HD1 ARG A 253      67.570  40.110  45.210  1.00  0.00           H
ATOM   4098  HD2 ARG A 253      67.730  41.230  43.830  1.00  0.00           H
ATOM   4099  NE  ARG A 253      67.110  39.130  43.330  1.00  0.00           N
ATOM   4100  HE  ARG A 253      66.340  38.470  43.320  1.00  0.00           H
ATOM   4101  CZ  ARG A 253      68.190  38.500  43.050  1.00  0.00           C
ATOM   4102  NH1 ARG A 253      69.420  38.890  43.400  1.00  0.00           N
ATOM   4103 HH11 ARG A 253      69.590  39.710  43.950  1.00  0.00           H
ATOM   4104 HH12 ARG A 253      70.000  38.090  43.470  1.00  0.00           H
ATOM   4105  NH2 ARG A 253      68.170  37.370  42.300  1.00  0.00           N
ATOM   4106 HH21 ARG A 253      67.320  37.210  41.800  1.00  0.00           H
ATOM   4107 HH22 ARG A 253      69.020  37.230  41.800  1.00  0.00           H
ATOM   4108  C   ARG A 253      65.710  43.720  43.420  1.00  0.00           C
ATOM   4109  O   ARG A 253      66.450  43.430  42.510  1.00  0.00           O
ATOM   4110  N   ILE A 254      64.510  44.340  43.190  1.00  0.00           N
ATOM   4111  HN  ILE A 254      63.980  44.530  44.010  1.00  0.00           H
ATOM   4112  CA  ILE A 254      63.990  44.690  41.900  1.00  0.00           C
ATOM   4113  HA  ILE A 254      64.060  43.860  41.210  1.00  0.00           H
ATOM   4114  CB  ILE A 254      62.530  45.060  41.930  1.00  0.00           C
ATOM   4115  HB  ILE A 254      62.410  45.930  42.610  1.00  0.00           H
ATOM   4116  CG2 ILE A 254      62.000  45.420  40.500  1.00  0.00           C
ATOM   4117 HG21 ILE A 254      60.960  45.070  40.390  1.00  0.00           H
ATOM   4118 HG22 ILE A 254      62.570  44.910  39.690  1.00  0.00           H
ATOM   4119 HG23 ILE A 254      62.120  46.510  40.320  1.00  0.00           H
ATOM   4120  CG1 ILE A 254      61.800  43.860  42.520  1.00  0.00           C
ATOM   4121 HG11 ILE A 254      62.190  43.480  43.490  1.00  0.00           H
ATOM   4122 HG12 ILE A 254      61.920  43.010  41.820  1.00  0.00           H
ATOM   4123  CD  ILE A 254      60.340  44.110  42.740  1.00  0.00           C
ATOM   4124  HD1 ILE A 254      59.790  43.230  43.150  1.00  0.00           H
ATOM   4125  HD2 ILE A 254      59.790  44.290  41.780  1.00  0.00           H
ATOM   4126  HD3 ILE A 254      60.190  44.940  43.460  1.00  0.00           H
ATOM   4127  C   ILE A 254      64.730  45.790  41.180  1.00  0.00           C
ATOM   4128  O   ILE A 254      65.030  45.720  40.010  1.00  0.00           O
ATOM   4129  N   PHE A 255      65.240  46.800  41.890  1.00  0.00           N
ATOM   4130  HN  PHE A 255      65.030  46.840  42.870  1.00  0.00           H
ATOM   4131  CA  PHE A 255      66.250  47.740  41.410  1.00  0.00           C
ATOM   4132  HA  PHE A 255      65.960  48.030  40.400  1.00  0.00           H
ATOM   4133  CB  PHE A 255      66.350  48.870  42.470  1.00  0.00           C
ATOM   4134  HB1 PHE A 255      67.200  49.540  42.200  1.00  0.00           H
ATOM   4135  HB2 PHE A 255      66.490  48.460  43.500  1.00  0.00           H
ATOM   4136  CG  PHE A 255      65.170  49.810  42.280  1.00  0.00           C
ATOM   4137  CD1 PHE A 255      64.610  50.300  41.040  1.00  0.00           C
ATOM   4138  HD1 PHE A 255      65.130  49.930  40.160  1.00  0.00           H
ATOM   4139  CE1 PHE A 255      63.680  51.300  40.990  1.00  0.00           C
ATOM   4140  HE1 PHE A 255      63.420  51.830  40.090  1.00  0.00           H
ATOM   4141  CZ  PHE A 255      63.160  51.780  42.210  1.00  0.00           C
ATOM   4142  HZ  PHE A 255      62.460  52.610  42.160  1.00  0.00           H
ATOM   4143  CD2 PHE A 255      64.640  50.290  43.520  1.00  0.00           C
ATOM   4144  HD2 PHE A 255      64.990  49.960  44.490  1.00  0.00           H
ATOM   4145  CE2 PHE A 255      63.630  51.260  43.430  1.00  0.00           C
ATOM   4146  HE2 PHE A 255      63.270  51.740  44.330  1.00  0.00           H
ATOM   4147  C   PHE A 255      67.600  47.050  41.250  1.00  0.00           C
ATOM   4148  O   PHE A 255      68.270  47.300  40.330  1.00  0.00           O
ATOM   4149  N   TRP A 256      68.020  46.090  42.160  1.00  0.00           N
ATOM   4150  HN  TRP A 256      67.520  45.930  43.010  1.00  0.00           H
ATOM   4151  CA  TRP A 256      69.320  45.400  42.010  1.00  0.00           C
ATOM   4152  HA  TRP A 256      70.080  46.170  41.960  1.00  0.00           H
ATOM   4153  CB  TRP A 256      69.520  44.450  43.270  1.00  0.00           C
ATOM   4154  HB1 TRP A 256      68.810  43.610  43.160  1.00  0.00           H
ATOM   4155  HB2 TRP A 256      69.120  45.150  44.030  1.00  0.00           H
ATOM   4156  CG  TRP A 256      70.860  43.960  43.740  1.00  0.00           C
ATOM   4157  CD1 TRP A 256      71.660  43.070  43.060  1.00  0.00           C
ATOM   4158  HD1 TRP A 256      71.360  42.480  42.220  1.00  0.00           H
ATOM   4159  NE1 TRP A 256      72.920  42.990  43.650  1.00  0.00           N
ATOM   4160  HE1 TRP A 256      73.750  42.710  43.220  1.00  0.00           H
ATOM   4161  CE2 TRP A 256      72.900  43.820  44.750  1.00  0.00           C
ATOM   4162  CD2 TRP A 256      71.650  44.380  44.880  1.00  0.00           C
ATOM   4163  CE3 TRP A 256      71.360  45.200  45.970  1.00  0.00           C
ATOM   4164  HE3 TRP A 256      70.350  45.570  46.000  1.00  0.00           H
ATOM   4165  CZ3 TRP A 256      72.380  45.540  46.950  1.00  0.00           C
ATOM   4166  HZ3 TRP A 256      72.170  46.140  47.820  1.00  0.00           H
ATOM   4167  CZ2 TRP A 256      73.930  44.160  45.660  1.00  0.00           C
ATOM   4168  HZ2 TRP A 256      74.910  43.700  45.620  1.00  0.00           H
ATOM   4169  CH2 TRP A 256      73.590  44.990  46.790  1.00  0.00           C
ATOM   4170  HH2 TRP A 256      74.370  45.160  47.510  1.00  0.00           H
ATOM   4171  C   TRP A 256      69.350  44.440  40.760  1.00  0.00           C
ATOM   4172  O   TRP A 256      70.300  44.410  39.990  1.00  0.00           O
ATOM   4173  N   LEU A 257      68.240  43.790  40.490  1.00  0.00           N
ATOM   4174  HN  LEU A 257      67.530  43.700  41.190  1.00  0.00           H
ATOM   4175  CA  LEU A 257      67.920  43.100  39.230  1.00  0.00           C
ATOM   4176  HA  LEU A 257      68.760  42.430  39.090  1.00  0.00           H
ATOM   4177  CB  LEU A 257      66.570  42.330  39.240  1.00  0.00           C
ATOM   4178  HB1 LEU A 257      66.340  41.900  38.230  1.00  0.00           H
ATOM   4179  HB2 LEU A 257      65.700  42.940  39.530  1.00  0.00           H
ATOM   4180  CG  LEU A 257      66.640  41.140  40.180  1.00  0.00           C
ATOM   4181  HG  LEU A 257      67.140  41.370  41.150  1.00  0.00           H
ATOM   4182  CD1 LEU A 257      65.240  40.680  40.490  1.00  0.00           C
ATOM   4183 HD11 LEU A 257      64.580  41.470  40.920  1.00  0.00           H
ATOM   4184 HD12 LEU A 257      65.150  39.780  41.150  1.00  0.00           H
ATOM   4185 HD13 LEU A 257      64.790  40.310  39.550  1.00  0.00           H
ATOM   4186  CD2 LEU A 257      67.420  39.880  39.720  1.00  0.00           C
ATOM   4187 HD21 LEU A 257      68.490  40.120  39.890  1.00  0.00           H
ATOM   4188 HD22 LEU A 257      67.180  39.590  38.680  1.00  0.00           H
ATOM   4189 HD23 LEU A 257      67.190  39.000  40.350  1.00  0.00           H
ATOM   4190  C   LEU A 257      67.900  44.050  38.060  1.00  0.00           C
ATOM   4191  O   LEU A 257      68.530  43.890  37.010  1.00  0.00           O
ATOM   4192  N   LEU A 258      67.160  45.180  38.200  1.00  0.00           N
ATOM   4193  HN  LEU A 258      66.570  45.190  39.000  1.00  0.00           H
ATOM   4194  CA  LEU A 258      67.100  46.250  37.250  1.00  0.00           C
ATOM   4195  HA  LEU A 258      66.720  45.910  36.300  1.00  0.00           H
ATOM   4196  CB  LEU A 258      66.170  47.440  37.780  1.00  0.00           C
ATOM   4197  HB1 LEU A 258      66.750  47.810  38.650  1.00  0.00           H
ATOM   4198  HB2 LEU A 258      65.250  46.920  38.100  1.00  0.00           H
ATOM   4199  CG  LEU A 258      65.720  48.370  36.640  1.00  0.00           C
ATOM   4200  HG  LEU A 258      66.610  48.770  36.110  1.00  0.00           H
ATOM   4201  CD1 LEU A 258      64.830  47.720  35.530  1.00  0.00           C
ATOM   4202 HD11 LEU A 258      63.880  47.470  36.050  1.00  0.00           H
ATOM   4203 HD12 LEU A 258      65.370  46.830  35.140  1.00  0.00           H
ATOM   4204 HD13 LEU A 258      64.590  48.490  34.760  1.00  0.00           H
ATOM   4205  CD2 LEU A 258      65.120  49.700  37.140  1.00  0.00           C
ATOM   4206 HD21 LEU A 258      64.950  50.300  36.230  1.00  0.00           H
ATOM   4207 HD22 LEU A 258      65.880  50.280  37.700  1.00  0.00           H
ATOM   4208 HD23 LEU A 258      64.240  49.490  37.780  1.00  0.00           H
ATOM   4209  C   LEU A 258      68.490  46.770  36.800  1.00  0.00           C
ATOM   4210  O   LEU A 258      68.550  47.110  35.580  1.00  0.00           O
ATOM   4211  N   HSD A 259      69.350  47.020  37.660  1.00  0.00           N
ATOM   4212  HN  HSD A 259      69.120  47.080  38.630  1.00  0.00           H
ATOM   4213  CA  HSD A 259      70.610  47.660  37.180  1.00  0.00           C
ATOM   4214  HA  HSD A 259      70.380  48.400  36.450  1.00  0.00           H
ATOM   4215  CB  HSD A 259      71.130  48.570  38.320  1.00  0.00           C
ATOM   4216  HB1 HSD A 259      72.230  48.660  38.210  1.00  0.00           H
ATOM   4217  HB2 HSD A 259      70.950  48.170  39.350  1.00  0.00           H
ATOM   4218  ND1 HSD A 259      71.210  51.060  38.460  1.00  0.00           N
ATOM   4219  HD1 HSD A 259      72.180  51.190  38.220  1.00  0.00           H
ATOM   4220  CG  HSD A 259      70.510  49.910  38.300  1.00  0.00           C
ATOM   4221  CE1 HSD A 259      70.300  52.040  38.650  1.00  0.00           C
ATOM   4222  HE1 HSD A 259      70.660  53.070  38.550  1.00  0.00           H
ATOM   4223  NE2 HSD A 259      69.040  51.600  38.700  1.00  0.00           N
ATOM   4224  CD2 HSD A 259      69.200  50.210  38.480  1.00  0.00           C
ATOM   4225  HD2 HSD A 259      68.230  49.740  38.380  1.00  0.00           H
ATOM   4226  C   HSD A 259      71.670  46.590  36.670  1.00  0.00           C
ATOM   4227  O   HSD A 259      72.740  46.890  36.030  1.00  0.00           O
ATOM   4228  N   THR A 260      71.490  45.360  37.080  1.00  0.00           N
ATOM   4229  HN  THR A 260      70.610  45.230  37.520  1.00  0.00           H
ATOM   4230  CA  THR A 260      72.380  44.260  36.610  1.00  0.00           C
ATOM   4231  HA  THR A 260      73.410  44.560  36.480  1.00  0.00           H
ATOM   4232  CB  THR A 260      72.510  43.040  37.560  1.00  0.00           C
ATOM   4233  HB  THR A 260      72.940  42.160  37.020  1.00  0.00           H
ATOM   4234  OG1 THR A 260      71.290  42.640  38.130  1.00  0.00           O
ATOM   4235  HG1 THR A 260      70.930  43.430  38.540  1.00  0.00           H
ATOM   4236  CG2 THR A 260      73.460  43.430  38.750  1.00  0.00           C
ATOM   4237 HG21 THR A 260      73.240  44.270  39.440  1.00  0.00           H
ATOM   4238 HG22 THR A 260      74.500  43.500  38.380  1.00  0.00           H
ATOM   4239 HG23 THR A 260      73.410  42.570  39.460  1.00  0.00           H
ATOM   4240  C   THR A 260      72.080  43.710  35.330  1.00  0.00           C
ATOM   4241  O   THR A 260      72.930  43.220  34.620  1.00  0.00           O
ATOM   4242  N   SER A 261      70.790  43.720  34.890  1.00  0.00           N
ATOM   4243  HN  SER A 261      70.080  44.230  35.380  1.00  0.00           H
ATOM   4244  CA  SER A 261      70.260  42.860  33.870  1.00  0.00           C
ATOM   4245  HA  SER A 261      71.010  42.140  33.570  1.00  0.00           H
ATOM   4246  CB  SER A 261      68.860  42.170  34.180  1.00  0.00           C
ATOM   4247  HB1 SER A 261      68.590  41.420  33.430  1.00  0.00           H
ATOM   4248  HB2 SER A 261      67.980  42.850  34.200  1.00  0.00           H
ATOM   4249  OG  SER A 261      68.940  41.550  35.400  1.00  0.00           O
ATOM   4250  HG1 SER A 261      68.890  42.280  36.010  1.00  0.00           H
ATOM   4251  C   SER A 261      70.000  43.850  32.740  1.00  0.00           C
ATOM   4252  O   SER A 261      69.800  45.030  33.050  1.00  0.00           O
ATOM   4253  N   GLY A 262      70.130  43.500  31.460  1.00  0.00           N
ATOM   4254  HN  GLY A 262      70.340  42.540  31.250  1.00  0.00           H
ATOM   4255  CA  GLY A 262      70.030  44.470  30.340  1.00  0.00           C
ATOM   4256  HA1 GLY A 262      70.830  44.210  29.670  1.00  0.00           H
ATOM   4257  HA2 GLY A 262      70.070  45.500  30.680  1.00  0.00           H
ATOM   4258  C   GLY A 262      68.750  44.480  29.540  1.00  0.00           C
ATOM   4259  O   GLY A 262      68.410  45.360  28.830  1.00  0.00           O
ATOM   4260  N   THR A 263      67.970  43.400  29.630  1.00  0.00           N
ATOM   4261  HN  THR A 263      68.250  42.620  30.170  1.00  0.00           H
ATOM   4262  CA  THR A 263      66.590  43.320  29.070  1.00  0.00           C
ATOM   4263  HA  THR A 263      66.660  43.620  28.030  1.00  0.00           H
ATOM   4264  CB  THR A 263      65.980  41.840  29.130  1.00  0.00           C
ATOM   4265  HB  THR A 263      66.720  41.130  28.740  1.00  0.00           H
ATOM   4266  OG1 THR A 263      64.780  41.640  28.380  1.00  0.00           O
ATOM   4267  HG1 THR A 263      64.830  40.770  27.990  1.00  0.00           H
ATOM   4268  CG2 THR A 263      65.720  41.450  30.650  1.00  0.00           C
ATOM   4269 HG21 THR A 263      64.750  41.890  30.960  1.00  0.00           H
ATOM   4270 HG22 THR A 263      66.510  41.940  31.270  1.00  0.00           H
ATOM   4271 HG23 THR A 263      65.670  40.350  30.760  1.00  0.00           H
ATOM   4272  C   THR A 263      65.540  44.280  29.690  1.00  0.00           C
ATOM   4273  O   THR A 263      65.510  44.580  30.920  1.00  0.00           O
ATOM   4274  N   GLN A 264      64.540  44.730  28.880  1.00  0.00           N
ATOM   4275  HN  GLN A 264      64.500  44.320  27.970  1.00  0.00           H
ATOM   4276  CA  GLN A 264      63.470  45.610  29.260  1.00  0.00           C
ATOM   4277  HA  GLN A 264      63.640  46.090  30.210  1.00  0.00           H
ATOM   4278  CB  GLN A 264      63.100  46.620  28.110  1.00  0.00           C
ATOM   4279  HB1 GLN A 264      62.310  47.270  28.550  1.00  0.00           H
ATOM   4280  HB2 GLN A 264      62.730  46.000  27.260  1.00  0.00           H
ATOM   4281  CG  GLN A 264      64.140  47.580  27.590  1.00  0.00           C
ATOM   4282  HG1 GLN A 264      63.680  48.440  27.030  1.00  0.00           H
ATOM   4283  HG2 GLN A 264      64.770  47.060  26.840  1.00  0.00           H
ATOM   4284  CD  GLN A 264      64.890  48.180  28.800  1.00  0.00           C
ATOM   4285  OE1 GLN A 264      64.290  49.090  29.460  1.00  0.00           O
ATOM   4286  NE2 GLN A 264      66.150  47.880  29.030  1.00  0.00           N
ATOM   4287 HE21 GLN A 264      66.610  47.120  28.580  1.00  0.00           H
ATOM   4288 HE22 GLN A 264      66.580  48.530  29.660  1.00  0.00           H
ATOM   4289  C   GLN A 264      62.250  44.750  29.450  1.00  0.00           C
ATOM   4290  O   GLN A 264      61.200  45.240  29.930  1.00  0.00           O
ATOM   4291  N   ASN A 265      62.270  43.420  29.180  1.00  0.00           N
ATOM   4292  HN  ASN A 265      63.070  43.080  28.680  1.00  0.00           H
ATOM   4293  CA  ASN A 265      61.130  42.470  29.330  1.00  0.00           C
ATOM   4294  HA  ASN A 265      60.340  42.990  28.830  1.00  0.00           H
ATOM   4295  CB  ASN A 265      61.480  41.060  28.740  1.00  0.00           C
ATOM   4296  HB1 ASN A 265      62.290  40.580  29.320  1.00  0.00           H
ATOM   4297  HB2 ASN A 265      61.810  41.200  27.690  1.00  0.00           H
ATOM   4298  CG  ASN A 265      60.260  40.110  28.690  1.00  0.00           C
ATOM   4299  OD1 ASN A 265      59.200  40.480  29.170  1.00  0.00           O
ATOM   4300  ND2 ASN A 265      60.280  38.950  27.960  1.00  0.00           N
ATOM   4301 HD21 ASN A 265      59.460  38.380  27.910  1.00  0.00           H
ATOM   4302 HD22 ASN A 265      61.090  38.740  27.410  1.00  0.00           H
ATOM   4303  C   ASN A 265      60.640  42.280  30.800  1.00  0.00           C
ATOM   4304  O   ASN A 265      61.270  41.630  31.650  1.00  0.00           O
ATOM   4305  N   CYS A 266      59.390  42.770  31.090  1.00  0.00           N
ATOM   4306  HN  CYS A 266      58.920  43.210  30.330  1.00  0.00           H
ATOM   4307  CA  CYS A 266      58.610  42.650  32.340  1.00  0.00           C
ATOM   4308  HA  CYS A 266      59.170  43.300  33.010  1.00  0.00           H
ATOM   4309  CB  CYS A 266      57.180  43.210  32.170  1.00  0.00           C
ATOM   4310  HB1 CYS A 266      57.430  44.220  31.800  1.00  0.00           H
ATOM   4311  HB2 CYS A 266      56.640  43.370  33.130  1.00  0.00           H
ATOM   4312  SG  CYS A 266      56.120  42.440  30.880  1.00  0.00           S
ATOM   4313  C   CYS A 266      58.520  41.260  33.000  1.00  0.00           C
ATOM   4314  O   CYS A 266      58.620  41.110  34.250  1.00  0.00           O
ATOM   4315  N   GLU A 267      58.520  40.230  32.140  1.00  0.00           N
ATOM   4316  HN  GLU A 267      58.460  40.440  31.160  1.00  0.00           H
ATOM   4317  CA  GLU A 267      58.410  38.800  32.530  1.00  0.00           C
ATOM   4318  HA  GLU A 267      57.700  38.710  33.340  1.00  0.00           H
ATOM   4319  CB  GLU A 267      57.810  38.000  31.330  1.00  0.00           C
ATOM   4320  HB1 GLU A 267      57.780  36.880  31.350  1.00  0.00           H
ATOM   4321  HB2 GLU A 267      58.340  38.290  30.400  1.00  0.00           H
ATOM   4322  CG  GLU A 267      56.310  38.270  31.250  1.00  0.00           C
ATOM   4323  HG1 GLU A 267      56.070  39.300  30.880  1.00  0.00           H
ATOM   4324  HG2 GLU A 267      55.840  38.080  32.230  1.00  0.00           H
ATOM   4325  CD  GLU A 267      55.600  37.490  30.160  1.00  0.00           C
ATOM   4326  OE1 GLU A 267      54.950  36.510  30.690  1.00  0.00           O
ATOM   4327  OE2 GLU A 267      55.630  37.790  28.980  1.00  0.00           O
ATOM   4328  C   GLU A 267      59.690  38.210  33.020  1.00  0.00           C
ATOM   4329  O   GLU A 267      59.750  37.240  33.740  1.00  0.00           O
ATOM   4330  N   VAL A 268      60.790  38.990  32.880  1.00  0.00           N
ATOM   4331  HN  VAL A 268      60.810  39.790  32.290  1.00  0.00           H
ATOM   4332  CA  VAL A 268      62.040  38.630  33.550  1.00  0.00           C
ATOM   4333  HA  VAL A 268      62.170  37.570  33.460  1.00  0.00           H
ATOM   4334  CB  VAL A 268      63.180  39.280  32.870  1.00  0.00           C
ATOM   4335  HB  VAL A 268      63.010  40.380  32.940  1.00  0.00           H
ATOM   4336  CG1 VAL A 268      64.580  38.950  33.420  1.00  0.00           C
ATOM   4337 HG11 VAL A 268      65.390  39.210  32.710  1.00  0.00           H
ATOM   4338 HG12 VAL A 268      64.660  37.850  33.600  1.00  0.00           H
ATOM   4339 HG13 VAL A 268      64.820  39.480  34.370  1.00  0.00           H
ATOM   4340  CG2 VAL A 268      63.130  38.910  31.380  1.00  0.00           C
ATOM   4341 HG21 VAL A 268      64.030  39.250  30.830  1.00  0.00           H
ATOM   4342 HG22 VAL A 268      62.200  39.300  30.900  1.00  0.00           H
ATOM   4343 HG23 VAL A 268      63.330  37.820  31.260  1.00  0.00           H
ATOM   4344  C   VAL A 268      62.060  38.960  34.970  1.00  0.00           C
ATOM   4345  O   VAL A 268      62.840  38.390  35.750  1.00  0.00           O
ATOM   4346  N   TYR A 269      61.130  39.950  35.390  1.00  0.00           N
ATOM   4347  HN  TYR A 269      60.790  40.630  34.740  1.00  0.00           H
ATOM   4348  CA  TYR A 269      61.070  40.460  36.710  1.00  0.00           C
ATOM   4349  HA  TYR A 269      61.830  40.070  37.360  1.00  0.00           H
ATOM   4350  CB  TYR A 269      61.170  42.030  36.710  1.00  0.00           C
ATOM   4351  HB1 TYR A 269      61.540  42.450  37.670  1.00  0.00           H
ATOM   4352  HB2 TYR A 269      60.160  42.440  36.490  1.00  0.00           H
ATOM   4353  CG  TYR A 269      62.280  42.370  35.800  1.00  0.00           C
ATOM   4354  CD1 TYR A 269      62.000  42.910  34.540  1.00  0.00           C
ATOM   4355  HD1 TYR A 269      61.020  43.010  34.090  1.00  0.00           H
ATOM   4356  CE1 TYR A 269      63.020  43.500  33.730  1.00  0.00           C
ATOM   4357  HE1 TYR A 269      62.750  43.740  32.710  1.00  0.00           H
ATOM   4358  CZ  TYR A 269      64.330  43.390  34.120  1.00  0.00           C
ATOM   4359  OH  TYR A 269      65.440  43.750  33.310  1.00  0.00           O
ATOM   4360  HH  TYR A 269      65.150  44.220  32.530  1.00  0.00           H
ATOM   4361  CD2 TYR A 269      63.610  42.520  36.290  1.00  0.00           C
ATOM   4362  HD2 TYR A 269      63.840  42.180  37.280  1.00  0.00           H
ATOM   4363  CE2 TYR A 269      64.640  42.910  35.420  1.00  0.00           C
ATOM   4364  HE2 TYR A 269      65.700  42.880  35.640  1.00  0.00           H
ATOM   4365  C   TYR A 269      59.730  40.210  37.340  1.00  0.00           C
ATOM   4366  O   TYR A 269      59.320  40.820  38.390  1.00  0.00           O
ATOM   4367  N   ARG A 270      58.850  39.400  36.630  1.00  0.00           N
ATOM   4368  HN  ARG A 270      59.170  38.950  35.800  1.00  0.00           H
ATOM   4369  CA  ARG A 270      57.480  39.210  37.070  1.00  0.00           C
ATOM   4370  HA  ARG A 270      57.130  40.190  37.290  1.00  0.00           H
ATOM   4371  CB  ARG A 270      56.450  38.540  36.030  1.00  0.00           C
ATOM   4372  HB1 ARG A 270      56.960  37.720  35.480  1.00  0.00           H
ATOM   4373  HB2 ARG A 270      56.470  39.290  35.200  1.00  0.00           H
ATOM   4374  CG  ARG A 270      55.090  38.110  36.430  1.00  0.00           C
ATOM   4375  HG1 ARG A 270      55.170  37.230  37.110  1.00  0.00           H
ATOM   4376  HG2 ARG A 270      54.560  37.730  35.520  1.00  0.00           H
ATOM   4377  CD  ARG A 270      54.240  39.160  37.150  1.00  0.00           C
ATOM   4378  HD1 ARG A 270      54.070  40.140  36.640  1.00  0.00           H
ATOM   4379  HD2 ARG A 270      54.590  39.440  38.170  1.00  0.00           H
ATOM   4380  NE  ARG A 270      52.920  38.500  37.220  1.00  0.00           N
ATOM   4381  HE  ARG A 270      52.870  37.620  36.750  1.00  0.00           H
ATOM   4382  CZ  ARG A 270      51.820  39.050  37.710  1.00  0.00           C
ATOM   4383  NH1 ARG A 270      51.720  40.170  38.430  1.00  0.00           N
ATOM   4384 HH11 ARG A 270      52.430  40.870  38.420  1.00  0.00           H
ATOM   4385 HH12 ARG A 270      50.860  40.460  38.860  1.00  0.00           H
ATOM   4386  NH2 ARG A 270      50.740  38.290  37.700  1.00  0.00           N
ATOM   4387 HH21 ARG A 270      49.960  38.420  38.300  1.00  0.00           H
ATOM   4388 HH22 ARG A 270      50.740  37.490  37.100  1.00  0.00           H
ATOM   4389  C   ARG A 270      57.430  38.480  38.390  1.00  0.00           C
ATOM   4390  O   ARG A 270      56.580  38.640  39.230  1.00  0.00           O
ATOM   4391  N   SER A 271      58.390  37.600  38.670  1.00  0.00           N
ATOM   4392  HN  SER A 271      59.080  37.520  37.970  1.00  0.00           H
ATOM   4393  CA  SER A 271      58.340  36.670  39.800  1.00  0.00           C
ATOM   4394  HA  SER A 271      57.440  36.100  39.870  1.00  0.00           H
ATOM   4395  CB  SER A 271      59.410  35.550  39.670  1.00  0.00           C
ATOM   4396  HB1 SER A 271      60.420  36.000  39.630  1.00  0.00           H
ATOM   4397  HB2 SER A 271      59.250  35.220  38.630  1.00  0.00           H
ATOM   4398  OG  SER A 271      59.210  34.480  40.540  1.00  0.00           O
ATOM   4399  HG1 SER A 271      58.280  34.250  40.480  1.00  0.00           H
ATOM   4400  C   SER A 271      58.650  37.350  41.110  1.00  0.00           C
ATOM   4401  O   SER A 271      58.010  37.120  42.090  1.00  0.00           O
ATOM   4402  N   VAL A 272      59.590  38.280  41.010  1.00  0.00           N
ATOM   4403  HN  VAL A 272      60.210  38.260  40.240  1.00  0.00           H
ATOM   4404  CA  VAL A 272      59.870  39.160  42.110  1.00  0.00           C
ATOM   4405  HA  VAL A 272      59.950  38.510  42.970  1.00  0.00           H
ATOM   4406  CB  VAL A 272      61.230  39.940  42.030  1.00  0.00           C
ATOM   4407  HB  VAL A 272      62.050  39.230  41.780  1.00  0.00           H
ATOM   4408  CG1 VAL A 272      61.260  40.820  40.760  1.00  0.00           C
ATOM   4409 HG11 VAL A 272      61.040  40.210  39.860  1.00  0.00           H
ATOM   4410 HG12 VAL A 272      62.270  41.250  40.630  1.00  0.00           H
ATOM   4411 HG13 VAL A 272      60.440  41.580  40.710  1.00  0.00           H
ATOM   4412  CG2 VAL A 272      61.510  40.580  43.310  1.00  0.00           C
ATOM   4413 HG21 VAL A 272      60.910  41.460  43.620  1.00  0.00           H
ATOM   4414 HG22 VAL A 272      62.550  40.980  43.310  1.00  0.00           H
ATOM   4415 HG23 VAL A 272      61.480  39.820  44.110  1.00  0.00           H
ATOM   4416  C   VAL A 272      58.760  40.120  42.360  1.00  0.00           C
ATOM   4417  O   VAL A 272      58.450  40.590  43.490  1.00  0.00           O
ATOM   4418  N   ASP A 273      58.040  40.630  41.280  1.00  0.00           N
ATOM   4419  HN  ASP A 273      58.270  40.340  40.360  1.00  0.00           H
ATOM   4420  CA  ASP A 273      56.850  41.440  41.450  1.00  0.00           C
ATOM   4421  HA  ASP A 273      57.200  42.240  42.070  1.00  0.00           H
ATOM   4422  CB  ASP A 273      56.370  42.020  40.110  1.00  0.00           C
ATOM   4423  HB1 ASP A 273      56.110  41.240  39.360  1.00  0.00           H
ATOM   4424  HB2 ASP A 273      57.210  42.610  39.700  1.00  0.00           H
ATOM   4425  CG  ASP A 273      55.130  42.930  40.300  1.00  0.00           C
ATOM   4426  OD1 ASP A 273      55.410  44.140  40.450  1.00  0.00           O
ATOM   4427  OD2 ASP A 273      53.950  42.460  40.230  1.00  0.00           O
ATOM   4428  C   ASP A 273      55.810  40.760  42.280  1.00  0.00           C
ATOM   4429  O   ASP A 273      55.230  41.340  43.150  1.00  0.00           O
ATOM   4430  N   LEU A 274      55.500  39.540  41.920  1.00  0.00           N
ATOM   4431  HN  LEU A 274      55.970  39.110  41.160  1.00  0.00           H
ATOM   4432  CA  LEU A 274      54.590  38.700  42.720  1.00  0.00           C
ATOM   4433  HA  LEU A 274      53.610  39.170  42.720  1.00  0.00           H
ATOM   4434  CB  LEU A 274      54.500  37.320  41.990  1.00  0.00           C
ATOM   4435  HB1 LEU A 274      54.210  36.500  42.690  1.00  0.00           H
ATOM   4436  HB2 LEU A 274      55.460  36.910  41.640  1.00  0.00           H
ATOM   4437  CG  LEU A 274      53.510  37.210  40.760  1.00  0.00           C
ATOM   4438  HG  LEU A 274      53.950  37.890  40.000  1.00  0.00           H
ATOM   4439  CD1 LEU A 274      53.370  35.680  40.340  1.00  0.00           C
ATOM   4440 HD11 LEU A 274      52.620  35.650  39.520  1.00  0.00           H
ATOM   4441 HD12 LEU A 274      53.090  34.930  41.110  1.00  0.00           H
ATOM   4442 HD13 LEU A 274      54.360  35.280  40.020  1.00  0.00           H
ATOM   4443  CD2 LEU A 274      52.180  37.720  41.270  1.00  0.00           C
ATOM   4444 HD21 LEU A 274      52.290  38.810  41.380  1.00  0.00           H
ATOM   4445 HD22 LEU A 274      51.860  37.280  42.250  1.00  0.00           H
ATOM   4446 HD23 LEU A 274      51.430  37.560  40.470  1.00  0.00           H
ATOM   4447  C   LEU A 274      55.030  38.510  44.200  1.00  0.00           C
ATOM   4448  O   LEU A 274      54.260  38.700  45.120  1.00  0.00           O
ATOM   4449  N   ALA A 275      56.250  38.180  44.470  1.00  0.00           N
ATOM   4450  HN  ALA A 275      56.880  37.910  43.750  1.00  0.00           H
ATOM   4451  CA  ALA A 275      56.740  38.150  45.850  1.00  0.00           C
ATOM   4452  HA  ALA A 275      56.110  37.520  46.460  1.00  0.00           H
ATOM   4453  CB  ALA A 275      58.230  37.660  45.800  1.00  0.00           C
ATOM   4454  HB1 ALA A 275      58.530  37.310  46.810  1.00  0.00           H
ATOM   4455  HB2 ALA A 275      58.930  38.390  45.340  1.00  0.00           H
ATOM   4456  HB3 ALA A 275      58.420  36.790  45.130  1.00  0.00           H
ATOM   4457  C   ALA A 275      56.770  39.510  46.500  1.00  0.00           C
ATOM   4458  O   ALA A 275      56.540  39.610  47.690  1.00  0.00           O
ATOM   4459  N   PHE A 276      56.840  40.630  45.750  1.00  0.00           N
ATOM   4460  HN  PHE A 276      57.260  40.590  44.850  1.00  0.00           H
ATOM   4461  CA  PHE A 276      56.440  41.890  46.340  1.00  0.00           C
ATOM   4462  HA  PHE A 276      57.030  42.020  47.240  1.00  0.00           H
ATOM   4463  CB  PHE A 276      56.810  43.140  45.490  1.00  0.00           C
ATOM   4464  HB1 PHE A 276      56.270  43.140  44.510  1.00  0.00           H
ATOM   4465  HB2 PHE A 276      57.840  42.970  45.090  1.00  0.00           H
ATOM   4466  CG  PHE A 276      56.750  44.530  46.170  1.00  0.00           C
ATOM   4467  CD1 PHE A 276      57.760  45.000  47.000  1.00  0.00           C
ATOM   4468  HD1 PHE A 276      58.630  44.410  47.230  1.00  0.00           H
ATOM   4469  CE1 PHE A 276      57.600  46.240  47.670  1.00  0.00           C
ATOM   4470  HE1 PHE A 276      58.340  46.580  48.390  1.00  0.00           H
ATOM   4471  CZ  PHE A 276      56.460  47.010  47.340  1.00  0.00           C
ATOM   4472  HZ  PHE A 276      56.500  48.040  47.690  1.00  0.00           H
ATOM   4473  CD2 PHE A 276      55.640  45.350  45.840  1.00  0.00           C
ATOM   4474  HD2 PHE A 276      54.970  45.030  45.050  1.00  0.00           H
ATOM   4475  CE2 PHE A 276      55.570  46.620  46.390  1.00  0.00           C
ATOM   4476  HE2 PHE A 276      54.820  47.330  46.030  1.00  0.00           H
ATOM   4477  C   PHE A 276      54.960  41.990  46.730  1.00  0.00           C
ATOM   4478  O   PHE A 276      54.590  42.580  47.740  1.00  0.00           O
ATOM   4479  N   PHE A 277      53.990  41.500  45.860  1.00  0.00           N
ATOM   4480  HN  PHE A 277      54.410  41.270  44.990  1.00  0.00           H
ATOM   4481  CA  PHE A 277      52.530  41.650  45.960  1.00  0.00           C
ATOM   4482  HA  PHE A 277      52.390  42.710  46.080  1.00  0.00           H
ATOM   4483  CB  PHE A 277      51.840  40.970  44.800  1.00  0.00           C
ATOM   4484  HB1 PHE A 277      52.120  39.900  44.700  1.00  0.00           H
ATOM   4485  HB2 PHE A 277      52.150  41.600  43.930  1.00  0.00           H
ATOM   4486  CG  PHE A 277      50.360  41.000  44.800  1.00  0.00           C
ATOM   4487  CD1 PHE A 277      49.680  42.210  44.800  1.00  0.00           C
ATOM   4488  HD1 PHE A 277      50.320  43.070  44.700  1.00  0.00           H
ATOM   4489  CE1 PHE A 277      48.290  42.210  44.950  1.00  0.00           C
ATOM   4490  HE1 PHE A 277      47.830  43.180  45.090  1.00  0.00           H
ATOM   4491  CZ  PHE A 277      47.560  40.970  44.960  1.00  0.00           C
ATOM   4492  HZ  PHE A 277      46.480  40.980  45.040  1.00  0.00           H
ATOM   4493  CD2 PHE A 277      49.700  39.770  44.900  1.00  0.00           C
ATOM   4494  HD2 PHE A 277      50.190  38.810  44.970  1.00  0.00           H
ATOM   4495  CE2 PHE A 277      48.270  39.770  44.870  1.00  0.00           C
ATOM   4496  HE2 PHE A 277      47.870  38.760  44.950  1.00  0.00           H
ATOM   4497  C   PHE A 277      52.000  41.050  47.260  1.00  0.00           C
ATOM   4498  O   PHE A 277      51.130  41.690  47.880  1.00  0.00           O
ATOM   4499  N   ILE A 278      52.540  39.960  47.760  1.00  0.00           N
ATOM   4500  HN  ILE A 278      53.170  39.430  47.210  1.00  0.00           H
ATOM   4501  CA  ILE A 278      52.280  39.450  49.090  1.00  0.00           C
ATOM   4502  HA  ILE A 278      51.220  39.240  49.230  1.00  0.00           H
ATOM   4503  CB  ILE A 278      53.090  38.120  49.420  1.00  0.00           C
ATOM   4504  HB  ILE A 278      54.140  38.430  49.570  1.00  0.00           H
ATOM   4505  CG2 ILE A 278      52.460  37.310  50.610  1.00  0.00           C
ATOM   4506 HG21 ILE A 278      52.680  37.910  51.520  1.00  0.00           H
ATOM   4507 HG22 ILE A 278      52.790  36.260  50.620  1.00  0.00           H
ATOM   4508 HG23 ILE A 278      51.340  37.340  50.600  1.00  0.00           H
ATOM   4509  CG1 ILE A 278      52.990  37.130  48.240  1.00  0.00           C
ATOM   4510 HG11 ILE A 278      53.400  36.130  48.460  1.00  0.00           H
ATOM   4511 HG12 ILE A 278      53.470  37.500  47.310  1.00  0.00           H
ATOM   4512  CD  ILE A 278      51.570  36.820  47.720  1.00  0.00           C
ATOM   4513  HD1 ILE A 278      50.970  37.750  47.670  1.00  0.00           H
ATOM   4514  HD2 ILE A 278      51.120  36.160  48.500  1.00  0.00           H
ATOM   4515  HD3 ILE A 278      51.570  36.250  46.760  1.00  0.00           H
ATOM   4516  C   ILE A 278      52.500  40.410  50.240  1.00  0.00           C
ATOM   4517  O   ILE A 278      51.680  40.590  51.100  1.00  0.00           O
ATOM   4518  N   THR A 279      53.650  41.170  50.130  1.00  0.00           N
ATOM   4519  HN  THR A 279      54.300  40.950  49.400  1.00  0.00           H
ATOM   4520  CA  THR A 279      53.940  42.210  51.180  1.00  0.00           C
ATOM   4521  HA  THR A 279      53.830  41.810  52.170  1.00  0.00           H
ATOM   4522  CB  THR A 279      55.360  42.670  51.140  1.00  0.00           C
ATOM   4523  HB  THR A 279      55.540  43.070  52.160  1.00  0.00           H
ATOM   4524  OG1 THR A 279      55.670  43.540  50.100  1.00  0.00           O
ATOM   4525  HG1 THR A 279      55.290  43.110  49.320  1.00  0.00           H
ATOM   4526  CG2 THR A 279      56.400  41.520  51.010  1.00  0.00           C
ATOM   4527 HG21 THR A 279      57.430  41.920  51.150  1.00  0.00           H
ATOM   4528 HG22 THR A 279      56.300  40.880  50.110  1.00  0.00           H
ATOM   4529 HG23 THR A 279      56.210  40.860  51.880  1.00  0.00           H
ATOM   4530  C   THR A 279      53.060  43.390  51.210  1.00  0.00           C
ATOM   4531  O   THR A 279      52.730  43.960  52.250  1.00  0.00           O
ATOM   4532  N   LEU A 280      52.590  43.880  49.960  1.00  0.00           N
ATOM   4533  HN  LEU A 280      52.930  43.440  49.140  1.00  0.00           H
ATOM   4534  CA  LEU A 280      51.520  44.840  49.810  1.00  0.00           C
ATOM   4535  HA  LEU A 280      51.870  45.660  50.420  1.00  0.00           H
ATOM   4536  CB  LEU A 280      51.340  45.300  48.330  1.00  0.00           C
ATOM   4537  HB1 LEU A 280      51.050  44.410  47.740  1.00  0.00           H
ATOM   4538  HB2 LEU A 280      52.370  45.420  47.920  1.00  0.00           H
ATOM   4539  CG  LEU A 280      50.260  46.370  48.080  1.00  0.00           C
ATOM   4540  HG  LEU A 280      49.390  46.300  48.770  1.00  0.00           H
ATOM   4541  CD1 LEU A 280      50.800  47.820  48.340  1.00  0.00           C
ATOM   4542 HD11 LEU A 280      51.600  47.920  47.570  1.00  0.00           H
ATOM   4543 HD12 LEU A 280      51.260  47.880  49.350  1.00  0.00           H
ATOM   4544 HD13 LEU A 280      49.940  48.520  48.250  1.00  0.00           H
ATOM   4545  CD2 LEU A 280      49.960  46.270  46.590  1.00  0.00           C
ATOM   4546 HD21 LEU A 280      49.420  45.360  46.250  1.00  0.00           H
ATOM   4547 HD22 LEU A 280      50.920  46.270  46.040  1.00  0.00           H
ATOM   4548 HD23 LEU A 280      49.320  47.150  46.340  1.00  0.00           H
ATOM   4549  C   LEU A 280      50.180  44.230  50.390  1.00  0.00           C
ATOM   4550  O   LEU A 280      49.520  44.870  51.230  1.00  0.00           O
ATOM   4551  N   SER A 281      49.830  42.900  50.110  1.00  0.00           N
ATOM   4552  HN  SER A 281      50.400  42.410  49.460  1.00  0.00           H
ATOM   4553  CA  SER A 281      48.660  42.200  50.690  1.00  0.00           C
ATOM   4554  HA  SER A 281      47.850  42.860  50.430  1.00  0.00           H
ATOM   4555  CB  SER A 281      48.250  40.900  49.910  1.00  0.00           C
ATOM   4556  HB1 SER A 281      48.680  40.060  50.500  1.00  0.00           H
ATOM   4557  HB2 SER A 281      48.580  40.940  48.840  1.00  0.00           H
ATOM   4558  OG  SER A 281      46.900  40.730  49.990  1.00  0.00           O
ATOM   4559  HG1 SER A 281      46.500  41.240  49.280  1.00  0.00           H
ATOM   4560  C   SER A 281      48.690  42.050  52.190  1.00  0.00           C
ATOM   4561  O   SER A 281      47.670  42.230  52.800  1.00  0.00           O
ATOM   4562  N   PHE A 282      49.770  41.690  52.860  1.00  0.00           N
ATOM   4563  HN  PHE A 282      50.490  41.340  52.280  1.00  0.00           H
ATOM   4564  CA  PHE A 282      49.940  41.850  54.260  1.00  0.00           C
ATOM   4565  HA  PHE A 282      49.180  41.260  54.720  1.00  0.00           H
ATOM   4566  CB  PHE A 282      51.400  41.380  54.750  1.00  0.00           C
ATOM   4567  HB1 PHE A 282      51.470  41.710  55.800  1.00  0.00           H
ATOM   4568  HB2 PHE A 282      52.090  41.970  54.100  1.00  0.00           H
ATOM   4569  CG  PHE A 282      51.630  39.850  54.760  1.00  0.00           C
ATOM   4570  CD1 PHE A 282      50.690  38.850  55.240  1.00  0.00           C
ATOM   4571  HD1 PHE A 282      49.700  39.140  55.550  1.00  0.00           H
ATOM   4572  CE1 PHE A 282      51.070  37.520  55.290  1.00  0.00           C
ATOM   4573  HE1 PHE A 282      50.360  36.760  55.570  1.00  0.00           H
ATOM   4574  CZ  PHE A 282      52.310  37.170  54.900  1.00  0.00           C
ATOM   4575  HZ  PHE A 282      52.730  36.180  54.860  1.00  0.00           H
ATOM   4576  CD2 PHE A 282      52.900  39.470  54.400  1.00  0.00           C
ATOM   4577  HD2 PHE A 282      53.620  40.210  54.050  1.00  0.00           H
ATOM   4578  CE2 PHE A 282      53.250  38.100  54.440  1.00  0.00           C
ATOM   4579  HE2 PHE A 282      54.220  37.720  54.180  1.00  0.00           H
ATOM   4580  C   PHE A 282      49.740  43.350  54.720  1.00  0.00           C
ATOM   4581  O   PHE A 282      49.150  43.560  55.770  1.00  0.00           O
ATOM   4582  N   THR A 283      50.210  44.380  53.960  1.00  0.00           N
ATOM   4583  HN  THR A 283      50.460  44.290  52.990  1.00  0.00           H
ATOM   4584  CA  THR A 283      49.880  45.720  54.420  1.00  0.00           C
ATOM   4585  HA  THR A 283      50.250  45.820  55.430  1.00  0.00           H
ATOM   4586  CB  THR A 283      50.530  46.830  53.600  1.00  0.00           C
ATOM   4587  HB  THR A 283      50.000  46.940  52.640  1.00  0.00           H
ATOM   4588  OG1 THR A 283      51.920  46.680  53.350  1.00  0.00           O
ATOM   4589  HG1 THR A 283      52.020  45.730  53.240  1.00  0.00           H
ATOM   4590  CG2 THR A 283      50.530  48.160  54.340  1.00  0.00           C
ATOM   4591 HG21 THR A 283      50.970  48.960  53.710  1.00  0.00           H
ATOM   4592 HG22 THR A 283      51.240  48.160  55.200  1.00  0.00           H
ATOM   4593 HG23 THR A 283      49.530  48.440  54.720  1.00  0.00           H
ATOM   4594  C   THR A 283      48.400  46.030  54.520  1.00  0.00           C
ATOM   4595  O   THR A 283      47.860  46.650  55.440  1.00  0.00           O
ATOM   4596  N   TYR A 284      47.610  45.540  53.590  1.00  0.00           N
ATOM   4597  HN  TYR A 284      48.020  45.200  52.750  1.00  0.00           H
ATOM   4598  CA  TYR A 284      46.180  45.650  53.710  1.00  0.00           C
ATOM   4599  HA  TYR A 284      45.870  46.670  53.930  1.00  0.00           H
ATOM   4600  CB  TYR A 284      45.500  45.160  52.390  1.00  0.00           C
ATOM   4601  HB1 TYR A 284      44.410  45.010  52.540  1.00  0.00           H
ATOM   4602  HB2 TYR A 284      46.020  44.210  52.150  1.00  0.00           H
ATOM   4603  CG  TYR A 284      45.860  46.080  51.210  1.00  0.00           C
ATOM   4604  CD1 TYR A 284      45.620  47.500  51.340  1.00  0.00           C
ATOM   4605  HD1 TYR A 284      45.190  47.870  52.270  1.00  0.00           H
ATOM   4606  CE1 TYR A 284      45.600  48.280  50.190  1.00  0.00           C
ATOM   4607  HE1 TYR A 284      45.330  49.310  50.390  1.00  0.00           H
ATOM   4608  CZ  TYR A 284      45.920  47.800  48.930  1.00  0.00           C
ATOM   4609  OH  TYR A 284      45.860  48.560  47.760  1.00  0.00           O
ATOM   4610  HH  TYR A 284      45.620  47.930  47.090  1.00  0.00           H
ATOM   4611  CD2 TYR A 284      46.170  45.570  49.950  1.00  0.00           C
ATOM   4612  HD2 TYR A 284      46.350  44.510  49.880  1.00  0.00           H
ATOM   4613  CE2 TYR A 284      46.220  46.390  48.850  1.00  0.00           C
ATOM   4614  HE2 TYR A 284      46.490  45.970  47.890  1.00  0.00           H
ATOM   4615  C   TYR A 284      45.650  44.900  54.930  1.00  0.00           C
ATOM   4616  O   TYR A 284      44.720  45.370  55.590  1.00  0.00           O
ATOM   4617  N   MET A 285      46.230  43.700  55.240  1.00  0.00           N
ATOM   4618  HN  MET A 285      46.870  43.240  54.630  1.00  0.00           H
ATOM   4619  CA  MET A 285      45.760  42.900  56.370  1.00  0.00           C
ATOM   4620  HA  MET A 285      44.690  42.950  56.320  1.00  0.00           H
ATOM   4621  CB  MET A 285      46.370  41.500  56.280  1.00  0.00           C
ATOM   4622  HB1 MET A 285      47.470  41.570  56.430  1.00  0.00           H
ATOM   4623  HB2 MET A 285      46.270  41.140  55.240  1.00  0.00           H
ATOM   4624  CG  MET A 285      45.750  40.390  57.150  1.00  0.00           C
ATOM   4625  HG1 MET A 285      44.770  40.190  56.660  1.00  0.00           H
ATOM   4626  HG2 MET A 285      45.640  40.820  58.160  1.00  0.00           H
ATOM   4627  SD  MET A 285      46.580  38.770  57.120  1.00  0.00           S
ATOM   4628  CE  MET A 285      47.870  39.330  58.420  1.00  0.00           C
ATOM   4629  HE1 MET A 285      48.180  40.390  58.340  1.00  0.00           H
ATOM   4630  HE2 MET A 285      48.720  38.610  58.520  1.00  0.00           H
ATOM   4631  HE3 MET A 285      47.430  39.290  59.430  1.00  0.00           H
ATOM   4632  C   MET A 285      46.230  43.570  57.710  1.00  0.00           C
ATOM   4633  O   MET A 285      45.620  43.460  58.760  1.00  0.00           O
ATOM   4634  N   ASN A 286      47.370  44.320  57.660  1.00  0.00           N
ATOM   4635  HN  ASN A 286      47.990  44.300  56.870  1.00  0.00           H
ATOM   4636  CA  ASN A 286      47.900  44.940  58.860  1.00  0.00           C
ATOM   4637  HA  ASN A 286      47.770  44.330  59.740  1.00  0.00           H
ATOM   4638  CB  ASN A 286      49.430  45.340  58.640  1.00  0.00           C
ATOM   4639  HB1 ASN A 286      49.500  45.980  57.730  1.00  0.00           H
ATOM   4640  HB2 ASN A 286      50.030  44.400  58.550  1.00  0.00           H
ATOM   4641  CG  ASN A 286      49.950  46.060  59.880  1.00  0.00           C
ATOM   4642  OD1 ASN A 286      50.050  45.540  61.030  1.00  0.00           O
ATOM   4643  ND2 ASN A 286      50.160  47.400  59.720  1.00  0.00           N
ATOM   4644 HD21 ASN A 286      50.060  47.720  58.780  1.00  0.00           H
ATOM   4645 HD22 ASN A 286      49.950  47.970  60.510  1.00  0.00           H
ATOM   4646  C   ASN A 286      46.960  46.080  59.280  1.00  0.00           C
ATOM   4647  O   ASN A 286      46.790  46.300  60.470  1.00  0.00           O
ATOM   4648  N   SER A 287      46.300  46.740  58.250  1.00  0.00           N
ATOM   4649  HN  SER A 287      46.420  46.460  57.300  1.00  0.00           H
ATOM   4650  CA  SER A 287      45.280  47.780  58.590  1.00  0.00           C
ATOM   4651  HA  SER A 287      45.840  48.520  59.150  1.00  0.00           H
ATOM   4652  CB  SER A 287      44.830  48.520  57.360  1.00  0.00           C
ATOM   4653  HB1 SER A 287      45.670  48.830  56.690  1.00  0.00           H
ATOM   4654  HB2 SER A 287      44.420  49.460  57.770  1.00  0.00           H
ATOM   4655  OG  SER A 287      43.840  47.830  56.560  1.00  0.00           O
ATOM   4656  HG1 SER A 287      44.290  47.120  56.100  1.00  0.00           H
ATOM   4657  C   SER A 287      44.130  47.260  59.470  1.00  0.00           C
ATOM   4658  O   SER A 287      43.670  47.920  60.360  1.00  0.00           O
ATOM   4659  N   MET A 288      43.660  46.070  59.200  1.00  0.00           N
ATOM   4660  HN  MET A 288      44.080  45.570  58.440  1.00  0.00           H
ATOM   4661  CA  MET A 288      42.800  45.280  60.050  1.00  0.00           C
ATOM   4662  HA  MET A 288      41.870  45.810  60.130  1.00  0.00           H
ATOM   4663  CB  MET A 288      42.480  43.980  59.320  1.00  0.00           C
ATOM   4664  HB1 MET A 288      42.140  43.230  60.060  1.00  0.00           H
ATOM   4665  HB2 MET A 288      43.380  43.680  58.740  1.00  0.00           H
ATOM   4666  CG  MET A 288      41.330  44.060  58.300  1.00  0.00           C
ATOM   4667  HG1 MET A 288      40.500  44.530  58.860  1.00  0.00           H
ATOM   4668  HG2 MET A 288      41.110  42.990  58.080  1.00  0.00           H
ATOM   4669  SD  MET A 288      41.650  44.980  56.800  1.00  0.00           S
ATOM   4670  CE  MET A 288      39.930  45.190  56.150  1.00  0.00           C
ATOM   4671  HE1 MET A 288      39.310  44.410  56.650  1.00  0.00           H
ATOM   4672  HE2 MET A 288      39.910  45.020  55.040  1.00  0.00           H
ATOM   4673  HE3 MET A 288      39.540  46.200  56.350  1.00  0.00           H
ATOM   4674  C   MET A 288      43.270  44.980  61.440  1.00  0.00           C
ATOM   4675  O   MET A 288      42.580  45.000  62.450  1.00  0.00           O
ATOM   4676  N   LEU A 289      44.540  44.610  61.550  1.00  0.00           N
ATOM   4677  HN  LEU A 289      45.110  44.580  60.730  1.00  0.00           H
ATOM   4678  CA  LEU A 289      44.990  44.070  62.850  1.00  0.00           C
ATOM   4679  HA  LEU A 289      44.190  43.500  63.300  1.00  0.00           H
ATOM   4680  CB  LEU A 289      46.300  43.330  62.570  1.00  0.00           C
ATOM   4681  HB1 LEU A 289      46.970  44.090  62.110  1.00  0.00           H
ATOM   4682  HB2 LEU A 289      46.020  42.500  61.890  1.00  0.00           H
ATOM   4683  CG  LEU A 289      47.050  42.610  63.640  1.00  0.00           C
ATOM   4684  HG  LEU A 289      47.420  43.340  64.380  1.00  0.00           H
ATOM   4685  CD1 LEU A 289      46.150  41.600  64.370  1.00  0.00           C
ATOM   4686 HD11 LEU A 289      46.870  41.130  65.080  1.00  0.00           H
ATOM   4687 HD12 LEU A 289      45.800  40.760  63.720  1.00  0.00           H
ATOM   4688 HD13 LEU A 289      45.320  42.050  64.940  1.00  0.00           H
ATOM   4689  CD2 LEU A 289      48.210  41.820  63.010  1.00  0.00           C
ATOM   4690 HD21 LEU A 289      48.820  41.290  63.770  1.00  0.00           H
ATOM   4691 HD22 LEU A 289      48.920  42.530  62.550  1.00  0.00           H
ATOM   4692 HD23 LEU A 289      47.830  41.090  62.270  1.00  0.00           H
ATOM   4693  C   LEU A 289      45.300  45.180  63.750  1.00  0.00           C
ATOM   4694  O   LEU A 289      45.240  44.950  64.910  1.00  0.00           O
ATOM   4695  N   ASP A 290      45.700  46.340  63.240  1.00  0.00           N
ATOM   4696  HN  ASP A 290      45.720  46.510  62.260  1.00  0.00           H
ATOM   4697  CA  ASP A 290      46.180  47.520  64.050  1.00  0.00           C
ATOM   4698  HA  ASP A 290      46.990  47.110  64.630  1.00  0.00           H
ATOM   4699  CB  ASP A 290      46.740  48.670  63.240  1.00  0.00           C
ATOM   4700  HB1 ASP A 290      46.990  49.560  63.870  1.00  0.00           H
ATOM   4701  HB2 ASP A 290      45.970  48.930  62.470  1.00  0.00           H
ATOM   4702  CG  ASP A 290      48.010  48.280  62.450  1.00  0.00           C
ATOM   4703  OD1 ASP A 290      48.430  48.900  61.540  1.00  0.00           O
ATOM   4704  OD2 ASP A 290      48.610  47.020  62.850  1.00  0.00           O
ATOM   4705  HD2 ASP A 290      49.360  46.670  62.380  1.00  0.00           H
ATOM   4706  C   ASP A 290      45.270  48.050  65.170  1.00  0.00           C
ATOM   4707  O   ASP A 290      45.830  48.110  66.270  1.00  0.00           O
ATOM   4708  N   PRO A 291      43.950  48.270  65.080  1.00  0.00           N
ATOM   4709  CD  PRO A 291      43.260  48.320  63.810  1.00  0.00           C
ATOM   4710  HD1 PRO A 291      43.320  47.320  63.330  1.00  0.00           H
ATOM   4711  HD2 PRO A 291      43.840  48.890  63.060  1.00  0.00           H
ATOM   4712  CA  PRO A 291      43.080  48.670  66.160  1.00  0.00           C
ATOM   4713  HA  PRO A 291      43.590  49.440  66.720  1.00  0.00           H
ATOM   4714  CB  PRO A 291      41.820  49.160  65.540  1.00  0.00           C
ATOM   4715  HB1 PRO A 291      41.940  50.260  65.490  1.00  0.00           H
ATOM   4716  HB2 PRO A 291      40.950  49.010  66.210  1.00  0.00           H
ATOM   4717  CG  PRO A 291      41.780  48.670  64.100  1.00  0.00           C
ATOM   4718  HG1 PRO A 291      41.310  47.670  64.210  1.00  0.00           H
ATOM   4719  HG2 PRO A 291      41.270  49.470  63.510  1.00  0.00           H
ATOM   4720  C   PRO A 291      42.900  47.470  67.000  1.00  0.00           C
ATOM   4721  O   PRO A 291      43.060  47.620  68.210  1.00  0.00           O
ATOM   4722  N   VAL A 292      42.740  46.200  66.440  1.00  0.00           N
ATOM   4723  HN  VAL A 292      42.660  46.150  65.450  1.00  0.00           H
ATOM   4724  CA  VAL A 292      42.500  45.020  67.310  1.00  0.00           C
ATOM   4725  HA  VAL A 292      41.700  45.290  67.990  1.00  0.00           H
ATOM   4726  CB  VAL A 292      42.020  43.890  66.480  1.00  0.00           C
ATOM   4727  HB  VAL A 292      42.850  43.500  65.860  1.00  0.00           H
ATOM   4728  CG1 VAL A 292      41.480  42.780  67.360  1.00  0.00           C
ATOM   4729 HG11 VAL A 292      42.190  42.620  68.190  1.00  0.00           H
ATOM   4730 HG12 VAL A 292      41.350  41.800  66.850  1.00  0.00           H
ATOM   4731 HG13 VAL A 292      40.510  43.100  67.800  1.00  0.00           H
ATOM   4732  CG2 VAL A 292      40.860  44.360  65.540  1.00  0.00           C
ATOM   4733 HG21 VAL A 292      41.300  45.130  64.880  1.00  0.00           H
ATOM   4734 HG22 VAL A 292      39.960  44.670  66.110  1.00  0.00           H
ATOM   4735 HG23 VAL A 292      40.560  43.480  64.920  1.00  0.00           H
ATOM   4736  C   VAL A 292      43.690  44.610  68.140  1.00  0.00           C
ATOM   4737  O   VAL A 292      43.530  44.270  69.320  1.00  0.00           O
ATOM   4738  N   VAL A 293      44.940  44.680  67.590  1.00  0.00           N
ATOM   4739  HN  VAL A 293      44.880  44.880  66.620  1.00  0.00           H
ATOM   4740  CA  VAL A 293      46.060  44.170  68.310  1.00  0.00           C
ATOM   4741  HA  VAL A 293      45.750  43.260  68.810  1.00  0.00           H
ATOM   4742  CB  VAL A 293      47.150  43.880  67.290  1.00  0.00           C
ATOM   4743  HB  VAL A 293      46.680  43.370  66.430  1.00  0.00           H
ATOM   4744  CG1 VAL A 293      47.740  45.190  66.800  1.00  0.00           C
ATOM   4745 HG11 VAL A 293      46.920  45.900  66.540  1.00  0.00           H
ATOM   4746 HG12 VAL A 293      48.290  45.050  65.850  1.00  0.00           H
ATOM   4747 HG13 VAL A 293      48.390  45.660  67.570  1.00  0.00           H
ATOM   4748  CG2 VAL A 293      48.270  43.010  67.850  1.00  0.00           C
ATOM   4749 HG21 VAL A 293      47.910  42.120  68.420  1.00  0.00           H
ATOM   4750 HG22 VAL A 293      48.940  43.590  68.520  1.00  0.00           H
ATOM   4751 HG23 VAL A 293      48.950  42.670  67.040  1.00  0.00           H
ATOM   4752  C   VAL A 293      46.460  45.300  69.370  1.00  0.00           C
ATOM   4753  O   VAL A 293      46.840  45.020  70.500  1.00  0.00           O
ATOM   4754  N   TYR A 294      46.340  46.600  69.080  1.00  0.00           N
ATOM   4755  HN  TYR A 294      46.160  46.920  68.160  1.00  0.00           H
ATOM   4756  CA  TYR A 294      46.640  47.690  70.090  1.00  0.00           C
ATOM   4757  HA  TYR A 294      47.560  47.430  70.590  1.00  0.00           H
ATOM   4758  CB  TYR A 294      46.770  49.050  69.330  1.00  0.00           C
ATOM   4759  HB1 TYR A 294      45.950  49.100  68.590  1.00  0.00           H
ATOM   4760  HB2 TYR A 294      47.750  49.090  68.820  1.00  0.00           H
ATOM   4761  CG  TYR A 294      46.710  50.400  70.130  1.00  0.00           C
ATOM   4762  CD1 TYR A 294      47.650  50.660  71.180  1.00  0.00           C
ATOM   4763  HD1 TYR A 294      48.470  49.950  71.310  1.00  0.00           H
ATOM   4764  CE1 TYR A 294      47.700  51.940  71.810  1.00  0.00           C
ATOM   4765  HE1 TYR A 294      48.390  52.210  72.610  1.00  0.00           H
ATOM   4766  CZ  TYR A 294      46.660  52.860  71.550  1.00  0.00           C
ATOM   4767  OH  TYR A 294      46.640  54.110  72.170  1.00  0.00           O
ATOM   4768  HH  TYR A 294      47.430  54.280  72.680  1.00  0.00           H
ATOM   4769  CD2 TYR A 294      45.630  51.270  69.950  1.00  0.00           C
ATOM   4770  HD2 TYR A 294      44.870  51.050  69.220  1.00  0.00           H
ATOM   4771  CE2 TYR A 294      45.660  52.530  70.610  1.00  0.00           C
ATOM   4772  HE2 TYR A 294      44.890  53.210  70.270  1.00  0.00           H
ATOM   4773  C   TYR A 294      45.480  47.790  71.160  1.00  0.00           C
ATOM   4774  O   TYR A 294      45.670  48.180  72.310  1.00  0.00           O
ATOM   4775  N   TYR A 295      44.270  47.330  70.750  1.00  0.00           N
ATOM   4776  HN  TYR A 295      44.080  47.090  69.800  1.00  0.00           H
ATOM   4777  CA  TYR A 295      43.130  47.270  71.660  1.00  0.00           C
ATOM   4778  HA  TYR A 295      43.040  48.100  72.340  1.00  0.00           H
ATOM   4779  CB  TYR A 295      41.780  47.290  70.860  1.00  0.00           C
ATOM   4780  HB1 TYR A 295      41.880  46.560  70.040  1.00  0.00           H
ATOM   4781  HB2 TYR A 295      41.570  48.280  70.410  1.00  0.00           H
ATOM   4782  CG  TYR A 295      40.500  47.100  71.750  1.00  0.00           C
ATOM   4783  CD1 TYR A 295      39.970  48.110  72.550  1.00  0.00           C
ATOM   4784  HD1 TYR A 295      40.440  49.080  72.500  1.00  0.00           H
ATOM   4785  CE1 TYR A 295      39.020  47.890  73.560  1.00  0.00           C
ATOM   4786  HE1 TYR A 295      38.850  48.710  74.250  1.00  0.00           H
ATOM   4787  CZ  TYR A 295      38.460  46.670  73.780  1.00  0.00           C
ATOM   4788  OH  TYR A 295      37.510  46.510  74.770  1.00  0.00           O
ATOM   4789  HH  TYR A 295      37.230  45.610  74.930  1.00  0.00           H
ATOM   4790  CD2 TYR A 295      40.020  45.800  72.040  1.00  0.00           C
ATOM   4791  HD2 TYR A 295      40.430  45.000  71.460  1.00  0.00           H
ATOM   4792  CE2 TYR A 295      38.980  45.600  72.990  1.00  0.00           C
ATOM   4793  HE2 TYR A 295      38.680  44.560  73.080  1.00  0.00           H
ATOM   4794  C   TYR A 295      43.170  46.140  72.730  1.00  0.00           C
ATOM   4795  O   TYR A 295      42.950  46.320  73.910  1.00  0.00           O
ATOM   4796  N   PHE A 296      43.570  44.960  72.270  1.00  0.00           N
ATOM   4797  HN  PHE A 296      43.820  44.780  71.310  1.00  0.00           H
ATOM   4798  CA  PHE A 296      43.750  43.870  73.190  1.00  0.00           C
ATOM   4799  HA  PHE A 296      42.950  43.810  73.910  1.00  0.00           H
ATOM   4800  CB  PHE A 296      43.840  42.610  72.360  1.00  0.00           C
ATOM   4801  HB1 PHE A 296      44.270  41.760  72.940  1.00  0.00           H
ATOM   4802  HB2 PHE A 296      44.470  42.820  71.460  1.00  0.00           H
ATOM   4803  CG  PHE A 296      42.560  41.980  71.830  1.00  0.00           C
ATOM   4804  CD1 PHE A 296      41.290  42.430  72.170  1.00  0.00           C
ATOM   4805  HD1 PHE A 296      41.270  43.320  72.780  1.00  0.00           H
ATOM   4806  CE1 PHE A 296      40.150  41.860  71.670  1.00  0.00           C
ATOM   4807  HE1 PHE A 296      39.210  42.310  71.990  1.00  0.00           H
ATOM   4808  CZ  PHE A 296      40.220  40.720  70.890  1.00  0.00           C
ATOM   4809  HZ  PHE A 296      39.370  40.180  70.500  1.00  0.00           H
ATOM   4810  CD2 PHE A 296      42.630  40.980  70.840  1.00  0.00           C
ATOM   4811  HD2 PHE A 296      43.620  40.660  70.540  1.00  0.00           H
ATOM   4812  CE2 PHE A 296      41.500  40.220  70.430  1.00  0.00           C
ATOM   4813  HE2 PHE A 296      41.630  39.330  69.840  1.00  0.00           H
ATOM   4814  C   PHE A 296      45.050  44.040  74.040  1.00  0.00           C
ATOM   4815  O   PHE A 296      45.150  43.470  75.110  1.00  0.00           O
ATOM   4816  N   SER A 297      45.930  44.960  73.650  1.00  0.00           N
ATOM   4817  HN  SER A 297      45.730  45.450  72.800  1.00  0.00           H
ATOM   4818  CA  SER A 297      47.230  45.320  74.320  1.00  0.00           C
ATOM   4819  HA  SER A 297      47.720  44.410  74.660  1.00  0.00           H
ATOM   4820  CB  SER A 297      48.170  46.140  73.430  1.00  0.00           C
ATOM   4821  HB1 SER A 297      49.010  46.450  74.090  1.00  0.00           H
ATOM   4822  HB2 SER A 297      47.600  47.020  73.080  1.00  0.00           H
ATOM   4823  OG  SER A 297      48.730  45.290  72.410  1.00  0.00           O
ATOM   4824  HG1 SER A 297      48.100  45.100  71.710  1.00  0.00           H
ATOM   4825  C   SER A 297      46.920  46.170  75.550  1.00  0.00           C
ATOM   4826  O   SER A 297      45.800  46.680  75.660  1.00  0.00           O
ATOM   4827  N   SER A 298      47.880  46.180  76.570  1.00  0.00           N
ATOM   4828  HN  SER A 298      48.680  45.600  76.500  1.00  0.00           H
ATOM   4829  CA  SER A 298      47.640  46.710  77.930  1.00  0.00           C
ATOM   4830  HA  SER A 298      46.700  46.290  78.260  1.00  0.00           H
ATOM   4831  CB  SER A 298      48.780  46.490  78.910  1.00  0.00           C
ATOM   4832  HB1 SER A 298      49.640  47.170  78.720  1.00  0.00           H
ATOM   4833  HB2 SER A 298      49.250  45.510  78.660  1.00  0.00           H
ATOM   4834  OG  SER A 298      48.350  46.650  80.270  1.00  0.00           O
ATOM   4835  HG1 SER A 298      47.850  45.860  80.490  1.00  0.00           H
ATOM   4836  C   SER A 298      47.310  48.220  78.120  1.00  0.00           C
ATOM   4837  O   SER A 298      48.010  49.040  77.520  1.00  0.00           O
ATOM   4838  N   PRO A 299      46.340  48.750  78.890  1.00  0.00           N
ATOM   4839  CD  PRO A 299      45.060  48.150  79.100  1.00  0.00           C
ATOM   4840  HD1 PRO A 299      45.080  47.430  79.960  1.00  0.00           H
ATOM   4841  HD2 PRO A 299      44.860  47.780  78.070  1.00  0.00           H
ATOM   4842  CA  PRO A 299      46.390  50.180  79.250  1.00  0.00           C
ATOM   4843  HA  PRO A 299      46.150  50.670  78.310  1.00  0.00           H
ATOM   4844  CB  PRO A 299      45.180  50.270  80.170  1.00  0.00           C
ATOM   4845  HB1 PRO A 299      44.800  51.320  80.080  1.00  0.00           H
ATOM   4846  HB2 PRO A 299      45.430  50.180  81.240  1.00  0.00           H
ATOM   4847  CG  PRO A 299      44.190  49.350  79.560  1.00  0.00           C
ATOM   4848  HG1 PRO A 299      43.500  49.000  80.360  1.00  0.00           H
ATOM   4849  HG2 PRO A 299      43.620  49.850  78.740  1.00  0.00           H
ATOM   4850  C   PRO A 299      47.660  50.670  79.830  1.00  0.00           C
ATOM   4851  O   PRO A 299      48.170  49.980  80.720  1.00  0.00           O
ATOM   4852  N   SER A 300      48.190  51.770  79.240  1.00  0.00           N
ATOM   4853  HN  SER A 300      47.710  52.200  78.480  1.00  0.00           H
ATOM   4854  CA  SER A 300      49.560  52.250  79.650  1.00  0.00           C
ATOM   4855  HA  SER A 300      49.740  53.160  79.100  1.00  0.00           H
ATOM   4856  CB  SER A 300      49.710  52.780  81.110  1.00  0.00           C
ATOM   4857  HB1 SER A 300      50.720  53.220  81.260  1.00  0.00           H
ATOM   4858  HB2 SER A 300      49.490  51.980  81.850  1.00  0.00           H
ATOM   4859  OG  SER A 300      48.850  53.840  81.360  1.00  0.00           O
ATOM   4860  HG1 SER A 300      47.980  53.470  81.190  1.00  0.00           H
ATOM   4861  C   SER A 300      50.720  51.380  79.160  1.00  0.00           C
ATOM   4862  O   SER A 300      51.870  51.670  79.580  1.00  0.00           O
ATOM   4863  NT  SER A 300      50.460  50.350  78.340  1.00  0.00           N
ATOM   4864  HNT SER A 300      49.560  50.320  77.920  1.00  0.00           H
ATOM   4865  CAT SER A 300      51.440  49.380  77.940  1.00  0.00           C
ATOM   4866  HT1 SER A 300      50.890  48.420  77.810  1.00  0.00           H
ATOM   4867  HT2 SER A 300      52.210  49.260  78.720  1.00  0.00           H
ATOM   4868  HT3 SER A 300      51.940  49.680  77.000  1.00  0.00           H
TER
ENDMDL
