# Supplementary material for: Structural basis of hydroxycarboxylic acid receptor signaling mechanisms through ligand binding
Source: Nat Commun. 2023 Sep 22;14:5899. doi: 10.1038/s41467-023-41650-7 (PMC10516952; doi:10.1038/s41467-023-41650-7)
Supplement: Supplementary file 4 — Source Data [file 41467_2023_41650_MOESM4_ESM.zip › source file/molecular dynamics simulations trajectories/without_gsk_run2/without_gsk_run2_900ns.pdb]

REMARK    GENERATED BY TRJCONV
TITLE     Title t= 900000.00000 step= 450000000
REMARK    THIS IS A SIMULATION BOX
CRYST1   95.791   95.791  112.292  90.00  90.00  90.00 P 1           1
MODEL        1
ATOM      1  CAY HSD A   9      50.910  38.760  31.230  1.00  0.00           C
ATOM      2  HY1 HSD A   9      50.400  39.400  31.990  1.00  0.00           H
ATOM      3  HY2 HSD A   9      51.780  38.250  31.710  1.00  0.00           H
ATOM      4  HY3 HSD A   9      50.160  37.980  30.950  1.00  0.00           H
ATOM      5  CY  HSD A   9      51.260  39.490  30.020  1.00  0.00           C
ATOM      6  OY  HSD A   9      51.570  38.940  28.960  1.00  0.00           O
ATOM      7  N   HSD A   9      51.090  40.840  30.040  1.00  0.00           N
ATOM      8  HN  HSD A   9      50.870  41.350  30.860  1.00  0.00           H
ATOM      9  CA  HSD A   9      51.100  41.660  28.840  1.00  0.00           C
ATOM     10  HA  HSD A   9      51.890  41.320  28.180  1.00  0.00           H
ATOM     11  CB  HSD A   9      49.700  41.600  28.040  1.00  0.00           C
ATOM     12  HB1 HSD A   9      49.340  40.560  27.890  1.00  0.00           H
ATOM     13  HB2 HSD A   9      49.930  42.100  27.080  1.00  0.00           H
ATOM     14  ND1 HSD A   9      47.820  41.730  29.750  1.00  0.00           N
ATOM     15  HD1 HSD A   9      48.220  41.030  30.330  1.00  0.00           H
ATOM     16  CG  HSD A   9      48.550  42.240  28.710  1.00  0.00           C
ATOM     17  CE1 HSD A   9      46.560  42.270  29.690  1.00  0.00           C
ATOM     18  HE1 HSD A   9      45.800  41.900  30.370  1.00  0.00           H
ATOM     19  NE2 HSD A   9      46.410  43.110  28.690  1.00  0.00           N
ATOM     20  CD2 HSD A   9      47.650  43.040  28.020  1.00  0.00           C
ATOM     21  HD2 HSD A   9      47.910  43.660  27.170  1.00  0.00           H
ATOM     22  C   HSD A   9      51.420  43.110  29.080  1.00  0.00           C
ATOM     23  O   HSD A   9      51.430  43.560  30.230  1.00  0.00           O
ATOM     24  N   PHE A  10      51.720  43.850  28.010  1.00  0.00           N
ATOM     25  HN  PHE A  10      51.670  43.440  27.100  1.00  0.00           H
ATOM     26  CA  PHE A  10      52.050  45.280  28.160  1.00  0.00           C
ATOM     27  HA  PHE A  10      52.670  45.220  29.040  1.00  0.00           H
ATOM     28  CB  PHE A  10      52.620  45.770  26.760  1.00  0.00           C
ATOM     29  HB1 PHE A  10      52.860  46.860  26.790  1.00  0.00           H
ATOM     30  HB2 PHE A  10      51.850  45.460  26.040  1.00  0.00           H
ATOM     31  CG  PHE A  10      53.910  45.150  26.440  1.00  0.00           C
ATOM     32  CD1 PHE A  10      54.230  44.890  25.150  1.00  0.00           C
ATOM     33  HD1 PHE A  10      53.470  45.080  24.420  1.00  0.00           H
ATOM     34  CE1 PHE A  10      55.460  44.330  24.780  1.00  0.00           C
ATOM     35  HE1 PHE A  10      55.690  44.140  23.740  1.00  0.00           H
ATOM     36  CZ  PHE A  10      56.410  44.100  25.760  1.00  0.00           C
ATOM     37  HZ  PHE A  10      57.360  43.650  25.530  1.00  0.00           H
ATOM     38  CD2 PHE A  10      54.910  44.930  27.450  1.00  0.00           C
ATOM     39  HD2 PHE A  10      54.830  45.330  28.450  1.00  0.00           H
ATOM     40  CE2 PHE A  10      56.170  44.420  27.110  1.00  0.00           C
ATOM     41  HE2 PHE A  10      56.990  44.220  27.800  1.00  0.00           H
ATOM     42  C   PHE A  10      50.840  46.150  28.490  1.00  0.00           C
ATOM     43  O   PHE A  10      49.690  46.050  28.020  1.00  0.00           O
ATOM     44  N   LEU A  11      51.030  47.160  29.340  1.00  0.00           N
ATOM     45  HN  LEU A  11      51.900  47.230  29.830  1.00  0.00           H
ATOM     46  CA  LEU A  11      50.080  48.190  29.790  1.00  0.00           C
ATOM     47  HA  LEU A  11      49.260  48.220  29.080  1.00  0.00           H
ATOM     48  CB  LEU A  11      49.410  47.970  31.140  1.00  0.00           C
ATOM     49  HB1 LEU A  11      50.200  47.760  31.890  1.00  0.00           H
ATOM     50  HB2 LEU A  11      48.830  47.020  31.070  1.00  0.00           H
ATOM     51  CG  LEU A  11      48.520  49.110  31.680  1.00  0.00           C
ATOM     52  HG  LEU A  11      49.070  50.080  31.650  1.00  0.00           H
ATOM     53  CD1 LEU A  11      47.270  49.300  30.760  1.00  0.00           C
ATOM     54 HD11 LEU A  11      46.580  50.030  31.240  1.00  0.00           H
ATOM     55 HD12 LEU A  11      46.650  48.380  30.630  1.00  0.00           H
ATOM     56 HD13 LEU A  11      47.680  49.730  29.830  1.00  0.00           H
ATOM     57  CD2 LEU A  11      48.130  48.850  33.100  1.00  0.00           C
ATOM     58 HD21 LEU A  11      47.770  49.760  33.630  1.00  0.00           H
ATOM     59 HD22 LEU A  11      49.100  48.560  33.550  1.00  0.00           H
ATOM     60 HD23 LEU A  11      47.440  48.010  33.310  1.00  0.00           H
ATOM     61  C   LEU A  11      50.740  49.510  29.650  1.00  0.00           C
ATOM     62  O   LEU A  11      51.820  49.710  30.230  1.00  0.00           O
ATOM     63  N   GLU A  12      50.280  50.400  28.730  1.00  0.00           N
ATOM     64  HN  GLU A  12      49.600  50.260  28.020  1.00  0.00           H
ATOM     65  CA  GLU A  12      50.960  51.680  28.550  1.00  0.00           C
ATOM     66  HA  GLU A  12      51.990  51.360  28.610  1.00  0.00           H
ATOM     67  CB  GLU A  12      50.530  52.360  27.200  1.00  0.00           C
ATOM     68  HB1 GLU A  12      51.270  53.180  27.090  1.00  0.00           H
ATOM     69  HB2 GLU A  12      49.490  52.740  27.310  1.00  0.00           H
ATOM     70  CG  GLU A  12      50.630  51.470  25.900  1.00  0.00           C
ATOM     71  HG1 GLU A  12      49.870  50.680  26.080  1.00  0.00           H
ATOM     72  HG2 GLU A  12      51.600  50.920  25.860  1.00  0.00           H
ATOM     73  CD  GLU A  12      50.280  52.110  24.540  1.00  0.00           C
ATOM     74  OE1 GLU A  12      51.030  51.950  23.590  1.00  0.00           O
ATOM     75  OE2 GLU A  12      49.280  52.770  24.460  1.00  0.00           O
ATOM     76  C   GLU A  12      50.700  52.630  29.730  1.00  0.00           C
ATOM     77  O   GLU A  12      49.540  53.010  29.950  1.00  0.00           O
ATOM     78  N   ILE A  13      51.730  53.040  30.390  1.00  0.00           N
ATOM     79  HN  ILE A  13      52.640  52.730  30.100  1.00  0.00           H
ATOM     80  CA  ILE A  13      51.640  53.880  31.570  1.00  0.00           C
ATOM     81  HA  ILE A  13      50.680  54.350  31.640  1.00  0.00           H
ATOM     82  CB  ILE A  13      51.730  53.170  32.910  1.00  0.00           C
ATOM     83  HB  ILE A  13      52.660  52.570  32.860  1.00  0.00           H
ATOM     84  CG2 ILE A  13      51.890  54.180  34.120  1.00  0.00           C
ATOM     85 HG21 ILE A  13      52.910  54.610  34.150  1.00  0.00           H
ATOM     86 HG22 ILE A  13      51.500  53.840  35.110  1.00  0.00           H
ATOM     87 HG23 ILE A  13      51.220  55.020  33.850  1.00  0.00           H
ATOM     88  CG1 ILE A  13      50.610  52.150  33.100  1.00  0.00           C
ATOM     89 HG11 ILE A  13      50.740  51.300  32.390  1.00  0.00           H
ATOM     90 HG12 ILE A  13      49.610  52.500  32.790  1.00  0.00           H
ATOM     91  CD  ILE A  13      50.450  51.670  34.570  1.00  0.00           C
ATOM     92  HD1 ILE A  13      51.430  51.610  35.090  1.00  0.00           H
ATOM     93  HD2 ILE A  13      50.060  50.630  34.490  1.00  0.00           H
ATOM     94  HD3 ILE A  13      49.750  52.300  35.150  1.00  0.00           H
ATOM     95  C   ILE A  13      52.670  55.030  31.470  1.00  0.00           C
ATOM     96  O   ILE A  13      53.890  54.780  31.390  1.00  0.00           O
ATOM     97  N   ASP A  14      52.240  56.330  31.270  1.00  0.00           N
ATOM     98  HN  ASP A  14      51.270  56.610  31.280  1.00  0.00           H
ATOM     99  CA  ASP A  14      53.130  57.450  30.960  1.00  0.00           C
ATOM    100  HA  ASP A  14      52.500  58.290  30.680  1.00  0.00           H
ATOM    101  CB  ASP A  14      53.840  57.920  32.240  1.00  0.00           C
ATOM    102  HB1 ASP A  14      54.620  58.690  32.070  1.00  0.00           H
ATOM    103  HB2 ASP A  14      54.290  56.950  32.550  1.00  0.00           H
ATOM    104  CG  ASP A  14      52.890  58.560  33.280  1.00  0.00           C
ATOM    105  OD1 ASP A  14      53.300  58.690  34.430  1.00  0.00           O
ATOM    106  OD2 ASP A  14      51.730  58.980  32.970  1.00  0.00           O
ATOM    107  C   ASP A  14      54.050  57.380  29.770  1.00  0.00           C
ATOM    108  O   ASP A  14      55.150  57.890  29.770  1.00  0.00           O
ATOM    109  N   LYS A  15      53.530  56.750  28.700  1.00  0.00           N
ATOM    110  HN  LYS A  15      52.600  56.420  28.830  1.00  0.00           H
ATOM    111  CA  LYS A  15      54.170  56.590  27.380  1.00  0.00           C
ATOM    112  HA  LYS A  15      53.300  56.380  26.780  1.00  0.00           H
ATOM    113  CB  LYS A  15      55.020  57.870  26.830  1.00  0.00           C
ATOM    114  HB1 LYS A  15      55.300  57.610  25.790  1.00  0.00           H
ATOM    115  HB2 LYS A  15      55.920  57.980  27.460  1.00  0.00           H
ATOM    116  CG  LYS A  15      54.230  59.140  26.900  1.00  0.00           C
ATOM    117  HG1 LYS A  15      54.870  60.000  26.580  1.00  0.00           H
ATOM    118  HG2 LYS A  15      53.920  59.380  27.940  1.00  0.00           H
ATOM    119  CD  LYS A  15      52.930  59.000  25.990  1.00  0.00           C
ATOM    120  HD1 LYS A  15      52.110  58.370  26.400  1.00  0.00           H
ATOM    121  HD2 LYS A  15      53.330  58.480  25.100  1.00  0.00           H
ATOM    122  CE  LYS A  15      52.270  60.350  25.470  1.00  0.00           C
ATOM    123  HE1 LYS A  15      53.030  60.950  24.930  1.00  0.00           H
ATOM    124  HE2 LYS A  15      51.860  60.920  26.330  1.00  0.00           H
ATOM    125  NZ  LYS A  15      51.160  60.040  24.630  1.00  0.00           N
ATOM    126  HZ1 LYS A  15      51.170  59.110  24.160  1.00  0.00           H
ATOM    127  HZ2 LYS A  15      51.070  60.810  23.940  1.00  0.00           H
ATOM    128  HZ3 LYS A  15      50.350  60.050  25.290  1.00  0.00           H
ATOM    129  C   LYS A  15      55.030  55.310  27.380  1.00  0.00           C
ATOM    130  O   LYS A  15      55.760  55.050  26.400  1.00  0.00           O
ATOM    131  N   LYS A  16      55.040  54.470  28.510  1.00  0.00           N
ATOM    132  HN  LYS A  16      54.440  54.580  29.300  1.00  0.00           H
ATOM    133  CA  LYS A  16      55.980  53.350  28.570  1.00  0.00           C
ATOM    134  HA  LYS A  16      56.700  53.280  27.770  1.00  0.00           H
ATOM    135  CB  LYS A  16      56.820  53.460  29.910  1.00  0.00           C
ATOM    136  HB1 LYS A  16      57.570  52.640  29.890  1.00  0.00           H
ATOM    137  HB2 LYS A  16      56.180  53.350  30.810  1.00  0.00           H
ATOM    138  CG  LYS A  16      57.610  54.730  30.180  1.00  0.00           C
ATOM    139  HG1 LYS A  16      58.070  54.710  31.190  1.00  0.00           H
ATOM    140  HG2 LYS A  16      56.840  55.520  30.290  1.00  0.00           H
ATOM    141  CD  LYS A  16      58.700  55.130  29.070  1.00  0.00           C
ATOM    142  HD1 LYS A  16      59.200  56.050  29.460  1.00  0.00           H
ATOM    143  HD2 LYS A  16      58.270  55.450  28.100  1.00  0.00           H
ATOM    144  CE  LYS A  16      59.850  54.120  29.040  1.00  0.00           C
ATOM    145  HE1 LYS A  16      59.470  53.100  28.810  1.00  0.00           H
ATOM    146  HE2 LYS A  16      60.420  54.070  29.990  1.00  0.00           H
ATOM    147  NZ  LYS A  16      60.850  54.310  27.950  1.00  0.00           N
ATOM    148  HZ1 LYS A  16      60.470  55.070  27.340  1.00  0.00           H
ATOM    149  HZ2 LYS A  16      60.890  53.440  27.380  1.00  0.00           H
ATOM    150  HZ3 LYS A  16      61.790  54.520  28.350  1.00  0.00           H
ATOM    151  C   LYS A  16      55.170  52.070  28.760  1.00  0.00           C
ATOM    152  O   LYS A  16      54.130  52.080  29.480  1.00  0.00           O
ATOM    153  N   ASN A  17      55.680  50.910  28.230  1.00  0.00           N
ATOM    154  HN  ASN A  17      56.560  50.970  27.760  1.00  0.00           H
ATOM    155  CA  ASN A  17      55.120  49.620  28.450  1.00  0.00           C
ATOM    156  HA  ASN A  17      54.050  49.790  28.590  1.00  0.00           H
ATOM    157  CB  ASN A  17      55.380  48.590  27.280  1.00  0.00           C
ATOM    158  HB1 ASN A  17      55.120  47.580  27.650  1.00  0.00           H
ATOM    159  HB2 ASN A  17      56.380  48.760  26.850  1.00  0.00           H
ATOM    160  CG  ASN A  17      54.400  48.880  26.130  1.00  0.00           C
ATOM    161  OD1 ASN A  17      53.580  49.790  26.160  1.00  0.00           O
ATOM    162  ND2 ASN A  17      54.670  48.220  24.980  1.00  0.00           N
ATOM    163 HD21 ASN A  17      54.010  48.390  24.250  1.00  0.00           H
ATOM    164 HD22 ASN A  17      55.460  47.620  24.870  1.00  0.00           H
ATOM    165  C   ASN A  17      55.610  49.010  29.770  1.00  0.00           C
ATOM    166  O   ASN A  17      56.790  48.840  29.990  1.00  0.00           O
ATOM    167  N   CYS A  18      54.640  48.710  30.620  1.00  0.00           N
ATOM    168  HN  CYS A  18      53.680  48.920  30.380  1.00  0.00           H
ATOM    169  CA  CYS A  18      54.860  48.140  31.910  1.00  0.00           C
ATOM    170  HA  CYS A  18      55.890  47.860  32.100  1.00  0.00           H
ATOM    171  CB  CYS A  18      54.280  49.060  33.030  1.00  0.00           C
ATOM    172  HB1 CYS A  18      54.560  48.600  34.010  1.00  0.00           H
ATOM    173  HB2 CYS A  18      53.170  49.020  32.980  1.00  0.00           H
ATOM    174  SG  CYS A  18      54.740  50.850  32.870  1.00  0.00           S
ATOM    175  C   CYS A  18      54.010  46.830  32.000  1.00  0.00           C
ATOM    176  O   CYS A  18      53.090  46.620  31.230  1.00  0.00           O
ATOM    177  N   CYS A  19      54.380  45.870  32.890  1.00  0.00           N
ATOM    178  HN  CYS A  19      55.160  46.070  33.470  1.00  0.00           H
ATOM    179  CA  CYS A  19      53.760  44.590  32.880  1.00  0.00           C
ATOM    180  HA  CYS A  19      53.470  44.250  31.890  1.00  0.00           H
ATOM    181  CB  CYS A  19      54.750  43.460  33.310  1.00  0.00           C
ATOM    182  HB1 CYS A  19      54.410  42.400  33.360  1.00  0.00           H
ATOM    183  HB2 CYS A  19      55.090  43.720  34.340  1.00  0.00           H
ATOM    184  SG  CYS A  19      56.180  43.220  32.210  1.00  0.00           S
ATOM    185  C   CYS A  19      52.480  44.390  33.700  1.00  0.00           C
ATOM    186  O   CYS A  19      52.430  44.380  34.930  1.00  0.00           O
ATOM    187  N   VAL A  20      51.360  44.200  32.950  1.00  0.00           N
ATOM    188  HN  VAL A  20      51.440  44.170  31.950  1.00  0.00           H
ATOM    189  CA  VAL A  20      50.070  43.900  33.660  1.00  0.00           C
ATOM    190  HA  VAL A  20      50.100  44.220  34.680  1.00  0.00           H
ATOM    191  CB  VAL A  20      48.940  44.780  33.100  1.00  0.00           C
ATOM    192  HB  VAL A  20      49.220  45.850  33.010  1.00  0.00           H
ATOM    193  CG1 VAL A  20      48.710  44.420  31.600  1.00  0.00           C
ATOM    194 HG11 VAL A  20      48.750  43.310  31.490  1.00  0.00           H
ATOM    195 HG12 VAL A  20      49.450  44.920  30.930  1.00  0.00           H
ATOM    196 HG13 VAL A  20      47.750  44.810  31.210  1.00  0.00           H
ATOM    197  CG2 VAL A  20      47.660  44.640  33.920  1.00  0.00           C
ATOM    198 HG21 VAL A  20      47.050  43.770  33.580  1.00  0.00           H
ATOM    199 HG22 VAL A  20      47.090  45.590  33.840  1.00  0.00           H
ATOM    200 HG23 VAL A  20      47.880  44.500  35.000  1.00  0.00           H
ATOM    201  C   VAL A  20      49.750  42.460  33.670  1.00  0.00           C
ATOM    202  O   VAL A  20      49.990  41.720  32.720  1.00  0.00           O
ATOM    203  N   PHE A  21      49.280  41.890  34.850  1.00  0.00           N
ATOM    204  HN  PHE A  21      49.380  42.390  35.710  1.00  0.00           H
ATOM    205  CA  PHE A  21      48.890  40.430  34.910  1.00  0.00           C
ATOM    206  HA  PHE A  21      48.970  40.050  33.910  1.00  0.00           H
ATOM    207  CB  PHE A  21      49.770  39.550  35.850  1.00  0.00           C
ATOM    208  HB1 PHE A  21      49.590  38.450  35.850  1.00  0.00           H
ATOM    209  HB2 PHE A  21      49.670  39.810  36.910  1.00  0.00           H
ATOM    210  CG  PHE A  21      51.260  39.760  35.510  1.00  0.00           C
ATOM    211  CD1 PHE A  21      51.940  40.820  36.100  1.00  0.00           C
ATOM    212  HD1 PHE A  21      51.410  41.370  36.860  1.00  0.00           H
ATOM    213  CE1 PHE A  21      53.300  41.060  35.870  1.00  0.00           C
ATOM    214  HE1 PHE A  21      53.890  41.810  36.360  1.00  0.00           H
ATOM    215  CZ  PHE A  21      53.960  40.180  34.930  1.00  0.00           C
ATOM    216  HZ  PHE A  21      55.030  40.160  34.840  1.00  0.00           H
ATOM    217  CD2 PHE A  21      51.910  38.940  34.550  1.00  0.00           C
ATOM    218  HD2 PHE A  21      51.360  38.160  34.020  1.00  0.00           H
ATOM    219  CE2 PHE A  21      53.280  39.120  34.350  1.00  0.00           C
ATOM    220  HE2 PHE A  21      53.790  38.450  33.680  1.00  0.00           H
ATOM    221  C   PHE A  21      47.480  40.190  35.240  1.00  0.00           C
ATOM    222  O   PHE A  21      46.880  40.530  36.300  1.00  0.00           O
ATOM    223  N   ARG A  22      46.770  39.530  34.300  1.00  0.00           N
ATOM    224  HN  ARG A  22      47.190  39.310  33.420  1.00  0.00           H
ATOM    225  CA  ARG A  22      45.340  39.180  34.490  1.00  0.00           C
ATOM    226  HA  ARG A  22      45.010  39.780  35.320  1.00  0.00           H
ATOM    227  CB  ARG A  22      44.470  39.490  33.240  1.00  0.00           C
ATOM    228  HB1 ARG A  22      43.460  39.040  33.260  1.00  0.00           H
ATOM    229  HB2 ARG A  22      44.810  38.880  32.370  1.00  0.00           H
ATOM    230  CG  ARG A  22      44.190  40.950  32.820  1.00  0.00           C
ATOM    231  HG1 ARG A  22      45.160  41.450  32.990  1.00  0.00           H
ATOM    232  HG2 ARG A  22      43.630  41.430  33.660  1.00  0.00           H
ATOM    233  CD  ARG A  22      43.490  41.060  31.470  1.00  0.00           C
ATOM    234  HD1 ARG A  22      42.710  40.270  31.390  1.00  0.00           H
ATOM    235  HD2 ARG A  22      44.220  40.800  30.660  1.00  0.00           H
ATOM    236  NE  ARG A  22      43.010  42.430  31.190  1.00  0.00           N
ATOM    237  HE  ARG A  22      43.320  43.180  31.760  1.00  0.00           H
ATOM    238  CZ  ARG A  22      42.290  42.720  30.030  1.00  0.00           C
ATOM    239  NH1 ARG A  22      42.100  41.930  29.030  1.00  0.00           N
ATOM    240 HH11 ARG A  22      41.510  42.220  28.270  1.00  0.00           H
ATOM    241 HH12 ARG A  22      42.390  40.990  29.200  1.00  0.00           H
ATOM    242  NH2 ARG A  22      42.050  44.020  29.850  1.00  0.00           N
ATOM    243 HH21 ARG A  22      41.920  44.660  30.600  1.00  0.00           H
ATOM    244 HH22 ARG A  22      41.740  44.300  28.950  1.00  0.00           H
ATOM    245  C   ARG A  22      45.150  37.700  35.010  1.00  0.00           C
ATOM    246  O   ARG A  22      45.270  37.390  36.190  1.00  0.00           O
ATOM    247  N   ASP A  23      44.850  36.730  34.120  1.00  0.00           N
ATOM    248  HN  ASP A  23      44.800  36.970  33.150  1.00  0.00           H
ATOM    249  CA  ASP A  23      44.440  35.330  34.440  1.00  0.00           C
ATOM    250  HA  ASP A  23      43.820  35.180  33.570  1.00  0.00           H
ATOM    251  CB  ASP A  23      45.700  34.380  34.290  1.00  0.00           C
ATOM    252  HB1 ASP A  23      45.390  33.320  34.110  1.00  0.00           H
ATOM    253  HB2 ASP A  23      46.330  34.360  35.210  1.00  0.00           H
ATOM    254  CG  ASP A  23      46.560  34.630  32.980  1.00  0.00           C
ATOM    255  OD1 ASP A  23      47.810  34.500  33.030  1.00  0.00           O
ATOM    256  OD2 ASP A  23      46.040  35.070  31.890  1.00  0.00           O
ATOM    257  C   ASP A  23      43.670  34.980  35.700  1.00  0.00           C
ATOM    258  O   ASP A  23      42.850  35.710  36.250  1.00  0.00           O
ATOM    259  N   ASP A  24      43.750  33.750  36.130  1.00  0.00           N
ATOM    260  HN  ASP A  24      44.400  33.160  35.670  1.00  0.00           H
ATOM    261  CA  ASP A  24      43.080  33.030  37.150  1.00  0.00           C
ATOM    262  HA  ASP A  24      42.040  33.070  36.830  1.00  0.00           H
ATOM    263  CB  ASP A  24      43.420  31.550  37.220  1.00  0.00           C
ATOM    264  HB1 ASP A  24      42.630  31.060  37.830  1.00  0.00           H
ATOM    265  HB2 ASP A  24      44.450  31.350  37.610  1.00  0.00           H
ATOM    266  CG  ASP A  24      43.250  30.910  35.830  1.00  0.00           C
ATOM    267  OD1 ASP A  24      42.290  31.150  35.100  1.00  0.00           O
ATOM    268  OD2 ASP A  24      44.030  29.980  35.580  1.00  0.00           O
ATOM    269  C   ASP A  24      43.210  33.620  38.560  1.00  0.00           C
ATOM    270  O   ASP A  24      42.360  33.640  39.480  1.00  0.00           O
ATOM    271  N   PHE A  25      44.460  34.100  38.960  1.00  0.00           N
ATOM    272  HN  PHE A  25      45.220  33.940  38.330  1.00  0.00           H
ATOM    273  CA  PHE A  25      44.730  34.510  40.350  1.00  0.00           C
ATOM    274  HA  PHE A  25      44.600  33.710  41.050  1.00  0.00           H
ATOM    275  CB  PHE A  25      46.280  34.810  40.510  1.00  0.00           C
ATOM    276  HB1 PHE A  25      46.690  35.480  39.730  1.00  0.00           H
ATOM    277  HB2 PHE A  25      46.890  33.910  40.260  1.00  0.00           H
ATOM    278  CG  PHE A  25      46.740  35.420  41.900  1.00  0.00           C
ATOM    279  CD1 PHE A  25      47.260  36.700  41.780  1.00  0.00           C
ATOM    280  HD1 PHE A  25      47.320  37.110  40.790  1.00  0.00           H
ATOM    281  CE1 PHE A  25      47.530  37.410  43.020  1.00  0.00           C
ATOM    282  HE1 PHE A  25      48.040  38.350  42.940  1.00  0.00           H
ATOM    283  CZ  PHE A  25      47.520  36.680  44.220  1.00  0.00           C
ATOM    284  HZ  PHE A  25      47.730  37.250  45.120  1.00  0.00           H
ATOM    285  CD2 PHE A  25      46.600  34.710  43.070  1.00  0.00           C
ATOM    286  HD2 PHE A  25      46.030  33.790  43.120  1.00  0.00           H
ATOM    287  CE2 PHE A  25      47.000  35.390  44.250  1.00  0.00           C
ATOM    288  HE2 PHE A  25      46.820  34.860  45.170  1.00  0.00           H
ATOM    289  C   PHE A  25      43.880  35.730  40.850  1.00  0.00           C
ATOM    290  O   PHE A  25      43.230  35.700  41.910  1.00  0.00           O
ATOM    291  N   ILE A  26      43.690  36.720  40.010  1.00  0.00           N
ATOM    292  HN  ILE A  26      44.200  36.690  39.150  1.00  0.00           H
ATOM    293  CA  ILE A  26      42.760  37.790  40.270  1.00  0.00           C
ATOM    294  HA  ILE A  26      42.880  38.140  41.290  1.00  0.00           H
ATOM    295  CB  ILE A  26      43.000  39.030  39.310  1.00  0.00           C
ATOM    296  HB  ILE A  26      42.710  38.730  38.280  1.00  0.00           H
ATOM    297  CG2 ILE A  26      42.150  40.220  39.730  1.00  0.00           C
ATOM    298 HG21 ILE A  26      41.040  40.090  39.690  1.00  0.00           H
ATOM    299 HG22 ILE A  26      42.340  41.150  39.170  1.00  0.00           H
ATOM    300 HG23 ILE A  26      42.270  40.450  40.820  1.00  0.00           H
ATOM    301  CG1 ILE A  26      44.470  39.310  39.300  1.00  0.00           C
ATOM    302 HG11 ILE A  26      44.610  40.230  38.690  1.00  0.00           H
ATOM    303 HG12 ILE A  26      45.140  38.500  38.950  1.00  0.00           H
ATOM    304  CD  ILE A  26      45.090  39.520  40.760  1.00  0.00           C
ATOM    305  HD1 ILE A  26      45.210  38.500  41.180  1.00  0.00           H
ATOM    306  HD2 ILE A  26      44.450  40.190  41.380  1.00  0.00           H
ATOM    307  HD3 ILE A  26      46.090  40.000  40.740  1.00  0.00           H
ATOM    308  C   ILE A  26      41.260  37.380  40.130  1.00  0.00           C
ATOM    309  O   ILE A  26      40.480  37.710  41.010  1.00  0.00           O
ATOM    310  N   VAL A  27      40.950  36.620  39.100  1.00  0.00           N
ATOM    311  HN  VAL A  27      41.620  36.420  38.390  1.00  0.00           H
ATOM    312  CA  VAL A  27      39.560  36.260  38.790  1.00  0.00           C
ATOM    313  HA  VAL A  27      38.910  37.090  39.020  1.00  0.00           H
ATOM    314  CB  VAL A  27      39.460  35.860  37.350  1.00  0.00           C
ATOM    315  HB  VAL A  27      40.070  35.000  37.000  1.00  0.00           H
ATOM    316  CG1 VAL A  27      37.950  35.750  36.990  1.00  0.00           C
ATOM    317 HG11 VAL A  27      37.450  34.930  37.570  1.00  0.00           H
ATOM    318 HG12 VAL A  27      37.910  35.530  35.900  1.00  0.00           H
ATOM    319 HG13 VAL A  27      37.400  36.640  37.360  1.00  0.00           H
ATOM    320  CG2 VAL A  27      39.860  37.140  36.550  1.00  0.00           C
ATOM    321 HG21 VAL A  27      39.870  36.970  35.450  1.00  0.00           H
ATOM    322 HG22 VAL A  27      40.860  37.560  36.760  1.00  0.00           H
ATOM    323 HG23 VAL A  27      39.220  37.970  36.930  1.00  0.00           H
ATOM    324  C   VAL A  27      38.950  35.220  39.740  1.00  0.00           C
ATOM    325  O   VAL A  27      37.750  35.340  40.120  1.00  0.00           O
ATOM    326  N   LYS A  28      39.780  34.220  40.140  1.00  0.00           N
ATOM    327  HN  LYS A  28      40.750  34.280  39.940  1.00  0.00           H
ATOM    328  CA  LYS A  28      39.310  33.090  40.980  1.00  0.00           C
ATOM    329  HA  LYS A  28      38.250  33.070  41.160  1.00  0.00           H
ATOM    330  CB  LYS A  28      39.600  31.710  40.370  1.00  0.00           C
ATOM    331  HB1 LYS A  28      39.430  30.820  41.030  1.00  0.00           H
ATOM    332  HB2 LYS A  28      40.660  31.800  40.080  1.00  0.00           H
ATOM    333  CG  LYS A  28      38.920  31.370  38.970  1.00  0.00           C
ATOM    334  HG1 LYS A  28      39.040  30.280  38.750  1.00  0.00           H
ATOM    335  HG2 LYS A  28      39.480  31.950  38.190  1.00  0.00           H
ATOM    336  CD  LYS A  28      37.370  31.660  38.900  1.00  0.00           C
ATOM    337  HD1 LYS A  28      37.200  32.540  39.540  1.00  0.00           H
ATOM    338  HD2 LYS A  28      36.800  30.800  39.310  1.00  0.00           H
ATOM    339  CE  LYS A  28      36.880  31.800  37.430  1.00  0.00           C
ATOM    340  HE1 LYS A  28      36.980  30.820  36.910  1.00  0.00           H
ATOM    341  HE2 LYS A  28      37.500  32.580  36.960  1.00  0.00           H
ATOM    342  NZ  LYS A  28      35.470  32.280  37.470  1.00  0.00           N
ATOM    343  HZ1 LYS A  28      35.360  33.130  38.070  1.00  0.00           H
ATOM    344  HZ2 LYS A  28      34.890  31.470  37.770  1.00  0.00           H
ATOM    345  HZ3 LYS A  28      35.230  32.500  36.490  1.00  0.00           H
ATOM    346  C   LYS A  28      39.830  33.140  42.460  1.00  0.00           C
ATOM    347  O   LYS A  28      39.150  32.810  43.350  1.00  0.00           O
ATOM    348  N   VAL A  29      41.130  33.460  42.650  1.00  0.00           N
ATOM    349  HN  VAL A  29      41.670  33.860  41.910  1.00  0.00           H
ATOM    350  CA  VAL A  29      41.840  33.080  43.940  1.00  0.00           C
ATOM    351  HA  VAL A  29      41.340  32.210  44.330  1.00  0.00           H
ATOM    352  CB  VAL A  29      43.340  32.890  43.670  1.00  0.00           C
ATOM    353  HB  VAL A  29      43.760  33.710  43.060  1.00  0.00           H
ATOM    354  CG1 VAL A  29      44.160  32.660  44.980  1.00  0.00           C
ATOM    355 HG11 VAL A  29      43.770  31.700  45.370  1.00  0.00           H
ATOM    356 HG12 VAL A  29      44.090  33.550  45.630  1.00  0.00           H
ATOM    357 HG13 VAL A  29      45.230  32.520  44.700  1.00  0.00           H
ATOM    358  CG2 VAL A  29      43.520  31.590  42.770  1.00  0.00           C
ATOM    359 HG21 VAL A  29      43.370  30.640  43.320  1.00  0.00           H
ATOM    360 HG22 VAL A  29      44.610  31.570  42.540  1.00  0.00           H
ATOM    361 HG23 VAL A  29      42.960  31.660  41.820  1.00  0.00           H
ATOM    362  C   VAL A  29      41.580  34.090  44.990  1.00  0.00           C
ATOM    363  O   VAL A  29      41.320  33.640  46.120  1.00  0.00           O
ATOM    364  N   LEU A  30      41.800  35.420  44.680  1.00  0.00           N
ATOM    365  HN  LEU A  30      42.170  35.610  43.770  1.00  0.00           H
ATOM    366  CA  LEU A  30      41.490  36.530  45.590  1.00  0.00           C
ATOM    367  HA  LEU A  30      42.180  36.380  46.400  1.00  0.00           H
ATOM    368  CB  LEU A  30      42.080  37.890  45.110  1.00  0.00           C
ATOM    369  HB1 LEU A  30      42.030  38.590  45.970  1.00  0.00           H
ATOM    370  HB2 LEU A  30      41.440  38.270  44.280  1.00  0.00           H
ATOM    371  CG  LEU A  30      43.550  37.660  44.690  1.00  0.00           C
ATOM    372  HG  LEU A  30      43.650  36.890  43.900  1.00  0.00           H
ATOM    373  CD1 LEU A  30      43.970  38.970  43.980  1.00  0.00           C
ATOM    374 HD11 LEU A  30      43.290  39.120  43.110  1.00  0.00           H
ATOM    375 HD12 LEU A  30      45.010  38.830  43.610  1.00  0.00           H
ATOM    376 HD13 LEU A  30      43.890  39.840  44.660  1.00  0.00           H
ATOM    377  CD2 LEU A  30      44.470  37.420  45.840  1.00  0.00           C
ATOM    378 HD21 LEU A  30      44.080  38.060  46.660  1.00  0.00           H
ATOM    379 HD22 LEU A  30      45.500  37.660  45.510  1.00  0.00           H
ATOM    380 HD23 LEU A  30      44.640  36.370  46.160  1.00  0.00           H
ATOM    381  C   LEU A  30      40.120  36.720  46.150  1.00  0.00           C
ATOM    382  O   LEU A  30      40.120  36.810  47.370  1.00  0.00           O
ATOM    383  N   PRO A  31      39.020  36.650  45.450  1.00  0.00           N
ATOM    384  CD  PRO A  31      38.940  36.490  43.980  1.00  0.00           C
ATOM    385  HD1 PRO A  31      39.070  35.420  43.740  1.00  0.00           H
ATOM    386  HD2 PRO A  31      39.760  36.990  43.410  1.00  0.00           H
ATOM    387  CA  PRO A  31      37.700  36.670  46.080  1.00  0.00           C
ATOM    388  HA  PRO A  31      37.630  37.710  46.310  1.00  0.00           H
ATOM    389  CB  PRO A  31      36.740  36.470  44.880  1.00  0.00           C
ATOM    390  HB1 PRO A  31      35.760  36.990  44.880  1.00  0.00           H
ATOM    391  HB2 PRO A  31      36.630  35.410  44.560  1.00  0.00           H
ATOM    392  CG  PRO A  31      37.570  37.010  43.650  1.00  0.00           C
ATOM    393  HG1 PRO A  31      37.190  36.470  42.750  1.00  0.00           H
ATOM    394  HG2 PRO A  31      37.460  38.090  43.450  1.00  0.00           H
ATOM    395  C   PRO A  31      37.440  35.890  47.420  1.00  0.00           C
ATOM    396  O   PRO A  31      36.880  36.600  48.260  1.00  0.00           O
ATOM    397  N   PRO A  32      37.770  34.630  47.740  1.00  0.00           N
ATOM    398  CD  PRO A  32      38.220  33.610  46.840  1.00  0.00           C
ATOM    399  HD1 PRO A  32      39.120  33.920  46.270  1.00  0.00           H
ATOM    400  HD2 PRO A  32      37.400  33.460  46.120  1.00  0.00           H
ATOM    401  CA  PRO A  32      37.520  34.060  49.030  1.00  0.00           C
ATOM    402  HA  PRO A  32      36.660  34.520  49.500  1.00  0.00           H
ATOM    403  CB  PRO A  32      37.390  32.480  48.740  1.00  0.00           C
ATOM    404  HB1 PRO A  32      36.380  32.220  48.380  1.00  0.00           H
ATOM    405  HB2 PRO A  32      37.680  31.930  49.660  1.00  0.00           H
ATOM    406  CG  PRO A  32      38.400  32.300  47.600  1.00  0.00           C
ATOM    407  HG1 PRO A  32      39.470  32.310  47.890  1.00  0.00           H
ATOM    408  HG2 PRO A  32      38.170  31.380  47.040  1.00  0.00           H
ATOM    409  C   PRO A  32      38.670  34.380  50.000  1.00  0.00           C
ATOM    410  O   PRO A  32      38.440  34.420  51.210  1.00  0.00           O
ATOM    411  N   VAL A  33      39.910  34.680  49.500  1.00  0.00           N
ATOM    412  HN  VAL A  33      40.000  34.640  48.510  1.00  0.00           H
ATOM    413  CA  VAL A  33      40.970  35.160  50.410  1.00  0.00           C
ATOM    414  HA  VAL A  33      41.110  34.510  51.260  1.00  0.00           H
ATOM    415  CB  VAL A  33      42.310  35.290  49.630  1.00  0.00           C
ATOM    416  HB  VAL A  33      42.150  36.020  48.810  1.00  0.00           H
ATOM    417  CG1 VAL A  33      43.460  35.950  50.460  1.00  0.00           C
ATOM    418 HG11 VAL A  33      43.210  37.030  50.500  1.00  0.00           H
ATOM    419 HG12 VAL A  33      44.440  35.780  49.970  1.00  0.00           H
ATOM    420 HG13 VAL A  33      43.500  35.540  51.490  1.00  0.00           H
ATOM    421  CG2 VAL A  33      42.840  34.010  48.950  1.00  0.00           C
ATOM    422 HG21 VAL A  33      42.060  33.520  48.330  1.00  0.00           H
ATOM    423 HG22 VAL A  33      43.080  33.250  49.730  1.00  0.00           H
ATOM    424 HG23 VAL A  33      43.740  34.240  48.340  1.00  0.00           H
ATOM    425  C   VAL A  33      40.530  36.570  50.980  1.00  0.00           C
ATOM    426  O   VAL A  33      40.750  36.820  52.170  1.00  0.00           O
ATOM    427  N   LEU A  34      39.970  37.430  50.110  1.00  0.00           N
ATOM    428  HN  LEU A  34      39.900  37.130  49.170  1.00  0.00           H
ATOM    429  CA  LEU A  34      39.470  38.770  50.450  1.00  0.00           C
ATOM    430  HA  LEU A  34      40.220  39.280  51.030  1.00  0.00           H
ATOM    431  CB  LEU A  34      39.360  39.590  49.120  1.00  0.00           C
ATOM    432  HB1 LEU A  34      38.530  39.090  48.580  1.00  0.00           H
ATOM    433  HB2 LEU A  34      40.260  39.380  48.490  1.00  0.00           H
ATOM    434  CG  LEU A  34      39.340  41.130  49.210  1.00  0.00           C
ATOM    435  HG  LEU A  34      38.630  41.510  49.970  1.00  0.00           H
ATOM    436  CD1 LEU A  34      40.730  41.730  49.690  1.00  0.00           C
ATOM    437 HD11 LEU A  34      40.870  42.800  49.420  1.00  0.00           H
ATOM    438 HD12 LEU A  34      41.610  41.220  49.230  1.00  0.00           H
ATOM    439 HD13 LEU A  34      40.950  41.580  50.770  1.00  0.00           H
ATOM    440  CD2 LEU A  34      38.980  41.760  47.870  1.00  0.00           C
ATOM    441 HD21 LEU A  34      37.890  41.640  47.680  1.00  0.00           H
ATOM    442 HD22 LEU A  34      39.610  41.240  47.120  1.00  0.00           H
ATOM    443 HD23 LEU A  34      39.180  42.850  47.890  1.00  0.00           H
ATOM    444  C   LEU A  34      38.260  38.690  51.330  1.00  0.00           C
ATOM    445  O   LEU A  34      38.200  39.370  52.300  1.00  0.00           O
ATOM    446  N   GLY A  35      37.450  37.650  51.080  1.00  0.00           N
ATOM    447  HN  GLY A  35      37.640  37.060  50.300  1.00  0.00           H
ATOM    448  CA  GLY A  35      36.420  37.180  52.000  1.00  0.00           C
ATOM    449  HA1 GLY A  35      36.090  36.260  51.530  1.00  0.00           H
ATOM    450  HA2 GLY A  35      35.770  38.030  52.100  1.00  0.00           H
ATOM    451  C   GLY A  35      36.810  36.820  53.480  1.00  0.00           C
ATOM    452  O   GLY A  35      36.140  37.240  54.390  1.00  0.00           O
ATOM    453  N   LEU A  36      37.930  36.150  53.630  1.00  0.00           N
ATOM    454  HN  LEU A  36      38.430  35.860  52.810  1.00  0.00           H
ATOM    455  CA  LEU A  36      38.590  36.010  54.930  1.00  0.00           C
ATOM    456  HA  LEU A  36      37.820  35.700  55.630  1.00  0.00           H
ATOM    457  CB  LEU A  36      39.800  35.070  54.910  1.00  0.00           C
ATOM    458  HB1 LEU A  36      40.370  35.060  55.850  1.00  0.00           H
ATOM    459  HB2 LEU A  36      40.410  35.560  54.110  1.00  0.00           H
ATOM    460  CG  LEU A  36      39.410  33.610  54.540  1.00  0.00           C
ATOM    461  HG  LEU A  36      38.890  33.550  53.560  1.00  0.00           H
ATOM    462  CD1 LEU A  36      40.650  32.710  54.280  1.00  0.00           C
ATOM    463 HD11 LEU A  36      40.260  31.690  54.040  1.00  0.00           H
ATOM    464 HD12 LEU A  36      41.370  32.610  55.120  1.00  0.00           H
ATOM    465 HD13 LEU A  36      41.050  33.030  53.290  1.00  0.00           H
ATOM    466  CD2 LEU A  36      38.510  33.030  55.660  1.00  0.00           C
ATOM    467 HD21 LEU A  36      37.740  33.760  55.970  1.00  0.00           H
ATOM    468 HD22 LEU A  36      39.080  32.800  56.580  1.00  0.00           H
ATOM    469 HD23 LEU A  36      38.010  32.110  55.280  1.00  0.00           H
ATOM    470  C   LEU A  36      39.220  37.280  55.540  1.00  0.00           C
ATOM    471  O   LEU A  36      39.170  37.570  56.710  1.00  0.00           O
ATOM    472  N   GLU A  37      39.740  38.170  54.650  1.00  0.00           N
ATOM    473  HN  GLU A  37      39.770  37.940  53.680  1.00  0.00           H
ATOM    474  CA  GLU A  37      40.140  39.500  55.030  1.00  0.00           C
ATOM    475  HA  GLU A  37      40.930  39.390  55.750  1.00  0.00           H
ATOM    476  CB  GLU A  37      40.880  40.250  53.880  1.00  0.00           C
ATOM    477  HB1 GLU A  37      40.990  41.340  54.060  1.00  0.00           H
ATOM    478  HB2 GLU A  37      40.270  40.160  52.960  1.00  0.00           H
ATOM    479  CG  GLU A  37      42.280  39.680  53.590  1.00  0.00           C
ATOM    480  HG1 GLU A  37      42.280  38.700  53.050  1.00  0.00           H
ATOM    481  HG2 GLU A  37      42.690  39.510  54.610  1.00  0.00           H
ATOM    482  CD  GLU A  37      43.200  40.590  52.800  1.00  0.00           C
ATOM    483  OE1 GLU A  37      43.900  41.450  53.280  1.00  0.00           O
ATOM    484  OE2 GLU A  37      43.180  40.300  51.480  1.00  0.00           O
ATOM    485  HE2 GLU A  37      43.760  40.760  50.880  1.00  0.00           H
ATOM    486  C   GLU A  37      39.020  40.430  55.520  1.00  0.00           C
ATOM    487  O   GLU A  37      39.180  41.120  56.510  1.00  0.00           O
ATOM    488  N   PHE A  38      37.870  40.300  54.870  1.00  0.00           N
ATOM    489  HN  PHE A  38      37.840  39.710  54.060  1.00  0.00           H
ATOM    490  CA  PHE A  38      36.690  41.070  55.210  1.00  0.00           C
ATOM    491  HA  PHE A  38      36.860  42.130  55.170  1.00  0.00           H
ATOM    492  CB  PHE A  38      35.610  40.650  54.210  1.00  0.00           C
ATOM    493  HB1 PHE A  38      35.410  39.560  54.120  1.00  0.00           H
ATOM    494  HB2 PHE A  38      35.990  41.030  53.230  1.00  0.00           H
ATOM    495  CG  PHE A  38      34.210  41.260  54.430  1.00  0.00           C
ATOM    496  CD1 PHE A  38      33.070  40.450  54.610  1.00  0.00           C
ATOM    497  HD1 PHE A  38      33.130  39.370  54.690  1.00  0.00           H
ATOM    498  CE1 PHE A  38      31.780  41.010  54.630  1.00  0.00           C
ATOM    499  HE1 PHE A  38      30.900  40.380  54.640  1.00  0.00           H
ATOM    500  CZ  PHE A  38      31.670  42.370  54.470  1.00  0.00           C
ATOM    501  HZ  PHE A  38      30.710  42.840  54.630  1.00  0.00           H
ATOM    502  CD2 PHE A  38      34.080  42.620  54.260  1.00  0.00           C
ATOM    503  HD2 PHE A  38      34.880  43.300  54.000  1.00  0.00           H
ATOM    504  CE2 PHE A  38      32.740  43.190  54.260  1.00  0.00           C
ATOM    505  HE2 PHE A  38      32.740  44.230  54.010  1.00  0.00           H
ATOM    506  C   PHE A  38      36.230  40.890  56.630  1.00  0.00           C
ATOM    507  O   PHE A  38      35.920  41.840  57.330  1.00  0.00           O
ATOM    508  N   ILE A  39      36.300  39.630  57.080  1.00  0.00           N
ATOM    509  HN  ILE A  39      36.550  38.920  56.430  1.00  0.00           H
ATOM    510  CA  ILE A  39      36.000  39.200  58.480  1.00  0.00           C
ATOM    511  HA  ILE A  39      35.120  39.750  58.800  1.00  0.00           H
ATOM    512  CB  ILE A  39      35.690  37.760  58.710  1.00  0.00           C
ATOM    513  HB  ILE A  39      36.560  37.180  58.340  1.00  0.00           H
ATOM    514  CG2 ILE A  39      35.420  37.480  60.180  1.00  0.00           C
ATOM    515 HG21 ILE A  39      35.210  36.400  60.360  1.00  0.00           H
ATOM    516 HG22 ILE A  39      34.480  38.000  60.440  1.00  0.00           H
ATOM    517 HG23 ILE A  39      36.270  37.810  60.820  1.00  0.00           H
ATOM    518  CG1 ILE A  39      34.530  37.340  57.760  1.00  0.00           C
ATOM    519 HG11 ILE A  39      34.590  37.890  56.800  1.00  0.00           H
ATOM    520 HG12 ILE A  39      33.500  37.550  58.100  1.00  0.00           H
ATOM    521  CD  ILE A  39      34.690  35.860  57.330  1.00  0.00           C
ATOM    522  HD1 ILE A  39      33.780  35.620  56.730  1.00  0.00           H
ATOM    523  HD2 ILE A  39      34.550  35.220  58.220  1.00  0.00           H
ATOM    524  HD3 ILE A  39      35.590  35.650  56.740  1.00  0.00           H
ATOM    525  C   ILE A  39      37.000  39.800  59.480  1.00  0.00           C
ATOM    526  O   ILE A  39      36.540  40.410  60.440  1.00  0.00           O
ATOM    527  N   PHE A  40      38.320  39.660  59.220  1.00  0.00           N
ATOM    528  HN  PHE A  40      38.720  39.180  58.440  1.00  0.00           H
ATOM    529  CA  PHE A  40      39.380  40.170  60.110  1.00  0.00           C
ATOM    530  HA  PHE A  40      39.070  39.880  61.100  1.00  0.00           H
ATOM    531  CB  PHE A  40      40.780  39.740  59.680  1.00  0.00           C
ATOM    532  HB1 PHE A  40      40.870  39.970  58.600  1.00  0.00           H
ATOM    533  HB2 PHE A  40      40.690  38.640  59.640  1.00  0.00           H
ATOM    534  CG  PHE A  40      41.980  40.100  60.620  1.00  0.00           C
ATOM    535  CD1 PHE A  40      41.890  40.730  61.900  1.00  0.00           C
ATOM    536  HD1 PHE A  40      40.970  41.000  62.400  1.00  0.00           H
ATOM    537  CE1 PHE A  40      43.010  40.860  62.670  1.00  0.00           C
ATOM    538  HE1 PHE A  40      43.030  41.340  63.630  1.00  0.00           H
ATOM    539  CZ  PHE A  40      44.300  40.730  62.080  1.00  0.00           C
ATOM    540  HZ  PHE A  40      45.190  41.000  62.640  1.00  0.00           H
ATOM    541  CD2 PHE A  40      43.220  39.940  60.090  1.00  0.00           C
ATOM    542  HD2 PHE A  40      43.140  39.690  59.050  1.00  0.00           H
ATOM    543  CE2 PHE A  40      44.420  40.230  60.840  1.00  0.00           C
ATOM    544  HE2 PHE A  40      45.390  40.260  60.370  1.00  0.00           H
ATOM    545  C   PHE A  40      39.380  41.740  60.050  1.00  0.00           C
ATOM    546  O   PHE A  40      39.450  42.380  61.050  1.00  0.00           O
ATOM    547  N   GLY A  41      39.140  42.420  58.930  1.00  0.00           N
ATOM    548  HN  GLY A  41      39.020  41.900  58.090  1.00  0.00           H
ATOM    549  CA  GLY A  41      38.940  43.900  58.830  1.00  0.00           C
ATOM    550  HA1 GLY A  41      38.890  44.170  57.790  1.00  0.00           H
ATOM    551  HA2 GLY A  41      39.700  44.340  59.440  1.00  0.00           H
ATOM    552  C   GLY A  41      37.670  44.440  59.520  1.00  0.00           C
ATOM    553  O   GLY A  41      37.670  45.540  60.100  1.00  0.00           O
ATOM    554  N   LEU A  42      36.540  43.730  59.410  1.00  0.00           N
ATOM    555  HN  LEU A  42      36.480  42.930  58.800  1.00  0.00           H
ATOM    556  CA  LEU A  42      35.260  44.190  60.060  1.00  0.00           C
ATOM    557  HA  LEU A  42      35.150  45.240  59.880  1.00  0.00           H
ATOM    558  CB  LEU A  42      34.160  43.250  59.570  1.00  0.00           C
ATOM    559  HB1 LEU A  42      34.300  42.250  60.040  1.00  0.00           H
ATOM    560  HB2 LEU A  42      34.150  42.950  58.500  1.00  0.00           H
ATOM    561  CG  LEU A  42      32.680  43.590  59.840  1.00  0.00           C
ATOM    562  HG  LEU A  42      32.530  43.810  60.910  1.00  0.00           H
ATOM    563  CD1 LEU A  42      32.300  44.780  59.000  1.00  0.00           C
ATOM    564 HD11 LEU A  42      32.640  44.630  57.950  1.00  0.00           H
ATOM    565 HD12 LEU A  42      32.790  45.680  59.420  1.00  0.00           H
ATOM    566 HD13 LEU A  42      31.200  44.960  59.000  1.00  0.00           H
ATOM    567  CD2 LEU A  42      31.830  42.380  59.600  1.00  0.00           C
ATOM    568 HD21 LEU A  42      30.750  42.340  59.840  1.00  0.00           H
ATOM    569 HD22 LEU A  42      32.260  41.560  60.230  1.00  0.00           H
ATOM    570 HD23 LEU A  42      31.930  42.060  58.540  1.00  0.00           H
ATOM    571  C   LEU A  42      35.310  44.010  61.640  1.00  0.00           C
ATOM    572  O   LEU A  42      34.440  44.480  62.390  1.00  0.00           O
ATOM    573  N   LEU A  43      36.320  43.230  62.190  1.00  0.00           N
ATOM    574  HN  LEU A  43      36.960  42.720  61.620  1.00  0.00           H
ATOM    575  CA  LEU A  43      36.340  43.060  63.600  1.00  0.00           C
ATOM    576  HA  LEU A  43      35.360  42.790  63.970  1.00  0.00           H
ATOM    577  CB  LEU A  43      37.420  41.930  63.870  1.00  0.00           C
ATOM    578  HB1 LEU A  43      38.370  42.340  63.460  1.00  0.00           H
ATOM    579  HB2 LEU A  43      37.060  41.020  63.360  1.00  0.00           H
ATOM    580  CG  LEU A  43      37.670  41.650  65.370  1.00  0.00           C
ATOM    581  HG  LEU A  43      37.820  42.580  65.960  1.00  0.00           H
ATOM    582  CD1 LEU A  43      36.500  41.070  66.160  1.00  0.00           C
ATOM    583 HD11 LEU A  43      36.030  40.250  65.560  1.00  0.00           H
ATOM    584 HD12 LEU A  43      35.710  41.830  66.310  1.00  0.00           H
ATOM    585 HD13 LEU A  43      36.750  40.690  67.170  1.00  0.00           H
ATOM    586  CD2 LEU A  43      38.910  40.810  65.550  1.00  0.00           C
ATOM    587 HD21 LEU A  43      39.820  41.340  65.190  1.00  0.00           H
ATOM    588 HD22 LEU A  43      39.010  39.840  65.000  1.00  0.00           H
ATOM    589 HD23 LEU A  43      39.050  40.660  66.640  1.00  0.00           H
ATOM    590  C   LEU A  43      36.730  44.370  64.340  1.00  0.00           C
ATOM    591  O   LEU A  43      36.180  44.660  65.380  1.00  0.00           O
ATOM    592  N   GLY A  44      37.590  45.160  63.730  1.00  0.00           N
ATOM    593  HN  GLY A  44      38.070  44.830  62.920  1.00  0.00           H
ATOM    594  CA  GLY A  44      38.000  46.380  64.380  1.00  0.00           C
ATOM    595  HA1 GLY A  44      38.930  46.610  63.890  1.00  0.00           H
ATOM    596  HA2 GLY A  44      38.100  46.140  65.430  1.00  0.00           H
ATOM    597  C   GLY A  44      36.970  47.430  64.150  1.00  0.00           C
ATOM    598  O   GLY A  44      36.800  48.390  64.930  1.00  0.00           O
ATOM    599  N   ASN A  45      36.280  47.400  62.990  1.00  0.00           N
ATOM    600  HN  ASN A  45      36.620  46.610  62.490  1.00  0.00           H
ATOM    601  CA  ASN A  45      35.150  48.280  62.520  1.00  0.00           C
ATOM    602  HA  ASN A  45      35.410  49.310  62.700  1.00  0.00           H
ATOM    603  CB  ASN A  45      34.580  47.830  61.100  1.00  0.00           C
ATOM    604  HB1 ASN A  45      33.570  48.230  60.890  1.00  0.00           H
ATOM    605  HB2 ASN A  45      34.580  46.730  61.040  1.00  0.00           H
ATOM    606  CG  ASN A  45      35.430  48.380  59.960  1.00  0.00           C
ATOM    607  OD1 ASN A  45      34.790  49.010  59.130  1.00  0.00           O
ATOM    608  ND2 ASN A  45      36.730  48.150  59.720  1.00  0.00           N
ATOM    609 HD21 ASN A  45      37.100  48.630  58.920  1.00  0.00           H
ATOM    610 HD22 ASN A  45      37.080  47.380  60.260  1.00  0.00           H
ATOM    611  C   ASN A  45      34.000  48.030  63.570  1.00  0.00           C
ATOM    612  O   ASN A  45      33.400  48.960  63.980  1.00  0.00           O
ATOM    613  N   GLY A  46      33.720  46.740  63.970  1.00  0.00           N
ATOM    614  HN  GLY A  46      34.110  45.970  63.470  1.00  0.00           H
ATOM    615  CA  GLY A  46      32.830  46.400  65.000  1.00  0.00           C
ATOM    616  HA1 GLY A  46      32.990  45.340  65.100  1.00  0.00           H
ATOM    617  HA2 GLY A  46      31.810  46.640  64.720  1.00  0.00           H
ATOM    618  C   GLY A  46      33.160  46.800  66.350  1.00  0.00           C
ATOM    619  O   GLY A  46      32.320  47.130  67.170  1.00  0.00           O
ATOM    620  N   LEU A  47      34.430  46.680  66.740  1.00  0.00           N
ATOM    621  HN  LEU A  47      35.120  46.330  66.110  1.00  0.00           H
ATOM    622  CA  LEU A  47      35.070  47.150  67.970  1.00  0.00           C
ATOM    623  HA  LEU A  47      34.580  46.710  68.830  1.00  0.00           H
ATOM    624  CB  LEU A  47      36.550  46.700  68.020  1.00  0.00           C
ATOM    625  HB1 LEU A  47      36.970  46.790  67.000  1.00  0.00           H
ATOM    626  HB2 LEU A  47      36.610  45.640  68.350  1.00  0.00           H
ATOM    627  CG  LEU A  47      37.620  47.430  68.940  1.00  0.00           C
ATOM    628  HG  LEU A  47      37.760  48.470  68.550  1.00  0.00           H
ATOM    629  CD1 LEU A  47      37.230  47.420  70.420  1.00  0.00           C
ATOM    630 HD11 LEU A  47      36.820  46.420  70.650  1.00  0.00           H
ATOM    631 HD12 LEU A  47      36.370  48.060  70.670  1.00  0.00           H
ATOM    632 HD13 LEU A  47      38.040  47.740  71.120  1.00  0.00           H
ATOM    633  CD2 LEU A  47      38.940  46.760  68.580  1.00  0.00           C
ATOM    634 HD21 LEU A  47      39.690  47.500  68.920  1.00  0.00           H
ATOM    635 HD22 LEU A  47      39.090  46.410  67.530  1.00  0.00           H
ATOM    636 HD23 LEU A  47      39.030  45.850  69.210  1.00  0.00           H
ATOM    637  C   LEU A  47      34.920  48.660  68.170  1.00  0.00           C
ATOM    638  O   LEU A  47      34.600  49.180  69.250  1.00  0.00           O
ATOM    639  N   ALA A  48      35.220  49.350  67.140  1.00  0.00           N
ATOM    640  HN  ALA A  48      35.550  48.900  66.310  1.00  0.00           H
ATOM    641  CA  ALA A  48      34.920  50.780  67.140  1.00  0.00           C
ATOM    642  HA  ALA A  48      35.330  51.200  68.040  1.00  0.00           H
ATOM    643  CB  ALA A  48      35.530  51.330  65.870  1.00  0.00           C
ATOM    644  HB1 ALA A  48      36.590  51.070  65.980  1.00  0.00           H
ATOM    645  HB2 ALA A  48      35.440  52.430  65.710  1.00  0.00           H
ATOM    646  HB3 ALA A  48      35.220  50.860  64.910  1.00  0.00           H
ATOM    647  C   ALA A  48      33.420  51.180  67.320  1.00  0.00           C
ATOM    648  O   ALA A  48      33.080  52.030  68.130  1.00  0.00           O
ATOM    649  N   LEU A  49      32.500  50.630  66.540  1.00  0.00           N
ATOM    650  HN  LEU A  49      32.650  50.050  65.750  1.00  0.00           H
ATOM    651  CA  LEU A  49      31.060  50.930  66.700  1.00  0.00           C
ATOM    652  HA  LEU A  49      30.940  51.980  66.870  1.00  0.00           H
ATOM    653  CB  LEU A  49      30.180  50.140  65.650  1.00  0.00           C
ATOM    654  HB1 LEU A  49      29.100  50.330  65.830  1.00  0.00           H
ATOM    655  HB2 LEU A  49      30.350  49.040  65.690  1.00  0.00           H
ATOM    656  CG  LEU A  49      30.530  50.610  64.200  1.00  0.00           C
ATOM    657  HG  LEU A  49      31.640  50.570  64.110  1.00  0.00           H
ATOM    658  CD1 LEU A  49      30.000  49.620  63.180  1.00  0.00           C
ATOM    659 HD11 LEU A  49      28.900  49.700  63.280  1.00  0.00           H
ATOM    660 HD12 LEU A  49      30.360  48.600  63.400  1.00  0.00           H
ATOM    661 HD13 LEU A  49      30.230  49.810  62.110  1.00  0.00           H
ATOM    662  CD2 LEU A  49      30.040  52.010  63.960  1.00  0.00           C
ATOM    663 HD21 LEU A  49      29.010  52.190  64.340  1.00  0.00           H
ATOM    664 HD22 LEU A  49      30.300  52.380  62.950  1.00  0.00           H
ATOM    665 HD23 LEU A  49      30.750  52.590  64.590  1.00  0.00           H
ATOM    666  C   LEU A  49      30.640  50.490  68.080  1.00  0.00           C
ATOM    667  O   LEU A  49      29.850  51.190  68.710  1.00  0.00           O
ATOM    668  N   TRP A  50      31.040  49.270  68.550  1.00  0.00           N
ATOM    669  HN  TRP A  50      31.520  48.640  67.960  1.00  0.00           H
ATOM    670  CA  TRP A  50      30.830  48.820  69.930  1.00  0.00           C
ATOM    671  HA  TRP A  50      29.750  48.780  70.050  1.00  0.00           H
ATOM    672  CB  TRP A  50      31.280  47.330  70.070  1.00  0.00           C
ATOM    673  HB1 TRP A  50      32.380  47.420  70.100  1.00  0.00           H
ATOM    674  HB2 TRP A  50      30.910  46.760  69.190  1.00  0.00           H
ATOM    675  CG  TRP A  50      30.960  46.560  71.330  1.00  0.00           C
ATOM    676  CD1 TRP A  50      29.930  45.670  71.460  1.00  0.00           C
ATOM    677  HD1 TRP A  50      29.330  45.370  70.620  1.00  0.00           H
ATOM    678  NE1 TRP A  50      29.980  45.270  72.770  1.00  0.00           N
ATOM    679  HE1 TRP A  50      29.450  44.600  73.240  1.00  0.00           H
ATOM    680  CE2 TRP A  50      30.960  45.830  73.470  1.00  0.00           C
ATOM    681  CD2 TRP A  50      31.640  46.650  72.600  1.00  0.00           C
ATOM    682  CE3 TRP A  50      32.800  47.330  73.080  1.00  0.00           C
ATOM    683  HE3 TRP A  50      33.370  47.790  72.290  1.00  0.00           H
ATOM    684  CZ3 TRP A  50      33.230  47.060  74.360  1.00  0.00           C
ATOM    685  HZ3 TRP A  50      34.180  47.450  74.680  1.00  0.00           H
ATOM    686  CZ2 TRP A  50      31.310  45.690  74.800  1.00  0.00           C
ATOM    687  HZ2 TRP A  50      30.690  45.080  75.420  1.00  0.00           H
ATOM    688  CH2 TRP A  50      32.410  46.470  75.250  1.00  0.00           C
ATOM    689  HH2 TRP A  50      32.670  46.170  76.260  1.00  0.00           H
ATOM    690  C   TRP A  50      31.290  49.720  71.040  1.00  0.00           C
ATOM    691  O   TRP A  50      30.630  49.950  72.040  1.00  0.00           O
ATOM    692  N   ILE A  51      32.470  50.350  70.800  1.00  0.00           N
ATOM    693  HN  ILE A  51      33.100  50.110  70.070  1.00  0.00           H
ATOM    694  CA  ILE A  51      33.010  51.370  71.690  1.00  0.00           C
ATOM    695  HA  ILE A  51      32.900  50.920  72.670  1.00  0.00           H
ATOM    696  CB  ILE A  51      34.470  51.550  71.480  1.00  0.00           C
ATOM    697  HB  ILE A  51      34.590  51.780  70.410  1.00  0.00           H
ATOM    698  CG2 ILE A  51      34.910  52.770  72.240  1.00  0.00           C
ATOM    699 HG21 ILE A  51      34.600  52.780  73.310  1.00  0.00           H
ATOM    700 HG22 ILE A  51      34.450  53.640  71.730  1.00  0.00           H
ATOM    701 HG23 ILE A  51      36.020  52.870  72.140  1.00  0.00           H
ATOM    702  CG1 ILE A  51      35.320  50.260  71.880  1.00  0.00           C
ATOM    703 HG11 ILE A  51      36.290  50.320  71.330  1.00  0.00           H
ATOM    704 HG12 ILE A  51      34.710  49.370  71.650  1.00  0.00           H
ATOM    705  CD  ILE A  51      35.540  50.060  73.360  1.00  0.00           C
ATOM    706  HD1 ILE A  51      36.170  50.920  73.700  1.00  0.00           H
ATOM    707  HD2 ILE A  51      36.110  49.150  73.650  1.00  0.00           H
ATOM    708  HD3 ILE A  51      34.600  50.150  73.940  1.00  0.00           H
ATOM    709  C   ILE A  51      32.100  52.610  71.640  1.00  0.00           C
ATOM    710  O   ILE A  51      31.780  53.180  72.670  1.00  0.00           O
ATOM    711  N   PHE A  52      31.670  53.120  70.460  1.00  0.00           N
ATOM    712  HN  PHE A  52      31.850  52.570  69.650  1.00  0.00           H
ATOM    713  CA  PHE A  52      30.730  54.260  70.400  1.00  0.00           C
ATOM    714  HA  PHE A  52      31.140  54.980  71.090  1.00  0.00           H
ATOM    715  CB  PHE A  52      30.550  54.720  68.920  1.00  0.00           C
ATOM    716  HB1 PHE A  52      29.950  53.950  68.380  1.00  0.00           H
ATOM    717  HB2 PHE A  52      31.520  54.700  68.380  1.00  0.00           H
ATOM    718  CG  PHE A  52      29.920  55.980  68.690  1.00  0.00           C
ATOM    719  CD1 PHE A  52      30.340  57.140  69.380  1.00  0.00           C
ATOM    720  HD1 PHE A  52      31.110  57.030  70.130  1.00  0.00           H
ATOM    721  CE1 PHE A  52      29.720  58.370  69.270  1.00  0.00           C
ATOM    722  HE1 PHE A  52      30.090  59.160  69.890  1.00  0.00           H
ATOM    723  CZ  PHE A  52      28.720  58.570  68.320  1.00  0.00           C
ATOM    724  HZ  PHE A  52      28.410  59.590  68.180  1.00  0.00           H
ATOM    725  CD2 PHE A  52      28.910  56.160  67.770  1.00  0.00           C
ATOM    726  HD2 PHE A  52      28.530  55.280  67.260  1.00  0.00           H
ATOM    727  CE2 PHE A  52      28.370  57.470  67.550  1.00  0.00           C
ATOM    728  HE2 PHE A  52      27.500  57.650  66.940  1.00  0.00           H
ATOM    729  C   PHE A  52      29.370  53.910  71.090  1.00  0.00           C
ATOM    730  O   PHE A  52      28.660  54.660  71.750  1.00  0.00           O
ATOM    731  N   CYS A  53      28.830  52.690  70.860  1.00  0.00           N
ATOM    732  HN  CYS A  53      29.210  52.030  70.230  1.00  0.00           H
ATOM    733  CA  CYS A  53      27.620  52.230  71.550  1.00  0.00           C
ATOM    734  HA  CYS A  53      26.960  53.070  71.450  1.00  0.00           H
ATOM    735  CB  CYS A  53      27.170  50.860  70.970  1.00  0.00           C
ATOM    736  HB1 CYS A  53      27.960  50.150  71.290  1.00  0.00           H
ATOM    737  HB2 CYS A  53      27.330  50.940  69.870  1.00  0.00           H
ATOM    738  SG  CYS A  53      25.510  50.180  71.500  1.00  0.00           S
ATOM    739  HG1 CYS A  53      25.930  49.640  72.630  1.00  0.00           H
ATOM    740  C   CYS A  53      27.710  52.070  73.160  1.00  0.00           C
ATOM    741  O   CYS A  53      26.870  52.580  73.950  1.00  0.00           O
ATOM    742  N   PHE A  54      28.780  51.460  73.690  1.00  0.00           N
ATOM    743  HN  PHE A  54      29.450  51.080  73.040  1.00  0.00           H
ATOM    744  CA  PHE A  54      28.800  51.200  75.140  1.00  0.00           C
ATOM    745  HA  PHE A  54      27.790  51.410  75.490  1.00  0.00           H
ATOM    746  CB  PHE A  54      29.030  49.610  75.510  1.00  0.00           C
ATOM    747  HB1 PHE A  54      28.880  49.560  76.610  1.00  0.00           H
ATOM    748  HB2 PHE A  54      30.010  49.290  75.110  1.00  0.00           H
ATOM    749  CG  PHE A  54      27.890  48.820  74.800  1.00  0.00           C
ATOM    750  CD1 PHE A  54      26.600  49.130  75.090  1.00  0.00           C
ATOM    751  HD1 PHE A  54      26.260  49.930  75.740  1.00  0.00           H
ATOM    752  CE1 PHE A  54      25.560  48.420  74.540  1.00  0.00           C
ATOM    753  HE1 PHE A  54      24.540  48.720  74.730  1.00  0.00           H
ATOM    754  CZ  PHE A  54      25.810  47.330  73.720  1.00  0.00           C
ATOM    755  HZ  PHE A  54      25.030  46.760  73.250  1.00  0.00           H
ATOM    756  CD2 PHE A  54      28.160  47.870  73.820  1.00  0.00           C
ATOM    757  HD2 PHE A  54      29.170  47.610  73.580  1.00  0.00           H
ATOM    758  CE2 PHE A  54      27.170  47.080  73.330  1.00  0.00           C
ATOM    759  HE2 PHE A  54      27.410  46.200  72.740  1.00  0.00           H
ATOM    760  C   PHE A  54      29.760  52.050  75.940  1.00  0.00           C
ATOM    761  O   PHE A  54      29.770  52.050  77.180  1.00  0.00           O
ATOM    762  N   HSD A  55      30.610  52.870  75.310  1.00  0.00           N
ATOM    763  HN  HSD A  55      30.640  52.890  74.310  1.00  0.00           H
ATOM    764  CA  HSD A  55      31.770  53.510  75.930  1.00  0.00           C
ATOM    765  HA  HSD A  55      31.420  53.660  76.950  1.00  0.00           H
ATOM    766  CB  HSD A  55      33.040  52.630  75.790  1.00  0.00           C
ATOM    767  HB1 HSD A  55      33.960  53.220  75.990  1.00  0.00           H
ATOM    768  HB2 HSD A  55      33.120  52.130  74.800  1.00  0.00           H
ATOM    769  ND1 HSD A  55      33.050  51.410  78.080  1.00  0.00           N
ATOM    770  HD1 HSD A  55      32.930  52.230  78.650  1.00  0.00           H
ATOM    771  CG  HSD A  55      32.990  51.410  76.680  1.00  0.00           C
ATOM    772  CE1 HSD A  55      33.050  50.160  78.520  1.00  0.00           C
ATOM    773  HE1 HSD A  55      33.050  49.820  79.560  1.00  0.00           H
ATOM    774  NE2 HSD A  55      32.920  49.300  77.530  1.00  0.00           N
ATOM    775  CD2 HSD A  55      32.860  50.090  76.400  1.00  0.00           C
ATOM    776  HD2 HSD A  55      32.620  49.670  75.420  1.00  0.00           H
ATOM    777  C   HSD A  55      32.060  54.960  75.360  1.00  0.00           C
ATOM    778  O   HSD A  55      33.140  55.540  75.440  1.00  0.00           O
ATOM    779  N   LEU A  56      30.950  55.590  74.900  1.00  0.00           N
ATOM    780  HN  LEU A  56      30.050  55.160  74.860  1.00  0.00           H
ATOM    781  CA  LEU A  56      30.990  57.000  74.560  1.00  0.00           C
ATOM    782  HA  LEU A  56      31.900  57.180  74.010  1.00  0.00           H
ATOM    783  CB  LEU A  56      29.700  57.500  73.840  1.00  0.00           C
ATOM    784  HB1 LEU A  56      28.800  57.310  74.470  1.00  0.00           H
ATOM    785  HB2 LEU A  56      29.590  56.770  72.990  1.00  0.00           H
ATOM    786  CG  LEU A  56      29.570  58.930  73.430  1.00  0.00           C
ATOM    787  HG  LEU A  56      29.430  59.590  74.330  1.00  0.00           H
ATOM    788  CD1 LEU A  56      30.920  59.380  72.760  1.00  0.00           C
ATOM    789 HD11 LEU A  56      31.200  58.730  71.910  1.00  0.00           H
ATOM    790 HD12 LEU A  56      31.790  59.340  73.450  1.00  0.00           H
ATOM    791 HD13 LEU A  56      30.800  60.390  72.310  1.00  0.00           H
ATOM    792  CD2 LEU A  56      28.420  59.280  72.580  1.00  0.00           C
ATOM    793 HD21 LEU A  56      27.460  58.920  72.980  1.00  0.00           H
ATOM    794 HD22 LEU A  56      28.520  58.840  71.560  1.00  0.00           H
ATOM    795 HD23 LEU A  56      28.290  60.380  72.480  1.00  0.00           H
ATOM    796  C   LEU A  56      31.070  57.840  75.850  1.00  0.00           C
ATOM    797  O   LEU A  56      31.830  58.740  75.970  1.00  0.00           O
ATOM    798  N   LYS A  57      30.390  57.380  76.940  1.00  0.00           N
ATOM    799  HN  LYS A  57      29.840  56.570  76.740  1.00  0.00           H
ATOM    800  CA  LYS A  57      30.600  57.850  78.270  1.00  0.00           C
ATOM    801  HA  LYS A  57      30.330  58.900  78.270  1.00  0.00           H
ATOM    802  CB  LYS A  57      29.650  57.170  79.370  1.00  0.00           C
ATOM    803  HB1 LYS A  57      29.640  57.700  80.340  1.00  0.00           H
ATOM    804  HB2 LYS A  57      29.950  56.110  79.540  1.00  0.00           H
ATOM    805  CG  LYS A  57      28.190  57.060  79.070  1.00  0.00           C
ATOM    806  HG1 LYS A  57      27.630  56.780  79.990  1.00  0.00           H
ATOM    807  HG2 LYS A  57      28.020  56.280  78.300  1.00  0.00           H
ATOM    808  CD  LYS A  57      27.490  58.260  78.470  1.00  0.00           C
ATOM    809  HD1 LYS A  57      26.410  57.990  78.560  1.00  0.00           H
ATOM    810  HD2 LYS A  57      27.810  58.540  77.450  1.00  0.00           H
ATOM    811  CE  LYS A  57      27.640  59.550  79.320  1.00  0.00           C
ATOM    812  HE1 LYS A  57      28.710  59.820  79.420  1.00  0.00           H
ATOM    813  HE2 LYS A  57      27.150  59.540  80.310  1.00  0.00           H
ATOM    814  NZ  LYS A  57      27.020  60.680  78.620  1.00  0.00           N
ATOM    815  HZ1 LYS A  57      25.990  60.620  78.700  1.00  0.00           H
ATOM    816  HZ2 LYS A  57      27.150  60.790  77.590  1.00  0.00           H
ATOM    817  HZ3 LYS A  57      27.380  61.580  79.010  1.00  0.00           H
ATOM    818  C   LYS A  57      32.070  57.710  78.720  1.00  0.00           C
ATOM    819  O   LYS A  57      32.780  56.830  78.280  1.00  0.00           O
ATOM    820  N   SER A  58      32.590  58.700  79.540  1.00  0.00           N
ATOM    821  HN  SER A  58      32.030  59.460  79.870  1.00  0.00           H
ATOM    822  CA  SER A  58      33.960  58.670  80.040  1.00  0.00           C
ATOM    823  HA  SER A  58      34.160  59.640  80.450  1.00  0.00           H
ATOM    824  CB  SER A  58      34.150  57.720  81.290  1.00  0.00           C
ATOM    825  HB1 SER A  58      33.890  56.660  81.070  1.00  0.00           H
ATOM    826  HB2 SER A  58      33.310  57.740  82.020  1.00  0.00           H
ATOM    827  OG  SER A  58      35.370  57.960  82.040  1.00  0.00           O
ATOM    828  HG1 SER A  58      35.160  58.780  82.510  1.00  0.00           H
ATOM    829  C   SER A  58      35.070  58.490  78.980  1.00  0.00           C
ATOM    830  O   SER A  58      35.780  57.530  78.890  1.00  0.00           O
ATOM    831  N   TRP A  59      35.250  59.490  78.120  1.00  0.00           N
ATOM    832  HN  TRP A  59      34.560  60.210  78.030  1.00  0.00           H
ATOM    833  CA  TRP A  59      36.150  59.620  77.050  1.00  0.00           C
ATOM    834  HA  TRP A  59      36.090  58.650  76.580  1.00  0.00           H
ATOM    835  CB  TRP A  59      35.800  60.770  76.050  1.00  0.00           C
ATOM    836  HB1 TRP A  59      36.190  61.690  76.540  1.00  0.00           H
ATOM    837  HB2 TRP A  59      34.700  60.750  75.860  1.00  0.00           H
ATOM    838  CG  TRP A  59      36.490  60.760  74.720  1.00  0.00           C
ATOM    839  CD1 TRP A  59      37.460  61.630  74.330  1.00  0.00           C
ATOM    840  HD1 TRP A  59      37.670  62.560  74.820  1.00  0.00           H
ATOM    841  NE1 TRP A  59      37.760  61.310  73.000  1.00  0.00           N
ATOM    842  HE1 TRP A  59      38.340  61.900  72.480  1.00  0.00           H
ATOM    843  CE2 TRP A  59      37.020  60.250  72.580  1.00  0.00           C
ATOM    844  CD2 TRP A  59      36.190  59.820  73.670  1.00  0.00           C
ATOM    845  CE3 TRP A  59      35.320  58.690  73.600  1.00  0.00           C
ATOM    846  HE3 TRP A  59      34.810  58.280  74.470  1.00  0.00           H
ATOM    847  CZ3 TRP A  59      35.270  58.110  72.370  1.00  0.00           C
ATOM    848  HZ3 TRP A  59      34.570  57.300  72.380  1.00  0.00           H
ATOM    849  CZ2 TRP A  59      36.900  59.600  71.330  1.00  0.00           C
ATOM    850  HZ2 TRP A  59      37.500  59.900  70.490  1.00  0.00           H
ATOM    851  CH2 TRP A  59      36.040  58.530  71.260  1.00  0.00           C
ATOM    852  HH2 TRP A  59      35.870  57.990  70.330  1.00  0.00           H
ATOM    853  C   TRP A  59      37.590  59.840  77.480  1.00  0.00           C
ATOM    854  O   TRP A  59      37.850  60.530  78.460  1.00  0.00           O
ATOM    855  N   LYS A  60      38.630  59.310  76.780  1.00  0.00           N
ATOM    856  HN  LYS A  60      38.630  58.670  76.020  1.00  0.00           H
ATOM    857  CA  LYS A  60      40.030  59.700  77.120  1.00  0.00           C
ATOM    858  HA  LYS A  60      40.200  60.740  77.400  1.00  0.00           H
ATOM    859  CB  LYS A  60      40.680  58.930  78.330  1.00  0.00           C
ATOM    860  HB1 LYS A  60      40.230  59.390  79.230  1.00  0.00           H
ATOM    861  HB2 LYS A  60      41.720  59.310  78.410  1.00  0.00           H
ATOM    862  CG  LYS A  60      40.580  57.440  78.310  1.00  0.00           C
ATOM    863  HG1 LYS A  60      41.120  57.160  79.250  1.00  0.00           H
ATOM    864  HG2 LYS A  60      41.110  57.130  77.390  1.00  0.00           H
ATOM    865  CD  LYS A  60      39.210  56.850  78.440  1.00  0.00           C
ATOM    866  HD1 LYS A  60      38.480  56.730  77.610  1.00  0.00           H
ATOM    867  HD2 LYS A  60      38.740  57.630  79.080  1.00  0.00           H
ATOM    868  CE  LYS A  60      39.150  55.590  79.230  1.00  0.00           C
ATOM    869  HE1 LYS A  60      39.920  55.690  80.030  1.00  0.00           H
ATOM    870  HE2 LYS A  60      39.280  54.720  78.560  1.00  0.00           H
ATOM    871  NZ  LYS A  60      37.820  55.440  79.910  1.00  0.00           N
ATOM    872  HZ1 LYS A  60      37.010  55.510  79.250  1.00  0.00           H
ATOM    873  HZ2 LYS A  60      37.780  56.220  80.600  1.00  0.00           H
ATOM    874  HZ3 LYS A  60      37.820  54.540  80.420  1.00  0.00           H
ATOM    875  C   LYS A  60      40.940  59.410  75.930  1.00  0.00           C
ATOM    876  O   LYS A  60      40.540  58.720  74.960  1.00  0.00           O
ATOM    877  N   SER A  61      42.190  59.860  76.010  1.00  0.00           N
ATOM    878  HN  SER A  61      42.490  60.360  76.800  1.00  0.00           H
ATOM    879  CA  SER A  61      43.200  59.810  74.960  1.00  0.00           C
ATOM    880  HA  SER A  61      43.030  60.580  74.230  1.00  0.00           H
ATOM    881  CB  SER A  61      44.600  60.160  75.510  1.00  0.00           C
ATOM    882  HB1 SER A  61      44.630  61.150  76.040  1.00  0.00           H
ATOM    883  HB2 SER A  61      45.300  60.110  74.650  1.00  0.00           H
ATOM    884  OG  SER A  61      45.070  59.180  76.410  1.00  0.00           O
ATOM    885  HG1 SER A  61      46.010  59.170  76.540  1.00  0.00           H
ATOM    886  C   SER A  61      43.330  58.510  74.140  1.00  0.00           C
ATOM    887  O   SER A  61      43.500  58.650  72.910  1.00  0.00           O
ATOM    888  N   SER A  62      43.260  57.290  74.700  1.00  0.00           N
ATOM    889  HN  SER A  62      43.030  57.160  75.660  1.00  0.00           H
ATOM    890  CA  SER A  62      43.510  56.040  73.990  1.00  0.00           C
ATOM    891  HA  SER A  62      44.380  56.230  73.370  1.00  0.00           H
ATOM    892  CB  SER A  62      43.750  54.900  75.060  1.00  0.00           C
ATOM    893  HB1 SER A  62      44.620  55.160  75.700  1.00  0.00           H
ATOM    894  HB2 SER A  62      43.950  53.910  74.590  1.00  0.00           H
ATOM    895  OG  SER A  62      42.610  54.700  75.880  1.00  0.00           O
ATOM    896  HG1 SER A  62      42.790  55.030  76.760  1.00  0.00           H
ATOM    897  C   SER A  62      42.280  55.710  73.110  1.00  0.00           C
ATOM    898  O   SER A  62      42.500  54.940  72.160  1.00  0.00           O
ATOM    899  N   ARG A  63      41.160  56.360  73.400  1.00  0.00           N
ATOM    900  HN  ARG A  63      40.980  57.060  74.080  1.00  0.00           H
ATOM    901  CA  ARG A  63      39.940  56.120  72.550  1.00  0.00           C
ATOM    902  HA  ARG A  63      39.780  55.060  72.430  1.00  0.00           H
ATOM    903  CB  ARG A  63      38.650  56.780  73.160  1.00  0.00           C
ATOM    904  HB1 ARG A  63      37.740  56.790  72.520  1.00  0.00           H
ATOM    905  HB2 ARG A  63      38.880  57.810  73.450  1.00  0.00           H
ATOM    906  CG  ARG A  63      38.260  56.120  74.560  1.00  0.00           C
ATOM    907  HG1 ARG A  63      37.510  56.750  75.080  1.00  0.00           H
ATOM    908  HG2 ARG A  63      39.190  56.250  75.160  1.00  0.00           H
ATOM    909  CD  ARG A  63      37.960  54.640  74.400  1.00  0.00           C
ATOM    910  HD1 ARG A  63      38.900  54.120  74.130  1.00  0.00           H
ATOM    911  HD2 ARG A  63      37.090  54.390  73.760  1.00  0.00           H
ATOM    912  NE  ARG A  63      37.530  54.140  75.690  1.00  0.00           N
ATOM    913  HE  ARG A  63      36.680  54.600  75.970  1.00  0.00           H
ATOM    914  CZ  ARG A  63      37.610  52.860  76.070  1.00  0.00           C
ATOM    915  NH1 ARG A  63      38.350  51.980  75.510  1.00  0.00           N
ATOM    916 HH11 ARG A  63      38.430  51.180  76.090  1.00  0.00           H
ATOM    917 HH12 ARG A  63      39.220  52.270  75.120  1.00  0.00           H
ATOM    918  NH2 ARG A  63      36.900  52.400  77.120  1.00  0.00           N
ATOM    919 HH21 ARG A  63      36.220  52.900  77.650  1.00  0.00           H
ATOM    920 HH22 ARG A  63      37.210  51.530  77.510  1.00  0.00           H
ATOM    921  C   ARG A  63      40.160  56.790  71.180  1.00  0.00           C
ATOM    922  O   ARG A  63      39.850  56.230  70.130  1.00  0.00           O
ATOM    923  N   ILE A  64      40.780  57.960  71.200  1.00  0.00           N
ATOM    924  HN  ILE A  64      41.040  58.370  72.080  1.00  0.00           H
ATOM    925  CA  ILE A  64      41.190  58.730  70.030  1.00  0.00           C
ATOM    926  HA  ILE A  64      40.320  58.910  69.420  1.00  0.00           H
ATOM    927  CB  ILE A  64      41.750  60.110  70.430  1.00  0.00           C
ATOM    928  HB  ILE A  64      42.750  60.030  70.920  1.00  0.00           H
ATOM    929  CG2 ILE A  64      41.850  60.880  69.180  1.00  0.00           C
ATOM    930 HG21 ILE A  64      42.590  60.390  68.500  1.00  0.00           H
ATOM    931 HG22 ILE A  64      42.170  61.930  69.340  1.00  0.00           H
ATOM    932 HG23 ILE A  64      40.840  60.910  68.700  1.00  0.00           H
ATOM    933  CG1 ILE A  64      40.910  60.830  71.440  1.00  0.00           C
ATOM    934 HG11 ILE A  64      40.660  60.120  72.260  1.00  0.00           H
ATOM    935 HG12 ILE A  64      39.910  61.050  71.020  1.00  0.00           H
ATOM    936  CD  ILE A  64      41.570  62.100  72.020  1.00  0.00           C
ATOM    937  HD1 ILE A  64      42.410  61.840  72.710  1.00  0.00           H
ATOM    938  HD2 ILE A  64      40.790  62.530  72.690  1.00  0.00           H
ATOM    939  HD3 ILE A  64      41.920  62.860  71.290  1.00  0.00           H
ATOM    940  C   ILE A  64      42.290  57.960  69.190  1.00  0.00           C
ATOM    941  O   ILE A  64      42.130  57.860  67.960  1.00  0.00           O
ATOM    942  N   PHE A  65      43.390  57.440  69.800  1.00  0.00           N
ATOM    943  HN  PHE A  65      43.460  57.660  70.770  1.00  0.00           H
ATOM    944  CA  PHE A  65      44.350  56.600  69.120  1.00  0.00           C
ATOM    945  HA  PHE A  65      44.770  57.210  68.340  1.00  0.00           H
ATOM    946  CB  PHE A  65      45.490  56.220  70.170  1.00  0.00           C
ATOM    947  HB1 PHE A  65      46.160  55.510  69.630  1.00  0.00           H
ATOM    948  HB2 PHE A  65      44.990  55.700  71.000  1.00  0.00           H
ATOM    949  CG  PHE A  65      46.330  57.400  70.570  1.00  0.00           C
ATOM    950  CD1 PHE A  65      46.850  57.430  71.910  1.00  0.00           C
ATOM    951  HD1 PHE A  65      46.600  56.550  72.500  1.00  0.00           H
ATOM    952  CE1 PHE A  65      47.700  58.460  72.290  1.00  0.00           C
ATOM    953  HE1 PHE A  65      47.900  58.440  73.350  1.00  0.00           H
ATOM    954  CZ  PHE A  65      48.100  59.340  71.350  1.00  0.00           C
ATOM    955  HZ  PHE A  65      48.840  60.060  71.630  1.00  0.00           H
ATOM    956  CD2 PHE A  65      46.570  58.460  69.710  1.00  0.00           C
ATOM    957  HD2 PHE A  65      46.120  58.430  68.720  1.00  0.00           H
ATOM    958  CE2 PHE A  65      47.390  59.490  70.140  1.00  0.00           C
ATOM    959  HE2 PHE A  65      47.600  60.250  69.410  1.00  0.00           H
ATOM    960  C   PHE A  65      43.730  55.350  68.440  1.00  0.00           C
ATOM    961  O   PHE A  65      43.870  55.120  67.230  1.00  0.00           O
ATOM    962  N   LEU A  66      42.880  54.560  69.190  1.00  0.00           N
ATOM    963  HN  LEU A  66      42.810  54.850  70.140  1.00  0.00           H
ATOM    964  CA  LEU A  66      42.080  53.450  68.720  1.00  0.00           C
ATOM    965  HA  LEU A  66      42.760  52.620  68.580  1.00  0.00           H
ATOM    966  CB  LEU A  66      41.170  53.050  69.970  1.00  0.00           C
ATOM    967  HB1 LEU A  66      40.730  53.970  70.400  1.00  0.00           H
ATOM    968  HB2 LEU A  66      41.860  52.580  70.700  1.00  0.00           H
ATOM    969  CG  LEU A  66      40.090  52.030  69.790  1.00  0.00           C
ATOM    970  HG  LEU A  66      39.360  52.390  69.020  1.00  0.00           H
ATOM    971  CD1 LEU A  66      40.720  50.700  69.270  1.00  0.00           C
ATOM    972 HD11 LEU A  66      39.920  49.920  69.230  1.00  0.00           H
ATOM    973 HD12 LEU A  66      41.430  50.220  69.970  1.00  0.00           H
ATOM    974 HD13 LEU A  66      41.150  50.680  68.240  1.00  0.00           H
ATOM    975  CD2 LEU A  66      39.240  51.810  71.040  1.00  0.00           C
ATOM    976 HD21 LEU A  66      39.710  51.630  72.030  1.00  0.00           H
ATOM    977 HD22 LEU A  66      38.560  50.950  70.800  1.00  0.00           H
ATOM    978 HD23 LEU A  66      38.600  52.710  71.190  1.00  0.00           H
ATOM    979  C   LEU A  66      41.160  53.800  67.550  1.00  0.00           C
ATOM    980  O   LEU A  66      41.130  53.140  66.540  1.00  0.00           O
ATOM    981  N   PHE A  67      40.480  54.950  67.710  1.00  0.00           N
ATOM    982  HN  PHE A  67      40.600  55.430  68.570  1.00  0.00           H
ATOM    983  CA  PHE A  67      39.580  55.470  66.760  1.00  0.00           C
ATOM    984  HA  PHE A  67      38.780  54.780  66.500  1.00  0.00           H
ATOM    985  CB  PHE A  67      38.820  56.670  67.380  1.00  0.00           C
ATOM    986  HB1 PHE A  67      39.670  57.190  67.890  1.00  0.00           H
ATOM    987  HB2 PHE A  67      38.170  56.300  68.210  1.00  0.00           H
ATOM    988  CG  PHE A  67      38.140  57.720  66.550  1.00  0.00           C
ATOM    989  CD1 PHE A  67      38.150  59.080  66.950  1.00  0.00           C
ATOM    990  HD1 PHE A  67      38.650  59.310  67.880  1.00  0.00           H
ATOM    991  CE1 PHE A  67      37.520  60.020  66.180  1.00  0.00           C
ATOM    992  HE1 PHE A  67      37.460  61.040  66.520  1.00  0.00           H
ATOM    993  CZ  PHE A  67      36.680  59.570  65.080  1.00  0.00           C
ATOM    994  HZ  PHE A  67      35.910  60.160  64.580  1.00  0.00           H
ATOM    995  CD2 PHE A  67      37.430  57.310  65.430  1.00  0.00           C
ATOM    996  HD2 PHE A  67      37.500  56.270  65.170  1.00  0.00           H
ATOM    997  CE2 PHE A  67      36.720  58.280  64.640  1.00  0.00           C
ATOM    998  HE2 PHE A  67      35.980  57.820  64.000  1.00  0.00           H
ATOM    999  C   PHE A  67      40.190  55.750  65.460  1.00  0.00           C
ATOM   1000  O   PHE A  67      39.660  55.350  64.450  1.00  0.00           O
ATOM   1001  N   ASN A  68      41.320  56.500  65.330  1.00  0.00           N
ATOM   1002  HN  ASN A  68      41.730  56.850  66.180  1.00  0.00           H
ATOM   1003  CA  ASN A  68      42.060  56.800  64.170  1.00  0.00           C
ATOM   1004  HA  ASN A  68      41.430  57.210  63.380  1.00  0.00           H
ATOM   1005  CB  ASN A  68      43.170  57.860  64.380  1.00  0.00           C
ATOM   1006  HB1 ASN A  68      43.850  57.880  63.490  1.00  0.00           H
ATOM   1007  HB2 ASN A  68      43.800  57.630  65.260  1.00  0.00           H
ATOM   1008  CG  ASN A  68      42.420  59.160  64.550  1.00  0.00           C
ATOM   1009  OD1 ASN A  68      41.800  59.710  63.610  1.00  0.00           O
ATOM   1010  ND2 ASN A  68      42.430  59.690  65.780  1.00  0.00           N
ATOM   1011 HD21 ASN A  68      42.750  59.090  66.510  1.00  0.00           H
ATOM   1012 HD22 ASN A  68      42.030  60.600  65.920  1.00  0.00           H
ATOM   1013  C   ASN A  68      42.700  55.590  63.480  1.00  0.00           C
ATOM   1014  O   ASN A  68      42.600  55.450  62.290  1.00  0.00           O
ATOM   1015  N   LEU A  69      43.220  54.600  64.280  1.00  0.00           N
ATOM   1016  HN  LEU A  69      43.230  54.700  65.270  1.00  0.00           H
ATOM   1017  CA  LEU A  69      43.630  53.300  63.720  1.00  0.00           C
ATOM   1018  HA  LEU A  69      44.270  53.410  62.860  1.00  0.00           H
ATOM   1019  CB  LEU A  69      44.320  52.390  64.750  1.00  0.00           C
ATOM   1020  HB1 LEU A  69      44.370  51.380  64.300  1.00  0.00           H
ATOM   1021  HB2 LEU A  69      43.620  52.340  65.620  1.00  0.00           H
ATOM   1022  CG  LEU A  69      45.700  52.640  65.350  1.00  0.00           C
ATOM   1023  HG  LEU A  69      45.680  53.660  65.770  1.00  0.00           H
ATOM   1024  CD1 LEU A  69      45.970  51.900  66.620  1.00  0.00           C
ATOM   1025 HD11 LEU A  69      45.110  52.140  67.270  1.00  0.00           H
ATOM   1026 HD12 LEU A  69      46.960  52.270  66.950  1.00  0.00           H
ATOM   1027 HD13 LEU A  69      46.000  50.800  66.510  1.00  0.00           H
ATOM   1028  CD2 LEU A  69      46.930  52.530  64.360  1.00  0.00           C
ATOM   1029 HD21 LEU A  69      46.660  53.160  63.480  1.00  0.00           H
ATOM   1030 HD22 LEU A  69      47.220  51.500  64.050  1.00  0.00           H
ATOM   1031 HD23 LEU A  69      47.780  53.020  64.870  1.00  0.00           H
ATOM   1032  C   LEU A  69      42.440  52.520  63.130  1.00  0.00           C
ATOM   1033  O   LEU A  69      42.620  51.890  62.070  1.00  0.00           O
ATOM   1034  N   ALA A  70      41.320  52.670  63.820  1.00  0.00           N
ATOM   1035  HN  ALA A  70      41.360  53.060  64.730  1.00  0.00           H
ATOM   1036  CA  ALA A  70      40.050  52.200  63.260  1.00  0.00           C
ATOM   1037  HA  ALA A  70      40.080  51.140  63.060  1.00  0.00           H
ATOM   1038  CB  ALA A  70      38.910  52.050  64.340  1.00  0.00           C
ATOM   1039  HB1 ALA A  70      38.690  52.870  65.070  1.00  0.00           H
ATOM   1040  HB2 ALA A  70      39.310  51.230  64.980  1.00  0.00           H
ATOM   1041  HB3 ALA A  70      37.930  51.820  63.840  1.00  0.00           H
ATOM   1042  C   ALA A  70      39.510  52.820  61.990  1.00  0.00           C
ATOM   1043  O   ALA A  70      38.950  52.050  61.180  1.00  0.00           O
ATOM   1044  N   VAL A  71      39.640  54.130  61.860  1.00  0.00           N
ATOM   1045  HN  VAL A  71      39.980  54.590  62.670  1.00  0.00           H
ATOM   1046  CA  VAL A  71      39.260  54.910  60.600  1.00  0.00           C
ATOM   1047  HA  VAL A  71      38.270  54.630  60.280  1.00  0.00           H
ATOM   1048  CB  VAL A  71      39.380  56.450  60.720  1.00  0.00           C
ATOM   1049  HB  VAL A  71      40.390  56.680  61.130  1.00  0.00           H
ATOM   1050  CG1 VAL A  71      39.120  57.190  59.370  1.00  0.00           C
ATOM   1051 HG11 VAL A  71      40.030  57.130  58.740  1.00  0.00           H
ATOM   1052 HG12 VAL A  71      38.940  58.280  59.520  1.00  0.00           H
ATOM   1053 HG13 VAL A  71      38.190  56.890  58.850  1.00  0.00           H
ATOM   1054  CG2 VAL A  71      38.310  57.010  61.650  1.00  0.00           C
ATOM   1055 HG21 VAL A  71      38.430  58.110  61.620  1.00  0.00           H
ATOM   1056 HG22 VAL A  71      38.160  56.620  62.670  1.00  0.00           H
ATOM   1057 HG23 VAL A  71      37.300  56.760  61.260  1.00  0.00           H
ATOM   1058  C   VAL A  71      40.120  54.500  59.400  1.00  0.00           C
ATOM   1059  O   VAL A  71      39.640  54.280  58.340  1.00  0.00           O
ATOM   1060  N   ALA A  72      41.420  54.230  59.580  1.00  0.00           N
ATOM   1061  HN  ALA A  72      41.860  54.420  60.450  1.00  0.00           H
ATOM   1062  CA  ALA A  72      42.140  53.610  58.530  1.00  0.00           C
ATOM   1063  HA  ALA A  72      42.130  54.250  57.660  1.00  0.00           H
ATOM   1064  CB  ALA A  72      43.570  53.640  59.090  1.00  0.00           C
ATOM   1065  HB1 ALA A  72      43.970  54.670  59.240  1.00  0.00           H
ATOM   1066  HB2 ALA A  72      44.370  53.150  58.480  1.00  0.00           H
ATOM   1067  HB3 ALA A  72      43.540  53.260  60.130  1.00  0.00           H
ATOM   1068  C   ALA A  72      41.810  52.180  58.060  1.00  0.00           C
ATOM   1069  O   ALA A  72      41.820  51.900  56.880  1.00  0.00           O
ATOM   1070  N   ASP A  73      41.480  51.310  59.040  1.00  0.00           N
ATOM   1071  HN  ASP A  73      41.470  51.570  60.000  1.00  0.00           H
ATOM   1072  CA  ASP A  73      40.890  49.950  58.850  1.00  0.00           C
ATOM   1073  HA  ASP A  73      41.570  49.360  58.230  1.00  0.00           H
ATOM   1074  CB  ASP A  73      40.870  49.360  60.270  1.00  0.00           C
ATOM   1075  HB1 ASP A  73      40.080  49.890  60.830  1.00  0.00           H
ATOM   1076  HB2 ASP A  73      41.830  49.530  60.790  1.00  0.00           H
ATOM   1077  CG  ASP A  73      40.520  47.910  60.190  1.00  0.00           C
ATOM   1078  OD1 ASP A  73      40.790  47.200  59.250  1.00  0.00           O
ATOM   1079  OD2 ASP A  73      39.940  47.440  61.300  1.00  0.00           O
ATOM   1080  HD2 ASP A  73      39.700  46.510  61.190  1.00  0.00           H
ATOM   1081  C   ASP A  73      39.570  50.020  58.070  1.00  0.00           C
ATOM   1082  O   ASP A  73      39.350  49.250  57.130  1.00  0.00           O
ATOM   1083  N   PHE A  74      38.680  50.960  58.440  1.00  0.00           N
ATOM   1084  HN  PHE A  74      38.820  51.520  59.250  1.00  0.00           H
ATOM   1085  CA  PHE A  74      37.520  51.230  57.700  1.00  0.00           C
ATOM   1086  HA  PHE A  74      36.830  50.410  57.710  1.00  0.00           H
ATOM   1087  CB  PHE A  74      36.800  52.260  58.590  1.00  0.00           C
ATOM   1088  HB1 PHE A  74      37.600  53.000  58.790  1.00  0.00           H
ATOM   1089  HB2 PHE A  74      36.450  51.740  59.510  1.00  0.00           H
ATOM   1090  CG  PHE A  74      35.650  53.080  57.930  1.00  0.00           C
ATOM   1091  CD1 PHE A  74      35.800  54.280  57.150  1.00  0.00           C
ATOM   1092  HD1 PHE A  74      36.740  54.790  57.060  1.00  0.00           H
ATOM   1093  CE1 PHE A  74      34.700  54.850  56.550  1.00  0.00           C
ATOM   1094  HE1 PHE A  74      34.710  55.760  55.970  1.00  0.00           H
ATOM   1095  CZ  PHE A  74      33.390  54.320  56.710  1.00  0.00           C
ATOM   1096  HZ  PHE A  74      32.540  54.880  56.350  1.00  0.00           H
ATOM   1097  CD2 PHE A  74      34.340  52.570  58.100  1.00  0.00           C
ATOM   1098  HD2 PHE A  74      34.260  51.740  58.780  1.00  0.00           H
ATOM   1099  CE2 PHE A  74      33.260  53.160  57.510  1.00  0.00           C
ATOM   1100  HE2 PHE A  74      32.260  52.790  57.700  1.00  0.00           H
ATOM   1101  C   PHE A  74      37.570  51.620  56.230  1.00  0.00           C
ATOM   1102  O   PHE A  74      36.920  50.990  55.430  1.00  0.00           O
ATOM   1103  N   LEU A  75      38.510  52.580  55.870  1.00  0.00           N
ATOM   1104  HN  LEU A  75      39.020  52.990  56.620  1.00  0.00           H
ATOM   1105  CA  LEU A  75      38.860  53.000  54.510  1.00  0.00           C
ATOM   1106  HA  LEU A  75      38.010  53.550  54.140  1.00  0.00           H
ATOM   1107  CB  LEU A  75      40.080  53.950  54.500  1.00  0.00           C
ATOM   1108  HB1 LEU A  75      40.630  54.070  53.530  1.00  0.00           H
ATOM   1109  HB2 LEU A  75      40.820  53.340  55.060  1.00  0.00           H
ATOM   1110  CG  LEU A  75      39.900  55.330  55.140  1.00  0.00           C
ATOM   1111  HG  LEU A  75      39.450  55.180  56.140  1.00  0.00           H
ATOM   1112  CD1 LEU A  75      41.210  56.100  55.270  1.00  0.00           C
ATOM   1113 HD11 LEU A  75      41.060  57.100  55.730  1.00  0.00           H
ATOM   1114 HD12 LEU A  75      41.670  56.290  54.280  1.00  0.00           H
ATOM   1115 HD13 LEU A  75      41.930  55.500  55.850  1.00  0.00           H
ATOM   1116  CD2 LEU A  75      38.800  56.210  54.400  1.00  0.00           C
ATOM   1117 HD21 LEU A  75      39.110  56.570  53.390  1.00  0.00           H
ATOM   1118 HD22 LEU A  75      38.760  57.140  55.000  1.00  0.00           H
ATOM   1119 HD23 LEU A  75      37.790  55.750  54.360  1.00  0.00           H
ATOM   1120  C   LEU A  75      39.210  51.810  53.620  1.00  0.00           C
ATOM   1121  O   LEU A  75      38.750  51.790  52.480  1.00  0.00           O
ATOM   1122  N   LEU A  76      40.030  50.790  54.010  1.00  0.00           N
ATOM   1123  HN  LEU A  76      40.540  50.810  54.870  1.00  0.00           H
ATOM   1124  CA  LEU A  76      40.180  49.560  53.280  1.00  0.00           C
ATOM   1125  HA  LEU A  76      40.300  49.860  52.250  1.00  0.00           H
ATOM   1126  CB  LEU A  76      41.220  48.680  54.020  1.00  0.00           C
ATOM   1127  HB1 LEU A  76      40.980  48.710  55.110  1.00  0.00           H
ATOM   1128  HB2 LEU A  76      42.200  49.170  53.800  1.00  0.00           H
ATOM   1129  CG  LEU A  76      41.250  47.190  53.540  1.00  0.00           C
ATOM   1130  HG  LEU A  76      40.290  46.680  53.750  1.00  0.00           H
ATOM   1131  CD1 LEU A  76      41.500  47.110  52.040  1.00  0.00           C
ATOM   1132 HD11 LEU A  76      41.460  46.020  51.790  1.00  0.00           H
ATOM   1133 HD12 LEU A  76      42.500  47.550  51.820  1.00  0.00           H
ATOM   1134 HD13 LEU A  76      40.810  47.630  51.350  1.00  0.00           H
ATOM   1135  CD2 LEU A  76      42.330  46.540  54.390  1.00  0.00           C
ATOM   1136 HD21 LEU A  76      41.980  46.220  55.390  1.00  0.00           H
ATOM   1137 HD22 LEU A  76      43.290  47.110  54.420  1.00  0.00           H
ATOM   1138 HD23 LEU A  76      42.720  45.640  53.860  1.00  0.00           H
ATOM   1139  C   LEU A  76      38.850  48.790  53.180  1.00  0.00           C
ATOM   1140  O   LEU A  76      38.490  48.330  52.080  1.00  0.00           O
ATOM   1141  N   ILE A  77      37.980  48.680  54.260  1.00  0.00           N
ATOM   1142  HN  ILE A  77      37.980  49.380  54.980  1.00  0.00           H
ATOM   1143  CA  ILE A  77      36.760  47.910  54.140  1.00  0.00           C
ATOM   1144  HA  ILE A  77      36.890  46.900  53.760  1.00  0.00           H
ATOM   1145  CB  ILE A  77      36.210  47.790  55.600  1.00  0.00           C
ATOM   1146  HB  ILE A  77      36.560  48.710  56.120  1.00  0.00           H
ATOM   1147  CG2 ILE A  77      34.630  47.690  55.660  1.00  0.00           C
ATOM   1148 HG21 ILE A  77      34.200  46.850  55.070  1.00  0.00           H
ATOM   1149 HG22 ILE A  77      34.130  48.570  55.210  1.00  0.00           H
ATOM   1150 HG23 ILE A  77      34.340  47.470  56.710  1.00  0.00           H
ATOM   1151  CG1 ILE A  77      36.960  46.700  56.390  1.00  0.00           C
ATOM   1152 HG11 ILE A  77      36.630  46.670  57.450  1.00  0.00           H
ATOM   1153 HG12 ILE A  77      38.060  46.850  56.490  1.00  0.00           H
ATOM   1154  CD  ILE A  77      36.650  45.300  55.810  1.00  0.00           C
ATOM   1155  HD1 ILE A  77      37.050  45.150  54.780  1.00  0.00           H
ATOM   1156  HD2 ILE A  77      35.550  45.170  55.750  1.00  0.00           H
ATOM   1157  HD3 ILE A  77      37.100  44.490  56.400  1.00  0.00           H
ATOM   1158  C   ILE A  77      35.760  48.530  53.160  1.00  0.00           C
ATOM   1159  O   ILE A  77      35.070  47.800  52.510  1.00  0.00           O
ATOM   1160  N   ILE A  78      35.580  49.820  53.140  1.00  0.00           N
ATOM   1161  HN  ILE A  78      36.100  50.330  53.820  1.00  0.00           H
ATOM   1162  CA  ILE A  78      34.500  50.430  52.250  1.00  0.00           C
ATOM   1163  HA  ILE A  78      33.620  49.810  52.330  1.00  0.00           H
ATOM   1164  CB  ILE A  78      33.990  51.860  52.730  1.00  0.00           C
ATOM   1165  HB  ILE A  78      33.200  52.140  52.000  1.00  0.00           H
ATOM   1166  CG2 ILE A  78      33.250  51.720  54.140  1.00  0.00           C
ATOM   1167 HG21 ILE A  78      33.990  51.660  54.980  1.00  0.00           H
ATOM   1168 HG22 ILE A  78      32.630  50.800  54.220  1.00  0.00           H
ATOM   1169 HG23 ILE A  78      32.600  52.610  54.290  1.00  0.00           H
ATOM   1170  CG1 ILE A  78      35.150  52.880  52.670  1.00  0.00           C
ATOM   1171 HG11 ILE A  78      35.660  52.980  51.690  1.00  0.00           H
ATOM   1172 HG12 ILE A  78      35.890  52.630  53.460  1.00  0.00           H
ATOM   1173  CD  ILE A  78      34.580  54.320  52.960  1.00  0.00           C
ATOM   1174  HD1 ILE A  78      35.220  55.060  52.460  1.00  0.00           H
ATOM   1175  HD2 ILE A  78      34.580  54.670  54.010  1.00  0.00           H
ATOM   1176  HD3 ILE A  78      33.570  54.450  52.500  1.00  0.00           H
ATOM   1177  C   ILE A  78      34.890  50.300  50.790  1.00  0.00           C
ATOM   1178  O   ILE A  78      34.030  50.270  49.860  1.00  0.00           O
ATOM   1179  N   CYS A  79      36.220  50.070  50.480  1.00  0.00           N
ATOM   1180  HN  CYS A  79      36.930  50.090  51.200  1.00  0.00           H
ATOM   1181  CA  CYS A  79      36.740  49.840  49.100  1.00  0.00           C
ATOM   1182  HA  CYS A  79      36.100  50.310  48.350  1.00  0.00           H
ATOM   1183  CB  CYS A  79      38.280  50.260  49.040  1.00  0.00           C
ATOM   1184  HB1 CYS A  79      38.630  49.870  48.060  1.00  0.00           H
ATOM   1185  HB2 CYS A  79      38.770  49.750  49.900  1.00  0.00           H
ATOM   1186  SG  CYS A  79      38.450  52.090  49.260  1.00  0.00           S
ATOM   1187  HG1 CYS A  79      38.840  52.100  50.520  1.00  0.00           H
ATOM   1188  C   CYS A  79      36.620  48.350  48.830  1.00  0.00           C
ATOM   1189  O   CYS A  79      36.740  47.950  47.690  1.00  0.00           O
ATOM   1190  N   LEU A  80      36.300  47.530  49.770  1.00  0.00           N
ATOM   1191  HN  LEU A  80      36.120  47.810  50.710  1.00  0.00           H
ATOM   1192  CA  LEU A  80      36.180  46.060  49.570  1.00  0.00           C
ATOM   1193  HA  LEU A  80      37.100  45.750  49.100  1.00  0.00           H
ATOM   1194  CB  LEU A  80      36.200  45.330  50.940  1.00  0.00           C
ATOM   1195  HB1 LEU A  80      35.230  45.290  51.460  1.00  0.00           H
ATOM   1196  HB2 LEU A  80      36.870  46.100  51.390  1.00  0.00           H
ATOM   1197  CG  LEU A  80      36.760  43.930  51.040  1.00  0.00           C
ATOM   1198  HG  LEU A  80      37.520  43.890  50.230  1.00  0.00           H
ATOM   1199  CD1 LEU A  80      37.570  43.720  52.270  1.00  0.00           C
ATOM   1200 HD11 LEU A  80      37.880  42.650  52.240  1.00  0.00           H
ATOM   1201 HD12 LEU A  80      37.070  43.960  53.240  1.00  0.00           H
ATOM   1202 HD13 LEU A  80      38.450  44.410  52.280  1.00  0.00           H
ATOM   1203  CD2 LEU A  80      35.560  42.900  50.940  1.00  0.00           C
ATOM   1204 HD21 LEU A  80      34.960  43.120  51.840  1.00  0.00           H
ATOM   1205 HD22 LEU A  80      35.970  41.860  50.880  1.00  0.00           H
ATOM   1206 HD23 LEU A  80      34.880  43.130  50.090  1.00  0.00           H
ATOM   1207  C   LEU A  80      35.090  45.600  48.600  1.00  0.00           C
ATOM   1208  O   LEU A  80      35.410  44.720  47.800  1.00  0.00           O
ATOM   1209  N   PRO A  81      33.880  46.110  48.500  1.00  0.00           N
ATOM   1210  CD  PRO A  81      33.290  47.060  49.420  1.00  0.00           C
ATOM   1211  HD1 PRO A  81      33.560  48.110  49.170  1.00  0.00           H
ATOM   1212  HD2 PRO A  81      33.560  46.830  50.480  1.00  0.00           H
ATOM   1213  CA  PRO A  81      32.920  45.690  47.490  1.00  0.00           C
ATOM   1214  HA  PRO A  81      32.660  44.640  47.480  1.00  0.00           H
ATOM   1215  CB  PRO A  81      31.640  46.440  47.760  1.00  0.00           C
ATOM   1216  HB1 PRO A  81      30.750  45.780  47.780  1.00  0.00           H
ATOM   1217  HB2 PRO A  81      31.430  47.390  47.220  1.00  0.00           H
ATOM   1218  CG  PRO A  81      31.790  46.780  49.270  1.00  0.00           C
ATOM   1219  HG1 PRO A  81      31.070  47.570  49.560  1.00  0.00           H
ATOM   1220  HG2 PRO A  81      31.640  45.860  49.880  1.00  0.00           H
ATOM   1221  C   PRO A  81      33.350  46.060  46.140  1.00  0.00           C
ATOM   1222  O   PRO A  81      33.200  45.230  45.220  1.00  0.00           O
ATOM   1223  N   PHE A  82      33.780  47.290  45.930  1.00  0.00           N
ATOM   1224  HN  PHE A  82      33.980  47.980  46.620  1.00  0.00           H
ATOM   1225  CA  PHE A  82      34.180  47.830  44.650  1.00  0.00           C
ATOM   1226  HA  PHE A  82      33.430  47.720  43.880  1.00  0.00           H
ATOM   1227  CB  PHE A  82      34.490  49.340  44.880  1.00  0.00           C
ATOM   1228  HB1 PHE A  82      34.890  49.680  43.900  1.00  0.00           H
ATOM   1229  HB2 PHE A  82      35.160  49.480  45.750  1.00  0.00           H
ATOM   1230  CG  PHE A  82      33.290  50.110  45.230  1.00  0.00           C
ATOM   1231  CD1 PHE A  82      33.240  50.590  46.550  1.00  0.00           C
ATOM   1232  HD1 PHE A  82      34.110  50.450  47.170  1.00  0.00           H
ATOM   1233  CE1 PHE A  82      32.090  51.310  47.060  1.00  0.00           C
ATOM   1234  HE1 PHE A  82      32.080  51.690  48.070  1.00  0.00           H
ATOM   1235  CZ  PHE A  82      31.010  51.440  46.150  1.00  0.00           C
ATOM   1236  HZ  PHE A  82      30.190  52.100  46.390  1.00  0.00           H
ATOM   1237  CD2 PHE A  82      32.190  50.340  44.380  1.00  0.00           C
ATOM   1238  HD2 PHE A  82      32.350  50.000  43.370  1.00  0.00           H
ATOM   1239  CE2 PHE A  82      31.040  50.960  44.880  1.00  0.00           C
ATOM   1240  HE2 PHE A  82      30.240  51.230  44.210  1.00  0.00           H
ATOM   1241  C   PHE A  82      35.410  47.080  44.070  1.00  0.00           C
ATOM   1242  O   PHE A  82      35.450  46.500  42.980  1.00  0.00           O
ATOM   1243  N   LEU A  83      36.360  46.880  45.050  1.00  0.00           N
ATOM   1244  HN  LEU A  83      36.310  47.210  45.980  1.00  0.00           H
ATOM   1245  CA  LEU A  83      37.510  46.070  44.830  1.00  0.00           C
ATOM   1246  HA  LEU A  83      37.960  46.440  43.910  1.00  0.00           H
ATOM   1247  CB  LEU A  83      38.510  46.080  46.030  1.00  0.00           C
ATOM   1248  HB1 LEU A  83      38.120  45.680  46.990  1.00  0.00           H
ATOM   1249  HB2 LEU A  83      38.630  47.160  46.260  1.00  0.00           H
ATOM   1250  CG  LEU A  83      39.900  45.420  45.840  1.00  0.00           C
ATOM   1251  HG  LEU A  83      39.690  44.330  45.790  1.00  0.00           H
ATOM   1252  CD1 LEU A  83      40.560  45.890  44.530  1.00  0.00           C
ATOM   1253 HD11 LEU A  83      40.660  46.990  44.590  1.00  0.00           H
ATOM   1254 HD12 LEU A  83      40.030  45.530  43.620  1.00  0.00           H
ATOM   1255 HD13 LEU A  83      41.600  45.480  44.490  1.00  0.00           H
ATOM   1256  CD2 LEU A  83      40.770  45.630  47.110  1.00  0.00           C
ATOM   1257 HD21 LEU A  83      40.140  45.190  47.910  1.00  0.00           H
ATOM   1258 HD22 LEU A  83      40.790  46.730  47.220  1.00  0.00           H
ATOM   1259 HD23 LEU A  83      41.800  45.210  47.050  1.00  0.00           H
ATOM   1260  C   LEU A  83      37.200  44.650  44.370  1.00  0.00           C
ATOM   1261  O   LEU A  83      37.800  44.060  43.490  1.00  0.00           O
ATOM   1262  N   MET A  84      36.150  43.990  45.060  1.00  0.00           N
ATOM   1263  HN  MET A  84      35.680  44.400  45.830  1.00  0.00           H
ATOM   1264  CA  MET A  84      35.670  42.690  44.710  1.00  0.00           C
ATOM   1265  HA  MET A  84      36.460  41.950  44.810  1.00  0.00           H
ATOM   1266  CB  MET A  84      34.630  42.210  45.790  1.00  0.00           C
ATOM   1267  HB1 MET A  84      34.090  41.390  45.280  1.00  0.00           H
ATOM   1268  HB2 MET A  84      33.960  43.070  46.000  1.00  0.00           H
ATOM   1269  CG  MET A  84      35.230  41.600  47.080  1.00  0.00           C
ATOM   1270  HG1 MET A  84      34.410  41.540  47.820  1.00  0.00           H
ATOM   1271  HG2 MET A  84      36.040  42.270  47.440  1.00  0.00           H
ATOM   1272  SD  MET A  84      35.940  39.930  47.100  1.00  0.00           S
ATOM   1273  CE  MET A  84      35.650  39.700  48.840  1.00  0.00           C
ATOM   1274  HE1 MET A  84      35.750  38.630  49.140  1.00  0.00           H
ATOM   1275  HE2 MET A  84      34.620  39.930  49.180  1.00  0.00           H
ATOM   1276  HE3 MET A  84      36.400  40.220  49.460  1.00  0.00           H
ATOM   1277  C   MET A  84      35.150  42.540  43.220  1.00  0.00           C
ATOM   1278  O   MET A  84      35.480  41.730  42.360  1.00  0.00           O
ATOM   1279  N   ASP A  85      34.330  43.550  42.870  1.00  0.00           N
ATOM   1280  HN  ASP A  85      33.930  44.100  43.600  1.00  0.00           H
ATOM   1281  CA  ASP A  85      33.740  43.740  41.590  1.00  0.00           C
ATOM   1282  HA  ASP A  85      33.260  42.810  41.300  1.00  0.00           H
ATOM   1283  CB  ASP A  85      32.740  44.920  41.630  1.00  0.00           C
ATOM   1284  HB1 ASP A  85      33.220  45.920  41.700  1.00  0.00           H
ATOM   1285  HB2 ASP A  85      32.150  44.880  42.580  1.00  0.00           H
ATOM   1286  CG  ASP A  85      31.740  44.900  40.500  1.00  0.00           C
ATOM   1287  OD1 ASP A  85      32.000  44.190  39.470  1.00  0.00           O
ATOM   1288  OD2 ASP A  85      30.810  45.760  40.520  1.00  0.00           O
ATOM   1289  C   ASP A  85      34.960  43.900  40.530  1.00  0.00           C
ATOM   1290  O   ASP A  85      35.080  43.300  39.470  1.00  0.00           O
ATOM   1291  N   ASN A  86      36.000  44.680  40.890  1.00  0.00           N
ATOM   1292  HN  ASN A  86      35.990  45.120  41.790  1.00  0.00           H
ATOM   1293  CA  ASN A  86      37.230  44.980  40.150  1.00  0.00           C
ATOM   1294  HA  ASN A  86      36.970  45.370  39.180  1.00  0.00           H
ATOM   1295  CB  ASN A  86      37.960  46.190  40.890  1.00  0.00           C
ATOM   1296  HB1 ASN A  86      38.190  45.820  41.910  1.00  0.00           H
ATOM   1297  HB2 ASN A  86      37.280  47.070  41.030  1.00  0.00           H
ATOM   1298  CG  ASN A  86      39.240  46.700  40.250  1.00  0.00           C
ATOM   1299  OD1 ASN A  86      40.330  46.420  40.760  1.00  0.00           O
ATOM   1300  ND2 ASN A  86      39.120  47.240  39.050  1.00  0.00           N
ATOM   1301 HD21 ASN A  86      39.980  47.430  38.560  1.00  0.00           H
ATOM   1302 HD22 ASN A  86      38.280  47.590  38.630  1.00  0.00           H
ATOM   1303  C   ASN A  86      38.200  43.850  39.950  1.00  0.00           C
ATOM   1304  O   ASN A  86      38.780  43.650  38.900  1.00  0.00           O
ATOM   1305  N   TYR A  87      38.360  43.000  40.960  1.00  0.00           N
ATOM   1306  HN  TYR A  87      38.130  43.230  41.900  1.00  0.00           H
ATOM   1307  CA  TYR A  87      38.950  41.670  40.760  1.00  0.00           C
ATOM   1308  HA  TYR A  87      39.980  41.790  40.440  1.00  0.00           H
ATOM   1309  CB  TYR A  87      39.080  40.910  42.130  1.00  0.00           C
ATOM   1310  HB1 TYR A  87      39.370  39.840  42.070  1.00  0.00           H
ATOM   1311  HB2 TYR A  87      38.170  40.970  42.760  1.00  0.00           H
ATOM   1312  CG  TYR A  87      40.120  41.470  43.080  1.00  0.00           C
ATOM   1313  CD1 TYR A  87      40.240  41.070  44.400  1.00  0.00           C
ATOM   1314  HD1 TYR A  87      39.630  40.340  44.910  1.00  0.00           H
ATOM   1315  CE1 TYR A  87      41.330  41.570  45.200  1.00  0.00           C
ATOM   1316  HE1 TYR A  87      41.460  41.320  46.240  1.00  0.00           H
ATOM   1317  CZ  TYR A  87      42.250  42.560  44.690  1.00  0.00           C
ATOM   1318  OH  TYR A  87      43.340  43.040  45.470  1.00  0.00           O
ATOM   1319  HH  TYR A  87      43.800  43.630  44.860  1.00  0.00           H
ATOM   1320  CD2 TYR A  87      41.000  42.540  42.650  1.00  0.00           C
ATOM   1321  HD2 TYR A  87      40.920  42.970  41.660  1.00  0.00           H
ATOM   1322  CE2 TYR A  87      41.980  43.090  43.460  1.00  0.00           C
ATOM   1323  HE2 TYR A  87      42.610  43.910  43.150  1.00  0.00           H
ATOM   1324  C   TYR A  87      38.280  40.590  39.830  1.00  0.00           C
ATOM   1325  O   TYR A  87      38.870  40.070  38.910  1.00  0.00           O
ATOM   1326  N   VAL A  88      36.960  40.400  40.070  1.00  0.00           N
ATOM   1327  HN  VAL A  88      36.450  40.810  40.830  1.00  0.00           H
ATOM   1328  CA  VAL A  88      36.230  39.520  39.170  1.00  0.00           C
ATOM   1329  HA  VAL A  88      36.740  38.590  39.330  1.00  0.00           H
ATOM   1330  CB  VAL A  88      34.780  39.300  39.690  1.00  0.00           C
ATOM   1331  HB  VAL A  88      34.250  40.230  39.950  1.00  0.00           H
ATOM   1332  CG1 VAL A  88      33.960  38.390  38.730  1.00  0.00           C
ATOM   1333 HG11 VAL A  88      34.630  37.600  38.360  1.00  0.00           H
ATOM   1334 HG12 VAL A  88      33.580  38.910  37.820  1.00  0.00           H
ATOM   1335 HG13 VAL A  88      33.130  37.950  39.300  1.00  0.00           H
ATOM   1336  CG2 VAL A  88      34.850  38.490  40.960  1.00  0.00           C
ATOM   1337 HG21 VAL A  88      33.840  38.250  41.370  1.00  0.00           H
ATOM   1338 HG22 VAL A  88      35.240  39.100  41.790  1.00  0.00           H
ATOM   1339 HG23 VAL A  88      35.420  37.550  40.770  1.00  0.00           H
ATOM   1340  C   VAL A  88      36.310  39.810  37.640  1.00  0.00           C
ATOM   1341  O   VAL A  88      36.150  38.960  36.760  1.00  0.00           O
ATOM   1342  N   ARG A  89      36.510  41.110  37.380  1.00  0.00           N
ATOM   1343  HN  ARG A  89      36.650  41.760  38.120  1.00  0.00           H
ATOM   1344  CA  ARG A  89      36.510  41.560  36.010  1.00  0.00           C
ATOM   1345  HA  ARG A  89      36.300  40.800  35.270  1.00  0.00           H
ATOM   1346  CB  ARG A  89      35.350  42.590  35.820  1.00  0.00           C
ATOM   1347  HB1 ARG A  89      35.220  42.810  34.730  1.00  0.00           H
ATOM   1348  HB2 ARG A  89      35.700  43.490  36.360  1.00  0.00           H
ATOM   1349  CG  ARG A  89      33.940  42.120  36.260  1.00  0.00           C
ATOM   1350  HG1 ARG A  89      33.290  43.020  36.340  1.00  0.00           H
ATOM   1351  HG2 ARG A  89      34.090  41.890  37.340  1.00  0.00           H
ATOM   1352  CD  ARG A  89      33.360  40.950  35.510  1.00  0.00           C
ATOM   1353  HD1 ARG A  89      34.050  40.080  35.530  1.00  0.00           H
ATOM   1354  HD2 ARG A  89      33.110  41.180  34.460  1.00  0.00           H
ATOM   1355  NE  ARG A  89      32.170  40.610  36.250  1.00  0.00           N
ATOM   1356  HE  ARG A  89      31.970  41.160  37.060  1.00  0.00           H
ATOM   1357  CZ  ARG A  89      31.340  39.620  36.100  1.00  0.00           C
ATOM   1358  NH1 ARG A  89      31.530  38.600  35.250  1.00  0.00           N
ATOM   1359 HH11 ARG A  89      32.310  38.480  34.640  1.00  0.00           H
ATOM   1360 HH12 ARG A  89      30.880  37.840  35.250  1.00  0.00           H
ATOM   1361  NH2 ARG A  89      30.310  39.520  36.920  1.00  0.00           N
ATOM   1362 HH21 ARG A  89      29.670  38.820  36.620  1.00  0.00           H
ATOM   1363 HH22 ARG A  89      30.200  40.190  37.660  1.00  0.00           H
ATOM   1364  C   ARG A  89      37.840  42.060  35.640  1.00  0.00           C
ATOM   1365  O   ARG A  89      38.070  42.840  34.720  1.00  0.00           O
ATOM   1366  N   ARG A  90      38.880  41.450  36.270  1.00  0.00           N
ATOM   1367  HN  ARG A  90      38.600  40.740  36.910  1.00  0.00           H
ATOM   1368  CA  ARG A  90      40.320  41.580  36.100  1.00  0.00           C
ATOM   1369  HA  ARG A  90      40.590  41.660  37.140  1.00  0.00           H
ATOM   1370  CB  ARG A  90      41.110  40.400  35.540  1.00  0.00           C
ATOM   1371  HB1 ARG A  90      41.160  39.680  36.390  1.00  0.00           H
ATOM   1372  HB2 ARG A  90      42.150  40.640  35.270  1.00  0.00           H
ATOM   1373  CG  ARG A  90      40.500  39.630  34.360  1.00  0.00           C
ATOM   1374  HG1 ARG A  90      39.560  39.090  34.590  1.00  0.00           H
ATOM   1375  HG2 ARG A  90      41.250  38.830  34.140  1.00  0.00           H
ATOM   1376  CD  ARG A  90      40.280  40.420  33.140  1.00  0.00           C
ATOM   1377  HD1 ARG A  90      41.200  40.980  32.900  1.00  0.00           H
ATOM   1378  HD2 ARG A  90      39.430  41.120  33.300  1.00  0.00           H
ATOM   1379  NE  ARG A  90      39.980  39.400  32.010  1.00  0.00           N
ATOM   1380  HE  ARG A  90      39.970  38.410  32.150  1.00  0.00           H
ATOM   1381  CZ  ARG A  90      39.680  39.800  30.810  1.00  0.00           C
ATOM   1382  NH1 ARG A  90      39.380  41.040  30.510  1.00  0.00           N
ATOM   1383 HH11 ARG A  90      38.820  41.160  29.690  1.00  0.00           H
ATOM   1384 HH12 ARG A  90      39.560  41.770  31.170  1.00  0.00           H
ATOM   1385  NH2 ARG A  90      39.360  38.800  29.970  1.00  0.00           N
ATOM   1386 HH21 ARG A  90      38.960  37.970  30.350  1.00  0.00           H
ATOM   1387 HH22 ARG A  90      39.170  39.110  29.040  1.00  0.00           H
ATOM   1388  C   ARG A  90      40.830  42.870  35.550  1.00  0.00           C
ATOM   1389  O   ARG A  90      41.330  42.940  34.440  1.00  0.00           O
ATOM   1390  N   TRP A  91      40.710  43.930  36.360  1.00  0.00           N
ATOM   1391  HN  TRP A  91      40.210  43.810  37.210  1.00  0.00           H
ATOM   1392  CA  TRP A  91      41.220  45.300  36.190  1.00  0.00           C
ATOM   1393  HA  TRP A  91      41.140  45.630  37.220  1.00  0.00           H
ATOM   1394  CB  TRP A  91      42.670  45.460  35.580  1.00  0.00           C
ATOM   1395  HB1 TRP A  91      42.900  46.540  35.720  1.00  0.00           H
ATOM   1396  HB2 TRP A  91      42.580  45.040  34.550  1.00  0.00           H
ATOM   1397  CG  TRP A  91      43.650  44.600  36.300  1.00  0.00           C
ATOM   1398  CD1 TRP A  91      44.550  43.800  35.660  1.00  0.00           C
ATOM   1399  HD1 TRP A  91      44.760  43.730  34.590  1.00  0.00           H
ATOM   1400  NE1 TRP A  91      45.210  43.050  36.580  1.00  0.00           N
ATOM   1401  HE1 TRP A  91      45.820  42.320  36.340  1.00  0.00           H
ATOM   1402  CE2 TRP A  91      44.680  43.300  37.850  1.00  0.00           C
ATOM   1403  CD2 TRP A  91      43.720  44.360  37.690  1.00  0.00           C
ATOM   1404  CE3 TRP A  91      43.010  44.850  38.840  1.00  0.00           C
ATOM   1405  HE3 TRP A  91      42.270  45.620  38.890  1.00  0.00           H
ATOM   1406  CZ3 TRP A  91      43.560  44.520  40.100  1.00  0.00           C
ATOM   1407  HZ3 TRP A  91      43.070  44.910  40.960  1.00  0.00           H
ATOM   1408  CZ2 TRP A  91      44.990  42.840  39.110  1.00  0.00           C
ATOM   1409  HZ2 TRP A  91      45.740  42.070  39.270  1.00  0.00           H
ATOM   1410  CH2 TRP A  91      44.390  43.450  40.310  1.00  0.00           C
ATOM   1411  HH2 TRP A  91      44.790  43.020  41.220  1.00  0.00           H
ATOM   1412  C   TRP A  91      40.210  46.230  35.410  1.00  0.00           C
ATOM   1413  O   TRP A  91      40.390  47.450  35.360  1.00  0.00           O
ATOM   1414  N   ASP A  92      39.070  45.700  34.850  1.00  0.00           N
ATOM   1415  HN  ASP A  92      38.820  44.730  34.890  1.00  0.00           H
ATOM   1416  CA  ASP A  92      38.030  46.660  34.400  1.00  0.00           C
ATOM   1417  HA  ASP A  92      38.510  47.420  33.810  1.00  0.00           H
ATOM   1418  CB  ASP A  92      36.930  45.950  33.510  1.00  0.00           C
ATOM   1419  HB1 ASP A  92      36.140  46.610  33.090  1.00  0.00           H
ATOM   1420  HB2 ASP A  92      36.470  45.160  34.130  1.00  0.00           H
ATOM   1421  CG  ASP A  92      37.660  45.480  32.200  1.00  0.00           C
ATOM   1422  OD1 ASP A  92      38.850  45.740  31.900  1.00  0.00           O
ATOM   1423  OD2 ASP A  92      36.910  44.870  31.410  1.00  0.00           O
ATOM   1424  C   ASP A  92      37.210  47.340  35.530  1.00  0.00           C
ATOM   1425  O   ASP A  92      36.870  46.760  36.580  1.00  0.00           O
ATOM   1426  N   TRP A  93      36.670  48.560  35.240  1.00  0.00           N
ATOM   1427  HN  TRP A  93      36.870  48.990  34.370  1.00  0.00           H
ATOM   1428  CA  TRP A  93      36.040  49.400  36.240  1.00  0.00           C
ATOM   1429  HA  TRP A  93      35.660  48.780  37.050  1.00  0.00           H
ATOM   1430  CB  TRP A  93      37.070  50.470  36.720  1.00  0.00           C
ATOM   1431  HB1 TRP A  93      37.500  50.890  35.790  1.00  0.00           H
ATOM   1432  HB2 TRP A  93      37.830  49.840  37.220  1.00  0.00           H
ATOM   1433  CG  TRP A  93      36.660  51.550  37.670  1.00  0.00           C
ATOM   1434  CD1 TRP A  93      36.670  52.910  37.490  1.00  0.00           C
ATOM   1435  HD1 TRP A  93      37.020  53.390  36.590  1.00  0.00           H
ATOM   1436  NE1 TRP A  93      36.500  53.500  38.690  1.00  0.00           N
ATOM   1437  HE1 TRP A  93      36.210  54.430  38.750  1.00  0.00           H
ATOM   1438  CE2 TRP A  93      36.170  52.570  39.610  1.00  0.00           C
ATOM   1439  CD2 TRP A  93      36.300  51.340  39.050  1.00  0.00           C
ATOM   1440  CE3 TRP A  93      36.090  50.180  39.780  1.00  0.00           C
ATOM   1441  HE3 TRP A  93      36.170  49.230  39.270  1.00  0.00           H
ATOM   1442  CZ3 TRP A  93      35.730  50.200  41.170  1.00  0.00           C
ATOM   1443  HZ3 TRP A  93      35.640  49.210  41.590  1.00  0.00           H
ATOM   1444  CZ2 TRP A  93      35.840  52.710  40.960  1.00  0.00           C
ATOM   1445  HZ2 TRP A  93      35.790  53.720  41.360  1.00  0.00           H
ATOM   1446  CH2 TRP A  93      35.630  51.500  41.730  1.00  0.00           C
ATOM   1447  HH2 TRP A  93      35.540  51.600  42.810  1.00  0.00           H
ATOM   1448  C   TRP A  93      34.760  50.100  35.730  1.00  0.00           C
ATOM   1449  O   TRP A  93      34.780  50.670  34.640  1.00  0.00           O
ATOM   1450  N   LYS A  94      33.640  50.050  36.510  1.00  0.00           N
ATOM   1451  HN  LYS A  94      33.580  49.660  37.420  1.00  0.00           H
ATOM   1452  CA  LYS A  94      32.390  50.560  36.040  1.00  0.00           C
ATOM   1453  HA  LYS A  94      32.310  50.410  34.980  1.00  0.00           H
ATOM   1454  CB  LYS A  94      31.260  49.750  36.730  1.00  0.00           C
ATOM   1455  HB1 LYS A  94      30.300  50.220  36.440  1.00  0.00           H
ATOM   1456  HB2 LYS A  94      31.350  49.830  37.840  1.00  0.00           H
ATOM   1457  CG  LYS A  94      31.190  48.260  36.310  1.00  0.00           C
ATOM   1458  HG1 LYS A  94      32.160  47.750  36.420  1.00  0.00           H
ATOM   1459  HG2 LYS A  94      30.700  48.250  35.310  1.00  0.00           H
ATOM   1460  CD  LYS A  94      30.240  47.500  37.230  1.00  0.00           C
ATOM   1461  HD1 LYS A  94      29.230  47.960  37.130  1.00  0.00           H
ATOM   1462  HD2 LYS A  94      30.440  47.880  38.260  1.00  0.00           H
ATOM   1463  CE  LYS A  94      30.250  46.020  37.060  1.00  0.00           C
ATOM   1464  HE1 LYS A  94      31.270  45.570  37.090  1.00  0.00           H
ATOM   1465  HE2 LYS A  94      29.710  45.830  36.100  1.00  0.00           H
ATOM   1466  NZ  LYS A  94      29.530  45.290  38.110  1.00  0.00           N
ATOM   1467  HZ1 LYS A  94      29.490  44.300  37.810  1.00  0.00           H
ATOM   1468  HZ2 LYS A  94      28.550  45.630  38.260  1.00  0.00           H
ATOM   1469  HZ3 LYS A  94      30.070  45.360  39.000  1.00  0.00           H
ATOM   1470  C   LYS A  94      32.150  52.050  36.120  1.00  0.00           C
ATOM   1471  O   LYS A  94      31.250  52.630  35.500  1.00  0.00           O
ATOM   1472  N   PHE A  95      32.950  52.750  36.940  1.00  0.00           N
ATOM   1473  HN  PHE A  95      33.820  52.370  37.240  1.00  0.00           H
ATOM   1474  CA  PHE A  95      32.710  54.130  37.400  1.00  0.00           C
ATOM   1475  HA  PHE A  95      31.770  54.390  36.940  1.00  0.00           H
ATOM   1476  CB  PHE A  95      32.680  54.320  38.910  1.00  0.00           C
ATOM   1477  HB1 PHE A  95      32.160  55.270  39.140  1.00  0.00           H
ATOM   1478  HB2 PHE A  95      33.650  54.130  39.420  1.00  0.00           H
ATOM   1479  CG  PHE A  95      31.690  53.290  39.400  1.00  0.00           C
ATOM   1480  CD1 PHE A  95      31.950  52.140  40.190  1.00  0.00           C
ATOM   1481  HD1 PHE A  95      32.970  52.000  40.510  1.00  0.00           H
ATOM   1482  CE1 PHE A  95      30.970  51.260  40.670  1.00  0.00           C
ATOM   1483  HE1 PHE A  95      31.270  50.410  41.260  1.00  0.00           H
ATOM   1484  CZ  PHE A  95      29.660  51.450  40.090  1.00  0.00           C
ATOM   1485  HZ  PHE A  95      28.940  50.650  40.210  1.00  0.00           H
ATOM   1486  CD2 PHE A  95      30.360  53.460  38.990  1.00  0.00           C
ATOM   1487  HD2 PHE A  95      30.250  54.340  38.400  1.00  0.00           H
ATOM   1488  CE2 PHE A  95      29.390  52.510  39.230  1.00  0.00           C
ATOM   1489  HE2 PHE A  95      28.360  52.670  38.950  1.00  0.00           H
ATOM   1490  C   PHE A  95      33.760  54.970  36.760  1.00  0.00           C
ATOM   1491  O   PHE A  95      34.650  54.500  36.010  1.00  0.00           O
ATOM   1492  N   GLY A  96      33.590  56.320  36.810  1.00  0.00           N
ATOM   1493  HN  GLY A  96      32.860  56.780  37.300  1.00  0.00           H
ATOM   1494  CA  GLY A  96      34.570  57.180  36.250  1.00  0.00           C
ATOM   1495  HA1 GLY A  96      34.200  58.190  36.220  1.00  0.00           H
ATOM   1496  HA2 GLY A  96      34.790  56.800  35.250  1.00  0.00           H
ATOM   1497  C   GLY A  96      36.000  57.210  36.880  1.00  0.00           C
ATOM   1498  O   GLY A  96      36.290  56.560  37.880  1.00  0.00           O
ATOM   1499  N   ASP A  97      36.890  57.840  36.200  1.00  0.00           N
ATOM   1500  HN  ASP A  97      36.620  58.240  35.330  1.00  0.00           H
ATOM   1501  CA  ASP A  97      38.300  58.030  36.520  1.00  0.00           C
ATOM   1502  HA  ASP A  97      38.820  57.090  36.450  1.00  0.00           H
ATOM   1503  CB  ASP A  97      38.770  59.120  35.500  1.00  0.00           C
ATOM   1504  HB1 ASP A  97      38.020  59.930  35.650  1.00  0.00           H
ATOM   1505  HB2 ASP A  97      38.720  58.760  34.460  1.00  0.00           H
ATOM   1506  CG  ASP A  97      40.170  59.790  35.650  1.00  0.00           C
ATOM   1507  OD1 ASP A  97      40.980  59.450  36.540  1.00  0.00           O
ATOM   1508  OD2 ASP A  97      40.440  60.750  34.880  1.00  0.00           O
ATOM   1509  C   ASP A  97      38.520  58.490  37.970  1.00  0.00           C
ATOM   1510  O   ASP A  97      39.200  57.800  38.720  1.00  0.00           O
ATOM   1511  N   ILE A  98      37.860  59.480  38.460  1.00  0.00           N
ATOM   1512  HN  ILE A  98      37.160  59.960  37.940  1.00  0.00           H
ATOM   1513  CA  ILE A  98      37.940  59.880  39.850  1.00  0.00           C
ATOM   1514  HA  ILE A  98      38.990  60.020  40.080  1.00  0.00           H
ATOM   1515  CB  ILE A  98      37.440  61.350  40.040  1.00  0.00           C
ATOM   1516  HB  ILE A  98      36.520  61.610  39.490  1.00  0.00           H
ATOM   1517  CG2 ILE A  98      37.140  61.570  41.500  1.00  0.00           C
ATOM   1518 HG21 ILE A  98      36.220  61.050  41.850  1.00  0.00           H
ATOM   1519 HG22 ILE A  98      37.140  62.650  41.740  1.00  0.00           H
ATOM   1520 HG23 ILE A  98      37.990  61.150  42.090  1.00  0.00           H
ATOM   1521  CG1 ILE A  98      38.460  62.360  39.480  1.00  0.00           C
ATOM   1522 HG11 ILE A  98      38.550  62.020  38.430  1.00  0.00           H
ATOM   1523 HG12 ILE A  98      39.440  62.250  39.990  1.00  0.00           H
ATOM   1524  CD  ILE A  98      38.060  63.850  39.400  1.00  0.00           C
ATOM   1525  HD1 ILE A  98      39.010  64.250  38.980  1.00  0.00           H
ATOM   1526  HD2 ILE A  98      37.870  64.350  40.380  1.00  0.00           H
ATOM   1527  HD3 ILE A  98      37.090  63.960  38.880  1.00  0.00           H
ATOM   1528  C   ILE A  98      37.510  58.850  40.810  1.00  0.00           C
ATOM   1529  O   ILE A  98      38.280  58.600  41.780  1.00  0.00           O
ATOM   1530  N   PRO A  99      36.370  58.150  40.680  1.00  0.00           N
ATOM   1531  CD  PRO A  99      35.170  58.690  40.050  1.00  0.00           C
ATOM   1532  HD1 PRO A  99      35.220  58.750  38.940  1.00  0.00           H
ATOM   1533  HD2 PRO A  99      34.890  59.680  40.430  1.00  0.00           H
ATOM   1534  CA  PRO A  99      36.050  57.050  41.640  1.00  0.00           C
ATOM   1535  HA  PRO A  99      35.820  57.580  42.550  1.00  0.00           H
ATOM   1536  CB  PRO A  99      34.770  56.430  41.020  1.00  0.00           C
ATOM   1537  HB1 PRO A  99      34.280  55.930  41.880  1.00  0.00           H
ATOM   1538  HB2 PRO A  99      35.120  55.750  40.210  1.00  0.00           H
ATOM   1539  CG  PRO A  99      34.030  57.690  40.460  1.00  0.00           C
ATOM   1540  HG1 PRO A  99      33.380  57.460  39.590  1.00  0.00           H
ATOM   1541  HG2 PRO A  99      33.290  58.250  41.080  1.00  0.00           H
ATOM   1542  C   PRO A  99      37.170  56.000  41.850  1.00  0.00           C
ATOM   1543  O   PRO A  99      37.350  55.620  42.990  1.00  0.00           O
ATOM   1544  N   CYS A 100      37.930  55.680  40.830  1.00  0.00           N
ATOM   1545  HN  CYS A 100      37.770  56.070  39.930  1.00  0.00           H
ATOM   1546  CA  CYS A 100      39.190  54.880  40.980  1.00  0.00           C
ATOM   1547  HA  CYS A 100      39.060  53.910  41.430  1.00  0.00           H
ATOM   1548  CB  CYS A 100      39.790  54.570  39.580  1.00  0.00           C
ATOM   1549  HB1 CYS A 100      40.020  55.590  39.200  1.00  0.00           H
ATOM   1550  HB2 CYS A 100      38.980  54.150  38.950  1.00  0.00           H
ATOM   1551  SG  CYS A 100      41.270  53.410  39.620  1.00  0.00           S
ATOM   1552  C   CYS A 100      40.290  55.620  41.750  1.00  0.00           C
ATOM   1553  O   CYS A 100      40.770  55.090  42.740  1.00  0.00           O
ATOM   1554  N   ARG A 101      40.590  56.850  41.420  1.00  0.00           N
ATOM   1555  HN  ARG A 101      40.210  57.260  40.590  1.00  0.00           H
ATOM   1556  CA  ARG A 101      41.600  57.680  42.070  1.00  0.00           C
ATOM   1557  HA  ARG A 101      42.610  57.300  42.070  1.00  0.00           H
ATOM   1558  CB  ARG A 101      41.860  59.130  41.560  1.00  0.00           C
ATOM   1559  HB1 ARG A 101      42.780  59.490  42.060  1.00  0.00           H
ATOM   1560  HB2 ARG A 101      41.060  59.780  41.980  1.00  0.00           H
ATOM   1561  CG  ARG A 101      41.920  59.300  40.060  1.00  0.00           C
ATOM   1562  HG1 ARG A 101      40.920  59.170  39.610  1.00  0.00           H
ATOM   1563  HG2 ARG A 101      42.520  58.520  39.530  1.00  0.00           H
ATOM   1564  CD  ARG A 101      42.300  60.720  39.780  1.00  0.00           C
ATOM   1565  HD1 ARG A 101      43.380  60.950  39.840  1.00  0.00           H
ATOM   1566  HD2 ARG A 101      41.720  61.330  40.500  1.00  0.00           H
ATOM   1567  NE  ARG A 101      41.800  61.140  38.390  1.00  0.00           N
ATOM   1568  HE  ARG A 101      41.460  60.450  37.740  1.00  0.00           H
ATOM   1569  CZ  ARG A 101      42.070  62.220  37.750  1.00  0.00           C
ATOM   1570  NH1 ARG A 101      42.700  63.250  38.340  1.00  0.00           N
ATOM   1571 HH11 ARG A 101      42.980  63.130  39.290  1.00  0.00           H
ATOM   1572 HH12 ARG A 101      42.960  63.980  37.710  1.00  0.00           H
ATOM   1573  NH2 ARG A 101      41.660  62.550  36.520  1.00  0.00           N
ATOM   1574 HH21 ARG A 101      41.490  63.490  36.270  1.00  0.00           H
ATOM   1575 HH22 ARG A 101      41.110  61.860  36.050  1.00  0.00           H
ATOM   1576  C   ARG A 101      41.250  57.730  43.530  1.00  0.00           C
ATOM   1577  O   ARG A 101      42.130  57.530  44.340  1.00  0.00           O
ATOM   1578  N   LEU A 102      39.980  57.890  43.970  1.00  0.00           N
ATOM   1579  HN  LEU A 102      39.230  57.760  43.320  1.00  0.00           H
ATOM   1580  CA  LEU A 102      39.610  57.970  45.380  1.00  0.00           C
ATOM   1581  HA  LEU A 102      40.220  58.700  45.870  1.00  0.00           H
ATOM   1582  CB  LEU A 102      38.120  58.340  45.460  1.00  0.00           C
ATOM   1583  HB1 LEU A 102      37.620  58.240  46.450  1.00  0.00           H
ATOM   1584  HB2 LEU A 102      37.450  57.840  44.720  1.00  0.00           H
ATOM   1585  CG  LEU A 102      37.860  59.860  45.100  1.00  0.00           C
ATOM   1586  HG  LEU A 102      38.600  60.130  44.330  1.00  0.00           H
ATOM   1587  CD1 LEU A 102      36.430  60.240  44.800  1.00  0.00           C
ATOM   1588 HD11 LEU A 102      35.910  59.470  44.180  1.00  0.00           H
ATOM   1589 HD12 LEU A 102      36.270  61.250  44.370  1.00  0.00           H
ATOM   1590 HD13 LEU A 102      35.750  60.260  45.680  1.00  0.00           H
ATOM   1591  CD2 LEU A 102      38.210  60.870  46.220  1.00  0.00           C
ATOM   1592 HD21 LEU A 102      39.300  60.960  46.370  1.00  0.00           H
ATOM   1593 HD22 LEU A 102      37.710  60.600  47.170  1.00  0.00           H
ATOM   1594 HD23 LEU A 102      37.920  61.890  45.880  1.00  0.00           H
ATOM   1595  C   LEU A 102      39.700  56.630  46.090  1.00  0.00           C
ATOM   1596  O   LEU A 102      40.040  56.650  47.260  1.00  0.00           O
ATOM   1597  N   MET A 103      39.410  55.470  45.490  1.00  0.00           N
ATOM   1598  HN  MET A 103      39.110  55.590  44.540  1.00  0.00           H
ATOM   1599  CA  MET A 103      39.700  54.170  46.020  1.00  0.00           C
ATOM   1600  HA  MET A 103      39.120  53.860  46.860  1.00  0.00           H
ATOM   1601  CB  MET A 103      39.400  53.080  45.020  1.00  0.00           C
ATOM   1602  HB1 MET A 103      40.130  53.140  44.190  1.00  0.00           H
ATOM   1603  HB2 MET A 103      38.370  53.260  44.640  1.00  0.00           H
ATOM   1604  CG  MET A 103      39.220  51.680  45.700  1.00  0.00           C
ATOM   1605  HG1 MET A 103      38.190  51.540  46.080  1.00  0.00           H
ATOM   1606  HG2 MET A 103      39.900  51.610  46.570  1.00  0.00           H
ATOM   1607  SD  MET A 103      39.650  50.290  44.560  1.00  0.00           S
ATOM   1608  CE  MET A 103      38.320  50.630  43.340  1.00  0.00           C
ATOM   1609  HE1 MET A 103      38.570  50.060  42.410  1.00  0.00           H
ATOM   1610  HE2 MET A 103      38.240  51.700  43.090  1.00  0.00           H
ATOM   1611  HE3 MET A 103      37.340  50.320  43.780  1.00  0.00           H
ATOM   1612  C   MET A 103      41.250  53.980  46.360  1.00  0.00           C
ATOM   1613  O   MET A 103      41.670  53.510  47.430  1.00  0.00           O
ATOM   1614  N   LEU A 104      42.030  54.350  45.310  1.00  0.00           N
ATOM   1615  HN  LEU A 104      41.680  54.790  44.490  1.00  0.00           H
ATOM   1616  CA  LEU A 104      43.520  54.270  45.380  1.00  0.00           C
ATOM   1617  HA  LEU A 104      43.830  53.250  45.580  1.00  0.00           H
ATOM   1618  CB  LEU A 104      44.160  54.590  44.010  1.00  0.00           C
ATOM   1619  HB1 LEU A 104      45.260  54.470  44.140  1.00  0.00           H
ATOM   1620  HB2 LEU A 104      43.940  55.640  43.740  1.00  0.00           H
ATOM   1621  CG  LEU A 104      43.720  53.790  42.790  1.00  0.00           C
ATOM   1622  HG  LEU A 104      42.730  54.000  42.320  1.00  0.00           H
ATOM   1623  CD1 LEU A 104      44.720  54.100  41.630  1.00  0.00           C
ATOM   1624 HD11 LEU A 104      44.840  55.210  41.600  1.00  0.00           H
ATOM   1625 HD12 LEU A 104      44.360  53.600  40.710  1.00  0.00           H
ATOM   1626 HD13 LEU A 104      45.770  53.780  41.800  1.00  0.00           H
ATOM   1627  CD2 LEU A 104      43.830  52.250  42.980  1.00  0.00           C
ATOM   1628 HD21 LEU A 104      43.780  51.620  42.070  1.00  0.00           H
ATOM   1629 HD22 LEU A 104      43.140  51.940  43.800  1.00  0.00           H
ATOM   1630 HD23 LEU A 104      44.850  52.100  43.390  1.00  0.00           H
ATOM   1631  C   LEU A 104      44.160  55.100  46.520  1.00  0.00           C
ATOM   1632  O   LEU A 104      45.100  54.660  47.250  1.00  0.00           O
ATOM   1633  N   PHE A 105      43.540  56.270  46.680  1.00  0.00           N
ATOM   1634  HN  PHE A 105      43.120  56.430  45.790  1.00  0.00           H
ATOM   1635  CA  PHE A 105      43.710  57.280  47.720  1.00  0.00           C
ATOM   1636  HA  PHE A 105      44.770  57.500  47.790  1.00  0.00           H
ATOM   1637  CB  PHE A 105      42.980  58.580  47.390  1.00  0.00           C
ATOM   1638  HB1 PHE A 105      41.930  58.290  47.140  1.00  0.00           H
ATOM   1639  HB2 PHE A 105      43.320  59.160  46.500  1.00  0.00           H
ATOM   1640  CG  PHE A 105      42.980  59.530  48.510  1.00  0.00           C
ATOM   1641  CD1 PHE A 105      44.120  60.190  48.940  1.00  0.00           C
ATOM   1642  HD1 PHE A 105      45.060  59.890  48.490  1.00  0.00           H
ATOM   1643  CE1 PHE A 105      44.120  61.160  49.950  1.00  0.00           C
ATOM   1644  HE1 PHE A 105      45.000  61.730  50.180  1.00  0.00           H
ATOM   1645  CZ  PHE A 105      42.840  61.390  50.520  1.00  0.00           C
ATOM   1646  HZ  PHE A 105      42.860  62.070  51.360  1.00  0.00           H
ATOM   1647  CD2 PHE A 105      41.780  59.750  49.160  1.00  0.00           C
ATOM   1648  HD2 PHE A 105      40.860  59.290  48.820  1.00  0.00           H
ATOM   1649  CE2 PHE A 105      41.700  60.770  50.110  1.00  0.00           C
ATOM   1650  HE2 PHE A 105      40.750  61.040  50.540  1.00  0.00           H
ATOM   1651  C   PHE A 105      43.360  56.730  49.140  1.00  0.00           C
ATOM   1652  O   PHE A 105      44.140  56.830  50.100  1.00  0.00           O
ATOM   1653  N   MET A 106      42.180  56.100  49.270  1.00  0.00           N
ATOM   1654  HN  MET A 106      41.590  56.040  48.470  1.00  0.00           H
ATOM   1655  CA  MET A 106      41.730  55.360  50.490  1.00  0.00           C
ATOM   1656  HA  MET A 106      41.910  55.980  51.360  1.00  0.00           H
ATOM   1657  CB  MET A 106      40.220  55.080  50.390  1.00  0.00           C
ATOM   1658  HB1 MET A 106      39.870  54.390  51.180  1.00  0.00           H
ATOM   1659  HB2 MET A 106      39.950  54.610  49.420  1.00  0.00           H
ATOM   1660  CG  MET A 106      39.340  56.390  50.420  1.00  0.00           C
ATOM   1661  HG1 MET A 106      39.560  56.920  49.480  1.00  0.00           H
ATOM   1662  HG2 MET A 106      39.770  56.980  51.260  1.00  0.00           H
ATOM   1663  SD  MET A 106      37.590  56.090  50.650  1.00  0.00           S
ATOM   1664  CE  MET A 106      36.940  57.420  49.560  1.00  0.00           C
ATOM   1665  HE1 MET A 106      37.230  57.370  48.490  1.00  0.00           H
ATOM   1666  HE2 MET A 106      37.400  58.380  49.880  1.00  0.00           H
ATOM   1667  HE3 MET A 106      35.860  57.650  49.660  1.00  0.00           H
ATOM   1668  C   MET A 106      42.500  54.070  50.890  1.00  0.00           C
ATOM   1669  O   MET A 106      42.810  53.910  52.120  1.00  0.00           O
ATOM   1670  N   LEU A 107      42.880  53.260  49.890  1.00  0.00           N
ATOM   1671  HN  LEU A 107      42.570  53.530  48.980  1.00  0.00           H
ATOM   1672  CA  LEU A 107      43.770  52.150  50.050  1.00  0.00           C
ATOM   1673  HA  LEU A 107      43.470  51.500  50.860  1.00  0.00           H
ATOM   1674  CB  LEU A 107      43.740  51.250  48.790  1.00  0.00           C
ATOM   1675  HB1 LEU A 107      44.480  50.440  49.020  1.00  0.00           H
ATOM   1676  HB2 LEU A 107      44.120  51.870  47.940  1.00  0.00           H
ATOM   1677  CG  LEU A 107      42.420  50.540  48.590  1.00  0.00           C
ATOM   1678  HG  LEU A 107      41.670  51.330  48.330  1.00  0.00           H
ATOM   1679  CD1 LEU A 107      42.480  49.770  47.260  1.00  0.00           C
ATOM   1680 HD11 LEU A 107      41.600  49.110  47.110  1.00  0.00           H
ATOM   1681 HD12 LEU A 107      43.490  49.320  47.270  1.00  0.00           H
ATOM   1682 HD13 LEU A 107      42.530  50.580  46.490  1.00  0.00           H
ATOM   1683  CD2 LEU A 107      42.020  49.630  49.790  1.00  0.00           C
ATOM   1684 HD21 LEU A 107      42.780  48.820  49.910  1.00  0.00           H
ATOM   1685 HD22 LEU A 107      41.090  49.190  49.400  1.00  0.00           H
ATOM   1686 HD23 LEU A 107      41.770  50.280  50.650  1.00  0.00           H
ATOM   1687  C   LEU A 107      45.180  52.630  50.450  1.00  0.00           C
ATOM   1688  O   LEU A 107      45.860  52.060  51.270  1.00  0.00           O
ATOM   1689  N   ALA A 108      45.660  53.690  49.840  1.00  0.00           N
ATOM   1690  HN  ALA A 108      45.210  54.020  49.000  1.00  0.00           H
ATOM   1691  CA  ALA A 108      46.930  54.250  50.330  1.00  0.00           C
ATOM   1692  HA  ALA A 108      47.640  53.450  50.460  1.00  0.00           H
ATOM   1693  CB  ALA A 108      47.550  55.280  49.310  1.00  0.00           C
ATOM   1694  HB1 ALA A 108      47.800  54.820  48.330  1.00  0.00           H
ATOM   1695  HB2 ALA A 108      48.610  55.500  49.550  1.00  0.00           H
ATOM   1696  HB3 ALA A 108      46.920  56.190  49.150  1.00  0.00           H
ATOM   1697  C   ALA A 108      46.810  54.910  51.730  1.00  0.00           C
ATOM   1698  O   ALA A 108      47.640  54.620  52.600  1.00  0.00           O
ATOM   1699  N   MET A 109      45.720  55.610  52.060  1.00  0.00           N
ATOM   1700  HN  MET A 109      44.990  55.890  51.450  1.00  0.00           H
ATOM   1701  CA  MET A 109      45.530  56.280  53.330  1.00  0.00           C
ATOM   1702  HA  MET A 109      46.370  56.920  53.530  1.00  0.00           H
ATOM   1703  CB  MET A 109      44.140  57.070  53.340  1.00  0.00           C
ATOM   1704  HB1 MET A 109      43.770  57.210  54.370  1.00  0.00           H
ATOM   1705  HB2 MET A 109      43.350  56.420  52.910  1.00  0.00           H
ATOM   1706  CG  MET A 109      44.200  58.360  52.590  1.00  0.00           C
ATOM   1707  HG1 MET A 109      43.290  58.530  51.980  1.00  0.00           H
ATOM   1708  HG2 MET A 109      45.150  58.360  52.010  1.00  0.00           H
ATOM   1709  SD  MET A 109      44.360  59.830  53.660  1.00  0.00           S
ATOM   1710  CE  MET A 109      42.630  59.920  54.380  1.00  0.00           C
ATOM   1711  HE1 MET A 109      41.860  60.280  53.660  1.00  0.00           H
ATOM   1712  HE2 MET A 109      42.690  60.670  55.200  1.00  0.00           H
ATOM   1713  HE3 MET A 109      42.300  58.950  54.820  1.00  0.00           H
ATOM   1714  C   MET A 109      45.540  55.250  54.510  1.00  0.00           C
ATOM   1715  O   MET A 109      46.160  55.540  55.510  1.00  0.00           O
ATOM   1716  N   ASN A 110      44.830  54.110  54.310  1.00  0.00           N
ATOM   1717  HN  ASN A 110      44.230  54.050  53.510  1.00  0.00           H
ATOM   1718  CA  ASN A 110      45.080  52.880  55.070  1.00  0.00           C
ATOM   1719  HA  ASN A 110      44.650  53.050  56.050  1.00  0.00           H
ATOM   1720  CB  ASN A 110      44.230  51.760  54.390  1.00  0.00           C
ATOM   1721  HB1 ASN A 110      44.490  51.630  53.320  1.00  0.00           H
ATOM   1722  HB2 ASN A 110      43.170  52.030  54.530  1.00  0.00           H
ATOM   1723  CG  ASN A 110      44.380  50.280  54.920  1.00  0.00           C
ATOM   1724  OD1 ASN A 110      45.290  49.530  54.540  1.00  0.00           O
ATOM   1725  ND2 ASN A 110      43.500  49.830  55.830  1.00  0.00           N
ATOM   1726 HD21 ASN A 110      43.770  48.940  56.180  1.00  0.00           H
ATOM   1727 HD22 ASN A 110      42.820  50.430  56.270  1.00  0.00           H
ATOM   1728  C   ASN A 110      46.470  52.510  55.350  1.00  0.00           C
ATOM   1729  O   ASN A 110      46.910  52.580  56.510  1.00  0.00           O
ATOM   1730  N   ARG A 111      47.220  52.090  54.360  1.00  0.00           N
ATOM   1731  HN  ARG A 111      46.870  52.080  53.430  1.00  0.00           H
ATOM   1732  CA  ARG A 111      48.540  51.540  54.380  1.00  0.00           C
ATOM   1733  HA  ARG A 111      48.330  50.600  54.880  1.00  0.00           H
ATOM   1734  CB  ARG A 111      49.030  51.170  52.930  1.00  0.00           C
ATOM   1735  HB1 ARG A 111      50.120  51.000  53.040  1.00  0.00           H
ATOM   1736  HB2 ARG A 111      48.730  52.070  52.350  1.00  0.00           H
ATOM   1737  CG  ARG A 111      48.250  49.910  52.400  1.00  0.00           C
ATOM   1738  HG1 ARG A 111      47.200  50.110  52.130  1.00  0.00           H
ATOM   1739  HG2 ARG A 111      48.260  49.100  53.150  1.00  0.00           H
ATOM   1740  CD  ARG A 111      48.780  49.390  50.970  1.00  0.00           C
ATOM   1741  HD1 ARG A 111      48.210  48.510  50.580  1.00  0.00           H
ATOM   1742  HD2 ARG A 111      49.810  49.010  51.110  1.00  0.00           H
ATOM   1743  NE  ARG A 111      48.730  50.570  50.040  1.00  0.00           N
ATOM   1744  HE  ARG A 111      47.840  50.980  49.830  1.00  0.00           H
ATOM   1745  CZ  ARG A 111      49.830  51.230  49.750  1.00  0.00           C
ATOM   1746  NH1 ARG A 111      51.050  50.900  50.140  1.00  0.00           N
ATOM   1747 HH11 ARG A 111      51.260  50.100  50.720  1.00  0.00           H
ATOM   1748 HH12 ARG A 111      51.760  51.420  49.690  1.00  0.00           H
ATOM   1749  NH2 ARG A 111      49.660  52.270  49.020  1.00  0.00           N
ATOM   1750 HH21 ARG A 111      48.730  52.340  48.650  1.00  0.00           H
ATOM   1751 HH22 ARG A 111      50.450  52.880  48.880  1.00  0.00           H
ATOM   1752  C   ARG A 111      49.530  52.470  55.120  1.00  0.00           C
ATOM   1753  O   ARG A 111      50.290  51.910  55.930  1.00  0.00           O
ATOM   1754  N   GLN A 112      49.490  53.670  54.750  1.00  0.00           N
ATOM   1755  HN  GLN A 112      48.920  53.950  53.970  1.00  0.00           H
ATOM   1756  CA  GLN A 112      50.320  54.770  55.200  1.00  0.00           C
ATOM   1757  HA  GLN A 112      51.360  54.500  55.360  1.00  0.00           H
ATOM   1758  CB  GLN A 112      50.260  55.940  54.140  1.00  0.00           C
ATOM   1759  HB1 GLN A 112      50.720  56.840  54.620  1.00  0.00           H
ATOM   1760  HB2 GLN A 112      49.180  56.220  54.090  1.00  0.00           H
ATOM   1761  CG  GLN A 112      50.980  55.650  52.790  1.00  0.00           C
ATOM   1762  HG1 GLN A 112      51.220  56.610  52.300  1.00  0.00           H
ATOM   1763  HG2 GLN A 112      50.270  55.060  52.160  1.00  0.00           H
ATOM   1764  CD  GLN A 112      52.250  54.840  52.770  1.00  0.00           C
ATOM   1765  OE1 GLN A 112      53.320  55.420  52.660  1.00  0.00           O
ATOM   1766  NE2 GLN A 112      52.240  53.510  52.980  1.00  0.00           N
ATOM   1767 HE21 GLN A 112      53.100  53.020  53.080  1.00  0.00           H
ATOM   1768 HE22 GLN A 112      51.390  52.990  52.820  1.00  0.00           H
ATOM   1769  C   GLN A 112      49.920  55.330  56.590  1.00  0.00           C
ATOM   1770  O   GLN A 112      50.840  55.340  57.390  1.00  0.00           O
ATOM   1771  N   GLY A 113      48.670  55.830  56.790  1.00  0.00           N
ATOM   1772  HN  GLY A 113      47.960  55.520  56.160  1.00  0.00           H
ATOM   1773  CA  GLY A 113      48.280  56.550  57.950  1.00  0.00           C
ATOM   1774  HA1 GLY A 113      47.300  56.990  57.880  1.00  0.00           H
ATOM   1775  HA2 GLY A 113      49.110  57.240  58.000  1.00  0.00           H
ATOM   1776  C   GLY A 113      48.380  55.680  59.120  1.00  0.00           C
ATOM   1777  O   GLY A 113      48.960  56.080  60.060  1.00  0.00           O
ATOM   1778  N   SER A 114      47.920  54.370  59.100  1.00  0.00           N
ATOM   1779  HN  SER A 114      47.520  54.030  58.260  1.00  0.00           H
ATOM   1780  CA  SER A 114      48.070  53.450  60.200  1.00  0.00           C
ATOM   1781  HA  SER A 114      47.600  54.070  60.950  1.00  0.00           H
ATOM   1782  CB  SER A 114      47.320  52.130  60.040  1.00  0.00           C
ATOM   1783  HB1 SER A 114      46.270  52.480  59.910  1.00  0.00           H
ATOM   1784  HB2 SER A 114      47.520  51.460  60.900  1.00  0.00           H
ATOM   1785  OG  SER A 114      47.730  51.500  58.890  1.00  0.00           O
ATOM   1786  HG1 SER A 114      47.360  51.880  58.090  1.00  0.00           H
ATOM   1787  C   SER A 114      49.510  53.300  60.720  1.00  0.00           C
ATOM   1788  O   SER A 114      49.710  53.160  61.960  1.00  0.00           O
ATOM   1789  N   ILE A 115      50.450  53.230  59.810  1.00  0.00           N
ATOM   1790  HN  ILE A 115      50.260  53.410  58.840  1.00  0.00           H
ATOM   1791  CA  ILE A 115      51.810  53.240  60.150  1.00  0.00           C
ATOM   1792  HA  ILE A 115      52.090  52.490  60.880  1.00  0.00           H
ATOM   1793  CB  ILE A 115      52.670  53.030  58.870  1.00  0.00           C
ATOM   1794  HB  ILE A 115      52.510  53.780  58.060  1.00  0.00           H
ATOM   1795  CG2 ILE A 115      54.130  53.150  59.340  1.00  0.00           C
ATOM   1796 HG21 ILE A 115      54.240  52.590  60.290  1.00  0.00           H
ATOM   1797 HG22 ILE A 115      54.320  54.240  59.460  1.00  0.00           H
ATOM   1798 HG23 ILE A 115      54.700  52.740  58.500  1.00  0.00           H
ATOM   1799  CG1 ILE A 115      52.310  51.690  58.260  1.00  0.00           C
ATOM   1800 HG11 ILE A 115      52.790  51.590  57.270  1.00  0.00           H
ATOM   1801 HG12 ILE A 115      51.230  51.660  58.020  1.00  0.00           H
ATOM   1802  CD  ILE A 115      52.670  50.490  59.080  1.00  0.00           C
ATOM   1803  HD1 ILE A 115      51.970  50.390  59.940  1.00  0.00           H
ATOM   1804  HD2 ILE A 115      53.700  50.460  59.460  1.00  0.00           H
ATOM   1805  HD3 ILE A 115      52.630  49.530  58.500  1.00  0.00           H
ATOM   1806  C   ILE A 115      52.180  54.530  60.900  1.00  0.00           C
ATOM   1807  O   ILE A 115      52.830  54.480  61.940  1.00  0.00           O
ATOM   1808  N   ILE A 116      51.810  55.710  60.420  1.00  0.00           N
ATOM   1809  HN  ILE A 116      51.080  55.740  59.750  1.00  0.00           H
ATOM   1810  CA  ILE A 116      52.220  57.030  60.950  1.00  0.00           C
ATOM   1811  HA  ILE A 116      53.300  57.040  60.970  1.00  0.00           H
ATOM   1812  CB  ILE A 116      51.790  58.170  60.050  1.00  0.00           C
ATOM   1813  HB  ILE A 116      50.700  58.060  59.830  1.00  0.00           H
ATOM   1814  CG2 ILE A 116      51.940  59.610  60.550  1.00  0.00           C
ATOM   1815 HG21 ILE A 116      53.030  59.750  60.760  1.00  0.00           H
ATOM   1816 HG22 ILE A 116      51.430  59.760  61.520  1.00  0.00           H
ATOM   1817 HG23 ILE A 116      51.490  60.280  59.800  1.00  0.00           H
ATOM   1818  CG1 ILE A 116      52.610  58.130  58.700  1.00  0.00           C
ATOM   1819 HG11 ILE A 116      52.710  57.090  58.330  1.00  0.00           H
ATOM   1820 HG12 ILE A 116      53.610  58.580  58.910  1.00  0.00           H
ATOM   1821  CD  ILE A 116      52.030  58.910  57.460  1.00  0.00           C
ATOM   1822  HD1 ILE A 116      52.280  58.470  56.480  1.00  0.00           H
ATOM   1823  HD2 ILE A 116      52.300  59.990  57.530  1.00  0.00           H
ATOM   1824  HD3 ILE A 116      50.920  58.890  57.510  1.00  0.00           H
ATOM   1825  C   ILE A 116      51.700  57.360  62.380  1.00  0.00           C
ATOM   1826  O   ILE A 116      52.370  57.850  63.230  1.00  0.00           O
ATOM   1827  N   PHE A 117      50.460  56.890  62.640  1.00  0.00           N
ATOM   1828  HN  PHE A 117      49.990  56.410  61.900  1.00  0.00           H
ATOM   1829  CA  PHE A 117      49.800  56.790  63.890  1.00  0.00           C
ATOM   1830  HA  PHE A 117      50.030  57.750  64.340  1.00  0.00           H
ATOM   1831  CB  PHE A 117      48.300  56.530  63.770  1.00  0.00           C
ATOM   1832  HB1 PHE A 117      48.010  56.130  64.760  1.00  0.00           H
ATOM   1833  HB2 PHE A 117      48.040  55.820  62.950  1.00  0.00           H
ATOM   1834  CG  PHE A 117      47.530  57.750  63.530  1.00  0.00           C
ATOM   1835  CD1 PHE A 117      47.020  58.440  64.610  1.00  0.00           C
ATOM   1836  HD1 PHE A 117      47.190  58.070  65.610  1.00  0.00           H
ATOM   1837  CE1 PHE A 117      46.170  59.560  64.410  1.00  0.00           C
ATOM   1838  HE1 PHE A 117      45.730  60.120  65.220  1.00  0.00           H
ATOM   1839  CZ  PHE A 117      45.890  60.020  63.110  1.00  0.00           C
ATOM   1840  HZ  PHE A 117      45.120  60.770  63.030  1.00  0.00           H
ATOM   1841  CD2 PHE A 117      47.230  58.190  62.270  1.00  0.00           C
ATOM   1842  HD2 PHE A 117      47.850  57.750  61.490  1.00  0.00           H
ATOM   1843  CE2 PHE A 117      46.450  59.310  62.010  1.00  0.00           C
ATOM   1844  HE2 PHE A 117      46.230  59.780  61.070  1.00  0.00           H
ATOM   1845  C   PHE A 117      50.450  55.730  64.720  1.00  0.00           C
ATOM   1846  O   PHE A 117      50.800  56.020  65.890  1.00  0.00           O
ATOM   1847  N   LEU A 118      50.670  54.500  64.270  1.00  0.00           N
ATOM   1848  HN  LEU A 118      50.600  54.330  63.290  1.00  0.00           H
ATOM   1849  CA  LEU A 118      51.260  53.360  65.030  1.00  0.00           C
ATOM   1850  HA  LEU A 118      50.740  53.350  65.980  1.00  0.00           H
ATOM   1851  CB  LEU A 118      51.140  52.090  64.290  1.00  0.00           C
ATOM   1852  HB1 LEU A 118      51.730  52.360  63.390  1.00  0.00           H
ATOM   1853  HB2 LEU A 118      50.110  51.960  63.900  1.00  0.00           H
ATOM   1854  CG  LEU A 118      51.700  50.810  64.990  1.00  0.00           C
ATOM   1855  HG  LEU A 118      52.780  50.910  65.200  1.00  0.00           H
ATOM   1856  CD1 LEU A 118      51.050  50.490  66.380  1.00  0.00           C
ATOM   1857 HD11 LEU A 118      49.950  50.650  66.410  1.00  0.00           H
ATOM   1858 HD12 LEU A 118      51.510  51.200  67.100  1.00  0.00           H
ATOM   1859 HD13 LEU A 118      51.260  49.440  66.670  1.00  0.00           H
ATOM   1860  CD2 LEU A 118      51.600  49.640  64.030  1.00  0.00           C
ATOM   1861 HD21 LEU A 118      52.290  49.860  63.190  1.00  0.00           H
ATOM   1862 HD22 LEU A 118      50.560  49.660  63.650  1.00  0.00           H
ATOM   1863 HD23 LEU A 118      51.790  48.640  64.500  1.00  0.00           H
ATOM   1864  C   LEU A 118      52.690  53.640  65.410  1.00  0.00           C
ATOM   1865  O   LEU A 118      53.120  53.340  66.500  1.00  0.00           O
ATOM   1866  N   THR A 119      53.520  54.270  64.580  1.00  0.00           N
ATOM   1867  HN  THR A 119      53.160  54.300  63.640  1.00  0.00           H
ATOM   1868  CA  THR A 119      54.880  54.630  64.920  1.00  0.00           C
ATOM   1869  HA  THR A 119      55.390  53.730  65.240  1.00  0.00           H
ATOM   1870  CB  THR A 119      55.800  55.160  63.780  1.00  0.00           C
ATOM   1871  HB  THR A 119      55.470  56.120  63.340  1.00  0.00           H
ATOM   1872  OG1 THR A 119      55.940  54.220  62.660  1.00  0.00           O
ATOM   1873  HG1 THR A 119      55.360  54.570  61.970  1.00  0.00           H
ATOM   1874  CG2 THR A 119      57.230  55.460  64.350  1.00  0.00           C
ATOM   1875 HG21 THR A 119      57.640  54.470  64.630  1.00  0.00           H
ATOM   1876 HG22 THR A 119      57.240  56.100  65.260  1.00  0.00           H
ATOM   1877 HG23 THR A 119      57.930  55.910  63.610  1.00  0.00           H
ATOM   1878  C   THR A 119      54.850  55.590  66.130  1.00  0.00           C
ATOM   1879  O   THR A 119      55.530  55.290  67.110  1.00  0.00           O
ATOM   1880  N   VAL A 120      54.050  56.660  66.090  1.00  0.00           N
ATOM   1881  HN  VAL A 120      53.590  56.920  65.250  1.00  0.00           H
ATOM   1882  CA  VAL A 120      53.900  57.600  67.240  1.00  0.00           C
ATOM   1883  HA  VAL A 120      54.900  57.880  67.500  1.00  0.00           H
ATOM   1884  CB  VAL A 120      53.230  58.870  66.840  1.00  0.00           C
ATOM   1885  HB  VAL A 120      52.240  58.720  66.360  1.00  0.00           H
ATOM   1886  CG1 VAL A 120      53.160  59.770  68.060  1.00  0.00           C
ATOM   1887 HG11 VAL A 120      52.360  59.290  68.670  1.00  0.00           H
ATOM   1888 HG12 VAL A 120      52.790  60.760  67.740  1.00  0.00           H
ATOM   1889 HG13 VAL A 120      54.110  59.930  68.610  1.00  0.00           H
ATOM   1890  CG2 VAL A 120      54.050  59.620  65.780  1.00  0.00           C
ATOM   1891 HG21 VAL A 120      53.460  60.510  65.440  1.00  0.00           H
ATOM   1892 HG22 VAL A 120      54.300  59.030  64.860  1.00  0.00           H
ATOM   1893 HG23 VAL A 120      55.010  60.070  66.120  1.00  0.00           H
ATOM   1894  C   VAL A 120      53.390  56.860  68.480  1.00  0.00           C
ATOM   1895  O   VAL A 120      53.860  57.040  69.570  1.00  0.00           O
ATOM   1896  N   VAL A 121      52.360  55.960  68.360  1.00  0.00           N
ATOM   1897  HN  VAL A 121      51.860  55.950  67.500  1.00  0.00           H
ATOM   1898  CA  VAL A 121      51.770  55.230  69.530  1.00  0.00           C
ATOM   1899  HA  VAL A 121      51.620  55.930  70.350  1.00  0.00           H
ATOM   1900  CB  VAL A 121      50.390  54.620  69.110  1.00  0.00           C
ATOM   1901  HB  VAL A 121      50.560  54.030  68.190  1.00  0.00           H
ATOM   1902  CG1 VAL A 121      49.860  53.560  70.090  1.00  0.00           C
ATOM   1903 HG11 VAL A 121      48.800  53.260  69.930  1.00  0.00           H
ATOM   1904 HG12 VAL A 121      50.000  53.960  71.110  1.00  0.00           H
ATOM   1905 HG13 VAL A 121      50.480  52.630  70.010  1.00  0.00           H
ATOM   1906  CG2 VAL A 121      49.410  55.760  68.770  1.00  0.00           C
ATOM   1907 HG21 VAL A 121      49.960  56.480  68.130  1.00  0.00           H
ATOM   1908 HG22 VAL A 121      49.100  56.250  69.730  1.00  0.00           H
ATOM   1909 HG23 VAL A 121      48.540  55.360  68.220  1.00  0.00           H
ATOM   1910  C   VAL A 121      52.810  54.210  70.080  1.00  0.00           C
ATOM   1911  O   VAL A 121      52.840  53.980  71.290  1.00  0.00           O
ATOM   1912  N   ALA A 122      53.710  53.580  69.260  1.00  0.00           N
ATOM   1913  HN  ALA A 122      53.630  53.700  68.260  1.00  0.00           H
ATOM   1914  CA  ALA A 122      54.900  52.830  69.660  1.00  0.00           C
ATOM   1915  HA  ALA A 122      54.580  52.040  70.340  1.00  0.00           H
ATOM   1916  CB  ALA A 122      55.730  52.310  68.490  1.00  0.00           C
ATOM   1917  HB1 ALA A 122      55.030  51.820  67.780  1.00  0.00           H
ATOM   1918  HB2 ALA A 122      56.460  51.510  68.750  1.00  0.00           H
ATOM   1919  HB3 ALA A 122      56.190  53.200  68.030  1.00  0.00           H
ATOM   1920  C   ALA A 122      55.820  53.800  70.430  1.00  0.00           C
ATOM   1921  O   ALA A 122      56.360  53.350  71.420  1.00  0.00           O
ATOM   1922  N   VAL A 123      56.010  55.120  69.950  1.00  0.00           N
ATOM   1923  HN  VAL A 123      55.710  55.410  69.040  1.00  0.00           H
ATOM   1924  CA  VAL A 123      56.950  56.060  70.600  1.00  0.00           C
ATOM   1925  HA  VAL A 123      57.810  55.480  70.870  1.00  0.00           H
ATOM   1926  CB  VAL A 123      57.290  57.230  69.720  1.00  0.00           C
ATOM   1927  HB  VAL A 123      56.420  57.810  69.370  1.00  0.00           H
ATOM   1928  CG1 VAL A 123      58.110  58.230  70.510  1.00  0.00           C
ATOM   1929 HG11 VAL A 123      59.030  57.820  70.980  1.00  0.00           H
ATOM   1930 HG12 VAL A 123      57.430  58.770  71.190  1.00  0.00           H
ATOM   1931 HG13 VAL A 123      58.470  59.060  69.860  1.00  0.00           H
ATOM   1932  CG2 VAL A 123      58.080  56.800  68.540  1.00  0.00           C
ATOM   1933 HG21 VAL A 123      58.500  57.710  68.070  1.00  0.00           H
ATOM   1934 HG22 VAL A 123      57.550  56.160  67.800  1.00  0.00           H
ATOM   1935 HG23 VAL A 123      58.920  56.230  69.000  1.00  0.00           H
ATOM   1936  C   VAL A 123      56.400  56.450  71.900  1.00  0.00           C
ATOM   1937  O   VAL A 123      57.040  56.790  72.900  1.00  0.00           O
ATOM   1938  N   ASP A 124      55.020  56.500  72.040  1.00  0.00           N
ATOM   1939  HN  ASP A 124      54.370  56.510  71.290  1.00  0.00           H
ATOM   1940  CA  ASP A 124      54.400  56.800  73.400  1.00  0.00           C
ATOM   1941  HA  ASP A 124      54.870  57.680  73.800  1.00  0.00           H
ATOM   1942  CB  ASP A 124      52.840  57.070  73.260  1.00  0.00           C
ATOM   1943  HB1 ASP A 124      52.570  56.460  72.370  1.00  0.00           H
ATOM   1944  HB2 ASP A 124      52.510  58.100  73.020  1.00  0.00           H
ATOM   1945  CG  ASP A 124      51.880  56.590  74.380  1.00  0.00           C
ATOM   1946  OD1 ASP A 124      51.170  55.610  74.280  1.00  0.00           O
ATOM   1947  OD2 ASP A 124      52.030  57.210  75.450  1.00  0.00           O
ATOM   1948  C   ASP A 124      54.790  55.740  74.440  1.00  0.00           C
ATOM   1949  O   ASP A 124      55.410  56.080  75.410  1.00  0.00           O
ATOM   1950  N   ARG A 125      54.580  54.430  74.160  1.00  0.00           N
ATOM   1951  HN  ARG A 125      54.130  54.230  73.280  1.00  0.00           H
ATOM   1952  CA  ARG A 125      55.150  53.420  74.980  1.00  0.00           C
ATOM   1953  HA  ARG A 125      54.670  53.480  75.940  1.00  0.00           H
ATOM   1954  CB  ARG A 125      54.650  52.070  74.390  1.00  0.00           C
ATOM   1955  HB1 ARG A 125      55.280  51.220  74.730  1.00  0.00           H
ATOM   1956  HB2 ARG A 125      54.790  52.110  73.290  1.00  0.00           H
ATOM   1957  CG  ARG A 125      53.170  51.710  74.700  1.00  0.00           C
ATOM   1958  HG1 ARG A 125      53.120  51.960  75.780  1.00  0.00           H
ATOM   1959  HG2 ARG A 125      53.040  50.610  74.640  1.00  0.00           H
ATOM   1960  CD  ARG A 125      52.060  52.330  73.930  1.00  0.00           C
ATOM   1961  HD1 ARG A 125      52.150  52.190  72.830  1.00  0.00           H
ATOM   1962  HD2 ARG A 125      52.250  53.400  74.190  1.00  0.00           H
ATOM   1963  NE  ARG A 125      50.770  51.710  74.390  1.00  0.00           N
ATOM   1964  HE  ARG A 125      50.680  50.700  74.360  1.00  0.00           H
ATOM   1965  CZ  ARG A 125      49.860  52.350  75.110  1.00  0.00           C
ATOM   1966  NH1 ARG A 125      49.980  53.620  75.510  1.00  0.00           N
ATOM   1967 HH11 ARG A 125      50.570  54.210  74.960  1.00  0.00           H
ATOM   1968 HH12 ARG A 125      49.150  54.030  75.860  1.00  0.00           H
ATOM   1969  NH2 ARG A 125      48.760  51.720  75.500  1.00  0.00           N
ATOM   1970 HH21 ARG A 125      48.690  50.740  75.280  1.00  0.00           H
ATOM   1971 HH22 ARG A 125      48.150  52.220  76.100  1.00  0.00           H
ATOM   1972  C   ARG A 125      56.710  53.360  75.210  1.00  0.00           C
ATOM   1973  O   ARG A 125      57.110  52.930  76.290  1.00  0.00           O
ATOM   1974  N   TYR A 126      57.580  53.790  74.230  1.00  0.00           N
ATOM   1975  HN  TYR A 126      57.190  53.990  73.340  1.00  0.00           H
ATOM   1976  CA  TYR A 126      59.000  54.000  74.480  1.00  0.00           C
ATOM   1977  HA  TYR A 126      59.310  53.080  74.970  1.00  0.00           H
ATOM   1978  CB  TYR A 126      59.800  54.090  73.140  1.00  0.00           C
ATOM   1979  HB1 TYR A 126      59.250  54.790  72.480  1.00  0.00           H
ATOM   1980  HB2 TYR A 126      59.800  53.080  72.680  1.00  0.00           H
ATOM   1981  CG  TYR A 126      61.140  54.630  73.370  1.00  0.00           C
ATOM   1982  CD1 TYR A 126      62.020  53.980  74.330  1.00  0.00           C
ATOM   1983  HD1 TYR A 126      61.740  52.990  74.630  1.00  0.00           H
ATOM   1984  CE1 TYR A 126      63.230  54.620  74.780  1.00  0.00           C
ATOM   1985  HE1 TYR A 126      63.930  54.240  75.520  1.00  0.00           H
ATOM   1986  CZ  TYR A 126      63.630  55.760  74.250  1.00  0.00           C
ATOM   1987  OH  TYR A 126      64.890  56.370  74.580  1.00  0.00           O
ATOM   1988  HH  TYR A 126      64.850  57.280  74.280  1.00  0.00           H
ATOM   1989  CD2 TYR A 126      61.620  55.810  72.740  1.00  0.00           C
ATOM   1990  HD2 TYR A 126      61.070  56.380  72.010  1.00  0.00           H
ATOM   1991  CE2 TYR A 126      62.790  56.360  73.290  1.00  0.00           C
ATOM   1992  HE2 TYR A 126      63.170  57.310  72.970  1.00  0.00           H
ATOM   1993  C   TYR A 126      59.230  55.060  75.590  1.00  0.00           C
ATOM   1994  O   TYR A 126      59.990  54.850  76.530  1.00  0.00           O
ATOM   1995  N   PHE A 127      58.560  56.230  75.460  1.00  0.00           N
ATOM   1996  HN  PHE A 127      58.020  56.400  74.640  1.00  0.00           H
ATOM   1997  CA  PHE A 127      58.620  57.270  76.510  1.00  0.00           C
ATOM   1998  HA  PHE A 127      59.670  57.350  76.750  1.00  0.00           H
ATOM   1999  CB  PHE A 127      57.940  58.560  76.040  1.00  0.00           C
ATOM   2000  HB1 PHE A 127      57.710  59.210  76.910  1.00  0.00           H
ATOM   2001  HB2 PHE A 127      56.940  58.400  75.590  1.00  0.00           H
ATOM   2002  CG  PHE A 127      58.690  59.400  75.030  1.00  0.00           C
ATOM   2003  CD1 PHE A 127      59.940  59.020  74.580  1.00  0.00           C
ATOM   2004  HD1 PHE A 127      60.570  58.290  75.060  1.00  0.00           H
ATOM   2005  CE1 PHE A 127      60.500  59.820  73.550  1.00  0.00           C
ATOM   2006  HE1 PHE A 127      61.510  59.660  73.190  1.00  0.00           H
ATOM   2007  CZ  PHE A 127      59.730  60.770  72.830  1.00  0.00           C
ATOM   2008  HZ  PHE A 127      60.120  61.140  71.890  1.00  0.00           H
ATOM   2009  CD2 PHE A 127      57.970  60.420  74.430  1.00  0.00           C
ATOM   2010  HD2 PHE A 127      56.980  60.680  74.770  1.00  0.00           H
ATOM   2011  CE2 PHE A 127      58.450  61.110  73.310  1.00  0.00           C
ATOM   2012  HE2 PHE A 127      57.810  61.760  72.710  1.00  0.00           H
ATOM   2013  C   PHE A 127      58.170  56.820  77.900  1.00  0.00           C
ATOM   2014  O   PHE A 127      58.740  57.140  78.950  1.00  0.00           O
ATOM   2015  N   ARG A 128      57.120  56.000  77.990  1.00  0.00           N
ATOM   2016  HN  ARG A 128      56.590  55.850  77.160  1.00  0.00           H
ATOM   2017  CA  ARG A 128      56.690  55.270  79.150  1.00  0.00           C
ATOM   2018  HA  ARG A 128      56.600  56.000  79.950  1.00  0.00           H
ATOM   2019  CB  ARG A 128      55.300  54.630  78.880  1.00  0.00           C
ATOM   2020  HB1 ARG A 128      54.960  54.160  79.830  1.00  0.00           H
ATOM   2021  HB2 ARG A 128      55.470  53.840  78.110  1.00  0.00           H
ATOM   2022  CG  ARG A 128      54.180  55.630  78.510  1.00  0.00           C
ATOM   2023  HG1 ARG A 128      54.500  56.050  77.530  1.00  0.00           H
ATOM   2024  HG2 ARG A 128      54.120  56.360  79.340  1.00  0.00           H
ATOM   2025  CD  ARG A 128      52.870  54.830  78.250  1.00  0.00           C
ATOM   2026  HD1 ARG A 128      52.680  54.180  79.130  1.00  0.00           H
ATOM   2027  HD2 ARG A 128      53.020  54.210  77.340  1.00  0.00           H
ATOM   2028  NE  ARG A 128      51.830  55.720  77.780  1.00  0.00           N
ATOM   2029  HE  ARG A 128      51.780  55.990  76.830  1.00  0.00           H
ATOM   2030  CZ  ARG A 128      51.090  56.460  78.630  1.00  0.00           C
ATOM   2031  NH1 ARG A 128      51.240  56.520  79.930  1.00  0.00           N
ATOM   2032 HH11 ARG A 128      50.600  57.150  80.370  1.00  0.00           H
ATOM   2033 HH12 ARG A 128      51.790  55.840  80.400  1.00  0.00           H
ATOM   2034  NH2 ARG A 128      50.190  57.210  78.030  1.00  0.00           N
ATOM   2035 HH21 ARG A 128      50.090  57.190  77.030  1.00  0.00           H
ATOM   2036 HH22 ARG A 128      49.550  57.740  78.580  1.00  0.00           H
ATOM   2037  C   ARG A 128      57.720  54.290  79.750  1.00  0.00           C
ATOM   2038  O   ARG A 128      57.750  54.080  80.940  1.00  0.00           O
ATOM   2039  N   VAL A 129      58.530  53.610  78.950  1.00  0.00           N
ATOM   2040  HN  VAL A 129      58.380  53.600  77.970  1.00  0.00           H
ATOM   2041  CA  VAL A 129      59.730  52.920  79.470  1.00  0.00           C
ATOM   2042  HA  VAL A 129      59.360  52.200  80.180  1.00  0.00           H
ATOM   2043  CB  VAL A 129      60.510  52.230  78.260  1.00  0.00           C
ATOM   2044  HB  VAL A 129      60.710  52.980  77.470  1.00  0.00           H
ATOM   2045  CG1 VAL A 129      61.850  51.560  78.620  1.00  0.00           C
ATOM   2046 HG11 VAL A 129      62.190  51.060  77.690  1.00  0.00           H
ATOM   2047 HG12 VAL A 129      61.780  50.810  79.440  1.00  0.00           H
ATOM   2048 HG13 VAL A 129      62.560  52.270  79.110  1.00  0.00           H
ATOM   2049  CG2 VAL A 129      59.620  51.150  77.730  1.00  0.00           C
ATOM   2050 HG21 VAL A 129      58.780  51.650  77.210  1.00  0.00           H
ATOM   2051 HG22 VAL A 129      59.190  50.620  78.610  1.00  0.00           H
ATOM   2052 HG23 VAL A 129      60.230  50.490  77.080  1.00  0.00           H
ATOM   2053  C   VAL A 129      60.760  53.920  80.200  1.00  0.00           C
ATOM   2054  O   VAL A 129      61.240  53.670  81.310  1.00  0.00           O
ATOM   2055  N   VAL A 130      61.070  55.070  79.570  1.00  0.00           N
ATOM   2056  HN  VAL A 130      60.580  55.110  78.710  1.00  0.00           H
ATOM   2057  CA  VAL A 130      61.960  56.200  79.990  1.00  0.00           C
ATOM   2058  HA  VAL A 130      62.890  55.740  80.280  1.00  0.00           H
ATOM   2059  CB  VAL A 130      62.060  57.150  78.830  1.00  0.00           C
ATOM   2060  HB  VAL A 130      61.050  57.520  78.530  1.00  0.00           H
ATOM   2061  CG1 VAL A 130      62.900  58.420  79.080  1.00  0.00           C
ATOM   2062 HG11 VAL A 130      63.000  59.010  78.140  1.00  0.00           H
ATOM   2063 HG12 VAL A 130      63.900  58.160  79.490  1.00  0.00           H
ATOM   2064 HG13 VAL A 130      62.420  59.080  79.850  1.00  0.00           H
ATOM   2065  CG2 VAL A 130      62.680  56.350  77.610  1.00  0.00           C
ATOM   2066 HG21 VAL A 130      62.320  56.750  76.640  1.00  0.00           H
ATOM   2067 HG22 VAL A 130      62.440  55.270  77.530  1.00  0.00           H
ATOM   2068 HG23 VAL A 130      63.780  56.510  77.730  1.00  0.00           H
ATOM   2069  C   VAL A 130      61.420  56.910  81.250  1.00  0.00           C
ATOM   2070  O   VAL A 130      62.170  57.160  82.170  1.00  0.00           O
ATOM   2071  N   HSD A 131      60.130  57.110  81.400  1.00  0.00           N
ATOM   2072  HN  HSD A 131      59.460  56.730  80.770  1.00  0.00           H
ATOM   2073  CA  HSD A 131      59.510  57.980  82.340  1.00  0.00           C
ATOM   2074  HA  HSD A 131      59.550  57.430  83.270  1.00  0.00           H
ATOM   2075  CB  HSD A 131      60.220  59.320  82.440  1.00  0.00           C
ATOM   2076  HB1 HSD A 131      60.540  59.680  81.430  1.00  0.00           H
ATOM   2077  HB2 HSD A 131      61.200  59.090  82.940  1.00  0.00           H
ATOM   2078  ND1 HSD A 131      59.500  60.660  84.410  1.00  0.00           N
ATOM   2079  HD1 HSD A 131      59.900  60.030  85.090  1.00  0.00           H
ATOM   2080  CG  HSD A 131      59.600  60.490  83.070  1.00  0.00           C
ATOM   2081  CE1 HSD A 131      59.120  61.980  84.600  1.00  0.00           C
ATOM   2082  HE1 HSD A 131      58.980  62.490  85.550  1.00  0.00           H
ATOM   2083  NE2 HSD A 131      59.020  62.610  83.470  1.00  0.00           N
ATOM   2084  CD2 HSD A 131      59.370  61.720  82.460  1.00  0.00           C
ATOM   2085  HD2 HSD A 131      59.350  61.970  81.400  1.00  0.00           H
ATOM   2086  C   HSD A 131      58.070  58.470  81.900  1.00  0.00           C
ATOM   2087  O   HSD A 131      57.980  59.310  81.020  1.00  0.00           O
ATOM   2088  N   PRO A 132      57.050  58.040  82.500  1.00  0.00           N
ATOM   2089  CD  PRO A 132      57.120  57.400  83.770  1.00  0.00           C
ATOM   2090  HD1 PRO A 132      57.660  57.980  84.550  1.00  0.00           H
ATOM   2091  HD2 PRO A 132      57.560  56.400  83.560  1.00  0.00           H
ATOM   2092  CA  PRO A 132      55.660  58.080  81.990  1.00  0.00           C
ATOM   2093  HA  PRO A 132      55.660  57.790  80.950  1.00  0.00           H
ATOM   2094  CB  PRO A 132      54.950  57.040  82.900  1.00  0.00           C
ATOM   2095  HB1 PRO A 132      55.100  56.070  82.380  1.00  0.00           H
ATOM   2096  HB2 PRO A 132      53.850  57.220  83.000  1.00  0.00           H
ATOM   2097  CG  PRO A 132      55.680  57.140  84.190  1.00  0.00           C
ATOM   2098  HG1 PRO A 132      55.350  57.920  84.910  1.00  0.00           H
ATOM   2099  HG2 PRO A 132      55.560  56.230  84.830  1.00  0.00           H
ATOM   2100  C   PRO A 132      55.040  59.460  82.030  1.00  0.00           C
ATOM   2101  O   PRO A 132      53.840  59.460  82.180  1.00  0.00           O
ATOM   2102  N   HSD A 133      55.730  60.550  82.060  1.00  0.00           N
ATOM   2103  HN  HSD A 133      56.720  60.420  82.040  1.00  0.00           H
ATOM   2104  CA  HSD A 133      55.160  61.870  82.230  1.00  0.00           C
ATOM   2105  HA  HSD A 133      54.110  61.870  81.980  1.00  0.00           H
ATOM   2106  CB  HSD A 133      55.420  62.380  83.720  1.00  0.00           C
ATOM   2107  HB1 HSD A 133      56.490  62.670  83.850  1.00  0.00           H
ATOM   2108  HB2 HSD A 133      55.230  61.560  84.450  1.00  0.00           H
ATOM   2109  ND1 HSD A 133      53.380  63.700  84.640  1.00  0.00           N
ATOM   2110  HD1 HSD A 133      52.730  62.930  84.710  1.00  0.00           H
ATOM   2111  CG  HSD A 133      54.660  63.630  84.190  1.00  0.00           C
ATOM   2112  CE1 HSD A 133      53.120  65.000  84.920  1.00  0.00           C
ATOM   2113  HE1 HSD A 133      52.120  65.420  85.020  1.00  0.00           H
ATOM   2114  NE2 HSD A 133      54.150  65.750  84.600  1.00  0.00           N
ATOM   2115  CD2 HSD A 133      55.140  64.880  84.160  1.00  0.00           C
ATOM   2116  HD2 HSD A 133      56.140  65.120  83.850  1.00  0.00           H
ATOM   2117  C   HSD A 133      55.700  62.820  81.180  1.00  0.00           C
ATOM   2118  O   HSD A 133      55.870  64.030  81.350  1.00  0.00           O
ATOM   2119  N   HSD A 134      56.230  62.320  80.070  1.00  0.00           N
ATOM   2120  HN  HSD A 134      56.390  61.350  79.880  1.00  0.00           H
ATOM   2121  CA  HSD A 134      56.450  63.050  78.840  1.00  0.00           C
ATOM   2122  HA  HSD A 134      56.990  63.950  79.080  1.00  0.00           H
ATOM   2123  CB  HSD A 134      57.330  62.320  77.850  1.00  0.00           C
ATOM   2124  HB1 HSD A 134      57.560  62.980  76.990  1.00  0.00           H
ATOM   2125  HB2 HSD A 134      56.890  61.370  77.500  1.00  0.00           H
ATOM   2126  ND1 HSD A 134      58.990  60.820  78.930  1.00  0.00           N
ATOM   2127  HD1 HSD A 134      58.470  60.040  79.260  1.00  0.00           H
ATOM   2128  CG  HSD A 134      58.660  62.040  78.350  1.00  0.00           C
ATOM   2129  CE1 HSD A 134      60.370  60.750  78.930  1.00  0.00           C
ATOM   2130  HE1 HSD A 134      60.880  59.830  79.230  1.00  0.00           H
ATOM   2131  NE2 HSD A 134      60.880  61.900  78.500  1.00  0.00           N
ATOM   2132  CD2 HSD A 134      59.850  62.660  78.040  1.00  0.00           C
ATOM   2133  HD2 HSD A 134      60.060  63.620  77.590  1.00  0.00           H
ATOM   2134  C   HSD A 134      55.120  63.600  78.270  1.00  0.00           C
ATOM   2135  O   HSD A 134      54.030  62.990  78.460  1.00  0.00           O
ATOM   2136  N   ALA A 135      55.240  64.750  77.610  1.00  0.00           N
ATOM   2137  HN  ALA A 135      56.130  65.190  77.550  1.00  0.00           H
ATOM   2138  CA  ALA A 135      54.140  65.480  77.070  1.00  0.00           C
ATOM   2139  HA  ALA A 135      53.610  65.860  77.930  1.00  0.00           H
ATOM   2140  CB  ALA A 135      54.690  66.680  76.360  1.00  0.00           C
ATOM   2141  HB1 ALA A 135      55.040  67.420  77.110  1.00  0.00           H
ATOM   2142  HB2 ALA A 135      53.930  67.200  75.750  1.00  0.00           H
ATOM   2143  HB3 ALA A 135      55.510  66.490  75.630  1.00  0.00           H
ATOM   2144  C   ALA A 135      53.200  64.740  76.100  1.00  0.00           C
ATOM   2145  O   ALA A 135      52.010  64.840  76.150  1.00  0.00           O
ATOM   2146  N   LEU A 136      53.780  63.790  75.230  1.00  0.00           N
ATOM   2147  HN  LEU A 136      54.750  63.580  75.290  1.00  0.00           H
ATOM   2148  CA  LEU A 136      53.050  62.840  74.360  1.00  0.00           C
ATOM   2149  HA  LEU A 136      52.460  63.430  73.680  1.00  0.00           H
ATOM   2150  CB  LEU A 136      54.100  61.940  73.520  1.00  0.00           C
ATOM   2151  HB1 LEU A 136      54.860  61.500  74.200  1.00  0.00           H
ATOM   2152  HB2 LEU A 136      54.810  62.620  73.000  1.00  0.00           H
ATOM   2153  CG  LEU A 136      53.550  61.000  72.380  1.00  0.00           C
ATOM   2154  HG  LEU A 136      52.670  60.410  72.700  1.00  0.00           H
ATOM   2155  CD1 LEU A 136      52.960  61.890  71.270  1.00  0.00           C
ATOM   2156 HD11 LEU A 136      52.500  62.840  71.630  1.00  0.00           H
ATOM   2157 HD12 LEU A 136      52.370  61.250  70.580  1.00  0.00           H
ATOM   2158 HD13 LEU A 136      53.830  62.210  70.660  1.00  0.00           H
ATOM   2159  CD2 LEU A 136      54.680  60.100  71.900  1.00  0.00           C
ATOM   2160 HD21 LEU A 136      54.980  59.520  72.800  1.00  0.00           H
ATOM   2161 HD22 LEU A 136      55.530  60.600  71.360  1.00  0.00           H
ATOM   2162 HD23 LEU A 136      54.270  59.310  71.240  1.00  0.00           H
ATOM   2163  C   LEU A 136      52.240  61.790  75.170  1.00  0.00           C
ATOM   2164  O   LEU A 136      51.240  61.280  74.730  1.00  0.00           O
ATOM   2165  N   ASN A 137      52.780  61.390  76.360  1.00  0.00           N
ATOM   2166  HN  ASN A 137      53.600  61.790  76.740  1.00  0.00           H
ATOM   2167  CA  ASN A 137      52.090  60.410  77.210  1.00  0.00           C
ATOM   2168  HA  ASN A 137      51.700  59.620  76.590  1.00  0.00           H
ATOM   2169  CB  ASN A 137      53.040  59.820  78.300  1.00  0.00           C
ATOM   2170  HB1 ASN A 137      52.590  59.060  78.970  1.00  0.00           H
ATOM   2171  HB2 ASN A 137      53.330  60.630  79.010  1.00  0.00           H
ATOM   2172  CG  ASN A 137      54.330  59.150  77.810  1.00  0.00           C
ATOM   2173  OD1 ASN A 137      55.430  59.380  78.330  1.00  0.00           O
ATOM   2174  ND2 ASN A 137      54.190  58.360  76.760  1.00  0.00           N
ATOM   2175 HD21 ASN A 137      54.970  57.970  76.250  1.00  0.00           H
ATOM   2176 HD22 ASN A 137      53.290  58.020  76.450  1.00  0.00           H
ATOM   2177  C   ASN A 137      50.960  61.040  77.950  1.00  0.00           C
ATOM   2178  O   ASN A 137      49.900  60.390  78.180  1.00  0.00           O
ATOM   2179  N   LYS A 138      51.040  62.350  78.270  1.00  0.00           N
ATOM   2180  HN  LYS A 138      51.880  62.790  77.980  1.00  0.00           H
ATOM   2181  CA  LYS A 138      50.090  63.000  79.230  1.00  0.00           C
ATOM   2182  HA  LYS A 138      49.500  62.210  79.680  1.00  0.00           H
ATOM   2183  CB  LYS A 138      50.900  63.790  80.350  1.00  0.00           C
ATOM   2184  HB1 LYS A 138      50.160  64.200  81.070  1.00  0.00           H
ATOM   2185  HB2 LYS A 138      51.490  64.600  79.860  1.00  0.00           H
ATOM   2186  CG  LYS A 138      51.780  62.800  81.150  1.00  0.00           C
ATOM   2187  HG1 LYS A 138      52.440  63.500  81.690  1.00  0.00           H
ATOM   2188  HG2 LYS A 138      52.350  62.180  80.420  1.00  0.00           H
ATOM   2189  CD  LYS A 138      50.900  61.870  82.030  1.00  0.00           C
ATOM   2190  HD1 LYS A 138      51.640  61.200  82.520  1.00  0.00           H
ATOM   2191  HD2 LYS A 138      50.270  61.230  81.390  1.00  0.00           H
ATOM   2192  CE  LYS A 138      50.090  62.560  83.070  1.00  0.00           C
ATOM   2193  HE1 LYS A 138      49.290  63.230  82.650  1.00  0.00           H
ATOM   2194  HE2 LYS A 138      50.650  63.270  83.710  1.00  0.00           H
ATOM   2195  NZ  LYS A 138      49.560  61.480  83.920  1.00  0.00           N
ATOM   2196  HZ1 LYS A 138      48.920  60.850  83.400  1.00  0.00           H
ATOM   2197  HZ2 LYS A 138      49.040  61.790  84.770  1.00  0.00           H
ATOM   2198  HZ3 LYS A 138      50.410  60.950  84.220  1.00  0.00           H
ATOM   2199  C   LYS A 138      49.030  63.800  78.520  1.00  0.00           C
ATOM   2200  O   LYS A 138      48.200  64.480  79.120  1.00  0.00           O
ATOM   2201  N   ILE A 139      49.110  63.710  77.230  1.00  0.00           N
ATOM   2202  HN  ILE A 139      49.650  63.000  76.810  1.00  0.00           H
ATOM   2203  CA  ILE A 139      48.490  64.460  76.210  1.00  0.00           C
ATOM   2204  HA  ILE A 139      48.950  65.440  76.210  1.00  0.00           H
ATOM   2205  CB  ILE A 139      48.770  63.900  74.790  1.00  0.00           C
ATOM   2206  HB  ILE A 139      49.880  63.810  74.800  1.00  0.00           H
ATOM   2207  CG2 ILE A 139      48.090  62.500  74.630  1.00  0.00           C
ATOM   2208 HG21 ILE A 139      47.020  62.660  74.380  1.00  0.00           H
ATOM   2209 HG22 ILE A 139      48.240  61.790  75.470  1.00  0.00           H
ATOM   2210 HG23 ILE A 139      48.520  61.960  73.760  1.00  0.00           H
ATOM   2211  CG1 ILE A 139      48.340  64.920  73.690  1.00  0.00           C
ATOM   2212 HG11 ILE A 139      48.520  65.930  74.100  1.00  0.00           H
ATOM   2213 HG12 ILE A 139      47.240  64.880  73.620  1.00  0.00           H
ATOM   2214  CD  ILE A 139      49.060  64.810  72.360  1.00  0.00           C
ATOM   2215  HD1 ILE A 139      49.980  65.410  72.440  1.00  0.00           H
ATOM   2216  HD2 ILE A 139      48.410  65.180  71.530  1.00  0.00           H
ATOM   2217  HD3 ILE A 139      49.260  63.750  72.110  1.00  0.00           H
ATOM   2218  C   ILE A 139      47.030  64.720  76.390  1.00  0.00           C
ATOM   2219  O   ILE A 139      46.270  63.840  76.810  1.00  0.00           O
ATOM   2220  N   SER A 140      46.570  65.980  76.240  1.00  0.00           N
ATOM   2221  HN  SER A 140      47.190  66.750  76.180  1.00  0.00           H
ATOM   2222  CA  SER A 140      45.130  66.270  76.340  1.00  0.00           C
ATOM   2223  HA  SER A 140      44.660  65.750  77.160  1.00  0.00           H
ATOM   2224  CB  SER A 140      44.840  67.840  76.420  1.00  0.00           C
ATOM   2225  HB1 SER A 140      45.190  68.210  77.400  1.00  0.00           H
ATOM   2226  HB2 SER A 140      43.730  67.830  76.480  1.00  0.00           H
ATOM   2227  OG  SER A 140      45.310  68.600  75.310  1.00  0.00           O
ATOM   2228  HG1 SER A 140      46.240  68.680  75.530  1.00  0.00           H
ATOM   2229  C   SER A 140      44.350  65.810  75.140  1.00  0.00           C
ATOM   2230  O   SER A 140      44.960  65.580  74.050  1.00  0.00           O
ATOM   2231  N   ASN A 141      43.040  65.600  75.210  1.00  0.00           N
ATOM   2232  HN  ASN A 141      42.560  65.860  76.050  1.00  0.00           H
ATOM   2233  CA  ASN A 141      42.180  65.120  74.160  1.00  0.00           C
ATOM   2234  HA  ASN A 141      42.580  64.290  73.620  1.00  0.00           H
ATOM   2235  CB  ASN A 141      40.690  64.790  74.670  1.00  0.00           C
ATOM   2236  HB1 ASN A 141      40.040  64.470  73.830  1.00  0.00           H
ATOM   2237  HB2 ASN A 141      40.390  65.770  75.110  1.00  0.00           H
ATOM   2238  CG  ASN A 141      40.730  63.800  75.800  1.00  0.00           C
ATOM   2239  OD1 ASN A 141      41.730  63.170  76.080  1.00  0.00           O
ATOM   2240  ND2 ASN A 141      39.600  63.700  76.470  1.00  0.00           N
ATOM   2241 HD21 ASN A 141      39.510  62.800  76.910  1.00  0.00           H
ATOM   2242 HD22 ASN A 141      38.860  64.340  76.280  1.00  0.00           H
ATOM   2243  C   ASN A 141      42.100  66.230  73.050  1.00  0.00           C
ATOM   2244  O   ASN A 141      42.110  65.860  71.850  1.00  0.00           O
ATOM   2245  N   ARG A 142      42.130  67.570  73.350  1.00  0.00           N
ATOM   2246  HN  ARG A 142      41.870  67.880  74.270  1.00  0.00           H
ATOM   2247  CA  ARG A 142      42.250  68.580  72.310  1.00  0.00           C
ATOM   2248  HA  ARG A 142      41.490  68.370  71.560  1.00  0.00           H
ATOM   2249  CB  ARG A 142      41.980  69.930  72.930  1.00  0.00           C
ATOM   2250  HB1 ARG A 142      42.840  70.230  73.560  1.00  0.00           H
ATOM   2251  HB2 ARG A 142      41.090  70.000  73.580  1.00  0.00           H
ATOM   2252  CG  ARG A 142      41.680  70.940  71.810  1.00  0.00           C
ATOM   2253  HG1 ARG A 142      40.750  70.670  71.260  1.00  0.00           H
ATOM   2254  HG2 ARG A 142      42.540  71.010  71.100  1.00  0.00           H
ATOM   2255  CD  ARG A 142      41.290  72.290  72.450  1.00  0.00           C
ATOM   2256  HD1 ARG A 142      41.340  73.090  71.690  1.00  0.00           H
ATOM   2257  HD2 ARG A 142      42.170  72.490  73.110  1.00  0.00           H
ATOM   2258  NE  ARG A 142      40.090  72.230  73.340  1.00  0.00           N
ATOM   2259  HE  ARG A 142      39.720  71.340  73.600  1.00  0.00           H
ATOM   2260  CZ  ARG A 142      39.210  73.220  73.430  1.00  0.00           C
ATOM   2261  NH1 ARG A 142      39.570  74.420  73.080  1.00  0.00           N
ATOM   2262 HH11 ARG A 142      40.550  74.650  73.050  1.00  0.00           H
ATOM   2263 HH12 ARG A 142      38.930  75.190  73.140  1.00  0.00           H
ATOM   2264  NH2 ARG A 142      38.080  72.960  74.030  1.00  0.00           N
ATOM   2265 HH21 ARG A 142      37.350  73.640  74.100  1.00  0.00           H
ATOM   2266 HH22 ARG A 142      37.980  72.060  74.440  1.00  0.00           H
ATOM   2267  C   ARG A 142      43.500  68.620  71.490  1.00  0.00           C
ATOM   2268  O   ARG A 142      43.570  68.600  70.260  1.00  0.00           O
ATOM   2269  N   THR A 143      44.670  68.640  72.160  1.00  0.00           N
ATOM   2270  HN  THR A 143      44.630  68.980  73.100  1.00  0.00           H
ATOM   2271  CA  THR A 143      46.020  68.420  71.540  1.00  0.00           C
ATOM   2272  HA  THR A 143      46.070  69.030  70.650  1.00  0.00           H
ATOM   2273  CB  THR A 143      47.230  68.780  72.490  1.00  0.00           C
ATOM   2274  HB  THR A 143      47.020  68.100  73.350  1.00  0.00           H
ATOM   2275  OG1 THR A 143      47.310  70.150  72.840  1.00  0.00           O
ATOM   2276  HG1 THR A 143      48.170  70.340  73.220  1.00  0.00           H
ATOM   2277  CG2 THR A 143      48.610  68.430  71.970  1.00  0.00           C
ATOM   2278 HG21 THR A 143      48.820  67.350  71.870  1.00  0.00           H
ATOM   2279 HG22 THR A 143      49.470  68.810  72.580  1.00  0.00           H
ATOM   2280 HG23 THR A 143      48.640  68.920  70.980  1.00  0.00           H
ATOM   2281  C   THR A 143      46.160  66.990  70.850  1.00  0.00           C
ATOM   2282  O   THR A 143      46.730  66.970  69.780  1.00  0.00           O
ATOM   2283  N   ALA A 144      45.590  65.900  71.410  1.00  0.00           N
ATOM   2284  HN  ALA A 144      45.000  65.980  72.210  1.00  0.00           H
ATOM   2285  CA  ALA A 144      45.570  64.630  70.700  1.00  0.00           C
ATOM   2286  HA  ALA A 144      46.550  64.200  70.510  1.00  0.00           H
ATOM   2287  CB  ALA A 144      44.950  63.470  71.510  1.00  0.00           C
ATOM   2288  HB1 ALA A 144      43.910  63.740  71.830  1.00  0.00           H
ATOM   2289  HB2 ALA A 144      45.520  63.370  72.450  1.00  0.00           H
ATOM   2290  HB3 ALA A 144      44.900  62.520  70.950  1.00  0.00           H
ATOM   2291  C   ALA A 144      44.790  64.650  69.390  1.00  0.00           C
ATOM   2292  O   ALA A 144      45.150  64.060  68.400  1.00  0.00           O
ATOM   2293  N   ALA A 145      43.760  65.500  69.330  1.00  0.00           N
ATOM   2294  HN  ALA A 145      43.400  65.890  70.170  1.00  0.00           H
ATOM   2295  CA  ALA A 145      42.950  65.870  68.180  1.00  0.00           C
ATOM   2296  HA  ALA A 145      42.640  64.970  67.690  1.00  0.00           H
ATOM   2297  CB  ALA A 145      41.720  66.570  68.700  1.00  0.00           C
ATOM   2298  HB1 ALA A 145      41.800  67.670  68.570  1.00  0.00           H
ATOM   2299  HB2 ALA A 145      41.370  66.200  69.690  1.00  0.00           H
ATOM   2300  HB3 ALA A 145      40.910  66.360  67.980  1.00  0.00           H
ATOM   2301  C   ALA A 145      43.700  66.710  67.200  1.00  0.00           C
ATOM   2302  O   ALA A 145      43.600  66.520  65.980  1.00  0.00           O
ATOM   2303  N   ILE A 146      44.510  67.630  67.730  1.00  0.00           N
ATOM   2304  HN  ILE A 146      44.510  67.770  68.720  1.00  0.00           H
ATOM   2305  CA  ILE A 146      45.400  68.440  66.890  1.00  0.00           C
ATOM   2306  HA  ILE A 146      44.830  68.850  66.060  1.00  0.00           H
ATOM   2307  CB  ILE A 146      46.030  69.690  67.590  1.00  0.00           C
ATOM   2308  HB  ILE A 146      46.390  69.480  68.610  1.00  0.00           H
ATOM   2309  CG2 ILE A 146      47.190  70.300  66.770  1.00  0.00           C
ATOM   2310 HG21 ILE A 146      47.340  71.320  67.180  1.00  0.00           H
ATOM   2311 HG22 ILE A 146      46.900  70.350  65.690  1.00  0.00           H
ATOM   2312 HG23 ILE A 146      48.120  69.720  66.960  1.00  0.00           H
ATOM   2313  CG1 ILE A 146      44.840  70.700  67.970  1.00  0.00           C
ATOM   2314 HG11 ILE A 146      43.930  70.140  68.250  1.00  0.00           H
ATOM   2315 HG12 ILE A 146      44.630  71.250  67.020  1.00  0.00           H
ATOM   2316  CD  ILE A 146      45.300  71.620  69.060  1.00  0.00           C
ATOM   2317  HD1 ILE A 146      44.510  72.360  69.290  1.00  0.00           H
ATOM   2318  HD2 ILE A 146      46.160  72.210  68.710  1.00  0.00           H
ATOM   2319  HD3 ILE A 146      45.460  71.010  69.980  1.00  0.00           H
ATOM   2320  C   ILE A 146      46.440  67.570  66.280  1.00  0.00           C
ATOM   2321  O   ILE A 146      46.620  67.620  65.040  1.00  0.00           O
ATOM   2322  N   ILE A 147      47.080  66.690  67.090  1.00  0.00           N
ATOM   2323  HN  ILE A 147      46.950  66.610  68.070  1.00  0.00           H
ATOM   2324  CA  ILE A 147      48.150  65.790  66.570  1.00  0.00           C
ATOM   2325  HA  ILE A 147      48.860  66.460  66.120  1.00  0.00           H
ATOM   2326  CB  ILE A 147      48.930  65.030  67.610  1.00  0.00           C
ATOM   2327  HB  ILE A 147      48.260  64.560  68.370  1.00  0.00           H
ATOM   2328  CG2 ILE A 147      49.740  63.880  66.870  1.00  0.00           C
ATOM   2329 HG21 ILE A 147      50.300  63.280  67.620  1.00  0.00           H
ATOM   2330 HG22 ILE A 147      50.420  64.160  66.040  1.00  0.00           H
ATOM   2331 HG23 ILE A 147      48.920  63.210  66.530  1.00  0.00           H
ATOM   2332  CG1 ILE A 147      49.870  66.000  68.410  1.00  0.00           C
ATOM   2333 HG11 ILE A 147      50.320  65.470  69.270  1.00  0.00           H
ATOM   2334 HG12 ILE A 147      49.260  66.810  68.850  1.00  0.00           H
ATOM   2335  CD  ILE A 147      51.020  66.680  67.600  1.00  0.00           C
ATOM   2336  HD1 ILE A 147      51.670  65.900  67.170  1.00  0.00           H
ATOM   2337  HD2 ILE A 147      51.670  67.320  68.230  1.00  0.00           H
ATOM   2338  HD3 ILE A 147      50.690  67.310  66.750  1.00  0.00           H
ATOM   2339  C   ILE A 147      47.530  64.880  65.530  1.00  0.00           C
ATOM   2340  O   ILE A 147      48.050  64.700  64.440  1.00  0.00           O
ATOM   2341  N   SER A 148      46.270  64.380  65.670  1.00  0.00           N
ATOM   2342  HN  SER A 148      45.770  64.400  66.540  1.00  0.00           H
ATOM   2343  CA  SER A 148      45.550  63.570  64.670  1.00  0.00           C
ATOM   2344  HA  SER A 148      46.230  62.750  64.510  1.00  0.00           H
ATOM   2345  CB  SER A 148      44.220  63.070  65.230  1.00  0.00           C
ATOM   2346  HB1 SER A 148      43.760  62.520  64.390  1.00  0.00           H
ATOM   2347  HB2 SER A 148      43.480  63.870  65.450  1.00  0.00           H
ATOM   2348  OG  SER A 148      44.420  62.300  66.440  1.00  0.00           O
ATOM   2349  HG1 SER A 148      44.790  62.850  67.140  1.00  0.00           H
ATOM   2350  C   SER A 148      45.330  64.190  63.360  1.00  0.00           C
ATOM   2351  O   SER A 148      45.510  63.690  62.270  1.00  0.00           O
ATOM   2352  N   CYS A 149      44.870  65.470  63.410  1.00  0.00           N
ATOM   2353  HN  CYS A 149      44.680  66.020  64.210  1.00  0.00           H
ATOM   2354  CA  CYS A 149      44.720  66.290  62.130  1.00  0.00           C
ATOM   2355  HA  CYS A 149      44.110  65.720  61.430  1.00  0.00           H
ATOM   2356  CB  CYS A 149      44.070  67.540  62.460  1.00  0.00           C
ATOM   2357  HB1 CYS A 149      44.140  68.060  61.480  1.00  0.00           H
ATOM   2358  HB2 CYS A 149      44.670  68.110  63.200  1.00  0.00           H
ATOM   2359  SG  CYS A 149      42.410  67.280  63.180  1.00  0.00           S
ATOM   2360  HG1 CYS A 149      42.870  66.650  64.250  1.00  0.00           H
ATOM   2361  C   CYS A 149      46.060  66.470  61.390  1.00  0.00           C
ATOM   2362  O   CYS A 149      46.120  66.370  60.180  1.00  0.00           O
ATOM   2363  N   LEU A 150      47.210  66.680  62.060  1.00  0.00           N
ATOM   2364  HN  LEU A 150      47.200  66.520  63.040  1.00  0.00           H
ATOM   2365  CA  LEU A 150      48.480  66.710  61.400  1.00  0.00           C
ATOM   2366  HA  LEU A 150      48.360  67.410  60.580  1.00  0.00           H
ATOM   2367  CB  LEU A 150      49.600  67.360  62.240  1.00  0.00           C
ATOM   2368  HB1 LEU A 150      50.630  67.450  61.810  1.00  0.00           H
ATOM   2369  HB2 LEU A 150      49.690  66.650  63.100  1.00  0.00           H
ATOM   2370  CG  LEU A 150      49.080  68.690  62.850  1.00  0.00           C
ATOM   2371  HG  LEU A 150      47.970  68.730  62.930  1.00  0.00           H
ATOM   2372  CD1 LEU A 150      49.700  69.070  64.200  1.00  0.00           C
ATOM   2373 HD11 LEU A 150      49.520  68.310  64.990  1.00  0.00           H
ATOM   2374 HD12 LEU A 150      49.300  70.070  64.500  1.00  0.00           H
ATOM   2375 HD13 LEU A 150      50.790  69.230  64.080  1.00  0.00           H
ATOM   2376  CD2 LEU A 150      49.430  69.880  62.000  1.00  0.00           C
ATOM   2377 HD21 LEU A 150      49.110  69.770  60.930  1.00  0.00           H
ATOM   2378 HD22 LEU A 150      50.540  69.890  61.920  1.00  0.00           H
ATOM   2379 HD23 LEU A 150      48.900  70.790  62.370  1.00  0.00           H
ATOM   2380  C   LEU A 150      48.950  65.480  60.710  1.00  0.00           C
ATOM   2381  O   LEU A 150      49.420  65.560  59.550  1.00  0.00           O
ATOM   2382  N   LEU A 151      48.820  64.370  61.440  1.00  0.00           N
ATOM   2383  HN  LEU A 151      48.520  64.440  62.380  1.00  0.00           H
ATOM   2384  CA  LEU A 151      49.030  63.050  60.930  1.00  0.00           C
ATOM   2385  HA  LEU A 151      50.030  62.960  60.570  1.00  0.00           H
ATOM   2386  CB  LEU A 151      49.010  62.010  62.060  1.00  0.00           C
ATOM   2387  HB1 LEU A 151      49.240  61.000  61.630  1.00  0.00           H
ATOM   2388  HB2 LEU A 151      47.980  62.070  62.440  1.00  0.00           H
ATOM   2389  CG  LEU A 151      50.070  62.280  63.180  1.00  0.00           C
ATOM   2390  HG  LEU A 151      49.580  62.990  63.880  1.00  0.00           H
ATOM   2391  CD1 LEU A 151      50.230  61.000  63.960  1.00  0.00           C
ATOM   2392 HD11 LEU A 151      51.150  61.040  64.590  1.00  0.00           H
ATOM   2393 HD12 LEU A 151      50.430  60.160  63.260  1.00  0.00           H
ATOM   2394 HD13 LEU A 151      49.370  60.860  64.650  1.00  0.00           H
ATOM   2395  CD2 LEU A 151      51.440  62.710  62.850  1.00  0.00           C
ATOM   2396 HD21 LEU A 151      52.100  63.110  63.650  1.00  0.00           H
ATOM   2397 HD22 LEU A 151      51.300  63.670  62.310  1.00  0.00           H
ATOM   2398 HD23 LEU A 151      51.980  61.900  62.310  1.00  0.00           H
ATOM   2399  C   LEU A 151      48.170  62.630  59.770  1.00  0.00           C
ATOM   2400  O   LEU A 151      48.640  62.120  58.760  1.00  0.00           O
ATOM   2401  N   TRP A 152      46.900  62.960  59.820  1.00  0.00           N
ATOM   2402  HN  TRP A 152      46.500  63.290  60.680  1.00  0.00           H
ATOM   2403  CA  TRP A 152      45.980  62.900  58.670  1.00  0.00           C
ATOM   2404  HA  TRP A 152      46.050  61.900  58.270  1.00  0.00           H
ATOM   2405  CB  TRP A 152      44.430  63.040  58.920  1.00  0.00           C
ATOM   2406  HB1 TRP A 152      43.860  63.290  58.000  1.00  0.00           H
ATOM   2407  HB2 TRP A 152      44.260  63.870  59.650  1.00  0.00           H
ATOM   2408  CG  TRP A 152      43.760  61.920  59.630  1.00  0.00           C
ATOM   2409  CD1 TRP A 152      43.260  61.930  60.910  1.00  0.00           C
ATOM   2410  HD1 TRP A 152      43.200  62.800  61.530  1.00  0.00           H
ATOM   2411  NE1 TRP A 152      42.720  60.660  61.210  1.00  0.00           N
ATOM   2412  HE1 TRP A 152      42.060  60.440  61.890  1.00  0.00           H
ATOM   2413  CE2 TRP A 152      42.930  59.860  60.090  1.00  0.00           C
ATOM   2414  CD2 TRP A 152      43.620  60.590  59.100  1.00  0.00           C
ATOM   2415  CE3 TRP A 152      44.150  59.890  57.960  1.00  0.00           C
ATOM   2416  HE3 TRP A 152      44.690  60.380  57.180  1.00  0.00           H
ATOM   2417  CZ3 TRP A 152      43.760  58.560  57.790  1.00  0.00           C
ATOM   2418  HZ3 TRP A 152      44.150  57.970  56.970  1.00  0.00           H
ATOM   2419  CZ2 TRP A 152      42.630  58.520  59.970  1.00  0.00           C
ATOM   2420  HZ2 TRP A 152      42.160  58.020  60.790  1.00  0.00           H
ATOM   2421  CH2 TRP A 152      43.040  57.890  58.810  1.00  0.00           C
ATOM   2422  HH2 TRP A 152      42.770  56.850  58.790  1.00  0.00           H
ATOM   2423  C   TRP A 152      46.390  63.790  57.460  1.00  0.00           C
ATOM   2424  O   TRP A 152      46.620  63.250  56.380  1.00  0.00           O
ATOM   2425  N   GLY A 153      46.670  65.070  57.640  1.00  0.00           N
ATOM   2426  HN  GLY A 153      46.440  65.390  58.550  1.00  0.00           H
ATOM   2427  CA  GLY A 153      47.330  65.970  56.670  1.00  0.00           C
ATOM   2428  HA1 GLY A 153      47.610  66.830  57.260  1.00  0.00           H
ATOM   2429  HA2 GLY A 153      46.700  66.330  55.870  1.00  0.00           H
ATOM   2430  C   GLY A 153      48.550  65.410  56.020  1.00  0.00           C
ATOM   2431  O   GLY A 153      48.710  65.600  54.810  1.00  0.00           O
ATOM   2432  N   ILE A 154      49.590  64.840  56.710  1.00  0.00           N
ATOM   2433  HN  ILE A 154      49.580  64.860  57.710  1.00  0.00           H
ATOM   2434  CA  ILE A 154      50.780  64.280  56.050  1.00  0.00           C
ATOM   2435  HA  ILE A 154      50.980  64.920  55.200  1.00  0.00           H
ATOM   2436  CB  ILE A 154      52.010  64.220  56.990  1.00  0.00           C
ATOM   2437  HB  ILE A 154      52.790  63.830  56.310  1.00  0.00           H
ATOM   2438  CG2 ILE A 154      52.190  65.650  57.520  1.00  0.00           C
ATOM   2439 HG21 ILE A 154      53.010  65.690  58.280  1.00  0.00           H
ATOM   2440 HG22 ILE A 154      51.340  66.030  58.120  1.00  0.00           H
ATOM   2441 HG23 ILE A 154      52.530  66.380  56.760  1.00  0.00           H
ATOM   2442  CG1 ILE A 154      51.750  63.270  58.250  1.00  0.00           C
ATOM   2443 HG11 ILE A 154      51.150  62.420  57.880  1.00  0.00           H
ATOM   2444 HG12 ILE A 154      51.160  63.880  58.970  1.00  0.00           H
ATOM   2445  CD  ILE A 154      53.120  62.770  58.740  1.00  0.00           C
ATOM   2446  HD1 ILE A 154      52.850  62.190  59.660  1.00  0.00           H
ATOM   2447  HD2 ILE A 154      53.880  63.580  58.700  1.00  0.00           H
ATOM   2448  HD3 ILE A 154      53.500  61.990  58.040  1.00  0.00           H
ATOM   2449  C   ILE A 154      50.510  63.090  55.360  1.00  0.00           C
ATOM   2450  O   ILE A 154      50.920  62.940  54.210  1.00  0.00           O
ATOM   2451  N   THR A 155      49.580  62.210  55.730  1.00  0.00           N
ATOM   2452  HN  THR A 155      49.240  62.490  56.630  1.00  0.00           H
ATOM   2453  CA  THR A 155      49.060  60.980  55.020  1.00  0.00           C
ATOM   2454  HA  THR A 155      49.890  60.300  54.870  1.00  0.00           H
ATOM   2455  CB  THR A 155      48.050  60.240  55.760  1.00  0.00           C
ATOM   2456  HB  THR A 155      47.150  60.880  55.890  1.00  0.00           H
ATOM   2457  OG1 THR A 155      48.680  59.890  57.000  1.00  0.00           O
ATOM   2458  HG1 THR A 155      48.310  60.600  57.510  1.00  0.00           H
ATOM   2459  CG2 THR A 155      47.530  58.930  55.120  1.00  0.00           C
ATOM   2460 HG21 THR A 155      47.080  59.170  54.120  1.00  0.00           H
ATOM   2461 HG22 THR A 155      46.840  58.280  55.710  1.00  0.00           H
ATOM   2462 HG23 THR A 155      48.380  58.230  55.020  1.00  0.00           H
ATOM   2463  C   THR A 155      48.350  61.490  53.770  1.00  0.00           C
ATOM   2464  O   THR A 155      48.600  60.920  52.690  1.00  0.00           O
ATOM   2465  N   ILE A 156      47.450  62.510  53.860  1.00  0.00           N
ATOM   2466  HN  ILE A 156      47.150  62.910  54.720  1.00  0.00           H
ATOM   2467  CA  ILE A 156      46.920  63.090  52.630  1.00  0.00           C
ATOM   2468  HA  ILE A 156      46.550  62.200  52.130  1.00  0.00           H
ATOM   2469  CB  ILE A 156      45.830  64.200  52.900  1.00  0.00           C
ATOM   2470  HB  ILE A 156      46.280  64.980  53.540  1.00  0.00           H
ATOM   2471  CG2 ILE A 156      45.300  64.720  51.520  1.00  0.00           C
ATOM   2472 HG21 ILE A 156      44.990  63.810  50.940  1.00  0.00           H
ATOM   2473 HG22 ILE A 156      46.160  65.210  51.010  1.00  0.00           H
ATOM   2474 HG23 ILE A 156      44.470  65.430  51.600  1.00  0.00           H
ATOM   2475  CG1 ILE A 156      44.610  63.680  53.650  1.00  0.00           C
ATOM   2476 HG11 ILE A 156      44.980  62.870  54.320  1.00  0.00           H
ATOM   2477 HG12 ILE A 156      44.040  63.140  52.880  1.00  0.00           H
ATOM   2478  CD  ILE A 156      43.840  64.820  54.360  1.00  0.00           C
ATOM   2479  HD1 ILE A 156      44.560  65.540  54.800  1.00  0.00           H
ATOM   2480  HD2 ILE A 156      43.240  64.310  55.150  1.00  0.00           H
ATOM   2481  HD3 ILE A 156      43.080  65.350  53.770  1.00  0.00           H
ATOM   2482  C   ILE A 156      48.030  63.650  51.660  1.00  0.00           C
ATOM   2483  O   ILE A 156      48.020  63.300  50.510  1.00  0.00           O
ATOM   2484  N   GLY A 157      49.010  64.390  52.200  1.00  0.00           N
ATOM   2485  HN  GLY A 157      48.990  64.590  53.180  1.00  0.00           H
ATOM   2486  CA  GLY A 157      50.260  64.860  51.550  1.00  0.00           C
ATOM   2487  HA1 GLY A 157      50.950  65.250  52.300  1.00  0.00           H
ATOM   2488  HA2 GLY A 157      49.990  65.610  50.810  1.00  0.00           H
ATOM   2489  C   GLY A 157      51.150  63.860  50.850  1.00  0.00           C
ATOM   2490  O   GLY A 157      51.800  64.130  49.890  1.00  0.00           O
ATOM   2491  N   LEU A 158      51.260  62.630  51.400  1.00  0.00           N
ATOM   2492  HN  LEU A 158      50.980  62.450  52.340  1.00  0.00           H
ATOM   2493  CA  LEU A 158      52.000  61.480  50.920  1.00  0.00           C
ATOM   2494  HA  LEU A 158      52.870  61.860  50.390  1.00  0.00           H
ATOM   2495  CB  LEU A 158      52.500  60.680  52.180  1.00  0.00           C
ATOM   2496  HB1 LEU A 158      51.600  60.340  52.730  1.00  0.00           H
ATOM   2497  HB2 LEU A 158      53.100  61.400  52.780  1.00  0.00           H
ATOM   2498  CG  LEU A 158      53.390  59.450  51.910  1.00  0.00           C
ATOM   2499  HG  LEU A 158      52.910  58.740  51.200  1.00  0.00           H
ATOM   2500  CD1 LEU A 158      54.780  59.830  51.260  1.00  0.00           C
ATOM   2501 HD11 LEU A 158      55.280  58.860  50.990  1.00  0.00           H
ATOM   2502 HD12 LEU A 158      55.490  60.360  51.920  1.00  0.00           H
ATOM   2503 HD13 LEU A 158      54.640  60.330  50.280  1.00  0.00           H
ATOM   2504  CD2 LEU A 158      53.600  58.710  53.300  1.00  0.00           C
ATOM   2505 HD21 LEU A 158      53.950  59.420  54.080  1.00  0.00           H
ATOM   2506 HD22 LEU A 158      54.220  57.790  53.200  1.00  0.00           H
ATOM   2507 HD23 LEU A 158      52.710  58.250  53.760  1.00  0.00           H
ATOM   2508  C   LEU A 158      51.260  60.640  49.920  1.00  0.00           C
ATOM   2509  O   LEU A 158      51.740  59.700  49.340  1.00  0.00           O
ATOM   2510  N   THR A 159      50.020  61.030  49.700  1.00  0.00           N
ATOM   2511  HN  THR A 159      49.740  61.870  50.120  1.00  0.00           H
ATOM   2512  CA  THR A 159      49.140  60.260  48.830  1.00  0.00           C
ATOM   2513  HA  THR A 159      49.720  59.610  48.180  1.00  0.00           H
ATOM   2514  CB  THR A 159      48.180  59.340  49.600  1.00  0.00           C
ATOM   2515  HB  THR A 159      47.560  58.850  48.840  1.00  0.00           H
ATOM   2516  OG1 THR A 159      47.300  60.090  50.440  1.00  0.00           O
ATOM   2517  HG1 THR A 159      47.860  60.330  51.180  1.00  0.00           H
ATOM   2518  CG2 THR A 159      48.910  58.480  50.660  1.00  0.00           C
ATOM   2519 HG21 THR A 159      48.160  57.910  51.250  1.00  0.00           H
ATOM   2520 HG22 THR A 159      49.640  59.070  51.260  1.00  0.00           H
ATOM   2521 HG23 THR A 159      49.410  57.790  49.950  1.00  0.00           H
ATOM   2522  C   THR A 159      48.250  60.980  47.810  1.00  0.00           C
ATOM   2523  O   THR A 159      47.710  60.330  46.910  1.00  0.00           O
ATOM   2524  N   VAL A 160      48.110  62.310  47.870  1.00  0.00           N
ATOM   2525  HN  VAL A 160      48.640  62.870  48.500  1.00  0.00           H
ATOM   2526  CA  VAL A 160      47.310  63.060  46.970  1.00  0.00           C
ATOM   2527  HA  VAL A 160      46.380  62.510  46.910  1.00  0.00           H
ATOM   2528  CB  VAL A 160      47.120  64.460  47.630  1.00  0.00           C
ATOM   2529  HB  VAL A 160      46.590  64.220  48.570  1.00  0.00           H
ATOM   2530  CG1 VAL A 160      48.410  65.200  47.960  1.00  0.00           C
ATOM   2531 HG11 VAL A 160      48.270  66.240  48.340  1.00  0.00           H
ATOM   2532 HG12 VAL A 160      49.140  65.070  47.140  1.00  0.00           H
ATOM   2533 HG13 VAL A 160      48.960  64.710  48.780  1.00  0.00           H
ATOM   2534  CG2 VAL A 160      46.330  65.400  46.720  1.00  0.00           C
ATOM   2535 HG21 VAL A 160      46.060  66.360  47.200  1.00  0.00           H
ATOM   2536 HG22 VAL A 160      45.350  64.960  46.420  1.00  0.00           H
ATOM   2537 HG23 VAL A 160      46.840  65.590  45.750  1.00  0.00           H
ATOM   2538  C   VAL A 160      47.890  63.110  45.550  1.00  0.00           C
ATOM   2539  O   VAL A 160      47.240  63.540  44.630  1.00  0.00           O
ATOM   2540  N   HSD A 161      49.160  62.650  45.350  1.00  0.00           N
ATOM   2541  HN  HSD A 161      49.750  62.420  46.120  1.00  0.00           H
ATOM   2542  CA  HSD A 161      49.570  62.560  44.020  1.00  0.00           C
ATOM   2543  HA  HSD A 161      49.620  63.510  43.510  1.00  0.00           H
ATOM   2544  CB  HSD A 161      51.090  62.120  44.080  1.00  0.00           C
ATOM   2545  HB1 HSD A 161      51.660  62.900  44.630  1.00  0.00           H
ATOM   2546  HB2 HSD A 161      51.410  62.160  43.020  1.00  0.00           H
ATOM   2547  ND1 HSD A 161      51.610  60.590  46.060  1.00  0.00           N
ATOM   2548  HD1 HSD A 161      51.690  61.300  46.750  1.00  0.00           H
ATOM   2549  CG  HSD A 161      51.180  60.760  44.790  1.00  0.00           C
ATOM   2550  CE1 HSD A 161      51.650  59.200  46.250  1.00  0.00           C
ATOM   2551  HE1 HSD A 161      51.550  58.790  47.260  1.00  0.00           H
ATOM   2552  NE2 HSD A 161      51.270  58.550  45.210  1.00  0.00           N
ATOM   2553  CD2 HSD A 161      50.990  59.540  44.250  1.00  0.00           C
ATOM   2554  HD2 HSD A 161      50.760  59.180  43.260  1.00  0.00           H
ATOM   2555  C   HSD A 161      48.660  61.570  43.220  1.00  0.00           C
ATOM   2556  O   HSD A 161      48.360  61.740  41.990  1.00  0.00           O
ATOM   2557  N   LEU A 162      48.100  60.540  43.900  1.00  0.00           N
ATOM   2558  HN  LEU A 162      48.460  60.280  44.800  1.00  0.00           H
ATOM   2559  CA  LEU A 162      47.160  59.660  43.220  1.00  0.00           C
ATOM   2560  HA  LEU A 162      47.670  59.270  42.350  1.00  0.00           H
ATOM   2561  CB  LEU A 162      46.520  58.560  44.160  1.00  0.00           C
ATOM   2562  HB1 LEU A 162      45.810  57.930  43.580  1.00  0.00           H
ATOM   2563  HB2 LEU A 162      45.890  59.000  44.960  1.00  0.00           H
ATOM   2564  CG  LEU A 162      47.580  57.600  44.660  1.00  0.00           C
ATOM   2565  HG  LEU A 162      48.450  58.120  45.120  1.00  0.00           H
ATOM   2566  CD1 LEU A 162      47.100  56.930  45.950  1.00  0.00           C
ATOM   2567 HD11 LEU A 162      47.890  56.230  46.290  1.00  0.00           H
ATOM   2568 HD12 LEU A 162      46.190  56.390  45.640  1.00  0.00           H
ATOM   2569 HD13 LEU A 162      46.850  57.660  46.750  1.00  0.00           H
ATOM   2570  CD2 LEU A 162      48.040  56.610  43.640  1.00  0.00           C
ATOM   2571 HD21 LEU A 162      48.970  56.170  44.060  1.00  0.00           H
ATOM   2572 HD22 LEU A 162      48.200  56.980  42.610  1.00  0.00           H
ATOM   2573 HD23 LEU A 162      47.360  55.730  43.520  1.00  0.00           H
ATOM   2574  C   LEU A 162      45.920  60.470  42.760  1.00  0.00           C
ATOM   2575  O   LEU A 162      45.440  60.280  41.670  1.00  0.00           O
ATOM   2576  N   LEU A 163      45.410  61.480  43.490  1.00  0.00           N
ATOM   2577  HN  LEU A 163      45.750  61.610  44.420  1.00  0.00           H
ATOM   2578  CA  LEU A 163      44.240  62.300  43.190  1.00  0.00           C
ATOM   2579  HA  LEU A 163      43.420  61.680  42.870  1.00  0.00           H
ATOM   2580  CB  LEU A 163      43.730  63.090  44.450  1.00  0.00           C
ATOM   2581  HB1 LEU A 163      42.960  63.830  44.100  1.00  0.00           H
ATOM   2582  HB2 LEU A 163      44.630  63.690  44.700  1.00  0.00           H
ATOM   2583  CG  LEU A 163      43.150  62.350  45.610  1.00  0.00           C
ATOM   2584  HG  LEU A 163      43.790  61.500  45.920  1.00  0.00           H
ATOM   2585  CD1 LEU A 163      43.010  63.310  46.880  1.00  0.00           C
ATOM   2586 HD11 LEU A 163      44.000  63.540  47.360  1.00  0.00           H
ATOM   2587 HD12 LEU A 163      42.300  62.810  47.590  1.00  0.00           H
ATOM   2588 HD13 LEU A 163      42.580  64.300  46.660  1.00  0.00           H
ATOM   2589  CD2 LEU A 163      41.810  61.860  45.230  1.00  0.00           C
ATOM   2590 HD21 LEU A 163      41.350  61.400  46.150  1.00  0.00           H
ATOM   2591 HD22 LEU A 163      41.860  61.190  44.340  1.00  0.00           H
ATOM   2592 HD23 LEU A 163      41.120  62.690  44.990  1.00  0.00           H
ATOM   2593  C   LEU A 163      44.500  63.180  41.920  1.00  0.00           C
ATOM   2594  O   LEU A 163      43.620  63.410  41.100  1.00  0.00           O
ATOM   2595  N   LYS A 164      45.750  63.680  41.800  1.00  0.00           N
ATOM   2596  HN  LYS A 164      46.390  63.320  42.480  1.00  0.00           H
ATOM   2597  CA  LYS A 164      46.180  64.560  40.760  1.00  0.00           C
ATOM   2598  HA  LYS A 164      45.380  65.270  40.560  1.00  0.00           H
ATOM   2599  CB  LYS A 164      47.490  65.270  41.130  1.00  0.00           C
ATOM   2600  HB1 LYS A 164      47.720  65.830  40.200  1.00  0.00           H
ATOM   2601  HB2 LYS A 164      48.270  64.500  41.310  1.00  0.00           H
ATOM   2602  CG  LYS A 164      47.550  66.270  42.270  1.00  0.00           C
ATOM   2603  HG1 LYS A 164      47.150  65.720  43.150  1.00  0.00           H
ATOM   2604  HG2 LYS A 164      46.890  67.130  42.040  1.00  0.00           H
ATOM   2605  CD  LYS A 164      49.000  66.760  42.560  1.00  0.00           C
ATOM   2606  HD1 LYS A 164      49.640  65.870  42.720  1.00  0.00           H
ATOM   2607  HD2 LYS A 164      48.940  67.450  43.420  1.00  0.00           H
ATOM   2608  CE  LYS A 164      49.760  67.740  41.610  1.00  0.00           C
ATOM   2609  HE1 LYS A 164      50.720  67.930  42.120  1.00  0.00           H
ATOM   2610  HE2 LYS A 164      49.230  68.670  41.330  1.00  0.00           H
ATOM   2611  NZ  LYS A 164      50.180  67.170  40.300  1.00  0.00           N
ATOM   2612  HZ1 LYS A 164      50.570  67.970  39.760  1.00  0.00           H
ATOM   2613  HZ2 LYS A 164      49.340  66.900  39.770  1.00  0.00           H
ATOM   2614  HZ3 LYS A 164      50.830  66.400  40.540  1.00  0.00           H
ATOM   2615  C   LYS A 164      46.430  63.810  39.420  1.00  0.00           C
ATOM   2616  O   LYS A 164      46.650  64.460  38.420  1.00  0.00           O
ATOM   2617  N   LYS A 165      46.400  62.450  39.330  1.00  0.00           N
ATOM   2618  HN  LYS A 165      46.140  61.870  40.100  1.00  0.00           H
ATOM   2619  CA  LYS A 165      46.800  61.740  38.160  1.00  0.00           C
ATOM   2620  HA  LYS A 165      47.250  62.430  37.450  1.00  0.00           H
ATOM   2621  CB  LYS A 165      47.790  60.690  38.540  1.00  0.00           C
ATOM   2622  HB1 LYS A 165      47.330  59.830  39.060  1.00  0.00           H
ATOM   2623  HB2 LYS A 165      48.580  61.210  39.120  1.00  0.00           H
ATOM   2624  CG  LYS A 165      48.480  60.040  37.360  1.00  0.00           C
ATOM   2625  HG1 LYS A 165      47.810  59.390  36.770  1.00  0.00           H
ATOM   2626  HG2 LYS A 165      49.250  59.360  37.800  1.00  0.00           H
ATOM   2627  CD  LYS A 165      49.090  61.030  36.300  1.00  0.00           C
ATOM   2628  HD1 LYS A 165      49.910  61.660  36.710  1.00  0.00           H
ATOM   2629  HD2 LYS A 165      48.340  61.750  35.900  1.00  0.00           H
ATOM   2630  CE  LYS A 165      49.840  60.310  35.200  1.00  0.00           C
ATOM   2631  HE1 LYS A 165      50.310  61.080  34.570  1.00  0.00           H
ATOM   2632  HE2 LYS A 165      49.050  59.680  34.740  1.00  0.00           H
ATOM   2633  NZ  LYS A 165      50.920  59.520  35.670  1.00  0.00           N
ATOM   2634  HZ1 LYS A 165      51.390  58.990  34.900  1.00  0.00           H
ATOM   2635  HZ2 LYS A 165      50.610  58.780  36.310  1.00  0.00           H
ATOM   2636  HZ3 LYS A 165      51.590  60.120  36.180  1.00  0.00           H
ATOM   2637  C   LYS A 165      45.620  61.020  37.450  1.00  0.00           C
ATOM   2638  O   LYS A 165      45.090  60.070  38.030  1.00  0.00           O
ATOM   2639  N   LYS A 166      45.270  61.520  36.260  1.00  0.00           N
ATOM   2640  HN  LYS A 166      45.530  62.470  36.140  1.00  0.00           H
ATOM   2641  CA  LYS A 166      44.400  60.800  35.240  1.00  0.00           C
ATOM   2642  HA  LYS A 166      43.390  61.050  35.510  1.00  0.00           H
ATOM   2643  CB  LYS A 166      44.550  61.580  33.910  1.00  0.00           C
ATOM   2644  HB1 LYS A 166      45.640  61.710  33.770  1.00  0.00           H
ATOM   2645  HB2 LYS A 166      44.070  62.580  33.980  1.00  0.00           H
ATOM   2646  CG  LYS A 166      44.120  60.930  32.590  1.00  0.00           C
ATOM   2647  HG1 LYS A 166      44.650  59.960  32.450  1.00  0.00           H
ATOM   2648  HG2 LYS A 166      44.560  61.570  31.790  1.00  0.00           H
ATOM   2649  CD  LYS A 166      42.630  60.690  32.480  1.00  0.00           C
ATOM   2650  HD1 LYS A 166      42.410  60.080  33.400  1.00  0.00           H
ATOM   2651  HD2 LYS A 166      42.330  60.100  31.590  1.00  0.00           H
ATOM   2652  CE  LYS A 166      41.810  61.960  32.270  1.00  0.00           C
ATOM   2653  HE1 LYS A 166      42.120  62.360  31.280  1.00  0.00           H
ATOM   2654  HE2 LYS A 166      41.950  62.670  33.110  1.00  0.00           H
ATOM   2655  NZ  LYS A 166      40.440  61.610  32.370  1.00  0.00           N
ATOM   2656  HZ1 LYS A 166      40.070  60.890  31.710  1.00  0.00           H
ATOM   2657  HZ2 LYS A 166      39.870  62.450  32.210  1.00  0.00           H
ATOM   2658  HZ3 LYS A 166      40.160  61.320  33.330  1.00  0.00           H
ATOM   2659  C   LYS A 166      44.490  59.280  35.090  1.00  0.00           C
ATOM   2660  O   LYS A 166      45.540  58.790  34.620  1.00  0.00           O
ATOM   2661  N   MET A 167      43.480  58.490  35.450  1.00  0.00           N
ATOM   2662  HN  MET A 167      42.660  58.820  35.930  1.00  0.00           H
ATOM   2663  CA  MET A 167      43.480  57.070  35.040  1.00  0.00           C
ATOM   2664  HA  MET A 167      44.340  56.630  35.560  1.00  0.00           H
ATOM   2665  CB  MET A 167      42.170  56.310  35.540  1.00  0.00           C
ATOM   2666  HB1 MET A 167      42.340  55.250  35.270  1.00  0.00           H
ATOM   2667  HB2 MET A 167      41.280  56.660  34.960  1.00  0.00           H
ATOM   2668  CG  MET A 167      41.970  56.380  37.060  1.00  0.00           C
ATOM   2669  HG1 MET A 167      41.190  55.620  37.300  1.00  0.00           H
ATOM   2670  HG2 MET A 167      41.610  57.370  37.400  1.00  0.00           H
ATOM   2671  SD  MET A 167      43.440  55.800  37.980  1.00  0.00           S
ATOM   2672  CE  MET A 167      44.040  54.230  37.300  1.00  0.00           C
ATOM   2673  HE1 MET A 167      43.210  53.660  36.830  1.00  0.00           H
ATOM   2674  HE2 MET A 167      44.450  53.650  38.160  1.00  0.00           H
ATOM   2675  HE3 MET A 167      44.900  54.410  36.610  1.00  0.00           H
ATOM   2676  C   MET A 167      43.670  56.750  33.550  1.00  0.00           C
ATOM   2677  O   MET A 167      42.960  57.430  32.780  1.00  0.00           O
ATOM   2678  N   PRO A 168      44.530  55.850  33.050  1.00  0.00           N
ATOM   2679  CD  PRO A 168      45.440  55.070  33.870  1.00  0.00           C
ATOM   2680  HD1 PRO A 168      44.810  54.450  34.540  1.00  0.00           H
ATOM   2681  HD2 PRO A 168      46.000  55.850  34.440  1.00  0.00           H
ATOM   2682  CA  PRO A 168      44.820  55.740  31.610  1.00  0.00           C
ATOM   2683  HA  PRO A 168      45.150  56.690  31.230  1.00  0.00           H
ATOM   2684  CB  PRO A 168      46.010  54.720  31.540  1.00  0.00           C
ATOM   2685  HB1 PRO A 168      46.810  55.320  31.050  1.00  0.00           H
ATOM   2686  HB2 PRO A 168      45.820  53.920  30.800  1.00  0.00           H
ATOM   2687  CG  PRO A 168      46.410  54.310  32.950  1.00  0.00           C
ATOM   2688  HG1 PRO A 168      46.400  53.210  33.060  1.00  0.00           H
ATOM   2689  HG2 PRO A 168      47.470  54.650  33.120  1.00  0.00           H
ATOM   2690  C   PRO A 168      43.630  55.330  30.760  1.00  0.00           C
ATOM   2691  O   PRO A 168      42.830  54.450  31.090  1.00  0.00           O
ATOM   2692  N   ILE A 169      43.430  55.960  29.590  1.00  0.00           N
ATOM   2693  HN  ILE A 169      44.230  56.470  29.260  1.00  0.00           H
ATOM   2694  CA  ILE A 169      42.180  55.890  28.760  1.00  0.00           C
ATOM   2695  HA  ILE A 169      41.400  55.900  29.510  1.00  0.00           H
ATOM   2696  CB  ILE A 169      42.070  57.170  27.910  1.00  0.00           C
ATOM   2697  HB  ILE A 169      42.960  57.190  27.230  1.00  0.00           H
ATOM   2698  CG2 ILE A 169      40.770  57.010  27.040  1.00  0.00           C
ATOM   2699 HG21 ILE A 169      40.890  56.230  26.260  1.00  0.00           H
ATOM   2700 HG22 ILE A 169      40.600  57.960  26.490  1.00  0.00           H
ATOM   2701 HG23 ILE A 169      39.930  56.820  27.740  1.00  0.00           H
ATOM   2702  CG1 ILE A 169      42.100  58.550  28.670  1.00  0.00           C
ATOM   2703 HG11 ILE A 169      43.070  58.520  29.210  1.00  0.00           H
ATOM   2704 HG12 ILE A 169      41.200  58.450  29.320  1.00  0.00           H
ATOM   2705  CD  ILE A 169      42.150  59.830  27.800  1.00  0.00           C
ATOM   2706  HD1 ILE A 169      41.250  59.790  27.150  1.00  0.00           H
ATOM   2707  HD2 ILE A 169      43.090  59.800  27.200  1.00  0.00           H
ATOM   2708  HD3 ILE A 169      42.210  60.760  28.410  1.00  0.00           H
ATOM   2709  C   ILE A 169      42.210  54.710  27.910  1.00  0.00           C
ATOM   2710  O   ILE A 169      42.990  54.640  26.970  1.00  0.00           O
ATOM   2711  N   GLN A 170      41.310  53.720  28.110  1.00  0.00           N
ATOM   2712  HN  GLN A 170      40.520  53.790  28.710  1.00  0.00           H
ATOM   2713  CA  GLN A 170      41.380  52.460  27.370  1.00  0.00           C
ATOM   2714  HA  GLN A 170      42.400  52.220  27.100  1.00  0.00           H
ATOM   2715  CB  GLN A 170      40.990  51.290  28.210  1.00  0.00           C
ATOM   2716  HB1 GLN A 170      41.190  50.350  27.650  1.00  0.00           H
ATOM   2717  HB2 GLN A 170      39.920  51.370  28.510  1.00  0.00           H
ATOM   2718  CG  GLN A 170      41.770  50.960  29.500  1.00  0.00           C
ATOM   2719  HG1 GLN A 170      41.170  50.190  30.010  1.00  0.00           H
ATOM   2720  HG2 GLN A 170      41.780  51.870  30.130  1.00  0.00           H
ATOM   2721  CD  GLN A 170      43.220  50.510  29.250  1.00  0.00           C
ATOM   2722  OE1 GLN A 170      43.510  49.330  29.030  1.00  0.00           O
ATOM   2723  NE2 GLN A 170      44.100  51.570  29.260  1.00  0.00           N
ATOM   2724 HE21 GLN A 170      43.740  52.480  29.480  1.00  0.00           H
ATOM   2725 HE22 GLN A 170      45.030  51.450  28.900  1.00  0.00           H
ATOM   2726  C   GLN A 170      40.640  52.550  26.040  1.00  0.00           C
ATOM   2727  O   GLN A 170      39.740  53.320  25.760  1.00  0.00           O
ATOM   2728  N   ASN A 171      41.090  51.730  25.090  1.00  0.00           N
ATOM   2729  HN  ASN A 171      41.890  51.170  25.290  1.00  0.00           H
ATOM   2730  CA  ASN A 171      40.570  51.620  23.760  1.00  0.00           C
ATOM   2731  HA  ASN A 171      40.310  52.620  23.450  1.00  0.00           H
ATOM   2732  CB  ASN A 171      41.680  51.000  22.810  1.00  0.00           C
ATOM   2733  HB1 ASN A 171      41.940  49.950  23.080  1.00  0.00           H
ATOM   2734  HB2 ASN A 171      42.560  51.670  22.790  1.00  0.00           H
ATOM   2735  CG  ASN A 171      41.160  51.000  21.400  1.00  0.00           C
ATOM   2736  OD1 ASN A 171      40.010  51.370  21.090  1.00  0.00           O
ATOM   2737  ND2 ASN A 171      41.980  50.400  20.470  1.00  0.00           N
ATOM   2738 HD21 ASN A 171      41.610  50.240  19.560  1.00  0.00           H
ATOM   2739 HD22 ASN A 171      42.910  50.060  20.630  1.00  0.00           H
ATOM   2740  C   ASN A 171      39.380  50.700  23.860  1.00  0.00           C
ATOM   2741  O   ASN A 171      39.610  49.580  24.200  1.00  0.00           O
ATOM   2742  N   GLY A 172      38.150  51.120  23.650  1.00  0.00           N
ATOM   2743  HN  GLY A 172      38.060  52.080  23.400  1.00  0.00           H
ATOM   2744  CA  GLY A 172      36.850  50.470  23.870  1.00  0.00           C
ATOM   2745  HA1 GLY A 172      36.800  49.550  23.310  1.00  0.00           H
ATOM   2746  HA2 GLY A 172      36.080  51.190  23.690  1.00  0.00           H
ATOM   2747  C   GLY A 172      36.580  50.090  25.310  1.00  0.00           C
ATOM   2748  O   GLY A 172      37.300  50.500  26.200  1.00  0.00           O
ATOM   2749  N   GLY A 173      35.610  49.160  25.470  1.00  0.00           N
ATOM   2750  HN  GLY A 173      35.190  48.810  24.620  1.00  0.00           H
ATOM   2751  CA  GLY A 173      35.240  48.460  26.640  1.00  0.00           C
ATOM   2752  HA1 GLY A 173      36.140  47.960  26.990  1.00  0.00           H
ATOM   2753  HA2 GLY A 173      34.440  47.740  26.430  1.00  0.00           H
ATOM   2754  C   GLY A 173      34.860  49.280  27.830  1.00  0.00           C
ATOM   2755  O   GLY A 173      34.470  50.460  27.750  1.00  0.00           O
ATOM   2756  N   ALA A 174      35.010  48.770  29.030  1.00  0.00           N
ATOM   2757  HN  ALA A 174      35.410  47.860  29.050  1.00  0.00           H
ATOM   2758  CA  ALA A 174      34.800  49.500  30.300  1.00  0.00           C
ATOM   2759  HA  ALA A 174      33.950  50.150  30.160  1.00  0.00           H
ATOM   2760  CB  ALA A 174      34.410  48.560  31.420  1.00  0.00           C
ATOM   2761  HB1 ALA A 174      33.400  48.150  31.230  1.00  0.00           H
ATOM   2762  HB2 ALA A 174      34.160  49.140  32.330  1.00  0.00           H
ATOM   2763  HB3 ALA A 174      35.110  47.740  31.700  1.00  0.00           H
ATOM   2764  C   ALA A 174      36.050  50.310  30.700  1.00  0.00           C
ATOM   2765  O   ALA A 174      37.120  50.120  30.210  1.00  0.00           O
ATOM   2766  N   ASN A 175      35.910  51.340  31.600  1.00  0.00           N
ATOM   2767  HN  ASN A 175      35.100  51.670  32.080  1.00  0.00           H
ATOM   2768  CA  ASN A 175      37.090  51.930  32.160  1.00  0.00           C
ATOM   2769  HA  ASN A 175      37.690  52.380  31.380  1.00  0.00           H
ATOM   2770  CB  ASN A 175      36.720  53.040  33.190  1.00  0.00           C
ATOM   2771  HB1 ASN A 175      37.380  53.090  34.080  1.00  0.00           H
ATOM   2772  HB2 ASN A 175      35.690  52.800  33.540  1.00  0.00           H
ATOM   2773  CG  ASN A 175      36.710  54.440  32.580  1.00  0.00           C
ATOM   2774  OD1 ASN A 175      36.990  54.630  31.430  1.00  0.00           O
ATOM   2775  ND2 ASN A 175      36.390  55.430  33.360  1.00  0.00           N
ATOM   2776 HD21 ASN A 175      36.660  56.330  33.020  1.00  0.00           H
ATOM   2777 HD22 ASN A 175      36.000  55.190  34.260  1.00  0.00           H
ATOM   2778  C   ASN A 175      38.060  51.020  32.850  1.00  0.00           C
ATOM   2779  O   ASN A 175      37.750  49.830  33.120  1.00  0.00           O
ATOM   2780  N   LEU A 176      39.310  51.540  33.160  1.00  0.00           N
ATOM   2781  HN  LEU A 176      39.610  52.430  32.810  1.00  0.00           H
ATOM   2782  CA  LEU A 176      40.270  50.840  33.920  1.00  0.00           C
ATOM   2783  HA  LEU A 176      40.080  49.790  33.820  1.00  0.00           H
ATOM   2784  CB  LEU A 176      41.650  51.110  33.290  1.00  0.00           C
ATOM   2785  HB1 LEU A 176      41.890  52.180  33.540  1.00  0.00           H
ATOM   2786  HB2 LEU A 176      41.590  50.960  32.190  1.00  0.00           H
ATOM   2787  CG  LEU A 176      42.890  50.250  33.770  1.00  0.00           C
ATOM   2788  HG  LEU A 176      42.820  50.260  34.880  1.00  0.00           H
ATOM   2789  CD1 LEU A 176      42.870  48.830  33.130  1.00  0.00           C
ATOM   2790 HD11 LEU A 176      43.740  48.210  33.450  1.00  0.00           H
ATOM   2791 HD12 LEU A 176      43.090  49.010  32.060  1.00  0.00           H
ATOM   2792 HD13 LEU A 176      41.870  48.340  33.160  1.00  0.00           H
ATOM   2793  CD2 LEU A 176      44.090  51.170  33.440  1.00  0.00           C
ATOM   2794 HD21 LEU A 176      44.990  50.630  33.790  1.00  0.00           H
ATOM   2795 HD22 LEU A 176      43.990  52.030  34.140  1.00  0.00           H
ATOM   2796 HD23 LEU A 176      44.260  51.480  32.390  1.00  0.00           H
ATOM   2797  C   LEU A 176      40.340  51.280  35.410  1.00  0.00           C
ATOM   2798  O   LEU A 176      40.180  52.470  35.680  1.00  0.00           O
ATOM   2799  N   CYS A 177      40.660  50.350  36.310  1.00  0.00           N
ATOM   2800  HN  CYS A 177      40.740  49.430  35.940  1.00  0.00           H
ATOM   2801  CA  CYS A 177      41.190  50.720  37.640  1.00  0.00           C
ATOM   2802  HA  CYS A 177      41.780  51.610  37.660  1.00  0.00           H
ATOM   2803  CB  CYS A 177      40.010  50.880  38.710  1.00  0.00           C
ATOM   2804  HB1 CYS A 177      39.460  49.910  38.790  1.00  0.00           H
ATOM   2805  HB2 CYS A 177      39.300  51.640  38.340  1.00  0.00           H
ATOM   2806  SG  CYS A 177      40.540  51.620  40.240  1.00  0.00           S
ATOM   2807  C   CYS A 177      42.170  49.620  38.010  1.00  0.00           C
ATOM   2808  O   CYS A 177      41.940  48.390  38.070  1.00  0.00           O
ATOM   2809  N   SER A 178      43.400  50.160  38.300  1.00  0.00           N
ATOM   2810  HN  SER A 178      43.550  51.130  38.480  1.00  0.00           H
ATOM   2811  CA  SER A 178      44.610  49.340  38.230  1.00  0.00           C
ATOM   2812  HA  SER A 178      44.450  48.410  38.740  1.00  0.00           H
ATOM   2813  CB  SER A 178      45.120  49.110  36.770  1.00  0.00           C
ATOM   2814  HB1 SER A 178      45.320  50.070  36.250  1.00  0.00           H
ATOM   2815  HB2 SER A 178      44.300  48.630  36.180  1.00  0.00           H
ATOM   2816  OG  SER A 178      46.260  48.300  36.740  1.00  0.00           O
ATOM   2817  HG1 SER A 178      46.070  47.510  37.250  1.00  0.00           H
ATOM   2818  C   SER A 178      45.680  50.060  39.040  1.00  0.00           C
ATOM   2819  O   SER A 178      45.810  51.280  38.890  1.00  0.00           O
ATOM   2820  N   SER A 179      46.500  49.320  39.770  1.00  0.00           N
ATOM   2821  HN  SER A 179      46.360  48.330  39.870  1.00  0.00           H
ATOM   2822  CA  SER A 179      47.710  49.870  40.310  1.00  0.00           C
ATOM   2823  HA  SER A 179      48.010  50.680  39.650  1.00  0.00           H
ATOM   2824  CB  SER A 179      47.510  50.420  41.780  1.00  0.00           C
ATOM   2825  HB1 SER A 179      46.760  51.240  41.890  1.00  0.00           H
ATOM   2826  HB2 SER A 179      48.450  50.910  42.110  1.00  0.00           H
ATOM   2827  OG  SER A 179      47.160  49.440  42.730  1.00  0.00           O
ATOM   2828  HG1 SER A 179      46.290  49.110  42.470  1.00  0.00           H
ATOM   2829  C   SER A 179      49.000  48.980  40.370  1.00  0.00           C
ATOM   2830  O   SER A 179      48.930  47.760  40.210  1.00  0.00           O
ATOM   2831  N   PHE A 180      50.140  49.670  40.610  1.00  0.00           N
ATOM   2832  HN  PHE A 180      50.040  50.670  40.630  1.00  0.00           H
ATOM   2833  CA  PHE A 180      51.510  49.180  40.710  1.00  0.00           C
ATOM   2834  HA  PHE A 180      52.020  50.090  40.440  1.00  0.00           H
ATOM   2835  CB  PHE A 180      51.840  48.790  42.140  1.00  0.00           C
ATOM   2836  HB1 PHE A 180      52.940  48.700  42.110  1.00  0.00           H
ATOM   2837  HB2 PHE A 180      51.520  47.770  42.420  1.00  0.00           H
ATOM   2838  CG  PHE A 180      51.430  49.760  43.260  1.00  0.00           C
ATOM   2839  CD1 PHE A 180      50.400  49.430  44.150  1.00  0.00           C
ATOM   2840  HD1 PHE A 180      49.980  48.440  44.010  1.00  0.00           H
ATOM   2841  CE1 PHE A 180      50.070  50.260  45.220  1.00  0.00           C
ATOM   2842  HE1 PHE A 180      49.320  49.920  45.920  1.00  0.00           H
ATOM   2843  CZ  PHE A 180      50.640  51.560  45.320  1.00  0.00           C
ATOM   2844  HZ  PHE A 180      50.430  52.200  46.160  1.00  0.00           H
ATOM   2845  CD2 PHE A 180      52.050  50.980  43.440  1.00  0.00           C
ATOM   2846  HD2 PHE A 180      52.820  51.260  42.740  1.00  0.00           H
ATOM   2847  CE2 PHE A 180      51.640  51.850  44.430  1.00  0.00           C
ATOM   2848  HE2 PHE A 180      52.270  52.720  44.540  1.00  0.00           H
ATOM   2849  C   PHE A 180      51.940  48.110  39.700  1.00  0.00           C
ATOM   2850  O   PHE A 180      52.430  47.050  40.040  1.00  0.00           O
ATOM   2851  N   SER A 181      51.660  48.370  38.390  1.00  0.00           N
ATOM   2852  HN  SER A 181      50.900  48.980  38.170  1.00  0.00           H
ATOM   2853  CA  SER A 181      52.170  47.490  37.290  1.00  0.00           C
ATOM   2854  HA  SER A 181      52.020  46.460  37.580  1.00  0.00           H
ATOM   2855  CB  SER A 181      51.400  47.790  36.010  1.00  0.00           C
ATOM   2856  HB1 SER A 181      51.860  47.160  35.210  1.00  0.00           H
ATOM   2857  HB2 SER A 181      51.560  48.840  35.680  1.00  0.00           H
ATOM   2858  OG  SER A 181      50.030  47.490  36.170  1.00  0.00           O
ATOM   2859  HG1 SER A 181      50.030  46.540  36.200  1.00  0.00           H
ATOM   2860  C   SER A 181      53.610  47.740  36.980  1.00  0.00           C
ATOM   2861  O   SER A 181      54.050  48.850  36.670  1.00  0.00           O
ATOM   2862  N   ILE A 182      54.490  46.800  37.100  1.00  0.00           N
ATOM   2863  HN  ILE A 182      54.040  45.940  37.330  1.00  0.00           H
ATOM   2864  CA  ILE A 182      55.890  46.990  37.030  1.00  0.00           C
ATOM   2865  HA  ILE A 182      56.090  47.690  37.830  1.00  0.00           H
ATOM   2866  CB  ILE A 182      56.770  45.790  37.530  1.00  0.00           C
ATOM   2867  HB  ILE A 182      56.530  44.890  36.930  1.00  0.00           H
ATOM   2868  CG2 ILE A 182      58.260  46.170  37.400  1.00  0.00           C
ATOM   2869 HG21 ILE A 182      58.930  45.570  38.060  1.00  0.00           H
ATOM   2870 HG22 ILE A 182      58.320  47.190  37.800  1.00  0.00           H
ATOM   2871 HG23 ILE A 182      58.680  46.140  36.370  1.00  0.00           H
ATOM   2872  CG1 ILE A 182      56.480  45.520  39.010  1.00  0.00           C
ATOM   2873 HG11 ILE A 182      55.400  45.390  39.200  1.00  0.00           H
ATOM   2874 HG12 ILE A 182      56.700  46.370  39.700  1.00  0.00           H
ATOM   2875  CD  ILE A 182      57.100  44.260  39.530  1.00  0.00           C
ATOM   2876  HD1 ILE A 182      58.180  44.230  39.320  1.00  0.00           H
ATOM   2877  HD2 ILE A 182      56.710  43.420  38.920  1.00  0.00           H
ATOM   2878  HD3 ILE A 182      56.810  44.140  40.600  1.00  0.00           H
ATOM   2879  C   ILE A 182      56.540  47.420  35.650  1.00  0.00           C
ATOM   2880  O   ILE A 182      56.520  46.770  34.590  1.00  0.00           O
ATOM   2881  N   CYS A 183      57.010  48.630  35.740  1.00  0.00           N
ATOM   2882  HN  CYS A 183      56.910  49.190  36.560  1.00  0.00           H
ATOM   2883  CA  CYS A 183      57.610  49.410  34.650  1.00  0.00           C
ATOM   2884  HA  CYS A 183      57.330  48.970  33.710  1.00  0.00           H
ATOM   2885  CB  CYS A 183      57.190  50.890  34.670  1.00  0.00           C
ATOM   2886  HB1 CYS A 183      57.530  51.500  33.820  1.00  0.00           H
ATOM   2887  HB2 CYS A 183      57.510  51.300  35.660  1.00  0.00           H
ATOM   2888  SG  CYS A 183      55.470  51.200  34.690  1.00  0.00           S
ATOM   2889  C   CYS A 183      59.110  49.360  34.760  1.00  0.00           C
ATOM   2890  O   CYS A 183      59.680  48.930  35.770  1.00  0.00           O
ATOM   2891  N   HSD A 184      59.760  49.700  33.700  1.00  0.00           N
ATOM   2892  HN  HSD A 184      59.310  50.180  32.940  1.00  0.00           H
ATOM   2893  CA  HSD A 184      61.160  49.460  33.520  1.00  0.00           C
ATOM   2894  HA  HSD A 184      61.480  48.720  34.240  1.00  0.00           H
ATOM   2895  CB  HSD A 184      61.500  48.820  32.040  1.00  0.00           C
ATOM   2896  HB1 HSD A 184      61.340  49.660  31.320  1.00  0.00           H
ATOM   2897  HB2 HSD A 184      60.850  47.950  31.830  1.00  0.00           H
ATOM   2898  ND1 HSD A 184      63.510  47.140  32.230  1.00  0.00           N
ATOM   2899  HD1 HSD A 184      63.020  46.370  32.630  1.00  0.00           H
ATOM   2900  CG  HSD A 184      62.980  48.380  31.840  1.00  0.00           C
ATOM   2901  CE1 HSD A 184      64.750  47.070  31.740  1.00  0.00           C
ATOM   2902  HE1 HSD A 184      65.400  46.240  31.940  1.00  0.00           H
ATOM   2903  NE2 HSD A 184      65.020  48.150  30.970  1.00  0.00           N
ATOM   2904  CD2 HSD A 184      63.890  48.940  31.030  1.00  0.00           C
ATOM   2905  HD2 HSD A 184      63.760  49.910  30.560  1.00  0.00           H
ATOM   2906  C   HSD A 184      62.010  50.800  33.660  1.00  0.00           C
ATOM   2907  O   HSD A 184      62.970  51.040  32.960  1.00  0.00           O
ATOM   2908  N   THR A 185      61.560  51.790  34.460  1.00  0.00           N
ATOM   2909  HN  THR A 185      60.650  51.680  34.850  1.00  0.00           H
ATOM   2910  CA  THR A 185      62.270  53.070  34.480  1.00  0.00           C
ATOM   2911  HA  THR A 185      63.300  52.930  34.170  1.00  0.00           H
ATOM   2912  CB  THR A 185      61.620  54.200  33.670  1.00  0.00           C
ATOM   2913  HB  THR A 185      61.900  53.880  32.640  1.00  0.00           H
ATOM   2914  OG1 THR A 185      62.050  55.490  34.110  1.00  0.00           O
ATOM   2915  HG1 THR A 185      63.010  55.520  34.140  1.00  0.00           H
ATOM   2916  CG2 THR A 185      60.090  54.150  33.770  1.00  0.00           C
ATOM   2917 HG21 THR A 185      59.710  54.130  34.820  1.00  0.00           H
ATOM   2918 HG22 THR A 185      59.840  53.210  33.230  1.00  0.00           H
ATOM   2919 HG23 THR A 185      59.600  55.040  33.320  1.00  0.00           H
ATOM   2920  C   THR A 185      62.640  53.360  35.920  1.00  0.00           C
ATOM   2921  O   THR A 185      61.810  53.160  36.840  1.00  0.00           O
ATOM   2922  N   PHE A 186      63.900  53.730  36.290  1.00  0.00           N
ATOM   2923  HN  PHE A 186      64.580  53.720  35.560  1.00  0.00           H
ATOM   2924  CA  PHE A 186      64.280  54.240  37.620  1.00  0.00           C
ATOM   2925  HA  PHE A 186      64.020  53.480  38.330  1.00  0.00           H
ATOM   2926  CB  PHE A 186      65.800  54.510  37.790  1.00  0.00           C
ATOM   2927  HB1 PHE A 186      66.060  55.030  38.730  1.00  0.00           H
ATOM   2928  HB2 PHE A 186      66.320  55.100  37.010  1.00  0.00           H
ATOM   2929  CG  PHE A 186      66.540  53.190  37.840  1.00  0.00           C
ATOM   2930  CD1 PHE A 186      66.330  52.460  39.050  1.00  0.00           C
ATOM   2931  HD1 PHE A 186      65.720  52.890  39.840  1.00  0.00           H
ATOM   2932  CE1 PHE A 186      67.100  51.320  39.300  1.00  0.00           C
ATOM   2933  HE1 PHE A 186      67.010  50.770  40.210  1.00  0.00           H
ATOM   2934  CZ  PHE A 186      68.010  50.840  38.360  1.00  0.00           C
ATOM   2935  HZ  PHE A 186      68.530  49.920  38.570  1.00  0.00           H
ATOM   2936  CD2 PHE A 186      67.640  52.730  37.030  1.00  0.00           C
ATOM   2937  HD2 PHE A 186      67.840  53.180  36.060  1.00  0.00           H
ATOM   2938  CE2 PHE A 186      68.350  51.580  37.240  1.00  0.00           C
ATOM   2939  HE2 PHE A 186      69.110  51.140  36.600  1.00  0.00           H
ATOM   2940  C   PHE A 186      63.610  55.570  38.010  1.00  0.00           C
ATOM   2941  O   PHE A 186      63.750  56.620  37.380  1.00  0.00           O
ATOM   2942  N   GLN A 187      62.770  55.580  39.050  1.00  0.00           N
ATOM   2943  HN  GLN A 187      62.630  54.700  39.490  1.00  0.00           H
ATOM   2944  CA  GLN A 187      61.820  56.650  39.330  1.00  0.00           C
ATOM   2945  HA  GLN A 187      61.940  57.540  38.730  1.00  0.00           H
ATOM   2946  CB  GLN A 187      60.440  55.940  38.950  1.00  0.00           C
ATOM   2947  HB1 GLN A 187      59.640  56.490  39.480  1.00  0.00           H
ATOM   2948  HB2 GLN A 187      60.370  54.930  39.410  1.00  0.00           H
ATOM   2949  CG  GLN A 187      60.040  55.890  37.430  1.00  0.00           C
ATOM   2950  HG1 GLN A 187      58.970  55.620  37.410  1.00  0.00           H
ATOM   2951  HG2 GLN A 187      60.550  55.210  36.740  1.00  0.00           H
ATOM   2952  CD  GLN A 187      60.110  57.360  36.980  1.00  0.00           C
ATOM   2953  OE1 GLN A 187      59.570  58.260  37.630  1.00  0.00           O
ATOM   2954  NE2 GLN A 187      60.600  57.640  35.750  1.00  0.00           N
ATOM   2955 HE21 GLN A 187      60.430  58.590  35.520  1.00  0.00           H
ATOM   2956 HE22 GLN A 187      61.000  56.960  35.140  1.00  0.00           H
ATOM   2957  C   GLN A 187      61.920  57.060  40.740  1.00  0.00           C
ATOM   2958  O   GLN A 187      62.100  56.210  41.650  1.00  0.00           O
ATOM   2959  N   TRP A 188      62.060  58.400  40.970  1.00  0.00           N
ATOM   2960  HN  TRP A 188      62.130  59.000  40.180  1.00  0.00           H
ATOM   2961  CA  TRP A 188      62.170  58.980  42.300  1.00  0.00           C
ATOM   2962  HA  TRP A 188      63.110  58.700  42.760  1.00  0.00           H
ATOM   2963  CB  TRP A 188      62.160  60.540  42.110  1.00  0.00           C
ATOM   2964  HB1 TRP A 188      61.160  60.800  41.680  1.00  0.00           H
ATOM   2965  HB2 TRP A 188      62.940  60.800  41.370  1.00  0.00           H
ATOM   2966  CG  TRP A 188      62.320  61.380  43.280  1.00  0.00           C
ATOM   2967  CD1 TRP A 188      61.490  61.440  44.400  1.00  0.00           C
ATOM   2968  HD1 TRP A 188      60.500  61.010  44.420  1.00  0.00           H
ATOM   2969  NE1 TRP A 188      62.100  62.090  45.400  1.00  0.00           N
ATOM   2970  HE1 TRP A 188      61.670  62.150  46.270  1.00  0.00           H
ATOM   2971  CE2 TRP A 188      63.250  62.640  44.970  1.00  0.00           C
ATOM   2972  CD2 TRP A 188      63.430  62.230  43.610  1.00  0.00           C
ATOM   2973  CE3 TRP A 188      64.650  62.570  42.900  1.00  0.00           C
ATOM   2974  HE3 TRP A 188      64.820  62.060  41.970  1.00  0.00           H
ATOM   2975  CZ3 TRP A 188      65.470  63.520  43.440  1.00  0.00           C
ATOM   2976  HZ3 TRP A 188      66.240  63.830  42.750  1.00  0.00           H
ATOM   2977  CZ2 TRP A 188      64.210  63.430  45.540  1.00  0.00           C
ATOM   2978  HZ2 TRP A 188      63.930  63.800  46.520  1.00  0.00           H
ATOM   2979  CH2 TRP A 188      65.340  63.890  44.780  1.00  0.00           C
ATOM   2980  HH2 TRP A 188      66.080  64.500  45.260  1.00  0.00           H
ATOM   2981  C   TRP A 188      61.090  58.550  43.330  1.00  0.00           C
ATOM   2982  O   TRP A 188      61.390  58.260  44.490  1.00  0.00           O
ATOM   2983  N   HSE A 189      59.820  58.390  42.920  1.00  0.00           N
ATOM   2984  HN  HSE A 189      59.530  58.520  41.970  1.00  0.00           H
ATOM   2985  CA  HSE A 189      58.840  57.810  43.790  1.00  0.00           C
ATOM   2986  HA  HSE A 189      58.790  58.450  44.660  1.00  0.00           H
ATOM   2987  CB  HSE A 189      57.390  57.900  43.180  1.00  0.00           C
ATOM   2988  HB1 HSE A 189      57.360  58.970  42.890  1.00  0.00           H
ATOM   2989  HB2 HSE A 189      56.630  57.700  43.950  1.00  0.00           H
ATOM   2990  ND1 HSE A 189      57.600  57.740  40.720  1.00  0.00           N
ATOM   2991  CG  HSE A 189      57.230  57.150  41.870  1.00  0.00           C
ATOM   2992  CE1 HSE A 189      57.160  56.970  39.730  1.00  0.00           C
ATOM   2993  HE1 HSE A 189      57.320  57.090  38.660  1.00  0.00           H
ATOM   2994  NE2 HSE A 189      56.410  55.960  40.260  1.00  0.00           N
ATOM   2995  HE2 HSE A 189      55.970  55.250  39.720  1.00  0.00           H
ATOM   2996  CD2 HSE A 189      56.450  56.050  41.570  1.00  0.00           C
ATOM   2997  HD2 HSE A 189      55.810  55.490  42.220  1.00  0.00           H
ATOM   2998  C   HSE A 189      59.250  56.420  44.270  1.00  0.00           C
ATOM   2999  O   HSE A 189      59.140  56.120  45.440  1.00  0.00           O
ATOM   3000  N   GLU A 190      59.660  55.510  43.350  1.00  0.00           N
ATOM   3001  HN  GLU A 190      59.640  55.680  42.370  1.00  0.00           H
ATOM   3002  CA  GLU A 190      59.890  54.100  43.740  1.00  0.00           C
ATOM   3003  HA  GLU A 190      59.020  53.810  44.280  1.00  0.00           H
ATOM   3004  CB  GLU A 190      60.110  53.120  42.570  1.00  0.00           C
ATOM   3005  HB1 GLU A 190      60.010  52.060  42.900  1.00  0.00           H
ATOM   3006  HB2 GLU A 190      61.050  53.290  42.000  1.00  0.00           H
ATOM   3007  CG  GLU A 190      58.900  53.240  41.510  1.00  0.00           C
ATOM   3008  HG1 GLU A 190      59.200  53.970  40.730  1.00  0.00           H
ATOM   3009  HG2 GLU A 190      58.020  53.740  41.980  1.00  0.00           H
ATOM   3010  CD  GLU A 190      58.610  51.920  40.820  1.00  0.00           C
ATOM   3011  OE1 GLU A 190      57.460  51.440  40.850  1.00  0.00           O
ATOM   3012  OE2 GLU A 190      59.510  51.320  40.190  1.00  0.00           O
ATOM   3013  C   GLU A 190      61.140  53.990  44.650  1.00  0.00           C
ATOM   3014  O   GLU A 190      61.210  53.230  45.640  1.00  0.00           O
ATOM   3015  N   ALA A 191      62.160  54.870  44.350  1.00  0.00           N
ATOM   3016  HN  ALA A 191      62.260  55.330  43.460  1.00  0.00           H
ATOM   3017  CA  ALA A 191      63.360  55.010  45.190  1.00  0.00           C
ATOM   3018  HA  ALA A 191      63.850  54.060  45.310  1.00  0.00           H
ATOM   3019  CB  ALA A 191      64.300  55.940  44.400  1.00  0.00           C
ATOM   3020  HB1 ALA A 191      64.550  55.420  43.450  1.00  0.00           H
ATOM   3021  HB2 ALA A 191      65.200  56.100  45.030  1.00  0.00           H
ATOM   3022  HB3 ALA A 191      63.830  56.900  44.100  1.00  0.00           H
ATOM   3023  C   ALA A 191      63.110  55.580  46.610  1.00  0.00           C
ATOM   3024  O   ALA A 191      63.540  55.060  47.640  1.00  0.00           O
ATOM   3025  N   MET A 192      62.230  56.620  46.740  1.00  0.00           N
ATOM   3026  HN  MET A 192      61.930  57.230  46.020  1.00  0.00           H
ATOM   3027  CA  MET A 192      61.570  56.980  47.950  1.00  0.00           C
ATOM   3028  HA  MET A 192      62.350  57.270  48.640  1.00  0.00           H
ATOM   3029  CB  MET A 192      60.780  58.310  47.720  1.00  0.00           C
ATOM   3030  HB1 MET A 192      60.100  58.510  48.570  1.00  0.00           H
ATOM   3031  HB2 MET A 192      60.130  58.150  46.840  1.00  0.00           H
ATOM   3032  CG  MET A 192      61.590  59.620  47.680  1.00  0.00           C
ATOM   3033  HG1 MET A 192      60.800  60.390  47.540  1.00  0.00           H
ATOM   3034  HG2 MET A 192      62.260  59.680  46.800  1.00  0.00           H
ATOM   3035  SD  MET A 192      62.530  59.930  49.290  1.00  0.00           S
ATOM   3036  CE  MET A 192      63.360  61.510  48.770  1.00  0.00           C
ATOM   3037  HE1 MET A 192      64.220  61.730  49.450  1.00  0.00           H
ATOM   3038  HE2 MET A 192      62.600  62.300  48.760  1.00  0.00           H
ATOM   3039  HE3 MET A 192      63.740  61.370  47.740  1.00  0.00           H
ATOM   3040  C   MET A 192      60.720  55.840  48.680  1.00  0.00           C
ATOM   3041  O   MET A 192      60.760  55.590  49.910  1.00  0.00           O
ATOM   3042  N   PHE A 193      59.820  55.090  47.920  1.00  0.00           N
ATOM   3043  HN  PHE A 193      59.650  55.310  46.970  1.00  0.00           H
ATOM   3044  CA  PHE A 193      59.130  53.910  48.450  1.00  0.00           C
ATOM   3045  HA  PHE A 193      58.550  54.340  49.260  1.00  0.00           H
ATOM   3046  CB  PHE A 193      58.170  53.070  47.500  1.00  0.00           C
ATOM   3047  HB1 PHE A 193      58.220  51.960  47.650  1.00  0.00           H
ATOM   3048  HB2 PHE A 193      58.570  53.200  46.470  1.00  0.00           H
ATOM   3049  CG  PHE A 193      56.710  53.480  47.460  1.00  0.00           C
ATOM   3050  CD1 PHE A 193      55.870  52.570  46.800  1.00  0.00           C
ATOM   3051  HD1 PHE A 193      56.320  51.640  46.480  1.00  0.00           H
ATOM   3052  CE1 PHE A 193      54.540  53.020  46.540  1.00  0.00           C
ATOM   3053  HE1 PHE A 193      53.950  52.170  46.220  1.00  0.00           H
ATOM   3054  CZ  PHE A 193      54.100  54.270  46.920  1.00  0.00           C
ATOM   3055  HZ  PHE A 193      53.070  54.600  46.840  1.00  0.00           H
ATOM   3056  CD2 PHE A 193      56.250  54.760  47.900  1.00  0.00           C
ATOM   3057  HD2 PHE A 193      56.930  55.480  48.310  1.00  0.00           H
ATOM   3058  CE2 PHE A 193      54.920  55.150  47.600  1.00  0.00           C
ATOM   3059  HE2 PHE A 193      54.610  56.080  48.030  1.00  0.00           H
ATOM   3060  C   PHE A 193      60.050  52.880  49.040  1.00  0.00           C
ATOM   3061  O   PHE A 193      59.650  52.260  50.050  1.00  0.00           O
ATOM   3062  N   LEU A 194      61.250  52.630  48.510  1.00  0.00           N
ATOM   3063  HN  LEU A 194      61.510  52.990  47.610  1.00  0.00           H
ATOM   3064  CA  LEU A 194      62.250  51.860  49.210  1.00  0.00           C
ATOM   3065  HA  LEU A 194      61.830  50.890  49.370  1.00  0.00           H
ATOM   3066  CB  LEU A 194      63.530  51.690  48.360  1.00  0.00           C
ATOM   3067  HB1 LEU A 194      64.000  52.650  48.070  1.00  0.00           H
ATOM   3068  HB2 LEU A 194      63.110  51.330  47.380  1.00  0.00           H
ATOM   3069  CG  LEU A 194      64.630  50.700  48.880  1.00  0.00           C
ATOM   3070  HG  LEU A 194      64.820  51.040  49.920  1.00  0.00           H
ATOM   3071  CD1 LEU A 194      64.160  49.210  48.860  1.00  0.00           C
ATOM   3072 HD11 LEU A 194      64.030  48.780  47.840  1.00  0.00           H
ATOM   3073 HD12 LEU A 194      63.180  49.190  49.380  1.00  0.00           H
ATOM   3074 HD13 LEU A 194      64.930  48.570  49.350  1.00  0.00           H
ATOM   3075  CD2 LEU A 194      65.920  50.860  47.970  1.00  0.00           C
ATOM   3076 HD21 LEU A 194      66.830  50.730  48.580  1.00  0.00           H
ATOM   3077 HD22 LEU A 194      65.910  51.810  47.380  1.00  0.00           H
ATOM   3078 HD23 LEU A 194      65.980  50.010  47.260  1.00  0.00           H
ATOM   3079  C   LEU A 194      62.660  52.380  50.650  1.00  0.00           C
ATOM   3080  O   LEU A 194      62.670  51.660  51.640  1.00  0.00           O
ATOM   3081  N   LEU A 195      63.020  53.710  50.720  1.00  0.00           N
ATOM   3082  HN  LEU A 195      63.000  54.080  49.790  1.00  0.00           H
ATOM   3083  CA  LEU A 195      63.400  54.520  51.870  1.00  0.00           C
ATOM   3084  HA  LEU A 195      64.280  54.060  52.290  1.00  0.00           H
ATOM   3085  CB  LEU A 195      63.860  55.920  51.500  1.00  0.00           C
ATOM   3086  HB1 LEU A 195      64.150  56.410  52.470  1.00  0.00           H
ATOM   3087  HB2 LEU A 195      63.000  56.510  51.110  1.00  0.00           H
ATOM   3088  CG  LEU A 195      65.030  55.850  50.480  1.00  0.00           C
ATOM   3089  HG  LEU A 195      64.710  55.090  49.740  1.00  0.00           H
ATOM   3090  CD1 LEU A 195      65.240  57.250  49.830  1.00  0.00           C
ATOM   3091 HD11 LEU A 195      64.190  57.570  49.610  1.00  0.00           H
ATOM   3092 HD12 LEU A 195      65.900  57.190  48.930  1.00  0.00           H
ATOM   3093 HD13 LEU A 195      65.710  58.020  50.470  1.00  0.00           H
ATOM   3094  CD2 LEU A 195      66.380  55.410  51.160  1.00  0.00           C
ATOM   3095 HD21 LEU A 195      67.160  55.280  50.370  1.00  0.00           H
ATOM   3096 HD22 LEU A 195      66.260  54.410  51.620  1.00  0.00           H
ATOM   3097 HD23 LEU A 195      66.760  56.140  51.900  1.00  0.00           H
ATOM   3098  C   LEU A 195      62.280  54.610  52.870  1.00  0.00           C
ATOM   3099  O   LEU A 195      62.580  54.470  54.050  1.00  0.00           O
ATOM   3100  N   GLU A 196      61.010  54.940  52.470  1.00  0.00           N
ATOM   3101  HN  GLU A 196      60.970  55.270  51.530  1.00  0.00           H
ATOM   3102  CA  GLU A 196      59.760  55.120  53.220  1.00  0.00           C
ATOM   3103  HA  GLU A 196      59.980  55.840  54.000  1.00  0.00           H
ATOM   3104  CB  GLU A 196      58.500  55.460  52.340  1.00  0.00           C
ATOM   3105  HB1 GLU A 196      57.570  55.410  52.940  1.00  0.00           H
ATOM   3106  HB2 GLU A 196      58.340  54.620  51.630  1.00  0.00           H
ATOM   3107  CG  GLU A 196      58.530  56.920  51.770  1.00  0.00           C
ATOM   3108  HG1 GLU A 196      59.470  57.170  51.230  1.00  0.00           H
ATOM   3109  HG2 GLU A 196      58.340  57.710  52.520  1.00  0.00           H
ATOM   3110  CD  GLU A 196      57.420  57.150  50.670  1.00  0.00           C
ATOM   3111  OE1 GLU A 196      56.470  56.440  50.480  1.00  0.00           O
ATOM   3112  OE2 GLU A 196      57.700  58.170  49.870  1.00  0.00           O
ATOM   3113  HE2 GLU A 196      57.090  58.220  49.130  1.00  0.00           H
ATOM   3114  C   GLU A 196      59.430  53.900  53.960  1.00  0.00           C
ATOM   3115  O   GLU A 196      59.030  53.940  55.060  1.00  0.00           O
ATOM   3116  N   PHE A 197      59.580  52.740  53.300  1.00  0.00           N
ATOM   3117  HN  PHE A 197      59.820  52.640  52.340  1.00  0.00           H
ATOM   3118  CA  PHE A 197      59.400  51.470  53.990  1.00  0.00           C
ATOM   3119  HA  PHE A 197      58.530  51.450  54.610  1.00  0.00           H
ATOM   3120  CB  PHE A 197      59.320  50.360  52.990  1.00  0.00           C
ATOM   3121  HB1 PHE A 197      59.730  49.400  53.370  1.00  0.00           H
ATOM   3122  HB2 PHE A 197      60.100  50.540  52.220  1.00  0.00           H
ATOM   3123  CG  PHE A 197      57.970  50.130  52.340  1.00  0.00           C
ATOM   3124  CD1 PHE A 197      57.120  51.190  51.950  1.00  0.00           C
ATOM   3125  HD1 PHE A 197      57.390  52.230  52.060  1.00  0.00           H
ATOM   3126  CE1 PHE A 197      55.840  50.900  51.340  1.00  0.00           C
ATOM   3127  HE1 PHE A 197      55.220  51.750  51.130  1.00  0.00           H
ATOM   3128  CZ  PHE A 197      55.430  49.550  51.090  1.00  0.00           C
ATOM   3129  HZ  PHE A 197      54.500  49.290  50.600  1.00  0.00           H
ATOM   3130  CD2 PHE A 197      57.490  48.830  52.150  1.00  0.00           C
ATOM   3131  HD2 PHE A 197      58.090  48.030  52.560  1.00  0.00           H
ATOM   3132  CE2 PHE A 197      56.290  48.530  51.570  1.00  0.00           C
ATOM   3133  HE2 PHE A 197      55.960  47.510  51.450  1.00  0.00           H
ATOM   3134  C   PHE A 197      60.520  51.140  55.020  1.00  0.00           C
ATOM   3135  O   PHE A 197      60.260  50.470  56.020  1.00  0.00           O
ATOM   3136  N   PHE A 198      61.760  51.530  54.730  1.00  0.00           N
ATOM   3137  HN  PHE A 198      61.860  51.840  53.780  1.00  0.00           H
ATOM   3138  CA  PHE A 198      62.910  51.500  55.700  1.00  0.00           C
ATOM   3139  HA  PHE A 198      62.880  50.520  56.160  1.00  0.00           H
ATOM   3140  CB  PHE A 198      64.250  51.710  54.900  1.00  0.00           C
ATOM   3141  HB1 PHE A 198      64.170  52.620  54.270  1.00  0.00           H
ATOM   3142  HB2 PHE A 198      64.270  50.880  54.150  1.00  0.00           H
ATOM   3143  CG  PHE A 198      65.580  51.870  55.570  1.00  0.00           C
ATOM   3144  CD1 PHE A 198      66.460  52.790  55.200  1.00  0.00           C
ATOM   3145  HD1 PHE A 198      66.200  53.490  54.430  1.00  0.00           H
ATOM   3146  CE1 PHE A 198      67.770  52.820  55.700  1.00  0.00           C
ATOM   3147  HE1 PHE A 198      68.510  53.550  55.410  1.00  0.00           H
ATOM   3148  CZ  PHE A 198      68.110  51.880  56.660  1.00  0.00           C
ATOM   3149  HZ  PHE A 198      69.160  51.840  56.950  1.00  0.00           H
ATOM   3150  CD2 PHE A 198      65.970  50.890  56.490  1.00  0.00           C
ATOM   3151  HD2 PHE A 198      65.150  50.250  56.780  1.00  0.00           H
ATOM   3152  CE2 PHE A 198      67.170  50.900  57.080  1.00  0.00           C
ATOM   3153  HE2 PHE A 198      67.470  50.090  57.730  1.00  0.00           H
ATOM   3154  C   PHE A 198      62.710  52.330  56.930  1.00  0.00           C
ATOM   3155  O   PHE A 198      62.980  51.980  58.090  1.00  0.00           O
ATOM   3156  N   LEU A 199      62.140  53.550  56.790  1.00  0.00           N
ATOM   3157  HN  LEU A 199      61.690  53.800  55.940  1.00  0.00           H
ATOM   3158  CA  LEU A 199      61.970  54.550  57.930  1.00  0.00           C
ATOM   3159  HA  LEU A 199      62.940  54.870  58.280  1.00  0.00           H
ATOM   3160  CB  LEU A 199      61.270  55.750  57.400  1.00  0.00           C
ATOM   3161  HB1 LEU A 199      60.330  55.530  56.850  1.00  0.00           H
ATOM   3162  HB2 LEU A 199      61.940  56.170  56.620  1.00  0.00           H
ATOM   3163  CG  LEU A 199      61.140  56.980  58.250  1.00  0.00           C
ATOM   3164  HG  LEU A 199      60.350  56.780  59.010  1.00  0.00           H
ATOM   3165  CD1 LEU A 199      62.430  57.450  58.870  1.00  0.00           C
ATOM   3166 HD11 LEU A 199      62.220  58.290  59.580  1.00  0.00           H
ATOM   3167 HD12 LEU A 199      63.090  57.820  58.060  1.00  0.00           H
ATOM   3168 HD13 LEU A 199      62.960  56.680  59.470  1.00  0.00           H
ATOM   3169  CD2 LEU A 199      60.510  58.030  57.390  1.00  0.00           C
ATOM   3170 HD21 LEU A 199      61.200  58.630  56.750  1.00  0.00           H
ATOM   3171 HD22 LEU A 199      59.850  58.660  58.030  1.00  0.00           H
ATOM   3172 HD23 LEU A 199      59.900  57.590  56.580  1.00  0.00           H
ATOM   3173  C   LEU A 199      61.140  54.010  59.190  1.00  0.00           C
ATOM   3174  O   LEU A 199      61.710  54.270  60.230  1.00  0.00           O
ATOM   3175  N   PRO A 200      59.930  53.300  59.180  1.00  0.00           N
ATOM   3176  CD  PRO A 200      59.020  53.180  58.020  1.00  0.00           C
ATOM   3177  HD1 PRO A 200      59.600  52.750  57.170  1.00  0.00           H
ATOM   3178  HD2 PRO A 200      58.490  54.140  57.860  1.00  0.00           H
ATOM   3179  CA  PRO A 200      59.410  52.640  60.360  1.00  0.00           C
ATOM   3180  HA  PRO A 200      59.510  53.390  61.120  1.00  0.00           H
ATOM   3181  CB  PRO A 200      57.950  52.220  60.000  1.00  0.00           C
ATOM   3182  HB1 PRO A 200      57.200  52.900  60.440  1.00  0.00           H
ATOM   3183  HB2 PRO A 200      57.650  51.240  60.440  1.00  0.00           H
ATOM   3184  CG  PRO A 200      57.870  52.210  58.450  1.00  0.00           C
ATOM   3185  HG1 PRO A 200      58.180  51.190  58.130  1.00  0.00           H
ATOM   3186  HG2 PRO A 200      56.840  52.520  58.170  1.00  0.00           H
ATOM   3187  C   PRO A 200      60.320  51.540  60.750  1.00  0.00           C
ATOM   3188  O   PRO A 200      60.520  51.370  61.950  1.00  0.00           O
ATOM   3189  N   LEU A 201      60.830  50.720  59.830  1.00  0.00           N
ATOM   3190  HN  LEU A 201      60.620  50.850  58.860  1.00  0.00           H
ATOM   3191  CA  LEU A 201      61.640  49.600  60.090  1.00  0.00           C
ATOM   3192  HA  LEU A 201      60.990  48.910  60.610  1.00  0.00           H
ATOM   3193  CB  LEU A 201      61.860  48.910  58.830  1.00  0.00           C
ATOM   3194  HB1 LEU A 201      62.270  49.600  58.080  1.00  0.00           H
ATOM   3195  HB2 LEU A 201      60.860  48.720  58.370  1.00  0.00           H
ATOM   3196  CG  LEU A 201      62.610  47.550  58.830  1.00  0.00           C
ATOM   3197  HG  LEU A 201      63.610  47.610  59.320  1.00  0.00           H
ATOM   3198  CD1 LEU A 201      61.630  46.620  59.390  1.00  0.00           C
ATOM   3199 HD11 LEU A 201      60.780  46.470  58.690  1.00  0.00           H
ATOM   3200 HD12 LEU A 201      61.130  46.890  60.340  1.00  0.00           H
ATOM   3201 HD13 LEU A 201      62.090  45.600  59.470  1.00  0.00           H
ATOM   3202  CD2 LEU A 201      62.960  47.210  57.330  1.00  0.00           C
ATOM   3203 HD21 LEU A 201      63.650  46.360  57.150  1.00  0.00           H
ATOM   3204 HD22 LEU A 201      63.700  47.920  56.920  1.00  0.00           H
ATOM   3205 HD23 LEU A 201      62.090  47.110  56.650  1.00  0.00           H
ATOM   3206  C   LEU A 201      62.970  50.010  60.920  1.00  0.00           C
ATOM   3207  O   LEU A 201      63.240  49.580  62.050  1.00  0.00           O
ATOM   3208  N   GLY A 202      63.670  51.120  60.530  1.00  0.00           N
ATOM   3209  HN  GLY A 202      63.360  51.590  59.720  1.00  0.00           H
ATOM   3210  CA  GLY A 202      64.820  51.640  61.210  1.00  0.00           C
ATOM   3211  HA1 GLY A 202      65.140  52.460  60.580  1.00  0.00           H
ATOM   3212  HA2 GLY A 202      65.550  50.900  61.510  1.00  0.00           H
ATOM   3213  C   GLY A 202      64.540  52.350  62.560  1.00  0.00           C
ATOM   3214  O   GLY A 202      65.280  52.270  63.530  1.00  0.00           O
ATOM   3215  N   ILE A 203      63.380  53.050  62.690  1.00  0.00           N
ATOM   3216  HN  ILE A 203      62.750  53.160  61.920  1.00  0.00           H
ATOM   3217  CA  ILE A 203      62.780  53.480  63.930  1.00  0.00           C
ATOM   3218  HA  ILE A 203      63.620  53.970  64.390  1.00  0.00           H
ATOM   3219  CB  ILE A 203      61.620  54.490  63.750  1.00  0.00           C
ATOM   3220  HB  ILE A 203      60.890  54.090  63.010  1.00  0.00           H
ATOM   3221  CG2 ILE A 203      60.920  54.750  65.110  1.00  0.00           C
ATOM   3222 HG21 ILE A 203      60.330  55.690  65.150  1.00  0.00           H
ATOM   3223 HG22 ILE A 203      61.740  54.890  65.850  1.00  0.00           H
ATOM   3224 HG23 ILE A 203      60.280  53.900  65.400  1.00  0.00           H
ATOM   3225  CG1 ILE A 203      62.220  55.870  63.100  1.00  0.00           C
ATOM   3226 HG11 ILE A 203      62.450  55.720  62.030  1.00  0.00           H
ATOM   3227 HG12 ILE A 203      63.180  56.090  63.610  1.00  0.00           H
ATOM   3228  CD  ILE A 203      61.360  57.090  63.400  1.00  0.00           C
ATOM   3229  HD1 ILE A 203      61.730  57.900  62.750  1.00  0.00           H
ATOM   3230  HD2 ILE A 203      61.480  57.460  64.450  1.00  0.00           H
ATOM   3231  HD3 ILE A 203      60.300  56.820  63.210  1.00  0.00           H
ATOM   3232  C   ILE A 203      62.450  52.390  64.890  1.00  0.00           C
ATOM   3233  O   ILE A 203      62.800  52.400  66.040  1.00  0.00           O
ATOM   3234  N   ILE A 204      61.740  51.410  64.490  1.00  0.00           N
ATOM   3235  HN  ILE A 204      61.480  51.280  63.540  1.00  0.00           H
ATOM   3236  CA  ILE A 204      61.400  50.320  65.460  1.00  0.00           C
ATOM   3237  HA  ILE A 204      61.020  50.880  66.310  1.00  0.00           H
ATOM   3238  CB  ILE A 204      60.280  49.490  65.000  1.00  0.00           C
ATOM   3239  HB  ILE A 204      59.600  50.140  64.400  1.00  0.00           H
ATOM   3240  CG2 ILE A 204      60.830  48.340  64.080  1.00  0.00           C
ATOM   3241 HG21 ILE A 204      60.000  47.770  63.640  1.00  0.00           H
ATOM   3242 HG22 ILE A 204      61.500  47.630  64.620  1.00  0.00           H
ATOM   3243 HG23 ILE A 204      61.420  48.800  63.260  1.00  0.00           H
ATOM   3244  CG1 ILE A 204      59.440  48.950  66.190  1.00  0.00           C
ATOM   3245 HG11 ILE A 204      60.100  48.230  66.720  1.00  0.00           H
ATOM   3246 HG12 ILE A 204      58.690  48.240  65.780  1.00  0.00           H
ATOM   3247  CD  ILE A 204      58.780  49.950  67.170  1.00  0.00           C
ATOM   3248  HD1 ILE A 204      59.570  50.300  67.870  1.00  0.00           H
ATOM   3249  HD2 ILE A 204      58.040  49.430  67.810  1.00  0.00           H
ATOM   3250  HD3 ILE A 204      58.210  50.750  66.650  1.00  0.00           H
ATOM   3251  C   ILE A 204      62.580  49.570  66.060  1.00  0.00           C
ATOM   3252  O   ILE A 204      62.650  49.250  67.220  1.00  0.00           O
ATOM   3253  N   LEU A 205      63.630  49.300  65.210  1.00  0.00           N
ATOM   3254  HN  LEU A 205      63.490  49.640  64.280  1.00  0.00           H
ATOM   3255  CA  LEU A 205      64.900  48.780  65.610  1.00  0.00           C
ATOM   3256  HA  LEU A 205      64.680  47.930  66.250  1.00  0.00           H
ATOM   3257  CB  LEU A 205      65.760  48.480  64.360  1.00  0.00           C
ATOM   3258  HB1 LEU A 205      66.780  48.270  64.730  1.00  0.00           H
ATOM   3259  HB2 LEU A 205      65.850  49.400  63.760  1.00  0.00           H
ATOM   3260  CG  LEU A 205      65.240  47.350  63.440  1.00  0.00           C
ATOM   3261  HG  LEU A 205      64.200  47.510  63.080  1.00  0.00           H
ATOM   3262  CD1 LEU A 205      66.160  47.300  62.230  1.00  0.00           C
ATOM   3263 HD11 LEU A 205      65.900  46.390  61.640  1.00  0.00           H
ATOM   3264 HD12 LEU A 205      67.200  47.280  62.620  1.00  0.00           H
ATOM   3265 HD13 LEU A 205      65.970  48.070  61.460  1.00  0.00           H
ATOM   3266  CD2 LEU A 205      65.090  46.020  64.120  1.00  0.00           C
ATOM   3267 HD21 LEU A 205      64.570  45.420  63.340  1.00  0.00           H
ATOM   3268 HD22 LEU A 205      64.490  46.180  65.040  1.00  0.00           H
ATOM   3269 HD23 LEU A 205      66.050  45.460  64.240  1.00  0.00           H
ATOM   3270  C   LEU A 205      65.690  49.670  66.540  1.00  0.00           C
ATOM   3271  O   LEU A 205      66.410  49.220  67.470  1.00  0.00           O
ATOM   3272  N   PHE A 206      65.690  50.970  66.300  1.00  0.00           N
ATOM   3273  HN  PHE A 206      65.190  51.370  65.530  1.00  0.00           H
ATOM   3274  CA  PHE A 206      66.290  51.910  67.280  1.00  0.00           C
ATOM   3275  HA  PHE A 206      67.260  51.580  67.620  1.00  0.00           H
ATOM   3276  CB  PHE A 206      66.390  53.350  66.580  1.00  0.00           C
ATOM   3277  HB1 PHE A 206      65.530  53.530  65.910  1.00  0.00           H
ATOM   3278  HB2 PHE A 206      67.230  53.290  65.850  1.00  0.00           H
ATOM   3279  CG  PHE A 206      66.690  54.460  67.490  1.00  0.00           C
ATOM   3280  CD1 PHE A 206      67.960  54.630  68.110  1.00  0.00           C
ATOM   3281  HD1 PHE A 206      68.790  53.980  67.890  1.00  0.00           H
ATOM   3282  CE1 PHE A 206      68.050  55.630  69.150  1.00  0.00           C
ATOM   3283  HE1 PHE A 206      69.050  55.870  69.510  1.00  0.00           H
ATOM   3284  CZ  PHE A 206      66.990  56.470  69.490  1.00  0.00           C
ATOM   3285  HZ  PHE A 206      67.090  57.220  70.260  1.00  0.00           H
ATOM   3286  CD2 PHE A 206      65.660  55.340  67.780  1.00  0.00           C
ATOM   3287  HD2 PHE A 206      64.720  55.390  67.260  1.00  0.00           H
ATOM   3288  CE2 PHE A 206      65.780  56.280  68.780  1.00  0.00           C
ATOM   3289  HE2 PHE A 206      64.900  56.820  69.110  1.00  0.00           H
ATOM   3290  C   PHE A 206      65.480  52.010  68.590  1.00  0.00           C
ATOM   3291  O   PHE A 206      66.080  52.090  69.660  1.00  0.00           O
ATOM   3292  N   CYS A 207      64.090  52.010  68.470  1.00  0.00           N
ATOM   3293  HN  CYS A 207      63.610  52.120  67.600  1.00  0.00           H
ATOM   3294  CA  CYS A 207      63.280  51.810  69.650  1.00  0.00           C
ATOM   3295  HA  CYS A 207      63.510  52.610  70.340  1.00  0.00           H
ATOM   3296  CB  CYS A 207      61.770  51.750  69.320  1.00  0.00           C
ATOM   3297  HB1 CYS A 207      61.150  51.450  70.190  1.00  0.00           H
ATOM   3298  HB2 CYS A 207      61.620  50.930  68.580  1.00  0.00           H
ATOM   3299  SG  CYS A 207      61.250  53.390  68.720  1.00  0.00           S
ATOM   3300  HG1 CYS A 207      62.000  53.120  67.650  1.00  0.00           H
ATOM   3301  C   CYS A 207      63.670  50.580  70.490  1.00  0.00           C
ATOM   3302  O   CYS A 207      63.630  50.620  71.700  1.00  0.00           O
ATOM   3303  N   SER A 208      63.980  49.480  69.800  1.00  0.00           N
ATOM   3304  HN  SER A 208      64.090  49.490  68.810  1.00  0.00           H
ATOM   3305  CA  SER A 208      64.180  48.170  70.450  1.00  0.00           C
ATOM   3306  HA  SER A 208      63.500  48.030  71.280  1.00  0.00           H
ATOM   3307  CB  SER A 208      64.010  47.060  69.340  1.00  0.00           C
ATOM   3308  HB1 SER A 208      64.180  46.060  69.800  1.00  0.00           H
ATOM   3309  HB2 SER A 208      64.730  47.270  68.530  1.00  0.00           H
ATOM   3310  OG  SER A 208      62.750  47.040  68.750  1.00  0.00           O
ATOM   3311  HG1 SER A 208      62.590  47.920  68.380  1.00  0.00           H
ATOM   3312  C   SER A 208      65.660  48.110  70.980  1.00  0.00           C
ATOM   3313  O   SER A 208      65.970  47.500  72.020  1.00  0.00           O
ATOM   3314  N   ALA A 209      66.600  48.840  70.300  1.00  0.00           N
ATOM   3315  HN  ALA A 209      66.350  49.460  69.570  1.00  0.00           H
ATOM   3316  CA  ALA A 209      67.960  49.090  70.730  1.00  0.00           C
ATOM   3317  HA  ALA A 209      68.450  48.150  70.910  1.00  0.00           H
ATOM   3318  CB  ALA A 209      68.730  49.890  69.640  1.00  0.00           C
ATOM   3319  HB1 ALA A 209      68.470  49.600  68.610  1.00  0.00           H
ATOM   3320  HB2 ALA A 209      69.820  49.730  69.830  1.00  0.00           H
ATOM   3321  HB3 ALA A 209      68.410  50.950  69.690  1.00  0.00           H
ATOM   3322  C   ALA A 209      68.070  49.900  72.000  1.00  0.00           C
ATOM   3323  O   ALA A 209      68.870  49.590  72.840  1.00  0.00           O
ATOM   3324  N   ARG A 210      67.270  51.000  72.100  1.00  0.00           N
ATOM   3325  HN  ARG A 210      66.750  51.400  71.340  1.00  0.00           H
ATOM   3326  CA  ARG A 210      67.160  51.720  73.300  1.00  0.00           C
ATOM   3327  HA  ARG A 210      68.170  51.980  73.540  1.00  0.00           H
ATOM   3328  CB  ARG A 210      66.300  53.020  73.000  1.00  0.00           C
ATOM   3329  HB1 ARG A 210      66.170  53.430  74.030  1.00  0.00           H
ATOM   3330  HB2 ARG A 210      65.330  52.770  72.530  1.00  0.00           H
ATOM   3331  CG  ARG A 210      66.950  54.190  72.290  1.00  0.00           C
ATOM   3332  HG1 ARG A 210      66.340  55.130  72.350  1.00  0.00           H
ATOM   3333  HG2 ARG A 210      67.030  53.960  71.210  1.00  0.00           H
ATOM   3334  CD  ARG A 210      68.460  54.430  72.650  1.00  0.00           C
ATOM   3335  HD1 ARG A 210      68.760  55.290  72.020  1.00  0.00           H
ATOM   3336  HD2 ARG A 210      69.170  53.590  72.460  1.00  0.00           H
ATOM   3337  NE  ARG A 210      68.570  54.960  74.030  1.00  0.00           N
ATOM   3338  HE  ARG A 210      67.770  55.210  74.590  1.00  0.00           H
ATOM   3339  CZ  ARG A 210      69.730  55.460  74.510  1.00  0.00           C
ATOM   3340  NH1 ARG A 210      70.890  55.260  73.950  1.00  0.00           N
ATOM   3341 HH11 ARG A 210      70.950  54.530  73.260  1.00  0.00           H
ATOM   3342 HH12 ARG A 210      71.670  55.610  74.470  1.00  0.00           H
ATOM   3343  NH2 ARG A 210      69.730  56.210  75.570  1.00  0.00           N
ATOM   3344 HH21 ARG A 210      68.880  56.590  75.940  1.00  0.00           H
ATOM   3345 HH22 ARG A 210      70.600  56.520  75.930  1.00  0.00           H
ATOM   3346  C   ARG A 210      66.570  50.890  74.400  1.00  0.00           C
ATOM   3347  O   ARG A 210      67.070  50.890  75.510  1.00  0.00           O
ATOM   3348  N   ILE A 211      65.510  50.100  74.130  1.00  0.00           N
ATOM   3349  HN  ILE A 211      65.000  50.130  73.280  1.00  0.00           H
ATOM   3350  CA  ILE A 211      65.020  49.120  75.090  1.00  0.00           C
ATOM   3351  HA  ILE A 211      64.830  49.680  75.990  1.00  0.00           H
ATOM   3352  CB  ILE A 211      63.750  48.500  74.600  1.00  0.00           C
ATOM   3353  HB  ILE A 211      63.700  48.490  73.490  1.00  0.00           H
ATOM   3354  CG2 ILE A 211      63.520  47.010  75.020  1.00  0.00           C
ATOM   3355 HG21 ILE A 211      63.620  46.960  76.130  1.00  0.00           H
ATOM   3356 HG22 ILE A 211      64.350  46.420  74.580  1.00  0.00           H
ATOM   3357 HG23 ILE A 211      62.520  46.670  74.700  1.00  0.00           H
ATOM   3358  CG1 ILE A 211      62.620  49.420  75.120  1.00  0.00           C
ATOM   3359 HG11 ILE A 211      62.890  50.500  75.020  1.00  0.00           H
ATOM   3360 HG12 ILE A 211      62.450  49.250  76.210  1.00  0.00           H
ATOM   3361  CD  ILE A 211      61.330  49.280  74.240  1.00  0.00           C
ATOM   3362  HD1 ILE A 211      61.250  50.210  73.650  1.00  0.00           H
ATOM   3363  HD2 ILE A 211      60.370  49.200  74.810  1.00  0.00           H
ATOM   3364  HD3 ILE A 211      61.480  48.470  73.490  1.00  0.00           H
ATOM   3365  C   ILE A 211      66.040  48.110  75.540  1.00  0.00           C
ATOM   3366  O   ILE A 211      66.160  47.870  76.720  1.00  0.00           O
ATOM   3367  N   ILE A 212      66.820  47.450  74.700  1.00  0.00           N
ATOM   3368  HN  ILE A 212      66.620  47.510  73.730  1.00  0.00           H
ATOM   3369  CA  ILE A 212      67.920  46.590  75.160  1.00  0.00           C
ATOM   3370  HA  ILE A 212      67.400  45.890  75.790  1.00  0.00           H
ATOM   3371  CB  ILE A 212      68.480  45.860  73.950  1.00  0.00           C
ATOM   3372  HB  ILE A 212      68.440  46.540  73.080  1.00  0.00           H
ATOM   3373  CG2 ILE A 212      69.810  45.190  74.170  1.00  0.00           C
ATOM   3374 HG21 ILE A 212      69.680  44.410  74.960  1.00  0.00           H
ATOM   3375 HG22 ILE A 212      70.550  45.960  74.470  1.00  0.00           H
ATOM   3376 HG23 ILE A 212      70.350  44.750  73.310  1.00  0.00           H
ATOM   3377  CG1 ILE A 212      67.550  44.770  73.500  1.00  0.00           C
ATOM   3378 HG11 ILE A 212      67.880  44.400  72.510  1.00  0.00           H
ATOM   3379 HG12 ILE A 212      66.530  45.190  73.450  1.00  0.00           H
ATOM   3380  CD  ILE A 212      67.250  43.590  74.410  1.00  0.00           C
ATOM   3381  HD1 ILE A 212      66.500  42.900  73.960  1.00  0.00           H
ATOM   3382  HD2 ILE A 212      66.830  43.880  75.410  1.00  0.00           H
ATOM   3383  HD3 ILE A 212      68.070  42.850  74.470  1.00  0.00           H
ATOM   3384  C   ILE A 212      69.030  47.300  75.910  1.00  0.00           C
ATOM   3385  O   ILE A 212      69.430  46.750  76.960  1.00  0.00           O
ATOM   3386  N   TRP A 213      69.480  48.520  75.530  1.00  0.00           N
ATOM   3387  HN  TRP A 213      69.180  48.880  74.650  1.00  0.00           H
ATOM   3388  CA  TRP A 213      70.350  49.360  76.280  1.00  0.00           C
ATOM   3389  HA  TRP A 213      71.230  48.790  76.550  1.00  0.00           H
ATOM   3390  CB  TRP A 213      70.710  50.620  75.410  1.00  0.00           C
ATOM   3391  HB1 TRP A 213      69.790  51.230  75.350  1.00  0.00           H
ATOM   3392  HB2 TRP A 213      71.000  50.330  74.380  1.00  0.00           H
ATOM   3393  CG  TRP A 213      71.780  51.530  75.980  1.00  0.00           C
ATOM   3394  CD1 TRP A 213      73.150  51.430  75.900  1.00  0.00           C
ATOM   3395  HD1 TRP A 213      73.690  50.720  75.290  1.00  0.00           H
ATOM   3396  NE1 TRP A 213      73.700  52.490  76.610  1.00  0.00           N
ATOM   3397  HE1 TRP A 213      74.660  52.670  76.680  1.00  0.00           H
ATOM   3398  CE2 TRP A 213      72.690  53.200  77.220  1.00  0.00           C
ATOM   3399  CD2 TRP A 213      71.460  52.590  76.850  1.00  0.00           C
ATOM   3400  CE3 TRP A 213      70.280  53.200  77.260  1.00  0.00           C
ATOM   3401  HE3 TRP A 213      69.350  52.670  77.100  1.00  0.00           H
ATOM   3402  CZ3 TRP A 213      70.300  54.320  78.070  1.00  0.00           C
ATOM   3403  HZ3 TRP A 213      69.400  54.790  78.410  1.00  0.00           H
ATOM   3404  CZ2 TRP A 213      72.770  54.240  78.130  1.00  0.00           C
ATOM   3405  HZ2 TRP A 213      73.800  54.520  78.310  1.00  0.00           H
ATOM   3406  CH2 TRP A 213      71.530  54.810  78.530  1.00  0.00           C
ATOM   3407  HH2 TRP A 213      71.520  55.620  79.250  1.00  0.00           H
ATOM   3408  C   TRP A 213      69.690  49.770  77.600  1.00  0.00           C
ATOM   3409  O   TRP A 213      70.380  49.780  78.620  1.00  0.00           O
ATOM   3410  N   SER A 214      68.420  50.010  77.660  1.00  0.00           N
ATOM   3411  HN  SER A 214      67.880  50.030  76.820  1.00  0.00           H
ATOM   3412  CA  SER A 214      67.660  50.120  78.920  1.00  0.00           C
ATOM   3413  HA  SER A 214      68.190  50.920  79.400  1.00  0.00           H
ATOM   3414  CB  SER A 214      66.190  50.540  78.700  1.00  0.00           C
ATOM   3415  HB1 SER A 214      65.820  50.620  79.750  1.00  0.00           H
ATOM   3416  HB2 SER A 214      65.540  49.790  78.180  1.00  0.00           H
ATOM   3417  OG  SER A 214      66.180  51.820  78.100  1.00  0.00           O
ATOM   3418  HG1 SER A 214      66.480  51.700  77.190  1.00  0.00           H
ATOM   3419  C   SER A 214      67.730  48.870  79.870  1.00  0.00           C
ATOM   3420  O   SER A 214      68.070  48.980  81.060  1.00  0.00           O
ATOM   3421  N   LEU A 215      67.410  47.650  79.400  1.00  0.00           N
ATOM   3422  HN  LEU A 215      67.050  47.380  78.510  1.00  0.00           H
ATOM   3423  CA  LEU A 215      67.490  46.530  80.350  1.00  0.00           C
ATOM   3424  HA  LEU A 215      66.840  46.750  81.180  1.00  0.00           H
ATOM   3425  CB  LEU A 215      67.050  45.280  79.630  1.00  0.00           C
ATOM   3426  HB1 LEU A 215      67.390  44.430  80.260  1.00  0.00           H
ATOM   3427  HB2 LEU A 215      67.550  45.260  78.640  1.00  0.00           H
ATOM   3428  CG  LEU A 215      65.560  45.070  79.370  1.00  0.00           C
ATOM   3429  HG  LEU A 215      65.120  46.090  79.230  1.00  0.00           H
ATOM   3430  CD1 LEU A 215      65.280  44.290  78.060  1.00  0.00           C
ATOM   3431 HD11 LEU A 215      65.840  44.810  77.250  1.00  0.00           H
ATOM   3432 HD12 LEU A 215      64.210  44.280  77.790  1.00  0.00           H
ATOM   3433 HD13 LEU A 215      65.640  43.250  78.170  1.00  0.00           H
ATOM   3434  CD2 LEU A 215      64.870  44.640  80.610  1.00  0.00           C
ATOM   3435 HD21 LEU A 215      65.060  45.330  81.460  1.00  0.00           H
ATOM   3436 HD22 LEU A 215      65.210  43.600  80.830  1.00  0.00           H
ATOM   3437 HD23 LEU A 215      63.780  44.570  80.380  1.00  0.00           H
ATOM   3438  C   LEU A 215      68.900  46.240  80.850  1.00  0.00           C
ATOM   3439  O   LEU A 215      69.070  45.770  81.970  1.00  0.00           O
ATOM   3440  N   ARG A 216      69.880  46.530  79.990  1.00  0.00           N
ATOM   3441  HN  ARG A 216      69.620  46.970  79.130  1.00  0.00           H
ATOM   3442  CA  ARG A 216      71.270  46.500  80.310  1.00  0.00           C
ATOM   3443  HA  ARG A 216      71.570  45.520  80.630  1.00  0.00           H
ATOM   3444  CB  ARG A 216      71.970  46.820  78.970  1.00  0.00           C
ATOM   3445  HB1 ARG A 216      71.390  47.580  78.410  1.00  0.00           H
ATOM   3446  HB2 ARG A 216      71.910  45.920  78.340  1.00  0.00           H
ATOM   3447  CG  ARG A 216      73.460  47.100  79.080  1.00  0.00           C
ATOM   3448  HG1 ARG A 216      73.610  48.070  79.630  1.00  0.00           H
ATOM   3449  HG2 ARG A 216      73.810  47.310  78.060  1.00  0.00           H
ATOM   3450  CD  ARG A 216      74.220  45.980  79.750  1.00  0.00           C
ATOM   3451  HD1 ARG A 216      74.110  45.070  79.120  1.00  0.00           H
ATOM   3452  HD2 ARG A 216      73.950  45.710  80.790  1.00  0.00           H
ATOM   3453  NE  ARG A 216      75.590  46.470  79.750  1.00  0.00           N
ATOM   3454  HE  ARG A 216      75.730  47.440  79.580  1.00  0.00           H
ATOM   3455  CZ  ARG A 216      76.640  45.700  80.080  1.00  0.00           C
ATOM   3456  NH1 ARG A 216      76.610  44.460  80.450  1.00  0.00           N
ATOM   3457 HH11 ARG A 216      75.720  44.020  80.590  1.00  0.00           H
ATOM   3458 HH12 ARG A 216      77.510  44.040  80.490  1.00  0.00           H
ATOM   3459  NH2 ARG A 216      77.770  46.290  80.200  1.00  0.00           N
ATOM   3460 HH21 ARG A 216      77.900  47.280  80.310  1.00  0.00           H
ATOM   3461 HH22 ARG A 216      78.480  45.660  80.530  1.00  0.00           H
ATOM   3462  C   ARG A 216      71.660  47.510  81.460  1.00  0.00           C
ATOM   3463  O   ARG A 216      72.340  47.120  82.420  1.00  0.00           O
ATOM   3464  N   GLN A 217      71.110  48.780  81.450  1.00  0.00           N
ATOM   3465  HN  GLN A 217      70.600  49.140  80.670  1.00  0.00           H
ATOM   3466  CA  GLN A 217      71.240  49.830  82.440  1.00  0.00           C
ATOM   3467  HA  GLN A 217      72.290  49.940  82.620  1.00  0.00           H
ATOM   3468  CB  GLN A 217      70.790  51.210  81.830  1.00  0.00           C
ATOM   3469  HB1 GLN A 217      70.770  51.940  82.670  1.00  0.00           H
ATOM   3470  HB2 GLN A 217      69.800  50.980  81.380  1.00  0.00           H
ATOM   3471  CG  GLN A 217      71.730  51.800  80.680  1.00  0.00           C
ATOM   3472  HG1 GLN A 217      71.660  52.900  80.750  1.00  0.00           H
ATOM   3473  HG2 GLN A 217      71.210  51.610  79.720  1.00  0.00           H
ATOM   3474  CD  GLN A 217      73.180  51.330  80.520  1.00  0.00           C
ATOM   3475  OE1 GLN A 217      73.970  51.550  81.480  1.00  0.00           O
ATOM   3476  NE2 GLN A 217      73.520  50.700  79.370  1.00  0.00           N
ATOM   3477 HE21 GLN A 217      74.400  50.220  79.370  1.00  0.00           H
ATOM   3478 HE22 GLN A 217      72.860  50.650  78.620  1.00  0.00           H
ATOM   3479  C   GLN A 217      70.550  49.560  83.740  1.00  0.00           C
ATOM   3480  O   GLN A 217      71.120  49.880  84.790  1.00  0.00           O
ATOM   3481  N   ARG A 218      69.360  49.000  83.720  1.00  0.00           N
ATOM   3482  HN  ARG A 218      68.830  48.990  82.880  1.00  0.00           H
ATOM   3483  CA  ARG A 218      68.560  48.880  84.960  1.00  0.00           C
ATOM   3484  HA  ARG A 218      69.290  48.550  85.690  1.00  0.00           H
ATOM   3485  CB  ARG A 218      68.030  50.190  85.470  1.00  0.00           C
ATOM   3486  HB1 ARG A 218      68.830  50.840  85.890  1.00  0.00           H
ATOM   3487  HB2 ARG A 218      67.290  50.030  86.270  1.00  0.00           H
ATOM   3488  CG  ARG A 218      67.290  51.220  84.540  1.00  0.00           C
ATOM   3489  HG1 ARG A 218      67.960  51.750  83.810  1.00  0.00           H
ATOM   3490  HG2 ARG A 218      66.900  52.080  85.110  1.00  0.00           H
ATOM   3491  CD  ARG A 218      66.120  50.700  83.710  1.00  0.00           C
ATOM   3492  HD1 ARG A 218      65.320  50.110  84.200  1.00  0.00           H
ATOM   3493  HD2 ARG A 218      66.520  49.910  83.040  1.00  0.00           H
ATOM   3494  NE  ARG A 218      65.560  51.860  83.000  1.00  0.00           N
ATOM   3495  HE  ARG A 218      66.150  52.340  82.350  1.00  0.00           H
ATOM   3496  CZ  ARG A 218      64.450  52.510  83.270  1.00  0.00           C
ATOM   3497  NH1 ARG A 218      63.750  52.410  84.370  1.00  0.00           N
ATOM   3498 HH11 ARG A 218      64.100  51.970  85.200  1.00  0.00           H
ATOM   3499 HH12 ARG A 218      63.110  53.180  84.460  1.00  0.00           H
ATOM   3500  NH2 ARG A 218      63.950  53.330  82.340  1.00  0.00           N
ATOM   3501 HH21 ARG A 218      64.280  53.170  81.420  1.00  0.00           H
ATOM   3502 HH22 ARG A 218      63.060  53.760  82.480  1.00  0.00           H
ATOM   3503  C   ARG A 218      67.500  47.830  84.900  1.00  0.00           C
ATOM   3504  O   ARG A 218      66.990  47.300  83.870  1.00  0.00           O
ATOM   3505  N   GLN A 219      67.110  47.290  86.050  1.00  0.00           N
ATOM   3506  HN  GLN A 219      67.580  47.590  86.880  1.00  0.00           H
ATOM   3507  CA  GLN A 219      66.100  46.290  86.180  1.00  0.00           C
ATOM   3508  HA  GLN A 219      66.000  45.730  85.260  1.00  0.00           H
ATOM   3509  CB  GLN A 219      66.480  45.300  87.330  1.00  0.00           C
ATOM   3510  HB1 GLN A 219      65.560  44.780  87.670  1.00  0.00           H
ATOM   3511  HB2 GLN A 219      66.840  45.920  88.180  1.00  0.00           H
ATOM   3512  CG  GLN A 219      67.620  44.280  86.990  1.00  0.00           C
ATOM   3513  HG1 GLN A 219      67.650  43.570  87.850  1.00  0.00           H
ATOM   3514  HG2 GLN A 219      68.620  44.730  86.860  1.00  0.00           H
ATOM   3515  CD  GLN A 219      67.190  43.510  85.690  1.00  0.00           C
ATOM   3516  OE1 GLN A 219      66.360  42.640  85.800  1.00  0.00           O
ATOM   3517  NE2 GLN A 219      67.770  43.890  84.490  1.00  0.00           N
ATOM   3518 HE21 GLN A 219      67.630  43.340  83.680  1.00  0.00           H
ATOM   3519 HE22 GLN A 219      67.920  44.880  84.420  1.00  0.00           H
ATOM   3520  C   GLN A 219      64.730  46.770  86.210  1.00  0.00           C
ATOM   3521  O   GLN A 219      64.450  47.880  86.620  1.00  0.00           O
ATOM   3522  N   MET A 220      63.730  45.950  85.780  1.00  0.00           N
ATOM   3523  HN  MET A 220      63.950  45.040  85.430  1.00  0.00           H
ATOM   3524  CA  MET A 220      62.410  46.400  85.540  1.00  0.00           C
ATOM   3525  HA  MET A 220      62.310  47.460  85.700  1.00  0.00           H
ATOM   3526  CB  MET A 220      61.960  46.110  84.060  1.00  0.00           C
ATOM   3527  HB1 MET A 220      60.960  46.520  83.820  1.00  0.00           H
ATOM   3528  HB2 MET A 220      61.990  45.010  83.940  1.00  0.00           H
ATOM   3529  CG  MET A 220      62.850  46.690  82.900  1.00  0.00           C
ATOM   3530  HG1 MET A 220      62.240  46.480  82.000  1.00  0.00           H
ATOM   3531  HG2 MET A 220      63.830  46.170  82.790  1.00  0.00           H
ATOM   3532  SD  MET A 220      63.170  48.510  82.840  1.00  0.00           S
ATOM   3533  CE  MET A 220      64.000  48.580  81.280  1.00  0.00           C
ATOM   3534  HE1 MET A 220      64.890  47.910  81.340  1.00  0.00           H
ATOM   3535  HE2 MET A 220      64.450  49.570  81.080  1.00  0.00           H
ATOM   3536  HE3 MET A 220      63.220  48.370  80.510  1.00  0.00           H
ATOM   3537  C   MET A 220      61.470  45.680  86.410  1.00  0.00           C
ATOM   3538  O   MET A 220      60.260  45.820  86.340  1.00  0.00           O
ATOM   3539  N   ASP A 221      61.960  44.900  87.360  1.00  0.00           N
ATOM   3540  HN  ASP A 221      62.960  44.850  87.380  1.00  0.00           H
ATOM   3541  CA  ASP A 221      61.110  44.160  88.200  1.00  0.00           C
ATOM   3542  HA  ASP A 221      60.420  43.710  87.500  1.00  0.00           H
ATOM   3543  CB  ASP A 221      61.880  43.080  89.020  1.00  0.00           C
ATOM   3544  HB1 ASP A 221      61.130  42.680  89.740  1.00  0.00           H
ATOM   3545  HB2 ASP A 221      62.720  43.560  89.580  1.00  0.00           H
ATOM   3546  CG  ASP A 221      62.320  41.970  88.130  1.00  0.00           C
ATOM   3547  OD1 ASP A 221      62.320  42.070  86.870  1.00  0.00           O
ATOM   3548  OD2 ASP A 221      62.980  41.010  88.640  1.00  0.00           O
ATOM   3549  C   ASP A 221      60.380  45.190  89.170  1.00  0.00           C
ATOM   3550  O   ASP A 221      61.020  46.210  89.640  1.00  0.00           O
ATOM   3551  N   ARG A 222      59.060  45.100  89.410  1.00  0.00           N
ATOM   3552  HN  ARG A 222      58.500  44.340  89.100  1.00  0.00           H
ATOM   3553  CA  ARG A 222      58.190  46.150  90.030  1.00  0.00           C
ATOM   3554  HA  ARG A 222      57.310  45.530  90.040  1.00  0.00           H
ATOM   3555  CB  ARG A 222      58.470  46.530  91.460  1.00  0.00           C
ATOM   3556  HB1 ARG A 222      57.620  47.070  91.940  1.00  0.00           H
ATOM   3557  HB2 ARG A 222      59.410  47.120  91.560  1.00  0.00           H
ATOM   3558  CG  ARG A 222      58.580  45.290  92.360  1.00  0.00           C
ATOM   3559  HG1 ARG A 222      58.000  44.450  91.930  1.00  0.00           H
ATOM   3560  HG2 ARG A 222      58.020  45.530  93.300  1.00  0.00           H
ATOM   3561  CD  ARG A 222      59.980  44.780  92.610  1.00  0.00           C
ATOM   3562  HD1 ARG A 222      60.600  45.570  93.100  1.00  0.00           H
ATOM   3563  HD2 ARG A 222      60.580  44.490  91.720  1.00  0.00           H
ATOM   3564  NE  ARG A 222      59.880  43.670  93.610  1.00  0.00           N
ATOM   3565  HE  ARG A 222      59.520  42.850  93.160  1.00  0.00           H
ATOM   3566  CZ  ARG A 222      59.690  43.760  94.920  1.00  0.00           C
ATOM   3567  NH1 ARG A 222      59.930  44.820  95.610  1.00  0.00           N
ATOM   3568 HH11 ARG A 222      60.280  45.620  95.150  1.00  0.00           H
ATOM   3569 HH12 ARG A 222      59.640  44.990  96.550  1.00  0.00           H
ATOM   3570  NH2 ARG A 222      59.340  42.660  95.510  1.00  0.00           N
ATOM   3571 HH21 ARG A 222      59.510  41.830  94.970  1.00  0.00           H
ATOM   3572 HH22 ARG A 222      59.210  42.560  96.500  1.00  0.00           H
ATOM   3573  C   ARG A 222      57.840  47.200  89.120  1.00  0.00           C
ATOM   3574  O   ARG A 222      57.410  48.310  89.510  1.00  0.00           O
ATOM   3575  N   HSD A 223      57.930  46.960  87.820  1.00  0.00           N
ATOM   3576  HN  HSD A 223      58.330  46.110  87.490  1.00  0.00           H
ATOM   3577  CA  HSD A 223      57.590  47.920  86.770  1.00  0.00           C
ATOM   3578  HA  HSD A 223      56.890  48.650  87.160  1.00  0.00           H
ATOM   3579  CB  HSD A 223      58.900  48.590  86.210  1.00  0.00           C
ATOM   3580  HB1 HSD A 223      58.540  49.340  85.460  1.00  0.00           H
ATOM   3581  HB2 HSD A 223      59.590  47.950  85.630  1.00  0.00           H
ATOM   3582  ND1 HSD A 223      60.600  48.900  88.020  1.00  0.00           N
ATOM   3583  HD1 HSD A 223      61.000  47.980  87.980  1.00  0.00           H
ATOM   3584  CG  HSD A 223      59.570  49.410  87.290  1.00  0.00           C
ATOM   3585  CE1 HSD A 223      61.040  49.950  88.750  1.00  0.00           C
ATOM   3586  HE1 HSD A 223      61.950  49.880  89.340  1.00  0.00           H
ATOM   3587  NE2 HSD A 223      60.480  51.100  88.510  1.00  0.00           N
ATOM   3588  CD2 HSD A 223      59.530  50.770  87.570  1.00  0.00           C
ATOM   3589  HD2 HSD A 223      58.850  51.420  87.020  1.00  0.00           H
ATOM   3590  C   HSD A 223      56.860  47.200  85.630  1.00  0.00           C
ATOM   3591  O   HSD A 223      57.190  47.300  84.480  1.00  0.00           O
ATOM   3592  N   ALA A 224      55.800  46.430  85.960  1.00  0.00           N
ATOM   3593  HN  ALA A 224      55.510  46.520  86.910  1.00  0.00           H
ATOM   3594  CA  ALA A 224      55.080  45.570  85.070  1.00  0.00           C
ATOM   3595  HA  ALA A 224      55.720  44.740  84.810  1.00  0.00           H
ATOM   3596  CB  ALA A 224      54.050  44.970  86.010  1.00  0.00           C
ATOM   3597  HB1 ALA A 224      54.570  44.380  86.790  1.00  0.00           H
ATOM   3598  HB2 ALA A 224      53.270  44.440  85.430  1.00  0.00           H
ATOM   3599  HB3 ALA A 224      53.430  45.760  86.470  1.00  0.00           H
ATOM   3600  C   ALA A 224      54.490  46.230  83.840  1.00  0.00           C
ATOM   3601  O   ALA A 224      54.530  45.640  82.810  1.00  0.00           O
ATOM   3602  N   LYS A 225      54.100  47.500  83.870  1.00  0.00           N
ATOM   3603  HN  LYS A 225      54.140  47.830  84.810  1.00  0.00           H
ATOM   3604  CA  LYS A 225      53.800  48.310  82.730  1.00  0.00           C
ATOM   3605  HA  LYS A 225      53.000  47.980  82.080  1.00  0.00           H
ATOM   3606  CB  LYS A 225      53.440  49.760  83.250  1.00  0.00           C
ATOM   3607  HB1 LYS A 225      53.400  50.550  82.470  1.00  0.00           H
ATOM   3608  HB2 LYS A 225      54.200  50.070  84.000  1.00  0.00           H
ATOM   3609  CG  LYS A 225      52.040  49.820  83.930  1.00  0.00           C
ATOM   3610  HG1 LYS A 225      51.830  50.900  84.090  1.00  0.00           H
ATOM   3611  HG2 LYS A 225      52.120  49.300  84.910  1.00  0.00           H
ATOM   3612  CD  LYS A 225      50.980  49.240  83.050  1.00  0.00           C
ATOM   3613  HD1 LYS A 225      51.140  48.170  82.810  1.00  0.00           H
ATOM   3614  HD2 LYS A 225      50.930  49.820  82.100  1.00  0.00           H
ATOM   3615  CE  LYS A 225      49.510  49.300  83.650  1.00  0.00           C
ATOM   3616  HE1 LYS A 225      49.200  50.360  83.800  1.00  0.00           H
ATOM   3617  HE2 LYS A 225      49.550  48.810  84.660  1.00  0.00           H
ATOM   3618  NZ  LYS A 225      48.560  48.620  82.800  1.00  0.00           N
ATOM   3619  HZ1 LYS A 225      47.590  48.720  83.180  1.00  0.00           H
ATOM   3620  HZ2 LYS A 225      48.760  47.650  82.480  1.00  0.00           H
ATOM   3621  HZ3 LYS A 225      48.570  49.200  81.930  1.00  0.00           H
ATOM   3622  C   LYS A 225      55.000  48.530  81.780  1.00  0.00           C
ATOM   3623  O   LYS A 225      54.780  48.580  80.590  1.00  0.00           O
ATOM   3624  N   ILE A 226      56.220  48.690  82.260  1.00  0.00           N
ATOM   3625  HN  ILE A 226      56.340  48.390  83.200  1.00  0.00           H
ATOM   3626  CA  ILE A 226      57.380  48.660  81.370  1.00  0.00           C
ATOM   3627  HA  ILE A 226      57.310  49.420  80.610  1.00  0.00           H
ATOM   3628  CB  ILE A 226      58.710  48.990  82.120  1.00  0.00           C
ATOM   3629  HB  ILE A 226      58.790  48.270  82.980  1.00  0.00           H
ATOM   3630  CG2 ILE A 226      59.930  48.790  81.160  1.00  0.00           C
ATOM   3631 HG21 ILE A 226      59.870  49.400  80.230  1.00  0.00           H
ATOM   3632 HG22 ILE A 226      59.960  47.690  80.970  1.00  0.00           H
ATOM   3633 HG23 ILE A 226      60.830  49.100  81.740  1.00  0.00           H
ATOM   3634  CG1 ILE A 226      58.700  50.370  82.690  1.00  0.00           C
ATOM   3635 HG11 ILE A 226      57.940  50.460  83.500  1.00  0.00           H
ATOM   3636 HG12 ILE A 226      58.520  51.140  81.910  1.00  0.00           H
ATOM   3637  CD  ILE A 226      60.100  50.870  83.300  1.00  0.00           C
ATOM   3638  HD1 ILE A 226      59.980  51.740  83.980  1.00  0.00           H
ATOM   3639  HD2 ILE A 226      60.940  51.000  82.590  1.00  0.00           H
ATOM   3640  HD3 ILE A 226      60.520  50.120  84.010  1.00  0.00           H
ATOM   3641  C   ILE A 226      57.490  47.370  80.610  1.00  0.00           C
ATOM   3642  O   ILE A 226      57.730  47.270  79.360  1.00  0.00           O
ATOM   3643  N   LYS A 227      57.370  46.260  81.270  1.00  0.00           N
ATOM   3644  HN  LYS A 227      57.270  46.240  82.270  1.00  0.00           H
ATOM   3645  CA  LYS A 227      57.590  44.930  80.650  1.00  0.00           C
ATOM   3646  HA  LYS A 227      58.560  45.050  80.190  1.00  0.00           H
ATOM   3647  CB  LYS A 227      57.660  43.810  81.760  1.00  0.00           C
ATOM   3648  HB1 LYS A 227      57.670  42.860  81.190  1.00  0.00           H
ATOM   3649  HB2 LYS A 227      56.680  43.740  82.280  1.00  0.00           H
ATOM   3650  CG  LYS A 227      58.950  43.810  82.660  1.00  0.00           C
ATOM   3651  HG1 LYS A 227      58.940  44.770  83.220  1.00  0.00           H
ATOM   3652  HG2 LYS A 227      59.820  43.830  81.980  1.00  0.00           H
ATOM   3653  CD  LYS A 227      59.000  42.590  83.550  1.00  0.00           C
ATOM   3654  HD1 LYS A 227      59.100  41.660  82.940  1.00  0.00           H
ATOM   3655  HD2 LYS A 227      58.130  42.460  84.230  1.00  0.00           H
ATOM   3656  CE  LYS A 227      60.320  42.600  84.390  1.00  0.00           C
ATOM   3657  HE1 LYS A 227      60.330  43.460  85.080  1.00  0.00           H
ATOM   3658  HE2 LYS A 227      61.140  42.610  83.650  1.00  0.00           H
ATOM   3659  NZ  LYS A 227      60.460  41.360  85.200  1.00  0.00           N
ATOM   3660  HZ1 LYS A 227      61.320  41.500  85.760  1.00  0.00           H
ATOM   3661  HZ2 LYS A 227      60.550  40.480  84.640  1.00  0.00           H
ATOM   3662  HZ3 LYS A 227      59.650  41.350  85.860  1.00  0.00           H
ATOM   3663  C   LYS A 227      56.530  44.690  79.590  1.00  0.00           C
ATOM   3664  O   LYS A 227      56.770  44.110  78.550  1.00  0.00           O
ATOM   3665  N   ARG A 228      55.290  45.200  79.870  1.00  0.00           N
ATOM   3666  HN  ARG A 228      55.100  45.400  80.830  1.00  0.00           H
ATOM   3667  CA  ARG A 228      54.220  45.320  78.920  1.00  0.00           C
ATOM   3668  HA  ARG A 228      54.200  44.350  78.440  1.00  0.00           H
ATOM   3669  CB  ARG A 228      52.840  45.730  79.510  1.00  0.00           C
ATOM   3670  HB1 ARG A 228      52.090  45.500  78.730  1.00  0.00           H
ATOM   3671  HB2 ARG A 228      52.770  46.790  79.850  1.00  0.00           H
ATOM   3672  CG  ARG A 228      52.250  44.890  80.710  1.00  0.00           C
ATOM   3673  HG1 ARG A 228      51.160  44.730  80.550  1.00  0.00           H
ATOM   3674  HG2 ARG A 228      52.260  45.600  81.570  1.00  0.00           H
ATOM   3675  CD  ARG A 228      52.970  43.670  81.160  1.00  0.00           C
ATOM   3676  HD1 ARG A 228      52.560  43.140  82.040  1.00  0.00           H
ATOM   3677  HD2 ARG A 228      54.030  43.860  81.460  1.00  0.00           H
ATOM   3678  NE  ARG A 228      52.840  42.640  80.090  1.00  0.00           N
ATOM   3679  HE  ARG A 228      52.270  42.880  79.320  1.00  0.00           H
ATOM   3680  CZ  ARG A 228      53.760  41.750  79.840  1.00  0.00           C
ATOM   3681  NH1 ARG A 228      54.870  41.610  80.580  1.00  0.00           N
ATOM   3682 HH11 ARG A 228      54.890  41.920  81.520  1.00  0.00           H
ATOM   3683 HH12 ARG A 228      55.510  40.860  80.380  1.00  0.00           H
ATOM   3684  NH2 ARG A 228      53.610  41.040  78.740  1.00  0.00           N
ATOM   3685 HH21 ARG A 228      53.000  41.460  78.070  1.00  0.00           H
ATOM   3686 HH22 ARG A 228      54.260  40.340  78.460  1.00  0.00           H
ATOM   3687  C   ARG A 228      54.420  46.290  77.730  1.00  0.00           C
ATOM   3688  O   ARG A 228      54.080  46.000  76.600  1.00  0.00           O
ATOM   3689  N   ALA A 229      54.990  47.510  77.980  1.00  0.00           N
ATOM   3690  HN  ALA A 229      55.140  47.780  78.930  1.00  0.00           H
ATOM   3691  CA  ALA A 229      55.470  48.340  76.980  1.00  0.00           C
ATOM   3692  HA  ALA A 229      54.630  48.560  76.340  1.00  0.00           H
ATOM   3693  CB  ALA A 229      55.850  49.680  77.660  1.00  0.00           C
ATOM   3694  HB1 ALA A 229      55.010  50.100  78.260  1.00  0.00           H
ATOM   3695  HB2 ALA A 229      56.150  50.380  76.850  1.00  0.00           H
ATOM   3696  HB3 ALA A 229      56.710  49.630  78.350  1.00  0.00           H
ATOM   3697  C   ALA A 229      56.530  47.700  76.090  1.00  0.00           C
ATOM   3698  O   ALA A 229      56.420  47.760  74.870  1.00  0.00           O
ATOM   3699  N   ILE A 230      57.650  47.050  76.640  1.00  0.00           N
ATOM   3700  HN  ILE A 230      57.810  47.150  77.620  1.00  0.00           H
ATOM   3701  CA  ILE A 230      58.640  46.270  75.840  1.00  0.00           C
ATOM   3702  HA  ILE A 230      59.140  46.990  75.210  1.00  0.00           H
ATOM   3703  CB  ILE A 230      59.750  45.480  76.590  1.00  0.00           C
ATOM   3704  HB  ILE A 230      59.190  44.790  77.260  1.00  0.00           H
ATOM   3705  CG2 ILE A 230      60.560  44.470  75.710  1.00  0.00           C
ATOM   3706 HG21 ILE A 230      61.300  43.950  76.340  1.00  0.00           H
ATOM   3707 HG22 ILE A 230      61.170  45.080  75.010  1.00  0.00           H
ATOM   3708 HG23 ILE A 230      59.910  43.700  75.250  1.00  0.00           H
ATOM   3709  CG1 ILE A 230      60.610  46.480  77.360  1.00  0.00           C
ATOM   3710 HG11 ILE A 230      59.900  47.270  77.700  1.00  0.00           H
ATOM   3711 HG12 ILE A 230      61.350  47.010  76.720  1.00  0.00           H
ATOM   3712  CD  ILE A 230      61.290  45.900  78.570  1.00  0.00           C
ATOM   3713  HD1 ILE A 230      60.560  45.370  79.230  1.00  0.00           H
ATOM   3714  HD2 ILE A 230      61.730  46.660  79.250  1.00  0.00           H
ATOM   3715  HD3 ILE A 230      62.060  45.180  78.240  1.00  0.00           H
ATOM   3716  C   ILE A 230      57.970  45.330  74.920  1.00  0.00           C
ATOM   3717  O   ILE A 230      58.220  45.240  73.740  1.00  0.00           O
ATOM   3718  N   THR A 231      56.980  44.570  75.520  1.00  0.00           N
ATOM   3719  HN  THR A 231      56.790  44.750  76.480  1.00  0.00           H
ATOM   3720  CA  THR A 231      56.240  43.580  74.770  1.00  0.00           C
ATOM   3721  HA  THR A 231      56.910  42.750  74.560  1.00  0.00           H
ATOM   3722  CB  THR A 231      55.180  42.990  75.740  1.00  0.00           C
ATOM   3723  HB  THR A 231      54.480  43.780  76.050  1.00  0.00           H
ATOM   3724  OG1 THR A 231      55.840  42.210  76.810  1.00  0.00           O
ATOM   3725  HG1 THR A 231      56.300  42.860  77.360  1.00  0.00           H
ATOM   3726  CG2 THR A 231      54.350  41.950  75.020  1.00  0.00           C
ATOM   3727 HG21 THR A 231      54.930  41.240  74.390  1.00  0.00           H
ATOM   3728 HG22 THR A 231      53.550  42.430  74.420  1.00  0.00           H
ATOM   3729 HG23 THR A 231      53.860  41.210  75.700  1.00  0.00           H
ATOM   3730  C   THR A 231      55.600  44.080  73.450  1.00  0.00           C
ATOM   3731  O   THR A 231      55.730  43.420  72.430  1.00  0.00           O
ATOM   3732  N   PHE A 232      54.910  45.230  73.480  1.00  0.00           N
ATOM   3733  HN  PHE A 232      54.640  45.590  74.360  1.00  0.00           H
ATOM   3734  CA  PHE A 232      54.270  45.800  72.330  1.00  0.00           C
ATOM   3735  HA  PHE A 232      53.560  45.050  72.000  1.00  0.00           H
ATOM   3736  CB  PHE A 232      53.390  47.010  72.880  1.00  0.00           C
ATOM   3737  HB1 PHE A 232      54.030  47.720  73.440  1.00  0.00           H
ATOM   3738  HB2 PHE A 232      52.630  46.670  73.630  1.00  0.00           H
ATOM   3739  CG  PHE A 232      52.600  47.780  71.790  1.00  0.00           C
ATOM   3740  CD1 PHE A 232      53.070  49.000  71.250  1.00  0.00           C
ATOM   3741  HD1 PHE A 232      53.960  49.490  71.620  1.00  0.00           H
ATOM   3742  CE1 PHE A 232      52.340  49.660  70.150  1.00  0.00           C
ATOM   3743  HE1 PHE A 232      52.870  50.490  69.700  1.00  0.00           H
ATOM   3744  CZ  PHE A 232      51.130  49.100  69.800  1.00  0.00           C
ATOM   3745  HZ  PHE A 232      50.540  49.560  69.010  1.00  0.00           H
ATOM   3746  CD2 PHE A 232      51.360  47.330  71.480  1.00  0.00           C
ATOM   3747  HD2 PHE A 232      51.050  46.380  71.860  1.00  0.00           H
ATOM   3748  CE2 PHE A 232      50.590  47.940  70.430  1.00  0.00           C
ATOM   3749  HE2 PHE A 232      49.570  47.650  70.200  1.00  0.00           H
ATOM   3750  C   PHE A 232      55.230  46.200  71.230  1.00  0.00           C
ATOM   3751  O   PHE A 232      54.950  45.860  70.070  1.00  0.00           O
ATOM   3752  N   ILE A 233      56.360  46.780  71.640  1.00  0.00           N
ATOM   3753  HN  ILE A 233      56.460  46.850  72.620  1.00  0.00           H
ATOM   3754  CA  ILE A 233      57.510  47.150  70.790  1.00  0.00           C
ATOM   3755  HA  ILE A 233      57.030  47.800  70.070  1.00  0.00           H
ATOM   3756  CB  ILE A 233      58.720  47.880  71.340  1.00  0.00           C
ATOM   3757  HB  ILE A 233      59.280  47.340  72.140  1.00  0.00           H
ATOM   3758  CG2 ILE A 233      59.730  48.240  70.300  1.00  0.00           C
ATOM   3759 HG21 ILE A 233      60.300  47.360  69.940  1.00  0.00           H
ATOM   3760 HG22 ILE A 233      60.520  48.890  70.730  1.00  0.00           H
ATOM   3761 HG23 ILE A 233      59.320  48.750  69.390  1.00  0.00           H
ATOM   3762  CG1 ILE A 233      58.270  49.200  72.020  1.00  0.00           C
ATOM   3763 HG11 ILE A 233      59.090  49.910  72.260  1.00  0.00           H
ATOM   3764 HG12 ILE A 233      57.920  48.820  73.010  1.00  0.00           H
ATOM   3765  CD  ILE A 233      57.140  49.990  71.370  1.00  0.00           C
ATOM   3766  HD1 ILE A 233      57.500  50.480  70.430  1.00  0.00           H
ATOM   3767  HD2 ILE A 233      56.820  50.790  72.070  1.00  0.00           H
ATOM   3768  HD3 ILE A 233      56.180  49.450  71.220  1.00  0.00           H
ATOM   3769  C   ILE A 233      58.050  45.990  70.020  1.00  0.00           C
ATOM   3770  O   ILE A 233      58.120  46.000  68.830  1.00  0.00           O
ATOM   3771  N   MET A 234      58.360  44.860  70.730  1.00  0.00           N
ATOM   3772  HN  MET A 234      58.300  45.000  71.710  1.00  0.00           H
ATOM   3773  CA  MET A 234      58.760  43.610  70.150  1.00  0.00           C
ATOM   3774  HA  MET A 234      59.720  43.810  69.690  1.00  0.00           H
ATOM   3775  CB  MET A 234      58.980  42.670  71.290  1.00  0.00           C
ATOM   3776  HB1 MET A 234      58.100  42.890  71.930  1.00  0.00           H
ATOM   3777  HB2 MET A 234      59.910  43.080  71.730  1.00  0.00           H
ATOM   3778  CG  MET A 234      59.060  41.180  70.940  1.00  0.00           C
ATOM   3779  HG1 MET A 234      59.610  41.160  69.970  1.00  0.00           H
ATOM   3780  HG2 MET A 234      58.070  40.740  70.740  1.00  0.00           H
ATOM   3781  SD  MET A 234      59.850  40.250  72.250  1.00  0.00           S
ATOM   3782  CE  MET A 234      58.820  40.690  73.670  1.00  0.00           C
ATOM   3783  HE1 MET A 234      59.240  41.650  74.030  1.00  0.00           H
ATOM   3784  HE2 MET A 234      58.930  39.890  74.450  1.00  0.00           H
ATOM   3785  HE3 MET A 234      57.710  40.710  73.520  1.00  0.00           H
ATOM   3786  C   MET A 234      57.810  43.010  69.150  1.00  0.00           C
ATOM   3787  O   MET A 234      58.220  42.690  67.980  1.00  0.00           O
ATOM   3788  N   VAL A 235      56.450  42.960  69.420  1.00  0.00           N
ATOM   3789  HN  VAL A 235      56.070  43.400  70.220  1.00  0.00           H
ATOM   3790  CA  VAL A 235      55.400  42.450  68.500  1.00  0.00           C
ATOM   3791  HA  VAL A 235      55.740  41.480  68.170  1.00  0.00           H
ATOM   3792  CB  VAL A 235      54.020  42.380  69.200  1.00  0.00           C
ATOM   3793  HB  VAL A 235      53.950  43.340  69.750  1.00  0.00           H
ATOM   3794  CG1 VAL A 235      52.770  42.270  68.220  1.00  0.00           C
ATOM   3795 HG11 VAL A 235      52.980  41.700  67.300  1.00  0.00           H
ATOM   3796 HG12 VAL A 235      52.670  43.280  67.770  1.00  0.00           H
ATOM   3797 HG13 VAL A 235      51.870  41.870  68.740  1.00  0.00           H
ATOM   3798  CG2 VAL A 235      54.040  41.270  70.260  1.00  0.00           C
ATOM   3799 HG21 VAL A 235      53.220  41.490  70.970  1.00  0.00           H
ATOM   3800 HG22 VAL A 235      54.980  41.370  70.830  1.00  0.00           H
ATOM   3801 HG23 VAL A 235      54.020  40.270  69.770  1.00  0.00           H
ATOM   3802  C   VAL A 235      55.230  43.310  67.360  1.00  0.00           C
ATOM   3803  O   VAL A 235      55.270  42.790  66.240  1.00  0.00           O
ATOM   3804  N   VAL A 236      55.150  44.610  67.580  1.00  0.00           N
ATOM   3805  HN  VAL A 236      55.100  45.030  68.480  1.00  0.00           H
ATOM   3806  CA  VAL A 236      55.050  45.560  66.490  1.00  0.00           C
ATOM   3807  HA  VAL A 236      54.190  45.230  65.920  1.00  0.00           H
ATOM   3808  CB  VAL A 236      54.600  46.950  67.040  1.00  0.00           C
ATOM   3809  HB  VAL A 236      55.240  47.200  67.910  1.00  0.00           H
ATOM   3810  CG1 VAL A 236      54.780  48.110  65.930  1.00  0.00           C
ATOM   3811 HG11 VAL A 236      54.120  47.940  65.060  1.00  0.00           H
ATOM   3812 HG12 VAL A 236      55.850  48.170  65.650  1.00  0.00           H
ATOM   3813 HG13 VAL A 236      54.430  49.060  66.400  1.00  0.00           H
ATOM   3814  CG2 VAL A 236      53.130  46.870  67.470  1.00  0.00           C
ATOM   3815 HG21 VAL A 236      52.460  47.030  66.590  1.00  0.00           H
ATOM   3816 HG22 VAL A 236      52.850  47.600  68.260  1.00  0.00           H
ATOM   3817 HG23 VAL A 236      52.790  45.850  67.710  1.00  0.00           H
ATOM   3818  C   VAL A 236      56.310  45.640  65.590  1.00  0.00           C
ATOM   3819  O   VAL A 236      56.110  45.660  64.360  1.00  0.00           O
ATOM   3820  N   ALA A 237      57.510  45.610  66.150  1.00  0.00           N
ATOM   3821  HN  ALA A 237      57.610  45.500  67.140  1.00  0.00           H
ATOM   3822  CA  ALA A 237      58.750  45.560  65.510  1.00  0.00           C
ATOM   3823  HA  ALA A 237      58.710  46.280  64.710  1.00  0.00           H
ATOM   3824  CB  ALA A 237      59.960  45.420  66.500  1.00  0.00           C
ATOM   3825  HB1 ALA A 237      59.650  44.560  67.140  1.00  0.00           H
ATOM   3826  HB2 ALA A 237      60.060  46.310  67.170  1.00  0.00           H
ATOM   3827  HB3 ALA A 237      60.930  45.150  66.040  1.00  0.00           H
ATOM   3828  C   ALA A 237      58.790  44.330  64.610  1.00  0.00           C
ATOM   3829  O   ALA A 237      59.080  44.490  63.400  1.00  0.00           O
ATOM   3830  N   ILE A 238      58.350  43.140  65.150  1.00  0.00           N
ATOM   3831  HN  ILE A 238      57.920  43.160  66.040  1.00  0.00           H
ATOM   3832  CA  ILE A 238      58.360  41.900  64.300  1.00  0.00           C
ATOM   3833  HA  ILE A 238      59.340  41.770  63.890  1.00  0.00           H
ATOM   3834  CB  ILE A 238      58.010  40.670  65.150  1.00  0.00           C
ATOM   3835  HB  ILE A 238      57.150  40.890  65.810  1.00  0.00           H
ATOM   3836  CG2 ILE A 238      57.530  39.510  64.240  1.00  0.00           C
ATOM   3837 HG21 ILE A 238      58.110  39.280  63.320  1.00  0.00           H
ATOM   3838 HG22 ILE A 238      56.470  39.670  63.950  1.00  0.00           H
ATOM   3839 HG23 ILE A 238      57.440  38.530  64.780  1.00  0.00           H
ATOM   3840  CG1 ILE A 238      59.240  40.270  66.060  1.00  0.00           C
ATOM   3841 HG11 ILE A 238      58.960  39.380  66.650  1.00  0.00           H
ATOM   3842 HG12 ILE A 238      59.450  41.090  66.790  1.00  0.00           H
ATOM   3843  CD  ILE A 238      60.550  39.850  65.350  1.00  0.00           C
ATOM   3844  HD1 ILE A 238      60.480  38.830  64.900  1.00  0.00           H
ATOM   3845  HD2 ILE A 238      61.310  39.900  66.160  1.00  0.00           H
ATOM   3846  HD3 ILE A 238      60.780  40.520  64.510  1.00  0.00           H
ATOM   3847  C   ILE A 238      57.470  42.000  62.960  1.00  0.00           C
ATOM   3848  O   ILE A 238      57.870  41.620  61.870  1.00  0.00           O
ATOM   3849  N   VAL A 239      56.220  42.510  63.110  1.00  0.00           N
ATOM   3850  HN  VAL A 239      55.890  42.750  64.030  1.00  0.00           H
ATOM   3851  CA  VAL A 239      55.240  42.840  62.070  1.00  0.00           C
ATOM   3852  HA  VAL A 239      55.230  41.990  61.410  1.00  0.00           H
ATOM   3853  CB  VAL A 239      53.820  43.310  62.560  1.00  0.00           C
ATOM   3854  HB  VAL A 239      53.790  44.180  63.250  1.00  0.00           H
ATOM   3855  CG1 VAL A 239      52.860  43.690  61.410  1.00  0.00           C
ATOM   3856 HG11 VAL A 239      51.810  43.850  61.750  1.00  0.00           H
ATOM   3857 HG12 VAL A 239      52.750  42.920  60.610  1.00  0.00           H
ATOM   3858 HG13 VAL A 239      53.210  44.650  60.980  1.00  0.00           H
ATOM   3859  CG2 VAL A 239      53.200  42.160  63.330  1.00  0.00           C
ATOM   3860 HG21 VAL A 239      52.140  42.330  63.620  1.00  0.00           H
ATOM   3861 HG22 VAL A 239      53.810  41.850  64.200  1.00  0.00           H
ATOM   3862 HG23 VAL A 239      53.120  41.230  62.710  1.00  0.00           H
ATOM   3863  C   VAL A 239      55.750  43.740  61.070  1.00  0.00           C
ATOM   3864  O   VAL A 239      55.590  43.350  59.930  1.00  0.00           O
ATOM   3865  N   PHE A 240      56.320  44.950  61.460  1.00  0.00           N
ATOM   3866  HN  PHE A 240      56.420  45.230  62.410  1.00  0.00           H
ATOM   3867  CA  PHE A 240      56.980  45.830  60.470  1.00  0.00           C
ATOM   3868  HA  PHE A 240      56.210  46.010  59.730  1.00  0.00           H
ATOM   3869  CB  PHE A 240      57.580  47.020  61.140  1.00  0.00           C
ATOM   3870  HB1 PHE A 240      58.070  47.680  60.390  1.00  0.00           H
ATOM   3871  HB2 PHE A 240      58.330  46.620  61.860  1.00  0.00           H
ATOM   3872  CG  PHE A 240      56.640  47.990  61.770  1.00  0.00           C
ATOM   3873  CD1 PHE A 240      55.350  48.220  61.380  1.00  0.00           C
ATOM   3874  HD1 PHE A 240      54.900  47.510  60.710  1.00  0.00           H
ATOM   3875  CE1 PHE A 240      54.600  49.330  61.830  1.00  0.00           C
ATOM   3876  HE1 PHE A 240      53.630  49.530  61.410  1.00  0.00           H
ATOM   3877  CZ  PHE A 240      55.240  50.200  62.690  1.00  0.00           C
ATOM   3878  HZ  PHE A 240      54.720  51.070  63.070  1.00  0.00           H
ATOM   3879  CD2 PHE A 240      57.250  48.900  62.670  1.00  0.00           C
ATOM   3880  HD2 PHE A 240      58.330  48.780  62.720  1.00  0.00           H
ATOM   3881  CE2 PHE A 240      56.590  50.060  63.110  1.00  0.00           C
ATOM   3882  HE2 PHE A 240      56.990  50.590  63.960  1.00  0.00           H
ATOM   3883  C   PHE A 240      58.100  45.050  59.700  1.00  0.00           C
ATOM   3884  O   PHE A 240      58.350  45.280  58.540  1.00  0.00           O
ATOM   3885  N   VAL A 241      58.910  44.200  60.380  1.00  0.00           N
ATOM   3886  HN  VAL A 241      58.750  43.990  61.340  1.00  0.00           H
ATOM   3887  CA  VAL A 241      59.940  43.310  59.820  1.00  0.00           C
ATOM   3888  HA  VAL A 241      60.670  43.940  59.330  1.00  0.00           H
ATOM   3889  CB  VAL A 241      60.830  42.670  60.850  1.00  0.00           C
ATOM   3890  HB  VAL A 241      60.240  42.260  61.690  1.00  0.00           H
ATOM   3891  CG1 VAL A 241      61.790  41.670  60.220  1.00  0.00           C
ATOM   3892 HG11 VAL A 241      62.570  42.170  59.610  1.00  0.00           H
ATOM   3893 HG12 VAL A 241      61.180  40.940  59.640  1.00  0.00           H
ATOM   3894 HG13 VAL A 241      62.290  41.080  61.020  1.00  0.00           H
ATOM   3895  CG2 VAL A 241      61.780  43.790  61.410  1.00  0.00           C
ATOM   3896 HG21 VAL A 241      62.400  44.070  60.530  1.00  0.00           H
ATOM   3897 HG22 VAL A 241      62.420  43.460  62.230  1.00  0.00           H
ATOM   3898 HG23 VAL A 241      61.190  44.670  61.770  1.00  0.00           H
ATOM   3899  C   VAL A 241      59.400  42.380  58.820  1.00  0.00           C
ATOM   3900  O   VAL A 241      59.950  42.350  57.730  1.00  0.00           O
ATOM   3901  N   ILE A 242      58.200  41.750  59.080  1.00  0.00           N
ATOM   3902  HN  ILE A 242      57.730  41.850  59.950  1.00  0.00           H
ATOM   3903  CA  ILE A 242      57.620  40.890  58.050  1.00  0.00           C
ATOM   3904  HA  ILE A 242      58.280  40.160  57.630  1.00  0.00           H
ATOM   3905  CB  ILE A 242      56.350  40.160  58.620  1.00  0.00           C
ATOM   3906  HB  ILE A 242      55.750  40.910  59.180  1.00  0.00           H
ATOM   3907  CG2 ILE A 242      55.560  39.430  57.560  1.00  0.00           C
ATOM   3908 HG21 ILE A 242      54.700  38.920  58.040  1.00  0.00           H
ATOM   3909 HG22 ILE A 242      56.130  38.720  56.920  1.00  0.00           H
ATOM   3910 HG23 ILE A 242      55.030  40.160  56.910  1.00  0.00           H
ATOM   3911  CG1 ILE A 242      56.830  39.130  59.660  1.00  0.00           C
ATOM   3912 HG11 ILE A 242      57.660  39.490  60.300  1.00  0.00           H
ATOM   3913 HG12 ILE A 242      57.150  38.170  59.210  1.00  0.00           H
ATOM   3914  CD  ILE A 242      55.690  38.810  60.540  1.00  0.00           C
ATOM   3915  HD1 ILE A 242      54.880  38.280  59.970  1.00  0.00           H
ATOM   3916  HD2 ILE A 242      55.120  39.690  60.920  1.00  0.00           H
ATOM   3917  HD3 ILE A 242      55.920  38.150  61.410  1.00  0.00           H
ATOM   3918  C   ILE A 242      57.140  41.710  56.830  1.00  0.00           C
ATOM   3919  O   ILE A 242      57.440  41.430  55.720  1.00  0.00           O
ATOM   3920  N   CYS A 243      56.440  42.840  57.150  1.00  0.00           N
ATOM   3921  HN  CYS A 243      56.410  43.090  58.120  1.00  0.00           H
ATOM   3922  CA  CYS A 243      55.830  43.650  56.100  1.00  0.00           C
ATOM   3923  HA  CYS A 243      55.110  43.030  55.590  1.00  0.00           H
ATOM   3924  CB  CYS A 243      54.950  44.850  56.660  1.00  0.00           C
ATOM   3925  HB1 CYS A 243      54.560  45.660  56.020  1.00  0.00           H
ATOM   3926  HB2 CYS A 243      55.640  45.170  57.480  1.00  0.00           H
ATOM   3927  SG  CYS A 243      53.330  44.320  57.230  1.00  0.00           S
ATOM   3928  HG1 CYS A 243      53.920  43.450  58.040  1.00  0.00           H
ATOM   3929  C   CYS A 243      56.740  44.360  55.160  1.00  0.00           C
ATOM   3930  O   CYS A 243      56.450  44.410  53.970  1.00  0.00           O
ATOM   3931  N   PHE A 244      57.830  44.920  55.790  1.00  0.00           N
ATOM   3932  HN  PHE A 244      57.980  44.890  56.770  1.00  0.00           H
ATOM   3933  CA  PHE A 244      58.770  45.780  55.080  1.00  0.00           C
ATOM   3934  HA  PHE A 244      58.300  46.030  54.150  1.00  0.00           H
ATOM   3935  CB  PHE A 244      59.100  47.100  55.710  1.00  0.00           C
ATOM   3936  HB1 PHE A 244      59.690  47.750  55.040  1.00  0.00           H
ATOM   3937  HB2 PHE A 244      59.800  46.970  56.560  1.00  0.00           H
ATOM   3938  CG  PHE A 244      57.820  47.680  56.230  1.00  0.00           C
ATOM   3939  CD1 PHE A 244      56.800  47.890  55.410  1.00  0.00           C
ATOM   3940  HD1 PHE A 244      56.950  47.540  54.390  1.00  0.00           H
ATOM   3941  CE1 PHE A 244      55.630  48.570  55.830  1.00  0.00           C
ATOM   3942  HE1 PHE A 244      54.860  48.740  55.090  1.00  0.00           H
ATOM   3943  CZ  PHE A 244      55.640  49.060  57.120  1.00  0.00           C
ATOM   3944  HZ  PHE A 244      54.760  49.610  57.420  1.00  0.00           H
ATOM   3945  CD2 PHE A 244      57.840  48.170  57.520  1.00  0.00           C
ATOM   3946  HD2 PHE A 244      58.670  47.970  58.190  1.00  0.00           H
ATOM   3947  CE2 PHE A 244      56.740  48.850  58.020  1.00  0.00           C
ATOM   3948  HE2 PHE A 244      56.850  49.320  59.000  1.00  0.00           H
ATOM   3949  C   PHE A 244      60.100  45.120  54.700  1.00  0.00           C
ATOM   3950  O   PHE A 244      60.600  45.310  53.600  1.00  0.00           O
ATOM   3951  N   LEU A 245      60.800  44.340  55.520  1.00  0.00           N
ATOM   3952  HN  LEU A 245      60.490  44.140  56.450  1.00  0.00           H
ATOM   3953  CA  LEU A 245      62.120  43.700  55.150  1.00  0.00           C
ATOM   3954  HA  LEU A 245      62.770  44.500  54.870  1.00  0.00           H
ATOM   3955  CB  LEU A 245      62.790  43.010  56.400  1.00  0.00           C
ATOM   3956  HB1 LEU A 245      62.040  42.390  56.950  1.00  0.00           H
ATOM   3957  HB2 LEU A 245      63.200  43.730  57.140  1.00  0.00           H
ATOM   3958  CG  LEU A 245      63.990  42.140  56.120  1.00  0.00           C
ATOM   3959  HG  LEU A 245      63.870  41.380  55.320  1.00  0.00           H
ATOM   3960  CD1 LEU A 245      65.210  42.940  55.630  1.00  0.00           C
ATOM   3961 HD11 LEU A 245      65.500  43.780  56.290  1.00  0.00           H
ATOM   3962 HD12 LEU A 245      65.030  43.340  54.610  1.00  0.00           H
ATOM   3963 HD13 LEU A 245      66.150  42.370  55.670  1.00  0.00           H
ATOM   3964  CD2 LEU A 245      64.450  41.270  57.290  1.00  0.00           C
ATOM   3965 HD21 LEU A 245      63.590  40.630  57.590  1.00  0.00           H
ATOM   3966 HD22 LEU A 245      64.870  41.800  58.180  1.00  0.00           H
ATOM   3967 HD23 LEU A 245      65.210  40.550  56.950  1.00  0.00           H
ATOM   3968  C   LEU A 245      62.110  42.840  53.840  1.00  0.00           C
ATOM   3969  O   LEU A 245      62.900  43.130  53.000  1.00  0.00           O
ATOM   3970  N   PRO A 246      61.210  41.860  53.620  1.00  0.00           N
ATOM   3971  CD  PRO A 246      60.410  41.200  54.710  1.00  0.00           C
ATOM   3972  HD1 PRO A 246      59.490  41.810  54.860  1.00  0.00           H
ATOM   3973  HD2 PRO A 246      61.060  41.120  55.620  1.00  0.00           H
ATOM   3974  CA  PRO A 246      61.040  41.180  52.370  1.00  0.00           C
ATOM   3975  HA  PRO A 246      62.070  40.970  52.100  1.00  0.00           H
ATOM   3976  CB  PRO A 246      60.120  39.930  52.630  1.00  0.00           C
ATOM   3977  HB1 PRO A 246      60.610  39.090  52.100  1.00  0.00           H
ATOM   3978  HB2 PRO A 246      59.110  40.190  52.230  1.00  0.00           H
ATOM   3979  CG  PRO A 246      60.060  39.830  54.110  1.00  0.00           C
ATOM   3980  HG1 PRO A 246      59.060  39.510  54.470  1.00  0.00           H
ATOM   3981  HG2 PRO A 246      60.800  39.070  54.440  1.00  0.00           H
ATOM   3982  C   PRO A 246      60.530  42.060  51.220  1.00  0.00           C
ATOM   3983  O   PRO A 246      60.870  41.800  50.040  1.00  0.00           O
ATOM   3984  N   SER A 247      59.640  43.070  51.510  1.00  0.00           N
ATOM   3985  HN  SER A 247      59.270  43.200  52.430  1.00  0.00           H
ATOM   3986  CA  SER A 247      59.200  43.950  50.480  1.00  0.00           C
ATOM   3987  HA  SER A 247      58.920  43.300  49.670  1.00  0.00           H
ATOM   3988  CB  SER A 247      58.160  44.890  50.970  1.00  0.00           C
ATOM   3989  HB1 SER A 247      58.470  45.590  51.770  1.00  0.00           H
ATOM   3990  HB2 SER A 247      57.450  44.290  51.580  1.00  0.00           H
ATOM   3991  OG  SER A 247      57.310  45.460  49.950  1.00  0.00           O
ATOM   3992  HG1 SER A 247      56.820  44.710  49.600  1.00  0.00           H
ATOM   3993  C   SER A 247      60.340  44.760  49.910  1.00  0.00           C
ATOM   3994  O   SER A 247      60.510  44.790  48.660  1.00  0.00           O
ATOM   3995  N   VAL A 248      61.310  45.270  50.750  1.00  0.00           N
ATOM   3996  HN  VAL A 248      61.090  45.390  51.720  1.00  0.00           H
ATOM   3997  CA  VAL A 248      62.610  45.830  50.440  1.00  0.00           C
ATOM   3998  HA  VAL A 248      62.410  46.700  49.840  1.00  0.00           H
ATOM   3999  CB  VAL A 248      63.310  46.330  51.780  1.00  0.00           C
ATOM   4000  HB  VAL A 248      63.180  45.510  52.520  1.00  0.00           H
ATOM   4001  CG1 VAL A 248      64.880  46.460  51.680  1.00  0.00           C
ATOM   4002 HG11 VAL A 248      65.290  46.880  52.620  1.00  0.00           H
ATOM   4003 HG12 VAL A 248      65.150  47.150  50.840  1.00  0.00           H
ATOM   4004 HG13 VAL A 248      65.280  45.450  51.480  1.00  0.00           H
ATOM   4005  CG2 VAL A 248      62.530  47.650  52.300  1.00  0.00           C
ATOM   4006 HG21 VAL A 248      61.450  47.410  52.450  1.00  0.00           H
ATOM   4007 HG22 VAL A 248      62.770  48.410  51.510  1.00  0.00           H
ATOM   4008 HG23 VAL A 248      63.100  48.010  53.170  1.00  0.00           H
ATOM   4009  C   VAL A 248      63.440  44.890  49.650  1.00  0.00           C
ATOM   4010  O   VAL A 248      64.040  45.330  48.620  1.00  0.00           O
ATOM   4011  N   VAL A 249      63.570  43.590  50.060  1.00  0.00           N
ATOM   4012  HN  VAL A 249      63.250  43.250  50.940  1.00  0.00           H
ATOM   4013  CA  VAL A 249      64.410  42.660  49.220  1.00  0.00           C
ATOM   4014  HA  VAL A 249      65.360  43.170  49.090  1.00  0.00           H
ATOM   4015  CB  VAL A 249      64.840  41.410  49.930  1.00  0.00           C
ATOM   4016  HB  VAL A 249      63.950  40.900  50.360  1.00  0.00           H
ATOM   4017  CG1 VAL A 249      65.640  40.480  48.990  1.00  0.00           C
ATOM   4018 HG11 VAL A 249      64.980  39.890  48.320  1.00  0.00           H
ATOM   4019 HG12 VAL A 249      66.070  39.640  49.580  1.00  0.00           H
ATOM   4020 HG13 VAL A 249      66.390  41.040  48.410  1.00  0.00           H
ATOM   4021  CG2 VAL A 249      65.910  41.790  50.970  1.00  0.00           C
ATOM   4022 HG21 VAL A 249      66.830  42.200  50.510  1.00  0.00           H
ATOM   4023 HG22 VAL A 249      66.150  40.920  51.620  1.00  0.00           H
ATOM   4024 HG23 VAL A 249      65.570  42.570  51.690  1.00  0.00           H
ATOM   4025  C   VAL A 249      63.950  42.430  47.810  1.00  0.00           C
ATOM   4026  O   VAL A 249      64.710  42.470  46.830  1.00  0.00           O
ATOM   4027  N   VAL A 250      62.660  42.310  47.630  1.00  0.00           N
ATOM   4028  HN  VAL A 250      62.100  42.490  48.430  1.00  0.00           H
ATOM   4029  CA  VAL A 250      62.010  42.280  46.330  1.00  0.00           C
ATOM   4030  HA  VAL A 250      62.420  41.430  45.820  1.00  0.00           H
ATOM   4031  CB  VAL A 250      60.520  41.930  46.670  1.00  0.00           C
ATOM   4032  HB  VAL A 250      60.260  42.600  47.520  1.00  0.00           H
ATOM   4033  CG1 VAL A 250      59.620  42.280  45.480  1.00  0.00           C
ATOM   4034 HG11 VAL A 250      60.000  41.690  44.610  1.00  0.00           H
ATOM   4035 HG12 VAL A 250      59.550  43.380  45.400  1.00  0.00           H
ATOM   4036 HG13 VAL A 250      58.660  41.760  45.700  1.00  0.00           H
ATOM   4037  CG2 VAL A 250      60.480  40.510  47.010  1.00  0.00           C
ATOM   4038 HG21 VAL A 250      60.830  39.950  46.120  1.00  0.00           H
ATOM   4039 HG22 VAL A 250      59.390  40.300  47.130  1.00  0.00           H
ATOM   4040 HG23 VAL A 250      61.000  40.140  47.930  1.00  0.00           H
ATOM   4041  C   VAL A 250      62.290  43.530  45.500  1.00  0.00           C
ATOM   4042  O   VAL A 250      62.580  43.570  44.290  1.00  0.00           O
ATOM   4043  N   ARG A 251      62.210  44.670  46.200  1.00  0.00           N
ATOM   4044  HN  ARG A 251      62.070  44.730  47.180  1.00  0.00           H
ATOM   4045  CA  ARG A 251      62.500  45.880  45.520  1.00  0.00           C
ATOM   4046  HA  ARG A 251      61.850  45.930  44.650  1.00  0.00           H
ATOM   4047  CB  ARG A 251      61.990  47.030  46.510  1.00  0.00           C
ATOM   4048  HB1 ARG A 251      62.610  47.080  47.430  1.00  0.00           H
ATOM   4049  HB2 ARG A 251      60.990  46.800  46.930  1.00  0.00           H
ATOM   4050  CG  ARG A 251      61.970  48.430  45.940  1.00  0.00           C
ATOM   4051  HG1 ARG A 251      62.950  48.870  45.670  1.00  0.00           H
ATOM   4052  HG2 ARG A 251      61.530  49.120  46.690  1.00  0.00           H
ATOM   4053  CD  ARG A 251      61.010  48.520  44.740  1.00  0.00           C
ATOM   4054  HD1 ARG A 251      61.350  47.830  43.930  1.00  0.00           H
ATOM   4055  HD2 ARG A 251      60.900  49.560  44.370  1.00  0.00           H
ATOM   4056  NE  ARG A 251      59.710  48.110  45.160  1.00  0.00           N
ATOM   4057  HE  ARG A 251      59.470  48.000  46.110  1.00  0.00           H
ATOM   4058  CZ  ARG A 251      58.640  48.160  44.440  1.00  0.00           C
ATOM   4059  NH1 ARG A 251      58.510  48.370  43.150  1.00  0.00           N
ATOM   4060 HH11 ARG A 251      59.280  48.750  42.640  1.00  0.00           H
ATOM   4061 HH12 ARG A 251      57.640  48.200  42.680  1.00  0.00           H
ATOM   4062  NH2 ARG A 251      57.490  48.010  45.080  1.00  0.00           N
ATOM   4063 HH21 ARG A 251      57.480  47.950  46.080  1.00  0.00           H
ATOM   4064 HH22 ARG A 251      56.660  47.970  44.530  1.00  0.00           H
ATOM   4065  C   ARG A 251      64.000  46.110  45.140  1.00  0.00           C
ATOM   4066  O   ARG A 251      64.260  46.500  44.010  1.00  0.00           O
ATOM   4067  N   ILE A 252      64.930  45.750  45.990  1.00  0.00           N
ATOM   4068  HN  ILE A 252      64.650  45.390  46.870  1.00  0.00           H
ATOM   4069  CA  ILE A 252      66.360  45.720  45.640  1.00  0.00           C
ATOM   4070  HA  ILE A 252      66.730  46.670  45.300  1.00  0.00           H
ATOM   4071  CB  ILE A 252      67.150  45.370  46.840  1.00  0.00           C
ATOM   4072  HB  ILE A 252      66.800  44.390  47.250  1.00  0.00           H
ATOM   4073  CG2 ILE A 252      68.580  45.370  46.380  1.00  0.00           C
ATOM   4074 HG21 ILE A 252      68.760  44.680  45.530  1.00  0.00           H
ATOM   4075 HG22 ILE A 252      69.280  45.080  47.190  1.00  0.00           H
ATOM   4076 HG23 ILE A 252      68.870  46.360  45.970  1.00  0.00           H
ATOM   4077  CG1 ILE A 252      66.970  46.480  47.940  1.00  0.00           C
ATOM   4078 HG11 ILE A 252      65.940  46.730  48.220  1.00  0.00           H
ATOM   4079 HG12 ILE A 252      67.290  47.420  47.420  1.00  0.00           H
ATOM   4080  CD  ILE A 252      67.790  46.340  49.160  1.00  0.00           C
ATOM   4081  HD1 ILE A 252      67.670  47.270  49.740  1.00  0.00           H
ATOM   4082  HD2 ILE A 252      68.860  46.080  49.050  1.00  0.00           H
ATOM   4083  HD3 ILE A 252      67.450  45.450  49.740  1.00  0.00           H
ATOM   4084  C   ILE A 252      66.550  44.670  44.510  1.00  0.00           C
ATOM   4085  O   ILE A 252      67.280  44.890  43.580  1.00  0.00           O
ATOM   4086  N   ARG A 253      65.850  43.480  44.500  1.00  0.00           N
ATOM   4087  HN  ARG A 253      65.380  43.120  45.300  1.00  0.00           H
ATOM   4088  CA  ARG A 253      65.870  42.590  43.320  1.00  0.00           C
ATOM   4089  HA  ARG A 253      66.920  42.440  43.110  1.00  0.00           H
ATOM   4090  CB  ARG A 253      65.180  41.230  43.570  1.00  0.00           C
ATOM   4091  HB1 ARG A 253      64.110  41.380  43.820  1.00  0.00           H
ATOM   4092  HB2 ARG A 253      65.740  40.720  44.390  1.00  0.00           H
ATOM   4093  CG  ARG A 253      65.130  40.290  42.380  1.00  0.00           C
ATOM   4094  HG1 ARG A 253      64.500  40.740  41.590  1.00  0.00           H
ATOM   4095  HG2 ARG A 253      64.620  39.350  42.680  1.00  0.00           H
ATOM   4096  CD  ARG A 253      66.440  40.070  41.600  1.00  0.00           C
ATOM   4097  HD1 ARG A 253      67.170  39.610  42.300  1.00  0.00           H
ATOM   4098  HD2 ARG A 253      66.740  41.040  41.140  1.00  0.00           H
ATOM   4099  NE  ARG A 253      66.120  39.230  40.420  1.00  0.00           N
ATOM   4100  HE  ARG A 253      65.190  39.210  40.070  1.00  0.00           H
ATOM   4101  CZ  ARG A 253      66.970  38.930  39.410  1.00  0.00           C
ATOM   4102  NH1 ARG A 253      68.240  39.260  39.470  1.00  0.00           N
ATOM   4103 HH11 ARG A 253      68.560  39.550  40.370  1.00  0.00           H
ATOM   4104 HH12 ARG A 253      68.870  38.900  38.770  1.00  0.00           H
ATOM   4105  NH2 ARG A 253      66.480  38.370  38.310  1.00  0.00           N
ATOM   4106 HH21 ARG A 253      65.560  37.990  38.210  1.00  0.00           H
ATOM   4107 HH22 ARG A 253      67.130  37.980  37.660  1.00  0.00           H
ATOM   4108  C   ARG A 253      65.410  43.320  42.020  1.00  0.00           C
ATOM   4109  O   ARG A 253      66.120  43.370  41.070  1.00  0.00           O
ATOM   4110  N   ILE A 254      64.270  44.010  42.060  1.00  0.00           N
ATOM   4111  HN  ILE A 254      63.830  44.070  42.940  1.00  0.00           H
ATOM   4112  CA  ILE A 254      63.800  44.910  41.020  1.00  0.00           C
ATOM   4113  HA  ILE A 254      63.890  44.330  40.120  1.00  0.00           H
ATOM   4114  CB  ILE A 254      62.380  45.410  41.390  1.00  0.00           C
ATOM   4115  HB  ILE A 254      62.170  45.830  42.390  1.00  0.00           H
ATOM   4116  CG2 ILE A 254      62.000  46.550  40.390  1.00  0.00           C
ATOM   4117 HG21 ILE A 254      62.550  47.500  40.590  1.00  0.00           H
ATOM   4118 HG22 ILE A 254      60.890  46.630  40.420  1.00  0.00           H
ATOM   4119 HG23 ILE A 254      62.240  46.230  39.340  1.00  0.00           H
ATOM   4120  CG1 ILE A 254      61.430  44.220  41.170  1.00  0.00           C
ATOM   4121 HG11 ILE A 254      61.830  43.280  41.610  1.00  0.00           H
ATOM   4122 HG12 ILE A 254      61.290  43.960  40.110  1.00  0.00           H
ATOM   4123  CD  ILE A 254      60.070  44.640  41.860  1.00  0.00           C
ATOM   4124  HD1 ILE A 254      60.280  45.070  42.870  1.00  0.00           H
ATOM   4125  HD2 ILE A 254      59.410  43.760  42.030  1.00  0.00           H
ATOM   4126  HD3 ILE A 254      59.510  45.370  41.260  1.00  0.00           H
ATOM   4127  C   ILE A 254      64.800  46.010  40.650  1.00  0.00           C
ATOM   4128  O   ILE A 254      65.120  46.060  39.440  1.00  0.00           O
ATOM   4129  N   PHE A 255      65.400  46.710  41.600  1.00  0.00           N
ATOM   4130  HN  PHE A 255      65.140  46.620  42.550  1.00  0.00           H
ATOM   4131  CA  PHE A 255      66.550  47.590  41.320  1.00  0.00           C
ATOM   4132  HA  PHE A 255      66.230  48.360  40.630  1.00  0.00           H
ATOM   4133  CB  PHE A 255      66.910  48.390  42.530  1.00  0.00           C
ATOM   4134  HB1 PHE A 255      67.750  49.070  42.310  1.00  0.00           H
ATOM   4135  HB2 PHE A 255      67.110  47.720  43.400  1.00  0.00           H
ATOM   4136  CG  PHE A 255      65.740  49.320  42.950  1.00  0.00           C
ATOM   4137  CD1 PHE A 255      64.570  49.530  42.160  1.00  0.00           C
ATOM   4138  HD1 PHE A 255      64.400  49.130  41.170  1.00  0.00           H
ATOM   4139  CE1 PHE A 255      63.570  50.320  42.550  1.00  0.00           C
ATOM   4140  HE1 PHE A 255      62.710  50.400  41.900  1.00  0.00           H
ATOM   4141  CZ  PHE A 255      63.650  51.150  43.660  1.00  0.00           C
ATOM   4142  HZ  PHE A 255      62.910  51.910  43.910  1.00  0.00           H
ATOM   4143  CD2 PHE A 255      65.840  50.050  44.160  1.00  0.00           C
ATOM   4144  HD2 PHE A 255      66.630  49.710  44.810  1.00  0.00           H
ATOM   4145  CE2 PHE A 255      64.890  51.070  44.490  1.00  0.00           C
ATOM   4146  HE2 PHE A 255      64.970  51.550  45.450  1.00  0.00           H
ATOM   4147  C   PHE A 255      67.740  47.040  40.660  1.00  0.00           C
ATOM   4148  O   PHE A 255      68.270  47.600  39.710  1.00  0.00           O
ATOM   4149  N   TRP A 256      68.200  45.850  41.080  1.00  0.00           N
ATOM   4150  HN  TRP A 256      67.840  45.400  41.890  1.00  0.00           H
ATOM   4151  CA  TRP A 256      69.300  45.140  40.380  1.00  0.00           C
ATOM   4152  HA  TRP A 256      70.170  45.760  40.230  1.00  0.00           H
ATOM   4153  CB  TRP A 256      69.920  44.080  41.440  1.00  0.00           C
ATOM   4154  HB1 TRP A 256      69.130  43.400  41.810  1.00  0.00           H
ATOM   4155  HB2 TRP A 256      70.290  44.740  42.250  1.00  0.00           H
ATOM   4156  CG  TRP A 256      71.090  43.210  40.960  1.00  0.00           C
ATOM   4157  CD1 TRP A 256      71.030  41.970  40.370  1.00  0.00           C
ATOM   4158  HD1 TRP A 256      70.140  41.410  40.120  1.00  0.00           H
ATOM   4159  NE1 TRP A 256      72.260  41.560  40.120  1.00  0.00           N
ATOM   4160  HE1 TRP A 256      72.530  40.650  39.880  1.00  0.00           H
ATOM   4161  CE2 TRP A 256      73.210  42.480  40.550  1.00  0.00           C
ATOM   4162  CD2 TRP A 256      72.510  43.560  41.070  1.00  0.00           C
ATOM   4163  CE3 TRP A 256      73.220  44.680  41.640  1.00  0.00           C
ATOM   4164  HE3 TRP A 256      72.790  45.540  42.110  1.00  0.00           H
ATOM   4165  CZ3 TRP A 256      74.650  44.650  41.560  1.00  0.00           C
ATOM   4166  HZ3 TRP A 256      75.170  45.450  42.040  1.00  0.00           H
ATOM   4167  CZ2 TRP A 256      74.590  42.530  40.410  1.00  0.00           C
ATOM   4168  HZ2 TRP A 256      75.180  41.670  40.120  1.00  0.00           H
ATOM   4169  CH2 TRP A 256      75.340  43.610  40.870  1.00  0.00           C
ATOM   4170  HH2 TRP A 256      76.390  43.720  40.620  1.00  0.00           H
ATOM   4171  C   TRP A 256      68.960  44.410  39.120  1.00  0.00           C
ATOM   4172  O   TRP A 256      69.790  44.240  38.230  1.00  0.00           O
ATOM   4173  N   LEU A 257      67.660  44.070  38.980  1.00  0.00           N
ATOM   4174  HN  LEU A 257      66.970  44.160  39.700  1.00  0.00           H
ATOM   4175  CA  LEU A 257      67.130  43.560  37.730  1.00  0.00           C
ATOM   4176  HA  LEU A 257      67.840  42.790  37.470  1.00  0.00           H
ATOM   4177  CB  LEU A 257      65.750  42.930  37.850  1.00  0.00           C
ATOM   4178  HB1 LEU A 257      65.120  43.730  38.300  1.00  0.00           H
ATOM   4179  HB2 LEU A 257      65.790  42.070  38.550  1.00  0.00           H
ATOM   4180  CG  LEU A 257      64.960  42.600  36.590  1.00  0.00           C
ATOM   4181  HG  LEU A 257      64.840  43.500  35.970  1.00  0.00           H
ATOM   4182  CD1 LEU A 257      65.590  41.470  35.810  1.00  0.00           C
ATOM   4183 HD11 LEU A 257      65.480  40.460  36.280  1.00  0.00           H
ATOM   4184 HD12 LEU A 257      66.680  41.650  35.870  1.00  0.00           H
ATOM   4185 HD13 LEU A 257      65.170  41.370  34.780  1.00  0.00           H
ATOM   4186  CD2 LEU A 257      63.610  42.180  37.120  1.00  0.00           C
ATOM   4187 HD21 LEU A 257      63.080  43.010  37.640  1.00  0.00           H
ATOM   4188 HD22 LEU A 257      63.750  41.390  37.890  1.00  0.00           H
ATOM   4189 HD23 LEU A 257      62.960  41.730  36.350  1.00  0.00           H
ATOM   4190  C   LEU A 257      67.140  44.740  36.720  1.00  0.00           C
ATOM   4191  O   LEU A 257      67.500  44.620  35.560  1.00  0.00           O
ATOM   4192  N   LEU A 258      66.730  45.970  37.070  1.00  0.00           N
ATOM   4193  HN  LEU A 258      66.280  46.190  37.930  1.00  0.00           H
ATOM   4194  CA  LEU A 258      66.930  47.140  36.170  1.00  0.00           C
ATOM   4195  HA  LEU A 258      66.530  46.800  35.230  1.00  0.00           H
ATOM   4196  CB  LEU A 258      66.130  48.380  36.630  1.00  0.00           C
ATOM   4197  HB1 LEU A 258      66.310  49.200  35.920  1.00  0.00           H
ATOM   4198  HB2 LEU A 258      66.570  48.750  37.590  1.00  0.00           H
ATOM   4199  CG  LEU A 258      64.620  48.130  36.790  1.00  0.00           C
ATOM   4200  HG  LEU A 258      64.290  47.340  37.490  1.00  0.00           H
ATOM   4201  CD1 LEU A 258      64.120  49.390  37.420  1.00  0.00           C
ATOM   4202 HD11 LEU A 258      64.720  49.640  38.320  1.00  0.00           H
ATOM   4203 HD12 LEU A 258      63.050  49.270  37.660  1.00  0.00           H
ATOM   4204 HD13 LEU A 258      64.330  50.200  36.670  1.00  0.00           H
ATOM   4205  CD2 LEU A 258      63.980  47.760  35.420  1.00  0.00           C
ATOM   4206 HD21 LEU A 258      64.290  48.360  34.540  1.00  0.00           H
ATOM   4207 HD22 LEU A 258      62.890  47.870  35.560  1.00  0.00           H
ATOM   4208 HD23 LEU A 258      64.140  46.690  35.170  1.00  0.00           H
ATOM   4209  C   LEU A 258      68.320  47.550  35.860  1.00  0.00           C
ATOM   4210  O   LEU A 258      68.590  47.770  34.710  1.00  0.00           O
ATOM   4211  N   HSD A 259      69.220  47.620  36.830  1.00  0.00           N
ATOM   4212  HN  HSD A 259      69.020  47.360  37.780  1.00  0.00           H
ATOM   4213  CA  HSD A 259      70.660  47.730  36.560  1.00  0.00           C
ATOM   4214  HA  HSD A 259      70.860  48.690  36.090  1.00  0.00           H
ATOM   4215  CB  HSD A 259      71.520  47.710  37.860  1.00  0.00           C
ATOM   4216  HB1 HSD A 259      71.270  46.860  38.530  1.00  0.00           H
ATOM   4217  HB2 HSD A 259      71.430  48.720  38.330  1.00  0.00           H
ATOM   4218  ND1 HSD A 259      73.900  48.000  36.770  1.00  0.00           N
ATOM   4219  HD1 HSD A 259      73.820  48.840  36.230  1.00  0.00           H
ATOM   4220  CG  HSD A 259      73.030  47.430  37.750  1.00  0.00           C
ATOM   4221  CE1 HSD A 259      75.060  47.290  36.880  1.00  0.00           C
ATOM   4222  HE1 HSD A 259      75.980  47.480  36.320  1.00  0.00           H
ATOM   4223  NE2 HSD A 259      75.080  46.390  37.860  1.00  0.00           N
ATOM   4224  CD2 HSD A 259      73.800  46.510  38.430  1.00  0.00           C
ATOM   4225  HD2 HSD A 259      73.460  46.050  39.340  1.00  0.00           H
ATOM   4226  C   HSD A 259      71.250  46.620  35.680  1.00  0.00           C
ATOM   4227  O   HSD A 259      72.000  46.970  34.750  1.00  0.00           O
ATOM   4228  N   THR A 260      70.920  45.330  35.820  1.00  0.00           N
ATOM   4229  HN  THR A 260      70.360  45.090  36.610  1.00  0.00           H
ATOM   4230  CA  THR A 260      71.600  44.300  35.040  1.00  0.00           C
ATOM   4231  HA  THR A 260      72.600  44.700  34.870  1.00  0.00           H
ATOM   4232  CB  THR A 260      71.860  43.070  35.810  1.00  0.00           C
ATOM   4233  HB  THR A 260      72.260  42.360  35.060  1.00  0.00           H
ATOM   4234  OG1 THR A 260      70.680  42.430  36.390  1.00  0.00           O
ATOM   4235  HG1 THR A 260      70.340  43.010  37.060  1.00  0.00           H
ATOM   4236  CG2 THR A 260      72.900  43.180  36.930  1.00  0.00           C
ATOM   4237 HG21 THR A 260      73.900  43.400  36.460  1.00  0.00           H
ATOM   4238 HG22 THR A 260      72.930  42.210  37.450  1.00  0.00           H
ATOM   4239 HG23 THR A 260      72.610  43.940  37.670  1.00  0.00           H
ATOM   4240  C   THR A 260      70.810  43.810  33.790  1.00  0.00           C
ATOM   4241  O   THR A 260      71.290  43.020  32.970  1.00  0.00           O
ATOM   4242  N   SER A 261      69.490  44.260  33.600  1.00  0.00           N
ATOM   4243  HN  SER A 261      69.120  44.920  34.240  1.00  0.00           H
ATOM   4244  CA  SER A 261      68.600  43.750  32.580  1.00  0.00           C
ATOM   4245  HA  SER A 261      69.140  43.140  31.880  1.00  0.00           H
ATOM   4246  CB  SER A 261      67.510  42.700  33.200  1.00  0.00           C
ATOM   4247  HB1 SER A 261      66.660  43.210  33.680  1.00  0.00           H
ATOM   4248  HB2 SER A 261      68.270  42.250  33.880  1.00  0.00           H
ATOM   4249  OG  SER A 261      67.060  41.740  32.240  1.00  0.00           O
ATOM   4250  HG1 SER A 261      67.670  41.010  32.100  1.00  0.00           H
ATOM   4251  C   SER A 261      67.930  44.700  31.670  1.00  0.00           C
ATOM   4252  O   SER A 261      67.610  45.810  32.120  1.00  0.00           O
ATOM   4253  N   GLY A 262      67.670  44.330  30.410  1.00  0.00           N
ATOM   4254  HN  GLY A 262      67.900  43.440  30.010  1.00  0.00           H
ATOM   4255  CA  GLY A 262      67.080  45.240  29.450  1.00  0.00           C
ATOM   4256  HA1 GLY A 262      67.820  45.230  28.660  1.00  0.00           H
ATOM   4257  HA2 GLY A 262      66.760  46.190  29.850  1.00  0.00           H
ATOM   4258  C   GLY A 262      65.870  44.520  28.750  1.00  0.00           C
ATOM   4259  O   GLY A 262      65.120  45.140  27.990  1.00  0.00           O
ATOM   4260  N   THR A 263      65.640  43.200  29.030  1.00  0.00           N
ATOM   4261  HN  THR A 263      66.280  42.740  29.650  1.00  0.00           H
ATOM   4262  CA  THR A 263      64.550  42.490  28.500  1.00  0.00           C
ATOM   4263  HA  THR A 263      64.700  42.580  27.430  1.00  0.00           H
ATOM   4264  CB  THR A 263      64.610  40.950  28.770  1.00  0.00           C
ATOM   4265  HB  THR A 263      65.650  40.600  28.580  1.00  0.00           H
ATOM   4266  OG1 THR A 263      63.630  40.200  28.050  1.00  0.00           O
ATOM   4267  HG1 THR A 263      63.960  39.300  28.120  1.00  0.00           H
ATOM   4268  CG2 THR A 263      64.340  40.610  30.260  1.00  0.00           C
ATOM   4269 HG21 THR A 263      64.870  39.660  30.470  1.00  0.00           H
ATOM   4270 HG22 THR A 263      63.240  40.580  30.450  1.00  0.00           H
ATOM   4271 HG23 THR A 263      64.810  41.430  30.860  1.00  0.00           H
ATOM   4272  C   THR A 263      63.270  43.110  28.970  1.00  0.00           C
ATOM   4273  O   THR A 263      63.000  43.580  30.090  1.00  0.00           O
ATOM   4274  N   GLN A 264      62.390  43.140  27.990  1.00  0.00           N
ATOM   4275  HN  GLN A 264      62.720  42.870  27.090  1.00  0.00           H
ATOM   4276  CA  GLN A 264      61.020  43.560  28.140  1.00  0.00           C
ATOM   4277  HA  GLN A 264      61.010  44.140  29.050  1.00  0.00           H
ATOM   4278  CB  GLN A 264      60.690  44.410  26.900  1.00  0.00           C
ATOM   4279  HB1 GLN A 264      59.630  44.730  27.020  1.00  0.00           H
ATOM   4280  HB2 GLN A 264      60.770  43.750  26.010  1.00  0.00           H
ATOM   4281  CG  GLN A 264      61.620  45.700  26.660  1.00  0.00           C
ATOM   4282  HG1 GLN A 264      61.180  46.230  25.780  1.00  0.00           H
ATOM   4283  HG2 GLN A 264      62.590  45.210  26.430  1.00  0.00           H
ATOM   4284  CD  GLN A 264      61.740  46.850  27.710  1.00  0.00           C
ATOM   4285  OE1 GLN A 264      61.280  47.980  27.660  1.00  0.00           O
ATOM   4286  NE2 GLN A 264      62.510  46.440  28.760  1.00  0.00           N
ATOM   4287 HE21 GLN A 264      63.000  45.560  28.780  1.00  0.00           H
ATOM   4288 HE22 GLN A 264      62.860  47.060  29.460  1.00  0.00           H
ATOM   4289  C   GLN A 264      60.100  42.370  28.270  1.00  0.00           C
ATOM   4290  O   GLN A 264      58.860  42.570  28.290  1.00  0.00           O
ATOM   4291  N   ASN A 265      60.580  41.100  28.500  1.00  0.00           N
ATOM   4292  HN  ASN A 265      61.540  40.900  28.620  1.00  0.00           H
ATOM   4293  CA  ASN A 265      59.630  40.020  28.780  1.00  0.00           C
ATOM   4294  HA  ASN A 265      58.820  40.170  28.080  1.00  0.00           H
ATOM   4295  CB  ASN A 265      60.310  38.560  28.400  1.00  0.00           C
ATOM   4296  HB1 ASN A 265      59.410  37.920  28.290  1.00  0.00           H
ATOM   4297  HB2 ASN A 265      60.910  38.250  29.290  1.00  0.00           H
ATOM   4298  CG  ASN A 265      61.070  38.460  27.030  1.00  0.00           C
ATOM   4299  OD1 ASN A 265      60.950  39.320  26.150  1.00  0.00           O
ATOM   4300  ND2 ASN A 265      61.690  37.210  26.850  1.00  0.00           N
ATOM   4301 HD21 ASN A 265      62.070  36.950  25.960  1.00  0.00           H
ATOM   4302 HD22 ASN A 265      62.110  36.890  27.700  1.00  0.00           H
ATOM   4303  C   ASN A 265      59.060  39.990  30.120  1.00  0.00           C
ATOM   4304  O   ASN A 265      59.690  40.170  31.160  1.00  0.00           O
ATOM   4305  N   CYS A 266      57.700  39.730  30.110  1.00  0.00           N
ATOM   4306  HN  CYS A 266      57.220  39.400  29.300  1.00  0.00           H
ATOM   4307  CA  CYS A 266      57.010  39.980  31.310  1.00  0.00           C
ATOM   4308  HA  CYS A 266      57.440  40.850  31.800  1.00  0.00           H
ATOM   4309  CB  CYS A 266      55.530  40.410  31.140  1.00  0.00           C
ATOM   4310  HB1 CYS A 266      54.940  40.310  32.080  1.00  0.00           H
ATOM   4311  HB2 CYS A 266      55.110  39.770  30.340  1.00  0.00           H
ATOM   4312  SG  CYS A 266      55.360  42.190  30.650  1.00  0.00           S
ATOM   4313  C   CYS A 266      57.110  38.930  32.320  1.00  0.00           C
ATOM   4314  O   CYS A 266      57.120  39.130  33.540  1.00  0.00           O
ATOM   4315  N   GLU A 267      57.470  37.660  31.950  1.00  0.00           N
ATOM   4316  HN  GLU A 267      57.610  37.530  30.980  1.00  0.00           H
ATOM   4317  CA  GLU A 267      57.510  36.470  32.750  1.00  0.00           C
ATOM   4318  HA  GLU A 267      56.640  36.390  33.380  1.00  0.00           H
ATOM   4319  CB  GLU A 267      57.770  35.070  31.980  1.00  0.00           C
ATOM   4320  HB1 GLU A 267      56.830  34.950  31.400  1.00  0.00           H
ATOM   4321  HB2 GLU A 267      57.830  34.250  32.730  1.00  0.00           H
ATOM   4322  CG  GLU A 267      59.050  35.080  31.050  1.00  0.00           C
ATOM   4323  HG1 GLU A 267      59.900  34.700  31.660  1.00  0.00           H
ATOM   4324  HG2 GLU A 267      59.280  36.010  30.500  1.00  0.00           H
ATOM   4325  CD  GLU A 267      58.920  34.160  29.890  1.00  0.00           C
ATOM   4326  OE1 GLU A 267      59.640  33.100  30.010  1.00  0.00           O
ATOM   4327  OE2 GLU A 267      58.290  34.370  28.830  1.00  0.00           O
ATOM   4328  C   GLU A 267      58.590  36.610  33.800  1.00  0.00           C
ATOM   4329  O   GLU A 267      58.620  35.870  34.790  1.00  0.00           O
ATOM   4330  N   VAL A 268      59.610  37.490  33.470  1.00  0.00           N
ATOM   4331  HN  VAL A 268      59.500  37.970  32.600  1.00  0.00           H
ATOM   4332  CA  VAL A 268      60.790  37.910  34.280  1.00  0.00           C
ATOM   4333  HA  VAL A 268      61.180  36.990  34.690  1.00  0.00           H
ATOM   4334  CB  VAL A 268      61.810  38.610  33.340  1.00  0.00           C
ATOM   4335  HB  VAL A 268      61.250  39.480  32.900  1.00  0.00           H
ATOM   4336  CG1 VAL A 268      63.060  39.240  34.010  1.00  0.00           C
ATOM   4337 HG11 VAL A 268      63.650  38.570  34.670  1.00  0.00           H
ATOM   4338 HG12 VAL A 268      62.780  40.090  34.670  1.00  0.00           H
ATOM   4339 HG13 VAL A 268      63.700  39.550  33.160  1.00  0.00           H
ATOM   4340  CG2 VAL A 268      62.240  37.590  32.250  1.00  0.00           C
ATOM   4341 HG21 VAL A 268      63.070  37.920  31.600  1.00  0.00           H
ATOM   4342 HG22 VAL A 268      61.380  37.330  31.590  1.00  0.00           H
ATOM   4343 HG23 VAL A 268      62.560  36.660  32.770  1.00  0.00           H
ATOM   4344  C   VAL A 268      60.510  38.860  35.410  1.00  0.00           C
ATOM   4345  O   VAL A 268      61.210  38.900  36.400  1.00  0.00           O
ATOM   4346  N   TYR A 269      59.300  39.510  35.420  1.00  0.00           N
ATOM   4347  HN  TYR A 269      58.640  39.460  34.670  1.00  0.00           H
ATOM   4348  CA  TYR A 269      58.850  40.590  36.250  1.00  0.00           C
ATOM   4349  HA  TYR A 269      59.670  40.910  36.870  1.00  0.00           H
ATOM   4350  CB  TYR A 269      58.350  41.850  35.550  1.00  0.00           C
ATOM   4351  HB1 TYR A 269      57.910  42.560  36.280  1.00  0.00           H
ATOM   4352  HB2 TYR A 269      57.580  41.470  34.840  1.00  0.00           H
ATOM   4353  CG  TYR A 269      59.460  42.580  34.700  1.00  0.00           C
ATOM   4354  CD1 TYR A 269      60.370  43.380  35.340  1.00  0.00           C
ATOM   4355  HD1 TYR A 269      60.290  43.490  36.410  1.00  0.00           H
ATOM   4356  CE1 TYR A 269      61.470  43.930  34.760  1.00  0.00           C
ATOM   4357  HE1 TYR A 269      62.260  44.390  35.350  1.00  0.00           H
ATOM   4358  CZ  TYR A 269      61.540  43.790  33.330  1.00  0.00           C
ATOM   4359  OH  TYR A 269      62.460  44.560  32.560  1.00  0.00           O
ATOM   4360  HH  TYR A 269      62.370  44.160  31.700  1.00  0.00           H
ATOM   4361  CD2 TYR A 269      59.550  42.420  33.340  1.00  0.00           C
ATOM   4362  HD2 TYR A 269      58.970  41.660  32.830  1.00  0.00           H
ATOM   4363  CE2 TYR A 269      60.550  43.030  32.610  1.00  0.00           C
ATOM   4364  HE2 TYR A 269      60.640  42.980  31.530  1.00  0.00           H
ATOM   4365  C   TYR A 269      57.710  39.930  37.190  1.00  0.00           C
ATOM   4366  O   TYR A 269      57.520  40.390  38.300  1.00  0.00           O
ATOM   4367  N   ARG A 270      57.040  38.810  36.790  1.00  0.00           N
ATOM   4368  HN  ARG A 270      57.340  38.330  35.960  1.00  0.00           H
ATOM   4369  CA  ARG A 270      55.960  38.170  37.550  1.00  0.00           C
ATOM   4370  HA  ARG A 270      55.160  38.890  37.600  1.00  0.00           H
ATOM   4371  CB  ARG A 270      55.390  36.980  36.710  1.00  0.00           C
ATOM   4372  HB1 ARG A 270      56.110  36.180  36.410  1.00  0.00           H
ATOM   4373  HB2 ARG A 270      55.160  37.490  35.750  1.00  0.00           H
ATOM   4374  CG  ARG A 270      54.110  36.290  37.280  1.00  0.00           C
ATOM   4375  HG1 ARG A 270      54.370  35.640  38.140  1.00  0.00           H
ATOM   4376  HG2 ARG A 270      53.840  35.580  36.470  1.00  0.00           H
ATOM   4377  CD  ARG A 270      52.940  37.190  37.690  1.00  0.00           C
ATOM   4378  HD1 ARG A 270      52.790  38.010  36.940  1.00  0.00           H
ATOM   4379  HD2 ARG A 270      53.160  37.810  38.580  1.00  0.00           H
ATOM   4380  NE  ARG A 270      51.750  36.280  37.750  1.00  0.00           N
ATOM   4381  HE  ARG A 270      51.790  35.360  37.340  1.00  0.00           H
ATOM   4382  CZ  ARG A 270      50.510  36.700  38.040  1.00  0.00           C
ATOM   4383  NH1 ARG A 270      50.290  37.830  38.700  1.00  0.00           N
ATOM   4384 HH11 ARG A 270      50.960  38.580  38.750  1.00  0.00           H
ATOM   4385 HH12 ARG A 270      49.350  38.110  38.870  1.00  0.00           H
ATOM   4386  NH2 ARG A 270      49.450  35.960  37.730  1.00  0.00           N
ATOM   4387 HH21 ARG A 270      48.560  36.300  38.030  1.00  0.00           H
ATOM   4388 HH22 ARG A 270      49.530  35.080  37.280  1.00  0.00           H
ATOM   4389  C   ARG A 270      56.180  37.760  39.030  1.00  0.00           C
ATOM   4390  O   ARG A 270      55.430  38.040  40.000  1.00  0.00           O
ATOM   4391  N   SER A 271      57.260  36.980  39.220  1.00  0.00           N
ATOM   4392  HN  SER A 271      57.920  36.710  38.520  1.00  0.00           H
ATOM   4393  CA  SER A 271      57.560  36.490  40.540  1.00  0.00           C
ATOM   4394  HA  SER A 271      56.700  35.940  40.870  1.00  0.00           H
ATOM   4395  CB  SER A 271      58.760  35.480  40.600  1.00  0.00           C
ATOM   4396  HB1 SER A 271      58.930  35.120  41.630  1.00  0.00           H
ATOM   4397  HB2 SER A 271      59.720  35.990  40.330  1.00  0.00           H
ATOM   4398  OG  SER A 271      58.600  34.410  39.760  1.00  0.00           O
ATOM   4399  HG1 SER A 271      58.650  34.660  38.840  1.00  0.00           H
ATOM   4400  C   SER A 271      57.860  37.570  41.560  1.00  0.00           C
ATOM   4401  O   SER A 271      57.390  37.450  42.700  1.00  0.00           O
ATOM   4402  N   VAL A 272      58.610  38.630  41.130  1.00  0.00           N
ATOM   4403  HN  VAL A 272      59.210  38.490  40.360  1.00  0.00           H
ATOM   4404  CA  VAL A 272      58.710  39.790  41.990  1.00  0.00           C
ATOM   4405  HA  VAL A 272      58.960  39.290  42.900  1.00  0.00           H
ATOM   4406  CB  VAL A 272      59.820  40.800  41.500  1.00  0.00           C
ATOM   4407  HB  VAL A 272      59.690  41.740  42.080  1.00  0.00           H
ATOM   4408  CG1 VAL A 272      61.140  40.220  41.980  1.00  0.00           C
ATOM   4409 HG11 VAL A 272      61.900  40.980  41.700  1.00  0.00           H
ATOM   4410 HG12 VAL A 272      61.420  39.310  41.410  1.00  0.00           H
ATOM   4411 HG13 VAL A 272      61.240  40.080  43.080  1.00  0.00           H
ATOM   4412  CG2 VAL A 272      59.800  41.200  40.080  1.00  0.00           C
ATOM   4413 HG21 VAL A 272      58.890  41.750  39.760  1.00  0.00           H
ATOM   4414 HG22 VAL A 272      59.960  40.330  39.420  1.00  0.00           H
ATOM   4415 HG23 VAL A 272      60.640  41.920  39.910  1.00  0.00           H
ATOM   4416  C   VAL A 272      57.390  40.500  42.300  1.00  0.00           C
ATOM   4417  O   VAL A 272      57.060  40.880  43.400  1.00  0.00           O
ATOM   4418  N   ASP A 273      56.570  40.690  41.290  1.00  0.00           N
ATOM   4419  HN  ASP A 273      56.710  40.300  40.380  1.00  0.00           H
ATOM   4420  CA  ASP A 273      55.340  41.440  41.450  1.00  0.00           C
ATOM   4421  HA  ASP A 273      55.630  42.420  41.790  1.00  0.00           H
ATOM   4422  CB  ASP A 273      54.620  41.680  40.050  1.00  0.00           C
ATOM   4423  HB1 ASP A 273      54.240  40.720  39.660  1.00  0.00           H
ATOM   4424  HB2 ASP A 273      55.370  42.120  39.360  1.00  0.00           H
ATOM   4425  CG  ASP A 273      53.450  42.690  40.200  1.00  0.00           C
ATOM   4426  OD1 ASP A 273      53.400  43.570  41.100  1.00  0.00           O
ATOM   4427  OD2 ASP A 273      52.610  42.650  39.300  1.00  0.00           O
ATOM   4428  C   ASP A 273      54.380  40.680  42.340  1.00  0.00           C
ATOM   4429  O   ASP A 273      53.560  41.230  43.100  1.00  0.00           O
ATOM   4430  N   LEU A 274      54.250  39.360  42.220  1.00  0.00           N
ATOM   4431  HN  LEU A 274      54.570  38.910  41.380  1.00  0.00           H
ATOM   4432  CA  LEU A 274      53.530  38.510  43.190  1.00  0.00           C
ATOM   4433  HA  LEU A 274      52.490  38.780  43.280  1.00  0.00           H
ATOM   4434  CB  LEU A 274      53.490  37.010  42.710  1.00  0.00           C
ATOM   4435  HB1 LEU A 274      53.060  36.350  43.500  1.00  0.00           H
ATOM   4436  HB2 LEU A 274      54.560  36.760  42.500  1.00  0.00           H
ATOM   4437  CG  LEU A 274      52.550  36.830  41.520  1.00  0.00           C
ATOM   4438  HG  LEU A 274      52.660  37.620  40.750  1.00  0.00           H
ATOM   4439  CD1 LEU A 274      52.830  35.450  40.820  1.00  0.00           C
ATOM   4440 HD11 LEU A 274      52.810  34.600  41.530  1.00  0.00           H
ATOM   4441 HD12 LEU A 274      53.850  35.390  40.410  1.00  0.00           H
ATOM   4442 HD13 LEU A 274      52.090  35.220  40.020  1.00  0.00           H
ATOM   4443  CD2 LEU A 274      51.080  36.710  42.090  1.00  0.00           C
ATOM   4444 HD21 LEU A 274      50.870  35.910  42.830  1.00  0.00           H
ATOM   4445 HD22 LEU A 274      50.340  36.670  41.250  1.00  0.00           H
ATOM   4446 HD23 LEU A 274      51.030  37.660  42.640  1.00  0.00           H
ATOM   4447  C   LEU A 274      54.070  38.590  44.620  1.00  0.00           C
ATOM   4448  O   LEU A 274      53.270  38.800  45.520  1.00  0.00           O
ATOM   4449  N   ALA A 275      55.410  38.370  44.820  1.00  0.00           N
ATOM   4450  HN  ALA A 275      55.970  38.220  44.010  1.00  0.00           H
ATOM   4451  CA  ALA A 275      56.080  38.610  46.100  1.00  0.00           C
ATOM   4452  HA  ALA A 275      55.700  37.910  46.840  1.00  0.00           H
ATOM   4453  CB  ALA A 275      57.550  38.420  45.840  1.00  0.00           C
ATOM   4454  HB1 ALA A 275      58.130  38.500  46.780  1.00  0.00           H
ATOM   4455  HB2 ALA A 275      57.980  39.100  45.080  1.00  0.00           H
ATOM   4456  HB3 ALA A 275      57.620  37.400  45.390  1.00  0.00           H
ATOM   4457  C   ALA A 275      55.850  40.000  46.660  1.00  0.00           C
ATOM   4458  O   ALA A 275      55.590  40.120  47.820  1.00  0.00           O
ATOM   4459  N   PHE A 276      55.830  41.100  45.930  1.00  0.00           N
ATOM   4460  HN  PHE A 276      56.200  41.000  45.010  1.00  0.00           H
ATOM   4461  CA  PHE A 276      55.410  42.370  46.470  1.00  0.00           C
ATOM   4462  HA  PHE A 276      55.980  42.720  47.310  1.00  0.00           H
ATOM   4463  CB  PHE A 276      55.830  43.440  45.470  1.00  0.00           C
ATOM   4464  HB1 PHE A 276      55.440  43.140  44.470  1.00  0.00           H
ATOM   4465  HB2 PHE A 276      56.930  43.580  45.470  1.00  0.00           H
ATOM   4466  CG  PHE A 276      55.440  44.840  45.830  1.00  0.00           C
ATOM   4467  CD1 PHE A 276      55.960  45.500  46.980  1.00  0.00           C
ATOM   4468  HD1 PHE A 276      56.820  45.100  47.510  1.00  0.00           H
ATOM   4469  CE1 PHE A 276      55.570  46.820  47.310  1.00  0.00           C
ATOM   4470  HE1 PHE A 276      56.080  47.310  48.120  1.00  0.00           H
ATOM   4471  CZ  PHE A 276      54.550  47.500  46.570  1.00  0.00           C
ATOM   4472  HZ  PHE A 276      54.120  48.440  46.850  1.00  0.00           H
ATOM   4473  CD2 PHE A 276      54.330  45.450  45.170  1.00  0.00           C
ATOM   4474  HD2 PHE A 276      53.980  45.060  44.220  1.00  0.00           H
ATOM   4475  CE2 PHE A 276      53.940  46.780  45.520  1.00  0.00           C
ATOM   4476  HE2 PHE A 276      53.170  47.300  44.980  1.00  0.00           H
ATOM   4477  C   PHE A 276      53.990  42.420  46.850  1.00  0.00           C
ATOM   4478  O   PHE A 276      53.550  43.060  47.850  1.00  0.00           O
ATOM   4479  N   PHE A 277      53.140  41.700  46.040  1.00  0.00           N
ATOM   4480  HN  PHE A 277      53.500  41.250  45.230  1.00  0.00           H
ATOM   4481  CA  PHE A 277      51.670  41.650  46.400  1.00  0.00           C
ATOM   4482  HA  PHE A 277      51.400  42.690  46.520  1.00  0.00           H
ATOM   4483  CB  PHE A 277      50.820  41.070  45.260  1.00  0.00           C
ATOM   4484  HB1 PHE A 277      51.110  40.010  45.170  1.00  0.00           H
ATOM   4485  HB2 PHE A 277      51.010  41.550  44.270  1.00  0.00           H
ATOM   4486  CG  PHE A 277      49.310  41.190  45.430  1.00  0.00           C
ATOM   4487  CD1 PHE A 277      48.560  40.150  45.790  1.00  0.00           C
ATOM   4488  HD1 PHE A 277      48.990  39.190  46.020  1.00  0.00           H
ATOM   4489  CE1 PHE A 277      47.170  40.320  46.060  1.00  0.00           C
ATOM   4490  HE1 PHE A 277      46.590  39.450  46.310  1.00  0.00           H
ATOM   4491  CZ  PHE A 277      46.520  41.490  45.760  1.00  0.00           C
ATOM   4492  HZ  PHE A 277      45.450  41.550  45.810  1.00  0.00           H
ATOM   4493  CD2 PHE A 277      48.730  42.470  45.250  1.00  0.00           C
ATOM   4494  HD2 PHE A 277      49.330  43.300  44.920  1.00  0.00           H
ATOM   4495  CE2 PHE A 277      47.340  42.560  45.380  1.00  0.00           C
ATOM   4496  HE2 PHE A 277      46.860  43.520  45.300  1.00  0.00           H
ATOM   4497  C   PHE A 277      51.400  40.910  47.700  1.00  0.00           C
ATOM   4498  O   PHE A 277      50.480  41.240  48.430  1.00  0.00           O
ATOM   4499  N   ILE A 278      52.220  39.890  48.020  1.00  0.00           N
ATOM   4500  HN  ILE A 278      52.840  39.520  47.340  1.00  0.00           H
ATOM   4501  CA  ILE A 278      52.240  39.160  49.250  1.00  0.00           C
ATOM   4502  HA  ILE A 278      51.220  38.880  49.440  1.00  0.00           H
ATOM   4503  CB  ILE A 278      53.230  37.990  49.320  1.00  0.00           C
ATOM   4504  HB  ILE A 278      54.260  38.260  49.000  1.00  0.00           H
ATOM   4505  CG2 ILE A 278      53.310  37.380  50.710  1.00  0.00           C
ATOM   4506 HG21 ILE A 278      53.990  36.510  50.680  1.00  0.00           H
ATOM   4507 HG22 ILE A 278      52.280  37.220  51.110  1.00  0.00           H
ATOM   4508 HG23 ILE A 278      53.850  38.020  51.450  1.00  0.00           H
ATOM   4509  CG1 ILE A 278      52.840  36.870  48.240  1.00  0.00           C
ATOM   4510 HG11 ILE A 278      52.940  35.860  48.670  1.00  0.00           H
ATOM   4511 HG12 ILE A 278      53.480  37.070  47.340  1.00  0.00           H
ATOM   4512  CD  ILE A 278      51.370  36.790  47.680  1.00  0.00           C
ATOM   4513  HD1 ILE A 278      50.700  36.530  48.540  1.00  0.00           H
ATOM   4514  HD2 ILE A 278      51.260  36.000  46.900  1.00  0.00           H
ATOM   4515  HD3 ILE A 278      51.180  37.790  47.270  1.00  0.00           H
ATOM   4516  C   ILE A 278      52.570  40.150  50.420  1.00  0.00           C
ATOM   4517  O   ILE A 278      51.900  40.230  51.470  1.00  0.00           O
ATOM   4518  N   THR A 279      53.600  41.050  50.190  1.00  0.00           N
ATOM   4519  HN  THR A 279      54.250  40.980  49.440  1.00  0.00           H
ATOM   4520  CA  THR A 279      53.930  42.070  51.230  1.00  0.00           C
ATOM   4521  HA  THR A 279      53.800  41.550  52.170  1.00  0.00           H
ATOM   4522  CB  THR A 279      55.400  42.650  51.160  1.00  0.00           C
ATOM   4523  HB  THR A 279      55.530  43.410  51.970  1.00  0.00           H
ATOM   4524  OG1 THR A 279      55.760  43.140  49.840  1.00  0.00           O
ATOM   4525  HG1 THR A 279      54.970  43.130  49.290  1.00  0.00           H
ATOM   4526  CG2 THR A 279      56.390  41.490  51.470  1.00  0.00           C
ATOM   4527 HG21 THR A 279      56.410  40.680  50.710  1.00  0.00           H
ATOM   4528 HG22 THR A 279      56.210  41.110  52.500  1.00  0.00           H
ATOM   4529 HG23 THR A 279      57.430  41.870  51.490  1.00  0.00           H
ATOM   4530  C   THR A 279      52.930  43.200  51.390  1.00  0.00           C
ATOM   4531  O   THR A 279      52.600  43.840  52.410  1.00  0.00           O
ATOM   4532  N   LEU A 280      52.280  43.680  50.290  1.00  0.00           N
ATOM   4533  HN  LEU A 280      52.560  43.410  49.370  1.00  0.00           H
ATOM   4534  CA  LEU A 280      51.210  44.640  50.330  1.00  0.00           C
ATOM   4535  HA  LEU A 280      51.540  45.450  50.970  1.00  0.00           H
ATOM   4536  CB  LEU A 280      51.040  45.030  48.820  1.00  0.00           C
ATOM   4537  HB1 LEU A 280      50.480  44.200  48.330  1.00  0.00           H
ATOM   4538  HB2 LEU A 280      52.000  45.210  48.310  1.00  0.00           H
ATOM   4539  CG  LEU A 280      50.290  46.370  48.560  1.00  0.00           C
ATOM   4540  HG  LEU A 280      49.320  46.270  49.100  1.00  0.00           H
ATOM   4541  CD1 LEU A 280      51.050  47.490  49.230  1.00  0.00           C
ATOM   4542 HD11 LEU A 280      51.050  47.450  50.340  1.00  0.00           H
ATOM   4543 HD12 LEU A 280      50.640  48.500  48.980  1.00  0.00           H
ATOM   4544 HD13 LEU A 280      52.140  47.470  48.970  1.00  0.00           H
ATOM   4545  CD2 LEU A 280      49.910  46.510  47.090  1.00  0.00           C
ATOM   4546 HD21 LEU A 280      50.810  46.290  46.470  1.00  0.00           H
ATOM   4547 HD22 LEU A 280      49.680  47.570  46.850  1.00  0.00           H
ATOM   4548 HD23 LEU A 280      49.090  45.810  46.810  1.00  0.00           H
ATOM   4549  C   LEU A 280      49.890  44.120  50.850  1.00  0.00           C
ATOM   4550  O   LEU A 280      49.160  44.750  51.600  1.00  0.00           O
ATOM   4551  N   SER A 281      49.610  42.780  50.630  1.00  0.00           N
ATOM   4552  HN  SER A 281      49.950  42.250  49.850  1.00  0.00           H
ATOM   4553  CA  SER A 281      48.660  41.960  51.380  1.00  0.00           C
ATOM   4554  HA  SER A 281      47.630  42.250  51.290  1.00  0.00           H
ATOM   4555  CB  SER A 281      48.530  40.450  50.820  1.00  0.00           C
ATOM   4556  HB1 SER A 281      48.170  39.740  51.600  1.00  0.00           H
ATOM   4557  HB2 SER A 281      49.560  40.090  50.610  1.00  0.00           H
ATOM   4558  OG  SER A 281      47.700  40.460  49.620  1.00  0.00           O
ATOM   4559  HG1 SER A 281      48.250  40.760  48.880  1.00  0.00           H
ATOM   4560  C   SER A 281      48.810  41.910  52.910  1.00  0.00           C
ATOM   4561  O   SER A 281      47.890  42.180  53.690  1.00  0.00           O
ATOM   4562  N   PHE A 282      50.090  41.810  53.350  1.00  0.00           N
ATOM   4563  HN  PHE A 282      50.860  41.650  52.750  1.00  0.00           H
ATOM   4564  CA  PHE A 282      50.480  42.070  54.750  1.00  0.00           C
ATOM   4565  HA  PHE A 282      49.740  41.460  55.240  1.00  0.00           H
ATOM   4566  CB  PHE A 282      51.900  41.610  55.020  1.00  0.00           C
ATOM   4567  HB1 PHE A 282      52.060  41.950  56.060  1.00  0.00           H
ATOM   4568  HB2 PHE A 282      52.650  41.930  54.250  1.00  0.00           H
ATOM   4569  CG  PHE A 282      52.070  40.150  55.080  1.00  0.00           C
ATOM   4570  CD1 PHE A 282      53.200  39.510  54.410  1.00  0.00           C
ATOM   4571  HD1 PHE A 282      53.890  40.170  53.920  1.00  0.00           H
ATOM   4572  CE1 PHE A 282      53.420  38.090  54.550  1.00  0.00           C
ATOM   4573  HE1 PHE A 282      54.300  37.560  54.230  1.00  0.00           H
ATOM   4574  CZ  PHE A 282      52.400  37.380  55.190  1.00  0.00           C
ATOM   4575  HZ  PHE A 282      52.420  36.300  55.190  1.00  0.00           H
ATOM   4576  CD2 PHE A 282      51.250  39.440  55.920  1.00  0.00           C
ATOM   4577  HD2 PHE A 282      50.520  40.040  56.450  1.00  0.00           H
ATOM   4578  CE2 PHE A 282      51.360  38.060  55.850  1.00  0.00           C
ATOM   4579  HE2 PHE A 282      50.600  37.470  56.340  1.00  0.00           H
ATOM   4580  C   PHE A 282      50.200  43.520  55.240  1.00  0.00           C
ATOM   4581  O   PHE A 282      49.580  43.660  56.320  1.00  0.00           O
ATOM   4582  N   THR A 283      50.500  44.580  54.460  1.00  0.00           N
ATOM   4583  HN  THR A 283      50.980  44.530  53.590  1.00  0.00           H
ATOM   4584  CA  THR A 283      50.170  45.920  54.880  1.00  0.00           C
ATOM   4585  HA  THR A 283      50.550  46.040  55.890  1.00  0.00           H
ATOM   4586  CB  THR A 283      50.840  46.990  54.070  1.00  0.00           C
ATOM   4587  HB  THR A 283      50.450  47.960  54.430  1.00  0.00           H
ATOM   4588  OG1 THR A 283      50.600  46.850  52.700  1.00  0.00           O
ATOM   4589  HG1 THR A 283      50.320  45.950  52.540  1.00  0.00           H
ATOM   4590  CG2 THR A 283      52.310  46.930  54.470  1.00  0.00           C
ATOM   4591 HG21 THR A 283      52.380  47.050  55.580  1.00  0.00           H
ATOM   4592 HG22 THR A 283      52.920  47.710  53.980  1.00  0.00           H
ATOM   4593 HG23 THR A 283      52.730  45.960  54.110  1.00  0.00           H
ATOM   4594  C   THR A 283      48.660  46.190  54.990  1.00  0.00           C
ATOM   4595  O   THR A 283      48.160  46.740  55.960  1.00  0.00           O
ATOM   4596  N   TYR A 284      47.840  45.560  54.100  1.00  0.00           N
ATOM   4597  HN  TYR A 284      48.170  44.950  53.370  1.00  0.00           H
ATOM   4598  CA  TYR A 284      46.390  45.410  54.290  1.00  0.00           C
ATOM   4599  HA  TYR A 284      45.990  46.400  54.460  1.00  0.00           H
ATOM   4600  CB  TYR A 284      45.800  44.760  52.980  1.00  0.00           C
ATOM   4601  HB1 TYR A 284      44.700  44.570  53.060  1.00  0.00           H
ATOM   4602  HB2 TYR A 284      46.320  43.800  52.780  1.00  0.00           H
ATOM   4603  CG  TYR A 284      45.980  45.670  51.790  1.00  0.00           C
ATOM   4604  CD1 TYR A 284      45.540  47.030  51.950  1.00  0.00           C
ATOM   4605  HD1 TYR A 284      45.190  47.400  52.900  1.00  0.00           H
ATOM   4606  CE1 TYR A 284      45.610  47.860  50.830  1.00  0.00           C
ATOM   4607  HE1 TYR A 284      45.270  48.870  50.720  1.00  0.00           H
ATOM   4608  CZ  TYR A 284      46.110  47.340  49.600  1.00  0.00           C
ATOM   4609  OH  TYR A 284      46.120  48.230  48.480  1.00  0.00           O
ATOM   4610  HH  TYR A 284      45.760  47.740  47.730  1.00  0.00           H
ATOM   4611  CD2 TYR A 284      46.370  45.180  50.570  1.00  0.00           C
ATOM   4612  HD2 TYR A 284      46.800  44.200  50.640  1.00  0.00           H
ATOM   4613  CE2 TYR A 284      46.450  46.050  49.460  1.00  0.00           C
ATOM   4614  HE2 TYR A 284      46.680  45.710  48.470  1.00  0.00           H
ATOM   4615  C   TYR A 284      45.960  44.680  55.600  1.00  0.00           C
ATOM   4616  O   TYR A 284      45.140  45.180  56.340  1.00  0.00           O
ATOM   4617  N   MET A 285      46.540  43.490  55.880  1.00  0.00           N
ATOM   4618  HN  MET A 285      46.980  42.960  55.170  1.00  0.00           H
ATOM   4619  CA  MET A 285      46.260  42.790  57.120  1.00  0.00           C
ATOM   4620  HA  MET A 285      45.180  42.800  57.210  1.00  0.00           H
ATOM   4621  CB  MET A 285      46.620  41.250  56.950  1.00  0.00           C
ATOM   4622  HB1 MET A 285      46.820  40.780  57.940  1.00  0.00           H
ATOM   4623  HB2 MET A 285      47.660  41.280  56.540  1.00  0.00           H
ATOM   4624  CG  MET A 285      45.590  40.410  56.220  1.00  0.00           C
ATOM   4625  HG1 MET A 285      45.490  40.910  55.240  1.00  0.00           H
ATOM   4626  HG2 MET A 285      44.540  40.520  56.550  1.00  0.00           H
ATOM   4627  SD  MET A 285      46.070  38.600  55.990  1.00  0.00           S
ATOM   4628  CE  MET A 285      47.280  38.880  54.560  1.00  0.00           C
ATOM   4629  HE1 MET A 285      47.500  37.890  54.090  1.00  0.00           H
ATOM   4630  HE2 MET A 285      48.270  39.160  54.990  1.00  0.00           H
ATOM   4631  HE3 MET A 285      46.850  39.530  53.770  1.00  0.00           H
ATOM   4632  C   MET A 285      46.760  43.440  58.430  1.00  0.00           C
ATOM   4633  O   MET A 285      46.110  43.340  59.390  1.00  0.00           O
ATOM   4634  N   ASN A 286      47.840  44.190  58.370  1.00  0.00           N
ATOM   4635  HN  ASN A 286      48.290  44.160  57.480  1.00  0.00           H
ATOM   4636  CA  ASN A 286      48.380  44.920  59.490  1.00  0.00           C
ATOM   4637  HA  ASN A 286      48.450  44.240  60.330  1.00  0.00           H
ATOM   4638  CB  ASN A 286      49.850  45.370  59.130  1.00  0.00           C
ATOM   4639  HB1 ASN A 286      49.730  46.120  58.320  1.00  0.00           H
ATOM   4640  HB2 ASN A 286      50.470  44.510  58.800  1.00  0.00           H
ATOM   4641  CG  ASN A 286      50.640  46.080  60.260  1.00  0.00           C
ATOM   4642  OD1 ASN A 286      50.400  45.950  61.440  1.00  0.00           O
ATOM   4643  ND2 ASN A 286      51.720  46.750  59.800  1.00  0.00           N
ATOM   4644 HD21 ASN A 286      52.050  46.810  58.870  1.00  0.00           H
ATOM   4645 HD22 ASN A 286      52.340  47.100  60.510  1.00  0.00           H
ATOM   4646  C   ASN A 286      47.450  46.080  59.940  1.00  0.00           C
ATOM   4647  O   ASN A 286      47.250  46.200  61.150  1.00  0.00           O
ATOM   4648  N   SER A 287      46.750  46.750  59.040  1.00  0.00           N
ATOM   4649  HN  SER A 287      46.900  46.570  58.070  1.00  0.00           H
ATOM   4650  CA  SER A 287      45.790  47.770  59.350  1.00  0.00           C
ATOM   4651  HA  SER A 287      46.390  48.500  59.880  1.00  0.00           H
ATOM   4652  CB  SER A 287      45.370  48.540  58.040  1.00  0.00           C
ATOM   4653  HB1 SER A 287      46.280  48.850  57.480  1.00  0.00           H
ATOM   4654  HB2 SER A 287      44.690  49.380  58.290  1.00  0.00           H
ATOM   4655  OG  SER A 287      44.570  47.690  57.180  1.00  0.00           O
ATOM   4656  HG1 SER A 287      45.100  46.950  56.880  1.00  0.00           H
ATOM   4657  C   SER A 287      44.550  47.250  60.130  1.00  0.00           C
ATOM   4658  O   SER A 287      44.100  47.910  61.040  1.00  0.00           O
ATOM   4659  N   MET A 288      44.130  45.990  59.810  1.00  0.00           N
ATOM   4660  HN  MET A 288      44.540  45.620  58.970  1.00  0.00           H
ATOM   4661  CA  MET A 288      43.250  45.160  60.530  1.00  0.00           C
ATOM   4662  HA  MET A 288      42.390  45.780  60.680  1.00  0.00           H
ATOM   4663  CB  MET A 288      42.790  43.870  59.690  1.00  0.00           C
ATOM   4664  HB1 MET A 288      41.880  43.420  60.140  1.00  0.00           H
ATOM   4665  HB2 MET A 288      43.640  43.160  59.680  1.00  0.00           H
ATOM   4666  CG  MET A 288      42.460  44.260  58.220  1.00  0.00           C
ATOM   4667  HG1 MET A 288      43.320  44.740  57.720  1.00  0.00           H
ATOM   4668  HG2 MET A 288      41.670  45.040  58.150  1.00  0.00           H
ATOM   4669  SD  MET A 288      41.980  42.790  57.280  1.00  0.00           S
ATOM   4670  CE  MET A 288      41.250  43.680  55.840  1.00  0.00           C
ATOM   4671  HE1 MET A 288      40.760  44.620  56.130  1.00  0.00           H
ATOM   4672  HE2 MET A 288      40.500  43.100  55.270  1.00  0.00           H
ATOM   4673  HE3 MET A 288      42.000  43.870  55.040  1.00  0.00           H
ATOM   4674  C   MET A 288      43.700  44.810  61.840  1.00  0.00           C
ATOM   4675  O   MET A 288      43.020  44.940  62.800  1.00  0.00           O
ATOM   4676  N   LEU A 289      44.950  44.300  61.920  1.00  0.00           N
ATOM   4677  HN  LEU A 289      45.390  44.130  61.040  1.00  0.00           H
ATOM   4678  CA  LEU A 289      45.620  43.950  63.160  1.00  0.00           C
ATOM   4679  HA  LEU A 289      44.950  43.220  63.580  1.00  0.00           H
ATOM   4680  CB  LEU A 289      46.980  43.180  62.880  1.00  0.00           C
ATOM   4681  HB1 LEU A 289      47.580  43.910  62.300  1.00  0.00           H
ATOM   4682  HB2 LEU A 289      46.660  42.300  62.290  1.00  0.00           H
ATOM   4683  CG  LEU A 289      47.820  42.860  64.120  1.00  0.00           C
ATOM   4684  HG  LEU A 289      48.200  43.770  64.640  1.00  0.00           H
ATOM   4685  CD1 LEU A 289      47.140  41.720  64.950  1.00  0.00           C
ATOM   4686 HD11 LEU A 289      46.060  41.970  65.050  1.00  0.00           H
ATOM   4687 HD12 LEU A 289      47.630  41.560  65.940  1.00  0.00           H
ATOM   4688 HD13 LEU A 289      47.200  40.830  64.280  1.00  0.00           H
ATOM   4689  CD2 LEU A 289      49.180  42.280  63.650  1.00  0.00           C
ATOM   4690 HD21 LEU A 289      49.420  42.850  62.740  1.00  0.00           H
ATOM   4691 HD22 LEU A 289      49.080  41.220  63.290  1.00  0.00           H
ATOM   4692 HD23 LEU A 289      50.000  42.370  64.390  1.00  0.00           H
ATOM   4693  C   LEU A 289      45.800  45.120  64.140  1.00  0.00           C
ATOM   4694  O   LEU A 289      45.640  44.900  65.350  1.00  0.00           O
ATOM   4695  N   ASP A 290      46.280  46.270  63.720  1.00  0.00           N
ATOM   4696  HN  ASP A 290      46.380  46.330  62.730  1.00  0.00           H
ATOM   4697  CA  ASP A 290      46.700  47.370  64.610  1.00  0.00           C
ATOM   4698  HA  ASP A 290      47.540  46.900  65.090  1.00  0.00           H
ATOM   4699  CB  ASP A 290      47.270  48.640  63.790  1.00  0.00           C
ATOM   4700  HB1 ASP A 290      47.600  49.410  64.510  1.00  0.00           H
ATOM   4701  HB2 ASP A 290      46.510  49.170  63.160  1.00  0.00           H
ATOM   4702  CG  ASP A 290      48.380  48.240  62.820  1.00  0.00           C
ATOM   4703  OD1 ASP A 290      48.520  48.610  61.690  1.00  0.00           O
ATOM   4704  OD2 ASP A 290      49.270  47.430  63.400  1.00  0.00           O
ATOM   4705  HD2 ASP A 290      49.710  46.870  62.750  1.00  0.00           H
ATOM   4706  C   ASP A 290      45.680  47.790  65.690  1.00  0.00           C
ATOM   4707  O   ASP A 290      46.030  47.910  66.880  1.00  0.00           O
ATOM   4708  N   PRO A 291      44.380  48.050  65.440  1.00  0.00           N
ATOM   4709  CD  PRO A 291      43.690  48.180  64.150  1.00  0.00           C
ATOM   4710  HD1 PRO A 291      43.720  47.240  63.560  1.00  0.00           H
ATOM   4711  HD2 PRO A 291      44.150  49.010  63.560  1.00  0.00           H
ATOM   4712  CA  PRO A 291      43.470  48.390  66.570  1.00  0.00           C
ATOM   4713  HA  PRO A 291      43.950  49.190  67.110  1.00  0.00           H
ATOM   4714  CB  PRO A 291      42.220  48.850  65.820  1.00  0.00           C
ATOM   4715  HB1 PRO A 291      42.080  49.940  65.960  1.00  0.00           H
ATOM   4716  HB2 PRO A 291      41.310  48.510  66.360  1.00  0.00           H
ATOM   4717  CG  PRO A 291      42.160  48.420  64.410  1.00  0.00           C
ATOM   4718  HG1 PRO A 291      41.610  47.460  64.280  1.00  0.00           H
ATOM   4719  HG2 PRO A 291      41.760  49.040  63.580  1.00  0.00           H
ATOM   4720  C   PRO A 291      43.210  47.230  67.520  1.00  0.00           C
ATOM   4721  O   PRO A 291      42.910  47.360  68.730  1.00  0.00           O
ATOM   4722  N   VAL A 292      43.300  46.000  67.000  1.00  0.00           N
ATOM   4723  HN  VAL A 292      43.750  45.960  66.100  1.00  0.00           H
ATOM   4724  CA  VAL A 292      42.950  44.870  67.790  1.00  0.00           C
ATOM   4725  HA  VAL A 292      42.070  45.110  68.370  1.00  0.00           H
ATOM   4726  CB  VAL A 292      42.550  43.770  66.790  1.00  0.00           C
ATOM   4727  HB  VAL A 292      43.370  43.470  66.100  1.00  0.00           H
ATOM   4728  CG1 VAL A 292      42.250  42.480  67.560  1.00  0.00           C
ATOM   4729 HG11 VAL A 292      41.340  42.620  68.180  1.00  0.00           H
ATOM   4730 HG12 VAL A 292      43.160  42.220  68.140  1.00  0.00           H
ATOM   4731 HG13 VAL A 292      41.980  41.750  66.760  1.00  0.00           H
ATOM   4732  CG2 VAL A 292      41.330  44.290  65.970  1.00  0.00           C
ATOM   4733 HG21 VAL A 292      41.210  43.520  65.190  1.00  0.00           H
ATOM   4734 HG22 VAL A 292      41.570  45.250  65.460  1.00  0.00           H
ATOM   4735 HG23 VAL A 292      40.500  44.420  66.690  1.00  0.00           H
ATOM   4736  C   VAL A 292      44.100  44.540  68.720  1.00  0.00           C
ATOM   4737  O   VAL A 292      43.910  44.130  69.880  1.00  0.00           O
ATOM   4738  N   VAL A 293      45.370  44.640  68.230  1.00  0.00           N
ATOM   4739  HN  VAL A 293      45.600  44.870  67.280  1.00  0.00           H
ATOM   4740  CA  VAL A 293      46.560  44.280  69.060  1.00  0.00           C
ATOM   4741  HA  VAL A 293      46.220  43.440  69.630  1.00  0.00           H
ATOM   4742  CB  VAL A 293      47.830  43.900  68.300  1.00  0.00           C
ATOM   4743  HB  VAL A 293      47.480  43.100  67.620  1.00  0.00           H
ATOM   4744  CG1 VAL A 293      48.370  45.070  67.460  1.00  0.00           C
ATOM   4745 HG11 VAL A 293      48.420  45.980  68.110  1.00  0.00           H
ATOM   4746 HG12 VAL A 293      47.740  45.360  66.590  1.00  0.00           H
ATOM   4747 HG13 VAL A 293      49.430  44.950  67.130  1.00  0.00           H
ATOM   4748  CG2 VAL A 293      48.950  43.130  69.160  1.00  0.00           C
ATOM   4749 HG21 VAL A 293      49.670  42.850  68.360  1.00  0.00           H
ATOM   4750 HG22 VAL A 293      48.510  42.310  69.750  1.00  0.00           H
ATOM   4751 HG23 VAL A 293      49.510  43.890  69.740  1.00  0.00           H
ATOM   4752  C   VAL A 293      46.790  45.380  70.070  1.00  0.00           C
ATOM   4753  O   VAL A 293      47.110  45.130  71.190  1.00  0.00           O
ATOM   4754  N   TYR A 294      46.510  46.670  69.650  1.00  0.00           N
ATOM   4755  HN  TYR A 294      46.220  46.840  68.720  1.00  0.00           H
ATOM   4756  CA  TYR A 294      46.630  47.880  70.570  1.00  0.00           C
ATOM   4757  HA  TYR A 294      47.650  47.910  70.910  1.00  0.00           H
ATOM   4758  CB  TYR A 294      46.440  49.160  69.760  1.00  0.00           C
ATOM   4759  HB1 TYR A 294      45.470  49.170  69.210  1.00  0.00           H
ATOM   4760  HB2 TYR A 294      47.230  49.230  68.980  1.00  0.00           H
ATOM   4761  CG  TYR A 294      46.370  50.430  70.610  1.00  0.00           C
ATOM   4762  CD1 TYR A 294      47.470  50.810  71.300  1.00  0.00           C
ATOM   4763  HD1 TYR A 294      48.430  50.340  71.150  1.00  0.00           H
ATOM   4764  CE1 TYR A 294      47.520  52.080  72.060  1.00  0.00           C
ATOM   4765  HE1 TYR A 294      48.410  52.460  72.530  1.00  0.00           H
ATOM   4766  CZ  TYR A 294      46.330  52.810  72.150  1.00  0.00           C
ATOM   4767  OH  TYR A 294      46.320  54.010  72.910  1.00  0.00           O
ATOM   4768  HH  TYR A 294      47.270  54.110  73.000  1.00  0.00           H
ATOM   4769  CD2 TYR A 294      45.200  51.200  70.710  1.00  0.00           C
ATOM   4770  HD2 TYR A 294      44.280  50.940  70.230  1.00  0.00           H
ATOM   4771  CE2 TYR A 294      45.150  52.430  71.500  1.00  0.00           C
ATOM   4772  HE2 TYR A 294      44.220  52.940  71.670  1.00  0.00           H
ATOM   4773  C   TYR A 294      45.680  47.770  71.710  1.00  0.00           C
ATOM   4774  O   TYR A 294      46.080  47.930  72.870  1.00  0.00           O
ATOM   4775  N   TYR A 295      44.400  47.460  71.450  1.00  0.00           N
ATOM   4776  HN  TYR A 295      44.090  47.480  70.500  1.00  0.00           H
ATOM   4777  CA  TYR A 295      43.360  47.220  72.390  1.00  0.00           C
ATOM   4778  HA  TYR A 295      43.310  48.120  72.980  1.00  0.00           H
ATOM   4779  CB  TYR A 295      41.960  47.230  71.730  1.00  0.00           C
ATOM   4780  HB1 TYR A 295      41.820  46.330  71.070  1.00  0.00           H
ATOM   4781  HB2 TYR A 295      41.950  48.110  71.040  1.00  0.00           H
ATOM   4782  CG  TYR A 295      40.820  47.280  72.710  1.00  0.00           C
ATOM   4783  CD1 TYR A 295      40.430  48.590  73.130  1.00  0.00           C
ATOM   4784  HD1 TYR A 295      40.950  49.480  72.800  1.00  0.00           H
ATOM   4785  CE1 TYR A 295      39.410  48.770  74.060  1.00  0.00           C
ATOM   4786  HE1 TYR A 295      39.260  49.740  74.510  1.00  0.00           H
ATOM   4787  CZ  TYR A 295      38.560  47.700  74.400  1.00  0.00           C
ATOM   4788  OH  TYR A 295      37.430  47.860  75.190  1.00  0.00           O
ATOM   4789  HH  TYR A 295      36.950  47.030  75.220  1.00  0.00           H
ATOM   4790  CD2 TYR A 295      39.960  46.230  73.030  1.00  0.00           C
ATOM   4791  HD2 TYR A 295      40.110  45.320  72.480  1.00  0.00           H
ATOM   4792  CE2 TYR A 295      38.830  46.400  73.820  1.00  0.00           C
ATOM   4793  HE2 TYR A 295      38.080  45.620  73.920  1.00  0.00           H
ATOM   4794  C   TYR A 295      43.520  46.070  73.310  1.00  0.00           C
ATOM   4795  O   TYR A 295      43.230  46.180  74.470  1.00  0.00           O
ATOM   4796  N   PHE A 296      44.000  44.920  72.790  1.00  0.00           N
ATOM   4797  HN  PHE A 296      44.220  44.860  71.820  1.00  0.00           H
ATOM   4798  CA  PHE A 296      44.300  43.770  73.630  1.00  0.00           C
ATOM   4799  HA  PHE A 296      43.480  43.760  74.330  1.00  0.00           H
ATOM   4800  CB  PHE A 296      44.140  42.470  72.900  1.00  0.00           C
ATOM   4801  HB1 PHE A 296      44.460  41.670  73.600  1.00  0.00           H
ATOM   4802  HB2 PHE A 296      44.730  42.380  71.960  1.00  0.00           H
ATOM   4803  CG  PHE A 296      42.660  42.090  72.590  1.00  0.00           C
ATOM   4804  CD1 PHE A 296      41.770  41.990  73.610  1.00  0.00           C
ATOM   4805  HD1 PHE A 296      42.110  42.010  74.640  1.00  0.00           H
ATOM   4806  CE1 PHE A 296      40.400  41.620  73.340  1.00  0.00           C
ATOM   4807  HE1 PHE A 296      39.730  41.650  74.190  1.00  0.00           H
ATOM   4808  CZ  PHE A 296      40.050  41.250  72.070  1.00  0.00           C
ATOM   4809  HZ  PHE A 296      39.050  40.950  71.840  1.00  0.00           H
ATOM   4810  CD2 PHE A 296      42.200  41.940  71.270  1.00  0.00           C
ATOM   4811  HD2 PHE A 296      42.900  41.900  70.450  1.00  0.00           H
ATOM   4812  CE2 PHE A 296      40.950  41.410  71.000  1.00  0.00           C
ATOM   4813  HE2 PHE A 296      40.460  41.090  70.100  1.00  0.00           H
ATOM   4814  C   PHE A 296      45.560  43.880  74.350  1.00  0.00           C
ATOM   4815  O   PHE A 296      45.700  43.240  75.350  1.00  0.00           O
ATOM   4816  N   SER A 297      46.580  44.740  73.930  1.00  0.00           N
ATOM   4817  HN  SER A 297      46.450  45.090  73.020  1.00  0.00           H
ATOM   4818  CA  SER A 297      47.700  45.220  74.740  1.00  0.00           C
ATOM   4819  HA  SER A 297      48.230  44.340  75.060  1.00  0.00           H
ATOM   4820  CB  SER A 297      48.770  45.860  73.860  1.00  0.00           C
ATOM   4821  HB1 SER A 297      48.290  46.710  73.320  1.00  0.00           H
ATOM   4822  HB2 SER A 297      49.030  45.090  73.110  1.00  0.00           H
ATOM   4823  OG  SER A 297      49.970  46.360  74.560  1.00  0.00           O
ATOM   4824  HG1 SER A 297      50.220  45.690  75.210  1.00  0.00           H
ATOM   4825  C   SER A 297      47.330  46.000  75.960  1.00  0.00           C
ATOM   4826  O   SER A 297      46.320  46.710  76.000  1.00  0.00           O
ATOM   4827  N   SER A 298      48.170  46.000  77.070  1.00  0.00           N
ATOM   4828  HN  SER A 298      49.010  45.470  76.980  1.00  0.00           H
ATOM   4829  CA  SER A 298      47.920  46.590  78.370  1.00  0.00           C
ATOM   4830  HA  SER A 298      47.000  46.110  78.670  1.00  0.00           H
ATOM   4831  CB  SER A 298      49.150  46.280  79.340  1.00  0.00           C
ATOM   4832  HB1 SER A 298      50.040  46.780  78.910  1.00  0.00           H
ATOM   4833  HB2 SER A 298      49.460  45.210  79.220  1.00  0.00           H
ATOM   4834  OG  SER A 298      48.770  46.660  80.710  1.00  0.00           O
ATOM   4835  HG1 SER A 298      48.690  45.810  81.160  1.00  0.00           H
ATOM   4836  C   SER A 298      47.780  48.110  78.290  1.00  0.00           C
ATOM   4837  O   SER A 298      48.350  48.700  77.380  1.00  0.00           O
ATOM   4838  N   PRO A 299      46.950  48.840  79.110  1.00  0.00           N
ATOM   4839  CD  PRO A 299      45.850  48.260  79.840  1.00  0.00           C
ATOM   4840  HD1 PRO A 299      46.300  47.710  80.690  1.00  0.00           H
ATOM   4841  HD2 PRO A 299      45.300  47.520  79.230  1.00  0.00           H
ATOM   4842  CA  PRO A 299      47.040  50.280  79.280  1.00  0.00           C
ATOM   4843  HA  PRO A 299      46.760  50.870  78.420  1.00  0.00           H
ATOM   4844  CB  PRO A 299      46.030  50.540  80.430  1.00  0.00           C
ATOM   4845  HB1 PRO A 299      45.530  51.520  80.350  1.00  0.00           H
ATOM   4846  HB2 PRO A 299      46.430  50.310  81.440  1.00  0.00           H
ATOM   4847  CG  PRO A 299      44.960  49.470  80.150  1.00  0.00           C
ATOM   4848  HG1 PRO A 299      44.350  49.380  81.080  1.00  0.00           H
ATOM   4849  HG2 PRO A 299      44.290  49.580  79.280  1.00  0.00           H
ATOM   4850  C   PRO A 299      48.540  50.560  79.630  1.00  0.00           C
ATOM   4851  O   PRO A 299      49.120  49.810  80.440  1.00  0.00           O
ATOM   4852  N   SER A 300      49.140  51.670  79.130  1.00  0.00           N
ATOM   4853  HN  SER A 300      48.580  52.380  78.730  1.00  0.00           H
ATOM   4854  CA  SER A 300      50.540  52.080  79.340  1.00  0.00           C
ATOM   4855  HA  SER A 300      50.630  53.030  78.820  1.00  0.00           H
ATOM   4856  CB  SER A 300      51.050  52.230  80.830  1.00  0.00           C
ATOM   4857  HB1 SER A 300      52.130  51.990  80.970  1.00  0.00           H
ATOM   4858  HB2 SER A 300      50.250  51.740  81.420  1.00  0.00           H
ATOM   4859  OG  SER A 300      50.910  53.570  81.370  1.00  0.00           O
ATOM   4860  HG1 SER A 300      50.010  53.740  81.080  1.00  0.00           H
ATOM   4861  C   SER A 300      51.580  51.230  78.710  1.00  0.00           C
ATOM   4862  O   SER A 300      52.770  51.600  78.600  1.00  0.00           O
ATOM   4863  NT  SER A 300      51.130  50.060  78.130  1.00  0.00           N
ATOM   4864  HNT SER A 300      50.140  49.970  78.180  1.00  0.00           H
ATOM   4865  CAT SER A 300      51.970  49.100  77.490  1.00  0.00           C
ATOM   4866  HT1 SER A 300      52.910  48.920  78.050  1.00  0.00           H
ATOM   4867  HT2 SER A 300      52.330  49.560  76.540  1.00  0.00           H
ATOM   4868  HT3 SER A 300      51.560  48.080  77.360  1.00  0.00           H
TER
ENDMDL
