# Supplementary material for: Structural basis of hydroxycarboxylic acid receptor signaling mechanisms through ligand binding
Source: Nat Commun. 2023 Sep 22;14:5899. doi: 10.1038/s41467-023-41650-7 (PMC10516952; doi:10.1038/s41467-023-41650-7)
Supplement: Supplementary file 4 — Source Data [file 41467_2023_41650_MOESM4_ESM.zip › source file/molecular dynamics simulations trajectories/without_gsk_run3/without_gsk_run3_100ns.pdb]

REMARK    GENERATED BY TRJCONV
TITLE     Title t= 100000.00000 step= 50000000
REMARK    THIS IS A SIMULATION BOX
CRYST1   96.058   96.058  111.354  90.00  90.00  90.00 P 1           1
MODEL        1
ATOM      1  CAY HSD A   9      48.990  39.460  27.680  1.00  0.00           C
ATOM      2  HY1 HSD A   9      48.670  38.470  27.310  1.00  0.00           H
ATOM      3  HY2 HSD A   9      48.560  39.680  28.680  1.00  0.00           H
ATOM      4  HY3 HSD A   9      50.080  39.310  27.880  1.00  0.00           H
ATOM      5  CY  HSD A   9      48.770  40.550  26.700  1.00  0.00           C
ATOM      6  OY  HSD A   9      48.730  40.240  25.560  1.00  0.00           O
ATOM      7  N   HSD A   9      48.720  41.800  27.080  1.00  0.00           N
ATOM      8  HN  HSD A   9      48.750  41.900  28.070  1.00  0.00           H
ATOM      9  CA  HSD A   9      48.710  43.050  26.370  1.00  0.00           C
ATOM     10  HA  HSD A   9      48.490  42.910  25.320  1.00  0.00           H
ATOM     11  CB  HSD A   9      47.520  43.960  26.850  1.00  0.00           C
ATOM     12  HB1 HSD A   9      47.170  44.570  25.990  1.00  0.00           H
ATOM     13  HB2 HSD A   9      47.760  44.540  27.780  1.00  0.00           H
ATOM     14  ND1 HSD A   9      45.570  42.450  26.510  1.00  0.00           N
ATOM     15  HD1 HSD A   9      45.650  42.440  25.530  1.00  0.00           H
ATOM     16  CG  HSD A   9      46.360  43.140  27.330  1.00  0.00           C
ATOM     17  CE1 HSD A   9      44.630  41.930  27.350  1.00  0.00           C
ATOM     18  HE1 HSD A   9      43.900  41.260  26.880  1.00  0.00           H
ATOM     19  NE2 HSD A   9      44.760  42.260  28.610  1.00  0.00           N
ATOM     20  CD2 HSD A   9      45.890  42.980  28.570  1.00  0.00           C
ATOM     21  HD2 HSD A   9      46.340  43.500  29.410  1.00  0.00           H
ATOM     22  C   HSD A   9      50.000  43.730  26.380  1.00  0.00           C
ATOM     23  O   HSD A   9      50.520  44.110  27.470  1.00  0.00           O
ATOM     24  N   PHE A  10      50.630  43.880  25.210  1.00  0.00           N
ATOM     25  HN  PHE A  10      50.260  43.590  24.340  1.00  0.00           H
ATOM     26  CA  PHE A  10      51.760  44.750  25.120  1.00  0.00           C
ATOM     27  HA  PHE A  10      52.350  44.680  26.030  1.00  0.00           H
ATOM     28  CB  PHE A  10      52.620  44.300  23.990  1.00  0.00           C
ATOM     29  HB1 PHE A  10      52.000  44.280  23.070  1.00  0.00           H
ATOM     30  HB2 PHE A  10      52.980  43.280  24.260  1.00  0.00           H
ATOM     31  CG  PHE A  10      53.930  45.080  23.770  1.00  0.00           C
ATOM     32  CD1 PHE A  10      55.130  44.520  24.180  1.00  0.00           C
ATOM     33  HD1 PHE A  10      55.100  43.540  24.610  1.00  0.00           H
ATOM     34  CE1 PHE A  10      56.360  45.180  23.990  1.00  0.00           C
ATOM     35  HE1 PHE A  10      57.240  44.840  24.530  1.00  0.00           H
ATOM     36  CZ  PHE A  10      56.380  46.400  23.290  1.00  0.00           C
ATOM     37  HZ  PHE A  10      57.290  46.960  23.100  1.00  0.00           H
ATOM     38  CD2 PHE A  10      53.960  46.280  23.100  1.00  0.00           C
ATOM     39  HD2 PHE A  10      53.050  46.730  22.740  1.00  0.00           H
ATOM     40  CE2 PHE A  10      55.110  46.960  22.840  1.00  0.00           C
ATOM     41  HE2 PHE A  10      55.210  47.880  22.290  1.00  0.00           H
ATOM     42  C   PHE A  10      51.320  46.160  24.780  1.00  0.00           C
ATOM     43  O   PHE A  10      50.390  46.350  24.010  1.00  0.00           O
ATOM     44  N   LEU A  11      51.830  47.220  25.480  1.00  0.00           N
ATOM     45  HN  LEU A  11      52.500  47.060  26.200  1.00  0.00           H
ATOM     46  CA  LEU A  11      51.220  48.520  25.590  1.00  0.00           C
ATOM     47  HA  LEU A  11      50.420  48.650  24.870  1.00  0.00           H
ATOM     48  CB  LEU A  11      50.550  48.610  26.990  1.00  0.00           C
ATOM     49  HB1 LEU A  11      50.160  49.590  27.300  1.00  0.00           H
ATOM     50  HB2 LEU A  11      51.320  48.320  27.740  1.00  0.00           H
ATOM     51  CG  LEU A  11      49.350  47.690  27.370  1.00  0.00           C
ATOM     52  HG  LEU A  11      49.800  46.680  27.400  1.00  0.00           H
ATOM     53  CD1 LEU A  11      48.720  47.970  28.770  1.00  0.00           C
ATOM     54 HD11 LEU A  11      47.930  48.730  28.610  1.00  0.00           H
ATOM     55 HD12 LEU A  11      49.320  48.380  29.610  1.00  0.00           H
ATOM     56 HD13 LEU A  11      48.080  47.120  29.080  1.00  0.00           H
ATOM     57  CD2 LEU A  11      48.280  47.720  26.250  1.00  0.00           C
ATOM     58 HD21 LEU A  11      48.010  48.770  26.000  1.00  0.00           H
ATOM     59 HD22 LEU A  11      47.320  47.270  26.580  1.00  0.00           H
ATOM     60 HD23 LEU A  11      48.560  47.110  25.360  1.00  0.00           H
ATOM     61  C   LEU A  11      52.320  49.580  25.490  1.00  0.00           C
ATOM     62  O   LEU A  11      53.470  49.310  25.770  1.00  0.00           O
ATOM     63  N   GLU A  12      51.980  50.790  24.970  1.00  0.00           N
ATOM     64  HN  GLU A  12      51.060  50.930  24.640  1.00  0.00           H
ATOM     65  CA  GLU A  12      52.920  51.860  25.050  1.00  0.00           C
ATOM     66  HA  GLU A  12      53.940  51.690  25.390  1.00  0.00           H
ATOM     67  CB  GLU A  12      53.000  52.580  23.650  1.00  0.00           C
ATOM     68  HB1 GLU A  12      52.100  53.090  23.250  1.00  0.00           H
ATOM     69  HB2 GLU A  12      53.190  51.800  22.880  1.00  0.00           H
ATOM     70  CG  GLU A  12      54.060  53.750  23.780  1.00  0.00           C
ATOM     71  HG1 GLU A  12      55.050  53.370  24.120  1.00  0.00           H
ATOM     72  HG2 GLU A  12      53.760  54.480  24.560  1.00  0.00           H
ATOM     73  CD  GLU A  12      54.110  54.330  22.410  1.00  0.00           C
ATOM     74  OE1 GLU A  12      53.610  55.430  22.240  1.00  0.00           O
ATOM     75  OE2 GLU A  12      54.660  53.680  21.450  1.00  0.00           O
ATOM     76  C   GLU A  12      52.170  52.820  25.860  1.00  0.00           C
ATOM     77  O   GLU A  12      51.060  53.310  25.490  1.00  0.00           O
ATOM     78  N   ILE A  13      52.580  53.050  27.140  1.00  0.00           N
ATOM     79  HN  ILE A  13      53.410  52.570  27.370  1.00  0.00           H
ATOM     80  CA  ILE A  13      51.920  53.970  28.130  1.00  0.00           C
ATOM     81  HA  ILE A  13      50.930  54.170  27.730  1.00  0.00           H
ATOM     82  CB  ILE A  13      51.600  53.280  29.580  1.00  0.00           C
ATOM     83  HB  ILE A  13      52.550  53.070  30.120  1.00  0.00           H
ATOM     84  CG2 ILE A  13      50.790  54.350  30.350  1.00  0.00           C
ATOM     85 HG21 ILE A  13      50.650  54.140  31.420  1.00  0.00           H
ATOM     86 HG22 ILE A  13      49.800  54.420  29.850  1.00  0.00           H
ATOM     87 HG23 ILE A  13      51.200  55.390  30.250  1.00  0.00           H
ATOM     88  CG1 ILE A  13      50.850  51.960  29.380  1.00  0.00           C
ATOM     89 HG11 ILE A  13      51.660  51.380  28.900  1.00  0.00           H
ATOM     90 HG12 ILE A  13      50.040  52.290  28.690  1.00  0.00           H
ATOM     91  CD  ILE A  13      50.270  51.390  30.700  1.00  0.00           C
ATOM     92  HD1 ILE A  13      51.110  51.140  31.390  1.00  0.00           H
ATOM     93  HD2 ILE A  13      49.670  50.480  30.450  1.00  0.00           H
ATOM     94  HD3 ILE A  13      49.580  52.080  31.230  1.00  0.00           H
ATOM     95  C   ILE A  13      52.740  55.190  28.190  1.00  0.00           C
ATOM     96  O   ILE A  13      53.940  55.140  28.480  1.00  0.00           O
ATOM     97  N   ASP A  14      52.180  56.380  27.740  1.00  0.00           N
ATOM     98  HN  ASP A  14      51.230  56.350  27.440  1.00  0.00           H
ATOM     99  CA  ASP A  14      52.790  57.700  27.860  1.00  0.00           C
ATOM    100  HA  ASP A  14      52.220  58.450  27.330  1.00  0.00           H
ATOM    101  CB  ASP A  14      52.760  58.250  29.300  1.00  0.00           C
ATOM    102  HB1 ASP A  14      52.940  59.350  29.330  1.00  0.00           H
ATOM    103  HB2 ASP A  14      53.490  57.800  29.990  1.00  0.00           H
ATOM    104  CG  ASP A  14      51.330  58.260  29.820  1.00  0.00           C
ATOM    105  OD1 ASP A  14      50.360  58.590  29.060  1.00  0.00           O
ATOM    106  OD2 ASP A  14      51.060  58.240  31.070  1.00  0.00           O
ATOM    107  C   ASP A  14      54.220  57.960  27.320  1.00  0.00           C
ATOM    108  O   ASP A  14      55.070  58.670  27.810  1.00  0.00           O
ATOM    109  N   LYS A  15      54.490  57.250  26.210  1.00  0.00           N
ATOM    110  HN  LYS A  15      53.760  56.580  26.100  1.00  0.00           H
ATOM    111  CA  LYS A  15      55.630  57.270  25.340  1.00  0.00           C
ATOM    112  HA  LYS A  15      55.280  56.720  24.480  1.00  0.00           H
ATOM    113  CB  LYS A  15      56.140  58.680  24.900  1.00  0.00           C
ATOM    114  HB1 LYS A  15      57.130  58.620  24.390  1.00  0.00           H
ATOM    115  HB2 LYS A  15      56.300  59.420  25.690  1.00  0.00           H
ATOM    116  CG  LYS A  15      55.280  59.380  23.820  1.00  0.00           C
ATOM    117  HG1 LYS A  15      55.650  60.350  23.440  1.00  0.00           H
ATOM    118  HG2 LYS A  15      54.360  59.680  24.360  1.00  0.00           H
ATOM    119  CD  LYS A  15      54.950  58.510  22.610  1.00  0.00           C
ATOM    120  HD1 LYS A  15      54.500  59.270  21.940  1.00  0.00           H
ATOM    121  HD2 LYS A  15      54.230  57.750  23.020  1.00  0.00           H
ATOM    122  CE  LYS A  15      56.110  57.740  21.980  1.00  0.00           C
ATOM    123  HE1 LYS A  15      56.580  57.080  22.740  1.00  0.00           H
ATOM    124  HE2 LYS A  15      56.820  58.510  21.600  1.00  0.00           H
ATOM    125  NZ  LYS A  15      55.560  56.910  20.950  1.00  0.00           N
ATOM    126  HZ1 LYS A  15      56.230  56.360  20.390  1.00  0.00           H
ATOM    127  HZ2 LYS A  15      55.010  57.500  20.290  1.00  0.00           H
ATOM    128  HZ3 LYS A  15      54.860  56.230  21.320  1.00  0.00           H
ATOM    129  C   LYS A  15      56.800  56.380  25.800  1.00  0.00           C
ATOM    130  O   LYS A  15      57.950  56.440  25.380  1.00  0.00           O
ATOM    131  N   LYS A  16      56.410  55.350  26.610  1.00  0.00           N
ATOM    132  HN  LYS A  16      55.430  55.350  26.790  1.00  0.00           H
ATOM    133  CA  LYS A  16      57.270  54.160  26.890  1.00  0.00           C
ATOM    134  HA  LYS A  16      58.000  53.970  26.130  1.00  0.00           H
ATOM    135  CB  LYS A  16      58.160  54.290  28.200  1.00  0.00           C
ATOM    136  HB1 LYS A  16      58.890  55.100  28.050  1.00  0.00           H
ATOM    137  HB2 LYS A  16      58.620  53.330  28.520  1.00  0.00           H
ATOM    138  CG  LYS A  16      57.390  54.940  29.440  1.00  0.00           C
ATOM    139  HG1 LYS A  16      56.760  55.770  29.080  1.00  0.00           H
ATOM    140  HG2 LYS A  16      58.190  55.440  30.030  1.00  0.00           H
ATOM    141  CD  LYS A  16      56.550  53.930  30.280  1.00  0.00           C
ATOM    142  HD1 LYS A  16      57.280  53.170  30.630  1.00  0.00           H
ATOM    143  HD2 LYS A  16      55.830  53.410  29.610  1.00  0.00           H
ATOM    144  CE  LYS A  16      55.770  54.590  31.450  1.00  0.00           C
ATOM    145  HE1 LYS A  16      56.320  54.820  32.400  1.00  0.00           H
ATOM    146  HE2 LYS A  16      55.000  53.850  31.760  1.00  0.00           H
ATOM    147  NZ  LYS A  16      55.100  55.750  31.000  1.00  0.00           N
ATOM    148  HZ1 LYS A  16      54.860  55.530  30.020  1.00  0.00           H
ATOM    149  HZ2 LYS A  16      55.570  56.680  31.050  1.00  0.00           H
ATOM    150  HZ3 LYS A  16      54.200  55.910  31.510  1.00  0.00           H
ATOM    151  C   LYS A  16      56.430  52.860  26.850  1.00  0.00           C
ATOM    152  O   LYS A  16      55.230  52.880  27.030  1.00  0.00           O
ATOM    153  N   ASN A  17      57.000  51.700  26.650  1.00  0.00           N
ATOM    154  HN  ASN A  17      57.990  51.640  26.550  1.00  0.00           H
ATOM    155  CA  ASN A  17      56.410  50.390  26.600  1.00  0.00           C
ATOM    156  HA  ASN A  17      55.410  50.630  26.270  1.00  0.00           H
ATOM    157  CB  ASN A  17      57.060  49.460  25.580  1.00  0.00           C
ATOM    158  HB1 ASN A  17      56.700  48.420  25.700  1.00  0.00           H
ATOM    159  HB2 ASN A  17      58.140  49.470  25.830  1.00  0.00           H
ATOM    160  CG  ASN A  17      56.960  50.060  24.210  1.00  0.00           C
ATOM    161  OD1 ASN A  17      58.000  50.200  23.540  1.00  0.00           O
ATOM    162  ND2 ASN A  17      55.700  50.430  23.730  1.00  0.00           N
ATOM    163 HD21 ASN A  17      55.610  50.610  22.740  1.00  0.00           H
ATOM    164 HD22 ASN A  17      54.900  50.210  24.280  1.00  0.00           H
ATOM    165  C   ASN A  17      56.170  49.750  27.950  1.00  0.00           C
ATOM    166  O   ASN A  17      57.040  49.830  28.820  1.00  0.00           O
ATOM    167  N   CYS A  18      55.010  49.010  28.170  1.00  0.00           N
ATOM    168  HN  CYS A  18      54.350  49.040  27.420  1.00  0.00           H
ATOM    169  CA  CYS A  18      54.640  48.210  29.300  1.00  0.00           C
ATOM    170  HA  CYS A  18      55.500  47.920  29.880  1.00  0.00           H
ATOM    171  CB  CYS A  18      53.570  49.070  30.180  1.00  0.00           C
ATOM    172  HB1 CYS A  18      53.350  48.530  31.130  1.00  0.00           H
ATOM    173  HB2 CYS A  18      52.660  49.300  29.590  1.00  0.00           H
ATOM    174  SG  CYS A  18      54.210  50.680  30.760  1.00  0.00           S
ATOM    175  C   CYS A  18      53.930  46.960  28.780  1.00  0.00           C
ATOM    176  O   CYS A  18      53.690  46.860  27.580  1.00  0.00           O
ATOM    177  N   CYS A  19      53.600  45.990  29.770  1.00  0.00           N
ATOM    178  HN  CYS A  19      53.970  46.070  30.700  1.00  0.00           H
ATOM    179  CA  CYS A  19      52.650  44.950  29.500  1.00  0.00           C
ATOM    180  HA  CYS A  19      52.180  45.180  28.560  1.00  0.00           H
ATOM    181  CB  CYS A  19      53.400  43.530  29.430  1.00  0.00           C
ATOM    182  HB1 CYS A  19      52.710  42.700  29.190  1.00  0.00           H
ATOM    183  HB2 CYS A  19      54.050  43.500  30.330  1.00  0.00           H
ATOM    184  SG  CYS A  19      54.440  43.390  28.010  1.00  0.00           S
ATOM    185  C   CYS A  19      51.670  44.970  30.630  1.00  0.00           C
ATOM    186  O   CYS A  19      52.030  45.350  31.750  1.00  0.00           O
ATOM    187  N   VAL A  20      50.520  44.360  30.390  1.00  0.00           N
ATOM    188  HN  VAL A  20      50.170  44.060  29.510  1.00  0.00           H
ATOM    189  CA  VAL A  20      49.540  44.140  31.500  1.00  0.00           C
ATOM    190  HA  VAL A  20      50.110  44.010  32.410  1.00  0.00           H
ATOM    191  CB  VAL A  20      48.410  45.160  31.680  1.00  0.00           C
ATOM    192  HB  VAL A  20      47.930  45.310  30.690  1.00  0.00           H
ATOM    193  CG1 VAL A  20      47.460  44.550  32.710  1.00  0.00           C
ATOM    194 HG11 VAL A  20      47.770  44.050  33.640  1.00  0.00           H
ATOM    195 HG12 VAL A  20      46.890  43.800  32.120  1.00  0.00           H
ATOM    196 HG13 VAL A  20      46.850  45.420  33.010  1.00  0.00           H
ATOM    197  CG2 VAL A  20      48.990  46.500  32.240  1.00  0.00           C
ATOM    198 HG21 VAL A  20      48.330  47.350  32.550  1.00  0.00           H
ATOM    199 HG22 VAL A  20      49.560  46.960  31.420  1.00  0.00           H
ATOM    200 HG23 VAL A  20      49.600  46.250  33.140  1.00  0.00           H
ATOM    201  C   VAL A  20      49.090  42.760  31.120  1.00  0.00           C
ATOM    202  O   VAL A  20      48.860  42.410  29.950  1.00  0.00           O
ATOM    203  N   PHE A  21      49.080  41.870  32.120  1.00  0.00           N
ATOM    204  HN  PHE A  21      49.180  42.160  33.080  1.00  0.00           H
ATOM    205  CA  PHE A  21      48.730  40.460  32.050  1.00  0.00           C
ATOM    206  HA  PHE A  21      48.530  40.220  31.000  1.00  0.00           H
ATOM    207  CB  PHE A  21      49.640  39.560  32.870  1.00  0.00           C
ATOM    208  HB1 PHE A  21      49.510  38.470  32.720  1.00  0.00           H
ATOM    209  HB2 PHE A  21      49.570  39.810  33.950  1.00  0.00           H
ATOM    210  CG  PHE A  21      51.070  39.840  32.390  1.00  0.00           C
ATOM    211  CD1 PHE A  21      52.140  40.000  33.220  1.00  0.00           C
ATOM    212  HD1 PHE A  21      51.980  39.980  34.280  1.00  0.00           H
ATOM    213  CE1 PHE A  21      53.500  40.120  32.790  1.00  0.00           C
ATOM    214  HE1 PHE A  21      54.240  40.380  33.540  1.00  0.00           H
ATOM    215  CZ  PHE A  21      53.790  40.090  31.420  1.00  0.00           C
ATOM    216  HZ  PHE A  21      54.820  40.040  31.090  1.00  0.00           H
ATOM    217  CD2 PHE A  21      51.330  39.800  31.010  1.00  0.00           C
ATOM    218  HD2 PHE A  21      50.590  39.520  30.270  1.00  0.00           H
ATOM    219  CE2 PHE A  21      52.700  39.860  30.620  1.00  0.00           C
ATOM    220  HE2 PHE A  21      52.850  39.880  29.550  1.00  0.00           H
ATOM    221  C   PHE A  21      47.250  40.200  32.550  1.00  0.00           C
ATOM    222  O   PHE A  21      46.600  41.000  33.280  1.00  0.00           O
ATOM    223  N   ARG A  22      46.640  39.020  32.230  1.00  0.00           N
ATOM    224  HN  ARG A  22      47.050  38.330  31.640  1.00  0.00           H
ATOM    225  CA  ARG A  22      45.270  38.760  32.690  1.00  0.00           C
ATOM    226  HA  ARG A  22      44.870  39.450  33.410  1.00  0.00           H
ATOM    227  CB  ARG A  22      44.290  38.750  31.560  1.00  0.00           C
ATOM    228  HB1 ARG A  22      43.300  38.300  31.810  1.00  0.00           H
ATOM    229  HB2 ARG A  22      44.790  38.090  30.820  1.00  0.00           H
ATOM    230  CG  ARG A  22      44.100  40.140  30.920  1.00  0.00           C
ATOM    231  HG1 ARG A  22      43.610  40.090  29.930  1.00  0.00           H
ATOM    232  HG2 ARG A  22      45.020  40.740  30.800  1.00  0.00           H
ATOM    233  CD  ARG A  22      43.330  41.030  31.870  1.00  0.00           C
ATOM    234  HD1 ARG A  22      43.920  41.280  32.770  1.00  0.00           H
ATOM    235  HD2 ARG A  22      42.400  40.520  32.220  1.00  0.00           H
ATOM    236  NE  ARG A  22      43.130  42.310  31.120  1.00  0.00           N
ATOM    237  HE  ARG A  22      43.580  42.440  30.230  1.00  0.00           H
ATOM    238  CZ  ARG A  22      41.990  42.980  31.200  1.00  0.00           C
ATOM    239  NH1 ARG A  22      41.190  42.970  32.240  1.00  0.00           N
ATOM    240 HH11 ARG A  22      40.330  43.450  32.130  1.00  0.00           H
ATOM    241 HH12 ARG A  22      41.430  42.540  33.110  1.00  0.00           H
ATOM    242  NH2 ARG A  22      41.670  43.840  30.240  1.00  0.00           N
ATOM    243 HH21 ARG A  22      42.360  44.090  29.560  1.00  0.00           H
ATOM    244 HH22 ARG A  22      40.900  44.440  30.430  1.00  0.00           H
ATOM    245  C   ARG A  22      45.280  37.400  33.390  1.00  0.00           C
ATOM    246  O   ARG A  22      44.460  36.570  33.100  1.00  0.00           O
ATOM    247  N   ASP A  23      46.270  37.190  34.300  1.00  0.00           N
ATOM    248  HN  ASP A  23      46.920  37.910  34.510  1.00  0.00           H
ATOM    249  CA  ASP A  23      46.420  35.900  34.990  1.00  0.00           C
ATOM    250  HA  ASP A  23      46.700  35.150  34.250  1.00  0.00           H
ATOM    251  CB  ASP A  23      47.650  36.040  35.910  1.00  0.00           C
ATOM    252  HB1 ASP A  23      47.750  35.180  36.600  1.00  0.00           H
ATOM    253  HB2 ASP A  23      47.610  36.890  36.620  1.00  0.00           H
ATOM    254  CG  ASP A  23      48.960  36.090  35.150  1.00  0.00           C
ATOM    255  OD1 ASP A  23      49.880  36.710  35.690  1.00  0.00           O
ATOM    256  OD2 ASP A  23      49.070  35.560  34.030  1.00  0.00           O
ATOM    257  C   ASP A  23      45.260  35.250  35.660  1.00  0.00           C
ATOM    258  O   ASP A  23      44.490  35.890  36.340  1.00  0.00           O
ATOM    259  N   ASP A  24      45.240  33.890  35.520  1.00  0.00           N
ATOM    260  HN  ASP A  24      45.920  33.510  34.900  1.00  0.00           H
ATOM    261  CA  ASP A  24      44.380  32.900  36.300  1.00  0.00           C
ATOM    262  HA  ASP A  24      43.330  33.050  36.080  1.00  0.00           H
ATOM    263  CB  ASP A  24      44.540  31.430  35.770  1.00  0.00           C
ATOM    264  HB1 ASP A  24      44.040  30.810  36.540  1.00  0.00           H
ATOM    265  HB2 ASP A  24      45.600  31.190  35.580  1.00  0.00           H
ATOM    266  CG  ASP A  24      43.770  31.350  34.490  1.00  0.00           C
ATOM    267  OD1 ASP A  24      43.810  30.150  34.030  1.00  0.00           O
ATOM    268  OD2 ASP A  24      43.240  32.300  33.880  1.00  0.00           O
ATOM    269  C   ASP A  24      44.670  32.920  37.840  1.00  0.00           C
ATOM    270  O   ASP A  24      43.660  32.980  38.560  1.00  0.00           O
ATOM    271  N   PHE A  25      45.940  33.010  38.330  1.00  0.00           N
ATOM    272  HN  PHE A  25      46.650  32.890  37.640  1.00  0.00           H
ATOM    273  CA  PHE A  25      46.330  33.080  39.740  1.00  0.00           C
ATOM    274  HA  PHE A  25      46.010  32.160  40.210  1.00  0.00           H
ATOM    275  CB  PHE A  25      47.850  33.460  39.790  1.00  0.00           C
ATOM    276  HB1 PHE A  25      48.060  34.400  39.250  1.00  0.00           H
ATOM    277  HB2 PHE A  25      48.440  32.760  39.170  1.00  0.00           H
ATOM    278  CG  PHE A  25      48.480  33.410  41.230  1.00  0.00           C
ATOM    279  CD1 PHE A  25      49.080  32.280  41.700  1.00  0.00           C
ATOM    280  HD1 PHE A  25      48.970  31.340  41.180  1.00  0.00           H
ATOM    281  CE1 PHE A  25      49.880  32.350  42.870  1.00  0.00           C
ATOM    282  HE1 PHE A  25      50.320  31.480  43.320  1.00  0.00           H
ATOM    283  CZ  PHE A  25      49.880  33.520  43.630  1.00  0.00           C
ATOM    284  HZ  PHE A  25      50.230  33.620  44.640  1.00  0.00           H
ATOM    285  CD2 PHE A  25      48.550  34.610  41.900  1.00  0.00           C
ATOM    286  HD2 PHE A  25      48.160  35.550  41.550  1.00  0.00           H
ATOM    287  CE2 PHE A  25      49.190  34.640  43.170  1.00  0.00           C
ATOM    288  HE2 PHE A  25      49.240  35.580  43.690  1.00  0.00           H
ATOM    289  C   PHE A  25      45.650  34.200  40.520  1.00  0.00           C
ATOM    290  O   PHE A  25      45.160  33.930  41.600  1.00  0.00           O
ATOM    291  N   ILE A  26      45.260  35.320  39.840  1.00  0.00           N
ATOM    292  HN  ILE A  26      45.650  35.470  38.940  1.00  0.00           H
ATOM    293  CA  ILE A  26      44.590  36.480  40.440  1.00  0.00           C
ATOM    294  HA  ILE A  26      45.090  36.770  41.350  1.00  0.00           H
ATOM    295  CB  ILE A  26      44.590  37.700  39.380  1.00  0.00           C
ATOM    296  HB  ILE A  26      43.980  37.470  38.480  1.00  0.00           H
ATOM    297  CG2 ILE A  26      43.790  38.970  39.980  1.00  0.00           C
ATOM    298 HG21 ILE A  26      43.820  39.860  39.300  1.00  0.00           H
ATOM    299 HG22 ILE A  26      44.440  39.390  40.770  1.00  0.00           H
ATOM    300 HG23 ILE A  26      42.800  38.790  40.430  1.00  0.00           H
ATOM    301  CG1 ILE A  26      45.950  38.120  38.850  1.00  0.00           C
ATOM    302 HG11 ILE A  26      45.820  39.080  38.280  1.00  0.00           H
ATOM    303 HG12 ILE A  26      46.210  37.250  38.210  1.00  0.00           H
ATOM    304  CD  ILE A  26      46.930  38.220  40.000  1.00  0.00           C
ATOM    305  HD1 ILE A  26      47.860  38.660  39.570  1.00  0.00           H
ATOM    306  HD2 ILE A  26      47.100  37.240  40.460  1.00  0.00           H
ATOM    307  HD3 ILE A  26      46.570  38.910  40.800  1.00  0.00           H
ATOM    308  C   ILE A  26      43.130  36.270  41.010  1.00  0.00           C
ATOM    309  O   ILE A  26      42.770  36.700  42.090  1.00  0.00           O
ATOM    310  N   VAL A  27      42.270  35.510  40.290  1.00  0.00           N
ATOM    311  HN  VAL A  27      42.470  35.090  39.420  1.00  0.00           H
ATOM    312  CA  VAL A  27      41.000  35.050  40.900  1.00  0.00           C
ATOM    313  HA  VAL A  27      40.560  35.870  41.460  1.00  0.00           H
ATOM    314  CB  VAL A  27      39.960  34.920  39.770  1.00  0.00           C
ATOM    315  HB  VAL A  27      39.900  35.910  39.260  1.00  0.00           H
ATOM    316  CG1 VAL A  27      40.540  33.900  38.820  1.00  0.00           C
ATOM    317 HG11 VAL A  27      40.690  32.850  39.150  1.00  0.00           H
ATOM    318 HG12 VAL A  27      41.590  34.130  38.550  1.00  0.00           H
ATOM    319 HG13 VAL A  27      39.900  33.890  37.910  1.00  0.00           H
ATOM    320  CG2 VAL A  27      38.550  34.570  40.330  1.00  0.00           C
ATOM    321 HG21 VAL A  27      38.470  33.680  40.990  1.00  0.00           H
ATOM    322 HG22 VAL A  27      37.710  34.620  39.610  1.00  0.00           H
ATOM    323 HG23 VAL A  27      38.290  35.390  41.040  1.00  0.00           H
ATOM    324  C   VAL A  27      41.170  33.790  41.780  1.00  0.00           C
ATOM    325  O   VAL A  27      40.380  33.450  42.670  1.00  0.00           O
ATOM    326  N   LYS A  28      42.170  32.980  41.520  1.00  0.00           N
ATOM    327  HN  LYS A  28      42.730  33.210  40.730  1.00  0.00           H
ATOM    328  CA  LYS A  28      42.200  31.670  42.070  1.00  0.00           C
ATOM    329  HA  LYS A  28      41.190  31.320  42.120  1.00  0.00           H
ATOM    330  CB  LYS A  28      42.930  30.640  41.160  1.00  0.00           C
ATOM    331  HB1 LYS A  28      43.330  29.750  41.680  1.00  0.00           H
ATOM    332  HB2 LYS A  28      43.810  31.150  40.710  1.00  0.00           H
ATOM    333  CG  LYS A  28      42.090  30.090  40.040  1.00  0.00           C
ATOM    334  HG1 LYS A  28      41.680  30.860  39.340  1.00  0.00           H
ATOM    335  HG2 LYS A  28      41.250  29.610  40.600  1.00  0.00           H
ATOM    336  CD  LYS A  28      42.970  29.100  39.180  1.00  0.00           C
ATOM    337  HD1 LYS A  28      43.130  28.120  39.700  1.00  0.00           H
ATOM    338  HD2 LYS A  28      43.950  29.620  39.110  1.00  0.00           H
ATOM    339  CE  LYS A  28      42.520  28.920  37.760  1.00  0.00           C
ATOM    340  HE1 LYS A  28      43.320  28.460  37.150  1.00  0.00           H
ATOM    341  HE2 LYS A  28      42.250  29.900  37.320  1.00  0.00           H
ATOM    342  NZ  LYS A  28      41.320  28.020  37.690  1.00  0.00           N
ATOM    343  HZ1 LYS A  28      41.620  27.050  37.900  1.00  0.00           H
ATOM    344  HZ2 LYS A  28      40.790  28.060  36.790  1.00  0.00           H
ATOM    345  HZ3 LYS A  28      40.600  28.360  38.380  1.00  0.00           H
ATOM    346  C   LYS A  28      42.660  31.610  43.500  1.00  0.00           C
ATOM    347  O   LYS A  28      42.300  30.690  44.260  1.00  0.00           O
ATOM    348  N   VAL A  29      43.420  32.550  44.000  1.00  0.00           N
ATOM    349  HN  VAL A  29      43.800  33.180  43.330  1.00  0.00           H
ATOM    350  CA  VAL A  29      43.950  32.600  45.330  1.00  0.00           C
ATOM    351  HA  VAL A  29      43.680  31.760  45.960  1.00  0.00           H
ATOM    352  CB  VAL A  29      45.550  32.460  45.300  1.00  0.00           C
ATOM    353  HB  VAL A  29      45.940  33.320  44.720  1.00  0.00           H
ATOM    354  CG1 VAL A  29      46.090  32.630  46.700  1.00  0.00           C
ATOM    355 HG11 VAL A  29      45.580  31.980  47.430  1.00  0.00           H
ATOM    356 HG12 VAL A  29      46.190  33.680  47.080  1.00  0.00           H
ATOM    357 HG13 VAL A  29      47.150  32.340  46.620  1.00  0.00           H
ATOM    358  CG2 VAL A  29      45.970  31.230  44.620  1.00  0.00           C
ATOM    359 HG21 VAL A  29      47.050  31.010  44.820  1.00  0.00           H
ATOM    360 HG22 VAL A  29      45.760  31.380  43.540  1.00  0.00           H
ATOM    361 HG23 VAL A  29      45.380  30.350  44.940  1.00  0.00           H
ATOM    362  C   VAL A  29      43.570  33.810  46.180  1.00  0.00           C
ATOM    363  O   VAL A  29      43.180  33.760  47.360  1.00  0.00           O
ATOM    364  N   LEU A  30      43.680  34.990  45.550  1.00  0.00           N
ATOM    365  HN  LEU A  30      43.870  35.040  44.570  1.00  0.00           H
ATOM    366  CA  LEU A  30      43.630  36.300  46.160  1.00  0.00           C
ATOM    367  HA  LEU A  30      44.300  36.220  46.990  1.00  0.00           H
ATOM    368  CB  LEU A  30      44.070  37.470  45.190  1.00  0.00           C
ATOM    369  HB1 LEU A  30      44.280  38.420  45.730  1.00  0.00           H
ATOM    370  HB2 LEU A  30      43.360  37.690  44.370  1.00  0.00           H
ATOM    371  CG  LEU A  30      45.420  37.280  44.380  1.00  0.00           C
ATOM    372  HG  LEU A  30      45.290  36.380  43.760  1.00  0.00           H
ATOM    373  CD1 LEU A  30      45.630  38.480  43.450  1.00  0.00           C
ATOM    374 HD11 LEU A  30      46.310  38.240  42.600  1.00  0.00           H
ATOM    375 HD12 LEU A  30      46.070  39.340  43.990  1.00  0.00           H
ATOM    376 HD13 LEU A  30      44.680  38.900  43.070  1.00  0.00           H
ATOM    377  CD2 LEU A  30      46.690  37.000  45.240  1.00  0.00           C
ATOM    378 HD21 LEU A  30      47.580  36.860  44.590  1.00  0.00           H
ATOM    379 HD22 LEU A  30      46.530  36.110  45.890  1.00  0.00           H
ATOM    380 HD23 LEU A  30      46.960  37.910  45.800  1.00  0.00           H
ATOM    381  C   LEU A  30      42.350  36.770  46.820  1.00  0.00           C
ATOM    382  O   LEU A  30      42.520  37.300  47.880  1.00  0.00           O
ATOM    383  N   PRO A  31      41.100  36.510  46.330  1.00  0.00           N
ATOM    384  CD  PRO A  31      40.770  36.070  44.960  1.00  0.00           C
ATOM    385  HD1 PRO A  31      40.670  34.960  45.030  1.00  0.00           H
ATOM    386  HD2 PRO A  31      41.550  36.250  44.190  1.00  0.00           H
ATOM    387  CA  PRO A  31      39.930  37.000  47.020  1.00  0.00           C
ATOM    388  HA  PRO A  31      40.170  38.030  47.250  1.00  0.00           H
ATOM    389  CB  PRO A  31      38.840  36.900  45.930  1.00  0.00           C
ATOM    390  HB1 PRO A  31      38.210  37.800  46.050  1.00  0.00           H
ATOM    391  HB2 PRO A  31      38.270  35.950  46.000  1.00  0.00           H
ATOM    392  CG  PRO A  31      39.590  36.830  44.600  1.00  0.00           C
ATOM    393  HG1 PRO A  31      38.900  36.180  44.010  1.00  0.00           H
ATOM    394  HG2 PRO A  31      39.720  37.800  44.090  1.00  0.00           H
ATOM    395  C   PRO A  31      39.510  36.480  48.380  1.00  0.00           C
ATOM    396  O   PRO A  31      39.220  37.370  49.260  1.00  0.00           O
ATOM    397  N   PRO A  32      39.380  35.210  48.670  1.00  0.00           N
ATOM    398  CD  PRO A  32      39.450  34.160  47.650  1.00  0.00           C
ATOM    399  HD1 PRO A  32      40.320  34.350  46.980  1.00  0.00           H
ATOM    400  HD2 PRO A  32      38.470  34.100  47.130  1.00  0.00           H
ATOM    401  CA  PRO A  32      38.980  34.690  49.990  1.00  0.00           C
ATOM    402  HA  PRO A  32      38.070  35.130  50.380  1.00  0.00           H
ATOM    403  CB  PRO A  32      38.700  33.190  49.640  1.00  0.00           C
ATOM    404  HB1 PRO A  32      37.640  33.030  49.390  1.00  0.00           H
ATOM    405  HB2 PRO A  32      39.020  32.620  50.540  1.00  0.00           H
ATOM    406  CG  PRO A  32      39.630  32.900  48.410  1.00  0.00           C
ATOM    407  HG1 PRO A  32      40.670  32.700  48.760  1.00  0.00           H
ATOM    408  HG2 PRO A  32      39.290  32.050  47.780  1.00  0.00           H
ATOM    409  C   PRO A  32      39.920  34.970  51.130  1.00  0.00           C
ATOM    410  O   PRO A  32      39.450  35.400  52.170  1.00  0.00           O
ATOM    411  N   VAL A  33      41.280  34.810  50.980  1.00  0.00           N
ATOM    412  HN  VAL A  33      41.730  34.350  50.210  1.00  0.00           H
ATOM    413  CA  VAL A  33      42.210  35.240  52.080  1.00  0.00           C
ATOM    414  HA  VAL A  33      42.070  34.680  52.990  1.00  0.00           H
ATOM    415  CB  VAL A  33      43.620  34.750  51.670  1.00  0.00           C
ATOM    416  HB  VAL A  33      44.420  35.150  52.350  1.00  0.00           H
ATOM    417  CG1 VAL A  33      43.620  33.220  51.600  1.00  0.00           C
ATOM    418 HG11 VAL A  33      44.600  32.870  51.190  1.00  0.00           H
ATOM    419 HG12 VAL A  33      42.710  32.850  51.070  1.00  0.00           H
ATOM    420 HG13 VAL A  33      43.550  32.760  52.600  1.00  0.00           H
ATOM    421  CG2 VAL A  33      43.990  35.250  50.250  1.00  0.00           C
ATOM    422 HG21 VAL A  33      44.080  36.360  50.170  1.00  0.00           H
ATOM    423 HG22 VAL A  33      43.260  34.930  49.480  1.00  0.00           H
ATOM    424 HG23 VAL A  33      44.970  34.800  49.960  1.00  0.00           H
ATOM    425  C   VAL A  33      42.050  36.740  52.390  1.00  0.00           C
ATOM    426  O   VAL A  33      42.130  37.160  53.480  1.00  0.00           O
ATOM    427  N   LEU A  34      41.840  37.590  51.270  1.00  0.00           N
ATOM    428  HN  LEU A  34      42.030  37.260  50.350  1.00  0.00           H
ATOM    429  CA  LEU A  34      41.520  39.040  51.360  1.00  0.00           C
ATOM    430  HA  LEU A  34      42.300  39.410  52.020  1.00  0.00           H
ATOM    431  CB  LEU A  34      41.660  39.640  49.910  1.00  0.00           C
ATOM    432  HB1 LEU A  34      40.770  39.350  49.310  1.00  0.00           H
ATOM    433  HB2 LEU A  34      42.550  39.230  49.390  1.00  0.00           H
ATOM    434  CG  LEU A  34      41.880  41.170  49.980  1.00  0.00           C
ATOM    435  HG  LEU A  34      40.880  41.600  50.230  1.00  0.00           H
ATOM    436  CD1 LEU A  34      43.050  41.530  51.060  1.00  0.00           C
ATOM    437 HD11 LEU A  34      42.550  41.400  52.050  1.00  0.00           H
ATOM    438 HD12 LEU A  34      43.250  42.630  50.940  1.00  0.00           H
ATOM    439 HD13 LEU A  34      43.940  40.890  50.910  1.00  0.00           H
ATOM    440  CD2 LEU A  34      42.320  41.650  48.630  1.00  0.00           C
ATOM    441 HD21 LEU A  34      42.360  42.760  48.700  1.00  0.00           H
ATOM    442 HD22 LEU A  34      41.640  41.320  47.810  1.00  0.00           H
ATOM    443 HD23 LEU A  34      43.300  41.170  48.430  1.00  0.00           H
ATOM    444  C   LEU A  34      40.170  39.270  52.050  1.00  0.00           C
ATOM    445  O   LEU A  34      40.100  40.240  52.800  1.00  0.00           O
ATOM    446  N   GLY A  35      39.160  38.390  51.940  1.00  0.00           N
ATOM    447  HN  GLY A  35      39.110  37.660  51.260  1.00  0.00           H
ATOM    448  CA  GLY A  35      37.930  38.530  52.740  1.00  0.00           C
ATOM    449  HA1 GLY A  35      37.250  37.880  52.210  1.00  0.00           H
ATOM    450  HA2 GLY A  35      37.540  39.540  52.740  1.00  0.00           H
ATOM    451  C   GLY A  35      38.030  38.190  54.160  1.00  0.00           C
ATOM    452  O   GLY A  35      37.290  38.730  54.990  1.00  0.00           O
ATOM    453  N   LEU A  36      38.810  37.170  54.580  1.00  0.00           N
ATOM    454  HN  LEU A  36      39.350  36.610  53.950  1.00  0.00           H
ATOM    455  CA  LEU A  36      39.140  36.940  55.930  1.00  0.00           C
ATOM    456  HA  LEU A  36      38.130  36.810  56.320  1.00  0.00           H
ATOM    457  CB  LEU A  36      39.890  35.610  56.160  1.00  0.00           C
ATOM    458  HB1 LEU A  36      40.380  35.670  57.150  1.00  0.00           H
ATOM    459  HB2 LEU A  36      40.740  35.710  55.470  1.00  0.00           H
ATOM    460  CG  LEU A  36      39.220  34.290  55.800  1.00  0.00           C
ATOM    461  HG  LEU A  36      38.500  34.490  55.010  1.00  0.00           H
ATOM    462  CD1 LEU A  36      40.290  33.270  55.260  1.00  0.00           C
ATOM    463 HD11 LEU A  36      40.850  32.800  56.110  1.00  0.00           H
ATOM    464 HD12 LEU A  36      41.040  33.840  54.680  1.00  0.00           H
ATOM    465 HD13 LEU A  36      39.720  32.480  54.740  1.00  0.00           H
ATOM    466  CD2 LEU A  36      38.460  33.680  56.970  1.00  0.00           C
ATOM    467 HD21 LEU A  36      37.850  32.840  56.580  1.00  0.00           H
ATOM    468 HD22 LEU A  36      37.870  34.500  57.390  1.00  0.00           H
ATOM    469 HD23 LEU A  36      39.120  33.340  57.800  1.00  0.00           H
ATOM    470  C   LEU A  36      39.910  38.100  56.640  1.00  0.00           C
ATOM    471  O   LEU A  36      39.580  38.470  57.770  1.00  0.00           O
ATOM    472  N   GLU A  37      40.830  38.760  55.960  1.00  0.00           N
ATOM    473  HN  GLU A  37      41.130  38.540  55.020  1.00  0.00           H
ATOM    474  CA  GLU A  37      41.390  40.000  56.410  1.00  0.00           C
ATOM    475  HA  GLU A  37      41.820  39.930  57.400  1.00  0.00           H
ATOM    476  CB  GLU A  37      42.690  40.420  55.570  1.00  0.00           C
ATOM    477  HB1 GLU A  37      43.080  41.380  56.000  1.00  0.00           H
ATOM    478  HB2 GLU A  37      42.550  40.660  54.490  1.00  0.00           H
ATOM    479  CG  GLU A  37      43.820  39.370  55.750  1.00  0.00           C
ATOM    480  HG1 GLU A  37      43.620  38.360  55.370  1.00  0.00           H
ATOM    481  HG2 GLU A  37      44.010  39.270  56.850  1.00  0.00           H
ATOM    482  CD  GLU A  37      45.060  39.810  55.010  1.00  0.00           C
ATOM    483  OE1 GLU A  37      45.270  39.680  53.830  1.00  0.00           O
ATOM    484  OE2 GLU A  37      45.930  40.470  55.860  1.00  0.00           O
ATOM    485  HE2 GLU A  37      46.770  40.640  55.410  1.00  0.00           H
ATOM    486  C   GLU A  37      40.380  41.150  56.510  1.00  0.00           C
ATOM    487  O   GLU A  37      40.480  41.990  57.450  1.00  0.00           O
ATOM    488  N   PHE A  38      39.460  41.200  55.540  1.00  0.00           N
ATOM    489  HN  PHE A  38      39.480  40.530  54.810  1.00  0.00           H
ATOM    490  CA  PHE A  38      38.380  42.150  55.600  1.00  0.00           C
ATOM    491  HA  PHE A  38      38.950  43.070  55.640  1.00  0.00           H
ATOM    492  CB  PHE A  38      37.540  42.100  54.240  1.00  0.00           C
ATOM    493  HB1 PHE A  38      37.150  41.090  54.000  1.00  0.00           H
ATOM    494  HB2 PHE A  38      38.230  42.450  53.450  1.00  0.00           H
ATOM    495  CG  PHE A  38      36.380  43.000  54.260  1.00  0.00           C
ATOM    496  CD1 PHE A  38      36.600  44.430  54.330  1.00  0.00           C
ATOM    497  HD1 PHE A  38      37.620  44.760  54.230  1.00  0.00           H
ATOM    498  CE1 PHE A  38      35.540  45.300  54.500  1.00  0.00           C
ATOM    499  HE1 PHE A  38      35.680  46.370  54.480  1.00  0.00           H
ATOM    500  CZ  PHE A  38      34.250  44.820  54.510  1.00  0.00           C
ATOM    501  HZ  PHE A  38      33.500  45.580  54.620  1.00  0.00           H
ATOM    502  CD2 PHE A  38      35.060  42.520  54.280  1.00  0.00           C
ATOM    503  HD2 PHE A  38      34.990  41.450  54.300  1.00  0.00           H
ATOM    504  CE2 PHE A  38      33.990  43.440  54.380  1.00  0.00           C
ATOM    505  HE2 PHE A  38      33.010  43.040  54.620  1.00  0.00           H
ATOM    506  C   PHE A  38      37.480  42.190  56.860  1.00  0.00           C
ATOM    507  O   PHE A  38      37.370  43.210  57.480  1.00  0.00           O
ATOM    508  N   ILE A  39      36.920  41.000  57.190  1.00  0.00           N
ATOM    509  HN  ILE A  39      37.220  40.200  56.690  1.00  0.00           H
ATOM    510  CA  ILE A  39      35.890  40.890  58.300  1.00  0.00           C
ATOM    511  HA  ILE A  39      35.080  41.580  58.080  1.00  0.00           H
ATOM    512  CB  ILE A  39      35.250  39.510  58.440  1.00  0.00           C
ATOM    513  HB  ILE A  39      36.090  38.850  58.730  1.00  0.00           H
ATOM    514  CG2 ILE A  39      34.250  39.420  59.640  1.00  0.00           C
ATOM    515 HG21 ILE A  39      33.650  38.490  59.610  1.00  0.00           H
ATOM    516 HG22 ILE A  39      33.660  40.370  59.700  1.00  0.00           H
ATOM    517 HG23 ILE A  39      34.800  39.390  60.600  1.00  0.00           H
ATOM    518  CG1 ILE A  39      34.490  39.040  57.160  1.00  0.00           C
ATOM    519 HG11 ILE A  39      34.210  38.010  57.480  1.00  0.00           H
ATOM    520 HG12 ILE A  39      35.110  38.830  56.250  1.00  0.00           H
ATOM    521  CD  ILE A  39      33.270  39.950  56.850  1.00  0.00           C
ATOM    522  HD1 ILE A  39      32.440  39.630  57.530  1.00  0.00           H
ATOM    523  HD2 ILE A  39      32.990  39.820  55.790  1.00  0.00           H
ATOM    524  HD3 ILE A  39      33.450  41.030  57.010  1.00  0.00           H
ATOM    525  C   ILE A  39      36.520  41.310  59.610  1.00  0.00           C
ATOM    526  O   ILE A  39      35.950  42.080  60.420  1.00  0.00           O
ATOM    527  N   PHE A  40      37.790  40.890  59.950  1.00  0.00           N
ATOM    528  HN  PHE A  40      38.220  40.360  59.210  1.00  0.00           H
ATOM    529  CA  PHE A  40      38.570  41.120  61.140  1.00  0.00           C
ATOM    530  HA  PHE A  40      37.830  41.140  61.920  1.00  0.00           H
ATOM    531  CB  PHE A  40      39.700  40.040  61.180  1.00  0.00           C
ATOM    532  HB1 PHE A  40      40.410  40.290  62.000  1.00  0.00           H
ATOM    533  HB2 PHE A  40      40.390  40.090  60.300  1.00  0.00           H
ATOM    534  CG  PHE A  40      39.270  38.600  61.270  1.00  0.00           C
ATOM    535  CD1 PHE A  40      40.090  37.510  60.780  1.00  0.00           C
ATOM    536  HD1 PHE A  40      41.030  37.660  60.260  1.00  0.00           H
ATOM    537  CE1 PHE A  40      39.690  36.200  60.870  1.00  0.00           C
ATOM    538  HE1 PHE A  40      40.360  35.430  60.530  1.00  0.00           H
ATOM    539  CZ  PHE A  40      38.430  35.910  61.510  1.00  0.00           C
ATOM    540  HZ  PHE A  40      38.180  34.870  61.600  1.00  0.00           H
ATOM    541  CD2 PHE A  40      37.990  38.280  61.670  1.00  0.00           C
ATOM    542  HD2 PHE A  40      37.310  39.090  61.890  1.00  0.00           H
ATOM    543  CE2 PHE A  40      37.560  36.910  61.820  1.00  0.00           C
ATOM    544  HE2 PHE A  40      36.520  36.850  62.070  1.00  0.00           H
ATOM    545  C   PHE A  40      39.010  42.540  61.330  1.00  0.00           C
ATOM    546  O   PHE A  40      38.930  43.040  62.460  1.00  0.00           O
ATOM    547  N   GLY A  41      39.480  43.280  60.300  1.00  0.00           N
ATOM    548  HN  GLY A  41      39.750  42.820  59.470  1.00  0.00           H
ATOM    549  CA  GLY A  41      39.920  44.630  60.460  1.00  0.00           C
ATOM    550  HA1 GLY A  41      40.540  44.910  59.620  1.00  0.00           H
ATOM    551  HA2 GLY A  41      40.470  44.740  61.390  1.00  0.00           H
ATOM    552  C   GLY A  41      38.720  45.520  60.510  1.00  0.00           C
ATOM    553  O   GLY A  41      38.820  46.500  61.280  1.00  0.00           O
ATOM    554  N   LEU A  42      37.600  45.260  59.760  1.00  0.00           N
ATOM    555  HN  LEU A  42      37.600  44.460  59.170  1.00  0.00           H
ATOM    556  CA  LEU A  42      36.300  45.980  59.870  1.00  0.00           C
ATOM    557  HA  LEU A  42      36.490  47.040  59.740  1.00  0.00           H
ATOM    558  CB  LEU A  42      35.270  45.460  58.910  1.00  0.00           C
ATOM    559  HB1 LEU A  42      34.830  44.510  59.300  1.00  0.00           H
ATOM    560  HB2 LEU A  42      35.820  45.250  57.960  1.00  0.00           H
ATOM    561  CG  LEU A  42      34.130  46.480  58.600  1.00  0.00           C
ATOM    562  HG  LEU A  42      33.800  46.910  59.560  1.00  0.00           H
ATOM    563  CD1 LEU A  42      34.570  47.570  57.700  1.00  0.00           C
ATOM    564 HD11 LEU A  42      35.340  48.220  58.160  1.00  0.00           H
ATOM    565 HD12 LEU A  42      33.710  48.260  57.570  1.00  0.00           H
ATOM    566 HD13 LEU A  42      34.930  47.260  56.700  1.00  0.00           H
ATOM    567  CD2 LEU A  42      32.880  45.790  57.990  1.00  0.00           C
ATOM    568 HD21 LEU A  42      32.000  46.480  57.960  1.00  0.00           H
ATOM    569 HD22 LEU A  42      32.660  44.920  58.650  1.00  0.00           H
ATOM    570 HD23 LEU A  42      33.070  45.360  56.990  1.00  0.00           H
ATOM    571  C   LEU A  42      35.650  45.850  61.200  1.00  0.00           C
ATOM    572  O   LEU A  42      35.210  46.800  61.780  1.00  0.00           O
ATOM    573  N   LEU A  43      35.560  44.640  61.790  1.00  0.00           N
ATOM    574  HN  LEU A  43      35.830  43.860  61.230  1.00  0.00           H
ATOM    575  CA  LEU A  43      35.030  44.410  63.110  1.00  0.00           C
ATOM    576  HA  LEU A  43      34.100  44.940  63.290  1.00  0.00           H
ATOM    577  CB  LEU A  43      34.890  42.830  63.460  1.00  0.00           C
ATOM    578  HB1 LEU A  43      35.870  42.400  63.710  1.00  0.00           H
ATOM    579  HB2 LEU A  43      34.610  42.470  62.450  1.00  0.00           H
ATOM    580  CG  LEU A  43      33.780  42.390  64.410  1.00  0.00           C
ATOM    581  HG  LEU A  43      32.800  42.880  64.180  1.00  0.00           H
ATOM    582  CD1 LEU A  43      33.440  40.940  64.210  1.00  0.00           C
ATOM    583 HD11 LEU A  43      32.600  40.610  64.840  1.00  0.00           H
ATOM    584 HD12 LEU A  43      34.360  40.390  64.490  1.00  0.00           H
ATOM    585 HD13 LEU A  43      33.160  40.630  63.180  1.00  0.00           H
ATOM    586  CD2 LEU A  43      33.910  42.700  65.870  1.00  0.00           C
ATOM    587 HD21 LEU A  43      34.570  42.060  66.490  1.00  0.00           H
ATOM    588 HD22 LEU A  43      32.900  42.610  66.340  1.00  0.00           H
ATOM    589 HD23 LEU A  43      34.160  43.770  66.010  1.00  0.00           H
ATOM    590  C   LEU A  43      35.810  45.050  64.210  1.00  0.00           C
ATOM    591  O   LEU A  43      35.370  45.700  65.180  1.00  0.00           O
ATOM    592  N   GLY A  44      37.160  44.970  64.050  1.00  0.00           N
ATOM    593  HN  GLY A  44      37.520  44.470  63.260  1.00  0.00           H
ATOM    594  CA  GLY A  44      38.150  45.390  64.980  1.00  0.00           C
ATOM    595  HA1 GLY A  44      39.080  44.890  64.760  1.00  0.00           H
ATOM    596  HA2 GLY A  44      37.850  45.050  65.970  1.00  0.00           H
ATOM    597  C   GLY A  44      38.450  46.870  65.160  1.00  0.00           C
ATOM    598  O   GLY A  44      38.670  47.350  66.240  1.00  0.00           O
ATOM    599  N   ASN A  45      38.540  47.570  64.020  1.00  0.00           N
ATOM    600  HN  ASN A  45      38.610  47.180  63.100  1.00  0.00           H
ATOM    601  CA  ASN A  45      38.700  48.980  64.010  1.00  0.00           C
ATOM    602  HA  ASN A  45      39.260  49.410  64.820  1.00  0.00           H
ATOM    603  CB  ASN A  45      39.510  49.410  62.720  1.00  0.00           C
ATOM    604  HB1 ASN A  45      39.560  50.520  62.680  1.00  0.00           H
ATOM    605  HB2 ASN A  45      39.080  49.070  61.760  1.00  0.00           H
ATOM    606  CG  ASN A  45      40.900  48.740  62.880  1.00  0.00           C
ATOM    607  OD1 ASN A  45      41.670  49.190  63.710  1.00  0.00           O
ATOM    608  ND2 ASN A  45      41.230  47.710  62.070  1.00  0.00           N
ATOM    609 HD21 ASN A  45      42.120  47.270  62.100  1.00  0.00           H
ATOM    610 HD22 ASN A  45      40.550  47.330  61.420  1.00  0.00           H
ATOM    611  C   ASN A  45      37.360  49.710  63.980  1.00  0.00           C
ATOM    612  O   ASN A  45      37.140  50.820  64.530  1.00  0.00           O
ATOM    613  N   GLY A  46      36.280  48.960  63.590  1.00  0.00           N
ATOM    614  HN  GLY A  46      36.490  48.130  63.090  1.00  0.00           H
ATOM    615  CA  GLY A  46      34.930  49.410  63.700  1.00  0.00           C
ATOM    616  HA1 GLY A  46      34.240  48.770  63.170  1.00  0.00           H
ATOM    617  HA2 GLY A  46      34.920  50.430  63.340  1.00  0.00           H
ATOM    618  C   GLY A  46      34.390  49.500  65.240  1.00  0.00           C
ATOM    619  O   GLY A  46      33.810  50.480  65.700  1.00  0.00           O
ATOM    620  N   LEU A  47      34.530  48.330  65.970  1.00  0.00           N
ATOM    621  HN  LEU A  47      34.950  47.520  65.580  1.00  0.00           H
ATOM    622  CA  LEU A  47      34.180  48.280  67.420  1.00  0.00           C
ATOM    623  HA  LEU A  47      33.160  48.570  67.570  1.00  0.00           H
ATOM    624  CB  LEU A  47      34.560  46.850  67.970  1.00  0.00           C
ATOM    625  HB1 LEU A  47      35.620  46.810  67.600  1.00  0.00           H
ATOM    626  HB2 LEU A  47      33.950  46.090  67.450  1.00  0.00           H
ATOM    627  CG  LEU A  47      34.430  46.670  69.450  1.00  0.00           C
ATOM    628  HG  LEU A  47      34.930  47.490  70.000  1.00  0.00           H
ATOM    629  CD1 LEU A  47      32.930  46.610  69.870  1.00  0.00           C
ATOM    630 HD11 LEU A  47      32.440  45.720  69.440  1.00  0.00           H
ATOM    631 HD12 LEU A  47      32.450  47.530  69.490  1.00  0.00           H
ATOM    632 HD13 LEU A  47      32.810  46.500  70.970  1.00  0.00           H
ATOM    633  CD2 LEU A  47      35.200  45.400  69.890  1.00  0.00           C
ATOM    634 HD21 LEU A  47      36.220  45.440  69.450  1.00  0.00           H
ATOM    635 HD22 LEU A  47      34.650  44.580  69.380  1.00  0.00           H
ATOM    636 HD23 LEU A  47      35.260  45.190  70.980  1.00  0.00           H
ATOM    637  C   LEU A  47      35.040  49.300  68.170  1.00  0.00           C
ATOM    638  O   LEU A  47      34.500  49.990  69.040  1.00  0.00           O
ATOM    639  N   ALA A  48      36.380  49.460  67.870  1.00  0.00           N
ATOM    640  HN  ALA A  48      36.750  48.820  67.210  1.00  0.00           H
ATOM    641  CA  ALA A  48      37.230  50.480  68.400  1.00  0.00           C
ATOM    642  HA  ALA A  48      37.410  50.200  69.420  1.00  0.00           H
ATOM    643  CB  ALA A  48      38.570  50.530  67.640  1.00  0.00           C
ATOM    644  HB1 ALA A  48      38.500  51.070  66.670  1.00  0.00           H
ATOM    645  HB2 ALA A  48      39.080  49.540  67.600  1.00  0.00           H
ATOM    646  HB3 ALA A  48      39.210  51.170  68.270  1.00  0.00           H
ATOM    647  C   ALA A  48      36.610  51.880  68.430  1.00  0.00           C
ATOM    648  O   ALA A  48      36.480  52.510  69.440  1.00  0.00           O
ATOM    649  N   LEU A  49      36.110  52.300  67.270  1.00  0.00           N
ATOM    650  HN  LEU A  49      36.140  51.680  66.490  1.00  0.00           H
ATOM    651  CA  LEU A  49      35.480  53.570  67.070  1.00  0.00           C
ATOM    652  HA  LEU A  49      36.140  54.350  67.400  1.00  0.00           H
ATOM    653  CB  LEU A  49      35.250  53.770  65.560  1.00  0.00           C
ATOM    654  HB1 LEU A  49      34.700  54.730  65.400  1.00  0.00           H
ATOM    655  HB2 LEU A  49      34.710  52.970  65.000  1.00  0.00           H
ATOM    656  CG  LEU A  49      36.590  53.950  64.860  1.00  0.00           C
ATOM    657  HG  LEU A  49      37.200  53.040  65.040  1.00  0.00           H
ATOM    658  CD1 LEU A  49      36.510  53.840  63.300  1.00  0.00           C
ATOM    659 HD11 LEU A  49      36.120  52.860  62.930  1.00  0.00           H
ATOM    660 HD12 LEU A  49      37.550  53.860  62.890  1.00  0.00           H
ATOM    661 HD13 LEU A  49      36.060  54.710  62.790  1.00  0.00           H
ATOM    662  CD2 LEU A  49      37.300  55.270  65.200  1.00  0.00           C
ATOM    663 HD21 LEU A  49      36.610  56.130  65.030  1.00  0.00           H
ATOM    664 HD22 LEU A  49      38.200  55.520  64.610  1.00  0.00           H
ATOM    665 HD23 LEU A  49      37.620  55.250  66.260  1.00  0.00           H
ATOM    666  C   LEU A  49      34.210  53.720  67.830  1.00  0.00           C
ATOM    667  O   LEU A  49      33.900  54.840  68.240  1.00  0.00           O
ATOM    668  N   TRP A  50      33.460  52.720  67.960  1.00  0.00           N
ATOM    669  HN  TRP A  50      33.780  51.860  67.570  1.00  0.00           H
ATOM    670  CA  TRP A  50      32.290  52.750  68.790  1.00  0.00           C
ATOM    671  HA  TRP A  50      31.660  53.590  68.570  1.00  0.00           H
ATOM    672  CB  TRP A  50      31.370  51.560  68.450  1.00  0.00           C
ATOM    673  HB1 TRP A  50      31.990  50.680  68.750  1.00  0.00           H
ATOM    674  HB2 TRP A  50      31.280  51.470  67.350  1.00  0.00           H
ATOM    675  CG  TRP A  50      30.030  51.470  69.150  1.00  0.00           C
ATOM    676  CD1 TRP A  50      29.750  51.080  70.470  1.00  0.00           C
ATOM    677  HD1 TRP A  50      30.470  51.060  71.270  1.00  0.00           H
ATOM    678  NE1 TRP A  50      28.400  51.260  70.640  1.00  0.00           N
ATOM    679  HE1 TRP A  50      27.920  51.470  71.470  1.00  0.00           H
ATOM    680  CE2 TRP A  50      27.770  51.420  69.450  1.00  0.00           C
ATOM    681  CD2 TRP A  50      28.760  51.610  68.460  1.00  0.00           C
ATOM    682  CE3 TRP A  50      28.350  51.880  67.100  1.00  0.00           C
ATOM    683  HE3 TRP A  50      29.070  52.100  66.320  1.00  0.00           H
ATOM    684  CZ3 TRP A  50      26.970  52.020  66.850  1.00  0.00           C
ATOM    685  HZ3 TRP A  50      26.660  52.320  65.860  1.00  0.00           H
ATOM    686  CZ2 TRP A  50      26.430  51.480  69.150  1.00  0.00           C
ATOM    687  HZ2 TRP A  50      25.590  51.330  69.820  1.00  0.00           H
ATOM    688  CH2 TRP A  50      26.030  51.800  67.880  1.00  0.00           C
ATOM    689  HH2 TRP A  50      24.980  51.880  67.670  1.00  0.00           H
ATOM    690  C   TRP A  50      32.630  52.840  70.290  1.00  0.00           C
ATOM    691  O   TRP A  50      32.170  53.660  71.100  1.00  0.00           O
ATOM    692  N   ILE A  51      33.570  51.990  70.770  1.00  0.00           N
ATOM    693  HN  ILE A  51      34.000  51.310  70.170  1.00  0.00           H
ATOM    694  CA  ILE A  51      34.190  52.020  72.080  1.00  0.00           C
ATOM    695  HA  ILE A  51      33.330  51.870  72.720  1.00  0.00           H
ATOM    696  CB  ILE A  51      35.210  50.880  72.140  1.00  0.00           C
ATOM    697  HB  ILE A  51      35.840  50.850  71.230  1.00  0.00           H
ATOM    698  CG2 ILE A  51      36.210  51.010  73.410  1.00  0.00           C
ATOM    699 HG21 ILE A  51      36.840  51.910  73.280  1.00  0.00           H
ATOM    700 HG22 ILE A  51      36.900  50.170  73.620  1.00  0.00           H
ATOM    701 HG23 ILE A  51      35.660  51.220  74.360  1.00  0.00           H
ATOM    702  CG1 ILE A  51      34.460  49.530  72.230  1.00  0.00           C
ATOM    703 HG11 ILE A  51      35.250  48.760  72.380  1.00  0.00           H
ATOM    704 HG12 ILE A  51      33.750  49.310  71.400  1.00  0.00           H
ATOM    705  CD  ILE A  51      33.540  49.360  73.460  1.00  0.00           C
ATOM    706  HD1 ILE A  51      32.620  49.940  73.250  1.00  0.00           H
ATOM    707  HD2 ILE A  51      33.990  49.540  74.460  1.00  0.00           H
ATOM    708  HD3 ILE A  51      33.220  48.290  73.450  1.00  0.00           H
ATOM    709  C   ILE A  51      34.780  53.370  72.480  1.00  0.00           C
ATOM    710  O   ILE A  51      34.550  53.770  73.630  1.00  0.00           O
ATOM    711  N   PHE A  52      35.470  54.050  71.640  1.00  0.00           N
ATOM    712  HN  PHE A  52      35.610  53.580  70.770  1.00  0.00           H
ATOM    713  CA  PHE A  52      36.060  55.330  71.810  1.00  0.00           C
ATOM    714  HA  PHE A  52      36.570  55.240  72.760  1.00  0.00           H
ATOM    715  CB  PHE A  52      37.050  55.670  70.650  1.00  0.00           C
ATOM    716  HB1 PHE A  52      37.590  56.620  70.860  1.00  0.00           H
ATOM    717  HB2 PHE A  52      36.480  55.810  69.710  1.00  0.00           H
ATOM    718  CG  PHE A  52      38.290  54.740  70.470  1.00  0.00           C
ATOM    719  CD1 PHE A  52      39.060  54.410  71.630  1.00  0.00           C
ATOM    720  HD1 PHE A  52      38.730  54.750  72.600  1.00  0.00           H
ATOM    721  CE1 PHE A  52      40.250  53.680  71.510  1.00  0.00           C
ATOM    722  HE1 PHE A  52      40.770  53.550  72.450  1.00  0.00           H
ATOM    723  CZ  PHE A  52      40.770  53.310  70.250  1.00  0.00           C
ATOM    724  HZ  PHE A  52      41.740  52.820  70.170  1.00  0.00           H
ATOM    725  CD2 PHE A  52      38.750  54.300  69.230  1.00  0.00           C
ATOM    726  HD2 PHE A  52      38.190  54.550  68.340  1.00  0.00           H
ATOM    727  CE2 PHE A  52      40.020  53.700  69.140  1.00  0.00           C
ATOM    728  HE2 PHE A  52      40.340  53.360  68.170  1.00  0.00           H
ATOM    729  C   PHE A  52      35.020  56.440  71.860  1.00  0.00           C
ATOM    730  O   PHE A  52      35.230  57.540  72.480  1.00  0.00           O
ATOM    731  N   CYS A  53      33.860  56.300  71.260  1.00  0.00           N
ATOM    732  HN  CYS A  53      33.540  55.580  70.640  1.00  0.00           H
ATOM    733  CA  CYS A  53      32.830  57.310  71.320  1.00  0.00           C
ATOM    734  HA  CYS A  53      33.180  58.320  71.500  1.00  0.00           H
ATOM    735  CB  CYS A  53      32.010  57.490  69.930  1.00  0.00           C
ATOM    736  HB1 CYS A  53      31.330  58.370  70.000  1.00  0.00           H
ATOM    737  HB2 CYS A  53      31.340  56.630  69.690  1.00  0.00           H
ATOM    738  SG  CYS A  53      33.060  57.810  68.610  1.00  0.00           S
ATOM    739  HG1 CYS A  53      33.370  56.520  68.660  1.00  0.00           H
ATOM    740  C   CYS A  53      31.850  57.060  72.430  1.00  0.00           C
ATOM    741  O   CYS A  53      31.720  57.990  73.150  1.00  0.00           O
ATOM    742  N   PHE A  54      31.170  55.940  72.510  1.00  0.00           N
ATOM    743  HN  PHE A  54      31.380  55.240  71.830  1.00  0.00           H
ATOM    744  CA  PHE A  54      29.930  55.730  73.310  1.00  0.00           C
ATOM    745  HA  PHE A  54      29.790  56.710  73.720  1.00  0.00           H
ATOM    746  CB  PHE A  54      28.870  55.080  72.490  1.00  0.00           C
ATOM    747  HB1 PHE A  54      27.930  54.990  73.090  1.00  0.00           H
ATOM    748  HB2 PHE A  54      29.020  54.000  72.300  1.00  0.00           H
ATOM    749  CG  PHE A  54      28.620  55.690  71.160  1.00  0.00           C
ATOM    750  CD1 PHE A  54      28.860  54.910  70.000  1.00  0.00           C
ATOM    751  HD1 PHE A  54      29.180  53.880  70.100  1.00  0.00           H
ATOM    752  CE1 PHE A  54      28.590  55.380  68.770  1.00  0.00           C
ATOM    753  HE1 PHE A  54      28.700  54.720  67.920  1.00  0.00           H
ATOM    754  CZ  PHE A  54      28.230  56.710  68.560  1.00  0.00           C
ATOM    755  HZ  PHE A  54      28.210  56.970  67.520  1.00  0.00           H
ATOM    756  CD2 PHE A  54      28.250  57.040  70.960  1.00  0.00           C
ATOM    757  HD2 PHE A  54      27.930  57.490  71.880  1.00  0.00           H
ATOM    758  CE2 PHE A  54      28.180  57.540  69.650  1.00  0.00           C
ATOM    759  HE2 PHE A  54      27.990  58.610  69.650  1.00  0.00           H
ATOM    760  C   PHE A  54      30.220  54.730  74.440  1.00  0.00           C
ATOM    761  O   PHE A  54      29.280  54.500  75.210  1.00  0.00           O
ATOM    762  N   HSD A  55      31.470  54.160  74.610  1.00  0.00           N
ATOM    763  HN  HSD A  55      32.180  54.150  73.910  1.00  0.00           H
ATOM    764  CA  HSD A  55      31.750  53.460  75.880  1.00  0.00           C
ATOM    765  HA  HSD A  55      30.800  53.400  76.410  1.00  0.00           H
ATOM    766  CB  HSD A  55      32.420  52.080  75.600  1.00  0.00           C
ATOM    767  HB1 HSD A  55      33.420  52.230  75.130  1.00  0.00           H
ATOM    768  HB2 HSD A  55      31.860  51.620  74.760  1.00  0.00           H
ATOM    769  ND1 HSD A  55      33.280  51.350  77.890  1.00  0.00           N
ATOM    770  HD1 HSD A  55      34.040  51.970  78.090  1.00  0.00           H
ATOM    771  CG  HSD A  55      32.560  51.170  76.750  1.00  0.00           C
ATOM    772  CE1 HSD A  55      33.170  50.200  78.610  1.00  0.00           C
ATOM    773  HE1 HSD A  55      33.520  50.050  79.630  1.00  0.00           H
ATOM    774  NE2 HSD A  55      32.480  49.310  77.930  1.00  0.00           N
ATOM    775  CD2 HSD A  55      32.010  49.940  76.810  1.00  0.00           C
ATOM    776  HD2 HSD A  55      31.450  49.400  76.050  1.00  0.00           H
ATOM    777  C   HSD A  55      32.750  54.160  76.820  1.00  0.00           C
ATOM    778  O   HSD A  55      32.410  54.330  78.000  1.00  0.00           O
ATOM    779  N   LEU A  56      33.960  54.580  76.350  1.00  0.00           N
ATOM    780  HN  LEU A  56      34.330  54.440  75.430  1.00  0.00           H
ATOM    781  CA  LEU A  56      34.870  55.380  77.110  1.00  0.00           C
ATOM    782  HA  LEU A  56      34.990  54.890  78.060  1.00  0.00           H
ATOM    783  CB  LEU A  56      36.300  55.560  76.460  1.00  0.00           C
ATOM    784  HB1 LEU A  56      36.980  56.150  77.100  1.00  0.00           H
ATOM    785  HB2 LEU A  56      36.140  56.050  75.470  1.00  0.00           H
ATOM    786  CG  LEU A  56      37.050  54.190  76.350  1.00  0.00           C
ATOM    787  HG  LEU A  56      36.360  53.570  75.740  1.00  0.00           H
ATOM    788  CD1 LEU A  56      38.320  54.370  75.400  1.00  0.00           C
ATOM    789 HD11 LEU A  56      38.680  53.360  75.110  1.00  0.00           H
ATOM    790 HD12 LEU A  56      39.140  54.880  75.960  1.00  0.00           H
ATOM    791 HD13 LEU A  56      38.070  54.970  74.500  1.00  0.00           H
ATOM    792  CD2 LEU A  56      37.560  53.570  77.620  1.00  0.00           C
ATOM    793 HD21 LEU A  56      37.960  54.360  78.300  1.00  0.00           H
ATOM    794 HD22 LEU A  56      38.420  52.880  77.450  1.00  0.00           H
ATOM    795 HD23 LEU A  56      36.860  53.020  78.280  1.00  0.00           H
ATOM    796  C   LEU A  56      34.260  56.780  77.270  1.00  0.00           C
ATOM    797  O   LEU A  56      33.510  57.210  76.350  1.00  0.00           O
ATOM    798  N   LYS A  57      34.610  57.440  78.470  1.00  0.00           N
ATOM    799  HN  LYS A  57      35.330  57.150  79.090  1.00  0.00           H
ATOM    800  CA  LYS A  57      33.960  58.730  78.790  1.00  0.00           C
ATOM    801  HA  LYS A  57      33.250  58.960  78.010  1.00  0.00           H
ATOM    802  CB  LYS A  57      33.150  58.740  80.180  1.00  0.00           C
ATOM    803  HB1 LYS A  57      32.250  58.080  80.070  1.00  0.00           H
ATOM    804  HB2 LYS A  57      32.870  59.760  80.500  1.00  0.00           H
ATOM    805  CG  LYS A  57      33.980  58.030  81.330  1.00  0.00           C
ATOM    806  HG1 LYS A  57      34.970  58.540  81.250  1.00  0.00           H
ATOM    807  HG2 LYS A  57      34.120  56.980  81.030  1.00  0.00           H
ATOM    808  CD  LYS A  57      33.400  58.270  82.650  1.00  0.00           C
ATOM    809  HD1 LYS A  57      32.460  57.680  82.640  1.00  0.00           H
ATOM    810  HD2 LYS A  57      33.100  59.300  82.940  1.00  0.00           H
ATOM    811  CE  LYS A  57      34.260  57.730  83.930  1.00  0.00           C
ATOM    812  HE1 LYS A  57      34.640  56.710  83.750  1.00  0.00           H
ATOM    813  HE2 LYS A  57      33.690  57.700  84.890  1.00  0.00           H
ATOM    814  NZ  LYS A  57      35.490  58.580  84.230  1.00  0.00           N
ATOM    815  HZ1 LYS A  57      36.200  58.690  83.470  1.00  0.00           H
ATOM    816  HZ2 LYS A  57      35.900  57.980  84.980  1.00  0.00           H
ATOM    817  HZ3 LYS A  57      35.340  59.530  84.620  1.00  0.00           H
ATOM    818  C   LYS A  57      34.960  59.840  78.800  1.00  0.00           C
ATOM    819  O   LYS A  57      35.990  59.700  79.420  1.00  0.00           O
ATOM    820  N   SER A  58      34.850  61.010  78.110  1.00  0.00           N
ATOM    821  HN  SER A  58      34.120  61.110  77.440  1.00  0.00           H
ATOM    822  CA  SER A  58      35.480  62.270  78.380  1.00  0.00           C
ATOM    823  HA  SER A  58      34.900  63.070  77.940  1.00  0.00           H
ATOM    824  CB  SER A  58      35.600  62.780  79.810  1.00  0.00           C
ATOM    825  HB1 SER A  58      36.250  62.090  80.410  1.00  0.00           H
ATOM    826  HB2 SER A  58      34.600  63.030  80.210  1.00  0.00           H
ATOM    827  OG  SER A  58      36.310  64.030  79.810  1.00  0.00           O
ATOM    828  HG1 SER A  58      35.610  64.660  79.620  1.00  0.00           H
ATOM    829  C   SER A  58      36.850  62.290  77.690  1.00  0.00           C
ATOM    830  O   SER A  58      37.790  61.550  78.120  1.00  0.00           O
ATOM    831  N   TRP A  59      37.010  63.100  76.590  1.00  0.00           N
ATOM    832  HN  TRP A  59      36.350  63.850  76.490  1.00  0.00           H
ATOM    833  CA  TRP A  59      38.090  63.010  75.580  1.00  0.00           C
ATOM    834  HA  TRP A  59      38.230  62.040  75.140  1.00  0.00           H
ATOM    835  CB  TRP A  59      37.740  63.960  74.310  1.00  0.00           C
ATOM    836  HB1 TRP A  59      38.620  64.430  73.830  1.00  0.00           H
ATOM    837  HB2 TRP A  59      37.310  64.890  74.730  1.00  0.00           H
ATOM    838  CG  TRP A  59      36.870  63.440  73.160  1.00  0.00           C
ATOM    839  CD1 TRP A  59      35.560  63.710  72.930  1.00  0.00           C
ATOM    840  HD1 TRP A  59      35.010  64.280  73.670  1.00  0.00           H
ATOM    841  NE1 TRP A  59      35.030  62.780  72.170  1.00  0.00           N
ATOM    842  HE1 TRP A  59      34.070  62.750  71.950  1.00  0.00           H
ATOM    843  CE2 TRP A  59      36.000  61.990  71.620  1.00  0.00           C
ATOM    844  CD2 TRP A  59      37.210  62.420  72.240  1.00  0.00           C
ATOM    845  CE3 TRP A  59      38.330  61.760  71.940  1.00  0.00           C
ATOM    846  HE3 TRP A  59      39.300  61.880  72.380  1.00  0.00           H
ATOM    847  CZ3 TRP A  59      38.260  60.750  71.020  1.00  0.00           C
ATOM    848  HZ3 TRP A  59      39.130  60.130  70.830  1.00  0.00           H
ATOM    849  CZ2 TRP A  59      35.850  60.910  70.800  1.00  0.00           C
ATOM    850  HZ2 TRP A  59      34.900  60.600  70.390  1.00  0.00           H
ATOM    851  CH2 TRP A  59      37.060  60.310  70.430  1.00  0.00           C
ATOM    852  HH2 TRP A  59      37.080  59.510  69.700  1.00  0.00           H
ATOM    853  C   TRP A  59      39.580  63.280  76.090  1.00  0.00           C
ATOM    854  O   TRP A  59      39.830  64.120  76.960  1.00  0.00           O
ATOM    855  N   LYS A  60      40.590  62.600  75.510  1.00  0.00           N
ATOM    856  HN  LYS A  60      40.460  61.840  74.870  1.00  0.00           H
ATOM    857  CA  LYS A  60      41.990  62.970  75.670  1.00  0.00           C
ATOM    858  HA  LYS A  60      42.080  64.000  75.990  1.00  0.00           H
ATOM    859  CB  LYS A  60      42.610  62.120  76.760  1.00  0.00           C
ATOM    860  HB1 LYS A  60      42.060  62.430  77.670  1.00  0.00           H
ATOM    861  HB2 LYS A  60      43.690  62.350  76.840  1.00  0.00           H
ATOM    862  CG  LYS A  60      42.480  60.640  76.440  1.00  0.00           C
ATOM    863  HG1 LYS A  60      43.040  60.330  75.530  1.00  0.00           H
ATOM    864  HG2 LYS A  60      41.420  60.370  76.210  1.00  0.00           H
ATOM    865  CD  LYS A  60      42.920  59.680  77.520  1.00  0.00           C
ATOM    866  HD1 LYS A  60      42.830  58.670  77.060  1.00  0.00           H
ATOM    867  HD2 LYS A  60      42.160  59.810  78.320  1.00  0.00           H
ATOM    868  CE  LYS A  60      44.260  59.980  78.210  1.00  0.00           C
ATOM    869  HE1 LYS A  60      44.120  60.900  78.810  1.00  0.00           H
ATOM    870  HE2 LYS A  60      45.140  60.040  77.520  1.00  0.00           H
ATOM    871  NZ  LYS A  60      44.550  58.930  79.210  1.00  0.00           N
ATOM    872  HZ1 LYS A  60      45.260  59.320  79.870  1.00  0.00           H
ATOM    873  HZ2 LYS A  60      45.050  58.110  78.860  1.00  0.00           H
ATOM    874  HZ3 LYS A  60      43.690  58.660  79.730  1.00  0.00           H
ATOM    875  C   LYS A  60      42.570  62.870  74.300  1.00  0.00           C
ATOM    876  O   LYS A  60      42.060  62.330  73.340  1.00  0.00           O
ATOM    877  N   SER A  61      43.780  63.560  74.290  1.00  0.00           N
ATOM    878  HN  SER A  61      44.180  63.930  75.120  1.00  0.00           H
ATOM    879  CA  SER A  61      44.630  63.650  73.090  1.00  0.00           C
ATOM    880  HA  SER A  61      44.150  64.180  72.280  1.00  0.00           H
ATOM    881  CB  SER A  61      46.020  64.420  73.400  1.00  0.00           C
ATOM    882  HB1 SER A  61      45.640  65.460  73.500  1.00  0.00           H
ATOM    883  HB2 SER A  61      46.650  64.420  72.490  1.00  0.00           H
ATOM    884  OG  SER A  61      46.660  63.900  74.610  1.00  0.00           O
ATOM    885  HG1 SER A  61      47.470  63.480  74.320  1.00  0.00           H
ATOM    886  C   SER A  61      45.150  62.330  72.460  1.00  0.00           C
ATOM    887  O   SER A  61      45.210  62.170  71.250  1.00  0.00           O
ATOM    888  N   SER A  62      45.540  61.440  73.320  1.00  0.00           N
ATOM    889  HN  SER A  62      45.620  61.650  74.290  1.00  0.00           H
ATOM    890  CA  SER A  62      45.930  60.090  72.980  1.00  0.00           C
ATOM    891  HA  SER A  62      46.650  60.120  72.190  1.00  0.00           H
ATOM    892  CB  SER A  62      46.690  59.270  74.130  1.00  0.00           C
ATOM    893  HB1 SER A  62      47.590  59.830  74.440  1.00  0.00           H
ATOM    894  HB2 SER A  62      46.930  58.260  73.700  1.00  0.00           H
ATOM    895  OG  SER A  62      45.850  59.080  75.270  1.00  0.00           O
ATOM    896  HG1 SER A  62      46.290  58.390  75.760  1.00  0.00           H
ATOM    897  C   SER A  62      44.780  59.330  72.430  1.00  0.00           C
ATOM    898  O   SER A  62      45.000  58.660  71.470  1.00  0.00           O
ATOM    899  N   ARG A  63      43.550  59.430  72.950  1.00  0.00           N
ATOM    900  HN  ARG A  63      43.540  59.940  73.810  1.00  0.00           H
ATOM    901  CA  ARG A  63      42.310  58.970  72.390  1.00  0.00           C
ATOM    902  HA  ARG A  63      42.490  57.920  72.200  1.00  0.00           H
ATOM    903  CB  ARG A  63      41.090  59.140  73.290  1.00  0.00           C
ATOM    904  HB1 ARG A  63      40.590  60.110  73.050  1.00  0.00           H
ATOM    905  HB2 ARG A  63      41.270  59.020  74.380  1.00  0.00           H
ATOM    906  CG  ARG A  63      40.040  58.050  73.040  1.00  0.00           C
ATOM    907  HG1 ARG A  63      40.530  57.060  73.150  1.00  0.00           H
ATOM    908  HG2 ARG A  63      39.650  58.000  72.010  1.00  0.00           H
ATOM    909  CD  ARG A  63      38.820  58.060  74.000  1.00  0.00           C
ATOM    910  HD1 ARG A  63      38.030  57.300  73.830  1.00  0.00           H
ATOM    911  HD2 ARG A  63      38.390  59.090  74.010  1.00  0.00           H
ATOM    912  NE  ARG A  63      39.420  57.820  75.350  1.00  0.00           N
ATOM    913  HE  ARG A  63      40.260  57.270  75.360  1.00  0.00           H
ATOM    914  CZ  ARG A  63      39.010  58.330  76.520  1.00  0.00           C
ATOM    915  NH1 ARG A  63      37.880  58.960  76.630  1.00  0.00           N
ATOM    916 HH11 ARG A  63      37.300  59.050  75.820  1.00  0.00           H
ATOM    917 HH12 ARG A  63      37.770  59.410  77.510  1.00  0.00           H
ATOM    918  NH2 ARG A  63      39.540  57.930  77.650  1.00  0.00           N
ATOM    919 HH21 ARG A  63      40.340  57.330  77.620  1.00  0.00           H
ATOM    920 HH22 ARG A  63      39.380  58.520  78.450  1.00  0.00           H
ATOM    921  C   ARG A  63      42.070  59.620  71.010  1.00  0.00           C
ATOM    922  O   ARG A  63      41.810  58.940  70.080  1.00  0.00           O
ATOM    923  N   ILE A  64      42.260  60.920  70.870  1.00  0.00           N
ATOM    924  HN  ILE A  64      42.350  61.510  71.670  1.00  0.00           H
ATOM    925  CA  ILE A  64      42.230  61.530  69.570  1.00  0.00           C
ATOM    926  HA  ILE A  64      41.200  61.380  69.270  1.00  0.00           H
ATOM    927  CB  ILE A  64      42.510  63.040  69.670  1.00  0.00           C
ATOM    928  HB  ILE A  64      43.340  63.200  70.380  1.00  0.00           H
ATOM    929  CG2 ILE A  64      42.740  63.720  68.320  1.00  0.00           C
ATOM    930 HG21 ILE A  64      42.770  64.820  68.450  1.00  0.00           H
ATOM    931 HG22 ILE A  64      41.930  63.400  67.620  1.00  0.00           H
ATOM    932 HG23 ILE A  64      43.730  63.410  67.940  1.00  0.00           H
ATOM    933  CG1 ILE A  64      41.250  63.610  70.340  1.00  0.00           C
ATOM    934 HG11 ILE A  64      40.870  63.040  71.210  1.00  0.00           H
ATOM    935 HG12 ILE A  64      40.410  63.760  69.620  1.00  0.00           H
ATOM    936  CD  ILE A  64      41.450  64.940  71.050  1.00  0.00           C
ATOM    937  HD1 ILE A  64      41.750  65.830  70.450  1.00  0.00           H
ATOM    938  HD2 ILE A  64      42.340  64.870  71.700  1.00  0.00           H
ATOM    939  HD3 ILE A  64      40.530  65.160  71.630  1.00  0.00           H
ATOM    940  C   ILE A  64      43.160  60.890  68.460  1.00  0.00           C
ATOM    941  O   ILE A  64      42.620  60.470  67.460  1.00  0.00           O
ATOM    942  N   PHE A  65      44.450  60.720  68.790  1.00  0.00           N
ATOM    943  HN  PHE A  65      44.910  61.050  69.610  1.00  0.00           H
ATOM    944  CA  PHE A  65      45.350  59.930  68.020  1.00  0.00           C
ATOM    945  HA  PHE A  65      45.340  60.390  67.050  1.00  0.00           H
ATOM    946  CB  PHE A  65      46.780  59.800  68.580  1.00  0.00           C
ATOM    947  HB1 PHE A  65      47.410  59.200  67.890  1.00  0.00           H
ATOM    948  HB2 PHE A  65      46.670  59.330  69.580  1.00  0.00           H
ATOM    949  CG  PHE A  65      47.430  61.140  68.620  1.00  0.00           C
ATOM    950  CD1 PHE A  65      48.000  61.540  69.800  1.00  0.00           C
ATOM    951  HD1 PHE A  65      47.900  60.970  70.710  1.00  0.00           H
ATOM    952  CE1 PHE A  65      48.890  62.680  69.810  1.00  0.00           C
ATOM    953  HE1 PHE A  65      49.450  62.970  70.700  1.00  0.00           H
ATOM    954  CZ  PHE A  65      49.110  63.360  68.600  1.00  0.00           C
ATOM    955  HZ  PHE A  65      49.730  64.250  68.560  1.00  0.00           H
ATOM    956  CD2 PHE A  65      47.640  61.880  67.410  1.00  0.00           C
ATOM    957  HD2 PHE A  65      47.330  61.440  66.480  1.00  0.00           H
ATOM    958  CE2 PHE A  65      48.550  62.950  67.390  1.00  0.00           C
ATOM    959  HE2 PHE A  65      48.630  63.440  66.430  1.00  0.00           H
ATOM    960  C   PHE A  65      44.890  58.500  67.690  1.00  0.00           C
ATOM    961  O   PHE A  65      44.820  58.080  66.550  1.00  0.00           O
ATOM    962  N   LEU A  66      44.420  57.780  68.630  1.00  0.00           N
ATOM    963  HN  LEU A  66      44.300  58.040  69.580  1.00  0.00           H
ATOM    964  CA  LEU A  66      44.030  56.370  68.480  1.00  0.00           C
ATOM    965  HA  LEU A  66      44.760  55.790  67.920  1.00  0.00           H
ATOM    966  CB  LEU A  66      43.860  55.760  69.890  1.00  0.00           C
ATOM    967  HB1 LEU A  66      43.210  54.840  69.890  1.00  0.00           H
ATOM    968  HB2 LEU A  66      43.340  56.510  70.530  1.00  0.00           H
ATOM    969  CG  LEU A  66      45.130  55.440  70.730  1.00  0.00           C
ATOM    970  HG  LEU A  66      45.800  56.320  70.590  1.00  0.00           H
ATOM    971  CD1 LEU A  66      44.700  55.240  72.210  1.00  0.00           C
ATOM    972 HD11 LEU A  66      44.130  54.300  72.150  1.00  0.00           H
ATOM    973 HD12 LEU A  66      44.060  56.110  72.510  1.00  0.00           H
ATOM    974 HD13 LEU A  66      45.580  55.140  72.880  1.00  0.00           H
ATOM    975  CD2 LEU A  66      45.850  54.200  70.220  1.00  0.00           C
ATOM    976 HD21 LEU A  66      45.300  53.250  70.370  1.00  0.00           H
ATOM    977 HD22 LEU A  66      46.800  54.030  70.770  1.00  0.00           H
ATOM    978 HD23 LEU A  66      46.050  54.300  69.130  1.00  0.00           H
ATOM    979  C   LEU A  66      42.690  56.190  67.740  1.00  0.00           C
ATOM    980  O   LEU A  66      42.480  55.190  67.070  1.00  0.00           O
ATOM    981  N   PHE A  67      41.820  57.130  67.810  1.00  0.00           N
ATOM    982  HN  PHE A  67      41.970  57.850  68.480  1.00  0.00           H
ATOM    983  CA  PHE A  67      40.590  57.330  67.080  1.00  0.00           C
ATOM    984  HA  PHE A  67      40.060  56.400  66.990  1.00  0.00           H
ATOM    985  CB  PHE A  67      39.700  58.320  67.720  1.00  0.00           C
ATOM    986  HB1 PHE A  67      40.230  59.300  67.840  1.00  0.00           H
ATOM    987  HB2 PHE A  67      39.530  58.100  68.800  1.00  0.00           H
ATOM    988  CG  PHE A  67      38.410  58.560  66.970  1.00  0.00           C
ATOM    989  CD1 PHE A  67      38.270  59.520  65.990  1.00  0.00           C
ATOM    990  HD1 PHE A  67      39.100  60.200  65.980  1.00  0.00           H
ATOM    991  CE1 PHE A  67      36.990  59.750  65.380  1.00  0.00           C
ATOM    992  HE1 PHE A  67      36.860  60.520  64.610  1.00  0.00           H
ATOM    993  CZ  PHE A  67      35.940  58.910  65.660  1.00  0.00           C
ATOM    994  HZ  PHE A  67      35.010  58.950  65.120  1.00  0.00           H
ATOM    995  CD2 PHE A  67      37.280  57.740  67.350  1.00  0.00           C
ATOM    996  HD2 PHE A  67      37.320  57.020  68.150  1.00  0.00           H
ATOM    997  CE2 PHE A  67      36.030  57.920  66.710  1.00  0.00           C
ATOM    998  HE2 PHE A  67      35.180  57.280  66.860  1.00  0.00           H
ATOM    999  C   PHE A  67      40.910  57.580  65.570  1.00  0.00           C
ATOM   1000  O   PHE A  67      40.250  57.060  64.660  1.00  0.00           O
ATOM   1001  N   ASN A  68      41.890  58.440  65.340  1.00  0.00           N
ATOM   1002  HN  ASN A  68      42.190  58.980  66.130  1.00  0.00           H
ATOM   1003  CA  ASN A  68      42.400  58.740  64.000  1.00  0.00           C
ATOM   1004  HA  ASN A  68      41.550  58.870  63.350  1.00  0.00           H
ATOM   1005  CB  ASN A  68      43.390  59.910  64.100  1.00  0.00           C
ATOM   1006  HB1 ASN A  68      44.190  59.870  63.340  1.00  0.00           H
ATOM   1007  HB2 ASN A  68      43.850  59.990  65.110  1.00  0.00           H
ATOM   1008  CG  ASN A  68      42.530  61.160  63.830  1.00  0.00           C
ATOM   1009  OD1 ASN A  68      42.290  61.560  62.690  1.00  0.00           O
ATOM   1010  ND2 ASN A  68      41.920  61.730  64.940  1.00  0.00           N
ATOM   1011 HD21 ASN A  68      41.200  62.420  64.870  1.00  0.00           H
ATOM   1012 HD22 ASN A  68      42.190  61.370  65.830  1.00  0.00           H
ATOM   1013  C   ASN A  68      43.100  57.460  63.360  1.00  0.00           C
ATOM   1014  O   ASN A  68      42.960  57.130  62.180  1.00  0.00           O
ATOM   1015  N   LEU A  69      43.760  56.680  64.130  1.00  0.00           N
ATOM   1016  HN  LEU A  69      43.820  56.940  65.090  1.00  0.00           H
ATOM   1017  CA  LEU A  69      44.430  55.440  63.750  1.00  0.00           C
ATOM   1018  HA  LEU A  69      44.860  55.610  62.780  1.00  0.00           H
ATOM   1019  CB  LEU A  69      45.370  55.030  64.900  1.00  0.00           C
ATOM   1020  HB1 LEU A  69      44.650  54.810  65.720  1.00  0.00           H
ATOM   1021  HB2 LEU A  69      46.060  55.870  65.050  1.00  0.00           H
ATOM   1022  CG  LEU A  69      46.240  53.750  64.630  1.00  0.00           C
ATOM   1023  HG  LEU A  69      45.540  52.910  64.740  1.00  0.00           H
ATOM   1024  CD1 LEU A  69      46.850  53.630  63.250  1.00  0.00           C
ATOM   1025 HD11 LEU A  69      46.130  53.720  62.410  1.00  0.00           H
ATOM   1026 HD12 LEU A  69      47.310  52.610  63.210  1.00  0.00           H
ATOM   1027 HD13 LEU A  69      47.610  54.420  63.080  1.00  0.00           H
ATOM   1028  CD2 LEU A  69      47.350  53.540  65.680  1.00  0.00           C
ATOM   1029 HD21 LEU A  69      47.920  52.600  65.500  1.00  0.00           H
ATOM   1030 HD22 LEU A  69      46.880  53.290  66.660  1.00  0.00           H
ATOM   1031 HD23 LEU A  69      48.250  54.190  65.760  1.00  0.00           H
ATOM   1032  C   LEU A  69      43.370  54.340  63.400  1.00  0.00           C
ATOM   1033  O   LEU A  69      43.460  53.650  62.380  1.00  0.00           O
ATOM   1034  N   ALA A  70      42.270  54.230  64.260  1.00  0.00           N
ATOM   1035  HN  ALA A  70      42.230  54.670  65.150  1.00  0.00           H
ATOM   1036  CA  ALA A  70      41.140  53.340  63.980  1.00  0.00           C
ATOM   1037  HA  ALA A  70      41.510  52.360  63.700  1.00  0.00           H
ATOM   1038  CB  ALA A  70      40.240  53.180  65.200  1.00  0.00           C
ATOM   1039  HB1 ALA A  70      39.800  54.120  65.600  1.00  0.00           H
ATOM   1040  HB2 ALA A  70      40.890  52.870  66.040  1.00  0.00           H
ATOM   1041  HB3 ALA A  70      39.460  52.420  64.970  1.00  0.00           H
ATOM   1042  C   ALA A  70      40.420  53.810  62.700  1.00  0.00           C
ATOM   1043  O   ALA A  70      40.130  52.950  61.840  1.00  0.00           O
ATOM   1044  N   VAL A  71      40.100  55.100  62.470  1.00  0.00           N
ATOM   1045  HN  VAL A  71      40.020  55.730  63.240  1.00  0.00           H
ATOM   1046  CA  VAL A  71      39.840  55.710  61.120  1.00  0.00           C
ATOM   1047  HA  VAL A  71      38.840  55.380  60.870  1.00  0.00           H
ATOM   1048  CB  VAL A  71      39.670  57.190  61.360  1.00  0.00           C
ATOM   1049  HB  VAL A  71      40.490  57.670  61.920  1.00  0.00           H
ATOM   1050  CG1 VAL A  71      39.610  57.840  60.000  1.00  0.00           C
ATOM   1051 HG11 VAL A  71      40.620  57.940  59.550  1.00  0.00           H
ATOM   1052 HG12 VAL A  71      39.360  58.920  60.050  1.00  0.00           H
ATOM   1053 HG13 VAL A  71      39.020  57.270  59.240  1.00  0.00           H
ATOM   1054  CG2 VAL A  71      38.360  57.540  62.150  1.00  0.00           C
ATOM   1055 HG21 VAL A  71      38.490  58.520  62.660  1.00  0.00           H
ATOM   1056 HG22 VAL A  71      38.230  56.760  62.950  1.00  0.00           H
ATOM   1057 HG23 VAL A  71      37.480  57.540  61.480  1.00  0.00           H
ATOM   1058  C   VAL A  71      40.720  55.340  59.960  1.00  0.00           C
ATOM   1059  O   VAL A  71      40.290  54.830  58.910  1.00  0.00           O
ATOM   1060  N   ALA A  72      42.120  55.590  60.010  1.00  0.00           N
ATOM   1061  HN  ALA A  72      42.450  56.120  60.780  1.00  0.00           H
ATOM   1062  CA  ALA A  72      43.020  55.220  58.910  1.00  0.00           C
ATOM   1063  HA  ALA A  72      42.790  55.740  58.000  1.00  0.00           H
ATOM   1064  CB  ALA A  72      44.440  55.620  59.280  1.00  0.00           C
ATOM   1065  HB1 ALA A  72      44.470  56.700  59.530  1.00  0.00           H
ATOM   1066  HB2 ALA A  72      45.120  55.470  58.410  1.00  0.00           H
ATOM   1067  HB3 ALA A  72      44.730  54.980  60.140  1.00  0.00           H
ATOM   1068  C   ALA A  72      43.020  53.790  58.590  1.00  0.00           C
ATOM   1069  O   ALA A  72      42.880  53.360  57.450  1.00  0.00           O
ATOM   1070  N   ASP A  73      42.910  52.910  59.640  1.00  0.00           N
ATOM   1071  HN  ASP A  73      42.950  53.280  60.560  1.00  0.00           H
ATOM   1072  CA  ASP A  73      42.810  51.490  59.440  1.00  0.00           C
ATOM   1073  HA  ASP A  73      43.580  51.220  58.730  1.00  0.00           H
ATOM   1074  CB  ASP A  73      42.960  50.700  60.740  1.00  0.00           C
ATOM   1075  HB1 ASP A  73      42.790  49.620  60.580  1.00  0.00           H
ATOM   1076  HB2 ASP A  73      42.270  50.980  61.550  1.00  0.00           H
ATOM   1077  CG  ASP A  73      44.430  50.800  61.170  1.00  0.00           C
ATOM   1078  OD1 ASP A  73      45.230  51.510  60.550  1.00  0.00           O
ATOM   1079  OD2 ASP A  73      44.690  50.220  62.300  1.00  0.00           O
ATOM   1080  HD2 ASP A  73      45.550  50.480  62.620  1.00  0.00           H
ATOM   1081  C   ASP A  73      41.450  51.120  58.780  1.00  0.00           C
ATOM   1082  O   ASP A  73      41.370  50.210  58.010  1.00  0.00           O
ATOM   1083  N   PHE A  74      40.280  51.730  59.200  1.00  0.00           N
ATOM   1084  HN  PHE A  74      40.320  52.330  59.990  1.00  0.00           H
ATOM   1085  CA  PHE A  74      38.960  51.420  58.600  1.00  0.00           C
ATOM   1086  HA  PHE A  74      38.710  50.380  58.700  1.00  0.00           H
ATOM   1087  CB  PHE A  74      37.880  52.220  59.470  1.00  0.00           C
ATOM   1088  HB1 PHE A  74      37.880  53.310  59.230  1.00  0.00           H
ATOM   1089  HB2 PHE A  74      38.180  52.150  60.530  1.00  0.00           H
ATOM   1090  CG  PHE A  74      36.420  51.770  59.250  1.00  0.00           C
ATOM   1091  CD1 PHE A  74      35.680  52.190  58.130  1.00  0.00           C
ATOM   1092  HD1 PHE A  74      36.010  52.780  57.300  1.00  0.00           H
ATOM   1093  CE1 PHE A  74      34.320  51.790  58.020  1.00  0.00           C
ATOM   1094  HE1 PHE A  74      33.830  52.060  57.100  1.00  0.00           H
ATOM   1095  CZ  PHE A  74      33.700  51.040  58.970  1.00  0.00           C
ATOM   1096  HZ  PHE A  74      32.720  50.630  58.830  1.00  0.00           H
ATOM   1097  CD2 PHE A  74      35.760  50.990  60.230  1.00  0.00           C
ATOM   1098  HD2 PHE A  74      36.270  50.460  61.010  1.00  0.00           H
ATOM   1099  CE2 PHE A  74      34.450  50.560  60.050  1.00  0.00           C
ATOM   1100  HE2 PHE A  74      34.050  49.750  60.660  1.00  0.00           H
ATOM   1101  C   PHE A  74      38.910  51.840  57.130  1.00  0.00           C
ATOM   1102  O   PHE A  74      38.420  51.150  56.250  1.00  0.00           O
ATOM   1103  N   LEU A  75      39.410  53.030  56.740  1.00  0.00           N
ATOM   1104  HN  LEU A  75      39.680  53.750  57.370  1.00  0.00           H
ATOM   1105  CA  LEU A  75      39.340  53.500  55.390  1.00  0.00           C
ATOM   1106  HA  LEU A  75      38.310  53.400  55.070  1.00  0.00           H
ATOM   1107  CB  LEU A  75      39.800  54.970  55.290  1.00  0.00           C
ATOM   1108  HB1 LEU A  75      39.850  55.390  54.260  1.00  0.00           H
ATOM   1109  HB2 LEU A  75      40.870  54.960  55.600  1.00  0.00           H
ATOM   1110  CG  LEU A  75      39.170  56.050  56.180  1.00  0.00           C
ATOM   1111  HG  LEU A  75      38.990  55.650  57.200  1.00  0.00           H
ATOM   1112  CD1 LEU A  75      39.940  57.400  56.260  1.00  0.00           C
ATOM   1113 HD11 LEU A  75      40.270  57.690  55.240  1.00  0.00           H
ATOM   1114 HD12 LEU A  75      40.830  57.240  56.920  1.00  0.00           H
ATOM   1115 HD13 LEU A  75      39.420  58.300  56.660  1.00  0.00           H
ATOM   1116  CD2 LEU A  75      37.800  56.490  55.640  1.00  0.00           C
ATOM   1117 HD21 LEU A  75      37.720  57.160  54.750  1.00  0.00           H
ATOM   1118 HD22 LEU A  75      37.170  56.940  56.430  1.00  0.00           H
ATOM   1119 HD23 LEU A  75      37.300  55.550  55.270  1.00  0.00           H
ATOM   1120  C   LEU A  75      40.150  52.630  54.460  1.00  0.00           C
ATOM   1121  O   LEU A  75      39.780  52.470  53.330  1.00  0.00           O
ATOM   1122  N   LEU A  76      41.350  52.070  54.950  1.00  0.00           N
ATOM   1123  HN  LEU A  76      41.720  52.240  55.850  1.00  0.00           H
ATOM   1124  CA  LEU A  76      42.070  51.110  54.120  1.00  0.00           C
ATOM   1125  HA  LEU A  76      42.270  51.510  53.150  1.00  0.00           H
ATOM   1126  CB  LEU A  76      43.380  50.720  54.890  1.00  0.00           C
ATOM   1127  HB1 LEU A  76      43.100  50.290  55.870  1.00  0.00           H
ATOM   1128  HB2 LEU A  76      43.970  51.620  55.180  1.00  0.00           H
ATOM   1129  CG  LEU A  76      44.370  49.730  54.150  1.00  0.00           C
ATOM   1130  HG  LEU A  76      43.820  48.800  53.880  1.00  0.00           H
ATOM   1131  CD1 LEU A  76      44.990  50.280  52.880  1.00  0.00           C
ATOM   1132 HD11 LEU A  76      44.240  50.310  52.070  1.00  0.00           H
ATOM   1133 HD12 LEU A  76      45.810  49.590  52.580  1.00  0.00           H
ATOM   1134 HD13 LEU A  76      45.420  51.310  52.950  1.00  0.00           H
ATOM   1135  CD2 LEU A  76      45.490  49.430  55.150  1.00  0.00           C
ATOM   1136 HD21 LEU A  76      45.930  50.350  55.570  1.00  0.00           H
ATOM   1137 HD22 LEU A  76      46.250  48.750  54.710  1.00  0.00           H
ATOM   1138 HD23 LEU A  76      45.190  48.800  56.030  1.00  0.00           H
ATOM   1139  C   LEU A  76      41.260  49.860  53.850  1.00  0.00           C
ATOM   1140  O   LEU A  76      41.220  49.360  52.700  1.00  0.00           O
ATOM   1141  N   ILE A  77      40.670  49.330  54.910  1.00  0.00           N
ATOM   1142  HN  ILE A  77      40.790  49.680  55.840  1.00  0.00           H
ATOM   1143  CA  ILE A  77      39.970  48.030  54.900  1.00  0.00           C
ATOM   1144  HA  ILE A  77      40.630  47.290  54.460  1.00  0.00           H
ATOM   1145  CB  ILE A  77      39.820  47.520  56.340  1.00  0.00           C
ATOM   1146  HB  ILE A  77      39.270  48.290  56.920  1.00  0.00           H
ATOM   1147  CG2 ILE A  77      38.890  46.300  56.310  1.00  0.00           C
ATOM   1148 HG21 ILE A  77      39.390  45.490  55.720  1.00  0.00           H
ATOM   1149 HG22 ILE A  77      37.860  46.560  55.990  1.00  0.00           H
ATOM   1150 HG23 ILE A  77      38.780  45.980  57.380  1.00  0.00           H
ATOM   1151  CG1 ILE A  77      41.230  47.120  56.940  1.00  0.00           C
ATOM   1152 HG11 ILE A  77      41.020  46.840  57.990  1.00  0.00           H
ATOM   1153 HG12 ILE A  77      41.900  47.990  56.920  1.00  0.00           H
ATOM   1154  CD  ILE A  77      42.010  46.020  56.210  1.00  0.00           C
ATOM   1155  HD1 ILE A  77      42.940  45.720  56.730  1.00  0.00           H
ATOM   1156  HD2 ILE A  77      42.360  46.430  55.230  1.00  0.00           H
ATOM   1157  HD3 ILE A  77      41.370  45.120  56.140  1.00  0.00           H
ATOM   1158  C   ILE A  77      38.700  48.030  54.050  1.00  0.00           C
ATOM   1159  O   ILE A  77      38.320  46.980  53.430  1.00  0.00           O
ATOM   1160  N   ILE A  78      37.980  49.200  53.860  1.00  0.00           N
ATOM   1161  HN  ILE A  78      38.230  50.050  54.310  1.00  0.00           H
ATOM   1162  CA  ILE A  78      36.780  49.300  53.070  1.00  0.00           C
ATOM   1163  HA  ILE A  78      36.270  48.360  53.180  1.00  0.00           H
ATOM   1164  CB  ILE A  78      35.710  50.360  53.690  1.00  0.00           C
ATOM   1165  HB  ILE A  78      34.820  50.390  53.020  1.00  0.00           H
ATOM   1166  CG2 ILE A  78      35.290  49.810  55.070  1.00  0.00           C
ATOM   1167 HG21 ILE A  78      36.040  49.780  55.880  1.00  0.00           H
ATOM   1168 HG22 ILE A  78      34.890  48.770  54.970  1.00  0.00           H
ATOM   1169 HG23 ILE A  78      34.440  50.350  55.530  1.00  0.00           H
ATOM   1170  CG1 ILE A  78      36.320  51.800  53.800  1.00  0.00           C
ATOM   1171 HG11 ILE A  78      36.720  52.080  52.800  1.00  0.00           H
ATOM   1172 HG12 ILE A  78      37.040  51.880  54.640  1.00  0.00           H
ATOM   1173  CD  ILE A  78      35.190  52.760  54.280  1.00  0.00           C
ATOM   1174  HD1 ILE A  78      35.580  53.770  54.540  1.00  0.00           H
ATOM   1175  HD2 ILE A  78      34.790  52.500  55.280  1.00  0.00           H
ATOM   1176  HD3 ILE A  78      34.390  52.910  53.530  1.00  0.00           H
ATOM   1177  C   ILE A  78      37.110  49.700  51.660  1.00  0.00           C
ATOM   1178  O   ILE A  78      36.230  49.720  50.780  1.00  0.00           O
ATOM   1179  N   CYS A  79      38.370  50.000  51.290  1.00  0.00           N
ATOM   1180  HN  CYS A  79      39.000  50.120  52.060  1.00  0.00           H
ATOM   1181  CA  CYS A  79      38.800  49.890  49.960  1.00  0.00           C
ATOM   1182  HA  CYS A  79      38.100  50.440  49.340  1.00  0.00           H
ATOM   1183  CB  CYS A  79      40.250  50.540  49.820  1.00  0.00           C
ATOM   1184  HB1 CYS A  79      40.600  50.280  48.800  1.00  0.00           H
ATOM   1185  HB2 CYS A  79      40.980  50.160  50.570  1.00  0.00           H
ATOM   1186  SG  CYS A  79      40.070  52.300  49.880  1.00  0.00           S
ATOM   1187  HG1 CYS A  79      39.680  52.460  51.140  1.00  0.00           H
ATOM   1188  C   CYS A  79      38.900  48.490  49.290  1.00  0.00           C
ATOM   1189  O   CYS A  79      38.850  48.330  48.080  1.00  0.00           O
ATOM   1190  N   LEU A  80      39.050  47.410  50.110  1.00  0.00           N
ATOM   1191  HN  LEU A  80      38.980  47.580  51.090  1.00  0.00           H
ATOM   1192  CA  LEU A  80      39.070  46.060  49.760  1.00  0.00           C
ATOM   1193  HA  LEU A  80      39.850  45.900  49.020  1.00  0.00           H
ATOM   1194  CB  LEU A  80      39.490  45.120  50.980  1.00  0.00           C
ATOM   1195  HB1 LEU A  80      39.520  44.020  50.820  1.00  0.00           H
ATOM   1196  HB2 LEU A  80      38.710  45.360  51.730  1.00  0.00           H
ATOM   1197  CG  LEU A  80      40.840  45.630  51.650  1.00  0.00           C
ATOM   1198  HG  LEU A  80      40.850  46.740  51.760  1.00  0.00           H
ATOM   1199  CD1 LEU A  80      41.010  44.810  52.950  1.00  0.00           C
ATOM   1200 HD11 LEU A  80      41.020  43.720  52.740  1.00  0.00           H
ATOM   1201 HD12 LEU A  80      40.180  45.090  53.650  1.00  0.00           H
ATOM   1202 HD13 LEU A  80      41.960  45.040  53.500  1.00  0.00           H
ATOM   1203  CD2 LEU A  80      42.070  45.330  50.700  1.00  0.00           C
ATOM   1204 HD21 LEU A  80      41.910  44.370  50.170  1.00  0.00           H
ATOM   1205 HD22 LEU A  80      43.040  45.250  51.230  1.00  0.00           H
ATOM   1206 HD23 LEU A  80      42.060  46.070  49.870  1.00  0.00           H
ATOM   1207  C   LEU A  80      37.850  45.470  49.120  1.00  0.00           C
ATOM   1208  O   LEU A  80      38.070  44.650  48.240  1.00  0.00           O
ATOM   1209  N   PRO A  81      36.590  45.740  49.400  1.00  0.00           N
ATOM   1210  CD  PRO A  81      36.080  46.290  50.680  1.00  0.00           C
ATOM   1211  HD1 PRO A  81      35.890  47.360  50.470  1.00  0.00           H
ATOM   1212  HD2 PRO A  81      36.740  46.240  51.570  1.00  0.00           H
ATOM   1213  CA  PRO A  81      35.490  45.070  48.590  1.00  0.00           C
ATOM   1214  HA  PRO A  81      35.660  44.010  48.690  1.00  0.00           H
ATOM   1215  CB  PRO A  81      34.200  45.490  49.330  1.00  0.00           C
ATOM   1216  HB1 PRO A  81      33.550  44.620  49.130  1.00  0.00           H
ATOM   1217  HB2 PRO A  81      33.800  46.440  48.900  1.00  0.00           H
ATOM   1218  CG  PRO A  81      34.660  45.660  50.820  1.00  0.00           C
ATOM   1219  HG1 PRO A  81      34.050  46.380  51.410  1.00  0.00           H
ATOM   1220  HG2 PRO A  81      34.850  44.740  51.410  1.00  0.00           H
ATOM   1221  C   PRO A  81      35.480  45.480  47.140  1.00  0.00           C
ATOM   1222  O   PRO A  81      35.470  44.610  46.280  1.00  0.00           O
ATOM   1223  N   PHE A  82      35.680  46.750  46.820  1.00  0.00           N
ATOM   1224  HN  PHE A  82      35.490  47.500  47.440  1.00  0.00           H
ATOM   1225  CA  PHE A  82      35.910  47.110  45.460  1.00  0.00           C
ATOM   1226  HA  PHE A  82      35.090  46.730  44.860  1.00  0.00           H
ATOM   1227  CB  PHE A  82      36.000  48.690  45.230  1.00  0.00           C
ATOM   1228  HB1 PHE A  82      36.100  48.860  44.140  1.00  0.00           H
ATOM   1229  HB2 PHE A  82      36.860  49.050  45.840  1.00  0.00           H
ATOM   1230  CG  PHE A  82      34.770  49.360  45.760  1.00  0.00           C
ATOM   1231  CD1 PHE A  82      33.600  49.360  44.880  1.00  0.00           C
ATOM   1232  HD1 PHE A  82      33.620  48.990  43.860  1.00  0.00           H
ATOM   1233  CE1 PHE A  82      32.380  49.850  45.360  1.00  0.00           C
ATOM   1234  HE1 PHE A  82      31.520  49.700  44.710  1.00  0.00           H
ATOM   1235  CZ  PHE A  82      32.270  50.350  46.650  1.00  0.00           C
ATOM   1236  HZ  PHE A  82      31.310  50.670  47.010  1.00  0.00           H
ATOM   1237  CD2 PHE A  82      34.630  49.840  47.070  1.00  0.00           C
ATOM   1238  HD2 PHE A  82      35.480  49.770  47.740  1.00  0.00           H
ATOM   1239  CE2 PHE A  82      33.410  50.400  47.470  1.00  0.00           C
ATOM   1240  HE2 PHE A  82      33.250  50.760  48.470  1.00  0.00           H
ATOM   1241  C   PHE A  82      37.230  46.600  44.790  1.00  0.00           C
ATOM   1242  O   PHE A  82      37.210  46.230  43.610  1.00  0.00           O
ATOM   1243  N   LEU A  83      38.340  46.490  45.590  1.00  0.00           N
ATOM   1244  HN  LEU A  83      38.380  47.050  46.400  1.00  0.00           H
ATOM   1245  CA  LEU A  83      39.480  45.780  45.050  1.00  0.00           C
ATOM   1246  HA  LEU A  83      39.520  46.130  44.040  1.00  0.00           H
ATOM   1247  CB  LEU A  83      40.800  46.110  45.820  1.00  0.00           C
ATOM   1248  HB1 LEU A  83      40.700  45.890  46.900  1.00  0.00           H
ATOM   1249  HB2 LEU A  83      40.950  47.210  45.720  1.00  0.00           H
ATOM   1250  CG  LEU A  83      41.980  45.400  45.280  1.00  0.00           C
ATOM   1251  HG  LEU A  83      41.760  44.320  45.150  1.00  0.00           H
ATOM   1252  CD1 LEU A  83      42.390  45.790  43.770  1.00  0.00           C
ATOM   1253 HD11 LEU A  83      41.610  45.550  43.010  1.00  0.00           H
ATOM   1254 HD12 LEU A  83      43.290  45.160  43.620  1.00  0.00           H
ATOM   1255 HD13 LEU A  83      42.730  46.850  43.730  1.00  0.00           H
ATOM   1256  CD2 LEU A  83      43.210  45.630  46.180  1.00  0.00           C
ATOM   1257 HD21 LEU A  83      42.880  45.400  47.210  1.00  0.00           H
ATOM   1258 HD22 LEU A  83      43.470  46.710  46.070  1.00  0.00           H
ATOM   1259 HD23 LEU A  83      44.130  45.040  45.950  1.00  0.00           H
ATOM   1260  C   LEU A  83      39.230  44.260  44.870  1.00  0.00           C
ATOM   1261  O   LEU A  83      39.560  43.710  43.790  1.00  0.00           O
ATOM   1262  N   MET A  84      38.530  43.590  45.830  1.00  0.00           N
ATOM   1263  HN  MET A  84      38.120  44.090  46.590  1.00  0.00           H
ATOM   1264  CA  MET A  84      38.200  42.190  45.710  1.00  0.00           C
ATOM   1265  HA  MET A  84      39.090  41.580  45.680  1.00  0.00           H
ATOM   1266  CB  MET A  84      37.380  41.610  47.000  1.00  0.00           C
ATOM   1267  HB1 MET A  84      36.710  40.770  46.720  1.00  0.00           H
ATOM   1268  HB2 MET A  84      36.750  42.390  47.470  1.00  0.00           H
ATOM   1269  CG  MET A  84      38.350  41.190  48.080  1.00  0.00           C
ATOM   1270  HG1 MET A  84      38.950  42.060  48.450  1.00  0.00           H
ATOM   1271  HG2 MET A  84      39.070  40.520  47.570  1.00  0.00           H
ATOM   1272  SD  MET A  84      37.560  40.340  49.480  1.00  0.00           S
ATOM   1273  CE  MET A  84      37.190  41.940  50.270  1.00  0.00           C
ATOM   1274  HE1 MET A  84      36.440  42.490  49.680  1.00  0.00           H
ATOM   1275  HE2 MET A  84      38.070  42.620  50.360  1.00  0.00           H
ATOM   1276  HE3 MET A  84      36.820  41.680  51.280  1.00  0.00           H
ATOM   1277  C   MET A  84      37.470  41.830  44.390  1.00  0.00           C
ATOM   1278  O   MET A  84      37.780  40.850  43.680  1.00  0.00           O
ATOM   1279  N   ASP A  85      36.430  42.600  44.040  1.00  0.00           N
ATOM   1280  HN  ASP A  85      36.170  43.390  44.610  1.00  0.00           H
ATOM   1281  CA  ASP A  85      35.570  42.350  42.870  1.00  0.00           C
ATOM   1282  HA  ASP A  85      35.430  41.290  42.790  1.00  0.00           H
ATOM   1283  CB  ASP A  85      34.310  43.210  43.170  1.00  0.00           C
ATOM   1284  HB1 ASP A  85      34.710  44.210  43.430  1.00  0.00           H
ATOM   1285  HB2 ASP A  85      33.680  42.720  43.960  1.00  0.00           H
ATOM   1286  CG  ASP A  85      33.360  43.490  42.010  1.00  0.00           C
ATOM   1287  OD1 ASP A  85      33.810  44.370  41.220  1.00  0.00           O
ATOM   1288  OD2 ASP A  85      32.330  42.740  41.800  1.00  0.00           O
ATOM   1289  C   ASP A  85      36.290  42.560  41.580  1.00  0.00           C
ATOM   1290  O   ASP A  85      36.130  41.800  40.660  1.00  0.00           O
ATOM   1291  N   ASN A  86      37.200  43.540  41.590  1.00  0.00           N
ATOM   1292  HN  ASN A  86      37.350  44.140  42.370  1.00  0.00           H
ATOM   1293  CA  ASN A  86      38.010  43.790  40.450  1.00  0.00           C
ATOM   1294  HA  ASN A  86      37.320  43.870  39.610  1.00  0.00           H
ATOM   1295  CB  ASN A  86      38.610  45.250  40.660  1.00  0.00           C
ATOM   1296  HB1 ASN A  86      39.060  45.390  41.670  1.00  0.00           H
ATOM   1297  HB2 ASN A  86      37.820  46.000  40.480  1.00  0.00           H
ATOM   1298  CG  ASN A  86      39.700  45.690  39.680  1.00  0.00           C
ATOM   1299  OD1 ASN A  86      40.880  45.710  40.040  1.00  0.00           O
ATOM   1300  ND2 ASN A  86      39.320  46.150  38.500  1.00  0.00           N
ATOM   1301 HD21 ASN A  86      40.060  46.360  37.860  1.00  0.00           H
ATOM   1302 HD22 ASN A  86      38.430  45.870  38.130  1.00  0.00           H
ATOM   1303  C   ASN A  86      39.040  42.690  40.180  1.00  0.00           C
ATOM   1304  O   ASN A  86      39.350  42.440  39.060  1.00  0.00           O
ATOM   1305  N   TYR A  87      39.520  41.930  41.200  1.00  0.00           N
ATOM   1306  HN  TYR A  87      39.270  42.190  42.130  1.00  0.00           H
ATOM   1307  CA  TYR A  87      40.310  40.710  40.990  1.00  0.00           C
ATOM   1308  HA  TYR A  87      41.220  40.960  40.460  1.00  0.00           H
ATOM   1309  CB  TYR A  87      40.670  39.990  42.310  1.00  0.00           C
ATOM   1310  HB1 TYR A  87      41.140  39.020  42.030  1.00  0.00           H
ATOM   1311  HB2 TYR A  87      39.810  39.810  42.980  1.00  0.00           H
ATOM   1312  CG  TYR A  87      41.680  40.640  43.220  1.00  0.00           C
ATOM   1313  CD1 TYR A  87      42.390  41.730  42.810  1.00  0.00           C
ATOM   1314  HD1 TYR A  87      42.220  42.130  41.820  1.00  0.00           H
ATOM   1315  CE1 TYR A  87      43.450  42.230  43.590  1.00  0.00           C
ATOM   1316  HE1 TYR A  87      43.950  43.140  43.240  1.00  0.00           H
ATOM   1317  CZ  TYR A  87      43.770  41.640  44.800  1.00  0.00           C
ATOM   1318  OH  TYR A  87      44.790  42.200  45.600  1.00  0.00           O
ATOM   1319  HH  TYR A  87      44.920  41.530  46.280  1.00  0.00           H
ATOM   1320  CD2 TYR A  87      41.900  40.050  44.420  1.00  0.00           C
ATOM   1321  HD2 TYR A  87      41.370  39.150  44.670  1.00  0.00           H
ATOM   1322  CE2 TYR A  87      42.890  40.620  45.230  1.00  0.00           C
ATOM   1323  HE2 TYR A  87      43.160  40.220  46.190  1.00  0.00           H
ATOM   1324  C   TYR A  87      39.580  39.590  40.230  1.00  0.00           C
ATOM   1325  O   TYR A  87      40.110  38.940  39.310  1.00  0.00           O
ATOM   1326  N   VAL A  88      38.300  39.480  40.570  1.00  0.00           N
ATOM   1327  HN  VAL A  88      37.940  39.940  41.380  1.00  0.00           H
ATOM   1328  CA  VAL A  88      37.410  38.430  40.110  1.00  0.00           C
ATOM   1329  HA  VAL A  88      37.980  37.510  40.070  1.00  0.00           H
ATOM   1330  CB  VAL A  88      36.210  38.250  41.040  1.00  0.00           C
ATOM   1331  HB  VAL A  88      35.720  39.240  41.150  1.00  0.00           H
ATOM   1332  CG1 VAL A  88      35.160  37.270  40.470  1.00  0.00           C
ATOM   1333 HG11 VAL A  88      34.430  36.940  41.240  1.00  0.00           H
ATOM   1334 HG12 VAL A  88      35.690  36.340  40.150  1.00  0.00           H
ATOM   1335 HG13 VAL A  88      34.620  37.810  39.670  1.00  0.00           H
ATOM   1336  CG2 VAL A  88      36.590  37.780  42.430  1.00  0.00           C
ATOM   1337 HG21 VAL A  88      37.010  38.550  43.110  1.00  0.00           H
ATOM   1338 HG22 VAL A  88      37.270  36.930  42.230  1.00  0.00           H
ATOM   1339 HG23 VAL A  88      35.670  37.440  42.940  1.00  0.00           H
ATOM   1340  C   VAL A  88      37.020  38.590  38.590  1.00  0.00           C
ATOM   1341  O   VAL A  88      36.700  37.650  37.860  1.00  0.00           O
ATOM   1342  N   ARG A  89      37.180  39.900  38.120  1.00  0.00           N
ATOM   1343  HN  ARG A  89      37.390  40.620  38.770  1.00  0.00           H
ATOM   1344  CA  ARG A  89      36.960  40.450  36.790  1.00  0.00           C
ATOM   1345  HA  ARG A  89      36.370  39.730  36.250  1.00  0.00           H
ATOM   1346  CB  ARG A  89      36.480  41.910  36.830  1.00  0.00           C
ATOM   1347  HB1 ARG A  89      36.380  42.360  35.820  1.00  0.00           H
ATOM   1348  HB2 ARG A  89      37.250  42.420  37.450  1.00  0.00           H
ATOM   1349  CG  ARG A  89      35.040  42.110  37.460  1.00  0.00           C
ATOM   1350  HG1 ARG A  89      35.030  41.420  38.310  1.00  0.00           H
ATOM   1351  HG2 ARG A  89      34.320  41.690  36.710  1.00  0.00           H
ATOM   1352  CD  ARG A  89      34.800  43.570  37.760  1.00  0.00           C
ATOM   1353  HD1 ARG A  89      34.610  44.340  37.000  1.00  0.00           H
ATOM   1354  HD2 ARG A  89      35.650  43.960  38.370  1.00  0.00           H
ATOM   1355  NE  ARG A  89      33.640  43.590  38.610  1.00  0.00           N
ATOM   1356  HE  ARG A  89      33.700  43.790  39.590  1.00  0.00           H
ATOM   1357  CZ  ARG A  89      32.460  43.180  38.210  1.00  0.00           C
ATOM   1358  NH1 ARG A  89      32.050  43.110  37.000  1.00  0.00           N
ATOM   1359 HH11 ARG A  89      32.610  43.480  36.260  1.00  0.00           H
ATOM   1360 HH12 ARG A  89      31.070  43.180  36.800  1.00  0.00           H
ATOM   1361  NH2 ARG A  89      31.490  42.970  39.120  1.00  0.00           N
ATOM   1362 HH21 ARG A  89      30.530  42.920  38.880  1.00  0.00           H
ATOM   1363 HH22 ARG A  89      31.670  42.990  40.100  1.00  0.00           H
ATOM   1364  C   ARG A  89      38.270  40.540  35.950  1.00  0.00           C
ATOM   1365  O   ARG A  89      38.260  41.070  34.820  1.00  0.00           O
ATOM   1366  N   ARG A  90      39.350  40.040  36.530  1.00  0.00           N
ATOM   1367  HN  ARG A  90      39.280  39.760  37.490  1.00  0.00           H
ATOM   1368  CA  ARG A  90      40.610  40.040  35.810  1.00  0.00           C
ATOM   1369  HA  ARG A  90      41.350  39.630  36.490  1.00  0.00           H
ATOM   1370  CB  ARG A  90      40.680  39.300  34.460  1.00  0.00           C
ATOM   1371  HB1 ARG A  90      41.740  39.250  34.130  1.00  0.00           H
ATOM   1372  HB2 ARG A  90      40.110  39.890  33.720  1.00  0.00           H
ATOM   1373  CG  ARG A  90      40.310  37.830  34.520  1.00  0.00           C
ATOM   1374  HG1 ARG A  90      40.760  37.380  33.620  1.00  0.00           H
ATOM   1375  HG2 ARG A  90      39.190  37.800  34.530  1.00  0.00           H
ATOM   1376  CD  ARG A  90      40.940  37.090  35.720  1.00  0.00           C
ATOM   1377  HD1 ARG A  90      40.530  37.550  36.660  1.00  0.00           H
ATOM   1378  HD2 ARG A  90      42.040  37.010  35.850  1.00  0.00           H
ATOM   1379  NE  ARG A  90      40.340  35.730  35.550  1.00  0.00           N
ATOM   1380  HE  ARG A  90      39.370  35.660  35.800  1.00  0.00           H
ATOM   1381  CZ  ARG A  90      40.820  34.720  34.850  1.00  0.00           C
ATOM   1382  NH1 ARG A  90      42.040  34.660  34.330  1.00  0.00           N
ATOM   1383 HH11 ARG A  90      42.350  33.770  33.990  1.00  0.00           H
ATOM   1384 HH12 ARG A  90      42.700  35.350  34.620  1.00  0.00           H
ATOM   1385  NH2 ARG A  90      40.010  33.740  34.640  1.00  0.00           N
ATOM   1386 HH21 ARG A  90      39.060  34.060  34.730  1.00  0.00           H
ATOM   1387 HH22 ARG A  90      40.290  33.040  33.970  1.00  0.00           H
ATOM   1388  C   ARG A  90      41.110  41.400  35.540  1.00  0.00           C
ATOM   1389  O   ARG A  90      41.750  41.740  34.540  1.00  0.00           O
ATOM   1390  N   TRP A  91      40.770  42.310  36.490  1.00  0.00           N
ATOM   1391  HN  TRP A  91      40.170  42.110  37.250  1.00  0.00           H
ATOM   1392  CA  TRP A  91      41.120  43.740  36.430  1.00  0.00           C
ATOM   1393  HA  TRP A  91      40.970  44.010  37.460  1.00  0.00           H
ATOM   1394  CB  TRP A  91      42.630  44.080  36.080  1.00  0.00           C
ATOM   1395  HB1 TRP A  91      42.800  45.110  36.470  1.00  0.00           H
ATOM   1396  HB2 TRP A  91      42.830  44.000  34.990  1.00  0.00           H
ATOM   1397  CG  TRP A  91      43.690  43.330  36.860  1.00  0.00           C
ATOM   1398  CD1 TRP A  91      44.420  42.350  36.290  1.00  0.00           C
ATOM   1399  HD1 TRP A  91      44.250  42.050  35.260  1.00  0.00           H
ATOM   1400  NE1 TRP A  91      45.260  41.800  37.210  1.00  0.00           N
ATOM   1401  HE1 TRP A  91      45.910  41.100  36.990  1.00  0.00           H
ATOM   1402  CE2 TRP A  91      45.050  42.420  38.430  1.00  0.00           C
ATOM   1403  CD2 TRP A  91      44.120  43.430  38.170  1.00  0.00           C
ATOM   1404  CE3 TRP A  91      43.710  44.240  39.240  1.00  0.00           C
ATOM   1405  HE3 TRP A  91      43.150  45.150  39.090  1.00  0.00           H
ATOM   1406  CZ3 TRP A  91      44.300  44.070  40.440  1.00  0.00           C
ATOM   1407  HZ3 TRP A  91      44.150  44.870  41.140  1.00  0.00           H
ATOM   1408  CZ2 TRP A  91      45.640  42.210  39.620  1.00  0.00           C
ATOM   1409  HZ2 TRP A  91      46.450  41.510  39.740  1.00  0.00           H
ATOM   1410  CH2 TRP A  91      45.250  43.110  40.660  1.00  0.00           C
ATOM   1411  HH2 TRP A  91      45.820  43.160  41.570  1.00  0.00           H
ATOM   1412  C   TRP A  91      40.200  44.700  35.650  1.00  0.00           C
ATOM   1413  O   TRP A  91      40.490  45.900  35.610  1.00  0.00           O
ATOM   1414  N   ASP A  92      39.010  44.290  35.080  1.00  0.00           N
ATOM   1415  HN  ASP A  92      38.780  43.330  34.960  1.00  0.00           H
ATOM   1416  CA  ASP A  92      37.970  45.200  34.490  1.00  0.00           C
ATOM   1417  HA  ASP A  92      38.420  45.930  33.840  1.00  0.00           H
ATOM   1418  CB  ASP A  92      36.850  44.510  33.670  1.00  0.00           C
ATOM   1419  HB1 ASP A  92      36.100  45.210  33.230  1.00  0.00           H
ATOM   1420  HB2 ASP A  92      36.350  43.790  34.350  1.00  0.00           H
ATOM   1421  CG  ASP A  92      37.410  43.670  32.560  1.00  0.00           C
ATOM   1422  OD1 ASP A  92      36.630  42.870  31.970  1.00  0.00           O
ATOM   1423  OD2 ASP A  92      38.580  43.940  32.130  1.00  0.00           O
ATOM   1424  C   ASP A  92      37.420  46.040  35.650  1.00  0.00           C
ATOM   1425  O   ASP A  92      37.120  45.540  36.740  1.00  0.00           O
ATOM   1426  N   TRP A  93      37.240  47.330  35.450  1.00  0.00           N
ATOM   1427  HN  TRP A  93      37.430  47.660  34.530  1.00  0.00           H
ATOM   1428  CA  TRP A  93      36.580  48.190  36.440  1.00  0.00           C
ATOM   1429  HA  TRP A  93      36.190  47.630  37.280  1.00  0.00           H
ATOM   1430  CB  TRP A  93      37.700  49.220  36.790  1.00  0.00           C
ATOM   1431  HB1 TRP A  93      38.130  49.670  35.860  1.00  0.00           H
ATOM   1432  HB2 TRP A  93      38.470  48.550  37.210  1.00  0.00           H
ATOM   1433  CG  TRP A  93      37.350  50.300  37.730  1.00  0.00           C
ATOM   1434  CD1 TRP A  93      37.110  51.590  37.390  1.00  0.00           C
ATOM   1435  HD1 TRP A  93      37.080  51.990  36.400  1.00  0.00           H
ATOM   1436  NE1 TRP A  93      36.610  52.260  38.480  1.00  0.00           N
ATOM   1437  HE1 TRP A  93      36.330  53.200  38.390  1.00  0.00           H
ATOM   1438  CE2 TRP A  93      36.630  51.500  39.580  1.00  0.00           C
ATOM   1439  CD2 TRP A  93      36.990  50.190  39.190  1.00  0.00           C
ATOM   1440  CE3 TRP A  93      37.060  49.110  40.130  1.00  0.00           C
ATOM   1441  HE3 TRP A  93      37.370  48.100  39.930  1.00  0.00           H
ATOM   1442  CZ3 TRP A  93      36.860  49.480  41.430  1.00  0.00           C
ATOM   1443  HZ3 TRP A  93      37.110  48.730  42.180  1.00  0.00           H
ATOM   1444  CZ2 TRP A  93      36.260  51.810  40.890  1.00  0.00           C
ATOM   1445  HZ2 TRP A  93      36.010  52.800  41.260  1.00  0.00           H
ATOM   1446  CH2 TRP A  93      36.460  50.750  41.840  1.00  0.00           C
ATOM   1447  HH2 TRP A  93      36.190  50.780  42.880  1.00  0.00           H
ATOM   1448  C   TRP A  93      35.390  48.750  35.800  1.00  0.00           C
ATOM   1449  O   TRP A  93      35.440  49.410  34.730  1.00  0.00           O
ATOM   1450  N   LYS A  94      34.160  48.580  36.400  1.00  0.00           N
ATOM   1451  HN  LYS A  94      34.210  48.080  37.260  1.00  0.00           H
ATOM   1452  CA  LYS A  94      32.880  48.990  35.880  1.00  0.00           C
ATOM   1453  HA  LYS A  94      32.800  48.750  34.830  1.00  0.00           H
ATOM   1454  CB  LYS A  94      31.750  48.260  36.670  1.00  0.00           C
ATOM   1455  HB1 LYS A  94      30.720  48.650  36.470  1.00  0.00           H
ATOM   1456  HB2 LYS A  94      31.910  48.490  37.750  1.00  0.00           H
ATOM   1457  CG  LYS A  94      31.630  46.770  36.640  1.00  0.00           C
ATOM   1458  HG1 LYS A  94      30.990  46.450  37.500  1.00  0.00           H
ATOM   1459  HG2 LYS A  94      32.600  46.270  36.880  1.00  0.00           H
ATOM   1460  CD  LYS A  94      31.170  46.160  35.290  1.00  0.00           C
ATOM   1461  HD1 LYS A  94      31.320  45.060  35.400  1.00  0.00           H
ATOM   1462  HD2 LYS A  94      31.980  46.390  34.570  1.00  0.00           H
ATOM   1463  CE  LYS A  94      29.780  46.560  34.840  1.00  0.00           C
ATOM   1464  HE1 LYS A  94      29.600  47.660  34.880  1.00  0.00           H
ATOM   1465  HE2 LYS A  94      28.980  46.230  35.520  1.00  0.00           H
ATOM   1466  NZ  LYS A  94      29.450  46.130  33.440  1.00  0.00           N
ATOM   1467  HZ1 LYS A  94      29.600  45.100  33.370  1.00  0.00           H
ATOM   1468  HZ2 LYS A  94      30.090  46.670  32.830  1.00  0.00           H
ATOM   1469  HZ3 LYS A  94      28.440  46.310  33.320  1.00  0.00           H
ATOM   1470  C   LYS A  94      32.560  50.460  35.950  1.00  0.00           C
ATOM   1471  O   LYS A  94      31.590  51.010  35.500  1.00  0.00           O
ATOM   1472  N   PHE A  95      33.420  51.230  36.640  1.00  0.00           N
ATOM   1473  HN  PHE A  95      34.140  50.820  37.190  1.00  0.00           H
ATOM   1474  CA  PHE A  95      33.060  52.570  37.030  1.00  0.00           C
ATOM   1475  HA  PHE A  95      32.070  52.790  36.660  1.00  0.00           H
ATOM   1476  CB  PHE A  95      32.880  52.700  38.570  1.00  0.00           C
ATOM   1477  HB1 PHE A  95      32.410  53.670  38.850  1.00  0.00           H
ATOM   1478  HB2 PHE A  95      33.910  52.590  38.940  1.00  0.00           H
ATOM   1479  CG  PHE A  95      32.130  51.550  39.210  1.00  0.00           C
ATOM   1480  CD1 PHE A  95      32.550  50.660  40.240  1.00  0.00           C
ATOM   1481  HD1 PHE A  95      33.550  50.670  40.650  1.00  0.00           H
ATOM   1482  CE1 PHE A  95      31.760  49.590  40.690  1.00  0.00           C
ATOM   1483  HE1 PHE A  95      32.030  48.920  41.490  1.00  0.00           H
ATOM   1484  CZ  PHE A  95      30.500  49.410  40.120  1.00  0.00           C
ATOM   1485  HZ  PHE A  95      29.900  48.550  40.410  1.00  0.00           H
ATOM   1486  CD2 PHE A  95      30.820  51.260  38.610  1.00  0.00           C
ATOM   1487  HD2 PHE A  95      30.380  51.860  37.830  1.00  0.00           H
ATOM   1488  CE2 PHE A  95      30.020  50.200  39.130  1.00  0.00           C
ATOM   1489  HE2 PHE A  95      29.010  50.020  38.810  1.00  0.00           H
ATOM   1490  C   PHE A  95      33.990  53.540  36.450  1.00  0.00           C
ATOM   1491  O   PHE A  95      35.090  53.300  35.920  1.00  0.00           O
ATOM   1492  N   GLY A  96      33.610  54.840  36.400  1.00  0.00           N
ATOM   1493  HN  GLY A  96      32.750  55.160  36.780  1.00  0.00           H
ATOM   1494  CA  GLY A  96      34.460  55.860  35.760  1.00  0.00           C
ATOM   1495  HA1 GLY A  96      33.930  56.770  35.930  1.00  0.00           H
ATOM   1496  HA2 GLY A  96      34.540  55.560  34.730  1.00  0.00           H
ATOM   1497  C   GLY A  96      35.840  56.170  36.220  1.00  0.00           C
ATOM   1498  O   GLY A  96      36.420  55.710  37.220  1.00  0.00           O
ATOM   1499  N   ASP A  97      36.460  57.170  35.540  1.00  0.00           N
ATOM   1500  HN  ASP A  97      36.120  57.520  34.670  1.00  0.00           H
ATOM   1501  CA  ASP A  97      37.640  57.890  35.870  1.00  0.00           C
ATOM   1502  HA  ASP A  97      38.360  57.130  35.620  1.00  0.00           H
ATOM   1503  CB  ASP A  97      37.680  59.020  34.770  1.00  0.00           C
ATOM   1504  HB1 ASP A  97      36.750  59.620  34.900  1.00  0.00           H
ATOM   1505  HB2 ASP A  97      37.720  58.680  33.720  1.00  0.00           H
ATOM   1506  CG  ASP A  97      38.840  60.040  34.900  1.00  0.00           C
ATOM   1507  OD1 ASP A  97      39.930  59.640  35.410  1.00  0.00           O
ATOM   1508  OD2 ASP A  97      38.770  61.050  34.150  1.00  0.00           O
ATOM   1509  C   ASP A  97      37.800  58.280  37.380  1.00  0.00           C
ATOM   1510  O   ASP A  97      38.600  57.750  38.100  1.00  0.00           O
ATOM   1511  N   ILE A  98      36.880  59.120  37.920  1.00  0.00           N
ATOM   1512  HN  ILE A  98      36.160  59.520  37.380  1.00  0.00           H
ATOM   1513  CA  ILE A  98      37.070  59.500  39.270  1.00  0.00           C
ATOM   1514  HA  ILE A  98      38.110  59.530  39.550  1.00  0.00           H
ATOM   1515  CB  ILE A  98      36.490  60.880  39.460  1.00  0.00           C
ATOM   1516  HB  ILE A  98      35.660  61.050  38.750  1.00  0.00           H
ATOM   1517  CG2 ILE A  98      35.800  61.100  40.820  1.00  0.00           C
ATOM   1518 HG21 ILE A  98      36.450  60.640  41.610  1.00  0.00           H
ATOM   1519 HG22 ILE A  98      34.900  60.480  40.950  1.00  0.00           H
ATOM   1520 HG23 ILE A  98      35.610  62.150  41.100  1.00  0.00           H
ATOM   1521  CG1 ILE A  98      37.570  61.960  39.310  1.00  0.00           C
ATOM   1522 HG11 ILE A  98      38.530  61.640  39.780  1.00  0.00           H
ATOM   1523 HG12 ILE A  98      37.240  62.930  39.720  1.00  0.00           H
ATOM   1524  CD  ILE A  98      37.810  62.320  37.880  1.00  0.00           C
ATOM   1525  HD1 ILE A  98      38.430  63.190  37.570  1.00  0.00           H
ATOM   1526  HD2 ILE A  98      36.850  62.600  37.390  1.00  0.00           H
ATOM   1527  HD3 ILE A  98      38.230  61.400  37.400  1.00  0.00           H
ATOM   1528  C   ILE A  98      36.600  58.390  40.140  1.00  0.00           C
ATOM   1529  O   ILE A  98      37.150  58.340  41.210  1.00  0.00           O
ATOM   1530  N   PRO A  99      35.820  57.410  39.900  1.00  0.00           N
ATOM   1531  CD  PRO A  99      34.600  57.640  39.190  1.00  0.00           C
ATOM   1532  HD1 PRO A  99      34.830  57.630  38.090  1.00  0.00           H
ATOM   1533  HD2 PRO A  99      34.080  58.600  39.380  1.00  0.00           H
ATOM   1534  CA  PRO A  99      35.750  56.160  40.630  1.00  0.00           C
ATOM   1535  HA  PRO A  99      35.420  56.430  41.620  1.00  0.00           H
ATOM   1536  CB  PRO A  99      34.610  55.420  39.930  1.00  0.00           C
ATOM   1537  HB1 PRO A  99      34.200  54.660  40.640  1.00  0.00           H
ATOM   1538  HB2 PRO A  99      34.980  54.790  39.100  1.00  0.00           H
ATOM   1539  CG  PRO A  99      33.640  56.460  39.530  1.00  0.00           C
ATOM   1540  HG1 PRO A  99      33.000  56.160  38.670  1.00  0.00           H
ATOM   1541  HG2 PRO A  99      32.880  56.600  40.330  1.00  0.00           H
ATOM   1542  C   PRO A  99      37.110  55.450  40.700  1.00  0.00           C
ATOM   1543  O   PRO A  99      37.540  54.980  41.750  1.00  0.00           O
ATOM   1544  N   CYS A 100      37.790  55.330  39.560  1.00  0.00           N
ATOM   1545  HN  CYS A 100      37.330  55.630  38.730  1.00  0.00           H
ATOM   1546  CA  CYS A 100      39.030  54.700  39.410  1.00  0.00           C
ATOM   1547  HA  CYS A 100      38.890  53.700  39.820  1.00  0.00           H
ATOM   1548  CB  CYS A 100      39.480  54.400  37.970  1.00  0.00           C
ATOM   1549  HB1 CYS A 100      39.670  55.390  37.530  1.00  0.00           H
ATOM   1550  HB2 CYS A 100      38.700  53.960  37.320  1.00  0.00           H
ATOM   1551  SG  CYS A 100      41.010  53.500  37.760  1.00  0.00           S
ATOM   1552  C   CYS A 100      40.100  55.430  40.190  1.00  0.00           C
ATOM   1553  O   CYS A 100      40.870  54.780  40.940  1.00  0.00           O
ATOM   1554  N   ARG A 101      40.250  56.790  40.090  1.00  0.00           N
ATOM   1555  HN  ARG A 101      39.730  57.220  39.370  1.00  0.00           H
ATOM   1556  CA  ARG A 101      41.140  57.580  40.840  1.00  0.00           C
ATOM   1557  HA  ARG A 101      42.120  57.230  40.590  1.00  0.00           H
ATOM   1558  CB  ARG A 101      41.230  59.090  40.390  1.00  0.00           C
ATOM   1559  HB1 ARG A 101      42.090  59.420  41.000  1.00  0.00           H
ATOM   1560  HB2 ARG A 101      40.230  59.570  40.480  1.00  0.00           H
ATOM   1561  CG  ARG A 101      41.590  59.280  38.860  1.00  0.00           C
ATOM   1562  HG1 ARG A 101      40.610  59.330  38.320  1.00  0.00           H
ATOM   1563  HG2 ARG A 101      42.110  58.430  38.380  1.00  0.00           H
ATOM   1564  CD  ARG A 101      42.340  60.520  38.570  1.00  0.00           C
ATOM   1565  HD1 ARG A 101      43.440  60.390  38.630  1.00  0.00           H
ATOM   1566  HD2 ARG A 101      42.040  61.340  39.260  1.00  0.00           H
ATOM   1567  NE  ARG A 101      41.980  60.890  37.170  1.00  0.00           N
ATOM   1568  HE  ARG A 101      41.400  60.270  36.620  1.00  0.00           H
ATOM   1569  CZ  ARG A 101      42.120  62.070  36.590  1.00  0.00           C
ATOM   1570  NH1 ARG A 101      42.960  63.010  37.040  1.00  0.00           N
ATOM   1571 HH11 ARG A 101      43.540  62.840  37.840  1.00  0.00           H
ATOM   1572 HH12 ARG A 101      42.860  63.930  36.650  1.00  0.00           H
ATOM   1573  NH2 ARG A 101      41.320  62.300  35.520  1.00  0.00           N
ATOM   1574 HH21 ARG A 101      41.420  63.200  35.080  1.00  0.00           H
ATOM   1575 HH22 ARG A 101      40.770  61.560  35.100  1.00  0.00           H
ATOM   1576  C   ARG A 101      40.920  57.560  42.350  1.00  0.00           C
ATOM   1577  O   ARG A 101      41.850  57.490  43.160  1.00  0.00           O
ATOM   1578  N   LEU A 102      39.600  57.690  42.750  1.00  0.00           N
ATOM   1579  HN  LEU A 102      38.810  57.770  42.140  1.00  0.00           H
ATOM   1580  CA  LEU A 102      39.280  57.750  44.150  1.00  0.00           C
ATOM   1581  HA  LEU A 102      39.760  58.640  44.530  1.00  0.00           H
ATOM   1582  CB  LEU A 102      37.800  57.970  44.300  1.00  0.00           C
ATOM   1583  HB1 LEU A 102      37.220  57.280  43.640  1.00  0.00           H
ATOM   1584  HB2 LEU A 102      37.660  59.030  44.040  1.00  0.00           H
ATOM   1585  CG  LEU A 102      37.230  57.870  45.760  1.00  0.00           C
ATOM   1586  HG  LEU A 102      37.570  56.930  46.240  1.00  0.00           H
ATOM   1587  CD1 LEU A 102      37.780  58.980  46.750  1.00  0.00           C
ATOM   1588 HD11 LEU A 102      37.180  59.010  47.680  1.00  0.00           H
ATOM   1589 HD12 LEU A 102      37.560  59.930  46.210  1.00  0.00           H
ATOM   1590 HD13 LEU A 102      38.860  58.860  47.000  1.00  0.00           H
ATOM   1591  CD2 LEU A 102      35.670  57.860  45.790  1.00  0.00           C
ATOM   1592 HD21 LEU A 102      35.310  56.990  45.210  1.00  0.00           H
ATOM   1593 HD22 LEU A 102      35.200  58.820  45.520  1.00  0.00           H
ATOM   1594 HD23 LEU A 102      35.410  57.680  46.860  1.00  0.00           H
ATOM   1595  C   LEU A 102      39.740  56.500  44.830  1.00  0.00           C
ATOM   1596  O   LEU A 102      40.540  56.530  45.800  1.00  0.00           O
ATOM   1597  N   MET A 103      39.390  55.330  44.160  1.00  0.00           N
ATOM   1598  HN  MET A 103      38.780  55.320  43.370  1.00  0.00           H
ATOM   1599  CA  MET A 103      39.790  54.010  44.740  1.00  0.00           C
ATOM   1600  HA  MET A 103      39.310  53.960  45.700  1.00  0.00           H
ATOM   1601  CB  MET A 103      39.210  52.910  43.900  1.00  0.00           C
ATOM   1602  HB1 MET A 103      39.940  52.750  43.080  1.00  0.00           H
ATOM   1603  HB2 MET A 103      38.150  53.110  43.620  1.00  0.00           H
ATOM   1604  CG  MET A 103      38.920  51.550  44.600  1.00  0.00           C
ATOM   1605  HG1 MET A 103      38.030  50.980  44.250  1.00  0.00           H
ATOM   1606  HG2 MET A 103      38.590  51.830  45.630  1.00  0.00           H
ATOM   1607  SD  MET A 103      40.390  50.480  44.780  1.00  0.00           S
ATOM   1608  CE  MET A 103      40.250  49.690  43.180  1.00  0.00           C
ATOM   1609  HE1 MET A 103      41.080  48.960  43.080  1.00  0.00           H
ATOM   1610  HE2 MET A 103      40.330  50.530  42.450  1.00  0.00           H
ATOM   1611  HE3 MET A 103      39.270  49.210  42.940  1.00  0.00           H
ATOM   1612  C   MET A 103      41.290  53.850  45.050  1.00  0.00           C
ATOM   1613  O   MET A 103      41.620  53.650  46.190  1.00  0.00           O
ATOM   1614  N   LEU A 104      42.200  54.070  44.120  1.00  0.00           N
ATOM   1615  HN  LEU A 104      41.930  54.420  43.230  1.00  0.00           H
ATOM   1616  CA  LEU A 104      43.640  53.860  44.270  1.00  0.00           C
ATOM   1617  HA  LEU A 104      43.830  52.950  44.830  1.00  0.00           H
ATOM   1618  CB  LEU A 104      44.260  53.690  42.830  1.00  0.00           C
ATOM   1619  HB1 LEU A 104      45.350  53.490  42.910  1.00  0.00           H
ATOM   1620  HB2 LEU A 104      44.110  54.690  42.390  1.00  0.00           H
ATOM   1621  CG  LEU A 104      43.450  52.640  41.910  1.00  0.00           C
ATOM   1622  HG  LEU A 104      42.380  52.930  41.940  1.00  0.00           H
ATOM   1623  CD1 LEU A 104      43.930  52.830  40.440  1.00  0.00           C
ATOM   1624 HD11 LEU A 104      44.980  52.530  40.290  1.00  0.00           H
ATOM   1625 HD12 LEU A 104      43.820  53.890  40.140  1.00  0.00           H
ATOM   1626 HD13 LEU A 104      43.270  52.220  39.780  1.00  0.00           H
ATOM   1627  CD2 LEU A 104      43.570  51.250  42.520  1.00  0.00           C
ATOM   1628 HD21 LEU A 104      43.190  50.480  41.810  1.00  0.00           H
ATOM   1629 HD22 LEU A 104      42.950  51.210  43.430  1.00  0.00           H
ATOM   1630 HD23 LEU A 104      44.650  51.030  42.730  1.00  0.00           H
ATOM   1631  C   LEU A 104      44.240  54.970  45.080  1.00  0.00           C
ATOM   1632  O   LEU A 104      45.240  54.780  45.770  1.00  0.00           O
ATOM   1633  N   PHE A 105      43.680  56.150  45.060  1.00  0.00           N
ATOM   1634  HN  PHE A 105      42.900  56.340  44.470  1.00  0.00           H
ATOM   1635  CA  PHE A 105      44.180  57.150  45.990  1.00  0.00           C
ATOM   1636  HA  PHE A 105      45.260  57.180  45.880  1.00  0.00           H
ATOM   1637  CB  PHE A 105      43.520  58.450  45.620  1.00  0.00           C
ATOM   1638  HB1 PHE A 105      42.440  58.210  45.510  1.00  0.00           H
ATOM   1639  HB2 PHE A 105      43.940  58.620  44.610  1.00  0.00           H
ATOM   1640  CG  PHE A 105      43.650  59.590  46.640  1.00  0.00           C
ATOM   1641  CD1 PHE A 105      44.590  60.630  46.420  1.00  0.00           C
ATOM   1642  HD1 PHE A 105      45.280  60.550  45.590  1.00  0.00           H
ATOM   1643  CE1 PHE A 105      44.730  61.700  47.310  1.00  0.00           C
ATOM   1644  HE1 PHE A 105      45.450  62.500  47.210  1.00  0.00           H
ATOM   1645  CZ  PHE A 105      43.840  61.860  48.350  1.00  0.00           C
ATOM   1646  HZ  PHE A 105      43.960  62.670  49.060  1.00  0.00           H
ATOM   1647  CD2 PHE A 105      42.690  59.790  47.740  1.00  0.00           C
ATOM   1648  HD2 PHE A 105      41.950  59.020  47.940  1.00  0.00           H
ATOM   1649  CE2 PHE A 105      42.810  60.900  48.570  1.00  0.00           C
ATOM   1650  HE2 PHE A 105      42.160  61.130  49.390  1.00  0.00           H
ATOM   1651  C   PHE A 105      43.890  56.800  47.440  1.00  0.00           C
ATOM   1652  O   PHE A 105      44.850  56.760  48.230  1.00  0.00           O
ATOM   1653  N   MET A 106      42.670  56.430  47.830  1.00  0.00           N
ATOM   1654  HN  MET A 106      41.940  56.240  47.190  1.00  0.00           H
ATOM   1655  CA  MET A 106      42.380  55.940  49.160  1.00  0.00           C
ATOM   1656  HA  MET A 106      42.730  56.700  49.840  1.00  0.00           H
ATOM   1657  CB  MET A 106      40.870  55.780  49.340  1.00  0.00           C
ATOM   1658  HB1 MET A 106      40.560  55.260  50.270  1.00  0.00           H
ATOM   1659  HB2 MET A 106      40.550  55.070  48.550  1.00  0.00           H
ATOM   1660  CG  MET A 106      40.090  57.050  49.220  1.00  0.00           C
ATOM   1661  HG1 MET A 106      39.020  56.760  49.330  1.00  0.00           H
ATOM   1662  HG2 MET A 106      40.170  57.550  48.220  1.00  0.00           H
ATOM   1663  SD  MET A 106      40.420  58.350  50.540  1.00  0.00           S
ATOM   1664  CE  MET A 106      39.610  57.460  51.930  1.00  0.00           C
ATOM   1665  HE1 MET A 106      39.970  57.960  52.850  1.00  0.00           H
ATOM   1666  HE2 MET A 106      39.890  56.390  51.970  1.00  0.00           H
ATOM   1667  HE3 MET A 106      38.530  57.670  51.780  1.00  0.00           H
ATOM   1668  C   MET A 106      43.030  54.720  49.610  1.00  0.00           C
ATOM   1669  O   MET A 106      43.400  54.650  50.800  1.00  0.00           O
ATOM   1670  N   LEU A 107      43.300  53.730  48.690  1.00  0.00           N
ATOM   1671  HN  LEU A 107      42.880  53.860  47.790  1.00  0.00           H
ATOM   1672  CA  LEU A 107      44.060  52.560  48.930  1.00  0.00           C
ATOM   1673  HA  LEU A 107      43.690  52.080  49.820  1.00  0.00           H
ATOM   1674  CB  LEU A 107      44.010  51.680  47.740  1.00  0.00           C
ATOM   1675  HB1 LEU A 107      44.520  52.210  46.910  1.00  0.00           H
ATOM   1676  HB2 LEU A 107      42.980  51.520  47.360  1.00  0.00           H
ATOM   1677  CG  LEU A 107      44.570  50.260  47.880  1.00  0.00           C
ATOM   1678  HG  LEU A 107      45.590  50.410  48.280  1.00  0.00           H
ATOM   1679  CD1 LEU A 107      43.690  49.330  48.780  1.00  0.00           C
ATOM   1680 HD11 LEU A 107      42.880  48.890  48.160  1.00  0.00           H
ATOM   1681 HD12 LEU A 107      43.160  49.850  49.620  1.00  0.00           H
ATOM   1682 HD13 LEU A 107      44.360  48.590  49.260  1.00  0.00           H
ATOM   1683  CD2 LEU A 107      44.810  49.660  46.510  1.00  0.00           C
ATOM   1684 HD21 LEU A 107      45.530  50.300  45.960  1.00  0.00           H
ATOM   1685 HD22 LEU A 107      43.940  49.470  45.850  1.00  0.00           H
ATOM   1686 HD23 LEU A 107      45.320  48.690  46.620  1.00  0.00           H
ATOM   1687  C   LEU A 107      45.490  52.840  49.390  1.00  0.00           C
ATOM   1688  O   LEU A 107      45.930  52.260  50.380  1.00  0.00           O
ATOM   1689  N   ALA A 108      46.190  53.720  48.670  1.00  0.00           N
ATOM   1690  HN  ALA A 108      45.790  54.210  47.910  1.00  0.00           H
ATOM   1691  CA  ALA A 108      47.530  54.040  49.060  1.00  0.00           C
ATOM   1692  HA  ALA A 108      48.090  53.170  49.390  1.00  0.00           H
ATOM   1693  CB  ALA A 108      48.330  54.650  47.910  1.00  0.00           C
ATOM   1694  HB1 ALA A 108      48.360  53.900  47.080  1.00  0.00           H
ATOM   1695  HB2 ALA A 108      49.360  54.740  48.270  1.00  0.00           H
ATOM   1696  HB3 ALA A 108      47.900  55.610  47.530  1.00  0.00           H
ATOM   1697  C   ALA A 108      47.520  55.030  50.170  1.00  0.00           C
ATOM   1698  O   ALA A 108      48.320  54.870  51.070  1.00  0.00           O
ATOM   1699  N   MET A 109      46.620  56.040  50.140  1.00  0.00           N
ATOM   1700  HN  MET A 109      46.000  56.150  49.380  1.00  0.00           H
ATOM   1701  CA  MET A 109      46.590  57.030  51.270  1.00  0.00           C
ATOM   1702  HA  MET A 109      47.490  57.640  51.270  1.00  0.00           H
ATOM   1703  CB  MET A 109      45.320  57.900  51.110  1.00  0.00           C
ATOM   1704  HB1 MET A 109      44.440  57.230  51.220  1.00  0.00           H
ATOM   1705  HB2 MET A 109      45.270  58.320  50.080  1.00  0.00           H
ATOM   1706  CG  MET A 109      45.220  58.890  52.260  1.00  0.00           C
ATOM   1707  HG1 MET A 109      46.240  59.310  52.390  1.00  0.00           H
ATOM   1708  HG2 MET A 109      44.980  58.350  53.190  1.00  0.00           H
ATOM   1709  SD  MET A 109      44.090  60.310  52.040  1.00  0.00           S
ATOM   1710  CE  MET A 109      43.520  60.340  53.770  1.00  0.00           C
ATOM   1711  HE1 MET A 109      44.220  60.980  54.360  1.00  0.00           H
ATOM   1712  HE2 MET A 109      43.500  59.350  54.270  1.00  0.00           H
ATOM   1713  HE3 MET A 109      42.530  60.810  53.950  1.00  0.00           H
ATOM   1714  C   MET A 109      46.600  56.440  52.670  1.00  0.00           C
ATOM   1715  O   MET A 109      47.320  56.920  53.530  1.00  0.00           O
ATOM   1716  N   ASN A 110      45.800  55.420  52.910  1.00  0.00           N
ATOM   1717  HN  ASN A 110      45.290  55.060  52.130  1.00  0.00           H
ATOM   1718  CA  ASN A 110      45.630  55.050  54.290  1.00  0.00           C
ATOM   1719  HA  ASN A 110      45.830  55.870  54.970  1.00  0.00           H
ATOM   1720  CB  ASN A 110      44.160  54.480  54.350  1.00  0.00           C
ATOM   1721  HB1 ASN A 110      43.940  54.140  55.370  1.00  0.00           H
ATOM   1722  HB2 ASN A 110      44.010  53.710  53.570  1.00  0.00           H
ATOM   1723  CG  ASN A 110      43.240  55.680  54.230  1.00  0.00           C
ATOM   1724  OD1 ASN A 110      43.310  56.590  55.050  1.00  0.00           O
ATOM   1725  ND2 ASN A 110      42.420  55.720  53.180  1.00  0.00           N
ATOM   1726 HD21 ASN A 110      42.670  55.160  52.390  1.00  0.00           H
ATOM   1727 HD22 ASN A 110      41.820  56.510  53.070  1.00  0.00           H
ATOM   1728  C   ASN A 110      46.580  53.920  54.700  1.00  0.00           C
ATOM   1729  O   ASN A 110      46.840  53.670  55.880  1.00  0.00           O
ATOM   1730  N   ARG A 111      47.280  53.210  53.750  1.00  0.00           N
ATOM   1731  HN  ARG A 111      47.160  53.320  52.760  1.00  0.00           H
ATOM   1732  CA  ARG A 111      48.500  52.470  54.090  1.00  0.00           C
ATOM   1733  HA  ARG A 111      48.200  51.710  54.790  1.00  0.00           H
ATOM   1734  CB  ARG A 111      49.090  51.930  52.750  1.00  0.00           C
ATOM   1735  HB1 ARG A 111      49.230  52.770  52.020  1.00  0.00           H
ATOM   1736  HB2 ARG A 111      48.260  51.270  52.400  1.00  0.00           H
ATOM   1737  CG  ARG A 111      50.470  51.190  52.840  1.00  0.00           C
ATOM   1738  HG1 ARG A 111      50.440  50.600  53.770  1.00  0.00           H
ATOM   1739  HG2 ARG A 111      51.230  52.000  52.910  1.00  0.00           H
ATOM   1740  CD  ARG A 111      50.740  50.230  51.710  1.00  0.00           C
ATOM   1741  HD1 ARG A 111      49.760  49.700  51.710  1.00  0.00           H
ATOM   1742  HD2 ARG A 111      51.650  49.670  52.000  1.00  0.00           H
ATOM   1743  NE  ARG A 111      51.040  51.170  50.570  1.00  0.00           N
ATOM   1744  HE  ARG A 111      51.820  51.790  50.570  1.00  0.00           H
ATOM   1745  CZ  ARG A 111      50.330  51.050  49.450  1.00  0.00           C
ATOM   1746  NH1 ARG A 111      49.400  50.140  49.200  1.00  0.00           N
ATOM   1747 HH11 ARG A 111      49.180  49.380  49.800  1.00  0.00           H
ATOM   1748 HH12 ARG A 111      48.880  50.300  48.360  1.00  0.00           H
ATOM   1749  NH2 ARG A 111      50.640  51.870  48.450  1.00  0.00           N
ATOM   1750 HH21 ARG A 111      51.350  52.550  48.650  1.00  0.00           H
ATOM   1751 HH22 ARG A 111      50.310  51.530  47.570  1.00  0.00           H
ATOM   1752  C   ARG A 111      49.570  53.340  54.700  1.00  0.00           C
ATOM   1753  O   ARG A 111      50.180  53.120  55.740  1.00  0.00           O
ATOM   1754  N   GLN A 112      49.660  54.570  54.120  1.00  0.00           N
ATOM   1755  HN  GLN A 112      49.170  54.640  53.260  1.00  0.00           H
ATOM   1756  CA  GLN A 112      50.490  55.690  54.680  1.00  0.00           C
ATOM   1757  HA  GLN A 112      51.490  55.320  54.840  1.00  0.00           H
ATOM   1758  CB  GLN A 112      50.720  56.870  53.660  1.00  0.00           C
ATOM   1759  HB1 GLN A 112      50.070  57.760  53.810  1.00  0.00           H
ATOM   1760  HB2 GLN A 112      50.370  56.550  52.660  1.00  0.00           H
ATOM   1761  CG  GLN A 112      52.170  57.470  53.750  1.00  0.00           C
ATOM   1762  HG1 GLN A 112      52.810  56.640  53.390  1.00  0.00           H
ATOM   1763  HG2 GLN A 112      52.330  57.590  54.850  1.00  0.00           H
ATOM   1764  CD  GLN A 112      52.310  58.770  52.900  1.00  0.00           C
ATOM   1765  OE1 GLN A 112      52.450  58.710  51.690  1.00  0.00           O
ATOM   1766  NE2 GLN A 112      52.180  59.930  53.590  1.00  0.00           N
ATOM   1767 HE21 GLN A 112      52.180  60.780  53.060  1.00  0.00           H
ATOM   1768 HE22 GLN A 112      52.060  59.950  54.590  1.00  0.00           H
ATOM   1769  C   GLN A 112      49.980  56.240  56.000  1.00  0.00           C
ATOM   1770  O   GLN A 112      50.730  56.400  56.970  1.00  0.00           O
ATOM   1771  N   GLY A 113      48.640  56.570  56.050  1.00  0.00           N
ATOM   1772  HN  GLY A 113      48.060  56.390  55.260  1.00  0.00           H
ATOM   1773  CA  GLY A 113      48.080  57.230  57.290  1.00  0.00           C
ATOM   1774  HA1 GLY A 113      47.020  57.260  57.080  1.00  0.00           H
ATOM   1775  HA2 GLY A 113      48.560  58.190  57.410  1.00  0.00           H
ATOM   1776  C   GLY A 113      48.260  56.340  58.570  1.00  0.00           C
ATOM   1777  O   GLY A 113      48.580  56.770  59.660  1.00  0.00           O
ATOM   1778  N   SER A 114      48.030  55.020  58.310  1.00  0.00           N
ATOM   1779  HN  SER A 114      47.810  54.620  57.420  1.00  0.00           H
ATOM   1780  CA  SER A 114      47.950  54.030  59.400  1.00  0.00           C
ATOM   1781  HA  SER A 114      47.160  54.380  60.060  1.00  0.00           H
ATOM   1782  CB  SER A 114      47.540  52.630  58.780  1.00  0.00           C
ATOM   1783  HB1 SER A 114      48.110  52.420  57.850  1.00  0.00           H
ATOM   1784  HB2 SER A 114      46.470  52.730  58.510  1.00  0.00           H
ATOM   1785  OG  SER A 114      47.710  51.610  59.750  1.00  0.00           O
ATOM   1786  HG1 SER A 114      46.860  51.500  60.180  1.00  0.00           H
ATOM   1787  C   SER A 114      49.260  53.970  60.110  1.00  0.00           C
ATOM   1788  O   SER A 114      49.380  54.100  61.350  1.00  0.00           O
ATOM   1789  N   ILE A 115      50.380  53.890  59.280  1.00  0.00           N
ATOM   1790  HN  ILE A 115      50.290  53.860  58.280  1.00  0.00           H
ATOM   1791  CA  ILE A 115      51.710  53.920  59.780  1.00  0.00           C
ATOM   1792  HA  ILE A 115      51.710  53.180  60.570  1.00  0.00           H
ATOM   1793  CB  ILE A 115      52.670  53.330  58.780  1.00  0.00           C
ATOM   1794  HB  ILE A 115      52.110  52.610  58.140  1.00  0.00           H
ATOM   1795  CG2 ILE A 115      53.110  54.460  57.790  1.00  0.00           C
ATOM   1796 HG21 ILE A 115      53.930  54.050  57.160  1.00  0.00           H
ATOM   1797 HG22 ILE A 115      53.600  55.320  58.310  1.00  0.00           H
ATOM   1798 HG23 ILE A 115      52.290  54.740  57.090  1.00  0.00           H
ATOM   1799  CG1 ILE A 115      53.850  52.560  59.330  1.00  0.00           C
ATOM   1800 HG11 ILE A 115      54.170  52.950  60.320  1.00  0.00           H
ATOM   1801 HG12 ILE A 115      54.700  52.680  58.630  1.00  0.00           H
ATOM   1802  CD  ILE A 115      53.470  51.100  59.430  1.00  0.00           C
ATOM   1803  HD1 ILE A 115      54.330  50.510  59.800  1.00  0.00           H
ATOM   1804  HD2 ILE A 115      53.180  50.620  58.470  1.00  0.00           H
ATOM   1805  HD3 ILE A 115      52.730  51.080  60.260  1.00  0.00           H
ATOM   1806  C   ILE A 115      52.070  55.240  60.440  1.00  0.00           C
ATOM   1807  O   ILE A 115      52.660  55.200  61.540  1.00  0.00           O
ATOM   1808  N   ILE A 116      51.650  56.440  59.860  1.00  0.00           N
ATOM   1809  HN  ILE A 116      51.310  56.480  58.920  1.00  0.00           H
ATOM   1810  CA  ILE A 116      51.890  57.720  60.460  1.00  0.00           C
ATOM   1811  HA  ILE A 116      52.960  57.710  60.600  1.00  0.00           H
ATOM   1812  CB  ILE A 116      51.680  58.940  59.510  1.00  0.00           C
ATOM   1813  HB  ILE A 116      50.630  59.020  59.180  1.00  0.00           H
ATOM   1814  CG2 ILE A 116      52.110  60.210  60.320  1.00  0.00           C
ATOM   1815 HG21 ILE A 116      51.300  60.530  61.000  1.00  0.00           H
ATOM   1816 HG22 ILE A 116      52.290  61.100  59.660  1.00  0.00           H
ATOM   1817 HG23 ILE A 116      53.040  60.050  60.900  1.00  0.00           H
ATOM   1818  CG1 ILE A 116      52.510  58.730  58.270  1.00  0.00           C
ATOM   1819 HG11 ILE A 116      52.490  57.680  57.910  1.00  0.00           H
ATOM   1820 HG12 ILE A 116      53.570  59.050  58.360  1.00  0.00           H
ATOM   1821  CD  ILE A 116      51.850  59.490  57.100  1.00  0.00           C
ATOM   1822  HD1 ILE A 116      51.740  60.580  57.250  1.00  0.00           H
ATOM   1823  HD2 ILE A 116      50.830  59.060  56.970  1.00  0.00           H
ATOM   1824  HD3 ILE A 116      52.440  59.390  56.170  1.00  0.00           H
ATOM   1825  C   ILE A 116      51.310  57.980  61.950  1.00  0.00           C
ATOM   1826  O   ILE A 116      52.000  58.560  62.730  1.00  0.00           O
ATOM   1827  N   PHE A 117      50.030  57.550  62.160  1.00  0.00           N
ATOM   1828  HN  PHE A 117      49.470  57.240  61.400  1.00  0.00           H
ATOM   1829  CA  PHE A 117      49.390  57.640  63.460  1.00  0.00           C
ATOM   1830  HA  PHE A 117      49.620  58.610  63.870  1.00  0.00           H
ATOM   1831  CB  PHE A 117      47.830  57.490  63.430  1.00  0.00           C
ATOM   1832  HB1 PHE A 117      47.450  57.480  64.480  1.00  0.00           H
ATOM   1833  HB2 PHE A 117      47.760  56.520  62.890  1.00  0.00           H
ATOM   1834  CG  PHE A 117      47.200  58.680  62.790  1.00  0.00           C
ATOM   1835  CD1 PHE A 117      47.140  59.860  63.500  1.00  0.00           C
ATOM   1836  HD1 PHE A 117      47.590  59.840  64.490  1.00  0.00           H
ATOM   1837  CE1 PHE A 117      46.620  61.060  62.930  1.00  0.00           C
ATOM   1838  HE1 PHE A 117      46.850  62.020  63.380  1.00  0.00           H
ATOM   1839  CZ  PHE A 117      46.070  61.000  61.650  1.00  0.00           C
ATOM   1840  HZ  PHE A 117      45.680  61.830  61.080  1.00  0.00           H
ATOM   1841  CD2 PHE A 117      46.580  58.610  61.520  1.00  0.00           C
ATOM   1842  HD2 PHE A 117      46.570  57.650  61.040  1.00  0.00           H
ATOM   1843  CE2 PHE A 117      46.000  59.750  61.000  1.00  0.00           C
ATOM   1844  HE2 PHE A 117      45.600  59.740  60.000  1.00  0.00           H
ATOM   1845  C   PHE A 117      50.030  56.620  64.410  1.00  0.00           C
ATOM   1846  O   PHE A 117      50.180  56.880  65.590  1.00  0.00           O
ATOM   1847  N   LEU A 118      50.430  55.440  63.890  1.00  0.00           N
ATOM   1848  HN  LEU A 118      50.150  55.270  62.950  1.00  0.00           H
ATOM   1849  CA  LEU A 118      51.090  54.320  64.720  1.00  0.00           C
ATOM   1850  HA  LEU A 118      50.520  54.150  65.610  1.00  0.00           H
ATOM   1851  CB  LEU A 118      51.220  52.960  63.920  1.00  0.00           C
ATOM   1852  HB1 LEU A 118      51.700  53.020  62.930  1.00  0.00           H
ATOM   1853  HB2 LEU A 118      50.210  52.590  63.680  1.00  0.00           H
ATOM   1854  CG  LEU A 118      51.960  51.850  64.710  1.00  0.00           C
ATOM   1855  HG  LEU A 118      53.030  52.120  64.860  1.00  0.00           H
ATOM   1856  CD1 LEU A 118      51.270  51.550  66.040  1.00  0.00           C
ATOM   1857 HD11 LEU A 118      51.760  50.640  66.440  1.00  0.00           H
ATOM   1858 HD12 LEU A 118      50.190  51.310  65.870  1.00  0.00           H
ATOM   1859 HD13 LEU A 118      51.210  52.370  66.790  1.00  0.00           H
ATOM   1860  CD2 LEU A 118      52.250  50.590  63.870  1.00  0.00           C
ATOM   1861 HD21 LEU A 118      52.780  50.840  62.930  1.00  0.00           H
ATOM   1862 HD22 LEU A 118      51.300  50.110  63.560  1.00  0.00           H
ATOM   1863 HD23 LEU A 118      52.890  49.920  64.480  1.00  0.00           H
ATOM   1864  C   LEU A 118      52.420  54.750  65.280  1.00  0.00           C
ATOM   1865  O   LEU A 118      52.650  54.660  66.470  1.00  0.00           O
ATOM   1866  N   THR A 119      53.210  55.370  64.470  1.00  0.00           N
ATOM   1867  HN  THR A 119      52.850  55.540  63.550  1.00  0.00           H
ATOM   1868  CA  THR A 119      54.450  55.980  64.790  1.00  0.00           C
ATOM   1869  HA  THR A 119      55.160  55.200  65.010  1.00  0.00           H
ATOM   1870  CB  THR A 119      55.110  56.670  63.590  1.00  0.00           C
ATOM   1871  HB  THR A 119      54.510  57.550  63.270  1.00  0.00           H
ATOM   1872  OG1 THR A 119      55.300  55.780  62.530  1.00  0.00           O
ATOM   1873  HG1 THR A 119      54.420  55.510  62.260  1.00  0.00           H
ATOM   1874  CG2 THR A 119      56.480  57.210  63.880  1.00  0.00           C
ATOM   1875 HG21 THR A 119      56.520  57.800  64.830  1.00  0.00           H
ATOM   1876 HG22 THR A 119      56.680  58.010  63.130  1.00  0.00           H
ATOM   1877 HG23 THR A 119      57.220  56.390  63.990  1.00  0.00           H
ATOM   1878  C   THR A 119      54.380  56.960  65.920  1.00  0.00           C
ATOM   1879  O   THR A 119      55.170  56.910  66.880  1.00  0.00           O
ATOM   1880  N   VAL A 120      53.350  57.810  65.960  1.00  0.00           N
ATOM   1881  HN  VAL A 120      52.750  57.930  65.160  1.00  0.00           H
ATOM   1882  CA  VAL A 120      53.020  58.740  67.060  1.00  0.00           C
ATOM   1883  HA  VAL A 120      53.970  59.160  67.330  1.00  0.00           H
ATOM   1884  CB  VAL A 120      51.990  59.760  66.630  1.00  0.00           C
ATOM   1885  HB  VAL A 120      51.190  59.280  66.030  1.00  0.00           H
ATOM   1886  CG1 VAL A 120      51.380  60.630  67.750  1.00  0.00           C
ATOM   1887 HG11 VAL A 120      50.620  61.260  67.250  1.00  0.00           H
ATOM   1888 HG12 VAL A 120      52.150  61.180  68.340  1.00  0.00           H
ATOM   1889 HG13 VAL A 120      50.810  60.020  68.470  1.00  0.00           H
ATOM   1890  CG2 VAL A 120      52.640  60.730  65.640  1.00  0.00           C
ATOM   1891 HG21 VAL A 120      51.800  61.400  65.340  1.00  0.00           H
ATOM   1892 HG22 VAL A 120      53.120  60.300  64.730  1.00  0.00           H
ATOM   1893 HG23 VAL A 120      53.440  61.230  66.230  1.00  0.00           H
ATOM   1894  C   VAL A 120      52.480  58.130  68.290  1.00  0.00           C
ATOM   1895  O   VAL A 120      53.000  58.330  69.390  1.00  0.00           O
ATOM   1896  N   VAL A 121      51.540  57.100  68.110  1.00  0.00           N
ATOM   1897  HN  VAL A 121      51.100  56.990  67.220  1.00  0.00           H
ATOM   1898  CA  VAL A 121      51.120  56.300  69.220  1.00  0.00           C
ATOM   1899  HA  VAL A 121      50.790  56.950  70.020  1.00  0.00           H
ATOM   1900  CB  VAL A 121      49.970  55.450  68.840  1.00  0.00           C
ATOM   1901  HB  VAL A 121      50.270  54.930  67.900  1.00  0.00           H
ATOM   1902  CG1 VAL A 121      49.470  54.380  69.860  1.00  0.00           C
ATOM   1903 HG11 VAL A 121      48.550  53.970  69.380  1.00  0.00           H
ATOM   1904 HG12 VAL A 121      49.110  54.900  70.760  1.00  0.00           H
ATOM   1905 HG13 VAL A 121      50.210  53.610  70.150  1.00  0.00           H
ATOM   1906  CG2 VAL A 121      48.730  56.350  68.480  1.00  0.00           C
ATOM   1907 HG21 VAL A 121      47.960  55.800  67.930  1.00  0.00           H
ATOM   1908 HG22 VAL A 121      49.020  57.260  67.910  1.00  0.00           H
ATOM   1909 HG23 VAL A 121      48.140  56.740  69.340  1.00  0.00           H
ATOM   1910  C   VAL A 121      52.170  55.470  69.910  1.00  0.00           C
ATOM   1911  O   VAL A 121      52.180  55.310  71.140  1.00  0.00           O
ATOM   1912  N   ALA A 122      53.090  54.920  69.140  1.00  0.00           N
ATOM   1913  HN  ALA A 122      52.890  55.100  68.190  1.00  0.00           H
ATOM   1914  CA  ALA A 122      54.350  54.320  69.550  1.00  0.00           C
ATOM   1915  HA  ALA A 122      53.940  53.500  70.130  1.00  0.00           H
ATOM   1916  CB  ALA A 122      55.110  53.690  68.420  1.00  0.00           C
ATOM   1917  HB1 ALA A 122      54.470  52.980  67.860  1.00  0.00           H
ATOM   1918  HB2 ALA A 122      55.900  53.070  68.900  1.00  0.00           H
ATOM   1919  HB3 ALA A 122      55.500  54.490  67.750  1.00  0.00           H
ATOM   1920  C   ALA A 122      55.220  55.180  70.350  1.00  0.00           C
ATOM   1921  O   ALA A 122      55.650  54.830  71.440  1.00  0.00           O
ATOM   1922  N   VAL A 123      55.380  56.400  69.960  1.00  0.00           N
ATOM   1923  HN  VAL A 123      54.930  56.700  69.130  1.00  0.00           H
ATOM   1924  CA  VAL A 123      56.040  57.430  70.770  1.00  0.00           C
ATOM   1925  HA  VAL A 123      56.970  57.010  71.100  1.00  0.00           H
ATOM   1926  CB  VAL A 123      56.490  58.490  69.820  1.00  0.00           C
ATOM   1927  HB  VAL A 123      55.600  58.810  69.230  1.00  0.00           H
ATOM   1928  CG1 VAL A 123      56.990  59.800  70.450  1.00  0.00           C
ATOM   1929 HG11 VAL A 123      57.470  60.410  69.660  1.00  0.00           H
ATOM   1930 HG12 VAL A 123      57.810  59.590  71.190  1.00  0.00           H
ATOM   1931 HG13 VAL A 123      56.170  60.400  70.880  1.00  0.00           H
ATOM   1932  CG2 VAL A 123      57.630  57.870  68.910  1.00  0.00           C
ATOM   1933 HG21 VAL A 123      58.620  57.950  69.410  1.00  0.00           H
ATOM   1934 HG22 VAL A 123      57.740  58.400  67.950  1.00  0.00           H
ATOM   1935 HG23 VAL A 123      57.490  56.820  68.610  1.00  0.00           H
ATOM   1936  C   VAL A 123      55.310  57.960  72.070  1.00  0.00           C
ATOM   1937  O   VAL A 123      56.000  58.150  73.060  1.00  0.00           O
ATOM   1938  N   ASP A 124      53.980  58.140  72.020  1.00  0.00           N
ATOM   1939  HN  ASP A 124      53.410  57.930  71.230  1.00  0.00           H
ATOM   1940  CA  ASP A 124      53.210  58.510  73.200  1.00  0.00           C
ATOM   1941  HA  ASP A 124      53.700  59.330  73.700  1.00  0.00           H
ATOM   1942  CB  ASP A 124      51.730  58.860  72.720  1.00  0.00           C
ATOM   1943  HB1 ASP A 124      51.270  58.170  71.990  1.00  0.00           H
ATOM   1944  HB2 ASP A 124      51.710  59.850  72.210  1.00  0.00           H
ATOM   1945  CG  ASP A 124      50.730  58.910  73.900  1.00  0.00           C
ATOM   1946  OD1 ASP A 124      50.280  57.840  74.410  1.00  0.00           O
ATOM   1947  OD2 ASP A 124      50.460  60.060  74.400  1.00  0.00           O
ATOM   1948  C   ASP A 124      53.280  57.390  74.230  1.00  0.00           C
ATOM   1949  O   ASP A 124      53.590  57.650  75.440  1.00  0.00           O
ATOM   1950  N   ARG A 125      53.030  56.100  73.920  1.00  0.00           N
ATOM   1951  HN  ARG A 125      52.840  55.830  72.980  1.00  0.00           H
ATOM   1952  CA  ARG A 125      53.130  54.990  74.860  1.00  0.00           C
ATOM   1953  HA  ARG A 125      52.630  55.320  75.760  1.00  0.00           H
ATOM   1954  CB  ARG A 125      52.450  53.640  74.400  1.00  0.00           C
ATOM   1955  HB1 ARG A 125      52.930  52.730  74.800  1.00  0.00           H
ATOM   1956  HB2 ARG A 125      52.580  53.590  73.290  1.00  0.00           H
ATOM   1957  CG  ARG A 125      50.880  53.470  74.620  1.00  0.00           C
ATOM   1958  HG1 ARG A 125      50.600  53.560  75.700  1.00  0.00           H
ATOM   1959  HG2 ARG A 125      50.700  52.380  74.470  1.00  0.00           H
ATOM   1960  CD  ARG A 125      50.050  54.350  73.660  1.00  0.00           C
ATOM   1961  HD1 ARG A 125      50.100  53.940  72.630  1.00  0.00           H
ATOM   1962  HD2 ARG A 125      50.290  55.430  73.680  1.00  0.00           H
ATOM   1963  NE  ARG A 125      48.620  54.270  74.060  1.00  0.00           N
ATOM   1964  HE  ARG A 125      48.200  53.360  74.000  1.00  0.00           H
ATOM   1965  CZ  ARG A 125      48.090  55.030  75.040  1.00  0.00           C
ATOM   1966  NH1 ARG A 125      48.490  56.200  75.420  1.00  0.00           N
ATOM   1967 HH11 ARG A 125      49.200  56.590  74.830  1.00  0.00           H
ATOM   1968 HH12 ARG A 125      48.090  56.710  76.180  1.00  0.00           H
ATOM   1969  NH2 ARG A 125      47.070  54.490  75.730  1.00  0.00           N
ATOM   1970 HH21 ARG A 125      46.530  53.760  75.300  1.00  0.00           H
ATOM   1971 HH22 ARG A 125      46.650  55.020  76.460  1.00  0.00           H
ATOM   1972  C   ARG A 125      54.500  54.800  75.400  1.00  0.00           C
ATOM   1973  O   ARG A 125      54.700  54.530  76.570  1.00  0.00           O
ATOM   1974  N   TYR A 126      55.530  55.020  74.530  1.00  0.00           N
ATOM   1975  HN  TYR A 126      55.400  55.300  73.580  1.00  0.00           H
ATOM   1976  CA  TYR A 126      56.840  54.710  74.940  1.00  0.00           C
ATOM   1977  HA  TYR A 126      56.760  53.790  75.490  1.00  0.00           H
ATOM   1978  CB  TYR A 126      57.920  54.820  73.730  1.00  0.00           C
ATOM   1979  HB1 TYR A 126      57.480  55.250  72.810  1.00  0.00           H
ATOM   1980  HB2 TYR A 126      58.000  53.760  73.390  1.00  0.00           H
ATOM   1981  CG  TYR A 126      59.330  55.280  73.960  1.00  0.00           C
ATOM   1982  CD1 TYR A 126      60.080  54.760  74.980  1.00  0.00           C
ATOM   1983  HD1 TYR A 126      59.680  54.010  75.650  1.00  0.00           H
ATOM   1984  CE1 TYR A 126      61.370  55.270  75.280  1.00  0.00           C
ATOM   1985  HE1 TYR A 126      61.990  54.790  76.040  1.00  0.00           H
ATOM   1986  CZ  TYR A 126      61.820  56.510  74.670  1.00  0.00           C
ATOM   1987  OH  TYR A 126      62.990  57.210  75.010  1.00  0.00           O
ATOM   1988  HH  TYR A 126      63.140  57.830  74.280  1.00  0.00           H
ATOM   1989  CD2 TYR A 126      59.830  56.480  73.350  1.00  0.00           C
ATOM   1990  HD2 TYR A 126      59.190  56.970  72.640  1.00  0.00           H
ATOM   1991  CE2 TYR A 126      60.970  57.140  73.730  1.00  0.00           C
ATOM   1992  HE2 TYR A 126      61.300  58.050  73.240  1.00  0.00           H
ATOM   1993  C   TYR A 126      57.280  55.710  76.050  1.00  0.00           C
ATOM   1994  O   TYR A 126      57.800  55.260  77.040  1.00  0.00           O
ATOM   1995  N   PHE A 127      57.060  57.030  75.930  1.00  0.00           N
ATOM   1996  HN  PHE A 127      56.580  57.440  75.140  1.00  0.00           H
ATOM   1997  CA  PHE A 127      57.170  57.990  76.990  1.00  0.00           C
ATOM   1998  HA  PHE A 127      58.240  57.990  77.170  1.00  0.00           H
ATOM   1999  CB  PHE A 127      56.780  59.420  76.540  1.00  0.00           C
ATOM   2000  HB1 PHE A 127      56.770  60.190  77.330  1.00  0.00           H
ATOM   2001  HB2 PHE A 127      55.700  59.520  76.330  1.00  0.00           H
ATOM   2002  CG  PHE A 127      57.580  60.020  75.430  1.00  0.00           C
ATOM   2003  CD1 PHE A 127      56.910  60.890  74.550  1.00  0.00           C
ATOM   2004  HD1 PHE A 127      55.870  61.120  74.710  1.00  0.00           H
ATOM   2005  CE1 PHE A 127      57.640  61.410  73.380  1.00  0.00           C
ATOM   2006  HE1 PHE A 127      57.070  62.050  72.730  1.00  0.00           H
ATOM   2007  CZ  PHE A 127      59.020  61.160  73.240  1.00  0.00           C
ATOM   2008  HZ  PHE A 127      59.460  61.580  72.350  1.00  0.00           H
ATOM   2009  CD2 PHE A 127      58.940  59.780  75.220  1.00  0.00           C
ATOM   2010  HD2 PHE A 127      59.560  59.200  75.890  1.00  0.00           H
ATOM   2011  CE2 PHE A 127      59.630  60.390  74.170  1.00  0.00           C
ATOM   2012  HE2 PHE A 127      60.700  60.320  74.070  1.00  0.00           H
ATOM   2013  C   PHE A 127      56.450  57.570  78.300  1.00  0.00           C
ATOM   2014  O   PHE A 127      57.000  57.520  79.380  1.00  0.00           O
ATOM   2015  N   ARG A 128      55.140  57.180  78.140  1.00  0.00           N
ATOM   2016  HN  ARG A 128      54.680  57.320  77.270  1.00  0.00           H
ATOM   2017  CA  ARG A 128      54.390  56.700  79.280  1.00  0.00           C
ATOM   2018  HA  ARG A 128      54.460  57.430  80.070  1.00  0.00           H
ATOM   2019  CB  ARG A 128      52.880  56.500  78.900  1.00  0.00           C
ATOM   2020  HB1 ARG A 128      52.400  55.950  79.750  1.00  0.00           H
ATOM   2021  HB2 ARG A 128      52.930  55.690  78.140  1.00  0.00           H
ATOM   2022  CG  ARG A 128      52.040  57.650  78.400  1.00  0.00           C
ATOM   2023  HG1 ARG A 128      52.570  58.000  77.480  1.00  0.00           H
ATOM   2024  HG2 ARG A 128      52.130  58.620  78.930  1.00  0.00           H
ATOM   2025  CD  ARG A 128      50.620  57.180  78.150  1.00  0.00           C
ATOM   2026  HD1 ARG A 128      49.970  57.150  79.040  1.00  0.00           H
ATOM   2027  HD2 ARG A 128      50.540  56.230  77.580  1.00  0.00           H
ATOM   2028  NE  ARG A 128      49.990  58.250  77.240  1.00  0.00           N
ATOM   2029  HE  ARG A 128      50.210  58.320  76.260  1.00  0.00           H
ATOM   2030  CZ  ARG A 128      49.340  59.310  77.630  1.00  0.00           C
ATOM   2031  NH1 ARG A 128      49.050  59.680  78.810  1.00  0.00           N
ATOM   2032 HH11 ARG A 128      49.490  59.320  79.640  1.00  0.00           H
ATOM   2033 HH12 ARG A 128      48.350  60.390  78.900  1.00  0.00           H
ATOM   2034  NH2 ARG A 128      48.940  60.170  76.740  1.00  0.00           N
ATOM   2035 HH21 ARG A 128      49.360  60.090  75.840  1.00  0.00           H
ATOM   2036 HH22 ARG A 128      48.300  60.900  77.000  1.00  0.00           H
ATOM   2037  C   ARG A 128      54.900  55.470  79.970  1.00  0.00           C
ATOM   2038  O   ARG A 128      54.850  55.360  81.180  1.00  0.00           O
ATOM   2039  N   VAL A 129      55.330  54.400  79.220  1.00  0.00           N
ATOM   2040  HN  VAL A 129      55.160  54.410  78.240  1.00  0.00           H
ATOM   2041  CA  VAL A 129      56.110  53.250  79.720  1.00  0.00           C
ATOM   2042  HA  VAL A 129      55.590  53.010  80.640  1.00  0.00           H
ATOM   2043  CB  VAL A 129      56.090  52.150  78.740  1.00  0.00           C
ATOM   2044  HB  VAL A 129      56.450  52.600  77.790  1.00  0.00           H
ATOM   2045  CG1 VAL A 129      57.120  50.970  79.030  1.00  0.00           C
ATOM   2046 HG11 VAL A 129      56.930  50.440  79.990  1.00  0.00           H
ATOM   2047 HG12 VAL A 129      58.180  51.290  79.080  1.00  0.00           H
ATOM   2048 HG13 VAL A 129      57.050  50.160  78.270  1.00  0.00           H
ATOM   2049  CG2 VAL A 129      54.640  51.630  78.690  1.00  0.00           C
ATOM   2050 HG21 VAL A 129      54.070  52.490  78.290  1.00  0.00           H
ATOM   2051 HG22 VAL A 129      54.350  51.480  79.750  1.00  0.00           H
ATOM   2052 HG23 VAL A 129      54.370  50.670  78.200  1.00  0.00           H
ATOM   2053  C   VAL A 129      57.470  53.590  80.270  1.00  0.00           C
ATOM   2054  O   VAL A 129      57.890  53.090  81.320  1.00  0.00           O
ATOM   2055  N   VAL A 130      58.280  54.450  79.690  1.00  0.00           N
ATOM   2056  HN  VAL A 130      58.020  54.910  78.840  1.00  0.00           H
ATOM   2057  CA  VAL A 130      59.690  54.560  80.120  1.00  0.00           C
ATOM   2058  HA  VAL A 130      60.070  53.640  80.540  1.00  0.00           H
ATOM   2059  CB  VAL A 130      60.600  54.580  78.880  1.00  0.00           C
ATOM   2060  HB  VAL A 130      60.330  55.420  78.210  1.00  0.00           H
ATOM   2061  CG1 VAL A 130      62.100  54.650  79.170  1.00  0.00           C
ATOM   2062 HG11 VAL A 130      62.740  54.520  78.260  1.00  0.00           H
ATOM   2063 HG12 VAL A 130      62.370  53.830  79.870  1.00  0.00           H
ATOM   2064 HG13 VAL A 130      62.350  55.640  79.600  1.00  0.00           H
ATOM   2065  CG2 VAL A 130      60.280  53.160  78.220  1.00  0.00           C
ATOM   2066 HG21 VAL A 130      60.930  53.120  77.320  1.00  0.00           H
ATOM   2067 HG22 VAL A 130      59.230  53.060  77.880  1.00  0.00           H
ATOM   2068 HG23 VAL A 130      60.610  52.310  78.850  1.00  0.00           H
ATOM   2069  C   VAL A 130      59.860  55.760  81.070  1.00  0.00           C
ATOM   2070  O   VAL A 130      60.920  55.980  81.640  1.00  0.00           O
ATOM   2071  N   HSD A 131      58.830  56.470  81.370  1.00  0.00           N
ATOM   2072  HN  HSD A 131      57.950  56.300  80.920  1.00  0.00           H
ATOM   2073  CA  HSD A 131      58.970  57.690  82.260  1.00  0.00           C
ATOM   2074  HA  HSD A 131      59.780  57.480  82.940  1.00  0.00           H
ATOM   2075  CB  HSD A 131      59.450  58.850  81.290  1.00  0.00           C
ATOM   2076  HB1 HSD A 131      59.630  59.770  81.880  1.00  0.00           H
ATOM   2077  HB2 HSD A 131      58.620  59.140  80.610  1.00  0.00           H
ATOM   2078  ND1 HSD A 131      62.050  59.360  81.190  1.00  0.00           N
ATOM   2079  HD1 HSD A 131      62.270  59.500  82.150  1.00  0.00           H
ATOM   2080  CG  HSD A 131      60.910  58.780  80.670  1.00  0.00           C
ATOM   2081  CE1 HSD A 131      63.010  59.150  80.270  1.00  0.00           C
ATOM   2082  HE1 HSD A 131      64.050  59.320  80.510  1.00  0.00           H
ATOM   2083  NE2 HSD A 131      62.550  58.580  79.150  1.00  0.00           N
ATOM   2084  CD2 HSD A 131      61.250  58.350  79.400  1.00  0.00           C
ATOM   2085  HD2 HSD A 131      60.680  57.770  78.690  1.00  0.00           H
ATOM   2086  C   HSD A 131      57.700  58.170  82.950  1.00  0.00           C
ATOM   2087  O   HSD A 131      56.610  57.840  82.470  1.00  0.00           O
ATOM   2088  N   PRO A 132      57.720  59.000  83.920  1.00  0.00           N
ATOM   2089  CD  PRO A 132      58.800  59.050  84.980  1.00  0.00           C
ATOM   2090  HD1 PRO A 132      59.760  59.420  84.560  1.00  0.00           H
ATOM   2091  HD2 PRO A 132      58.940  58.070  85.470  1.00  0.00           H
ATOM   2092  CA  PRO A 132      56.680  60.040  84.110  1.00  0.00           C
ATOM   2093  HA  PRO A 132      55.820  59.530  84.530  1.00  0.00           H
ATOM   2094  CB  PRO A 132      57.200  60.910  85.190  1.00  0.00           C
ATOM   2095  HB1 PRO A 132      56.370  61.250  85.840  1.00  0.00           H
ATOM   2096  HB2 PRO A 132      57.720  61.860  84.930  1.00  0.00           H
ATOM   2097  CG  PRO A 132      58.180  60.060  86.010  1.00  0.00           C
ATOM   2098  HG1 PRO A 132      59.030  60.600  86.480  1.00  0.00           H
ATOM   2099  HG2 PRO A 132      57.660  59.520  86.830  1.00  0.00           H
ATOM   2100  C   PRO A 132      56.170  60.810  82.810  1.00  0.00           C
ATOM   2101  O   PRO A 132      56.860  60.890  81.800  1.00  0.00           O
ATOM   2102  N   HSD A 133      54.870  61.200  82.780  1.00  0.00           N
ATOM   2103  HN  HSD A 133      54.270  60.980  83.540  1.00  0.00           H
ATOM   2104  CA  HSD A 133      54.230  61.750  81.590  1.00  0.00           C
ATOM   2105  HA  HSD A 133      54.280  60.980  80.840  1.00  0.00           H
ATOM   2106  CB  HSD A 133      52.750  62.160  81.850  1.00  0.00           C
ATOM   2107  HB1 HSD A 133      52.180  61.340  82.340  1.00  0.00           H
ATOM   2108  HB2 HSD A 133      52.200  62.370  80.920  1.00  0.00           H
ATOM   2109  ND1 HSD A 133      52.920  63.180  84.190  1.00  0.00           N
ATOM   2110  HD1 HSD A 133      53.190  62.330  84.650  1.00  0.00           H
ATOM   2111  CG  HSD A 133      52.690  63.270  82.840  1.00  0.00           C
ATOM   2112  CE1 HSD A 133      52.500  64.370  84.670  1.00  0.00           C
ATOM   2113  HE1 HSD A 133      52.540  64.730  85.700  1.00  0.00           H
ATOM   2114  NE2 HSD A 133      52.040  65.170  83.740  1.00  0.00           N
ATOM   2115  CD2 HSD A 133      52.170  64.490  82.560  1.00  0.00           C
ATOM   2116  HD2 HSD A 133      51.790  64.850  81.610  1.00  0.00           H
ATOM   2117  C   HSD A 133      55.030  62.930  81.020  1.00  0.00           C
ATOM   2118  O   HSD A 133      55.480  63.840  81.700  1.00  0.00           O
ATOM   2119  N   HSD A 134      55.260  62.970  79.670  1.00  0.00           N
ATOM   2120  HN  HSD A 134      54.970  62.220  79.070  1.00  0.00           H
ATOM   2121  CA  HSD A 134      56.190  63.840  78.960  1.00  0.00           C
ATOM   2122  HA  HSD A 134      56.810  64.380  79.660  1.00  0.00           H
ATOM   2123  CB  HSD A 134      56.960  63.030  77.940  1.00  0.00           C
ATOM   2124  HB1 HSD A 134      57.190  63.530  76.970  1.00  0.00           H
ATOM   2125  HB2 HSD A 134      56.320  62.140  77.800  1.00  0.00           H
ATOM   2126  ND1 HSD A 134      58.500  62.000  79.820  1.00  0.00           N
ATOM   2127  HD1 HSD A 134      57.790  61.880  80.520  1.00  0.00           H
ATOM   2128  CG  HSD A 134      58.300  62.530  78.560  1.00  0.00           C
ATOM   2129  CE1 HSD A 134      59.800  61.690  79.960  1.00  0.00           C
ATOM   2130  HE1 HSD A 134      60.280  61.210  80.810  1.00  0.00           H
ATOM   2131  NE2 HSD A 134      60.450  61.900  78.850  1.00  0.00           N
ATOM   2132  CD2 HSD A 134      59.500  62.390  77.970  1.00  0.00           C
ATOM   2133  HD2 HSD A 134      59.840  62.550  76.950  1.00  0.00           H
ATOM   2134  C   HSD A 134      55.290  64.830  78.180  1.00  0.00           C
ATOM   2135  O   HSD A 134      54.120  64.600  77.940  1.00  0.00           O
ATOM   2136  N   ALA A 135      55.870  66.000  77.680  1.00  0.00           N
ATOM   2137  HN  ALA A 135      56.840  66.160  77.860  1.00  0.00           H
ATOM   2138  CA  ALA A 135      55.200  67.210  77.080  1.00  0.00           C
ATOM   2139  HA  ALA A 135      54.550  67.590  77.850  1.00  0.00           H
ATOM   2140  CB  ALA A 135      56.250  68.170  76.600  1.00  0.00           C
ATOM   2141  HB1 ALA A 135      56.910  67.600  75.910  1.00  0.00           H
ATOM   2142  HB2 ALA A 135      56.880  68.550  77.420  1.00  0.00           H
ATOM   2143  HB3 ALA A 135      55.790  69.060  76.120  1.00  0.00           H
ATOM   2144  C   ALA A 135      54.220  66.880  75.940  1.00  0.00           C
ATOM   2145  O   ALA A 135      53.190  67.530  75.810  1.00  0.00           O
ATOM   2146  N   LEU A 136      54.570  65.920  75.010  1.00  0.00           N
ATOM   2147  HN  LEU A 136      55.450  65.440  75.060  1.00  0.00           H
ATOM   2148  CA  LEU A 136      53.660  65.380  74.080  1.00  0.00           C
ATOM   2149  HA  LEU A 136      53.270  66.220  73.520  1.00  0.00           H
ATOM   2150  CB  LEU A 136      54.300  64.320  73.120  1.00  0.00           C
ATOM   2151  HB1 LEU A 136      54.820  63.580  73.770  1.00  0.00           H
ATOM   2152  HB2 LEU A 136      55.150  64.830  72.630  1.00  0.00           H
ATOM   2153  CG  LEU A 136      53.510  63.600  72.060  1.00  0.00           C
ATOM   2154  HG  LEU A 136      52.670  63.050  72.530  1.00  0.00           H
ATOM   2155  CD1 LEU A 136      52.920  64.490  71.020  1.00  0.00           C
ATOM   2156 HD11 LEU A 136      52.280  65.200  71.600  1.00  0.00           H
ATOM   2157 HD12 LEU A 136      52.370  63.990  70.190  1.00  0.00           H
ATOM   2158 HD13 LEU A 136      53.690  65.190  70.620  1.00  0.00           H
ATOM   2159  CD2 LEU A 136      54.380  62.500  71.410  1.00  0.00           C
ATOM   2160 HD21 LEU A 136      53.770  61.970  70.660  1.00  0.00           H
ATOM   2161 HD22 LEU A 136      54.690  61.670  72.070  1.00  0.00           H
ATOM   2162 HD23 LEU A 136      55.210  63.120  70.970  1.00  0.00           H
ATOM   2163  C   LEU A 136      52.400  64.700  74.660  1.00  0.00           C
ATOM   2164  O   LEU A 136      51.280  64.830  74.110  1.00  0.00           O
ATOM   2165  N   ASN A 137      52.430  63.950  75.790  1.00  0.00           N
ATOM   2166  HN  ASN A 137      53.260  63.950  76.350  1.00  0.00           H
ATOM   2167  CA  ASN A 137      51.350  63.160  76.380  1.00  0.00           C
ATOM   2168  HA  ASN A 137      50.950  62.630  75.520  1.00  0.00           H
ATOM   2169  CB  ASN A 137      51.800  62.320  77.540  1.00  0.00           C
ATOM   2170  HB1 ASN A 137      50.950  61.770  78.000  1.00  0.00           H
ATOM   2171  HB2 ASN A 137      52.330  62.810  78.390  1.00  0.00           H
ATOM   2172  CG  ASN A 137      52.860  61.300  77.120  1.00  0.00           C
ATOM   2173  OD1 ASN A 137      53.740  61.160  77.950  1.00  0.00           O
ATOM   2174  ND2 ASN A 137      52.850  60.700  75.990  1.00  0.00           N
ATOM   2175 HD21 ASN A 137      53.600  60.040  75.880  1.00  0.00           H
ATOM   2176 HD22 ASN A 137      52.100  60.890  75.350  1.00  0.00           H
ATOM   2177  C   ASN A 137      50.150  64.000  76.920  1.00  0.00           C
ATOM   2178  O   ASN A 137      49.040  63.500  77.140  1.00  0.00           O
ATOM   2179  N   LYS A 138      50.460  65.300  77.230  1.00  0.00           N
ATOM   2180  HN  LYS A 138      51.390  65.590  76.990  1.00  0.00           H
ATOM   2181  CA  LYS A 138      49.690  66.110  78.110  1.00  0.00           C
ATOM   2182  HA  LYS A 138      48.810  65.570  78.430  1.00  0.00           H
ATOM   2183  CB  LYS A 138      50.510  66.630  79.270  1.00  0.00           C
ATOM   2184  HB1 LYS A 138      50.900  65.690  79.710  1.00  0.00           H
ATOM   2185  HB2 LYS A 138      49.870  67.130  80.030  1.00  0.00           H
ATOM   2186  CG  LYS A 138      51.670  67.610  78.970  1.00  0.00           C
ATOM   2187  HG1 LYS A 138      51.450  68.400  78.210  1.00  0.00           H
ATOM   2188  HG2 LYS A 138      52.520  67.110  78.490  1.00  0.00           H
ATOM   2189  CD  LYS A 138      52.230  68.320  80.220  1.00  0.00           C
ATOM   2190  HD1 LYS A 138      53.270  68.650  79.990  1.00  0.00           H
ATOM   2191  HD2 LYS A 138      52.430  67.550  81.000  1.00  0.00           H
ATOM   2192  CE  LYS A 138      51.440  69.530  80.770  1.00  0.00           C
ATOM   2193  HE1 LYS A 138      50.350  69.330  80.710  1.00  0.00           H
ATOM   2194  HE2 LYS A 138      51.640  70.540  80.360  1.00  0.00           H
ATOM   2195  NZ  LYS A 138      51.790  69.680  82.210  1.00  0.00           N
ATOM   2196  HZ1 LYS A 138      51.120  70.250  82.780  1.00  0.00           H
ATOM   2197  HZ2 LYS A 138      52.680  70.240  82.160  1.00  0.00           H
ATOM   2198  HZ3 LYS A 138      51.990  68.760  82.620  1.00  0.00           H
ATOM   2199  C   LYS A 138      49.140  67.330  77.450  1.00  0.00           C
ATOM   2200  O   LYS A 138      48.770  68.310  78.110  1.00  0.00           O
ATOM   2201  N   ILE A 139      49.040  67.270  76.160  1.00  0.00           N
ATOM   2202  HN  ILE A 139      49.340  66.470  75.630  1.00  0.00           H
ATOM   2203  CA  ILE A 139      48.450  68.250  75.290  1.00  0.00           C
ATOM   2204  HA  ILE A 139      48.960  69.150  75.620  1.00  0.00           H
ATOM   2205  CB  ILE A 139      48.960  68.150  73.850  1.00  0.00           C
ATOM   2206  HB  ILE A 139      48.670  69.060  73.280  1.00  0.00           H
ATOM   2207  CG2 ILE A 139      50.530  68.190  73.860  1.00  0.00           C
ATOM   2208 HG21 ILE A 139      50.940  67.180  74.080  1.00  0.00           H
ATOM   2209 HG22 ILE A 139      50.920  68.930  74.580  1.00  0.00           H
ATOM   2210 HG23 ILE A 139      50.770  68.500  72.830  1.00  0.00           H
ATOM   2211  CG1 ILE A 139      48.320  66.980  73.060  1.00  0.00           C
ATOM   2212 HG11 ILE A 139      47.220  67.170  73.040  1.00  0.00           H
ATOM   2213 HG12 ILE A 139      48.470  65.990  73.570  1.00  0.00           H
ATOM   2214  CD  ILE A 139      48.890  66.750  71.670  1.00  0.00           C
ATOM   2215  HD1 ILE A 139      48.460  65.860  71.160  1.00  0.00           H
ATOM   2216  HD2 ILE A 139      49.980  66.610  71.760  1.00  0.00           H
ATOM   2217  HD3 ILE A 139      48.730  67.580  70.940  1.00  0.00           H
ATOM   2218  C   ILE A 139      46.890  68.410  75.260  1.00  0.00           C
ATOM   2219  O   ILE A 139      46.110  67.590  75.700  1.00  0.00           O
ATOM   2220  N   SER A 140      46.420  69.570  74.690  1.00  0.00           N
ATOM   2221  HN  SER A 140      47.100  70.150  74.240  1.00  0.00           H
ATOM   2222  CA  SER A 140      45.090  69.960  74.600  1.00  0.00           C
ATOM   2223  HA  SER A 140      44.630  69.670  75.520  1.00  0.00           H
ATOM   2224  CB  SER A 140      44.970  71.520  74.290  1.00  0.00           C
ATOM   2225  HB1 SER A 140      45.480  72.150  75.030  1.00  0.00           H
ATOM   2226  HB2 SER A 140      43.890  71.770  74.250  1.00  0.00           H
ATOM   2227  OG  SER A 140      45.500  71.960  73.070  1.00  0.00           O
ATOM   2228  HG1 SER A 140      46.460  71.990  73.200  1.00  0.00           H
ATOM   2229  C   SER A 140      44.450  69.190  73.470  1.00  0.00           C
ATOM   2230  O   SER A 140      45.090  68.680  72.530  1.00  0.00           O
ATOM   2231  N   ASN A 141      43.070  69.110  73.500  1.00  0.00           N
ATOM   2232  HN  ASN A 141      42.590  69.500  74.280  1.00  0.00           H
ATOM   2233  CA  ASN A 141      42.290  68.470  72.360  1.00  0.00           C
ATOM   2234  HA  ASN A 141      42.730  67.500  72.170  1.00  0.00           H
ATOM   2235  CB  ASN A 141      40.880  68.250  72.780  1.00  0.00           C
ATOM   2236  HB1 ASN A 141      40.240  67.750  72.030  1.00  0.00           H
ATOM   2237  HB2 ASN A 141      40.450  69.260  72.960  1.00  0.00           H
ATOM   2238  CG  ASN A 141      40.800  67.260  73.990  1.00  0.00           C
ATOM   2239  OD1 ASN A 141      41.520  66.290  74.180  1.00  0.00           O
ATOM   2240  ND2 ASN A 141      39.600  67.390  74.590  1.00  0.00           N
ATOM   2241 HD21 ASN A 141      39.260  66.740  75.260  1.00  0.00           H
ATOM   2242 HD22 ASN A 141      39.040  68.210  74.430  1.00  0.00           H
ATOM   2243  C   ASN A 141      42.500  69.270  71.110  1.00  0.00           C
ATOM   2244  O   ASN A 141      42.640  68.680  70.030  1.00  0.00           O
ATOM   2245  N   ARG A 142      42.520  70.640  71.200  1.00  0.00           N
ATOM   2246  HN  ARG A 142      42.340  71.020  72.090  1.00  0.00           H
ATOM   2247  CA  ARG A 142      42.800  71.540  70.080  1.00  0.00           C
ATOM   2248  HA  ARG A 142      42.080  71.310  69.320  1.00  0.00           H
ATOM   2249  CB  ARG A 142      42.560  73.090  70.260  1.00  0.00           C
ATOM   2250  HB1 ARG A 142      41.510  73.420  70.380  1.00  0.00           H
ATOM   2251  HB2 ARG A 142      42.920  73.590  69.330  1.00  0.00           H
ATOM   2252  CG  ARG A 142      43.300  73.570  71.530  1.00  0.00           C
ATOM   2253  HG1 ARG A 142      44.350  73.300  71.350  1.00  0.00           H
ATOM   2254  HG2 ARG A 142      43.100  73.030  72.470  1.00  0.00           H
ATOM   2255  CD  ARG A 142      43.360  75.040  71.940  1.00  0.00           C
ATOM   2256  HD1 ARG A 142      43.570  75.740  71.110  1.00  0.00           H
ATOM   2257  HD2 ARG A 142      44.170  75.270  72.670  1.00  0.00           H
ATOM   2258  NE  ARG A 142      42.110  75.290  72.570  1.00  0.00           N
ATOM   2259  HE  ARG A 142      41.430  74.550  72.660  1.00  0.00           H
ATOM   2260  CZ  ARG A 142      41.890  76.400  73.250  1.00  0.00           C
ATOM   2261  NH1 ARG A 142      42.710  77.410  73.510  1.00  0.00           N
ATOM   2262 HH11 ARG A 142      43.550  77.330  72.990  1.00  0.00           H
ATOM   2263 HH12 ARG A 142      42.440  78.080  74.200  1.00  0.00           H
ATOM   2264  NH2 ARG A 142      40.740  76.430  73.920  1.00  0.00           N
ATOM   2265 HH21 ARG A 142      40.200  75.590  73.890  1.00  0.00           H
ATOM   2266 HH22 ARG A 142      40.560  77.310  74.370  1.00  0.00           H
ATOM   2267  C   ARG A 142      44.140  71.280  69.450  1.00  0.00           C
ATOM   2268  O   ARG A 142      44.270  71.040  68.250  1.00  0.00           O
ATOM   2269  N   THR A 143      45.230  71.140  70.270  1.00  0.00           N
ATOM   2270  HN  THR A 143      45.220  71.570  71.170  1.00  0.00           H
ATOM   2271  CA  THR A 143      46.580  70.710  69.750  1.00  0.00           C
ATOM   2272  HA  THR A 143      46.850  71.330  68.920  1.00  0.00           H
ATOM   2273  CB  THR A 143      47.670  70.730  70.860  1.00  0.00           C
ATOM   2274  HB  THR A 143      47.370  70.030  71.680  1.00  0.00           H
ATOM   2275  OG1 THR A 143      47.880  72.020  71.360  1.00  0.00           O
ATOM   2276  HG1 THR A 143      48.400  72.110  72.160  1.00  0.00           H
ATOM   2277  CG2 THR A 143      49.070  70.370  70.320  1.00  0.00           C
ATOM   2278 HG21 THR A 143      49.180  69.320  69.990  1.00  0.00           H
ATOM   2279 HG22 THR A 143      49.820  70.390  71.140  1.00  0.00           H
ATOM   2280 HG23 THR A 143      49.250  71.000  69.420  1.00  0.00           H
ATOM   2281  C   THR A 143      46.620  69.410  69.140  1.00  0.00           C
ATOM   2282  O   THR A 143      47.190  69.170  68.090  1.00  0.00           O
ATOM   2283  N   ALA A 144      45.930  68.430  69.820  1.00  0.00           N
ATOM   2284  HN  ALA A 144      45.640  68.620  70.760  1.00  0.00           H
ATOM   2285  CA  ALA A 144      45.820  67.090  69.330  1.00  0.00           C
ATOM   2286  HA  ALA A 144      46.860  66.800  69.220  1.00  0.00           H
ATOM   2287  CB  ALA A 144      45.050  66.030  70.280  1.00  0.00           C
ATOM   2288  HB1 ALA A 144      45.240  64.960  70.070  1.00  0.00           H
ATOM   2289  HB2 ALA A 144      43.950  66.220  70.310  1.00  0.00           H
ATOM   2290  HB3 ALA A 144      45.490  66.120  71.290  1.00  0.00           H
ATOM   2291  C   ALA A 144      45.080  66.990  67.930  1.00  0.00           C
ATOM   2292  O   ALA A 144      45.560  66.260  67.070  1.00  0.00           O
ATOM   2293  N   ALA A 145      43.970  67.740  67.690  1.00  0.00           N
ATOM   2294  HN  ALA A 145      43.510  68.180  68.460  1.00  0.00           H
ATOM   2295  CA  ALA A 145      43.380  67.920  66.380  1.00  0.00           C
ATOM   2296  HA  ALA A 145      43.120  66.930  66.030  1.00  0.00           H
ATOM   2297  CB  ALA A 145      42.000  68.600  66.570  1.00  0.00           C
ATOM   2298  HB1 ALA A 145      41.460  68.550  65.600  1.00  0.00           H
ATOM   2299  HB2 ALA A 145      41.950  69.670  66.870  1.00  0.00           H
ATOM   2300  HB3 ALA A 145      41.380  67.970  67.250  1.00  0.00           H
ATOM   2301  C   ALA A 145      44.120  68.650  65.310  1.00  0.00           C
ATOM   2302  O   ALA A 145      44.220  68.250  64.160  1.00  0.00           O
ATOM   2303  N   ILE A 146      44.750  69.790  65.730  1.00  0.00           N
ATOM   2304  HN  ILE A 146      44.750  70.210  66.630  1.00  0.00           H
ATOM   2305  CA  ILE A 146      45.730  70.500  64.910  1.00  0.00           C
ATOM   2306  HA  ILE A 146      45.250  70.800  63.990  1.00  0.00           H
ATOM   2307  CB  ILE A 146      46.250  71.790  65.540  1.00  0.00           C
ATOM   2308  HB  ILE A 146      46.540  71.630  66.600  1.00  0.00           H
ATOM   2309  CG2 ILE A 146      47.470  72.410  64.820  1.00  0.00           C
ATOM   2310 HG21 ILE A 146      47.740  73.430  65.190  1.00  0.00           H
ATOM   2311 HG22 ILE A 146      47.310  72.500  63.730  1.00  0.00           H
ATOM   2312 HG23 ILE A 146      48.400  71.840  65.070  1.00  0.00           H
ATOM   2313  CG1 ILE A 146      45.220  72.970  65.650  1.00  0.00           C
ATOM   2314 HG11 ILE A 146      44.360  72.530  66.190  1.00  0.00           H
ATOM   2315 HG12 ILE A 146      44.930  73.400  64.660  1.00  0.00           H
ATOM   2316  CD  ILE A 146      45.670  74.160  66.530  1.00  0.00           C
ATOM   2317  HD1 ILE A 146      46.580  74.670  66.160  1.00  0.00           H
ATOM   2318  HD2 ILE A 146      45.870  73.760  67.550  1.00  0.00           H
ATOM   2319  HD3 ILE A 146      44.800  74.860  66.550  1.00  0.00           H
ATOM   2320  C   ILE A 146      46.880  69.720  64.440  1.00  0.00           C
ATOM   2321  O   ILE A 146      47.120  69.750  63.210  1.00  0.00           O
ATOM   2322  N   ILE A 147      47.650  69.000  65.340  1.00  0.00           N
ATOM   2323  HN  ILE A 147      47.420  69.010  66.310  1.00  0.00           H
ATOM   2324  CA  ILE A 147      48.750  68.140  64.890  1.00  0.00           C
ATOM   2325  HA  ILE A 147      49.280  68.700  64.130  1.00  0.00           H
ATOM   2326  CB  ILE A 147      49.550  67.730  66.100  1.00  0.00           C
ATOM   2327  HB  ILE A 147      48.850  67.280  66.830  1.00  0.00           H
ATOM   2328  CG2 ILE A 147      50.460  66.570  65.690  1.00  0.00           C
ATOM   2329 HG21 ILE A 147      49.850  65.680  65.400  1.00  0.00           H
ATOM   2330 HG22 ILE A 147      51.090  66.300  66.560  1.00  0.00           H
ATOM   2331 HG23 ILE A 147      51.210  66.720  64.890  1.00  0.00           H
ATOM   2332  CG1 ILE A 147      50.300  68.950  66.700  1.00  0.00           C
ATOM   2333 HG11 ILE A 147      49.550  69.760  66.860  1.00  0.00           H
ATOM   2334 HG12 ILE A 147      51.050  69.340  65.980  1.00  0.00           H
ATOM   2335  CD  ILE A 147      51.050  68.730  68.050  1.00  0.00           C
ATOM   2336  HD1 ILE A 147      50.400  68.210  68.780  1.00  0.00           H
ATOM   2337  HD2 ILE A 147      51.400  69.630  68.590  1.00  0.00           H
ATOM   2338  HD3 ILE A 147      51.890  68.000  67.890  1.00  0.00           H
ATOM   2339  C   ILE A 147      48.180  66.960  64.080  1.00  0.00           C
ATOM   2340  O   ILE A 147      48.600  66.700  63.010  1.00  0.00           O
ATOM   2341  N   SER A 148      47.090  66.280  64.470  1.00  0.00           N
ATOM   2342  HN  SER A 148      46.720  66.590  65.340  1.00  0.00           H
ATOM   2343  CA  SER A 148      46.420  65.280  63.620  1.00  0.00           C
ATOM   2344  HA  SER A 148      47.120  64.470  63.440  1.00  0.00           H
ATOM   2345  CB  SER A 148      45.190  64.670  64.180  1.00  0.00           C
ATOM   2346  HB1 SER A 148      44.680  64.030  63.430  1.00  0.00           H
ATOM   2347  HB2 SER A 148      44.530  65.530  64.420  1.00  0.00           H
ATOM   2348  OG  SER A 148      45.480  63.990  65.390  1.00  0.00           O
ATOM   2349  HG1 SER A 148      45.330  64.630  66.110  1.00  0.00           H
ATOM   2350  C   SER A 148      46.030  65.750  62.280  1.00  0.00           C
ATOM   2351  O   SER A 148      46.380  65.090  61.250  1.00  0.00           O
ATOM   2352  N   CYS A 149      45.520  67.000  62.070  1.00  0.00           N
ATOM   2353  HN  CYS A 149      45.180  67.490  62.870  1.00  0.00           H
ATOM   2354  CA  CYS A 149      45.240  67.650  60.750  1.00  0.00           C
ATOM   2355  HA  CYS A 149      44.550  67.190  60.070  1.00  0.00           H
ATOM   2356  CB  CYS A 149      44.610  69.080  61.050  1.00  0.00           C
ATOM   2357  HB1 CYS A 149      45.150  69.680  61.810  1.00  0.00           H
ATOM   2358  HB2 CYS A 149      43.670  68.790  61.560  1.00  0.00           H
ATOM   2359  SG  CYS A 149      44.080  70.170  59.570  1.00  0.00           S
ATOM   2360  HG1 CYS A 149      44.740  71.310  59.680  1.00  0.00           H
ATOM   2361  C   CYS A 149      46.520  67.890  59.900  1.00  0.00           C
ATOM   2362  O   CYS A 149      46.540  67.700  58.700  1.00  0.00           O
ATOM   2363  N   LEU A 150      47.670  68.200  60.550  1.00  0.00           N
ATOM   2364  HN  LEU A 150      47.550  68.610  61.460  1.00  0.00           H
ATOM   2365  CA  LEU A 150      48.970  68.170  59.940  1.00  0.00           C
ATOM   2366  HA  LEU A 150      48.780  68.780  59.080  1.00  0.00           H
ATOM   2367  CB  LEU A 150      49.990  68.920  60.850  1.00  0.00           C
ATOM   2368  HB1 LEU A 150      50.050  68.200  61.690  1.00  0.00           H
ATOM   2369  HB2 LEU A 150      49.530  69.860  61.250  1.00  0.00           H
ATOM   2370  CG  LEU A 150      51.360  69.170  60.360  1.00  0.00           C
ATOM   2371  HG  LEU A 150      51.830  68.220  60.040  1.00  0.00           H
ATOM   2372  CD1 LEU A 150      51.510  70.130  59.230  1.00  0.00           C
ATOM   2373 HD11 LEU A 150      51.070  69.790  58.270  1.00  0.00           H
ATOM   2374 HD12 LEU A 150      52.560  70.230  58.850  1.00  0.00           H
ATOM   2375 HD13 LEU A 150      51.070  71.110  59.470  1.00  0.00           H
ATOM   2376  CD2 LEU A 150      52.090  69.660  61.590  1.00  0.00           C
ATOM   2377 HD21 LEU A 150      51.570  70.600  61.890  1.00  0.00           H
ATOM   2378 HD22 LEU A 150      53.170  69.860  61.410  1.00  0.00           H
ATOM   2379 HD23 LEU A 150      52.120  68.940  62.430  1.00  0.00           H
ATOM   2380  C   LEU A 150      49.420  66.780  59.470  1.00  0.00           C
ATOM   2381  O   LEU A 150      49.970  66.690  58.360  1.00  0.00           O
ATOM   2382  N   LEU A 151      49.240  65.710  60.240  1.00  0.00           N
ATOM   2383  HN  LEU A 151      49.050  65.770  61.220  1.00  0.00           H
ATOM   2384  CA  LEU A 151      49.500  64.350  59.840  1.00  0.00           C
ATOM   2385  HA  LEU A 151      50.490  64.290  59.440  1.00  0.00           H
ATOM   2386  CB  LEU A 151      49.430  63.280  60.950  1.00  0.00           C
ATOM   2387  HB1 LEU A 151      49.670  62.280  60.540  1.00  0.00           H
ATOM   2388  HB2 LEU A 151      48.360  63.150  61.250  1.00  0.00           H
ATOM   2389  CG  LEU A 151      50.120  63.640  62.330  1.00  0.00           C
ATOM   2390  HG  LEU A 151      49.470  64.390  62.830  1.00  0.00           H
ATOM   2391  CD1 LEU A 151      49.980  62.330  63.160  1.00  0.00           C
ATOM   2392 HD11 LEU A 151      50.360  61.480  62.550  1.00  0.00           H
ATOM   2393 HD12 LEU A 151      48.910  62.070  63.270  1.00  0.00           H
ATOM   2394 HD13 LEU A 151      50.630  62.440  64.050  1.00  0.00           H
ATOM   2395  CD2 LEU A 151      51.560  64.130  62.290  1.00  0.00           C
ATOM   2396 HD21 LEU A 151      51.920  64.210  63.340  1.00  0.00           H
ATOM   2397 HD22 LEU A 151      51.750  65.060  61.720  1.00  0.00           H
ATOM   2398 HD23 LEU A 151      52.210  63.350  61.830  1.00  0.00           H
ATOM   2399  C   LEU A 151      48.600  63.950  58.700  1.00  0.00           C
ATOM   2400  O   LEU A 151      49.110  63.340  57.770  1.00  0.00           O
ATOM   2401  N   TRP A 152      47.340  64.340  58.710  1.00  0.00           N
ATOM   2402  HN  TRP A 152      47.020  64.960  59.420  1.00  0.00           H
ATOM   2403  CA  TRP A 152      46.460  64.070  57.580  1.00  0.00           C
ATOM   2404  HA  TRP A 152      46.640  63.060  57.270  1.00  0.00           H
ATOM   2405  CB  TRP A 152      44.920  64.460  57.790  1.00  0.00           C
ATOM   2406  HB1 TRP A 152      44.350  64.500  56.830  1.00  0.00           H
ATOM   2407  HB2 TRP A 152      44.850  65.450  58.260  1.00  0.00           H
ATOM   2408  CG  TRP A 152      44.190  63.520  58.680  1.00  0.00           C
ATOM   2409  CD1 TRP A 152      43.660  63.790  59.860  1.00  0.00           C
ATOM   2410  HD1 TRP A 152      43.670  64.760  60.350  1.00  0.00           H
ATOM   2411  NE1 TRP A 152      43.080  62.680  60.380  1.00  0.00           N
ATOM   2412  HE1 TRP A 152      42.720  62.520  61.280  1.00  0.00           H
ATOM   2413  CE2 TRP A 152      43.230  61.630  59.520  1.00  0.00           C
ATOM   2414  CD2 TRP A 152      43.990  62.170  58.440  1.00  0.00           C
ATOM   2415  CE3 TRP A 152      44.250  61.300  57.410  1.00  0.00           C
ATOM   2416  HE3 TRP A 152      44.710  61.570  56.470  1.00  0.00           H
ATOM   2417  CZ3 TRP A 152      43.850  59.970  57.470  1.00  0.00           C
ATOM   2418  HZ3 TRP A 152      44.140  59.280  56.700  1.00  0.00           H
ATOM   2419  CZ2 TRP A 152      42.880  60.300  59.660  1.00  0.00           C
ATOM   2420  HZ2 TRP A 152      42.280  59.970  60.480  1.00  0.00           H
ATOM   2421  CH2 TRP A 152      43.210  59.480  58.610  1.00  0.00           C
ATOM   2422  HH2 TRP A 152      42.940  58.430  58.660  1.00  0.00           H
ATOM   2423  C   TRP A 152      46.810  64.890  56.380  1.00  0.00           C
ATOM   2424  O   TRP A 152      46.840  64.310  55.250  1.00  0.00           O
ATOM   2425  N   GLY A 153      47.130  66.220  56.510  1.00  0.00           N
ATOM   2426  HN  GLY A 153      46.960  66.600  57.410  1.00  0.00           H
ATOM   2427  CA  GLY A 153      47.690  67.120  55.480  1.00  0.00           C
ATOM   2428  HA1 GLY A 153      47.970  68.040  56.000  1.00  0.00           H
ATOM   2429  HA2 GLY A 153      46.940  67.220  54.720  1.00  0.00           H
ATOM   2430  C   GLY A 153      48.850  66.600  54.710  1.00  0.00           C
ATOM   2431  O   GLY A 153      48.810  66.640  53.460  1.00  0.00           O
ATOM   2432  N   ILE A 154      49.910  66.120  55.410  1.00  0.00           N
ATOM   2433  HN  ILE A 154      49.990  66.110  56.400  1.00  0.00           H
ATOM   2434  CA  ILE A 154      51.020  65.370  54.700  1.00  0.00           C
ATOM   2435  HA  ILE A 154      51.260  65.960  53.820  1.00  0.00           H
ATOM   2436  CB  ILE A 154      52.190  65.210  55.730  1.00  0.00           C
ATOM   2437  HB  ILE A 154      51.810  64.750  56.670  1.00  0.00           H
ATOM   2438  CG2 ILE A 154      53.350  64.330  55.170  1.00  0.00           C
ATOM   2439 HG21 ILE A 154      53.810  64.770  54.260  1.00  0.00           H
ATOM   2440 HG22 ILE A 154      53.100  63.350  54.700  1.00  0.00           H
ATOM   2441 HG23 ILE A 154      54.220  64.050  55.810  1.00  0.00           H
ATOM   2442  CG1 ILE A 154      52.750  66.600  56.070  1.00  0.00           C
ATOM   2443 HG11 ILE A 154      51.910  67.280  56.340  1.00  0.00           H
ATOM   2444 HG12 ILE A 154      53.410  66.940  55.240  1.00  0.00           H
ATOM   2445  CD  ILE A 154      53.690  66.620  57.320  1.00  0.00           C
ATOM   2446  HD1 ILE A 154      54.460  65.870  57.060  1.00  0.00           H
ATOM   2447  HD2 ILE A 154      53.290  66.310  58.300  1.00  0.00           H
ATOM   2448  HD3 ILE A 154      54.190  67.620  57.420  1.00  0.00           H
ATOM   2449  C   ILE A 154      50.640  64.090  54.070  1.00  0.00           C
ATOM   2450  O   ILE A 154      51.110  63.730  53.000  1.00  0.00           O
ATOM   2451  N   THR A 155      49.830  63.270  54.730  1.00  0.00           N
ATOM   2452  HN  THR A 155      49.360  63.530  55.580  1.00  0.00           H
ATOM   2453  CA  THR A 155      49.350  61.980  54.220  1.00  0.00           C
ATOM   2454  HA  THR A 155      50.180  61.390  53.880  1.00  0.00           H
ATOM   2455  CB  THR A 155      48.500  61.100  55.150  1.00  0.00           C
ATOM   2456  HB  THR A 155      47.620  61.700  55.450  1.00  0.00           H
ATOM   2457  OG1 THR A 155      49.190  60.730  56.330  1.00  0.00           O
ATOM   2458  HG1 THR A 155      49.030  61.480  56.910  1.00  0.00           H
ATOM   2459  CG2 THR A 155      48.110  59.870  54.410  1.00  0.00           C
ATOM   2460 HG21 THR A 155      47.330  59.380  55.050  1.00  0.00           H
ATOM   2461 HG22 THR A 155      49.010  59.250  54.230  1.00  0.00           H
ATOM   2462 HG23 THR A 155      47.720  59.930  53.380  1.00  0.00           H
ATOM   2463  C   THR A 155      48.590  62.180  52.850  1.00  0.00           C
ATOM   2464  O   THR A 155      48.700  61.440  51.840  1.00  0.00           O
ATOM   2465  N   ILE A 156      47.760  63.240  52.770  1.00  0.00           N
ATOM   2466  HN  ILE A 156      47.390  63.690  53.580  1.00  0.00           H
ATOM   2467  CA  ILE A 156      47.040  63.580  51.510  1.00  0.00           C
ATOM   2468  HA  ILE A 156      46.600  62.690  51.080  1.00  0.00           H
ATOM   2469  CB  ILE A 156      45.990  64.700  51.800  1.00  0.00           C
ATOM   2470  HB  ILE A 156      46.450  65.520  52.410  1.00  0.00           H
ATOM   2471  CG2 ILE A 156      45.390  65.360  50.510  1.00  0.00           C
ATOM   2472 HG21 ILE A 156      44.500  65.990  50.730  1.00  0.00           H
ATOM   2473 HG22 ILE A 156      45.150  64.490  49.840  1.00  0.00           H
ATOM   2474 HG23 ILE A 156      46.150  65.970  49.960  1.00  0.00           H
ATOM   2475  CG1 ILE A 156      44.790  63.890  52.510  1.00  0.00           C
ATOM   2476 HG11 ILE A 156      45.280  63.130  53.150  1.00  0.00           H
ATOM   2477 HG12 ILE A 156      44.120  63.300  51.850  1.00  0.00           H
ATOM   2478  CD  ILE A 156      44.040  64.890  53.410  1.00  0.00           C
ATOM   2479  HD1 ILE A 156      44.720  65.610  53.910  1.00  0.00           H
ATOM   2480  HD2 ILE A 156      43.500  64.310  54.190  1.00  0.00           H
ATOM   2481  HD3 ILE A 156      43.320  65.470  52.800  1.00  0.00           H
ATOM   2482  C   ILE A 156      47.930  64.230  50.470  1.00  0.00           C
ATOM   2483  O   ILE A 156      47.820  64.000  49.270  1.00  0.00           O
ATOM   2484  N   GLY A 157      48.970  65.010  50.840  1.00  0.00           N
ATOM   2485  HN  GLY A 157      49.200  65.120  51.800  1.00  0.00           H
ATOM   2486  CA  GLY A 157      49.810  65.750  49.950  1.00  0.00           C
ATOM   2487  HA1 GLY A 157      50.420  66.260  50.670  1.00  0.00           H
ATOM   2488  HA2 GLY A 157      49.230  66.390  49.290  1.00  0.00           H
ATOM   2489  C   GLY A 157      50.760  65.080  49.080  1.00  0.00           C
ATOM   2490  O   GLY A 157      50.960  65.460  47.920  1.00  0.00           O
ATOM   2491  N   LEU A 158      51.310  63.990  49.650  1.00  0.00           N
ATOM   2492  HN  LEU A 158      51.230  63.810  50.630  1.00  0.00           H
ATOM   2493  CA  LEU A 158      52.130  63.050  48.920  1.00  0.00           C
ATOM   2494  HA  LEU A 158      52.730  63.610  48.220  1.00  0.00           H
ATOM   2495  CB  LEU A 158      53.190  62.380  49.840  1.00  0.00           C
ATOM   2496  HB1 LEU A 158      53.810  61.630  49.310  1.00  0.00           H
ATOM   2497  HB2 LEU A 158      52.610  61.800  50.600  1.00  0.00           H
ATOM   2498  CG  LEU A 158      54.190  63.270  50.570  1.00  0.00           C
ATOM   2499  HG  LEU A 158      53.860  64.330  50.620  1.00  0.00           H
ATOM   2500  CD1 LEU A 158      54.490  62.570  51.940  1.00  0.00           C
ATOM   2501 HD11 LEU A 158      55.350  63.070  52.430  1.00  0.00           H
ATOM   2502 HD12 LEU A 158      54.750  61.510  51.730  1.00  0.00           H
ATOM   2503 HD13 LEU A 158      53.590  62.730  52.580  1.00  0.00           H
ATOM   2504  CD2 LEU A 158      55.490  63.350  49.770  1.00  0.00           C
ATOM   2505 HD21 LEU A 158      55.220  63.280  48.690  1.00  0.00           H
ATOM   2506 HD22 LEU A 158      56.110  62.440  49.870  1.00  0.00           H
ATOM   2507 HD23 LEU A 158      55.970  64.350  49.880  1.00  0.00           H
ATOM   2508  C   LEU A 158      51.310  61.940  48.270  1.00  0.00           C
ATOM   2509  O   LEU A 158      51.780  60.910  47.820  1.00  0.00           O
ATOM   2510  N   THR A 159      49.970  62.080  48.250  1.00  0.00           N
ATOM   2511  HN  THR A 159      49.560  62.890  48.680  1.00  0.00           H
ATOM   2512  CA  THR A 159      48.970  61.140  47.710  1.00  0.00           C
ATOM   2513  HA  THR A 159      49.460  60.310  47.230  1.00  0.00           H
ATOM   2514  CB  THR A 159      48.020  60.480  48.620  1.00  0.00           C
ATOM   2515  HB  THR A 159      47.090  60.980  48.990  1.00  0.00           H
ATOM   2516  OG1 THR A 159      48.720  60.020  49.690  1.00  0.00           O
ATOM   2517  HG1 THR A 159      48.870  60.790  50.250  1.00  0.00           H
ATOM   2518  CG2 THR A 159      47.470  59.190  48.040  1.00  0.00           C
ATOM   2519 HG21 THR A 159      47.220  59.310  46.960  1.00  0.00           H
ATOM   2520 HG22 THR A 159      46.640  58.700  48.610  1.00  0.00           H
ATOM   2521 HG23 THR A 159      48.220  58.380  48.100  1.00  0.00           H
ATOM   2522  C   THR A 159      48.180  61.840  46.630  1.00  0.00           C
ATOM   2523  O   THR A 159      47.690  61.230  45.690  1.00  0.00           O
ATOM   2524  N   VAL A 160      48.150  63.150  46.700  1.00  0.00           N
ATOM   2525  HN  VAL A 160      48.590  63.710  47.380  1.00  0.00           H
ATOM   2526  CA  VAL A 160      47.520  64.030  45.700  1.00  0.00           C
ATOM   2527  HA  VAL A 160      46.490  63.710  45.570  1.00  0.00           H
ATOM   2528  CB  VAL A 160      47.490  65.510  46.200  1.00  0.00           C
ATOM   2529  HB  VAL A 160      48.210  65.550  47.040  1.00  0.00           H
ATOM   2530  CG1 VAL A 160      47.930  66.520  45.120  1.00  0.00           C
ATOM   2531 HG11 VAL A 160      47.240  66.540  44.250  1.00  0.00           H
ATOM   2532 HG12 VAL A 160      48.970  66.340  44.780  1.00  0.00           H
ATOM   2533 HG13 VAL A 160      48.030  67.490  45.640  1.00  0.00           H
ATOM   2534  CG2 VAL A 160      46.080  65.960  46.860  1.00  0.00           C
ATOM   2535 HG21 VAL A 160      46.240  66.750  47.630  1.00  0.00           H
ATOM   2536 HG22 VAL A 160      45.740  65.080  47.440  1.00  0.00           H
ATOM   2537 HG23 VAL A 160      45.230  66.320  46.250  1.00  0.00           H
ATOM   2538  C   VAL A 160      47.740  63.770  44.200  1.00  0.00           C
ATOM   2539  O   VAL A 160      46.830  63.830  43.340  1.00  0.00           O
ATOM   2540  N   HSD A 161      48.990  63.480  43.790  1.00  0.00           N
ATOM   2541  HN  HSD A 161      49.690  63.290  44.480  1.00  0.00           H
ATOM   2542  CA  HSD A 161      49.430  63.140  42.510  1.00  0.00           C
ATOM   2543  HA  HSD A 161      49.160  63.940  41.830  1.00  0.00           H
ATOM   2544  CB  HSD A 161      51.020  62.950  42.360  1.00  0.00           C
ATOM   2545  HB1 HSD A 161      51.510  63.750  42.970  1.00  0.00           H
ATOM   2546  HB2 HSD A 161      51.390  63.030  41.320  1.00  0.00           H
ATOM   2547  ND1 HSD A 161      51.770  60.510  42.100  1.00  0.00           N
ATOM   2548  HD1 HSD A 161      51.870  60.600  41.110  1.00  0.00           H
ATOM   2549  CG  HSD A 161      51.400  61.580  42.860  1.00  0.00           C
ATOM   2550  CE1 HSD A 161      52.180  59.490  42.940  1.00  0.00           C
ATOM   2551  HE1 HSD A 161      52.420  58.500  42.560  1.00  0.00           H
ATOM   2552  NE2 HSD A 161      52.170  59.940  44.200  1.00  0.00           N
ATOM   2553  CD2 HSD A 161      51.770  61.260  44.120  1.00  0.00           C
ATOM   2554  HD2 HSD A 161      51.760  61.810  45.060  1.00  0.00           H
ATOM   2555  C   HSD A 161      48.640  61.870  41.930  1.00  0.00           C
ATOM   2556  O   HSD A 161      48.580  61.550  40.730  1.00  0.00           O
ATOM   2557  N   LEU A 162      47.960  61.100  42.830  1.00  0.00           N
ATOM   2558  HN  LEU A 162      48.010  61.190  43.820  1.00  0.00           H
ATOM   2559  CA  LEU A 162      47.230  59.930  42.470  1.00  0.00           C
ATOM   2560  HA  LEU A 162      47.630  59.600  41.520  1.00  0.00           H
ATOM   2561  CB  LEU A 162      47.280  58.880  43.570  1.00  0.00           C
ATOM   2562  HB1 LEU A 162      46.670  57.990  43.300  1.00  0.00           H
ATOM   2563  HB2 LEU A 162      46.850  59.350  44.500  1.00  0.00           H
ATOM   2564  CG  LEU A 162      48.710  58.410  43.730  1.00  0.00           C
ATOM   2565  HG  LEU A 162      49.400  59.210  44.080  1.00  0.00           H
ATOM   2566  CD1 LEU A 162      48.790  57.360  44.850  1.00  0.00           C
ATOM   2567 HD11 LEU A 162      49.830  57.210  45.200  1.00  0.00           H
ATOM   2568 HD12 LEU A 162      48.520  56.380  44.390  1.00  0.00           H
ATOM   2569 HD13 LEU A 162      48.170  57.670  45.730  1.00  0.00           H
ATOM   2570  CD2 LEU A 162      49.400  57.820  42.470  1.00  0.00           C
ATOM   2571 HD21 LEU A 162      49.440  58.660  41.750  1.00  0.00           H
ATOM   2572 HD22 LEU A 162      48.740  57.040  42.030  1.00  0.00           H
ATOM   2573 HD23 LEU A 162      50.400  57.380  42.680  1.00  0.00           H
ATOM   2574  C   LEU A 162      45.790  60.290  42.110  1.00  0.00           C
ATOM   2575  O   LEU A 162      44.970  59.520  41.630  1.00  0.00           O
ATOM   2576  N   LEU A 163      45.480  61.610  42.370  1.00  0.00           N
ATOM   2577  HN  LEU A 163      46.100  62.200  42.860  1.00  0.00           H
ATOM   2578  CA  LEU A 163      44.360  62.350  41.780  1.00  0.00           C
ATOM   2579  HA  LEU A 163      43.530  61.680  41.690  1.00  0.00           H
ATOM   2580  CB  LEU A 163      43.850  63.480  42.670  1.00  0.00           C
ATOM   2581  HB1 LEU A 163      43.080  64.070  42.140  1.00  0.00           H
ATOM   2582  HB2 LEU A 163      44.600  64.300  42.720  1.00  0.00           H
ATOM   2583  CG  LEU A 163      43.290  63.130  44.040  1.00  0.00           C
ATOM   2584  HG  LEU A 163      44.110  62.700  44.670  1.00  0.00           H
ATOM   2585  CD1 LEU A 163      42.780  64.320  44.780  1.00  0.00           C
ATOM   2586 HD11 LEU A 163      43.510  65.140  44.600  1.00  0.00           H
ATOM   2587 HD12 LEU A 163      42.770  64.120  45.870  1.00  0.00           H
ATOM   2588 HD13 LEU A 163      41.800  64.670  44.400  1.00  0.00           H
ATOM   2589  CD2 LEU A 163      42.250  62.110  43.980  1.00  0.00           C
ATOM   2590 HD21 LEU A 163      42.560  61.190  43.440  1.00  0.00           H
ATOM   2591 HD22 LEU A 163      41.320  62.470  43.480  1.00  0.00           H
ATOM   2592 HD23 LEU A 163      41.810  61.770  44.940  1.00  0.00           H
ATOM   2593  C   LEU A 163      44.780  62.890  40.460  1.00  0.00           C
ATOM   2594  O   LEU A 163      44.060  62.980  39.490  1.00  0.00           O
ATOM   2595  N   LYS A 164      46.070  63.210  40.280  1.00  0.00           N
ATOM   2596  HN  LYS A 164      46.720  63.160  41.050  1.00  0.00           H
ATOM   2597  CA  LYS A 164      46.510  63.940  39.090  1.00  0.00           C
ATOM   2598  HA  LYS A 164      45.780  64.680  38.820  1.00  0.00           H
ATOM   2599  CB  LYS A 164      47.890  64.710  39.330  1.00  0.00           C
ATOM   2600  HB1 LYS A 164      48.250  65.220  38.410  1.00  0.00           H
ATOM   2601  HB2 LYS A 164      48.680  63.980  39.550  1.00  0.00           H
ATOM   2602  CG  LYS A 164      47.770  65.790  40.400  1.00  0.00           C
ATOM   2603  HG1 LYS A 164      48.720  66.320  40.660  1.00  0.00           H
ATOM   2604  HG2 LYS A 164      47.440  65.350  41.370  1.00  0.00           H
ATOM   2605  CD  LYS A 164      46.670  66.800  40.090  1.00  0.00           C
ATOM   2606  HD1 LYS A 164      46.510  67.440  40.980  1.00  0.00           H
ATOM   2607  HD2 LYS A 164      45.710  66.230  40.030  1.00  0.00           H
ATOM   2608  CE  LYS A 164      46.820  67.610  38.710  1.00  0.00           C
ATOM   2609  HE1 LYS A 164      47.380  67.190  37.850  1.00  0.00           H
ATOM   2610  HE2 LYS A 164      47.450  68.480  38.980  1.00  0.00           H
ATOM   2611  NZ  LYS A 164      45.560  68.160  38.220  1.00  0.00           N
ATOM   2612  HZ1 LYS A 164      45.840  68.930  37.560  1.00  0.00           H
ATOM   2613  HZ2 LYS A 164      44.960  68.620  38.930  1.00  0.00           H
ATOM   2614  HZ3 LYS A 164      44.950  67.560  37.640  1.00  0.00           H
ATOM   2615  C   LYS A 164      46.790  63.140  37.850  1.00  0.00           C
ATOM   2616  O   LYS A 164      46.390  63.550  36.770  1.00  0.00           O
ATOM   2617  N   LYS A 165      47.420  61.920  37.910  1.00  0.00           N
ATOM   2618  HN  LYS A 165      47.710  61.540  38.790  1.00  0.00           H
ATOM   2619  CA  LYS A 165      47.630  61.110  36.730  1.00  0.00           C
ATOM   2620  HA  LYS A 165      48.100  61.720  35.960  1.00  0.00           H
ATOM   2621  CB  LYS A 165      48.660  59.980  37.000  1.00  0.00           C
ATOM   2622  HB1 LYS A 165      49.660  60.450  37.140  1.00  0.00           H
ATOM   2623  HB2 LYS A 165      48.900  59.430  36.060  1.00  0.00           H
ATOM   2624  CG  LYS A 165      48.260  59.010  38.100  1.00  0.00           C
ATOM   2625  HG1 LYS A 165      47.420  58.360  37.740  1.00  0.00           H
ATOM   2626  HG2 LYS A 165      47.810  59.500  39.000  1.00  0.00           H
ATOM   2627  CD  LYS A 165      49.510  58.160  38.630  1.00  0.00           C
ATOM   2628  HD1 LYS A 165      49.170  57.650  39.550  1.00  0.00           H
ATOM   2629  HD2 LYS A 165      50.230  58.950  38.930  1.00  0.00           H
ATOM   2630  CE  LYS A 165      50.110  57.160  37.620  1.00  0.00           C
ATOM   2631  HE1 LYS A 165      50.490  57.700  36.730  1.00  0.00           H
ATOM   2632  HE2 LYS A 165      49.240  56.550  37.320  1.00  0.00           H
ATOM   2633  NZ  LYS A 165      51.140  56.330  38.290  1.00  0.00           N
ATOM   2634  HZ1 LYS A 165      52.030  56.170  37.780  1.00  0.00           H
ATOM   2635  HZ2 LYS A 165      50.820  55.380  38.570  1.00  0.00           H
ATOM   2636  HZ3 LYS A 165      51.540  56.790  39.130  1.00  0.00           H
ATOM   2637  C   LYS A 165      46.340  60.510  36.340  1.00  0.00           C
ATOM   2638  O   LYS A 165      45.510  60.190  37.200  1.00  0.00           O
ATOM   2639  N   LYS A 166      46.030  60.400  35.070  1.00  0.00           N
ATOM   2640  HN  LYS A 166      46.770  60.640  34.450  1.00  0.00           H
ATOM   2641  CA  LYS A 166      44.790  59.770  34.570  1.00  0.00           C
ATOM   2642  HA  LYS A 166      43.920  60.080  35.110  1.00  0.00           H
ATOM   2643  CB  LYS A 166      44.560  59.980  33.070  1.00  0.00           C
ATOM   2644  HB1 LYS A 166      43.720  59.420  32.610  1.00  0.00           H
ATOM   2645  HB2 LYS A 166      45.490  59.750  32.510  1.00  0.00           H
ATOM   2646  CG  LYS A 166      44.130  61.400  32.650  1.00  0.00           C
ATOM   2647  HG1 LYS A 166      43.150  61.560  33.160  1.00  0.00           H
ATOM   2648  HG2 LYS A 166      43.890  61.210  31.570  1.00  0.00           H
ATOM   2649  CD  LYS A 166      45.170  62.590  32.940  1.00  0.00           C
ATOM   2650  HD1 LYS A 166      46.140  62.290  32.490  1.00  0.00           H
ATOM   2651  HD2 LYS A 166      45.340  62.600  34.040  1.00  0.00           H
ATOM   2652  CE  LYS A 166      44.780  63.910  32.370  1.00  0.00           C
ATOM   2653  HE1 LYS A 166      44.070  64.420  33.060  1.00  0.00           H
ATOM   2654  HE2 LYS A 166      44.370  63.840  31.350  1.00  0.00           H
ATOM   2655  NZ  LYS A 166      45.920  64.850  32.240  1.00  0.00           N
ATOM   2656  HZ1 LYS A 166      46.240  64.710  31.260  1.00  0.00           H
ATOM   2657  HZ2 LYS A 166      46.610  64.740  33.000  1.00  0.00           H
ATOM   2658  HZ3 LYS A 166      45.600  65.830  32.310  1.00  0.00           H
ATOM   2659  C   LYS A 166      44.900  58.260  34.640  1.00  0.00           C
ATOM   2660  O   LYS A 166      45.440  57.530  33.790  1.00  0.00           O
ATOM   2661  N   MET A 167      44.310  57.630  35.700  1.00  0.00           N
ATOM   2662  HN  MET A 167      43.740  58.280  36.210  1.00  0.00           H
ATOM   2663  CA  MET A 167      44.500  56.220  36.070  1.00  0.00           C
ATOM   2664  HA  MET A 167      45.560  56.120  36.220  1.00  0.00           H
ATOM   2665  CB  MET A 167      43.810  55.870  37.420  1.00  0.00           C
ATOM   2666  HB1 MET A 167      43.800  54.770  37.570  1.00  0.00           H
ATOM   2667  HB2 MET A 167      42.740  56.120  37.450  1.00  0.00           H
ATOM   2668  CG  MET A 167      44.600  56.480  38.600  1.00  0.00           C
ATOM   2669  HG1 MET A 167      43.990  56.310  39.520  1.00  0.00           H
ATOM   2670  HG2 MET A 167      44.520  57.590  38.560  1.00  0.00           H
ATOM   2671  SD  MET A 167      46.240  55.930  38.850  1.00  0.00           S
ATOM   2672  CE  MET A 167      46.570  56.180  40.650  1.00  0.00           C
ATOM   2673  HE1 MET A 167      47.670  56.030  40.790  1.00  0.00           H
ATOM   2674  HE2 MET A 167      46.080  55.490  41.350  1.00  0.00           H
ATOM   2675  HE3 MET A 167      46.300  57.200  40.990  1.00  0.00           H
ATOM   2676  C   MET A 167      44.210  55.150  35.030  1.00  0.00           C
ATOM   2677  O   MET A 167      45.120  54.380  34.820  1.00  0.00           O
ATOM   2678  N   PRO A 168      42.990  55.000  34.450  1.00  0.00           N
ATOM   2679  CD  PRO A 168      41.870  55.900  34.590  1.00  0.00           C
ATOM   2680  HD1 PRO A 168      42.030  56.750  33.890  1.00  0.00           H
ATOM   2681  HD2 PRO A 168      41.820  56.250  35.650  1.00  0.00           H
ATOM   2682  CA  PRO A 168      42.600  53.810  33.680  1.00  0.00           C
ATOM   2683  HA  PRO A 168      42.610  52.900  34.270  1.00  0.00           H
ATOM   2684  CB  PRO A 168      41.220  54.140  33.090  1.00  0.00           C
ATOM   2685  HB1 PRO A 168      40.550  53.250  33.000  1.00  0.00           H
ATOM   2686  HB2 PRO A 168      41.320  54.600  32.090  1.00  0.00           H
ATOM   2687  CG  PRO A 168      40.690  55.110  34.110  1.00  0.00           C
ATOM   2688  HG1 PRO A 168      39.830  55.660  33.660  1.00  0.00           H
ATOM   2689  HG2 PRO A 168      40.220  54.530  34.940  1.00  0.00           H
ATOM   2690  C   PRO A 168      43.650  53.470  32.540  1.00  0.00           C
ATOM   2691  O   PRO A 168      44.180  54.340  31.830  1.00  0.00           O
ATOM   2692  N   ILE A 169      43.980  52.130  32.350  1.00  0.00           N
ATOM   2693  HN  ILE A 169      43.680  51.430  32.990  1.00  0.00           H
ATOM   2694  CA  ILE A 169      44.860  51.740  31.370  1.00  0.00           C
ATOM   2695  HA  ILE A 169      45.510  52.560  31.090  1.00  0.00           H
ATOM   2696  CB  ILE A 169      45.810  50.650  31.900  1.00  0.00           C
ATOM   2697  HB  ILE A 169      45.260  49.900  32.520  1.00  0.00           H
ATOM   2698  CG2 ILE A 169      46.540  49.960  30.730  1.00  0.00           C
ATOM   2699 HG21 ILE A 169      45.830  49.550  29.980  1.00  0.00           H
ATOM   2700 HG22 ILE A 169      47.100  49.050  31.050  1.00  0.00           H
ATOM   2701 HG23 ILE A 169      47.150  50.770  30.280  1.00  0.00           H
ATOM   2702  CG1 ILE A 169      46.740  51.350  32.910  1.00  0.00           C
ATOM   2703 HG11 ILE A 169      46.180  52.240  33.300  1.00  0.00           H
ATOM   2704 HG12 ILE A 169      47.510  51.780  32.230  1.00  0.00           H
ATOM   2705  CD  ILE A 169      47.260  50.470  34.110  1.00  0.00           C
ATOM   2706  HD1 ILE A 169      47.560  49.450  33.830  1.00  0.00           H
ATOM   2707  HD2 ILE A 169      46.470  50.470  34.900  1.00  0.00           H
ATOM   2708  HD3 ILE A 169      48.170  50.970  34.510  1.00  0.00           H
ATOM   2709  C   ILE A 169      44.180  51.370  30.140  1.00  0.00           C
ATOM   2710  O   ILE A 169      43.040  50.780  30.100  1.00  0.00           O
ATOM   2711  N   GLN A 170      44.800  51.770  29.000  1.00  0.00           N
ATOM   2712  HN  GLN A 170      45.660  52.270  29.060  1.00  0.00           H
ATOM   2713  CA  GLN A 170      44.160  51.410  27.700  1.00  0.00           C
ATOM   2714  HA  GLN A 170      43.080  51.350  27.820  1.00  0.00           H
ATOM   2715  CB  GLN A 170      44.570  52.520  26.730  1.00  0.00           C
ATOM   2716  HB1 GLN A 170      45.680  52.600  26.740  1.00  0.00           H
ATOM   2717  HB2 GLN A 170      44.140  53.430  27.210  1.00  0.00           H
ATOM   2718  CG  GLN A 170      44.040  52.390  25.260  1.00  0.00           C
ATOM   2719  HG1 GLN A 170      44.360  51.460  24.730  1.00  0.00           H
ATOM   2720  HG2 GLN A 170      44.480  53.160  24.590  1.00  0.00           H
ATOM   2721  CD  GLN A 170      42.520  52.490  25.130  1.00  0.00           C
ATOM   2722  OE1 GLN A 170      41.900  51.460  24.920  1.00  0.00           O
ATOM   2723  NE2 GLN A 170      41.950  53.770  25.200  1.00  0.00           N
ATOM   2724 HE21 GLN A 170      40.960  53.810  25.220  1.00  0.00           H
ATOM   2725 HE22 GLN A 170      42.540  54.550  25.430  1.00  0.00           H
ATOM   2726  C   GLN A 170      44.630  50.080  27.130  1.00  0.00           C
ATOM   2727  O   GLN A 170      45.840  49.800  27.000  1.00  0.00           O
ATOM   2728  N   ASN A 171      43.660  49.190  26.690  1.00  0.00           N
ATOM   2729  HN  ASN A 171      42.680  49.350  26.730  1.00  0.00           H
ATOM   2730  CA  ASN A 171      44.060  47.890  26.180  1.00  0.00           C
ATOM   2731  HA  ASN A 171      44.930  47.890  25.540  1.00  0.00           H
ATOM   2732  CB  ASN A 171      44.340  46.970  27.380  1.00  0.00           C
ATOM   2733  HB1 ASN A 171      44.870  47.560  28.160  1.00  0.00           H
ATOM   2734  HB2 ASN A 171      44.910  46.080  27.020  1.00  0.00           H
ATOM   2735  CG  ASN A 171      43.150  46.310  28.110  1.00  0.00           C
ATOM   2736  OD1 ASN A 171      43.100  45.050  28.230  1.00  0.00           O
ATOM   2737  ND2 ASN A 171      42.220  47.050  28.670  1.00  0.00           N
ATOM   2738 HD21 ASN A 171      41.430  46.540  29.010  1.00  0.00           H
ATOM   2739 HD22 ASN A 171      42.100  47.960  28.290  1.00  0.00           H
ATOM   2740  C   ASN A 171      42.860  47.370  25.340  1.00  0.00           C
ATOM   2741  O   ASN A 171      42.850  46.200  24.950  1.00  0.00           O
ATOM   2742  N   GLY A 172      41.850  48.220  24.990  1.00  0.00           N
ATOM   2743  HN  GLY A 172      42.000  49.200  25.150  1.00  0.00           H
ATOM   2744  CA  GLY A 172      40.620  47.880  24.260  1.00  0.00           C
ATOM   2745  HA1 GLY A 172      40.920  47.410  23.330  1.00  0.00           H
ATOM   2746  HA2 GLY A 172      40.060  48.780  24.040  1.00  0.00           H
ATOM   2747  C   GLY A 172      39.750  47.100  25.050  1.00  0.00           C
ATOM   2748  O   GLY A 172      40.160  46.550  26.080  1.00  0.00           O
ATOM   2749  N   GLY A 173      38.430  47.020  24.660  1.00  0.00           N
ATOM   2750  HN  GLY A 173      38.300  47.500  23.800  1.00  0.00           H
ATOM   2751  CA  GLY A 173      37.380  46.410  25.440  1.00  0.00           C
ATOM   2752  HA1 GLY A 173      37.690  45.430  25.800  1.00  0.00           H
ATOM   2753  HA2 GLY A 173      36.500  46.180  24.850  1.00  0.00           H
ATOM   2754  C   GLY A 173      37.080  47.330  26.620  1.00  0.00           C
ATOM   2755  O   GLY A 173      37.120  48.560  26.470  1.00  0.00           O
ATOM   2756  N   ALA A 174      36.610  46.710  27.680  1.00  0.00           N
ATOM   2757  HN  ALA A 174      36.470  45.720  27.680  1.00  0.00           H
ATOM   2758  CA  ALA A 174      36.440  47.310  29.010  1.00  0.00           C
ATOM   2759  HA  ALA A 174      35.570  47.930  28.840  1.00  0.00           H
ATOM   2760  CB  ALA A 174      36.290  46.110  30.020  1.00  0.00           C
ATOM   2761  HB1 ALA A 174      35.400  45.530  29.700  1.00  0.00           H
ATOM   2762  HB2 ALA A 174      36.170  46.440  31.070  1.00  0.00           H
ATOM   2763  HB3 ALA A 174      37.170  45.430  30.010  1.00  0.00           H
ATOM   2764  C   ALA A 174      37.640  48.110  29.580  1.00  0.00           C
ATOM   2765  O   ALA A 174      38.810  48.000  29.290  1.00  0.00           O
ATOM   2766  N   ASN A 175      37.330  49.110  30.500  1.00  0.00           N
ATOM   2767  HN  ASN A 175      36.350  49.180  30.660  1.00  0.00           H
ATOM   2768  CA  ASN A 175      38.260  49.890  31.260  1.00  0.00           C
ATOM   2769  HA  ASN A 175      39.100  50.250  30.680  1.00  0.00           H
ATOM   2770  CB  ASN A 175      37.510  51.020  31.840  1.00  0.00           C
ATOM   2771  HB1 ASN A 175      38.180  51.660  32.460  1.00  0.00           H
ATOM   2772  HB2 ASN A 175      36.740  50.730  32.580  1.00  0.00           H
ATOM   2773  CG  ASN A 175      36.780  51.880  30.800  1.00  0.00           C
ATOM   2774  OD1 ASN A 175      35.570  52.160  30.840  1.00  0.00           O
ATOM   2775  ND2 ASN A 175      37.500  52.180  29.700  1.00  0.00           N
ATOM   2776 HD21 ASN A 175      38.450  51.860  29.670  1.00  0.00           H
ATOM   2777 HD22 ASN A 175      37.210  52.730  28.920  1.00  0.00           H
ATOM   2778  C   ASN A 175      39.000  48.920  32.280  1.00  0.00           C
ATOM   2779  O   ASN A 175      38.370  48.090  32.920  1.00  0.00           O
ATOM   2780  N   LEU A 176      40.350  49.120  32.330  1.00  0.00           N
ATOM   2781  HN  LEU A 176      40.810  49.520  31.550  1.00  0.00           H
ATOM   2782  CA  LEU A 176      41.260  48.460  33.220  1.00  0.00           C
ATOM   2783  HA  LEU A 176      40.750  47.640  33.700  1.00  0.00           H
ATOM   2784  CB  LEU A 176      42.420  47.880  32.350  1.00  0.00           C
ATOM   2785  HB1 LEU A 176      43.030  48.760  32.080  1.00  0.00           H
ATOM   2786  HB2 LEU A 176      41.800  47.540  31.490  1.00  0.00           H
ATOM   2787  CG  LEU A 176      43.280  46.730  32.800  1.00  0.00           C
ATOM   2788  HG  LEU A 176      42.570  45.950  33.160  1.00  0.00           H
ATOM   2789  CD1 LEU A 176      44.080  46.090  31.680  1.00  0.00           C
ATOM   2790 HD11 LEU A 176      44.490  45.100  31.960  1.00  0.00           H
ATOM   2791 HD12 LEU A 176      44.950  46.730  31.430  1.00  0.00           H
ATOM   2792 HD13 LEU A 176      43.460  45.790  30.810  1.00  0.00           H
ATOM   2793  CD2 LEU A 176      44.050  47.030  34.140  1.00  0.00           C
ATOM   2794 HD21 LEU A 176      43.430  47.580  34.870  1.00  0.00           H
ATOM   2795 HD22 LEU A 176      44.970  47.570  33.850  1.00  0.00           H
ATOM   2796 HD23 LEU A 176      44.470  46.080  34.540  1.00  0.00           H
ATOM   2797  C   LEU A 176      41.710  49.490  34.220  1.00  0.00           C
ATOM   2798  O   LEU A 176      42.350  50.460  33.830  1.00  0.00           O
ATOM   2799  N   CYS A 177      41.490  49.170  35.460  1.00  0.00           N
ATOM   2800  HN  CYS A 177      40.830  48.460  35.690  1.00  0.00           H
ATOM   2801  CA  CYS A 177      41.850  50.000  36.590  1.00  0.00           C
ATOM   2802  HA  CYS A 177      42.400  50.860  36.240  1.00  0.00           H
ATOM   2803  CB  CYS A 177      40.580  50.560  37.270  1.00  0.00           C
ATOM   2804  HB1 CYS A 177      39.990  49.730  37.730  1.00  0.00           H
ATOM   2805  HB2 CYS A 177      39.930  50.850  36.410  1.00  0.00           H
ATOM   2806  SG  CYS A 177      40.780  51.770  38.610  1.00  0.00           S
ATOM   2807  C   CYS A 177      42.850  49.340  37.560  1.00  0.00           C
ATOM   2808  O   CYS A 177      42.560  48.410  38.210  1.00  0.00           O
ATOM   2809  N   SER A 178      44.050  49.830  37.680  1.00  0.00           N
ATOM   2810  HN  SER A 178      44.240  50.560  37.020  1.00  0.00           H
ATOM   2811  CA  SER A 178      45.130  49.250  38.520  1.00  0.00           C
ATOM   2812  HA  SER A 178      44.780  49.010  39.520  1.00  0.00           H
ATOM   2813  CB  SER A 178      45.560  47.900  37.870  1.00  0.00           C
ATOM   2814  HB1 SER A 178      45.600  48.030  36.770  1.00  0.00           H
ATOM   2815  HB2 SER A 178      44.820  47.130  38.190  1.00  0.00           H
ATOM   2816  OG  SER A 178      46.770  47.330  38.370  1.00  0.00           O
ATOM   2817  HG1 SER A 178      46.800  46.430  38.030  1.00  0.00           H
ATOM   2818  C   SER A 178      46.190  50.300  38.730  1.00  0.00           C
ATOM   2819  O   SER A 178      46.480  51.230  37.950  1.00  0.00           O
ATOM   2820  N   SER A 179      46.850  50.210  39.880  1.00  0.00           N
ATOM   2821  HN  SER A 179      46.510  49.570  40.590  1.00  0.00           H
ATOM   2822  CA  SER A 179      47.940  51.100  40.240  1.00  0.00           C
ATOM   2823  HA  SER A 179      48.150  51.680  39.350  1.00  0.00           H
ATOM   2824  CB  SER A 179      47.650  51.930  41.470  1.00  0.00           C
ATOM   2825  HB1 SER A 179      46.750  52.550  41.300  1.00  0.00           H
ATOM   2826  HB2 SER A 179      48.470  52.670  41.590  1.00  0.00           H
ATOM   2827  OG  SER A 179      47.360  51.150  42.700  1.00  0.00           O
ATOM   2828  HG1 SER A 179      46.550  50.680  42.520  1.00  0.00           H
ATOM   2829  C   SER A 179      49.130  50.270  40.510  1.00  0.00           C
ATOM   2830  O   SER A 179      50.070  50.780  41.100  1.00  0.00           O
ATOM   2831  N   PHE A 180      49.160  48.960  40.290  1.00  0.00           N
ATOM   2832  HN  PHE A 180      48.400  48.580  39.790  1.00  0.00           H
ATOM   2833  CA  PHE A 180      50.170  48.090  40.820  1.00  0.00           C
ATOM   2834  HA  PHE A 180      50.660  48.630  41.610  1.00  0.00           H
ATOM   2835  CB  PHE A 180      49.540  46.770  41.420  1.00  0.00           C
ATOM   2836  HB1 PHE A 180      50.280  46.140  41.950  1.00  0.00           H
ATOM   2837  HB2 PHE A 180      49.280  46.050  40.620  1.00  0.00           H
ATOM   2838  CG  PHE A 180      48.460  47.010  42.380  1.00  0.00           C
ATOM   2839  CD1 PHE A 180      48.670  47.620  43.650  1.00  0.00           C
ATOM   2840  HD1 PHE A 180      49.600  48.120  43.860  1.00  0.00           H
ATOM   2841  CE1 PHE A 180      47.790  47.460  44.720  1.00  0.00           C
ATOM   2842  HE1 PHE A 180      47.890  47.970  45.670  1.00  0.00           H
ATOM   2843  CZ  PHE A 180      46.620  46.730  44.510  1.00  0.00           C
ATOM   2844  HZ  PHE A 180      45.930  46.550  45.330  1.00  0.00           H
ATOM   2845  CD2 PHE A 180      47.300  46.230  42.210  1.00  0.00           C
ATOM   2846  HD2 PHE A 180      47.220  45.780  41.230  1.00  0.00           H
ATOM   2847  CE2 PHE A 180      46.380  46.060  43.250  1.00  0.00           C
ATOM   2848  HE2 PHE A 180      45.500  45.430  43.200  1.00  0.00           H
ATOM   2849  C   PHE A 180      51.180  47.660  39.830  1.00  0.00           C
ATOM   2850  O   PHE A 180      52.090  46.880  40.110  1.00  0.00           O
ATOM   2851  N   SER A 181      50.990  48.200  38.610  1.00  0.00           N
ATOM   2852  HN  SER A 181      50.290  48.910  38.510  1.00  0.00           H
ATOM   2853  CA  SER A 181      51.710  47.940  37.350  1.00  0.00           C
ATOM   2854  HA  SER A 181      51.450  46.950  37.020  1.00  0.00           H
ATOM   2855  CB  SER A 181      51.390  48.960  36.220  1.00  0.00           C
ATOM   2856  HB1 SER A 181      51.730  48.460  35.280  1.00  0.00           H
ATOM   2857  HB2 SER A 181      51.950  49.900  36.150  1.00  0.00           H
ATOM   2858  OG  SER A 181      49.950  49.270  36.290  1.00  0.00           O
ATOM   2859  HG1 SER A 181      49.430  48.510  36.010  1.00  0.00           H
ATOM   2860  C   SER A 181      53.220  48.030  37.390  1.00  0.00           C
ATOM   2861  O   SER A 181      53.840  48.980  37.870  1.00  0.00           O
ATOM   2862  N   ILE A 182      53.960  46.950  37.020  1.00  0.00           N
ATOM   2863  HN  ILE A 182      53.470  46.120  36.750  1.00  0.00           H
ATOM   2864  CA  ILE A 182      55.400  46.910  36.880  1.00  0.00           C
ATOM   2865  HA  ILE A 182      55.820  47.610  37.580  1.00  0.00           H
ATOM   2866  CB  ILE A 182      55.880  45.490  37.150  1.00  0.00           C
ATOM   2867  HB  ILE A 182      55.230  44.820  36.540  1.00  0.00           H
ATOM   2868  CG2 ILE A 182      57.340  45.410  36.770  1.00  0.00           C
ATOM   2869 HG21 ILE A 182      57.850  44.460  37.040  1.00  0.00           H
ATOM   2870 HG22 ILE A 182      57.820  46.270  37.290  1.00  0.00           H
ATOM   2871 HG23 ILE A 182      57.400  45.530  35.670  1.00  0.00           H
ATOM   2872  CG1 ILE A 182      55.560  45.160  38.590  1.00  0.00           C
ATOM   2873 HG11 ILE A 182      54.530  45.490  38.850  1.00  0.00           H
ATOM   2874 HG12 ILE A 182      56.310  45.750  39.170  1.00  0.00           H
ATOM   2875  CD  ILE A 182      55.600  43.640  38.840  1.00  0.00           C
ATOM   2876  HD1 ILE A 182      54.700  43.080  38.480  1.00  0.00           H
ATOM   2877  HD2 ILE A 182      55.630  43.450  39.940  1.00  0.00           H
ATOM   2878  HD3 ILE A 182      56.540  43.180  38.450  1.00  0.00           H
ATOM   2879  C   ILE A 182      55.880  47.460  35.450  1.00  0.00           C
ATOM   2880  O   ILE A 182      55.730  46.870  34.410  1.00  0.00           O
ATOM   2881  N   CYS A 183      56.330  48.730  35.470  1.00  0.00           N
ATOM   2882  HN  CYS A 183      56.180  49.340  36.250  1.00  0.00           H
ATOM   2883  CA  CYS A 183      56.830  49.330  34.240  1.00  0.00           C
ATOM   2884  HA  CYS A 183      57.510  48.620  33.800  1.00  0.00           H
ATOM   2885  CB  CYS A 183      55.640  49.880  33.470  1.00  0.00           C
ATOM   2886  HB1 CYS A 183      55.260  50.760  34.030  1.00  0.00           H
ATOM   2887  HB2 CYS A 183      54.810  49.120  33.480  1.00  0.00           H
ATOM   2888  SG  CYS A 183      55.950  50.150  31.730  1.00  0.00           S
ATOM   2889  C   CYS A 183      57.820  50.420  34.490  1.00  0.00           C
ATOM   2890  O   CYS A 183      57.920  51.120  35.470  1.00  0.00           O
ATOM   2891  N   HSD A 184      58.680  50.630  33.420  1.00  0.00           N
ATOM   2892  HN  HSD A 184      58.690  49.980  32.670  1.00  0.00           H
ATOM   2893  CA  HSD A 184      59.750  51.680  33.240  1.00  0.00           C
ATOM   2894  HA  HSD A 184      60.500  51.520  34.010  1.00  0.00           H
ATOM   2895  CB  HSD A 184      60.420  51.570  31.870  1.00  0.00           C
ATOM   2896  HB1 HSD A 184      59.730  51.790  31.020  1.00  0.00           H
ATOM   2897  HB2 HSD A 184      60.940  50.590  31.830  1.00  0.00           H
ATOM   2898  ND1 HSD A 184      62.620  52.270  32.780  1.00  0.00           N
ATOM   2899  HD1 HSD A 184      62.560  51.490  33.400  1.00  0.00           H
ATOM   2900  CG  HSD A 184      61.680  52.460  31.830  1.00  0.00           C
ATOM   2901  CE1 HSD A 184      63.630  53.120  32.500  1.00  0.00           C
ATOM   2902  HE1 HSD A 184      64.600  53.320  32.970  1.00  0.00           H
ATOM   2903  NE2 HSD A 184      63.430  53.760  31.390  1.00  0.00           N
ATOM   2904  CD2 HSD A 184      62.210  53.310  30.880  1.00  0.00           C
ATOM   2905  HD2 HSD A 184      61.830  53.610  29.910  1.00  0.00           H
ATOM   2906  C   HSD A 184      59.250  53.140  33.560  1.00  0.00           C
ATOM   2907  O   HSD A 184      58.110  53.490  33.330  1.00  0.00           O
ATOM   2908  N   THR A 185      60.140  53.990  34.070  1.00  0.00           N
ATOM   2909  HN  THR A 185      60.910  53.420  34.360  1.00  0.00           H
ATOM   2910  CA  THR A 185      60.030  55.400  34.370  1.00  0.00           C
ATOM   2911  HA  THR A 185      61.050  55.720  34.570  1.00  0.00           H
ATOM   2912  CB  THR A 185      59.540  56.390  33.330  1.00  0.00           C
ATOM   2913  HB  THR A 185      59.760  57.420  33.670  1.00  0.00           H
ATOM   2914  OG1 THR A 185      58.180  56.300  33.090  1.00  0.00           O
ATOM   2915  HG1 THR A 185      58.020  55.360  33.130  1.00  0.00           H
ATOM   2916  CG2 THR A 185      60.240  56.020  32.000  1.00  0.00           C
ATOM   2917 HG21 THR A 185      61.320  55.900  32.250  1.00  0.00           H
ATOM   2918 HG22 THR A 185      60.240  56.910  31.340  1.00  0.00           H
ATOM   2919 HG23 THR A 185      59.860  55.150  31.420  1.00  0.00           H
ATOM   2920  C   THR A 185      59.410  55.660  35.720  1.00  0.00           C
ATOM   2921  O   THR A 185      58.330  55.140  36.100  1.00  0.00           O
ATOM   2922  N   PHE A 186      60.160  56.470  36.500  1.00  0.00           N
ATOM   2923  HN  PHE A 186      60.930  56.980  36.140  1.00  0.00           H
ATOM   2924  CA  PHE A 186      59.920  56.580  37.940  1.00  0.00           C
ATOM   2925  HA  PHE A 186      60.030  55.600  38.370  1.00  0.00           H
ATOM   2926  CB  PHE A 186      61.020  57.530  38.460  1.00  0.00           C
ATOM   2927  HB1 PHE A 186      61.020  58.460  37.860  1.00  0.00           H
ATOM   2928  HB2 PHE A 186      61.970  56.980  38.320  1.00  0.00           H
ATOM   2929  CG  PHE A 186      60.820  57.870  39.940  1.00  0.00           C
ATOM   2930  CD1 PHE A 186      61.640  57.200  40.800  1.00  0.00           C
ATOM   2931  HD1 PHE A 186      62.160  56.330  40.380  1.00  0.00           H
ATOM   2932  CE1 PHE A 186      61.700  57.540  42.150  1.00  0.00           C
ATOM   2933  HE1 PHE A 186      62.230  56.950  42.890  1.00  0.00           H
ATOM   2934  CZ  PHE A 186      60.890  58.580  42.640  1.00  0.00           C
ATOM   2935  HZ  PHE A 186      60.860  58.870  43.680  1.00  0.00           H
ATOM   2936  CD2 PHE A 186      60.000  58.880  40.370  1.00  0.00           C
ATOM   2937  HD2 PHE A 186      59.280  59.300  39.690  1.00  0.00           H
ATOM   2938  CE2 PHE A 186      60.060  59.300  41.700  1.00  0.00           C
ATOM   2939  HE2 PHE A 186      59.390  60.110  41.980  1.00  0.00           H
ATOM   2940  C   PHE A 186      58.530  57.020  38.340  1.00  0.00           C
ATOM   2941  O   PHE A 186      57.960  57.990  37.900  1.00  0.00           O
ATOM   2942  N   GLN A 187      57.960  56.270  39.280  1.00  0.00           N
ATOM   2943  HN  GLN A 187      58.360  55.400  39.570  1.00  0.00           H
ATOM   2944  CA  GLN A 187      56.650  56.540  39.920  1.00  0.00           C
ATOM   2945  HA  GLN A 187      56.320  57.510  39.570  1.00  0.00           H
ATOM   2946  CB  GLN A 187      55.560  55.450  39.800  1.00  0.00           C
ATOM   2947  HB1 GLN A 187      54.610  55.910  40.170  1.00  0.00           H
ATOM   2948  HB2 GLN A 187      55.940  54.610  40.400  1.00  0.00           H
ATOM   2949  CG  GLN A 187      55.260  54.860  38.450  1.00  0.00           C
ATOM   2950  HG1 GLN A 187      54.450  54.110  38.570  1.00  0.00           H
ATOM   2951  HG2 GLN A 187      56.250  54.450  38.150  1.00  0.00           H
ATOM   2952  CD  GLN A 187      54.780  55.820  37.400  1.00  0.00           C
ATOM   2953  OE1 GLN A 187      53.600  56.220  37.450  1.00  0.00           O
ATOM   2954  NE2 GLN A 187      55.640  56.170  36.350  1.00  0.00           N
ATOM   2955 HE21 GLN A 187      56.590  55.880  36.320  1.00  0.00           H
ATOM   2956 HE22 GLN A 187      55.240  56.870  35.760  1.00  0.00           H
ATOM   2957  C   GLN A 187      57.000  56.740  41.440  1.00  0.00           C
ATOM   2958  O   GLN A 187      57.580  55.930  42.150  1.00  0.00           O
ATOM   2959  N   TRP A 188      56.480  57.830  41.960  1.00  0.00           N
ATOM   2960  HN  TRP A 188      55.860  58.380  41.390  1.00  0.00           H
ATOM   2961  CA  TRP A 188      56.600  58.290  43.400  1.00  0.00           C
ATOM   2962  HA  TRP A 188      57.640  58.380  43.650  1.00  0.00           H
ATOM   2963  CB  TRP A 188      56.050  59.690  43.640  1.00  0.00           C
ATOM   2964  HB1 TRP A 188      54.960  59.600  43.430  1.00  0.00           H
ATOM   2965  HB2 TRP A 188      56.350  60.470  42.900  1.00  0.00           H
ATOM   2966  CG  TRP A 188      56.210  60.340  45.070  1.00  0.00           C
ATOM   2967  CD1 TRP A 188      55.260  60.890  45.980  1.00  0.00           C
ATOM   2968  HD1 TRP A 188      54.210  60.920  45.790  1.00  0.00           H
ATOM   2969  NE1 TRP A 188      55.880  61.240  47.130  1.00  0.00           N
ATOM   2970  HE1 TRP A 188      55.430  61.680  47.860  1.00  0.00           H
ATOM   2971  CE2 TRP A 188      57.220  61.080  47.010  1.00  0.00           C
ATOM   2972  CD2 TRP A 188      57.500  60.580  45.660  1.00  0.00           C
ATOM   2973  CE3 TRP A 188      58.830  60.200  45.330  1.00  0.00           C
ATOM   2974  HE3 TRP A 188      58.950  59.640  44.420  1.00  0.00           H
ATOM   2975  CZ3 TRP A 188      59.840  60.400  46.240  1.00  0.00           C
ATOM   2976  HZ3 TRP A 188      60.910  60.300  46.090  1.00  0.00           H
ATOM   2977  CZ2 TRP A 188      58.210  61.210  47.870  1.00  0.00           C
ATOM   2978  HZ2 TRP A 188      58.060  61.470  48.910  1.00  0.00           H
ATOM   2979  CH2 TRP A 188      59.530  60.960  47.490  1.00  0.00           C
ATOM   2980  HH2 TRP A 188      60.370  61.030  48.180  1.00  0.00           H
ATOM   2981  C   TRP A 188      56.010  57.320  44.350  1.00  0.00           C
ATOM   2982  O   TRP A 188      56.660  57.120  45.370  1.00  0.00           O
ATOM   2983  N   HSE A 189      54.840  56.660  44.080  1.00  0.00           N
ATOM   2984  HN  HSE A 189      54.430  56.690  43.170  1.00  0.00           H
ATOM   2985  CA  HSE A 189      54.130  55.890  45.090  1.00  0.00           C
ATOM   2986  HA  HSE A 189      54.150  56.480  45.990  1.00  0.00           H
ATOM   2987  CB  HSE A 189      52.710  55.630  44.550  1.00  0.00           C
ATOM   2988  HB1 HSE A 189      52.250  56.610  44.290  1.00  0.00           H
ATOM   2989  HB2 HSE A 189      52.030  55.230  45.320  1.00  0.00           H
ATOM   2990  ND1 HSE A 189      53.440  54.990  42.230  1.00  0.00           N
ATOM   2991  CG  HSE A 189      52.690  54.760  43.320  1.00  0.00           C
ATOM   2992  CE1 HSE A 189      53.320  53.890  41.500  1.00  0.00           C
ATOM   2993  HE1 HSE A 189      53.770  53.560  40.570  1.00  0.00           H
ATOM   2994  NE2 HSE A 189      52.460  52.980  42.090  1.00  0.00           N
ATOM   2995  HE2 HSE A 189      52.230  52.060  41.790  1.00  0.00           H
ATOM   2996  CD2 HSE A 189      52.080  53.540  43.260  1.00  0.00           C
ATOM   2997  HD2 HSE A 189      51.480  53.060  44.020  1.00  0.00           H
ATOM   2998  C   HSE A 189      55.030  54.710  45.460  1.00  0.00           C
ATOM   2999  O   HSE A 189      54.930  54.140  46.570  1.00  0.00           O
ATOM   3000  N   GLU A 190      55.980  54.240  44.640  1.00  0.00           N
ATOM   3001  HN  GLU A 190      56.200  54.720  43.780  1.00  0.00           H
ATOM   3002  CA  GLU A 190      56.820  53.050  44.820  1.00  0.00           C
ATOM   3003  HA  GLU A 190      56.240  52.250  45.260  1.00  0.00           H
ATOM   3004  CB  GLU A 190      57.220  52.580  43.370  1.00  0.00           C
ATOM   3005  HB1 GLU A 190      57.710  51.580  43.400  1.00  0.00           H
ATOM   3006  HB2 GLU A 190      57.990  53.210  42.890  1.00  0.00           H
ATOM   3007  CG  GLU A 190      56.000  52.350  42.450  1.00  0.00           C
ATOM   3008  HG1 GLU A 190      55.590  53.330  42.140  1.00  0.00           H
ATOM   3009  HG2 GLU A 190      55.170  51.710  42.820  1.00  0.00           H
ATOM   3010  CD  GLU A 190      56.500  51.750  41.110  1.00  0.00           C
ATOM   3011  OE1 GLU A 190      55.660  51.580  40.190  1.00  0.00           O
ATOM   3012  OE2 GLU A 190      57.760  51.440  40.990  1.00  0.00           O
ATOM   3013  C   GLU A 190      58.130  53.290  45.660  1.00  0.00           C
ATOM   3014  O   GLU A 190      58.560  52.490  46.460  1.00  0.00           O
ATOM   3015  N   ALA A 191      58.670  54.540  45.550  1.00  0.00           N
ATOM   3016  HN  ALA A 191      58.430  55.130  44.790  1.00  0.00           H
ATOM   3017  CA  ALA A 191      59.650  55.220  46.420  1.00  0.00           C
ATOM   3018  HA  ALA A 191      60.550  54.630  46.440  1.00  0.00           H
ATOM   3019  CB  ALA A 191      60.090  56.530  45.880  1.00  0.00           C
ATOM   3020  HB1 ALA A 191      60.500  56.270  44.880  1.00  0.00           H
ATOM   3021  HB2 ALA A 191      60.880  57.030  46.470  1.00  0.00           H
ATOM   3022  HB3 ALA A 191      59.360  57.360  45.740  1.00  0.00           H
ATOM   3023  C   ALA A 191      59.070  55.340  47.840  1.00  0.00           C
ATOM   3024  O   ALA A 191      59.790  55.100  48.830  1.00  0.00           O
ATOM   3025  N   MET A 192      57.800  55.650  47.990  1.00  0.00           N
ATOM   3026  HN  MET A 192      57.250  55.890  47.190  1.00  0.00           H
ATOM   3027  CA  MET A 192      57.060  55.750  49.200  1.00  0.00           C
ATOM   3028  HA  MET A 192      57.670  56.330  49.890  1.00  0.00           H
ATOM   3029  CB  MET A 192      55.680  56.460  49.060  1.00  0.00           C
ATOM   3030  HB1 MET A 192      55.110  56.280  49.990  1.00  0.00           H
ATOM   3031  HB2 MET A 192      55.090  56.030  48.220  1.00  0.00           H
ATOM   3032  CG  MET A 192      55.830  57.980  48.900  1.00  0.00           C
ATOM   3033  HG1 MET A 192      54.880  58.420  48.540  1.00  0.00           H
ATOM   3034  HG2 MET A 192      56.510  58.140  48.030  1.00  0.00           H
ATOM   3035  SD  MET A 192      56.540  58.850  50.330  1.00  0.00           S
ATOM   3036  CE  MET A 192      55.660  58.350  51.800  1.00  0.00           C
ATOM   3037  HE1 MET A 192      54.800  57.690  51.550  1.00  0.00           H
ATOM   3038  HE2 MET A 192      55.150  59.200  52.310  1.00  0.00           H
ATOM   3039  HE3 MET A 192      56.240  57.720  52.500  1.00  0.00           H
ATOM   3040  C   MET A 192      56.870  54.440  49.890  1.00  0.00           C
ATOM   3041  O   MET A 192      56.850  54.430  51.110  1.00  0.00           O
ATOM   3042  N   PHE A 193      56.680  53.350  49.200  1.00  0.00           N
ATOM   3043  HN  PHE A 193      56.610  53.410  48.210  1.00  0.00           H
ATOM   3044  CA  PHE A 193      56.470  51.990  49.810  1.00  0.00           C
ATOM   3045  HA  PHE A 193      55.510  52.060  50.300  1.00  0.00           H
ATOM   3046  CB  PHE A 193      56.400  50.970  48.650  1.00  0.00           C
ATOM   3047  HB1 PHE A 193      57.320  50.800  48.050  1.00  0.00           H
ATOM   3048  HB2 PHE A 193      55.740  51.410  47.870  1.00  0.00           H
ATOM   3049  CG  PHE A 193      55.850  49.600  49.150  1.00  0.00           C
ATOM   3050  CD1 PHE A 193      56.670  48.460  49.360  1.00  0.00           C
ATOM   3051  HD1 PHE A 193      57.740  48.540  49.220  1.00  0.00           H
ATOM   3052  CE1 PHE A 193      56.110  47.210  49.630  1.00  0.00           C
ATOM   3053  HE1 PHE A 193      56.700  46.320  49.760  1.00  0.00           H
ATOM   3054  CZ  PHE A 193      54.660  47.060  49.760  1.00  0.00           C
ATOM   3055  HZ  PHE A 193      54.220  46.100  49.960  1.00  0.00           H
ATOM   3056  CD2 PHE A 193      54.460  49.440  49.140  1.00  0.00           C
ATOM   3057  HD2 PHE A 193      53.800  50.240  48.860  1.00  0.00           H
ATOM   3058  CE2 PHE A 193      53.830  48.240  49.440  1.00  0.00           C
ATOM   3059  HE2 PHE A 193      52.750  48.210  49.450  1.00  0.00           H
ATOM   3060  C   PHE A 193      57.570  51.570  50.800  1.00  0.00           C
ATOM   3061  O   PHE A 193      57.360  51.130  51.940  1.00  0.00           O
ATOM   3062  N   LEU A 194      58.830  51.710  50.290  1.00  0.00           N
ATOM   3063  HN  LEU A 194      58.910  52.060  49.360  1.00  0.00           H
ATOM   3064  CA  LEU A 194      60.060  51.630  51.050  1.00  0.00           C
ATOM   3065  HA  LEU A 194      60.080  50.670  51.540  1.00  0.00           H
ATOM   3066  CB  LEU A 194      61.330  51.670  50.100  1.00  0.00           C
ATOM   3067  HB1 LEU A 194      62.270  51.270  50.530  1.00  0.00           H
ATOM   3068  HB2 LEU A 194      61.520  52.730  49.840  1.00  0.00           H
ATOM   3069  CG  LEU A 194      61.260  50.900  48.770  1.00  0.00           C
ATOM   3070  HG  LEU A 194      60.360  51.360  48.290  1.00  0.00           H
ATOM   3071  CD1 LEU A 194      62.390  51.310  47.900  1.00  0.00           C
ATOM   3072 HD11 LEU A 194      63.360  51.380  48.440  1.00  0.00           H
ATOM   3073 HD12 LEU A 194      62.300  52.300  47.430  1.00  0.00           H
ATOM   3074 HD13 LEU A 194      62.530  50.630  47.030  1.00  0.00           H
ATOM   3075  CD2 LEU A 194      61.140  49.430  48.950  1.00  0.00           C
ATOM   3076 HD21 LEU A 194      62.100  49.030  49.370  1.00  0.00           H
ATOM   3077 HD22 LEU A 194      60.990  48.960  47.960  1.00  0.00           H
ATOM   3078 HD23 LEU A 194      60.240  49.160  49.540  1.00  0.00           H
ATOM   3079  C   LEU A 194      60.230  52.690  52.150  1.00  0.00           C
ATOM   3080  O   LEU A 194      60.560  52.330  53.320  1.00  0.00           O
ATOM   3081  N   LEU A 195      59.960  53.960  51.910  1.00  0.00           N
ATOM   3082  HN  LEU A 195      60.040  54.190  50.950  1.00  0.00           H
ATOM   3083  CA  LEU A 195      60.000  54.980  52.940  1.00  0.00           C
ATOM   3084  HA  LEU A 195      61.020  54.850  53.320  1.00  0.00           H
ATOM   3085  CB  LEU A 195      59.810  56.240  52.140  1.00  0.00           C
ATOM   3086  HB1 LEU A 195      58.870  56.060  51.550  1.00  0.00           H
ATOM   3087  HB2 LEU A 195      60.630  56.260  51.390  1.00  0.00           H
ATOM   3088  CG  LEU A 195      59.770  57.520  52.960  1.00  0.00           C
ATOM   3089  HG  LEU A 195      58.850  57.570  53.600  1.00  0.00           H
ATOM   3090  CD1 LEU A 195      60.980  57.660  53.930  1.00  0.00           C
ATOM   3091 HD11 LEU A 195      60.820  58.610  54.490  1.00  0.00           H
ATOM   3092 HD12 LEU A 195      61.910  57.820  53.350  1.00  0.00           H
ATOM   3093 HD13 LEU A 195      61.000  56.800  54.630  1.00  0.00           H
ATOM   3094  CD2 LEU A 195      59.840  58.660  51.990  1.00  0.00           C
ATOM   3095 HD21 LEU A 195      59.810  59.640  52.510  1.00  0.00           H
ATOM   3096 HD22 LEU A 195      59.150  58.640  51.130  1.00  0.00           H
ATOM   3097 HD23 LEU A 195      60.850  58.750  51.530  1.00  0.00           H
ATOM   3098  C   LEU A 195      59.060  54.760  54.130  1.00  0.00           C
ATOM   3099  O   LEU A 195      59.400  54.950  55.280  1.00  0.00           O
ATOM   3100  N   GLU A 196      57.810  54.260  53.800  1.00  0.00           N
ATOM   3101  HN  GLU A 196      57.490  54.410  52.870  1.00  0.00           H
ATOM   3102  CA  GLU A 196      56.820  54.080  54.830  1.00  0.00           C
ATOM   3103  HA  GLU A 196      56.840  54.860  55.590  1.00  0.00           H
ATOM   3104  CB  GLU A 196      55.440  54.220  54.180  1.00  0.00           C
ATOM   3105  HB1 GLU A 196      55.370  55.110  53.520  1.00  0.00           H
ATOM   3106  HB2 GLU A 196      54.720  54.380  55.020  1.00  0.00           H
ATOM   3107  CG  GLU A 196      55.060  52.940  53.460  1.00  0.00           C
ATOM   3108  HG1 GLU A 196      54.800  52.090  54.130  1.00  0.00           H
ATOM   3109  HG2 GLU A 196      55.800  52.620  52.690  1.00  0.00           H
ATOM   3110  CD  GLU A 196      53.800  53.050  52.530  1.00  0.00           C
ATOM   3111  OE1 GLU A 196      53.460  52.310  51.650  1.00  0.00           O
ATOM   3112  OE2 GLU A 196      52.930  54.020  53.040  1.00  0.00           O
ATOM   3113  HE2 GLU A 196      52.110  54.190  52.550  1.00  0.00           H
ATOM   3114  C   GLU A 196      57.040  52.680  55.570  1.00  0.00           C
ATOM   3115  O   GLU A 196      56.310  52.370  56.520  1.00  0.00           O
ATOM   3116  N   PHE A 197      58.040  51.920  55.170  1.00  0.00           N
ATOM   3117  HN  PHE A 197      58.580  52.200  54.380  1.00  0.00           H
ATOM   3118  CA  PHE A 197      58.560  50.890  55.920  1.00  0.00           C
ATOM   3119  HA  PHE A 197      57.750  50.540  56.550  1.00  0.00           H
ATOM   3120  CB  PHE A 197      58.930  49.630  54.990  1.00  0.00           C
ATOM   3121  HB1 PHE A 197      59.460  50.010  54.090  1.00  0.00           H
ATOM   3122  HB2 PHE A 197      57.950  49.140  54.750  1.00  0.00           H
ATOM   3123  CG  PHE A 197      59.760  48.600  55.670  1.00  0.00           C
ATOM   3124  CD1 PHE A 197      59.260  48.070  56.910  1.00  0.00           C
ATOM   3125  HD1 PHE A 197      58.410  48.470  57.440  1.00  0.00           H
ATOM   3126  CE1 PHE A 197      60.020  47.000  57.520  1.00  0.00           C
ATOM   3127  HE1 PHE A 197      59.680  46.600  58.460  1.00  0.00           H
ATOM   3128  CZ  PHE A 197      61.310  46.640  56.960  1.00  0.00           C
ATOM   3129  HZ  PHE A 197      61.900  45.890  57.440  1.00  0.00           H
ATOM   3130  CD2 PHE A 197      60.940  48.100  55.000  1.00  0.00           C
ATOM   3131  HD2 PHE A 197      61.230  48.580  54.080  1.00  0.00           H
ATOM   3132  CE2 PHE A 197      61.750  47.250  55.790  1.00  0.00           C
ATOM   3133  HE2 PHE A 197      62.760  46.950  55.570  1.00  0.00           H
ATOM   3134  C   PHE A 197      59.760  51.290  56.770  1.00  0.00           C
ATOM   3135  O   PHE A 197      59.770  51.280  57.980  1.00  0.00           O
ATOM   3136  N   PHE A 198      60.770  51.750  56.050  1.00  0.00           N
ATOM   3137  HN  PHE A 198      60.710  51.900  55.070  1.00  0.00           H
ATOM   3138  CA  PHE A 198      62.090  52.070  56.650  1.00  0.00           C
ATOM   3139  HA  PHE A 198      62.420  51.200  57.200  1.00  0.00           H
ATOM   3140  CB  PHE A 198      63.130  52.280  55.560  1.00  0.00           C
ATOM   3141  HB1 PHE A 198      64.050  52.750  55.980  1.00  0.00           H
ATOM   3142  HB2 PHE A 198      62.760  53.050  54.850  1.00  0.00           H
ATOM   3143  CG  PHE A 198      63.620  51.010  54.920  1.00  0.00           C
ATOM   3144  CD1 PHE A 198      64.440  50.100  55.610  1.00  0.00           C
ATOM   3145  HD1 PHE A 198      64.670  50.450  56.600  1.00  0.00           H
ATOM   3146  CE1 PHE A 198      64.990  49.040  54.930  1.00  0.00           C
ATOM   3147  HE1 PHE A 198      65.590  48.450  55.620  1.00  0.00           H
ATOM   3148  CZ  PHE A 198      64.770  48.800  53.550  1.00  0.00           C
ATOM   3149  HZ  PHE A 198      65.070  47.930  53.000  1.00  0.00           H
ATOM   3150  CD2 PHE A 198      63.300  50.750  53.610  1.00  0.00           C
ATOM   3151  HD2 PHE A 198      62.710  51.390  52.970  1.00  0.00           H
ATOM   3152  CE2 PHE A 198      63.950  49.680  52.930  1.00  0.00           C
ATOM   3153  HE2 PHE A 198      63.580  49.470  51.930  1.00  0.00           H
ATOM   3154  C   PHE A 198      62.220  53.180  57.670  1.00  0.00           C
ATOM   3155  O   PHE A 198      62.970  52.980  58.650  1.00  0.00           O
ATOM   3156  N   LEU A 199      61.580  54.310  57.390  1.00  0.00           N
ATOM   3157  HN  LEU A 199      61.000  54.380  56.580  1.00  0.00           H
ATOM   3158  CA  LEU A 199      61.690  55.390  58.260  1.00  0.00           C
ATOM   3159  HA  LEU A 199      62.720  55.540  58.540  1.00  0.00           H
ATOM   3160  CB  LEU A 199      61.200  56.800  57.680  1.00  0.00           C
ATOM   3161  HB1 LEU A 199      60.410  56.700  56.910  1.00  0.00           H
ATOM   3162  HB2 LEU A 199      62.080  57.230  57.170  1.00  0.00           H
ATOM   3163  CG  LEU A 199      60.880  58.030  58.580  1.00  0.00           C
ATOM   3164  HG  LEU A 199      59.980  57.830  59.190  1.00  0.00           H
ATOM   3165  CD1 LEU A 199      62.030  58.360  59.570  1.00  0.00           C
ATOM   3166 HD11 LEU A 199      61.860  59.210  60.260  1.00  0.00           H
ATOM   3167 HD12 LEU A 199      62.960  58.570  59.010  1.00  0.00           H
ATOM   3168 HD13 LEU A 199      62.270  57.570  60.320  1.00  0.00           H
ATOM   3169  CD2 LEU A 199      60.650  59.320  57.760  1.00  0.00           C
ATOM   3170 HD21 LEU A 199      60.660  60.120  58.530  1.00  0.00           H
ATOM   3171 HD22 LEU A 199      59.700  59.340  57.170  1.00  0.00           H
ATOM   3172 HD23 LEU A 199      61.380  59.500  56.950  1.00  0.00           H
ATOM   3173  C   LEU A 199      60.920  55.150  59.580  1.00  0.00           C
ATOM   3174  O   LEU A 199      61.550  55.390  60.590  1.00  0.00           O
ATOM   3175  N   PRO A 200      59.730  54.570  59.670  1.00  0.00           N
ATOM   3176  CD  PRO A 200      58.760  54.490  58.600  1.00  0.00           C
ATOM   3177  HD1 PRO A 200      59.220  53.890  57.780  1.00  0.00           H
ATOM   3178  HD2 PRO A 200      58.650  55.500  58.150  1.00  0.00           H
ATOM   3179  CA  PRO A 200      59.130  54.270  60.960  1.00  0.00           C
ATOM   3180  HA  PRO A 200      59.340  55.090  61.620  1.00  0.00           H
ATOM   3181  CB  PRO A 200      57.600  54.170  60.640  1.00  0.00           C
ATOM   3182  HB1 PRO A 200      57.210  55.210  60.620  1.00  0.00           H
ATOM   3183  HB2 PRO A 200      57.070  53.550  61.380  1.00  0.00           H
ATOM   3184  CG  PRO A 200      57.580  53.650  59.200  1.00  0.00           C
ATOM   3185  HG1 PRO A 200      57.670  52.550  59.250  1.00  0.00           H
ATOM   3186  HG2 PRO A 200      56.570  53.870  58.790  1.00  0.00           H
ATOM   3187  C   PRO A 200      59.680  52.950  61.570  1.00  0.00           C
ATOM   3188  O   PRO A 200      59.530  52.750  62.760  1.00  0.00           O
ATOM   3189  N   LEU A 201      60.360  52.090  60.770  1.00  0.00           N
ATOM   3190  HN  LEU A 201      60.600  52.060  59.800  1.00  0.00           H
ATOM   3191  CA  LEU A 201      61.080  50.950  61.410  1.00  0.00           C
ATOM   3192  HA  LEU A 201      60.390  50.190  61.740  1.00  0.00           H
ATOM   3193  CB  LEU A 201      61.800  50.240  60.310  1.00  0.00           C
ATOM   3194  HB1 LEU A 201      62.410  51.020  59.810  1.00  0.00           H
ATOM   3195  HB2 LEU A 201      61.070  50.010  59.510  1.00  0.00           H
ATOM   3196  CG  LEU A 201      62.740  48.970  60.550  1.00  0.00           C
ATOM   3197  HG  LEU A 201      63.570  49.340  61.190  1.00  0.00           H
ATOM   3198  CD1 LEU A 201      62.010  47.780  61.290  1.00  0.00           C
ATOM   3199 HD11 LEU A 201      61.450  48.210  62.130  1.00  0.00           H
ATOM   3200 HD12 LEU A 201      62.760  47.080  61.720  1.00  0.00           H
ATOM   3201 HD13 LEU A 201      61.360  47.210  60.580  1.00  0.00           H
ATOM   3202  CD2 LEU A 201      63.260  48.590  59.220  1.00  0.00           C
ATOM   3203 HD21 LEU A 201      63.740  49.460  58.700  1.00  0.00           H
ATOM   3204 HD22 LEU A 201      62.450  48.260  58.530  1.00  0.00           H
ATOM   3205 HD23 LEU A 201      64.050  47.800  59.290  1.00  0.00           H
ATOM   3206  C   LEU A 201      62.020  51.270  62.550  1.00  0.00           C
ATOM   3207  O   LEU A 201      62.110  50.690  63.620  1.00  0.00           O
ATOM   3208  N   GLY A 202      62.930  52.190  62.200  1.00  0.00           N
ATOM   3209  HN  GLY A 202      62.880  52.650  61.320  1.00  0.00           H
ATOM   3210  CA  GLY A 202      63.890  52.710  63.130  1.00  0.00           C
ATOM   3211  HA1 GLY A 202      64.470  53.520  62.720  1.00  0.00           H
ATOM   3212  HA2 GLY A 202      64.610  51.930  63.340  1.00  0.00           H
ATOM   3213  C   GLY A 202      63.320  53.250  64.450  1.00  0.00           C
ATOM   3214  O   GLY A 202      63.830  52.980  65.520  1.00  0.00           O
ATOM   3215  N   ILE A 203      62.190  54.030  64.310  1.00  0.00           N
ATOM   3216  HN  ILE A 203      61.900  54.190  63.370  1.00  0.00           H
ATOM   3217  CA  ILE A 203      61.380  54.500  65.460  1.00  0.00           C
ATOM   3218  HA  ILE A 203      62.160  54.910  66.080  1.00  0.00           H
ATOM   3219  CB  ILE A 203      60.390  55.580  64.950  1.00  0.00           C
ATOM   3220  HB  ILE A 203      59.620  55.020  64.370  1.00  0.00           H
ATOM   3221  CG2 ILE A 203      59.680  56.200  66.130  1.00  0.00           C
ATOM   3222 HG21 ILE A 203      59.300  55.420  66.820  1.00  0.00           H
ATOM   3223 HG22 ILE A 203      58.770  56.780  65.850  1.00  0.00           H
ATOM   3224 HG23 ILE A 203      60.370  56.810  66.750  1.00  0.00           H
ATOM   3225  CG1 ILE A 203      61.080  56.690  64.070  1.00  0.00           C
ATOM   3226 HG11 ILE A 203      61.620  56.210  63.230  1.00  0.00           H
ATOM   3227 HG12 ILE A 203      61.800  57.220  64.730  1.00  0.00           H
ATOM   3228  CD  ILE A 203      60.050  57.530  63.320  1.00  0.00           C
ATOM   3229  HD1 ILE A 203      60.660  58.260  62.750  1.00  0.00           H
ATOM   3230  HD2 ILE A 203      59.430  58.130  64.010  1.00  0.00           H
ATOM   3231  HD3 ILE A 203      59.350  56.940  62.680  1.00  0.00           H
ATOM   3232  C   ILE A 203      60.780  53.380  66.330  1.00  0.00           C
ATOM   3233  O   ILE A 203      60.900  53.460  67.540  1.00  0.00           O
ATOM   3234  N   ILE A 204      60.120  52.310  65.720  1.00  0.00           N
ATOM   3235  HN  ILE A 204      59.870  52.420  64.760  1.00  0.00           H
ATOM   3236  CA  ILE A 204      59.550  51.240  66.430  1.00  0.00           C
ATOM   3237  HA  ILE A 204      58.900  51.610  67.210  1.00  0.00           H
ATOM   3238  CB  ILE A 204      58.580  50.400  65.570  1.00  0.00           C
ATOM   3239  HB  ILE A 204      59.130  50.050  64.670  1.00  0.00           H
ATOM   3240  CG2 ILE A 204      58.070  49.240  66.390  1.00  0.00           C
ATOM   3241 HG21 ILE A 204      57.590  49.590  67.320  1.00  0.00           H
ATOM   3242 HG22 ILE A 204      58.840  48.500  66.710  1.00  0.00           H
ATOM   3243 HG23 ILE A 204      57.350  48.620  65.810  1.00  0.00           H
ATOM   3244  CG1 ILE A 204      57.460  51.340  65.140  1.00  0.00           C
ATOM   3245 HG11 ILE A 204      57.760  52.340  64.760  1.00  0.00           H
ATOM   3246 HG12 ILE A 204      56.770  51.560  65.990  1.00  0.00           H
ATOM   3247  CD  ILE A 204      56.530  50.700  64.070  1.00  0.00           C
ATOM   3248  HD1 ILE A 204      55.990  49.850  64.550  1.00  0.00           H
ATOM   3249  HD2 ILE A 204      57.170  50.300  63.260  1.00  0.00           H
ATOM   3250  HD3 ILE A 204      55.720  51.410  63.780  1.00  0.00           H
ATOM   3251  C   ILE A 204      60.540  50.380  67.170  1.00  0.00           C
ATOM   3252  O   ILE A 204      60.410  50.000  68.300  1.00  0.00           O
ATOM   3253  N   LEU A 205      61.660  50.120  66.440  1.00  0.00           N
ATOM   3254  HN  LEU A 205      61.710  50.470  65.510  1.00  0.00           H
ATOM   3255  CA  LEU A 205      62.770  49.410  66.930  1.00  0.00           C
ATOM   3256  HA  LEU A 205      62.410  48.430  67.180  1.00  0.00           H
ATOM   3257  CB  LEU A 205      63.890  49.150  65.900  1.00  0.00           C
ATOM   3258  HB1 LEU A 205      64.680  48.630  66.460  1.00  0.00           H
ATOM   3259  HB2 LEU A 205      64.240  50.120  65.470  1.00  0.00           H
ATOM   3260  CG  LEU A 205      63.570  48.100  64.730  1.00  0.00           C
ATOM   3261  HG  LEU A 205      62.710  48.490  64.140  1.00  0.00           H
ATOM   3262  CD1 LEU A 205      64.720  47.820  63.770  1.00  0.00           C
ATOM   3263 HD11 LEU A 205      65.430  47.300  64.450  1.00  0.00           H
ATOM   3264 HD12 LEU A 205      65.190  48.750  63.370  1.00  0.00           H
ATOM   3265 HD13 LEU A 205      64.420  47.210  62.900  1.00  0.00           H
ATOM   3266  CD2 LEU A 205      63.220  46.790  65.420  1.00  0.00           C
ATOM   3267 HD21 LEU A 205      64.010  46.520  66.160  1.00  0.00           H
ATOM   3268 HD22 LEU A 205      63.380  45.970  64.680  1.00  0.00           H
ATOM   3269 HD23 LEU A 205      62.280  46.640  66.000  1.00  0.00           H
ATOM   3270  C   LEU A 205      63.390  50.090  68.080  1.00  0.00           C
ATOM   3271  O   LEU A 205      63.670  49.540  69.100  1.00  0.00           O
ATOM   3272  N   PHE A 206      63.560  51.430  67.930  1.00  0.00           N
ATOM   3273  HN  PHE A 206      63.350  51.970  67.120  1.00  0.00           H
ATOM   3274  CA  PHE A 206      64.060  52.240  69.030  1.00  0.00           C
ATOM   3275  HA  PHE A 206      64.940  51.740  69.400  1.00  0.00           H
ATOM   3276  CB  PHE A 206      64.470  53.660  68.690  1.00  0.00           C
ATOM   3277  HB1 PHE A 206      63.580  54.090  68.200  1.00  0.00           H
ATOM   3278  HB2 PHE A 206      65.300  53.630  67.950  1.00  0.00           H
ATOM   3279  CG  PHE A 206      64.850  54.490  69.880  1.00  0.00           C
ATOM   3280  CD1 PHE A 206      63.920  55.330  70.480  1.00  0.00           C
ATOM   3281  HD1 PHE A 206      62.930  55.380  70.050  1.00  0.00           H
ATOM   3282  CE1 PHE A 206      64.270  56.100  71.610  1.00  0.00           C
ATOM   3283  HE1 PHE A 206      63.570  56.780  72.070  1.00  0.00           H
ATOM   3284  CZ  PHE A 206      65.580  56.110  72.030  1.00  0.00           C
ATOM   3285  HZ  PHE A 206      65.890  56.680  72.900  1.00  0.00           H
ATOM   3286  CD2 PHE A 206      66.180  54.550  70.380  1.00  0.00           C
ATOM   3287  HD2 PHE A 206      66.890  53.960  69.800  1.00  0.00           H
ATOM   3288  CE2 PHE A 206      66.530  55.350  71.460  1.00  0.00           C
ATOM   3289  HE2 PHE A 206      67.520  55.370  71.900  1.00  0.00           H
ATOM   3290  C   PHE A 206      63.140  52.160  70.290  1.00  0.00           C
ATOM   3291  O   PHE A 206      63.610  51.750  71.350  1.00  0.00           O
ATOM   3292  N   CYS A 207      61.810  52.330  70.140  1.00  0.00           N
ATOM   3293  HN  CYS A 207      61.530  52.760  69.290  1.00  0.00           H
ATOM   3294  CA  CYS A 207      60.850  52.170  71.220  1.00  0.00           C
ATOM   3295  HA  CYS A 207      61.130  52.800  72.060  1.00  0.00           H
ATOM   3296  CB  CYS A 207      59.400  52.630  70.860  1.00  0.00           C
ATOM   3297  HB1 CYS A 207      58.690  52.540  71.710  1.00  0.00           H
ATOM   3298  HB2 CYS A 207      59.210  51.990  69.980  1.00  0.00           H
ATOM   3299  SG  CYS A 207      59.150  54.270  70.300  1.00  0.00           S
ATOM   3300  HG1 CYS A 207      58.840  54.830  71.460  1.00  0.00           H
ATOM   3301  C   CYS A 207      60.720  50.800  71.890  1.00  0.00           C
ATOM   3302  O   CYS A 207      60.750  50.680  73.090  1.00  0.00           O
ATOM   3303  N   SER A 208      60.750  49.770  71.060  1.00  0.00           N
ATOM   3304  HN  SER A 208      60.710  49.900  70.070  1.00  0.00           H
ATOM   3305  CA  SER A 208      60.880  48.430  71.480  1.00  0.00           C
ATOM   3306  HA  SER A 208      60.120  48.270  72.240  1.00  0.00           H
ATOM   3307  CB  SER A 208      60.890  47.410  70.260  1.00  0.00           C
ATOM   3308  HB1 SER A 208      61.180  46.380  70.530  1.00  0.00           H
ATOM   3309  HB2 SER A 208      61.600  47.740  69.470  1.00  0.00           H
ATOM   3310  OG  SER A 208      59.630  47.270  69.690  1.00  0.00           O
ATOM   3311  HG1 SER A 208      59.620  47.950  69.010  1.00  0.00           H
ATOM   3312  C   SER A 208      62.120  48.150  72.350  1.00  0.00           C
ATOM   3313  O   SER A 208      62.110  47.610  73.430  1.00  0.00           O
ATOM   3314  N   ALA A 209      63.320  48.520  71.820  1.00  0.00           N
ATOM   3315  HN  ALA A 209      63.310  48.940  70.920  1.00  0.00           H
ATOM   3316  CA  ALA A 209      64.670  48.430  72.450  1.00  0.00           C
ATOM   3317  HA  ALA A 209      64.780  47.370  72.640  1.00  0.00           H
ATOM   3318  CB  ALA A 209      65.740  48.800  71.400  1.00  0.00           C
ATOM   3319  HB1 ALA A 209      65.660  49.900  71.260  1.00  0.00           H
ATOM   3320  HB2 ALA A 209      65.540  48.390  70.390  1.00  0.00           H
ATOM   3321  HB3 ALA A 209      66.770  48.470  71.650  1.00  0.00           H
ATOM   3322  C   ALA A 209      64.750  49.170  73.790  1.00  0.00           C
ATOM   3323  O   ALA A 209      65.230  48.690  74.790  1.00  0.00           O
ATOM   3324  N   ARG A 210      64.170  50.450  73.840  1.00  0.00           N
ATOM   3325  HN  ARG A 210      63.650  50.720  73.030  1.00  0.00           H
ATOM   3326  CA  ARG A 210      64.040  51.300  75.000  1.00  0.00           C
ATOM   3327  HA  ARG A 210      65.010  51.530  75.410  1.00  0.00           H
ATOM   3328  CB  ARG A 210      63.510  52.660  74.550  1.00  0.00           C
ATOM   3329  HB1 ARG A 210      63.040  53.210  75.390  1.00  0.00           H
ATOM   3330  HB2 ARG A 210      62.770  52.440  73.740  1.00  0.00           H
ATOM   3331  CG  ARG A 210      64.520  53.670  73.910  1.00  0.00           C
ATOM   3332  HG1 ARG A 210      64.030  54.650  73.760  1.00  0.00           H
ATOM   3333  HG2 ARG A 210      64.830  53.380  72.890  1.00  0.00           H
ATOM   3334  CD  ARG A 210      65.540  54.040  74.930  1.00  0.00           C
ATOM   3335  HD1 ARG A 210      65.130  53.810  75.930  1.00  0.00           H
ATOM   3336  HD2 ARG A 210      65.890  55.100  74.870  1.00  0.00           H
ATOM   3337  NE  ARG A 210      66.780  53.270  74.800  1.00  0.00           N
ATOM   3338  HE  ARG A 210      66.820  52.490  74.170  1.00  0.00           H
ATOM   3339  CZ  ARG A 210      67.860  53.270  75.570  1.00  0.00           C
ATOM   3340  NH1 ARG A 210      68.160  54.120  76.550  1.00  0.00           N
ATOM   3341 HH11 ARG A 210      67.500  54.800  76.860  1.00  0.00           H
ATOM   3342 HH12 ARG A 210      69.060  54.070  76.990  1.00  0.00           H
ATOM   3343  NH2 ARG A 210      68.800  52.410  75.280  1.00  0.00           N
ATOM   3344 HH21 ARG A 210      68.720  51.720  74.550  1.00  0.00           H
ATOM   3345 HH22 ARG A 210      69.710  52.610  75.630  1.00  0.00           H
ATOM   3346  C   ARG A 210      63.180  50.790  76.170  1.00  0.00           C
ATOM   3347  O   ARG A 210      63.460  50.900  77.300  1.00  0.00           O
ATOM   3348  N   ILE A 211      62.000  50.230  75.750  1.00  0.00           N
ATOM   3349  HN  ILE A 211      61.740  50.090  74.800  1.00  0.00           H
ATOM   3350  CA  ILE A 211      61.070  49.500  76.630  1.00  0.00           C
ATOM   3351  HA  ILE A 211      60.910  50.160  77.470  1.00  0.00           H
ATOM   3352  CB  ILE A 211      59.740  49.230  75.920  1.00  0.00           C
ATOM   3353  HB  ILE A 211      60.060  48.770  74.960  1.00  0.00           H
ATOM   3354  CG2 ILE A 211      58.980  48.150  76.780  1.00  0.00           C
ATOM   3355 HG21 ILE A 211      58.540  48.600  77.700  1.00  0.00           H
ATOM   3356 HG22 ILE A 211      59.560  47.200  76.810  1.00  0.00           H
ATOM   3357 HG23 ILE A 211      58.040  47.940  76.230  1.00  0.00           H
ATOM   3358  CG1 ILE A 211      58.970  50.570  75.810  1.00  0.00           C
ATOM   3359 HG11 ILE A 211      59.580  51.430  75.490  1.00  0.00           H
ATOM   3360 HG12 ILE A 211      58.720  50.880  76.850  1.00  0.00           H
ATOM   3361  CD  ILE A 211      57.750  50.470  74.950  1.00  0.00           C
ATOM   3362  HD1 ILE A 211      57.690  49.610  74.250  1.00  0.00           H
ATOM   3363  HD2 ILE A 211      57.450  51.420  74.440  1.00  0.00           H
ATOM   3364  HD3 ILE A 211      56.850  50.210  75.550  1.00  0.00           H
ATOM   3365  C   ILE A 211      61.670  48.320  77.260  1.00  0.00           C
ATOM   3366  O   ILE A 211      61.810  48.210  78.490  1.00  0.00           O
ATOM   3367  N   ILE A 212      62.400  47.530  76.420  1.00  0.00           N
ATOM   3368  HN  ILE A 212      62.340  47.610  75.440  1.00  0.00           H
ATOM   3369  CA  ILE A 212      63.150  46.370  76.930  1.00  0.00           C
ATOM   3370  HA  ILE A 212      62.460  45.840  77.560  1.00  0.00           H
ATOM   3371  CB  ILE A 212      63.640  45.410  75.870  1.00  0.00           C
ATOM   3372  HB  ILE A 212      64.020  46.010  75.010  1.00  0.00           H
ATOM   3373  CG2 ILE A 212      64.610  44.320  76.450  1.00  0.00           C
ATOM   3374 HG21 ILE A 212      64.710  43.470  75.740  1.00  0.00           H
ATOM   3375 HG22 ILE A 212      64.190  44.010  77.440  1.00  0.00           H
ATOM   3376 HG23 ILE A 212      65.620  44.730  76.660  1.00  0.00           H
ATOM   3377  CG1 ILE A 212      62.360  44.670  75.410  1.00  0.00           C
ATOM   3378 HG11 ILE A 212      61.640  45.510  75.230  1.00  0.00           H
ATOM   3379 HG12 ILE A 212      61.920  44.160  76.300  1.00  0.00           H
ATOM   3380  CD  ILE A 212      62.570  43.920  74.080  1.00  0.00           C
ATOM   3381  HD1 ILE A 212      62.870  44.600  73.260  1.00  0.00           H
ATOM   3382  HD2 ILE A 212      61.560  43.490  73.880  1.00  0.00           H
ATOM   3383  HD3 ILE A 212      63.370  43.160  74.090  1.00  0.00           H
ATOM   3384  C   ILE A 212      64.220  46.820  77.850  1.00  0.00           C
ATOM   3385  O   ILE A 212      64.350  46.240  78.960  1.00  0.00           O
ATOM   3386  N   TRP A 213      64.980  47.850  77.510  1.00  0.00           N
ATOM   3387  HN  TRP A 213      64.910  48.230  76.590  1.00  0.00           H
ATOM   3388  CA  TRP A 213      65.990  48.490  78.370  1.00  0.00           C
ATOM   3389  HA  TRP A 213      66.640  47.670  78.570  1.00  0.00           H
ATOM   3390  CB  TRP A 213      66.710  49.590  77.570  1.00  0.00           C
ATOM   3391  HB1 TRP A 213      65.950  50.210  77.030  1.00  0.00           H
ATOM   3392  HB2 TRP A 213      67.290  49.200  76.720  1.00  0.00           H
ATOM   3393  CG  TRP A 213      67.450  50.600  78.390  1.00  0.00           C
ATOM   3394  CD1 TRP A 213      68.810  50.510  78.410  1.00  0.00           C
ATOM   3395  HD1 TRP A 213      69.360  49.700  77.950  1.00  0.00           H
ATOM   3396  NE1 TRP A 213      69.440  51.520  79.130  1.00  0.00           N
ATOM   3397  HE1 TRP A 213      70.390  51.760  79.160  1.00  0.00           H
ATOM   3398  CE2 TRP A 213      68.440  52.350  79.570  1.00  0.00           C
ATOM   3399  CD2 TRP A 213      67.180  51.840  79.140  1.00  0.00           C
ATOM   3400  CE3 TRP A 213      66.090  52.610  79.360  1.00  0.00           C
ATOM   3401  HE3 TRP A 213      65.130  52.160  79.150  1.00  0.00           H
ATOM   3402  CZ3 TRP A 213      66.140  53.690  80.240  1.00  0.00           C
ATOM   3403  HZ3 TRP A 213      65.220  54.250  80.430  1.00  0.00           H
ATOM   3404  CZ2 TRP A 213      68.540  53.470  80.440  1.00  0.00           C
ATOM   3405  HZ2 TRP A 213      69.500  53.850  80.700  1.00  0.00           H
ATOM   3406  CH2 TRP A 213      67.330  54.160  80.690  1.00  0.00           C
ATOM   3407  HH2 TRP A 213      67.410  55.030  81.310  1.00  0.00           H
ATOM   3408  C   TRP A 213      65.470  49.080  79.720  1.00  0.00           C
ATOM   3409  O   TRP A 213      66.050  48.950  80.790  1.00  0.00           O
ATOM   3410  N   SER A 214      64.190  49.640  79.740  1.00  0.00           N
ATOM   3411  HN  SER A 214      63.750  49.830  78.860  1.00  0.00           H
ATOM   3412  CA  SER A 214      63.470  49.920  80.930  1.00  0.00           C
ATOM   3413  HA  SER A 214      64.110  50.650  81.410  1.00  0.00           H
ATOM   3414  CB  SER A 214      62.250  50.760  80.620  1.00  0.00           C
ATOM   3415  HB1 SER A 214      61.640  50.340  79.800  1.00  0.00           H
ATOM   3416  HB2 SER A 214      62.490  51.780  80.250  1.00  0.00           H
ATOM   3417  OG  SER A 214      61.260  51.080  81.690  1.00  0.00           O
ATOM   3418  HG1 SER A 214      61.760  51.660  82.260  1.00  0.00           H
ATOM   3419  C   SER A 214      63.120  48.770  81.810  1.00  0.00           C
ATOM   3420  O   SER A 214      63.380  48.720  83.010  1.00  0.00           O
ATOM   3421  N   LEU A 215      62.640  47.680  81.130  1.00  0.00           N
ATOM   3422  HN  LEU A 215      62.310  47.700  80.180  1.00  0.00           H
ATOM   3423  CA  LEU A 215      62.350  46.350  81.660  1.00  0.00           C
ATOM   3424  HA  LEU A 215      61.680  46.480  82.500  1.00  0.00           H
ATOM   3425  CB  LEU A 215      61.650  45.360  80.650  1.00  0.00           C
ATOM   3426  HB1 LEU A 215      61.550  44.310  81.010  1.00  0.00           H
ATOM   3427  HB2 LEU A 215      62.250  45.220  79.720  1.00  0.00           H
ATOM   3428  CG  LEU A 215      60.210  45.630  80.300  1.00  0.00           C
ATOM   3429  HG  LEU A 215      60.220  46.720  80.080  1.00  0.00           H
ATOM   3430  CD1 LEU A 215      59.660  45.080  78.950  1.00  0.00           C
ATOM   3431 HD11 LEU A 215      59.780  43.980  79.010  1.00  0.00           H
ATOM   3432 HD12 LEU A 215      60.200  45.530  78.090  1.00  0.00           H
ATOM   3433 HD13 LEU A 215      58.600  45.380  78.800  1.00  0.00           H
ATOM   3434  CD2 LEU A 215      59.270  45.440  81.500  1.00  0.00           C
ATOM   3435 HD21 LEU A 215      59.550  46.120  82.330  1.00  0.00           H
ATOM   3436 HD22 LEU A 215      59.220  44.410  81.920  1.00  0.00           H
ATOM   3437 HD23 LEU A 215      58.180  45.600  81.340  1.00  0.00           H
ATOM   3438  C   LEU A 215      63.560  45.700  82.310  1.00  0.00           C
ATOM   3439  O   LEU A 215      63.550  45.130  83.390  1.00  0.00           O
ATOM   3440  N   ARG A 216      64.760  45.880  81.770  1.00  0.00           N
ATOM   3441  HN  ARG A 216      64.740  46.350  80.880  1.00  0.00           H
ATOM   3442  CA  ARG A 216      66.050  45.420  82.240  1.00  0.00           C
ATOM   3443  HA  ARG A 216      65.800  44.530  82.790  1.00  0.00           H
ATOM   3444  CB  ARG A 216      67.060  45.080  81.110  1.00  0.00           C
ATOM   3445  HB1 ARG A 216      68.050  44.930  81.580  1.00  0.00           H
ATOM   3446  HB2 ARG A 216      67.140  45.870  80.330  1.00  0.00           H
ATOM   3447  CG  ARG A 216      66.710  43.790  80.370  1.00  0.00           C
ATOM   3448  HG1 ARG A 216      65.740  43.860  79.820  1.00  0.00           H
ATOM   3449  HG2 ARG A 216      66.410  43.150  81.230  1.00  0.00           H
ATOM   3450  CD  ARG A 216      67.790  43.060  79.570  1.00  0.00           C
ATOM   3451  HD1 ARG A 216      68.270  43.750  78.830  1.00  0.00           H
ATOM   3452  HD2 ARG A 216      67.510  42.170  78.970  1.00  0.00           H
ATOM   3453  NE  ARG A 216      68.860  42.690  80.490  1.00  0.00           N
ATOM   3454  HE  ARG A 216      68.780  42.770  81.490  1.00  0.00           H
ATOM   3455  CZ  ARG A 216      69.880  41.880  80.140  1.00  0.00           C
ATOM   3456  NH1 ARG A 216      70.260  41.740  78.890  1.00  0.00           N
ATOM   3457 HH11 ARG A 216      69.780  42.240  78.180  1.00  0.00           H
ATOM   3458 HH12 ARG A 216      71.020  41.120  78.710  1.00  0.00           H
ATOM   3459  NH2 ARG A 216      70.600  41.320  81.030  1.00  0.00           N
ATOM   3460 HH21 ARG A 216      70.560  41.710  81.950  1.00  0.00           H
ATOM   3461 HH22 ARG A 216      71.480  40.950  80.750  1.00  0.00           H
ATOM   3462  C   ARG A 216      66.720  46.430  83.200  1.00  0.00           C
ATOM   3463  O   ARG A 216      67.800  46.140  83.660  1.00  0.00           O
ATOM   3464  N   GLN A 217      66.050  47.580  83.510  1.00  0.00           N
ATOM   3465  HN  GLN A 217      65.200  47.870  83.070  1.00  0.00           H
ATOM   3466  CA  GLN A 217      66.470  48.490  84.530  1.00  0.00           C
ATOM   3467  HA  GLN A 217      67.480  48.230  84.810  1.00  0.00           H
ATOM   3468  CB  GLN A 217      66.360  49.930  83.900  1.00  0.00           C
ATOM   3469  HB1 GLN A 217      65.280  50.140  83.730  1.00  0.00           H
ATOM   3470  HB2 GLN A 217      66.890  49.890  82.930  1.00  0.00           H
ATOM   3471  CG  GLN A 217      66.860  51.120  84.790  1.00  0.00           C
ATOM   3472  HG1 GLN A 217      67.950  51.050  85.000  1.00  0.00           H
ATOM   3473  HG2 GLN A 217      66.410  51.060  85.810  1.00  0.00           H
ATOM   3474  CD  GLN A 217      66.590  52.590  84.380  1.00  0.00           C
ATOM   3475  OE1 GLN A 217      67.560  53.390  84.360  1.00  0.00           O
ATOM   3476  NE2 GLN A 217      65.420  52.920  83.880  1.00  0.00           N
ATOM   3477 HE21 GLN A 217      65.440  53.830  83.470  1.00  0.00           H
ATOM   3478 HE22 GLN A 217      64.610  52.330  83.880  1.00  0.00           H
ATOM   3479  C   GLN A 217      65.660  48.430  85.790  1.00  0.00           C
ATOM   3480  O   GLN A 217      65.850  49.150  86.740  1.00  0.00           O
ATOM   3481  N   ARG A 218      64.700  47.530  85.830  1.00  0.00           N
ATOM   3482  HN  ARG A 218      64.500  47.010  85.000  1.00  0.00           H
ATOM   3483  CA  ARG A 218      63.760  47.320  86.940  1.00  0.00           C
ATOM   3484  HA  ARG A 218      63.380  48.240  87.350  1.00  0.00           H
ATOM   3485  CB  ARG A 218      62.590  46.470  86.480  1.00  0.00           C
ATOM   3486  HB1 ARG A 218      61.890  46.170  87.290  1.00  0.00           H
ATOM   3487  HB2 ARG A 218      63.040  45.570  86.020  1.00  0.00           H
ATOM   3488  CG  ARG A 218      61.830  47.240  85.280  1.00  0.00           C
ATOM   3489  HG1 ARG A 218      61.110  46.560  84.780  1.00  0.00           H
ATOM   3490  HG2 ARG A 218      62.620  47.290  84.500  1.00  0.00           H
ATOM   3491  CD  ARG A 218      61.080  48.510  85.670  1.00  0.00           C
ATOM   3492  HD1 ARG A 218      61.850  49.220  86.010  1.00  0.00           H
ATOM   3493  HD2 ARG A 218      60.280  48.310  86.420  1.00  0.00           H
ATOM   3494  NE  ARG A 218      60.530  49.080  84.380  1.00  0.00           N
ATOM   3495  HE  ARG A 218      61.010  49.830  83.930  1.00  0.00           H
ATOM   3496  CZ  ARG A 218      59.440  48.770  83.730  1.00  0.00           C
ATOM   3497  NH1 ARG A 218      58.580  47.850  84.060  1.00  0.00           N
ATOM   3498 HH11 ARG A 218      58.750  47.520  84.980  1.00  0.00           H
ATOM   3499 HH12 ARG A 218      57.650  48.030  83.720  1.00  0.00           H
ATOM   3500  NH2 ARG A 218      59.200  49.480  82.650  1.00  0.00           N
ATOM   3501 HH21 ARG A 218      59.890  50.130  82.330  1.00  0.00           H
ATOM   3502 HH22 ARG A 218      58.330  49.300  82.200  1.00  0.00           H
ATOM   3503  C   ARG A 218      64.520  46.730  88.070  1.00  0.00           C
ATOM   3504  O   ARG A 218      65.540  46.000  87.850  1.00  0.00           O
ATOM   3505  N   GLN A 219      64.150  46.990  89.300  1.00  0.00           N
ATOM   3506  HN  GLN A 219      63.440  47.640  89.520  1.00  0.00           H
ATOM   3507  CA  GLN A 219      64.640  46.360  90.520  1.00  0.00           C
ATOM   3508  HA  GLN A 219      65.700  46.380  90.710  1.00  0.00           H
ATOM   3509  CB  GLN A 219      64.030  47.060  91.770  1.00  0.00           C
ATOM   3510  HB1 GLN A 219      64.370  46.520  92.670  1.00  0.00           H
ATOM   3511  HB2 GLN A 219      62.910  47.000  91.760  1.00  0.00           H
ATOM   3512  CG  GLN A 219      64.160  48.570  91.810  1.00  0.00           C
ATOM   3513  HG1 GLN A 219      63.590  48.920  92.700  1.00  0.00           H
ATOM   3514  HG2 GLN A 219      63.980  49.100  90.850  1.00  0.00           H
ATOM   3515  CD  GLN A 219      65.580  49.020  92.150  1.00  0.00           C
ATOM   3516  OE1 GLN A 219      66.540  48.250  91.950  1.00  0.00           O
ATOM   3517  NE2 GLN A 219      65.660  50.210  92.730  1.00  0.00           N
ATOM   3518 HE21 GLN A 219      66.420  50.320  93.390  1.00  0.00           H
ATOM   3519 HE22 GLN A 219      64.830  50.730  92.900  1.00  0.00           H
ATOM   3520  C   GLN A 219      64.350  44.890  90.580  1.00  0.00           C
ATOM   3521  O   GLN A 219      65.110  44.200  91.240  1.00  0.00           O
ATOM   3522  N   MET A 220      63.260  44.430  89.940  1.00  0.00           N
ATOM   3523  HN  MET A 220      62.610  45.020  89.490  1.00  0.00           H
ATOM   3524  CA  MET A 220      62.950  43.040  89.690  1.00  0.00           C
ATOM   3525  HA  MET A 220      63.600  42.370  90.240  1.00  0.00           H
ATOM   3526  CB  MET A 220      61.510  42.820  90.200  1.00  0.00           C
ATOM   3527  HB1 MET A 220      61.300  41.730  90.150  1.00  0.00           H
ATOM   3528  HB2 MET A 220      60.860  43.390  89.500  1.00  0.00           H
ATOM   3529  CG  MET A 220      61.280  43.350  91.600  1.00  0.00           C
ATOM   3530  HG1 MET A 220      60.240  43.090  91.890  1.00  0.00           H
ATOM   3531  HG2 MET A 220      61.390  44.450  91.550  1.00  0.00           H
ATOM   3532  SD  MET A 220      62.400  42.600  92.880  1.00  0.00           S
ATOM   3533  CE  MET A 220      62.140  43.880  94.080  1.00  0.00           C
ATOM   3534  HE1 MET A 220      61.060  44.000  94.300  1.00  0.00           H
ATOM   3535  HE2 MET A 220      62.590  44.820  93.650  1.00  0.00           H
ATOM   3536  HE3 MET A 220      62.600  43.530  95.020  1.00  0.00           H
ATOM   3537  C   MET A 220      63.070  42.540  88.270  1.00  0.00           C
ATOM   3538  O   MET A 220      62.290  41.740  87.810  1.00  0.00           O
ATOM   3539  N   ASP A 221      64.170  42.890  87.550  1.00  0.00           N
ATOM   3540  HN  ASP A 221      64.860  43.440  88.020  1.00  0.00           H
ATOM   3541  CA  ASP A 221      64.460  42.630  86.160  1.00  0.00           C
ATOM   3542  HA  ASP A 221      63.610  42.990  85.600  1.00  0.00           H
ATOM   3543  CB  ASP A 221      65.720  43.470  85.600  1.00  0.00           C
ATOM   3544  HB1 ASP A 221      65.530  44.560  85.730  1.00  0.00           H
ATOM   3545  HB2 ASP A 221      65.790  43.360  84.500  1.00  0.00           H
ATOM   3546  CG  ASP A 221      66.970  43.100  86.240  1.00  0.00           C
ATOM   3547  OD1 ASP A 221      67.000  42.810  87.450  1.00  0.00           O
ATOM   3548  OD2 ASP A 221      68.080  43.170  85.630  1.00  0.00           O
ATOM   3549  C   ASP A 221      64.590  41.200  85.760  1.00  0.00           C
ATOM   3550  O   ASP A 221      64.350  40.740  84.600  1.00  0.00           O
ATOM   3551  N   ARG A 222      64.950  40.310  86.740  1.00  0.00           N
ATOM   3552  HN  ARG A 222      65.160  40.720  87.610  1.00  0.00           H
ATOM   3553  CA  ARG A 222      64.950  38.810  86.680  1.00  0.00           C
ATOM   3554  HA  ARG A 222      64.930  38.450  85.650  1.00  0.00           H
ATOM   3555  CB  ARG A 222      66.230  38.220  87.300  1.00  0.00           C
ATOM   3556  HB1 ARG A 222      66.240  37.110  87.440  1.00  0.00           H
ATOM   3557  HB2 ARG A 222      66.140  38.570  88.350  1.00  0.00           H
ATOM   3558  CG  ARG A 222      67.590  38.830  86.710  1.00  0.00           C
ATOM   3559  HG1 ARG A 222      68.490  38.650  87.340  1.00  0.00           H
ATOM   3560  HG2 ARG A 222      67.480  39.940  86.700  1.00  0.00           H
ATOM   3561  CD  ARG A 222      67.790  38.320  85.270  1.00  0.00           C
ATOM   3562  HD1 ARG A 222      66.850  38.570  84.730  1.00  0.00           H
ATOM   3563  HD2 ARG A 222      68.010  37.230  85.190  1.00  0.00           H
ATOM   3564  NE  ARG A 222      68.950  39.140  84.690  1.00  0.00           N
ATOM   3565  HE  ARG A 222      69.020  40.130  84.790  1.00  0.00           H
ATOM   3566  CZ  ARG A 222      69.940  38.650  83.960  1.00  0.00           C
ATOM   3567  NH1 ARG A 222      69.890  37.320  83.610  1.00  0.00           N
ATOM   3568 HH11 ARG A 222      68.990  36.940  83.760  1.00  0.00           H
ATOM   3569 HH12 ARG A 222      70.690  36.840  83.250  1.00  0.00           H
ATOM   3570  NH2 ARG A 222      70.970  39.370  83.690  1.00  0.00           N
ATOM   3571 HH21 ARG A 222      70.960  40.310  84.000  1.00  0.00           H
ATOM   3572 HH22 ARG A 222      71.690  39.050  83.070  1.00  0.00           H
ATOM   3573  C   ARG A 222      63.730  38.180  87.260  1.00  0.00           C
ATOM   3574  O   ARG A 222      63.720  36.930  87.330  1.00  0.00           O
ATOM   3575  N   HSD A 223      62.630  38.870  87.570  1.00  0.00           N
ATOM   3576  HN  HSD A 223      62.650  39.870  87.470  1.00  0.00           H
ATOM   3577  CA  HSD A 223      61.280  38.230  87.830  1.00  0.00           C
ATOM   3578  HA  HSD A 223      61.470  37.240  88.210  1.00  0.00           H
ATOM   3579  CB  HSD A 223      60.330  39.010  88.710  1.00  0.00           C
ATOM   3580  HB1 HSD A 223      59.310  38.610  88.850  1.00  0.00           H
ATOM   3581  HB2 HSD A 223      60.360  40.080  88.390  1.00  0.00           H
ATOM   3582  ND1 HSD A 223      61.940  39.240  90.860  1.00  0.00           N
ATOM   3583  HD1 HSD A 223      62.710  39.680  90.410  1.00  0.00           H
ATOM   3584  CG  HSD A 223      60.670  38.890  90.180  1.00  0.00           C
ATOM   3585  CE1 HSD A 223      61.830  38.970  92.160  1.00  0.00           C
ATOM   3586  HE1 HSD A 223      62.680  39.190  92.820  1.00  0.00           H
ATOM   3587  NE2 HSD A 223      60.580  38.590  92.470  1.00  0.00           N
ATOM   3588  CD2 HSD A 223      59.840  38.550  91.210  1.00  0.00           C
ATOM   3589  HD2 HSD A 223      58.790  38.300  91.170  1.00  0.00           H
ATOM   3590  C   HSD A 223      60.480  37.930  86.460  1.00  0.00           C
ATOM   3591  O   HSD A 223      60.600  38.670  85.510  1.00  0.00           O
ATOM   3592  N   ALA A 224      59.670  36.820  86.410  1.00  0.00           N
ATOM   3593  HN  ALA A 224      59.550  36.290  87.250  1.00  0.00           H
ATOM   3594  CA  ALA A 224      59.030  36.170  85.260  1.00  0.00           C
ATOM   3595  HA  ALA A 224      59.910  35.940  84.680  1.00  0.00           H
ATOM   3596  CB  ALA A 224      58.250  34.890  85.660  1.00  0.00           C
ATOM   3597  HB1 ALA A 224      58.950  34.220  86.210  1.00  0.00           H
ATOM   3598  HB2 ALA A 224      57.940  34.370  84.730  1.00  0.00           H
ATOM   3599  HB3 ALA A 224      57.380  35.080  86.330  1.00  0.00           H
ATOM   3600  C   ALA A 224      58.110  37.100  84.480  1.00  0.00           C
ATOM   3601  O   ALA A 224      58.060  36.930  83.280  1.00  0.00           O
ATOM   3602  N   LYS A 225      57.280  37.990  85.100  1.00  0.00           N
ATOM   3603  HN  LYS A 225      57.320  38.100  86.090  1.00  0.00           H
ATOM   3604  CA  LYS A 225      56.530  38.920  84.270  1.00  0.00           C
ATOM   3605  HA  LYS A 225      55.880  38.360  83.620  1.00  0.00           H
ATOM   3606  CB  LYS A 225      55.610  39.730  85.220  1.00  0.00           C
ATOM   3607  HB1 LYS A 225      55.140  40.590  84.690  1.00  0.00           H
ATOM   3608  HB2 LYS A 225      56.330  40.060  86.000  1.00  0.00           H
ATOM   3609  CG  LYS A 225      54.510  38.950  86.000  1.00  0.00           C
ATOM   3610  HG1 LYS A 225      54.480  39.280  87.050  1.00  0.00           H
ATOM   3611  HG2 LYS A 225      54.800  37.880  86.060  1.00  0.00           H
ATOM   3612  CD  LYS A 225      53.070  39.170  85.450  1.00  0.00           C
ATOM   3613  HD1 LYS A 225      53.240  38.890  84.390  1.00  0.00           H
ATOM   3614  HD2 LYS A 225      52.820  40.250  85.490  1.00  0.00           H
ATOM   3615  CE  LYS A 225      51.940  38.420  86.180  1.00  0.00           C
ATOM   3616  HE1 LYS A 225      51.630  38.750  87.190  1.00  0.00           H
ATOM   3617  HE2 LYS A 225      52.320  37.370  86.250  1.00  0.00           H
ATOM   3618  NZ  LYS A 225      50.730  38.280  85.350  1.00  0.00           N
ATOM   3619  HZ1 LYS A 225      50.390  39.200  84.990  1.00  0.00           H
ATOM   3620  HZ2 LYS A 225      49.960  37.880  85.910  1.00  0.00           H
ATOM   3621  HZ3 LYS A 225      50.890  37.720  84.490  1.00  0.00           H
ATOM   3622  C   LYS A 225      57.300  39.810  83.440  1.00  0.00           C
ATOM   3623  O   LYS A 225      56.850  40.110  82.320  1.00  0.00           O
ATOM   3624  N   ILE A 226      58.470  40.240  83.830  1.00  0.00           N
ATOM   3625  HN  ILE A 226      58.800  40.090  84.760  1.00  0.00           H
ATOM   3626  CA  ILE A 226      59.400  41.110  83.130  1.00  0.00           C
ATOM   3627  HA  ILE A 226      58.830  41.990  82.870  1.00  0.00           H
ATOM   3628  CB  ILE A 226      60.470  41.580  84.090  1.00  0.00           C
ATOM   3629  HB  ILE A 226      61.070  40.680  84.380  1.00  0.00           H
ATOM   3630  CG2 ILE A 226      61.550  42.440  83.330  1.00  0.00           C
ATOM   3631 HG21 ILE A 226      61.140  43.470  83.210  1.00  0.00           H
ATOM   3632 HG22 ILE A 226      61.880  42.070  82.330  1.00  0.00           H
ATOM   3633 HG23 ILE A 226      62.490  42.600  83.900  1.00  0.00           H
ATOM   3634  CG1 ILE A 226      59.880  42.310  85.350  1.00  0.00           C
ATOM   3635 HG11 ILE A 226      60.710  42.570  86.040  1.00  0.00           H
ATOM   3636 HG12 ILE A 226      59.170  41.710  85.930  1.00  0.00           H
ATOM   3637  CD  ILE A 226      59.330  43.720  85.070  1.00  0.00           C
ATOM   3638  HD1 ILE A 226      59.030  44.070  86.080  1.00  0.00           H
ATOM   3639  HD2 ILE A 226      58.350  43.700  84.550  1.00  0.00           H
ATOM   3640  HD3 ILE A 226      60.070  44.400  84.620  1.00  0.00           H
ATOM   3641  C   ILE A 226      59.950  40.330  81.960  1.00  0.00           C
ATOM   3642  O   ILE A 226      60.000  40.880  80.880  1.00  0.00           O
ATOM   3643  N   LYS A 227      60.250  39.030  82.110  1.00  0.00           N
ATOM   3644  HN  LYS A 227      60.060  38.490  82.920  1.00  0.00           H
ATOM   3645  CA  LYS A 227      60.760  38.200  81.050  1.00  0.00           C
ATOM   3646  HA  LYS A 227      61.650  38.690  80.680  1.00  0.00           H
ATOM   3647  CB  LYS A 227      61.180  36.850  81.640  1.00  0.00           C
ATOM   3648  HB1 LYS A 227      61.650  36.160  80.890  1.00  0.00           H
ATOM   3649  HB2 LYS A 227      60.340  36.270  82.080  1.00  0.00           H
ATOM   3650  CG  LYS A 227      62.190  36.940  82.830  1.00  0.00           C
ATOM   3651  HG1 LYS A 227      61.750  37.370  83.750  1.00  0.00           H
ATOM   3652  HG2 LYS A 227      63.030  37.630  82.620  1.00  0.00           H
ATOM   3653  CD  LYS A 227      62.840  35.590  83.310  1.00  0.00           C
ATOM   3654  HD1 LYS A 227      63.500  35.190  82.510  1.00  0.00           H
ATOM   3655  HD2 LYS A 227      62.050  34.830  83.400  1.00  0.00           H
ATOM   3656  CE  LYS A 227      63.600  35.680  84.620  1.00  0.00           C
ATOM   3657  HE1 LYS A 227      62.870  35.690  85.460  1.00  0.00           H
ATOM   3658  HE2 LYS A 227      64.190  36.630  84.700  1.00  0.00           H
ATOM   3659  NZ  LYS A 227      64.560  34.540  84.810  1.00  0.00           N
ATOM   3660  HZ1 LYS A 227      64.950  34.170  83.920  1.00  0.00           H
ATOM   3661  HZ2 LYS A 227      64.100  33.710  85.250  1.00  0.00           H
ATOM   3662  HZ3 LYS A 227      65.310  34.920  85.420  1.00  0.00           H
ATOM   3663  C   LYS A 227      59.780  38.070  79.930  1.00  0.00           C
ATOM   3664  O   LYS A 227      59.990  38.150  78.700  1.00  0.00           O
ATOM   3665  N   ARG A 228      58.520  37.830  80.280  1.00  0.00           N
ATOM   3666  HN  ARG A 228      58.320  37.730  81.260  1.00  0.00           H
ATOM   3667  CA  ARG A 228      57.350  37.890  79.450  1.00  0.00           C
ATOM   3668  HA  ARG A 228      57.550  37.220  78.630  1.00  0.00           H
ATOM   3669  CB  ARG A 228      56.130  37.430  80.280  1.00  0.00           C
ATOM   3670  HB1 ARG A 228      55.130  37.580  79.820  1.00  0.00           H
ATOM   3671  HB2 ARG A 228      56.120  38.030  81.220  1.00  0.00           H
ATOM   3672  CG  ARG A 228      56.090  35.950  80.620  1.00  0.00           C
ATOM   3673  HG1 ARG A 228      55.180  35.710  81.210  1.00  0.00           H
ATOM   3674  HG2 ARG A 228      56.970  35.750  81.290  1.00  0.00           H
ATOM   3675  CD  ARG A 228      56.200  34.880  79.580  1.00  0.00           C
ATOM   3676  HD1 ARG A 228      56.230  33.910  80.140  1.00  0.00           H
ATOM   3677  HD2 ARG A 228      57.140  35.030  79.020  1.00  0.00           H
ATOM   3678  NE  ARG A 228      54.970  34.990  78.760  1.00  0.00           N
ATOM   3679  HE  ARG A 228      54.290  35.710  78.860  1.00  0.00           H
ATOM   3680  CZ  ARG A 228      54.580  33.950  78.060  1.00  0.00           C
ATOM   3681  NH1 ARG A 228      55.310  32.900  77.810  1.00  0.00           N
ATOM   3682 HH11 ARG A 228      56.190  32.780  78.250  1.00  0.00           H
ATOM   3683 HH12 ARG A 228      54.790  32.100  77.520  1.00  0.00           H
ATOM   3684  NH2 ARG A 228      53.310  33.950  77.670  1.00  0.00           N
ATOM   3685 HH21 ARG A 228      52.840  34.770  78.000  1.00  0.00           H
ATOM   3686 HH22 ARG A 228      52.930  33.040  77.720  1.00  0.00           H
ATOM   3687  C   ARG A 228      57.000  39.200  78.760  1.00  0.00           C
ATOM   3688  O   ARG A 228      56.780  39.210  77.550  1.00  0.00           O
ATOM   3689  N   ALA A 229      57.070  40.320  79.500  1.00  0.00           N
ATOM   3690  HN  ALA A 229      57.390  40.300  80.450  1.00  0.00           H
ATOM   3691  CA  ALA A 229      56.910  41.680  78.990  1.00  0.00           C
ATOM   3692  HA  ALA A 229      55.890  41.890  78.690  1.00  0.00           H
ATOM   3693  CB  ALA A 229      57.200  42.650  80.210  1.00  0.00           C
ATOM   3694  HB1 ALA A 229      58.260  42.520  80.510  1.00  0.00           H
ATOM   3695  HB2 ALA A 229      56.540  42.530  81.100  1.00  0.00           H
ATOM   3696  HB3 ALA A 229      57.080  43.730  79.980  1.00  0.00           H
ATOM   3697  C   ALA A 229      57.800  42.060  77.870  1.00  0.00           C
ATOM   3698  O   ALA A 229      57.440  42.770  76.970  1.00  0.00           O
ATOM   3699  N   ILE A 230      59.100  41.620  78.040  1.00  0.00           N
ATOM   3700  HN  ILE A 230      59.240  41.220  78.940  1.00  0.00           H
ATOM   3701  CA  ILE A 230      60.160  41.620  77.050  1.00  0.00           C
ATOM   3702  HA  ILE A 230      60.240  42.650  76.690  1.00  0.00           H
ATOM   3703  CB  ILE A 230      61.470  41.200  77.670  1.00  0.00           C
ATOM   3704  HB  ILE A 230      61.320  40.260  78.240  1.00  0.00           H
ATOM   3705  CG2 ILE A 230      62.620  41.140  76.650  1.00  0.00           C
ATOM   3706 HG21 ILE A 230      62.590  40.320  75.900  1.00  0.00           H
ATOM   3707 HG22 ILE A 230      63.570  40.790  77.130  1.00  0.00           H
ATOM   3708 HG23 ILE A 230      62.770  42.080  76.080  1.00  0.00           H
ATOM   3709  CG1 ILE A 230      62.030  42.250  78.750  1.00  0.00           C
ATOM   3710 HG11 ILE A 230      61.170  42.390  79.440  1.00  0.00           H
ATOM   3711 HG12 ILE A 230      62.330  43.220  78.300  1.00  0.00           H
ATOM   3712  CD  ILE A 230      63.160  41.760  79.630  1.00  0.00           C
ATOM   3713  HD1 ILE A 230      62.830  40.780  80.040  1.00  0.00           H
ATOM   3714  HD2 ILE A 230      63.330  42.460  80.490  1.00  0.00           H
ATOM   3715  HD3 ILE A 230      64.090  41.720  79.040  1.00  0.00           H
ATOM   3716  C   ILE A 230      59.890  40.710  75.880  1.00  0.00           C
ATOM   3717  O   ILE A 230      60.170  41.030  74.700  1.00  0.00           O
ATOM   3718  N   THR A 231      59.320  39.490  76.180  1.00  0.00           N
ATOM   3719  HN  THR A 231      59.080  39.320  77.130  1.00  0.00           H
ATOM   3720  CA  THR A 231      58.920  38.570  75.120  1.00  0.00           C
ATOM   3721  HA  THR A 231      59.760  38.470  74.450  1.00  0.00           H
ATOM   3722  CB  THR A 231      58.360  37.190  75.590  1.00  0.00           C
ATOM   3723  HB  THR A 231      57.460  37.430  76.190  1.00  0.00           H
ATOM   3724  OG1 THR A 231      59.210  36.600  76.540  1.00  0.00           O
ATOM   3725  HG1 THR A 231      59.250  37.200  77.290  1.00  0.00           H
ATOM   3726  CG2 THR A 231      58.100  36.180  74.390  1.00  0.00           C
ATOM   3727 HG21 THR A 231      59.080  36.110  73.870  1.00  0.00           H
ATOM   3728 HG22 THR A 231      57.450  36.600  73.590  1.00  0.00           H
ATOM   3729 HG23 THR A 231      57.650  35.230  74.740  1.00  0.00           H
ATOM   3730  C   THR A 231      57.800  39.210  74.220  1.00  0.00           C
ATOM   3731  O   THR A 231      57.760  39.100  73.020  1.00  0.00           O
ATOM   3732  N   PHE A 232      56.760  39.900  74.840  1.00  0.00           N
ATOM   3733  HN  PHE A 232      56.690  39.950  75.820  1.00  0.00           H
ATOM   3734  CA  PHE A 232      55.640  40.500  74.200  1.00  0.00           C
ATOM   3735  HA  PHE A 232      55.110  39.780  73.600  1.00  0.00           H
ATOM   3736  CB  PHE A 232      54.630  41.010  75.230  1.00  0.00           C
ATOM   3737  HB1 PHE A 232      55.190  41.620  75.980  1.00  0.00           H
ATOM   3738  HB2 PHE A 232      54.170  40.170  75.790  1.00  0.00           H
ATOM   3739  CG  PHE A 232      53.480  41.880  74.650  1.00  0.00           C
ATOM   3740  CD1 PHE A 232      53.620  43.240  74.350  1.00  0.00           C
ATOM   3741  HD1 PHE A 232      54.580  43.640  74.670  1.00  0.00           H
ATOM   3742  CE1 PHE A 232      52.510  43.980  73.790  1.00  0.00           C
ATOM   3743  HE1 PHE A 232      52.720  45.010  73.570  1.00  0.00           H
ATOM   3744  CZ  PHE A 232      51.340  43.310  73.470  1.00  0.00           C
ATOM   3745  HZ  PHE A 232      50.550  43.810  72.910  1.00  0.00           H
ATOM   3746  CD2 PHE A 232      52.210  41.250  74.440  1.00  0.00           C
ATOM   3747  HD2 PHE A 232      52.070  40.220  74.710  1.00  0.00           H
ATOM   3748  CE2 PHE A 232      51.210  41.980  73.790  1.00  0.00           C
ATOM   3749  HE2 PHE A 232      50.310  41.460  73.510  1.00  0.00           H
ATOM   3750  C   PHE A 232      56.200  41.570  73.250  1.00  0.00           C
ATOM   3751  O   PHE A 232      55.760  41.690  72.080  1.00  0.00           O
ATOM   3752  N   ILE A 233      57.290  42.380  73.620  1.00  0.00           N
ATOM   3753  HN  ILE A 233      57.710  42.210  74.510  1.00  0.00           H
ATOM   3754  CA  ILE A 233      57.990  43.340  72.750  1.00  0.00           C
ATOM   3755  HA  ILE A 233      57.260  43.960  72.240  1.00  0.00           H
ATOM   3756  CB  ILE A 233      58.830  44.330  73.610  1.00  0.00           C
ATOM   3757  HB  ILE A 233      59.410  43.720  74.340  1.00  0.00           H
ATOM   3758  CG2 ILE A 233      59.740  45.170  72.750  1.00  0.00           C
ATOM   3759 HG21 ILE A 233      60.340  45.890  73.360  1.00  0.00           H
ATOM   3760 HG22 ILE A 233      59.040  45.800  72.180  1.00  0.00           H
ATOM   3761 HG23 ILE A 233      60.490  44.590  72.160  1.00  0.00           H
ATOM   3762  CG1 ILE A 233      57.970  45.360  74.500  1.00  0.00           C
ATOM   3763 HG11 ILE A 233      58.840  45.790  75.050  1.00  0.00           H
ATOM   3764 HG12 ILE A 233      57.360  44.830  75.270  1.00  0.00           H
ATOM   3765  CD  ILE A 233      57.110  46.360  73.790  1.00  0.00           C
ATOM   3766  HD1 ILE A 233      56.740  47.120  74.520  1.00  0.00           H
ATOM   3767  HD2 ILE A 233      56.440  45.840  73.070  1.00  0.00           H
ATOM   3768  HD3 ILE A 233      57.910  46.980  73.310  1.00  0.00           H
ATOM   3769  C   ILE A 233      58.710  42.650  71.570  1.00  0.00           C
ATOM   3770  O   ILE A 233      58.600  43.060  70.420  1.00  0.00           O
ATOM   3771  N   MET A 234      59.450  41.560  71.920  1.00  0.00           N
ATOM   3772  HN  MET A 234      59.590  41.340  72.880  1.00  0.00           H
ATOM   3773  CA  MET A 234      60.170  40.670  71.040  1.00  0.00           C
ATOM   3774  HA  MET A 234      60.880  41.290  70.520  1.00  0.00           H
ATOM   3775  CB  MET A 234      60.890  39.510  71.830  1.00  0.00           C
ATOM   3776  HB1 MET A 234      61.190  38.650  71.190  1.00  0.00           H
ATOM   3777  HB2 MET A 234      60.230  39.120  72.630  1.00  0.00           H
ATOM   3778  CG  MET A 234      62.220  39.940  72.460  1.00  0.00           C
ATOM   3779  HG1 MET A 234      62.320  39.370  73.410  1.00  0.00           H
ATOM   3780  HG2 MET A 234      62.110  41.000  72.800  1.00  0.00           H
ATOM   3781  SD  MET A 234      63.690  39.860  71.430  1.00  0.00           S
ATOM   3782  CE  MET A 234      64.700  40.600  72.790  1.00  0.00           C
ATOM   3783  HE1 MET A 234      64.570  41.690  72.890  1.00  0.00           H
ATOM   3784  HE2 MET A 234      65.770  40.410  72.560  1.00  0.00           H
ATOM   3785  HE3 MET A 234      64.300  40.100  73.690  1.00  0.00           H
ATOM   3786  C   MET A 234      59.350  40.060  69.990  1.00  0.00           C
ATOM   3787  O   MET A 234      59.710  40.170  68.840  1.00  0.00           O
ATOM   3788  N   VAL A 235      58.120  39.530  70.340  1.00  0.00           N
ATOM   3789  HN  VAL A 235      57.920  39.380  71.300  1.00  0.00           H
ATOM   3790  CA  VAL A 235      57.000  39.170  69.510  1.00  0.00           C
ATOM   3791  HA  VAL A 235      57.450  38.470  68.820  1.00  0.00           H
ATOM   3792  CB  VAL A 235      55.850  38.380  70.260  1.00  0.00           C
ATOM   3793  HB  VAL A 235      55.450  39.060  71.040  1.00  0.00           H
ATOM   3794  CG1 VAL A 235      54.630  38.180  69.330  1.00  0.00           C
ATOM   3795 HG11 VAL A 235      54.090  37.350  69.840  1.00  0.00           H
ATOM   3796 HG12 VAL A 235      54.940  37.840  68.320  1.00  0.00           H
ATOM   3797 HG13 VAL A 235      54.040  39.110  69.290  1.00  0.00           H
ATOM   3798  CG2 VAL A 235      56.440  36.950  70.700  1.00  0.00           C
ATOM   3799 HG21 VAL A 235      55.720  36.280  71.220  1.00  0.00           H
ATOM   3800 HG22 VAL A 235      57.270  37.080  71.420  1.00  0.00           H
ATOM   3801 HG23 VAL A 235      56.950  36.410  69.880  1.00  0.00           H
ATOM   3802  C   VAL A 235      56.540  40.310  68.620  1.00  0.00           C
ATOM   3803  O   VAL A 235      56.650  40.210  67.350  1.00  0.00           O
ATOM   3804  N   VAL A 236      56.100  41.410  69.210  1.00  0.00           N
ATOM   3805  HN  VAL A 236      56.020  41.430  70.210  1.00  0.00           H
ATOM   3806  CA  VAL A 236      55.580  42.580  68.460  1.00  0.00           C
ATOM   3807  HA  VAL A 236      54.680  42.260  67.950  1.00  0.00           H
ATOM   3808  CB  VAL A 236      55.350  43.710  69.530  1.00  0.00           C
ATOM   3809  HB  VAL A 236      56.020  43.580  70.400  1.00  0.00           H
ATOM   3810  CG1 VAL A 236      55.360  45.140  68.970  1.00  0.00           C
ATOM   3811 HG11 VAL A 236      54.450  45.200  68.330  1.00  0.00           H
ATOM   3812 HG12 VAL A 236      56.170  45.470  68.290  1.00  0.00           H
ATOM   3813 HG13 VAL A 236      55.200  45.810  69.850  1.00  0.00           H
ATOM   3814  CG2 VAL A 236      53.980  43.390  70.150  1.00  0.00           C
ATOM   3815 HG21 VAL A 236      53.230  43.400  69.320  1.00  0.00           H
ATOM   3816 HG22 VAL A 236      53.690  44.230  70.820  1.00  0.00           H
ATOM   3817 HG23 VAL A 236      53.880  42.480  70.780  1.00  0.00           H
ATOM   3818  C   VAL A 236      56.600  43.150  67.450  1.00  0.00           C
ATOM   3819  O   VAL A 236      56.210  43.470  66.290  1.00  0.00           O
ATOM   3820  N   ALA A 237      57.840  43.310  67.800  1.00  0.00           N
ATOM   3821  HN  ALA A 237      58.050  43.160  68.770  1.00  0.00           H
ATOM   3822  CA  ALA A 237      58.840  43.700  66.860  1.00  0.00           C
ATOM   3823  HA  ALA A 237      58.500  44.640  66.420  1.00  0.00           H
ATOM   3824  CB  ALA A 237      60.030  43.830  67.730  1.00  0.00           C
ATOM   3825  HB1 ALA A 237      60.870  44.210  67.100  1.00  0.00           H
ATOM   3826  HB2 ALA A 237      60.150  42.980  68.440  1.00  0.00           H
ATOM   3827  HB3 ALA A 237      59.800  44.720  68.360  1.00  0.00           H
ATOM   3828  C   ALA A 237      59.040  42.770  65.640  1.00  0.00           C
ATOM   3829  O   ALA A 237      59.070  43.230  64.530  1.00  0.00           O
ATOM   3830  N   ILE A 238      59.200  41.480  65.880  1.00  0.00           N
ATOM   3831  HN  ILE A 238      59.080  41.120  66.800  1.00  0.00           H
ATOM   3832  CA  ILE A 238      59.480  40.480  64.890  1.00  0.00           C
ATOM   3833  HA  ILE A 238      60.290  40.850  64.270  1.00  0.00           H
ATOM   3834  CB  ILE A 238      60.110  39.290  65.440  1.00  0.00           C
ATOM   3835  HB  ILE A 238      59.690  39.070  66.450  1.00  0.00           H
ATOM   3836  CG2 ILE A 238      59.930  38.010  64.550  1.00  0.00           C
ATOM   3837 HG21 ILE A 238      60.500  37.150  64.950  1.00  0.00           H
ATOM   3838 HG22 ILE A 238      60.500  38.240  63.620  1.00  0.00           H
ATOM   3839 HG23 ILE A 238      58.870  37.730  64.410  1.00  0.00           H
ATOM   3840  CG1 ILE A 238      61.670  39.500  65.740  1.00  0.00           C
ATOM   3841 HG11 ILE A 238      62.000  38.590  66.300  1.00  0.00           H
ATOM   3842 HG12 ILE A 238      61.750  40.430  66.340  1.00  0.00           H
ATOM   3843  CD  ILE A 238      62.570  39.640  64.560  1.00  0.00           C
ATOM   3844  HD1 ILE A 238      63.490  40.150  64.940  1.00  0.00           H
ATOM   3845  HD2 ILE A 238      62.180  40.290  63.750  1.00  0.00           H
ATOM   3846  HD3 ILE A 238      62.810  38.700  64.040  1.00  0.00           H
ATOM   3847  C   ILE A 238      58.350  40.380  63.950  1.00  0.00           C
ATOM   3848  O   ILE A 238      58.560  40.400  62.710  1.00  0.00           O
ATOM   3849  N   VAL A 239      57.120  40.470  64.420  1.00  0.00           N
ATOM   3850  HN  VAL A 239      57.010  40.540  65.400  1.00  0.00           H
ATOM   3851  CA  VAL A 239      55.860  40.620  63.710  1.00  0.00           C
ATOM   3852  HA  VAL A 239      55.780  39.770  63.060  1.00  0.00           H
ATOM   3853  CB  VAL A 239      54.700  40.500  64.690  1.00  0.00           C
ATOM   3854  HB  VAL A 239      54.890  41.140  65.570  1.00  0.00           H
ATOM   3855  CG1 VAL A 239      53.440  41.110  64.000  1.00  0.00           C
ATOM   3856 HG11 VAL A 239      52.530  40.830  64.570  1.00  0.00           H
ATOM   3857 HG12 VAL A 239      53.290  40.780  62.960  1.00  0.00           H
ATOM   3858 HG13 VAL A 239      53.620  42.200  64.200  1.00  0.00           H
ATOM   3859  CG2 VAL A 239      54.410  39.060  65.000  1.00  0.00           C
ATOM   3860 HG21 VAL A 239      53.830  38.970  65.950  1.00  0.00           H
ATOM   3861 HG22 VAL A 239      55.280  38.400  65.170  1.00  0.00           H
ATOM   3862 HG23 VAL A 239      53.860  38.520  64.200  1.00  0.00           H
ATOM   3863  C   VAL A 239      55.790  41.920  62.810  1.00  0.00           C
ATOM   3864  O   VAL A 239      55.490  41.850  61.630  1.00  0.00           O
ATOM   3865  N   PHE A 240      56.200  43.130  63.260  1.00  0.00           N
ATOM   3866  HN  PHE A 240      56.290  43.260  64.250  1.00  0.00           H
ATOM   3867  CA  PHE A 240      56.250  44.190  62.290  1.00  0.00           C
ATOM   3868  HA  PHE A 240      55.270  44.330  61.850  1.00  0.00           H
ATOM   3869  CB  PHE A 240      56.690  45.450  63.080  1.00  0.00           C
ATOM   3870  HB1 PHE A 240      57.690  45.350  63.540  1.00  0.00           H
ATOM   3871  HB2 PHE A 240      55.980  45.570  63.920  1.00  0.00           H
ATOM   3872  CG  PHE A 240      56.700  46.680  62.160  1.00  0.00           C
ATOM   3873  CD1 PHE A 240      55.560  47.490  62.030  1.00  0.00           C
ATOM   3874  HD1 PHE A 240      54.680  47.120  62.530  1.00  0.00           H
ATOM   3875  CE1 PHE A 240      55.540  48.600  61.230  1.00  0.00           C
ATOM   3876  HE1 PHE A 240      54.600  49.130  61.130  1.00  0.00           H
ATOM   3877  CZ  PHE A 240      56.800  49.070  60.740  1.00  0.00           C
ATOM   3878  HZ  PHE A 240      56.830  49.960  60.120  1.00  0.00           H
ATOM   3879  CD2 PHE A 240      57.960  47.090  61.580  1.00  0.00           C
ATOM   3880  HD2 PHE A 240      58.820  46.440  61.570  1.00  0.00           H
ATOM   3881  CE2 PHE A 240      58.000  48.320  60.880  1.00  0.00           C
ATOM   3882  HE2 PHE A 240      58.890  48.790  60.520  1.00  0.00           H
ATOM   3883  C   PHE A 240      57.180  43.950  61.090  1.00  0.00           C
ATOM   3884  O   PHE A 240      56.850  44.240  59.930  1.00  0.00           O
ATOM   3885  N   VAL A 241      58.390  43.360  61.320  1.00  0.00           N
ATOM   3886  HN  VAL A 241      58.560  43.200  62.290  1.00  0.00           H
ATOM   3887  CA  VAL A 241      59.360  42.960  60.290  1.00  0.00           C
ATOM   3888  HA  VAL A 241      59.480  43.910  59.780  1.00  0.00           H
ATOM   3889  CB  VAL A 241      60.620  42.370  60.870  1.00  0.00           C
ATOM   3890  HB  VAL A 241      60.330  41.550  61.560  1.00  0.00           H
ATOM   3891  CG1 VAL A 241      61.500  41.940  59.750  1.00  0.00           C
ATOM   3892 HG11 VAL A 241      61.640  42.710  58.960  1.00  0.00           H
ATOM   3893 HG12 VAL A 241      61.050  41.030  59.280  1.00  0.00           H
ATOM   3894 HG13 VAL A 241      62.500  41.700  60.170  1.00  0.00           H
ATOM   3895  CG2 VAL A 241      61.470  43.430  61.760  1.00  0.00           C
ATOM   3896 HG21 VAL A 241      62.360  42.930  62.230  1.00  0.00           H
ATOM   3897 HG22 VAL A 241      60.890  43.680  62.670  1.00  0.00           H
ATOM   3898 HG23 VAL A 241      61.910  44.220  61.130  1.00  0.00           H
ATOM   3899  C   VAL A 241      58.700  41.940  59.340  1.00  0.00           C
ATOM   3900  O   VAL A 241      58.690  42.090  58.150  1.00  0.00           O
ATOM   3901  N   ILE A 242      58.060  40.830  59.850  1.00  0.00           N
ATOM   3902  HN  ILE A 242      58.160  40.670  60.830  1.00  0.00           H
ATOM   3903  CA  ILE A 242      57.200  39.880  59.110  1.00  0.00           C
ATOM   3904  HA  ILE A 242      57.860  39.450  58.370  1.00  0.00           H
ATOM   3905  CB  ILE A 242      56.610  38.810  60.020  1.00  0.00           C
ATOM   3906  HB  ILE A 242      56.180  39.370  60.870  1.00  0.00           H
ATOM   3907  CG2 ILE A 242      55.550  37.950  59.290  1.00  0.00           C
ATOM   3908 HG21 ILE A 242      56.000  37.540  58.360  1.00  0.00           H
ATOM   3909 HG22 ILE A 242      54.660  38.490  58.940  1.00  0.00           H
ATOM   3910 HG23 ILE A 242      55.270  37.050  59.880  1.00  0.00           H
ATOM   3911  CG1 ILE A 242      57.790  37.930  60.520  1.00  0.00           C
ATOM   3912 HG11 ILE A 242      58.580  38.610  60.880  1.00  0.00           H
ATOM   3913 HG12 ILE A 242      58.130  37.300  59.650  1.00  0.00           H
ATOM   3914  CD  ILE A 242      57.410  36.980  61.690  1.00  0.00           C
ATOM   3915  HD1 ILE A 242      56.700  36.190  61.360  1.00  0.00           H
ATOM   3916  HD2 ILE A 242      57.090  37.570  62.570  1.00  0.00           H
ATOM   3917  HD3 ILE A 242      58.290  36.430  62.090  1.00  0.00           H
ATOM   3918  C   ILE A 242      56.080  40.470  58.290  1.00  0.00           C
ATOM   3919  O   ILE A 242      55.860  40.060  57.180  1.00  0.00           O
ATOM   3920  N   CYS A 243      55.360  41.550  58.790  1.00  0.00           N
ATOM   3921  HN  CYS A 243      55.530  41.800  59.730  1.00  0.00           H
ATOM   3922  CA  CYS A 243      54.250  42.200  58.120  1.00  0.00           C
ATOM   3923  HA  CYS A 243      53.620  41.440  57.690  1.00  0.00           H
ATOM   3924  CB  CYS A 243      53.600  43.310  58.960  1.00  0.00           C
ATOM   3925  HB1 CYS A 243      52.850  43.930  58.430  1.00  0.00           H
ATOM   3926  HB2 CYS A 243      54.410  43.960  59.360  1.00  0.00           H
ATOM   3927  SG  CYS A 243      52.760  42.520  60.350  1.00  0.00           S
ATOM   3928  HG1 CYS A 243      53.850  41.810  60.610  1.00  0.00           H
ATOM   3929  C   CYS A 243      54.780  43.050  56.880  1.00  0.00           C
ATOM   3930  O   CYS A 243      54.070  43.230  55.960  1.00  0.00           O
ATOM   3931  N   PHE A 244      55.990  43.600  56.960  1.00  0.00           N
ATOM   3932  HN  PHE A 244      56.620  43.310  57.680  1.00  0.00           H
ATOM   3933  CA  PHE A 244      56.410  44.530  55.850  1.00  0.00           C
ATOM   3934  HA  PHE A 244      55.740  44.580  55.010  1.00  0.00           H
ATOM   3935  CB  PHE A 244      56.540  45.980  56.500  1.00  0.00           C
ATOM   3936  HB1 PHE A 244      56.880  46.620  55.640  1.00  0.00           H
ATOM   3937  HB2 PHE A 244      57.300  45.870  57.300  1.00  0.00           H
ATOM   3938  CG  PHE A 244      55.310  46.580  57.040  1.00  0.00           C
ATOM   3939  CD1 PHE A 244      54.490  47.320  56.190  1.00  0.00           C
ATOM   3940  HD1 PHE A 244      54.640  47.360  55.120  1.00  0.00           H
ATOM   3941  CE1 PHE A 244      53.320  47.950  56.610  1.00  0.00           C
ATOM   3942  HE1 PHE A 244      52.730  48.490  55.880  1.00  0.00           H
ATOM   3943  CZ  PHE A 244      52.900  47.800  57.920  1.00  0.00           C
ATOM   3944  HZ  PHE A 244      51.980  48.200  58.310  1.00  0.00           H
ATOM   3945  CD2 PHE A 244      54.920  46.490  58.370  1.00  0.00           C
ATOM   3946  HD2 PHE A 244      55.530  45.850  59.010  1.00  0.00           H
ATOM   3947  CE2 PHE A 244      53.760  47.100  58.780  1.00  0.00           C
ATOM   3948  HE2 PHE A 244      53.480  47.120  59.820  1.00  0.00           H
ATOM   3949  C   PHE A 244      57.760  44.220  55.110  1.00  0.00           C
ATOM   3950  O   PHE A 244      57.910  44.640  53.980  1.00  0.00           O
ATOM   3951  N   LEU A 245      58.660  43.460  55.720  1.00  0.00           N
ATOM   3952  HN  LEU A 245      58.460  43.040  56.590  1.00  0.00           H
ATOM   3953  CA  LEU A 245      59.870  43.140  55.030  1.00  0.00           C
ATOM   3954  HA  LEU A 245      60.260  44.060  54.620  1.00  0.00           H
ATOM   3955  CB  LEU A 245      60.970  42.680  56.050  1.00  0.00           C
ATOM   3956  HB1 LEU A 245      60.570  41.860  56.680  1.00  0.00           H
ATOM   3957  HB2 LEU A 245      61.140  43.510  56.760  1.00  0.00           H
ATOM   3958  CG  LEU A 245      62.350  42.230  55.390  1.00  0.00           C
ATOM   3959  HG  LEU A 245      62.130  41.400  54.680  1.00  0.00           H
ATOM   3960  CD1 LEU A 245      62.950  43.420  54.670  1.00  0.00           C
ATOM   3961 HD11 LEU A 245      63.000  44.320  55.300  1.00  0.00           H
ATOM   3962 HD12 LEU A 245      62.340  43.660  53.770  1.00  0.00           H
ATOM   3963 HD13 LEU A 245      63.930  43.070  54.270  1.00  0.00           H
ATOM   3964  CD2 LEU A 245      63.330  41.630  56.390  1.00  0.00           C
ATOM   3965 HD21 LEU A 245      64.090  41.110  55.760  1.00  0.00           H
ATOM   3966 HD22 LEU A 245      62.870  40.910  57.100  1.00  0.00           H
ATOM   3967 HD23 LEU A 245      63.770  42.450  57.000  1.00  0.00           H
ATOM   3968  C   LEU A 245      59.710  42.120  53.820  1.00  0.00           C
ATOM   3969  O   LEU A 245      60.240  42.430  52.760  1.00  0.00           O
ATOM   3970  N   PRO A 246      58.830  41.080  53.800  1.00  0.00           N
ATOM   3971  CD  PRO A 246      58.240  40.410  55.000  1.00  0.00           C
ATOM   3972  HD1 PRO A 246      57.350  41.070  55.160  1.00  0.00           H
ATOM   3973  HD2 PRO A 246      58.960  40.510  55.840  1.00  0.00           H
ATOM   3974  CA  PRO A 246      58.800  40.250  52.670  1.00  0.00           C
ATOM   3975  HA  PRO A 246      59.780  39.840  52.450  1.00  0.00           H
ATOM   3976  CB  PRO A 246      57.760  39.150  53.060  1.00  0.00           C
ATOM   3977  HB1 PRO A 246      58.050  38.270  52.450  1.00  0.00           H
ATOM   3978  HB2 PRO A 246      56.690  39.420  52.970  1.00  0.00           H
ATOM   3979  CG  PRO A 246      58.080  39.000  54.510  1.00  0.00           C
ATOM   3980  HG1 PRO A 246      57.470  38.380  55.200  1.00  0.00           H
ATOM   3981  HG2 PRO A 246      59.050  38.490  54.690  1.00  0.00           H
ATOM   3982  C   PRO A 246      58.320  40.950  51.390  1.00  0.00           C
ATOM   3983  O   PRO A 246      58.850  40.650  50.340  1.00  0.00           O
ATOM   3984  N   SER A 247      57.360  41.840  51.440  1.00  0.00           N
ATOM   3985  HN  SER A 247      56.780  42.050  52.230  1.00  0.00           H
ATOM   3986  CA  SER A 247      56.910  42.580  50.290  1.00  0.00           C
ATOM   3987  HA  SER A 247      56.820  41.830  49.520  1.00  0.00           H
ATOM   3988  CB  SER A 247      55.630  43.440  50.430  1.00  0.00           C
ATOM   3989  HB1 SER A 247      54.800  42.780  50.730  1.00  0.00           H
ATOM   3990  HB2 SER A 247      55.440  44.040  49.510  1.00  0.00           H
ATOM   3991  OG  SER A 247      55.720  44.370  51.500  1.00  0.00           O
ATOM   3992  HG1 SER A 247      55.720  43.850  52.310  1.00  0.00           H
ATOM   3993  C   SER A 247      57.980  43.600  49.810  1.00  0.00           C
ATOM   3994  O   SER A 247      58.170  43.960  48.660  1.00  0.00           O
ATOM   3995  N   VAL A 248      58.750  44.180  50.730  1.00  0.00           N
ATOM   3996  HN  VAL A 248      58.580  44.220  51.710  1.00  0.00           H
ATOM   3997  CA  VAL A 248      59.840  45.040  50.350  1.00  0.00           C
ATOM   3998  HA  VAL A 248      59.610  45.770  49.590  1.00  0.00           H
ATOM   3999  CB  VAL A 248      60.240  45.800  51.630  1.00  0.00           C
ATOM   4000  HB  VAL A 248      60.200  45.090  52.480  1.00  0.00           H
ATOM   4001  CG1 VAL A 248      61.770  46.250  51.550  1.00  0.00           C
ATOM   4002 HG11 VAL A 248      62.500  45.490  51.890  1.00  0.00           H
ATOM   4003 HG12 VAL A 248      61.950  47.120  52.230  1.00  0.00           H
ATOM   4004 HG13 VAL A 248      62.070  46.540  50.530  1.00  0.00           H
ATOM   4005  CG2 VAL A 248      59.410  47.010  51.830  1.00  0.00           C
ATOM   4006 HG21 VAL A 248      59.480  47.700  50.960  1.00  0.00           H
ATOM   4007 HG22 VAL A 248      59.790  47.540  52.720  1.00  0.00           H
ATOM   4008 HG23 VAL A 248      58.320  46.820  51.890  1.00  0.00           H
ATOM   4009  C   VAL A 248      61.030  44.350  49.630  1.00  0.00           C
ATOM   4010  O   VAL A 248      61.550  44.970  48.690  1.00  0.00           O
ATOM   4011  N   VAL A 249      61.550  43.190  50.100  1.00  0.00           N
ATOM   4012  HN  VAL A 249      61.200  42.750  50.910  1.00  0.00           H
ATOM   4013  CA  VAL A 249      62.500  42.380  49.290  1.00  0.00           C
ATOM   4014  HA  VAL A 249      63.460  42.850  49.350  1.00  0.00           H
ATOM   4015  CB  VAL A 249      62.700  41.120  50.000  1.00  0.00           C
ATOM   4016  HB  VAL A 249      61.720  40.610  50.120  1.00  0.00           H
ATOM   4017  CG1 VAL A 249      63.520  40.130  49.150  1.00  0.00           C
ATOM   4018 HG11 VAL A 249      62.870  39.740  48.340  1.00  0.00           H
ATOM   4019 HG12 VAL A 249      63.770  39.300  49.850  1.00  0.00           H
ATOM   4020 HG13 VAL A 249      64.400  40.630  48.690  1.00  0.00           H
ATOM   4021  CG2 VAL A 249      63.370  41.280  51.350  1.00  0.00           C
ATOM   4022 HG21 VAL A 249      64.410  41.660  51.270  1.00  0.00           H
ATOM   4023 HG22 VAL A 249      63.340  40.290  51.860  1.00  0.00           H
ATOM   4024 HG23 VAL A 249      62.980  42.020  52.080  1.00  0.00           H
ATOM   4025  C   VAL A 249      62.100  42.160  47.850  1.00  0.00           C
ATOM   4026  O   VAL A 249      62.880  42.360  46.940  1.00  0.00           O
ATOM   4027  N   VAL A 250      60.800  41.770  47.640  1.00  0.00           N
ATOM   4028  HN  VAL A 250      60.180  41.680  48.410  1.00  0.00           H
ATOM   4029  CA  VAL A 250      60.160  41.620  46.340  1.00  0.00           C
ATOM   4030  HA  VAL A 250      60.720  40.940  45.730  1.00  0.00           H
ATOM   4031  CB  VAL A 250      58.800  41.020  46.700  1.00  0.00           C
ATOM   4032  HB  VAL A 250      58.280  41.620  47.470  1.00  0.00           H
ATOM   4033  CG1 VAL A 250      57.990  40.860  45.450  1.00  0.00           C
ATOM   4034 HG11 VAL A 250      58.430  40.020  44.870  1.00  0.00           H
ATOM   4035 HG12 VAL A 250      57.840  41.750  44.810  1.00  0.00           H
ATOM   4036 HG13 VAL A 250      56.980  40.450  45.660  1.00  0.00           H
ATOM   4037  CG2 VAL A 250      58.870  39.600  47.300  1.00  0.00           C
ATOM   4038 HG21 VAL A 250      57.840  39.240  47.530  1.00  0.00           H
ATOM   4039 HG22 VAL A 250      59.530  39.600  48.190  1.00  0.00           H
ATOM   4040 HG23 VAL A 250      59.360  38.860  46.630  1.00  0.00           H
ATOM   4041  C   VAL A 250      60.110  42.950  45.530  1.00  0.00           C
ATOM   4042  O   VAL A 250      60.440  42.950  44.350  1.00  0.00           O
ATOM   4043  N   ARG A 251      59.790  44.090  46.170  1.00  0.00           N
ATOM   4044  HN  ARG A 251      59.310  44.080  47.040  1.00  0.00           H
ATOM   4045  CA  ARG A 251      59.940  45.430  45.600  1.00  0.00           C
ATOM   4046  HA  ARG A 251      59.480  45.540  44.640  1.00  0.00           H
ATOM   4047  CB  ARG A 251      59.140  46.410  46.440  1.00  0.00           C
ATOM   4048  HB1 ARG A 251      59.750  46.490  47.370  1.00  0.00           H
ATOM   4049  HB2 ARG A 251      58.140  45.980  46.580  1.00  0.00           H
ATOM   4050  CG  ARG A 251      59.020  47.850  45.910  1.00  0.00           C
ATOM   4051  HG1 ARG A 251      59.950  48.450  45.930  1.00  0.00           H
ATOM   4052  HG2 ARG A 251      58.320  48.270  46.660  1.00  0.00           H
ATOM   4053  CD  ARG A 251      58.480  47.970  44.510  1.00  0.00           C
ATOM   4054  HD1 ARG A 251      59.180  47.450  43.810  1.00  0.00           H
ATOM   4055  HD2 ARG A 251      58.400  49.000  44.100  1.00  0.00           H
ATOM   4056  NE  ARG A 251      57.110  47.280  44.440  1.00  0.00           N
ATOM   4057  HE  ARG A 251      56.640  47.320  45.320  1.00  0.00           H
ATOM   4058  CZ  ARG A 251      56.280  47.050  43.420  1.00  0.00           C
ATOM   4059  NH1 ARG A 251      56.470  47.610  42.250  1.00  0.00           N
ATOM   4060 HH11 ARG A 251      57.380  47.910  41.970  1.00  0.00           H
ATOM   4061 HH12 ARG A 251      55.700  47.720  41.610  1.00  0.00           H
ATOM   4062  NH2 ARG A 251      55.130  46.390  43.620  1.00  0.00           N
ATOM   4063 HH21 ARG A 251      54.970  46.120  44.570  1.00  0.00           H
ATOM   4064 HH22 ARG A 251      54.680  46.010  42.820  1.00  0.00           H
ATOM   4065  C   ARG A 251      61.380  45.820  45.250  1.00  0.00           C
ATOM   4066  O   ARG A 251      61.640  46.460  44.200  1.00  0.00           O
ATOM   4067  N   ILE A 252      62.380  45.470  46.020  1.00  0.00           N
ATOM   4068  HN  ILE A 252      62.190  45.050  46.900  1.00  0.00           H
ATOM   4069  CA  ILE A 252      63.770  45.800  45.700  1.00  0.00           C
ATOM   4070  HA  ILE A 252      63.890  46.820  45.390  1.00  0.00           H
ATOM   4071  CB  ILE A 252      64.760  45.730  46.960  1.00  0.00           C
ATOM   4072  HB  ILE A 252      64.750  44.660  47.270  1.00  0.00           H
ATOM   4073  CG2 ILE A 252      66.130  46.290  46.470  1.00  0.00           C
ATOM   4074 HG21 ILE A 252      66.840  46.180  47.310  1.00  0.00           H
ATOM   4075 HG22 ILE A 252      65.990  47.300  46.030  1.00  0.00           H
ATOM   4076 HG23 ILE A 252      66.600  45.710  45.640  1.00  0.00           H
ATOM   4077  CG1 ILE A 252      64.380  46.600  48.150  1.00  0.00           C
ATOM   4078 HG11 ILE A 252      63.290  46.510  48.350  1.00  0.00           H
ATOM   4079 HG12 ILE A 252      64.530  47.650  47.850  1.00  0.00           H
ATOM   4080  CD  ILE A 252      65.070  46.210  49.470  1.00  0.00           C
ATOM   4081  HD1 ILE A 252      66.150  46.170  49.270  1.00  0.00           H
ATOM   4082  HD2 ILE A 252      64.680  45.210  49.760  1.00  0.00           H
ATOM   4083  HD3 ILE A 252      64.710  46.960  50.210  1.00  0.00           H
ATOM   4084  C   ILE A 252      64.260  44.850  44.560  1.00  0.00           C
ATOM   4085  O   ILE A 252      65.030  45.220  43.670  1.00  0.00           O
ATOM   4086  N   ARG A 253      63.660  43.600  44.530  1.00  0.00           N
ATOM   4087  HN  ARG A 253      63.100  43.290  45.300  1.00  0.00           H
ATOM   4088  CA  ARG A 253      63.870  42.710  43.430  1.00  0.00           C
ATOM   4089  HA  ARG A 253      64.910  42.460  43.330  1.00  0.00           H
ATOM   4090  CB  ARG A 253      63.230  41.340  43.660  1.00  0.00           C
ATOM   4091  HB1 ARG A 253      62.130  41.500  43.720  1.00  0.00           H
ATOM   4092  HB2 ARG A 253      63.490  41.000  44.690  1.00  0.00           H
ATOM   4093  CG  ARG A 253      63.680  40.310  42.630  1.00  0.00           C
ATOM   4094  HG1 ARG A 253      63.120  40.580  41.710  1.00  0.00           H
ATOM   4095  HG2 ARG A 253      63.260  39.330  42.950  1.00  0.00           H
ATOM   4096  CD  ARG A 253      65.180  40.140  42.380  1.00  0.00           C
ATOM   4097  HD1 ARG A 253      65.750  39.970  43.310  1.00  0.00           H
ATOM   4098  HD2 ARG A 253      65.650  40.980  41.810  1.00  0.00           H
ATOM   4099  NE  ARG A 253      65.270  38.950  41.490  1.00  0.00           N
ATOM   4100  HE  ARG A 253      64.540  38.680  40.860  1.00  0.00           H
ATOM   4101  CZ  ARG A 253      66.340  38.150  41.470  1.00  0.00           C
ATOM   4102  NH1 ARG A 253      67.480  38.410  42.070  1.00  0.00           N
ATOM   4103 HH11 ARG A 253      67.590  39.260  42.590  1.00  0.00           H
ATOM   4104 HH12 ARG A 253      68.210  37.760  41.860  1.00  0.00           H
ATOM   4105  NH2 ARG A 253      66.240  36.990  40.810  1.00  0.00           N
ATOM   4106 HH21 ARG A 253      65.430  36.790  40.260  1.00  0.00           H
ATOM   4107 HH22 ARG A 253      67.010  36.350  40.860  1.00  0.00           H
ATOM   4108  C   ARG A 253      63.310  43.270  42.120  1.00  0.00           C
ATOM   4109  O   ARG A 253      63.980  43.280  41.080  1.00  0.00           O
ATOM   4110  N   ILE A 254      62.090  43.850  42.250  1.00  0.00           N
ATOM   4111  HN  ILE A 254      61.550  43.710  43.070  1.00  0.00           H
ATOM   4112  CA  ILE A 254      61.350  44.440  41.120  1.00  0.00           C
ATOM   4113  HA  ILE A 254      61.160  43.720  40.340  1.00  0.00           H
ATOM   4114  CB  ILE A 254      59.890  44.870  41.410  1.00  0.00           C
ATOM   4115  HB  ILE A 254      59.870  45.380  42.390  1.00  0.00           H
ATOM   4116  CG2 ILE A 254      59.390  45.900  40.330  1.00  0.00           C
ATOM   4117 HG21 ILE A 254      60.000  46.820  40.160  1.00  0.00           H
ATOM   4118 HG22 ILE A 254      58.390  46.300  40.620  1.00  0.00           H
ATOM   4119 HG23 ILE A 254      59.260  45.470  39.320  1.00  0.00           H
ATOM   4120  CG1 ILE A 254      58.930  43.650  41.530  1.00  0.00           C
ATOM   4121 HG11 ILE A 254      59.340  42.750  42.040  1.00  0.00           H
ATOM   4122 HG12 ILE A 254      58.650  43.260  40.520  1.00  0.00           H
ATOM   4123  CD  ILE A 254      57.720  44.050  42.380  1.00  0.00           C
ATOM   4124  HD1 ILE A 254      56.890  43.380  42.070  1.00  0.00           H
ATOM   4125  HD2 ILE A 254      57.320  45.060  42.160  1.00  0.00           H
ATOM   4126  HD3 ILE A 254      58.020  43.870  43.430  1.00  0.00           H
ATOM   4127  C   ILE A 254      62.160  45.650  40.540  1.00  0.00           C
ATOM   4128  O   ILE A 254      62.430  45.760  39.370  1.00  0.00           O
ATOM   4129  N   PHE A 255      62.640  46.510  41.420  1.00  0.00           N
ATOM   4130  HN  PHE A 255      62.330  46.370  42.360  1.00  0.00           H
ATOM   4131  CA  PHE A 255      63.480  47.630  41.070  1.00  0.00           C
ATOM   4132  HA  PHE A 255      62.950  48.160  40.290  1.00  0.00           H
ATOM   4133  CB  PHE A 255      63.670  48.520  42.350  1.00  0.00           C
ATOM   4134  HB1 PHE A 255      64.560  49.140  42.130  1.00  0.00           H
ATOM   4135  HB2 PHE A 255      63.880  47.900  43.260  1.00  0.00           H
ATOM   4136  CG  PHE A 255      62.650  49.490  42.670  1.00  0.00           C
ATOM   4137  CD1 PHE A 255      62.140  50.330  41.680  1.00  0.00           C
ATOM   4138  HD1 PHE A 255      62.530  50.130  40.700  1.00  0.00           H
ATOM   4139  CE1 PHE A 255      61.230  51.290  41.930  1.00  0.00           C
ATOM   4140  HE1 PHE A 255      60.870  51.920  41.130  1.00  0.00           H
ATOM   4141  CZ  PHE A 255      60.830  51.550  43.230  1.00  0.00           C
ATOM   4142  HZ  PHE A 255      60.200  52.390  43.420  1.00  0.00           H
ATOM   4143  CD2 PHE A 255      62.300  49.830  44.010  1.00  0.00           C
ATOM   4144  HD2 PHE A 255      62.830  49.360  44.830  1.00  0.00           H
ATOM   4145  CE2 PHE A 255      61.310  50.810  44.290  1.00  0.00           C
ATOM   4146  HE2 PHE A 255      60.950  51.080  45.280  1.00  0.00           H
ATOM   4147  C   PHE A 255      64.750  47.220  40.330  1.00  0.00           C
ATOM   4148  O   PHE A 255      65.110  47.910  39.410  1.00  0.00           O
ATOM   4149  N   TRP A 256      65.370  46.070  40.760  1.00  0.00           N
ATOM   4150  HN  TRP A 256      64.820  45.510  41.390  1.00  0.00           H
ATOM   4151  CA  TRP A 256      66.490  45.490  40.030  1.00  0.00           C
ATOM   4152  HA  TRP A 256      67.190  46.270  39.810  1.00  0.00           H
ATOM   4153  CB  TRP A 256      67.230  44.540  41.010  1.00  0.00           C
ATOM   4154  HB1 TRP A 256      66.580  43.670  41.220  1.00  0.00           H
ATOM   4155  HB2 TRP A 256      67.380  45.090  41.960  1.00  0.00           H
ATOM   4156  CG  TRP A 256      68.530  44.000  40.480  1.00  0.00           C
ATOM   4157  CD1 TRP A 256      68.830  42.920  39.740  1.00  0.00           C
ATOM   4158  HD1 TRP A 256      68.090  42.150  39.620  1.00  0.00           H
ATOM   4159  NE1 TRP A 256      70.030  43.090  39.090  1.00  0.00           N
ATOM   4160  HE1 TRP A 256      70.500  42.340  38.700  1.00  0.00           H
ATOM   4161  CE2 TRP A 256      70.560  44.300  39.540  1.00  0.00           C
ATOM   4162  CD2 TRP A 256      69.670  44.870  40.440  1.00  0.00           C
ATOM   4163  CE3 TRP A 256      69.980  46.070  41.040  1.00  0.00           C
ATOM   4164  HE3 TRP A 256      69.310  46.510  41.780  1.00  0.00           H
ATOM   4165  CZ3 TRP A 256      71.220  46.640  40.730  1.00  0.00           C
ATOM   4166  HZ3 TRP A 256      71.550  47.470  41.350  1.00  0.00           H
ATOM   4167  CZ2 TRP A 256      71.800  44.850  39.270  1.00  0.00           C
ATOM   4168  HZ2 TRP A 256      72.430  44.360  38.540  1.00  0.00           H
ATOM   4169  CH2 TRP A 256      72.100  46.120  39.830  1.00  0.00           C
ATOM   4170  HH2 TRP A 256      73.060  46.550  39.550  1.00  0.00           H
ATOM   4171  C   TRP A 256      66.230  44.950  38.660  1.00  0.00           C
ATOM   4172  O   TRP A 256      66.950  45.260  37.740  1.00  0.00           O
ATOM   4173  N   LEU A 257      65.150  44.140  38.440  1.00  0.00           N
ATOM   4174  HN  LEU A 257      64.590  44.010  39.250  1.00  0.00           H
ATOM   4175  CA  LEU A 257      64.680  43.750  37.150  1.00  0.00           C
ATOM   4176  HA  LEU A 257      65.520  43.320  36.630  1.00  0.00           H
ATOM   4177  CB  LEU A 257      63.470  42.770  37.340  1.00  0.00           C
ATOM   4178  HB1 LEU A 257      63.170  42.570  36.290  1.00  0.00           H
ATOM   4179  HB2 LEU A 257      62.620  43.250  37.860  1.00  0.00           H
ATOM   4180  CG  LEU A 257      63.700  41.360  38.040  1.00  0.00           C
ATOM   4181  HG  LEU A 257      63.910  41.560  39.120  1.00  0.00           H
ATOM   4182  CD1 LEU A 257      62.320  40.600  37.930  1.00  0.00           C
ATOM   4183 HD11 LEU A 257      61.490  41.260  38.250  1.00  0.00           H
ATOM   4184 HD12 LEU A 257      62.210  39.690  38.580  1.00  0.00           H
ATOM   4185 HD13 LEU A 257      62.170  40.370  36.860  1.00  0.00           H
ATOM   4186  CD2 LEU A 257      64.900  40.600  37.460  1.00  0.00           C
ATOM   4187 HD21 LEU A 257      65.830  41.190  37.660  1.00  0.00           H
ATOM   4188 HD22 LEU A 257      64.820  40.530  36.350  1.00  0.00           H
ATOM   4189 HD23 LEU A 257      65.000  39.540  37.790  1.00  0.00           H
ATOM   4190  C   LEU A 257      64.260  44.930  36.260  1.00  0.00           C
ATOM   4191  O   LEU A 257      64.660  44.950  35.070  1.00  0.00           O
ATOM   4192  N   LEU A 258      63.550  45.920  36.790  1.00  0.00           N
ATOM   4193  HN  LEU A 258      63.220  45.880  37.740  1.00  0.00           H
ATOM   4194  CA  LEU A 258      63.280  47.270  36.220  1.00  0.00           C
ATOM   4195  HA  LEU A 258      62.760  46.980  35.310  1.00  0.00           H
ATOM   4196  CB  LEU A 258      62.520  48.250  37.090  1.00  0.00           C
ATOM   4197  HB1 LEU A 258      62.450  49.320  36.760  1.00  0.00           H
ATOM   4198  HB2 LEU A 258      63.020  48.250  38.080  1.00  0.00           H
ATOM   4199  CG  LEU A 258      61.050  47.880  37.270  1.00  0.00           C
ATOM   4200  HG  LEU A 258      61.080  46.800  37.520  1.00  0.00           H
ATOM   4201  CD1 LEU A 258      60.380  48.640  38.380  1.00  0.00           C
ATOM   4202 HD11 LEU A 258      60.970  48.580  39.320  1.00  0.00           H
ATOM   4203 HD12 LEU A 258      59.410  48.130  38.570  1.00  0.00           H
ATOM   4204 HD13 LEU A 258      60.250  49.730  38.190  1.00  0.00           H
ATOM   4205  CD2 LEU A 258      60.260  48.040  35.900  1.00  0.00           C
ATOM   4206 HD21 LEU A 258      60.850  47.570  35.090  1.00  0.00           H
ATOM   4207 HD22 LEU A 258      59.920  49.030  35.530  1.00  0.00           H
ATOM   4208 HD23 LEU A 258      59.290  47.500  35.990  1.00  0.00           H
ATOM   4209  C   LEU A 258      64.560  48.000  35.760  1.00  0.00           C
ATOM   4210  O   LEU A 258      64.570  48.640  34.740  1.00  0.00           O
ATOM   4211  N   HSD A 259      65.610  47.940  36.510  1.00  0.00           N
ATOM   4212  HN  HSD A 259      65.550  47.630  37.450  1.00  0.00           H
ATOM   4213  CA  HSD A 259      66.960  48.450  36.110  1.00  0.00           C
ATOM   4214  HA  HSD A 259      66.770  49.440  35.740  1.00  0.00           H
ATOM   4215  CB  HSD A 259      67.920  48.390  37.310  1.00  0.00           C
ATOM   4216  HB1 HSD A 259      67.990  47.370  37.740  1.00  0.00           H
ATOM   4217  HB2 HSD A 259      67.480  48.970  38.150  1.00  0.00           H
ATOM   4218  ND1 HSD A 259      69.560  50.100  36.550  1.00  0.00           N
ATOM   4219  HD1 HSD A 259      68.800  50.690  36.280  1.00  0.00           H
ATOM   4220  CG  HSD A 259      69.310  48.870  37.090  1.00  0.00           C
ATOM   4221  CE1 HSD A 259      70.890  50.290  36.580  1.00  0.00           C
ATOM   4222  HE1 HSD A 259      71.270  51.290  36.380  1.00  0.00           H
ATOM   4223  NE2 HSD A 259      71.530  49.250  37.040  1.00  0.00           N
ATOM   4224  CD2 HSD A 259      70.510  48.320  37.370  1.00  0.00           C
ATOM   4225  HD2 HSD A 259      70.710  47.400  37.890  1.00  0.00           H
ATOM   4226  C   HSD A 259      67.650  47.720  34.970  1.00  0.00           C
ATOM   4227  O   HSD A 259      68.190  48.210  33.950  1.00  0.00           O
ATOM   4228  N   THR A 260      67.670  46.370  35.030  1.00  0.00           N
ATOM   4229  HN  THR A 260      67.030  45.930  35.660  1.00  0.00           H
ATOM   4230  CA  THR A 260      68.600  45.590  34.150  1.00  0.00           C
ATOM   4231  HA  THR A 260      69.390  46.170  33.710  1.00  0.00           H
ATOM   4232  CB  THR A 260      69.150  44.360  34.870  1.00  0.00           C
ATOM   4233  HB  THR A 260      69.720  43.680  34.190  1.00  0.00           H
ATOM   4234  OG1 THR A 260      68.190  43.600  35.550  1.00  0.00           O
ATOM   4235  HG1 THR A 260      67.840  44.270  36.150  1.00  0.00           H
ATOM   4236  CG2 THR A 260      70.170  44.770  36.010  1.00  0.00           C
ATOM   4237 HG21 THR A 260      69.730  45.320  36.850  1.00  0.00           H
ATOM   4238 HG22 THR A 260      70.980  45.420  35.620  1.00  0.00           H
ATOM   4239 HG23 THR A 260      70.510  43.860  36.530  1.00  0.00           H
ATOM   4240  C   THR A 260      67.820  45.140  32.930  1.00  0.00           C
ATOM   4241  O   THR A 260      68.440  44.650  32.010  1.00  0.00           O
ATOM   4242  N   SER A 261      66.490  45.350  32.880  1.00  0.00           N
ATOM   4243  HN  SER A 261      65.990  45.750  33.650  1.00  0.00           H
ATOM   4244  CA  SER A 261      65.680  44.960  31.720  1.00  0.00           C
ATOM   4245  HA  SER A 261      66.310  44.410  31.050  1.00  0.00           H
ATOM   4246  CB  SER A 261      64.510  44.040  32.030  1.00  0.00           C
ATOM   4247  HB1 SER A 261      63.710  44.570  32.590  1.00  0.00           H
ATOM   4248  HB2 SER A 261      65.080  43.280  32.600  1.00  0.00           H
ATOM   4249  OG  SER A 261      63.870  43.580  30.860  1.00  0.00           O
ATOM   4250  HG1 SER A 261      63.240  44.290  30.650  1.00  0.00           H
ATOM   4251  C   SER A 261      65.280  46.160  30.940  1.00  0.00           C
ATOM   4252  O   SER A 261      64.800  47.180  31.480  1.00  0.00           O
ATOM   4253  N   GLY A 262      65.460  46.150  29.610  1.00  0.00           N
ATOM   4254  HN  GLY A 262      65.920  45.340  29.230  1.00  0.00           H
ATOM   4255  CA  GLY A 262      64.900  46.800  28.470  1.00  0.00           C
ATOM   4256  HA1 GLY A 262      65.230  46.290  27.580  1.00  0.00           H
ATOM   4257  HA2 GLY A 262      65.210  47.840  28.530  1.00  0.00           H
ATOM   4258  C   GLY A 262      63.410  46.790  28.520  1.00  0.00           C
ATOM   4259  O   GLY A 262      62.810  45.750  28.900  1.00  0.00           O
ATOM   4260  N   THR A 263      62.750  47.870  27.970  1.00  0.00           N
ATOM   4261  HN  THR A 263      63.230  48.700  27.750  1.00  0.00           H
ATOM   4262  CA  THR A 263      61.290  47.930  27.960  1.00  0.00           C
ATOM   4263  HA  THR A 263      60.860  47.640  28.910  1.00  0.00           H
ATOM   4264  CB  THR A 263      60.910  49.400  27.730  1.00  0.00           C
ATOM   4265  HB  THR A 263      59.820  49.500  27.920  1.00  0.00           H
ATOM   4266  OG1 THR A 263      61.300  49.870  26.390  1.00  0.00           O
ATOM   4267  HG1 THR A 263      62.240  49.740  26.270  1.00  0.00           H
ATOM   4268  CG2 THR A 263      61.520  50.390  28.790  1.00  0.00           C
ATOM   4269 HG21 THR A 263      61.280  50.030  29.810  1.00  0.00           H
ATOM   4270 HG22 THR A 263      61.080  51.380  28.530  1.00  0.00           H
ATOM   4271 HG23 THR A 263      62.610  50.420  28.570  1.00  0.00           H
ATOM   4272  C   THR A 263      60.600  47.030  26.910  1.00  0.00           C
ATOM   4273  O   THR A 263      59.330  46.840  26.970  1.00  0.00           O
ATOM   4274  N   GLN A 264      61.330  46.440  25.950  1.00  0.00           N
ATOM   4275  HN  GLN A 264      62.290  46.650  25.800  1.00  0.00           H
ATOM   4276  CA  GLN A 264      60.690  45.590  24.990  1.00  0.00           C
ATOM   4277  HA  GLN A 264      59.720  45.990  24.720  1.00  0.00           H
ATOM   4278  CB  GLN A 264      61.540  45.500  23.700  1.00  0.00           C
ATOM   4279  HB1 GLN A 264      61.010  44.950  22.910  1.00  0.00           H
ATOM   4280  HB2 GLN A 264      62.510  45.000  23.940  1.00  0.00           H
ATOM   4281  CG  GLN A 264      61.750  46.900  23.040  1.00  0.00           C
ATOM   4282  HG1 GLN A 264      62.260  46.910  22.060  1.00  0.00           H
ATOM   4283  HG2 GLN A 264      62.560  47.500  23.520  1.00  0.00           H
ATOM   4284  CD  GLN A 264      60.500  47.670  22.900  1.00  0.00           C
ATOM   4285  OE1 GLN A 264      59.650  47.310  22.090  1.00  0.00           O
ATOM   4286  NE2 GLN A 264      60.240  48.730  23.700  1.00  0.00           N
ATOM   4287 HE21 GLN A 264      59.480  49.360  23.540  1.00  0.00           H
ATOM   4288 HE22 GLN A 264      60.770  48.850  24.540  1.00  0.00           H
ATOM   4289  C   GLN A 264      60.510  44.110  25.420  1.00  0.00           C
ATOM   4290  O   GLN A 264      59.780  43.300  24.790  1.00  0.00           O
ATOM   4291  N   ASN A 265      61.070  43.760  26.540  1.00  0.00           N
ATOM   4292  HN  ASN A 265      61.690  44.430  26.940  1.00  0.00           H
ATOM   4293  CA  ASN A 265      60.970  42.410  27.090  1.00  0.00           C
ATOM   4294  HA  ASN A 265      60.340  41.780  26.480  1.00  0.00           H
ATOM   4295  CB  ASN A 265      62.340  41.840  27.260  1.00  0.00           C
ATOM   4296  HB1 ASN A 265      62.430  41.020  28.010  1.00  0.00           H
ATOM   4297  HB2 ASN A 265      63.030  42.690  27.450  1.00  0.00           H
ATOM   4298  CG  ASN A 265      62.790  41.250  25.890  1.00  0.00           C
ATOM   4299  OD1 ASN A 265      63.910  41.450  25.520  1.00  0.00           O
ATOM   4300  ND2 ASN A 265      61.890  40.620  25.090  1.00  0.00           N
ATOM   4301 HD21 ASN A 265      62.190  40.340  24.190  1.00  0.00           H
ATOM   4302 HD22 ASN A 265      60.900  40.660  25.260  1.00  0.00           H
ATOM   4303  C   ASN A 265      60.300  42.590  28.450  1.00  0.00           C
ATOM   4304  O   ASN A 265      60.650  43.420  29.300  1.00  0.00           O
ATOM   4305  N   CYS A 266      59.130  41.940  28.640  1.00  0.00           N
ATOM   4306  HN  CYS A 266      59.050  41.170  28.020  1.00  0.00           H
ATOM   4307  CA  CYS A 266      58.220  42.020  29.840  1.00  0.00           C
ATOM   4308  HA  CYS A 266      58.780  42.630  30.540  1.00  0.00           H
ATOM   4309  CB  CYS A 266      56.910  42.740  29.540  1.00  0.00           C
ATOM   4310  HB1 CYS A 266      57.300  43.670  29.080  1.00  0.00           H
ATOM   4311  HB2 CYS A 266      56.490  43.050  30.510  1.00  0.00           H
ATOM   4312  SG  CYS A 266      55.760  41.960  28.430  1.00  0.00           S
ATOM   4313  C   CYS A 266      57.900  40.750  30.620  1.00  0.00           C
ATOM   4314  O   CYS A 266      57.260  40.860  31.640  1.00  0.00           O
ATOM   4315  N   GLU A 267      58.420  39.590  30.160  1.00  0.00           N
ATOM   4316  HN  GLU A 267      59.120  39.470  29.460  1.00  0.00           H
ATOM   4317  CA  GLU A 267      58.120  38.290  30.840  1.00  0.00           C
ATOM   4318  HA  GLU A 267      57.200  38.410  31.390  1.00  0.00           H
ATOM   4319  CB  GLU A 267      58.090  37.160  29.820  1.00  0.00           C
ATOM   4320  HB1 GLU A 267      58.270  36.230  30.400  1.00  0.00           H
ATOM   4321  HB2 GLU A 267      58.930  37.350  29.120  1.00  0.00           H
ATOM   4322  CG  GLU A 267      56.810  37.080  29.050  1.00  0.00           C
ATOM   4323  HG1 GLU A 267      56.860  37.770  28.180  1.00  0.00           H
ATOM   4324  HG2 GLU A 267      55.920  37.350  29.660  1.00  0.00           H
ATOM   4325  CD  GLU A 267      56.480  35.690  28.590  1.00  0.00           C
ATOM   4326  OE1 GLU A 267      56.630  35.410  27.400  1.00  0.00           O
ATOM   4327  OE2 GLU A 267      55.970  34.890  29.400  1.00  0.00           O
ATOM   4328  C   GLU A 267      59.140  37.990  31.900  1.00  0.00           C
ATOM   4329  O   GLU A 267      58.980  37.090  32.740  1.00  0.00           O
ATOM   4330  N   VAL A 268      60.180  38.900  32.010  1.00  0.00           N
ATOM   4331  HN  VAL A 268      60.240  39.730  31.450  1.00  0.00           H
ATOM   4332  CA  VAL A 268      61.180  38.970  33.060  1.00  0.00           C
ATOM   4333  HA  VAL A 268      61.690  38.020  33.180  1.00  0.00           H
ATOM   4334  CB  VAL A 268      62.260  40.000  32.800  1.00  0.00           C
ATOM   4335  HB  VAL A 268      62.630  39.740  31.790  1.00  0.00           H
ATOM   4336  CG1 VAL A 268      61.480  41.350  32.450  1.00  0.00           C
ATOM   4337 HG11 VAL A 268      62.170  42.210  32.400  1.00  0.00           H
ATOM   4338 HG12 VAL A 268      60.760  41.650  33.250  1.00  0.00           H
ATOM   4339 HG13 VAL A 268      60.990  41.280  31.460  1.00  0.00           H
ATOM   4340  CG2 VAL A 268      63.520  40.200  33.700  1.00  0.00           C
ATOM   4341 HG21 VAL A 268      63.120  40.730  34.600  1.00  0.00           H
ATOM   4342 HG22 VAL A 268      64.340  40.780  33.210  1.00  0.00           H
ATOM   4343 HG23 VAL A 268      64.040  39.250  33.910  1.00  0.00           H
ATOM   4344  C   VAL A 268      60.460  39.200  34.450  1.00  0.00           C
ATOM   4345  O   VAL A 268      60.870  38.700  35.490  1.00  0.00           O
ATOM   4346  N   TYR A 269      59.340  39.950  34.470  1.00  0.00           N
ATOM   4347  HN  TYR A 269      58.910  40.360  33.670  1.00  0.00           H
ATOM   4348  CA  TYR A 269      58.650  40.350  35.750  1.00  0.00           C
ATOM   4349  HA  TYR A 269      59.440  40.410  36.500  1.00  0.00           H
ATOM   4350  CB  TYR A 269      58.030  41.750  35.650  1.00  0.00           C
ATOM   4351  HB1 TYR A 269      57.800  42.250  36.610  1.00  0.00           H
ATOM   4352  HB2 TYR A 269      57.030  41.710  35.160  1.00  0.00           H
ATOM   4353  CG  TYR A 269      58.960  42.760  35.020  1.00  0.00           C
ATOM   4354  CD1 TYR A 269      60.070  43.350  35.590  1.00  0.00           C
ATOM   4355  HD1 TYR A 269      60.340  43.050  36.590  1.00  0.00           H
ATOM   4356  CE1 TYR A 269      60.710  44.370  35.000  1.00  0.00           C
ATOM   4357  HE1 TYR A 269      61.670  44.800  35.280  1.00  0.00           H
ATOM   4358  CZ  TYR A 269      60.240  44.840  33.760  1.00  0.00           C
ATOM   4359  OH  TYR A 269      60.910  45.930  33.080  1.00  0.00           O
ATOM   4360  HH  TYR A 269      60.440  45.960  32.240  1.00  0.00           H
ATOM   4361  CD2 TYR A 269      58.460  43.260  33.760  1.00  0.00           C
ATOM   4362  HD2 TYR A 269      57.550  42.880  33.320  1.00  0.00           H
ATOM   4363  CE2 TYR A 269      59.090  44.410  33.210  1.00  0.00           C
ATOM   4364  HE2 TYR A 269      58.520  44.880  32.410  1.00  0.00           H
ATOM   4365  C   TYR A 269      57.510  39.520  36.210  1.00  0.00           C
ATOM   4366  O   TYR A 269      56.810  39.870  37.170  1.00  0.00           O
ATOM   4367  N   ARG A 270      57.190  38.380  35.630  1.00  0.00           N
ATOM   4368  HN  ARG A 270      57.560  38.040  34.770  1.00  0.00           H
ATOM   4369  CA  ARG A 270      56.100  37.540  36.140  1.00  0.00           C
ATOM   4370  HA  ARG A 270      55.200  38.110  36.070  1.00  0.00           H
ATOM   4371  CB  ARG A 270      55.840  36.350  35.140  1.00  0.00           C
ATOM   4372  HB1 ARG A 270      55.070  35.630  35.500  1.00  0.00           H
ATOM   4373  HB2 ARG A 270      56.800  35.850  34.890  1.00  0.00           H
ATOM   4374  CG  ARG A 270      55.210  36.860  33.790  1.00  0.00           C
ATOM   4375  HG1 ARG A 270      56.010  37.500  33.360  1.00  0.00           H
ATOM   4376  HG2 ARG A 270      54.340  37.510  34.010  1.00  0.00           H
ATOM   4377  CD  ARG A 270      54.860  35.840  32.740  1.00  0.00           C
ATOM   4378  HD1 ARG A 270      54.520  34.870  33.160  1.00  0.00           H
ATOM   4379  HD2 ARG A 270      55.820  35.600  32.250  1.00  0.00           H
ATOM   4380  NE  ARG A 270      53.900  36.340  31.720  1.00  0.00           N
ATOM   4381  HE  ARG A 270      54.250  36.210  30.800  1.00  0.00           H
ATOM   4382  CZ  ARG A 270      52.530  36.220  31.760  1.00  0.00           C
ATOM   4383  NH1 ARG A 270      51.850  35.890  32.820  1.00  0.00           N
ATOM   4384 HH11 ARG A 270      52.200  35.810  33.750  1.00  0.00           H
ATOM   4385 HH12 ARG A 270      50.860  35.930  32.780  1.00  0.00           H
ATOM   4386  NH2 ARG A 270      51.960  36.290  30.610  1.00  0.00           N
ATOM   4387 HH21 ARG A 270      51.040  35.890  30.610  1.00  0.00           H
ATOM   4388 HH22 ARG A 270      52.540  36.460  29.810  1.00  0.00           H
ATOM   4389  C   ARG A 270      56.050  37.020  37.530  1.00  0.00           C
ATOM   4390  O   ARG A 270      55.030  37.150  38.200  1.00  0.00           O
ATOM   4391  N   SER A 271      57.180  36.330  37.910  1.00  0.00           N
ATOM   4392  HN  SER A 271      58.000  36.380  37.350  1.00  0.00           H
ATOM   4393  CA  SER A 271      57.230  35.740  39.250  1.00  0.00           C
ATOM   4394  HA  SER A 271      56.460  35.000  39.400  1.00  0.00           H
ATOM   4395  CB  SER A 271      58.580  35.010  39.510  1.00  0.00           C
ATOM   4396  HB1 SER A 271      58.490  34.480  40.480  1.00  0.00           H
ATOM   4397  HB2 SER A 271      59.400  35.740  39.370  1.00  0.00           H
ATOM   4398  OG  SER A 271      58.660  34.020  38.450  1.00  0.00           O
ATOM   4399  HG1 SER A 271      58.070  33.280  38.620  1.00  0.00           H
ATOM   4400  C   SER A 271      57.020  36.750  40.380  1.00  0.00           C
ATOM   4401  O   SER A 271      56.230  36.530  41.310  1.00  0.00           O
ATOM   4402  N   VAL A 272      57.700  37.920  40.360  1.00  0.00           N
ATOM   4403  HN  VAL A 272      58.350  38.170  39.650  1.00  0.00           H
ATOM   4404  CA  VAL A 272      57.590  38.920  41.390  1.00  0.00           C
ATOM   4405  HA  VAL A 272      57.500  38.540  42.390  1.00  0.00           H
ATOM   4406  CB  VAL A 272      58.740  39.910  41.480  1.00  0.00           C
ATOM   4407  HB  VAL A 272      58.600  40.720  42.240  1.00  0.00           H
ATOM   4408  CG1 VAL A 272      59.980  39.170  42.050  1.00  0.00           C
ATOM   4409 HG11 VAL A 272      60.550  38.540  41.320  1.00  0.00           H
ATOM   4410 HG12 VAL A 272      59.750  38.540  42.930  1.00  0.00           H
ATOM   4411 HG13 VAL A 272      60.730  39.920  42.370  1.00  0.00           H
ATOM   4412  CG2 VAL A 272      58.900  40.520  40.080  1.00  0.00           C
ATOM   4413 HG21 VAL A 272      58.070  41.230  39.810  1.00  0.00           H
ATOM   4414 HG22 VAL A 272      59.150  39.730  39.350  1.00  0.00           H
ATOM   4415 HG23 VAL A 272      59.770  41.210  40.030  1.00  0.00           H
ATOM   4416  C   VAL A 272      56.270  39.710  41.320  1.00  0.00           C
ATOM   4417  O   VAL A 272      55.950  40.340  42.330  1.00  0.00           O
ATOM   4418  N   ASP A 273      55.530  39.790  40.200  1.00  0.00           N
ATOM   4419  HN  ASP A 273      55.850  39.270  39.420  1.00  0.00           H
ATOM   4420  CA  ASP A 273      54.170  40.300  40.120  1.00  0.00           C
ATOM   4421  HA  ASP A 273      54.150  41.330  40.410  1.00  0.00           H
ATOM   4422  CB  ASP A 273      53.780  40.270  38.560  1.00  0.00           C
ATOM   4423  HB1 ASP A 273      53.860  39.230  38.180  1.00  0.00           H
ATOM   4424  HB2 ASP A 273      54.550  40.890  38.060  1.00  0.00           H
ATOM   4425  CG  ASP A 273      52.460  40.850  38.270  1.00  0.00           C
ATOM   4426  OD1 ASP A 273      51.930  40.660  37.080  1.00  0.00           O
ATOM   4427  OD2 ASP A 273      51.870  41.540  39.090  1.00  0.00           O
ATOM   4428  C   ASP A 273      53.120  39.560  40.940  1.00  0.00           C
ATOM   4429  O   ASP A 273      52.350  40.180  41.720  1.00  0.00           O
ATOM   4430  N   LEU A 274      53.110  38.230  40.880  1.00  0.00           N
ATOM   4431  HN  LEU A 274      53.560  37.710  40.170  1.00  0.00           H
ATOM   4432  CA  LEU A 274      52.220  37.420  41.580  1.00  0.00           C
ATOM   4433  HA  LEU A 274      51.310  37.980  41.610  1.00  0.00           H
ATOM   4434  CB  LEU A 274      52.080  36.040  40.980  1.00  0.00           C
ATOM   4435  HB1 LEU A 274      51.460  35.450  41.690  1.00  0.00           H
ATOM   4436  HB2 LEU A 274      53.120  35.670  41.110  1.00  0.00           H
ATOM   4437  CG  LEU A 274      51.690  35.910  39.510  1.00  0.00           C
ATOM   4438  HG  LEU A 274      52.570  36.300  38.950  1.00  0.00           H
ATOM   4439  CD1 LEU A 274      51.540  34.440  38.960  1.00  0.00           C
ATOM   4440 HD11 LEU A 274      50.920  34.370  38.040  1.00  0.00           H
ATOM   4441 HD12 LEU A 274      51.220  33.730  39.750  1.00  0.00           H
ATOM   4442 HD13 LEU A 274      52.540  34.020  38.760  1.00  0.00           H
ATOM   4443  CD2 LEU A 274      50.430  36.630  39.180  1.00  0.00           C
ATOM   4444 HD21 LEU A 274      50.540  37.610  39.660  1.00  0.00           H
ATOM   4445 HD22 LEU A 274      49.520  36.120  39.570  1.00  0.00           H
ATOM   4446 HD23 LEU A 274      50.400  36.840  38.090  1.00  0.00           H
ATOM   4447  C   LEU A 274      52.530  37.330  43.060  1.00  0.00           C
ATOM   4448  O   LEU A 274      51.700  37.410  43.990  1.00  0.00           O
ATOM   4449  N   ALA A 275      53.870  37.160  43.360  1.00  0.00           N
ATOM   4450  HN  ALA A 275      54.350  36.830  42.550  1.00  0.00           H
ATOM   4451  CA  ALA A 275      54.600  37.130  44.600  1.00  0.00           C
ATOM   4452  HA  ALA A 275      54.240  36.260  45.140  1.00  0.00           H
ATOM   4453  CB  ALA A 275      56.130  36.890  44.440  1.00  0.00           C
ATOM   4454  HB1 ALA A 275      56.600  37.720  43.870  1.00  0.00           H
ATOM   4455  HB2 ALA A 275      56.320  35.880  44.030  1.00  0.00           H
ATOM   4456  HB3 ALA A 275      56.630  36.940  45.430  1.00  0.00           H
ATOM   4457  C   ALA A 275      54.210  38.330  45.490  1.00  0.00           C
ATOM   4458  O   ALA A 275      54.410  38.340  46.700  1.00  0.00           O
ATOM   4459  N   PHE A 276      53.990  39.430  44.820  1.00  0.00           N
ATOM   4460  HN  PHE A 276      54.150  39.450  43.840  1.00  0.00           H
ATOM   4461  CA  PHE A 276      53.770  40.740  45.370  1.00  0.00           C
ATOM   4462  HA  PHE A 276      54.440  40.970  46.200  1.00  0.00           H
ATOM   4463  CB  PHE A 276      53.890  41.810  44.330  1.00  0.00           C
ATOM   4464  HB1 PHE A 276      53.220  41.650  43.470  1.00  0.00           H
ATOM   4465  HB2 PHE A 276      54.880  42.030  43.860  1.00  0.00           H
ATOM   4466  CG  PHE A 276      53.570  43.230  44.910  1.00  0.00           C
ATOM   4467  CD1 PHE A 276      54.420  43.760  45.850  1.00  0.00           C
ATOM   4468  HD1 PHE A 276      55.290  43.250  46.250  1.00  0.00           H
ATOM   4469  CE1 PHE A 276      54.110  45.000  46.410  1.00  0.00           C
ATOM   4470  HE1 PHE A 276      54.810  45.360  47.150  1.00  0.00           H
ATOM   4471  CZ  PHE A 276      53.010  45.780  45.940  1.00  0.00           C
ATOM   4472  HZ  PHE A 276      52.880  46.800  46.280  1.00  0.00           H
ATOM   4473  CD2 PHE A 276      52.470  43.930  44.430  1.00  0.00           C
ATOM   4474  HD2 PHE A 276      51.720  43.490  43.790  1.00  0.00           H
ATOM   4475  CE2 PHE A 276      52.250  45.250  44.890  1.00  0.00           C
ATOM   4476  HE2 PHE A 276      51.330  45.740  44.590  1.00  0.00           H
ATOM   4477  C   PHE A 276      52.420  40.770  46.160  1.00  0.00           C
ATOM   4478  O   PHE A 276      52.220  40.980  47.390  1.00  0.00           O
ATOM   4479  N   PHE A 277      51.290  40.250  45.510  1.00  0.00           N
ATOM   4480  HN  PHE A 277      51.560  39.840  44.650  1.00  0.00           H
ATOM   4481  CA  PHE A 277      49.970  40.130  46.100  1.00  0.00           C
ATOM   4482  HA  PHE A 277      49.720  41.100  46.530  1.00  0.00           H
ATOM   4483  CB  PHE A 277      48.890  39.860  45.020  1.00  0.00           C
ATOM   4484  HB1 PHE A 277      47.860  39.940  45.470  1.00  0.00           H
ATOM   4485  HB2 PHE A 277      49.120  38.860  44.630  1.00  0.00           H
ATOM   4486  CG  PHE A 277      48.970  40.920  43.930  1.00  0.00           C
ATOM   4487  CD1 PHE A 277      48.740  42.270  44.220  1.00  0.00           C
ATOM   4488  HD1 PHE A 277      48.590  42.590  45.250  1.00  0.00           H
ATOM   4489  CE1 PHE A 277      48.770  43.260  43.250  1.00  0.00           C
ATOM   4490  HE1 PHE A 277      48.610  44.280  43.570  1.00  0.00           H
ATOM   4491  CZ  PHE A 277      49.130  42.870  41.950  1.00  0.00           C
ATOM   4492  HZ  PHE A 277      49.330  43.640  41.220  1.00  0.00           H
ATOM   4493  CD2 PHE A 277      49.070  40.500  42.600  1.00  0.00           C
ATOM   4494  HD2 PHE A 277      49.230  39.450  42.380  1.00  0.00           H
ATOM   4495  CE2 PHE A 277      49.260  41.500  41.630  1.00  0.00           C
ATOM   4496  HE2 PHE A 277      49.590  41.190  40.650  1.00  0.00           H
ATOM   4497  C   PHE A 277      49.850  39.180  47.280  1.00  0.00           C
ATOM   4498  O   PHE A 277      49.110  39.400  48.220  1.00  0.00           O
ATOM   4499  N   ILE A 278      50.620  38.050  47.300  1.00  0.00           N
ATOM   4500  HN  ILE A 278      51.230  37.910  46.520  1.00  0.00           H
ATOM   4501  CA  ILE A 278      50.810  37.260  48.480  1.00  0.00           C
ATOM   4502  HA  ILE A 278      49.820  37.060  48.860  1.00  0.00           H
ATOM   4503  CB  ILE A 278      51.440  35.940  47.990  1.00  0.00           C
ATOM   4504  HB  ILE A 278      52.410  36.190  47.510  1.00  0.00           H
ATOM   4505  CG2 ILE A 278      51.700  34.980  49.150  1.00  0.00           C
ATOM   4506 HG21 ILE A 278      52.040  33.970  48.810  1.00  0.00           H
ATOM   4507 HG22 ILE A 278      50.850  34.710  49.800  1.00  0.00           H
ATOM   4508 HG23 ILE A 278      52.490  35.410  49.800  1.00  0.00           H
ATOM   4509  CG1 ILE A 278      50.490  35.160  47.070  1.00  0.00           C
ATOM   4510 HG11 ILE A 278      50.920  34.130  47.030  1.00  0.00           H
ATOM   4511 HG12 ILE A 278      50.550  35.500  46.020  1.00  0.00           H
ATOM   4512  CD  ILE A 278      48.970  35.020  47.390  1.00  0.00           C
ATOM   4513  HD1 ILE A 278      48.490  35.990  47.110  1.00  0.00           H
ATOM   4514  HD2 ILE A 278      48.830  34.690  48.440  1.00  0.00           H
ATOM   4515  HD3 ILE A 278      48.630  34.270  46.660  1.00  0.00           H
ATOM   4516  C   ILE A 278      51.610  37.860  49.630  1.00  0.00           C
ATOM   4517  O   ILE A 278      51.210  37.770  50.740  1.00  0.00           O
ATOM   4518  N   THR A 279      52.790  38.560  49.320  1.00  0.00           N
ATOM   4519  HN  THR A 279      53.020  38.610  48.350  1.00  0.00           H
ATOM   4520  CA  THR A 279      53.500  39.340  50.390  1.00  0.00           C
ATOM   4521  HA  THR A 279      53.470  38.780  51.310  1.00  0.00           H
ATOM   4522  CB  THR A 279      55.000  39.580  50.140  1.00  0.00           C
ATOM   4523  HB  THR A 279      55.430  40.210  50.950  1.00  0.00           H
ATOM   4524  OG1 THR A 279      55.270  40.110  48.850  1.00  0.00           O
ATOM   4525  HG1 THR A 279      54.820  39.540  48.210  1.00  0.00           H
ATOM   4526  CG2 THR A 279      55.570  38.170  50.310  1.00  0.00           C
ATOM   4527 HG21 THR A 279      55.350  37.710  51.310  1.00  0.00           H
ATOM   4528 HG22 THR A 279      56.650  38.200  50.070  1.00  0.00           H
ATOM   4529 HG23 THR A 279      55.160  37.510  49.520  1.00  0.00           H
ATOM   4530  C   THR A 279      52.880  40.640  50.830  1.00  0.00           C
ATOM   4531  O   THR A 279      53.060  41.090  51.960  1.00  0.00           O
ATOM   4532  N   LEU A 280      52.140  41.310  49.990  1.00  0.00           N
ATOM   4533  HN  LEU A 280      52.060  41.090  49.020  1.00  0.00           H
ATOM   4534  CA  LEU A 280      51.450  42.590  50.270  1.00  0.00           C
ATOM   4535  HA  LEU A 280      52.180  43.210  50.770  1.00  0.00           H
ATOM   4536  CB  LEU A 280      50.920  43.260  48.980  1.00  0.00           C
ATOM   4537  HB1 LEU A 280      50.160  42.580  48.530  1.00  0.00           H
ATOM   4538  HB2 LEU A 280      51.700  43.400  48.200  1.00  0.00           H
ATOM   4539  CG  LEU A 280      50.260  44.740  49.190  1.00  0.00           C
ATOM   4540  HG  LEU A 280      49.310  44.570  49.760  1.00  0.00           H
ATOM   4541  CD1 LEU A 280      51.040  45.630  50.090  1.00  0.00           C
ATOM   4542 HD11 LEU A 280      51.050  45.140  51.090  1.00  0.00           H
ATOM   4543 HD12 LEU A 280      50.460  46.570  50.230  1.00  0.00           H
ATOM   4544 HD13 LEU A 280      52.080  45.760  49.700  1.00  0.00           H
ATOM   4545  CD2 LEU A 280      49.840  45.410  47.870  1.00  0.00           C
ATOM   4546 HD21 LEU A 280      50.760  45.800  47.400  1.00  0.00           H
ATOM   4547 HD22 LEU A 280      49.130  46.260  48.040  1.00  0.00           H
ATOM   4548 HD23 LEU A 280      49.370  44.630  47.240  1.00  0.00           H
ATOM   4549  C   LEU A 280      50.380  42.380  51.310  1.00  0.00           C
ATOM   4550  O   LEU A 280      50.170  43.190  52.250  1.00  0.00           O
ATOM   4551  N   SER A 281      49.680  41.190  51.220  1.00  0.00           N
ATOM   4552  HN  SER A 281      49.790  40.700  50.350  1.00  0.00           H
ATOM   4553  CA  SER A 281      48.670  40.760  52.170  1.00  0.00           C
ATOM   4554  HA  SER A 281      47.820  41.420  52.100  1.00  0.00           H
ATOM   4555  CB  SER A 281      48.220  39.320  51.860  1.00  0.00           C
ATOM   4556  HB1 SER A 281      47.500  38.900  52.590  1.00  0.00           H
ATOM   4557  HB2 SER A 281      49.150  38.720  51.790  1.00  0.00           H
ATOM   4558  OG  SER A 281      47.500  39.410  50.620  1.00  0.00           O
ATOM   4559  HG1 SER A 281      48.130  39.250  49.920  1.00  0.00           H
ATOM   4560  C   SER A 281      49.180  40.670  53.620  1.00  0.00           C
ATOM   4561  O   SER A 281      48.390  40.790  54.530  1.00  0.00           O
ATOM   4562  N   PHE A 282      50.450  40.610  53.840  1.00  0.00           N
ATOM   4563  HN  PHE A 282      51.040  40.590  53.040  1.00  0.00           H
ATOM   4564  CA  PHE A 282      51.090  40.780  55.180  1.00  0.00           C
ATOM   4565  HA  PHE A 282      50.540  40.080  55.800  1.00  0.00           H
ATOM   4566  CB  PHE A 282      52.580  40.440  55.090  1.00  0.00           C
ATOM   4567  HB1 PHE A 282      53.030  40.600  56.090  1.00  0.00           H
ATOM   4568  HB2 PHE A 282      52.890  41.230  54.380  1.00  0.00           H
ATOM   4569  CG  PHE A 282      52.890  39.000  54.600  1.00  0.00           C
ATOM   4570  CD1 PHE A 282      54.220  38.670  54.280  1.00  0.00           C
ATOM   4571  HD1 PHE A 282      54.990  39.410  54.250  1.00  0.00           H
ATOM   4572  CE1 PHE A 282      54.520  37.290  54.100  1.00  0.00           C
ATOM   4573  HE1 PHE A 282      55.540  37.050  53.880  1.00  0.00           H
ATOM   4574  CZ  PHE A 282      53.540  36.320  54.160  1.00  0.00           C
ATOM   4575  HZ  PHE A 282      53.810  35.290  53.960  1.00  0.00           H
ATOM   4576  CD2 PHE A 282      51.920  37.970  54.760  1.00  0.00           C
ATOM   4577  HD2 PHE A 282      50.990  38.150  55.270  1.00  0.00           H
ATOM   4578  CE2 PHE A 282      52.270  36.640  54.570  1.00  0.00           C
ATOM   4579  HE2 PHE A 282      51.500  35.880  54.640  1.00  0.00           H
ATOM   4580  C   PHE A 282      50.790  42.230  55.740  1.00  0.00           C
ATOM   4581  O   PHE A 282      50.560  42.430  56.910  1.00  0.00           O
ATOM   4582  N   THR A 283      50.740  43.340  54.970  1.00  0.00           N
ATOM   4583  HN  THR A 283      50.590  43.320  53.980  1.00  0.00           H
ATOM   4584  CA  THR A 283      50.720  44.680  55.530  1.00  0.00           C
ATOM   4585  HA  THR A 283      51.500  44.690  56.280  1.00  0.00           H
ATOM   4586  CB  THR A 283      50.870  45.820  54.530  1.00  0.00           C
ATOM   4587  HB  THR A 283      50.710  46.820  54.990  1.00  0.00           H
ATOM   4588  OG1 THR A 283      49.980  45.630  53.430  1.00  0.00           O
ATOM   4589  HG1 THR A 283      50.270  44.910  52.870  1.00  0.00           H
ATOM   4590  CG2 THR A 283      52.220  45.890  53.800  1.00  0.00           C
ATOM   4591 HG21 THR A 283      52.490  46.800  53.210  1.00  0.00           H
ATOM   4592 HG22 THR A 283      52.440  44.970  53.230  1.00  0.00           H
ATOM   4593 HG23 THR A 283      53.030  45.800  54.570  1.00  0.00           H
ATOM   4594  C   THR A 283      49.460  45.080  56.180  1.00  0.00           C
ATOM   4595  O   THR A 283      49.350  45.980  57.070  1.00  0.00           O
ATOM   4596  N   TYR A 284      48.370  44.410  55.720  1.00  0.00           N
ATOM   4597  HN  TYR A 284      48.530  43.680  55.070  1.00  0.00           H
ATOM   4598  CA  TYR A 284      46.980  44.610  56.210  1.00  0.00           C
ATOM   4599  HA  TYR A 284      46.750  45.660  56.250  1.00  0.00           H
ATOM   4600  CB  TYR A 284      45.920  43.940  55.290  1.00  0.00           C
ATOM   4601  HB1 TYR A 284      44.900  44.230  55.630  1.00  0.00           H
ATOM   4602  HB2 TYR A 284      46.000  42.840  55.340  1.00  0.00           H
ATOM   4603  CG  TYR A 284      46.010  44.470  53.920  1.00  0.00           C
ATOM   4604  CD1 TYR A 284      46.230  43.520  52.930  1.00  0.00           C
ATOM   4605  HD1 TYR A 284      46.320  42.460  53.150  1.00  0.00           H
ATOM   4606  CE1 TYR A 284      46.300  43.970  51.590  1.00  0.00           C
ATOM   4607  HE1 TYR A 284      46.420  43.240  50.790  1.00  0.00           H
ATOM   4608  CZ  TYR A 284      46.110  45.320  51.240  1.00  0.00           C
ATOM   4609  OH  TYR A 284      46.130  45.760  49.900  1.00  0.00           O
ATOM   4610  HH  TYR A 284      46.380  45.030  49.350  1.00  0.00           H
ATOM   4611  CD2 TYR A 284      45.780  45.810  53.550  1.00  0.00           C
ATOM   4612  HD2 TYR A 284      45.410  46.520  54.280  1.00  0.00           H
ATOM   4613  CE2 TYR A 284      45.830  46.210  52.200  1.00  0.00           C
ATOM   4614  HE2 TYR A 284      45.750  47.260  51.960  1.00  0.00           H
ATOM   4615  C   TYR A 284      46.900  44.020  57.640  1.00  0.00           C
ATOM   4616  O   TYR A 284      46.090  44.500  58.420  1.00  0.00           O
ATOM   4617  N   MET A 285      47.840  43.020  58.010  1.00  0.00           N
ATOM   4618  HN  MET A 285      48.570  42.740  57.380  1.00  0.00           H
ATOM   4619  CA  MET A 285      47.950  42.500  59.330  1.00  0.00           C
ATOM   4620  HA  MET A 285      46.940  42.260  59.610  1.00  0.00           H
ATOM   4621  CB  MET A 285      48.770  41.190  59.500  1.00  0.00           C
ATOM   4622  HB1 MET A 285      49.240  41.070  60.510  1.00  0.00           H
ATOM   4623  HB2 MET A 285      49.660  41.150  58.850  1.00  0.00           H
ATOM   4624  CG  MET A 285      48.000  39.920  59.300  1.00  0.00           C
ATOM   4625  HG1 MET A 285      48.750  39.140  59.040  1.00  0.00           H
ATOM   4626  HG2 MET A 285      47.460  40.040  58.350  1.00  0.00           H
ATOM   4627  SD  MET A 285      47.100  39.430  60.820  1.00  0.00           S
ATOM   4628  CE  MET A 285      46.330  37.940  60.100  1.00  0.00           C
ATOM   4629  HE1 MET A 285      45.790  38.100  59.140  1.00  0.00           H
ATOM   4630  HE2 MET A 285      45.550  37.490  60.750  1.00  0.00           H
ATOM   4631  HE3 MET A 285      47.230  37.320  59.920  1.00  0.00           H
ATOM   4632  C   MET A 285      48.300  43.540  60.380  1.00  0.00           C
ATOM   4633  O   MET A 285      47.730  43.500  61.410  1.00  0.00           O
ATOM   4634  N   ASN A 286      49.100  44.500  60.060  1.00  0.00           N
ATOM   4635  HN  ASN A 286      49.340  44.630  59.100  1.00  0.00           H
ATOM   4636  CA  ASN A 286      49.340  45.610  60.980  1.00  0.00           C
ATOM   4637  HA  ASN A 286      49.710  45.120  61.880  1.00  0.00           H
ATOM   4638  CB  ASN A 286      50.510  46.410  60.380  1.00  0.00           C
ATOM   4639  HB1 ASN A 286      50.220  46.870  59.410  1.00  0.00           H
ATOM   4640  HB2 ASN A 286      51.410  45.800  60.100  1.00  0.00           H
ATOM   4641  CG  ASN A 286      50.990  47.570  61.240  1.00  0.00           C
ATOM   4642  OD1 ASN A 286      50.980  48.730  60.790  1.00  0.00           O
ATOM   4643  ND2 ASN A 286      51.440  47.200  62.440  1.00  0.00           N
ATOM   4644 HD21 ASN A 286      51.340  46.290  62.850  1.00  0.00           H
ATOM   4645 HD22 ASN A 286      51.610  47.910  63.120  1.00  0.00           H
ATOM   4646  C   ASN A 286      48.190  46.470  61.460  1.00  0.00           C
ATOM   4647  O   ASN A 286      48.000  46.850  62.640  1.00  0.00           O
ATOM   4648  N   SER A 287      47.330  46.750  60.460  1.00  0.00           N
ATOM   4649  HN  SER A 287      47.580  46.260  59.620  1.00  0.00           H
ATOM   4650  CA  SER A 287      45.960  47.310  60.630  1.00  0.00           C
ATOM   4651  HA  SER A 287      46.130  48.290  61.080  1.00  0.00           H
ATOM   4652  CB  SER A 287      45.400  47.700  59.230  1.00  0.00           C
ATOM   4653  HB1 SER A 287      44.300  47.850  59.160  1.00  0.00           H
ATOM   4654  HB2 SER A 287      45.610  46.870  58.520  1.00  0.00           H
ATOM   4655  OG  SER A 287      46.010  48.950  58.800  1.00  0.00           O
ATOM   4656  HG1 SER A 287      46.920  48.950  59.100  1.00  0.00           H
ATOM   4657  C   SER A 287      45.030  46.500  61.480  1.00  0.00           C
ATOM   4658  O   SER A 287      44.230  47.000  62.270  1.00  0.00           O
ATOM   4659  N   MET A 288      45.050  45.190  61.320  1.00  0.00           N
ATOM   4660  HN  MET A 288      45.620  44.840  60.590  1.00  0.00           H
ATOM   4661  CA  MET A 288      44.340  44.240  62.130  1.00  0.00           C
ATOM   4662  HA  MET A 288      43.320  44.630  62.170  1.00  0.00           H
ATOM   4663  CB  MET A 288      44.250  42.860  61.470  1.00  0.00           C
ATOM   4664  HB1 MET A 288      43.660  42.280  62.210  1.00  0.00           H
ATOM   4665  HB2 MET A 288      45.280  42.450  61.410  1.00  0.00           H
ATOM   4666  CG  MET A 288      43.470  42.830  60.120  1.00  0.00           C
ATOM   4667  HG1 MET A 288      43.720  43.720  59.490  1.00  0.00           H
ATOM   4668  HG2 MET A 288      42.380  42.950  60.300  1.00  0.00           H
ATOM   4669  SD  MET A 288      43.780  41.300  59.120  1.00  0.00           S
ATOM   4670  CE  MET A 288      43.740  40.150  60.560  1.00  0.00           C
ATOM   4671  HE1 MET A 288      43.860  39.090  60.260  1.00  0.00           H
ATOM   4672  HE2 MET A 288      42.850  40.270  61.210  1.00  0.00           H
ATOM   4673  HE3 MET A 288      44.650  40.310  61.190  1.00  0.00           H
ATOM   4674  C   MET A 288      44.780  44.160  63.600  1.00  0.00           C
ATOM   4675  O   MET A 288      44.040  43.950  64.570  1.00  0.00           O
ATOM   4676  N   LEU A 289      46.150  44.200  63.730  1.00  0.00           N
ATOM   4677  HN  LEU A 289      46.830  44.180  63.020  1.00  0.00           H
ATOM   4678  CA  LEU A 289      46.770  44.140  65.000  1.00  0.00           C
ATOM   4679  HA  LEU A 289      46.290  43.410  65.630  1.00  0.00           H
ATOM   4680  CB  LEU A 289      48.240  43.730  64.710  1.00  0.00           C
ATOM   4681  HB1 LEU A 289      48.820  43.740  65.650  1.00  0.00           H
ATOM   4682  HB2 LEU A 289      48.770  44.350  63.960  1.00  0.00           H
ATOM   4683  CG  LEU A 289      48.310  42.240  64.230  1.00  0.00           C
ATOM   4684  HG  LEU A 289      47.530  42.120  63.450  1.00  0.00           H
ATOM   4685  CD1 LEU A 289      49.660  41.860  63.480  1.00  0.00           C
ATOM   4686 HD11 LEU A 289      50.020  42.480  62.630  1.00  0.00           H
ATOM   4687 HD12 LEU A 289      49.550  40.840  63.080  1.00  0.00           H
ATOM   4688 HD13 LEU A 289      50.490  41.780  64.210  1.00  0.00           H
ATOM   4689  CD2 LEU A 289      47.900  41.330  65.380  1.00  0.00           C
ATOM   4690 HD21 LEU A 289      46.800  41.400  65.530  1.00  0.00           H
ATOM   4691 HD22 LEU A 289      48.390  41.680  66.310  1.00  0.00           H
ATOM   4692 HD23 LEU A 289      48.150  40.260  65.200  1.00  0.00           H
ATOM   4693  C   LEU A 289      46.720  45.360  65.800  1.00  0.00           C
ATOM   4694  O   LEU A 289      46.950  45.220  67.030  1.00  0.00           O
ATOM   4695  N   ASP A 290      46.460  46.580  65.290  1.00  0.00           N
ATOM   4696  HN  ASP A 290      46.430  46.630  64.290  1.00  0.00           H
ATOM   4697  CA  ASP A 290      46.260  47.750  66.110  1.00  0.00           C
ATOM   4698  HA  ASP A 290      47.190  47.790  66.650  1.00  0.00           H
ATOM   4699  CB  ASP A 290      46.180  49.090  65.320  1.00  0.00           C
ATOM   4700  HB1 ASP A 290      46.040  49.840  66.130  1.00  0.00           H
ATOM   4701  HB2 ASP A 290      45.300  49.130  64.640  1.00  0.00           H
ATOM   4702  CG  ASP A 290      47.470  49.420  64.570  1.00  0.00           C
ATOM   4703  OD1 ASP A 290      48.600  49.130  64.970  1.00  0.00           O
ATOM   4704  OD2 ASP A 290      47.240  50.220  63.440  1.00  0.00           O
ATOM   4705  HD2 ASP A 290      48.040  50.110  62.930  1.00  0.00           H
ATOM   4706  C   ASP A 290      45.230  47.610  67.300  1.00  0.00           C
ATOM   4707  O   ASP A 290      45.600  47.980  68.370  1.00  0.00           O
ATOM   4708  N   PRO A 291      44.030  47.010  67.100  1.00  0.00           N
ATOM   4709  CD  PRO A 291      43.380  47.010  65.780  1.00  0.00           C
ATOM   4710  HD1 PRO A 291      43.950  46.320  65.120  1.00  0.00           H
ATOM   4711  HD2 PRO A 291      43.540  48.020  65.340  1.00  0.00           H
ATOM   4712  CA  PRO A 291      43.050  46.470  68.060  1.00  0.00           C
ATOM   4713  HA  PRO A 291      42.750  47.360  68.620  1.00  0.00           H
ATOM   4714  CB  PRO A 291      41.840  45.940  67.220  1.00  0.00           C
ATOM   4715  HB1 PRO A 291      40.920  46.030  67.820  1.00  0.00           H
ATOM   4716  HB2 PRO A 291      41.980  44.860  67.010  1.00  0.00           H
ATOM   4717  CG  PRO A 291      41.900  46.770  65.980  1.00  0.00           C
ATOM   4718  HG1 PRO A 291      41.560  46.150  65.110  1.00  0.00           H
ATOM   4719  HG2 PRO A 291      41.270  47.680  66.090  1.00  0.00           H
ATOM   4720  C   PRO A 291      43.560  45.510  69.120  1.00  0.00           C
ATOM   4721  O   PRO A 291      42.980  45.380  70.160  1.00  0.00           O
ATOM   4722  N   VAL A 292      44.680  44.780  68.880  1.00  0.00           N
ATOM   4723  HN  VAL A 292      45.270  44.930  68.090  1.00  0.00           H
ATOM   4724  CA  VAL A 292      45.170  43.650  69.720  1.00  0.00           C
ATOM   4725  HA  VAL A 292      44.400  43.230  70.340  1.00  0.00           H
ATOM   4726  CB  VAL A 292      45.830  42.540  68.860  1.00  0.00           C
ATOM   4727  HB  VAL A 292      46.750  42.970  68.410  1.00  0.00           H
ATOM   4728  CG1 VAL A 292      46.260  41.390  69.740  1.00  0.00           C
ATOM   4729 HG11 VAL A 292      45.450  41.160  70.460  1.00  0.00           H
ATOM   4730 HG12 VAL A 292      47.130  41.730  70.350  1.00  0.00           H
ATOM   4731 HG13 VAL A 292      46.640  40.500  69.180  1.00  0.00           H
ATOM   4732  CG2 VAL A 292      44.860  42.070  67.870  1.00  0.00           C
ATOM   4733 HG21 VAL A 292      44.070  41.430  68.330  1.00  0.00           H
ATOM   4734 HG22 VAL A 292      45.450  41.370  67.230  1.00  0.00           H
ATOM   4735 HG23 VAL A 292      44.420  42.930  67.330  1.00  0.00           H
ATOM   4736  C   VAL A 292      46.230  44.240  70.580  1.00  0.00           C
ATOM   4737  O   VAL A 292      46.380  43.850  71.730  1.00  0.00           O
ATOM   4738  N   VAL A 293      47.100  45.120  69.960  1.00  0.00           N
ATOM   4739  HN  VAL A 293      46.990  45.260  68.980  1.00  0.00           H
ATOM   4740  CA  VAL A 293      48.280  45.690  70.540  1.00  0.00           C
ATOM   4741  HA  VAL A 293      48.650  45.030  71.300  1.00  0.00           H
ATOM   4742  CB  VAL A 293      49.400  45.800  69.560  1.00  0.00           C
ATOM   4743  HB  VAL A 293      49.200  46.320  68.600  1.00  0.00           H
ATOM   4744  CG1 VAL A 293      50.710  46.440  70.100  1.00  0.00           C
ATOM   4745 HG11 VAL A 293      51.580  46.220  69.460  1.00  0.00           H
ATOM   4746 HG12 VAL A 293      50.960  46.240  71.160  1.00  0.00           H
ATOM   4747 HG13 VAL A 293      50.450  47.510  69.980  1.00  0.00           H
ATOM   4748  CG2 VAL A 293      49.770  44.330  69.210  1.00  0.00           C
ATOM   4749 HG21 VAL A 293      49.020  44.010  68.450  1.00  0.00           H
ATOM   4750 HG22 VAL A 293      49.890  43.580  70.030  1.00  0.00           H
ATOM   4751 HG23 VAL A 293      50.730  44.370  68.660  1.00  0.00           H
ATOM   4752  C   VAL A 293      47.980  47.010  71.290  1.00  0.00           C
ATOM   4753  O   VAL A 293      48.670  47.230  72.300  1.00  0.00           O
ATOM   4754  N   TYR A 294      47.080  47.920  70.850  1.00  0.00           N
ATOM   4755  HN  TYR A 294      46.450  47.680  70.120  1.00  0.00           H
ATOM   4756  CA  TYR A 294      46.930  49.230  71.440  1.00  0.00           C
ATOM   4757  HA  TYR A 294      47.570  49.430  72.290  1.00  0.00           H
ATOM   4758  CB  TYR A 294      47.150  50.470  70.450  1.00  0.00           C
ATOM   4759  HB1 TYR A 294      46.810  51.450  70.810  1.00  0.00           H
ATOM   4760  HB2 TYR A 294      46.670  50.210  69.470  1.00  0.00           H
ATOM   4761  CG  TYR A 294      48.640  50.610  70.170  1.00  0.00           C
ATOM   4762  CD1 TYR A 294      49.450  51.230  71.110  1.00  0.00           C
ATOM   4763  HD1 TYR A 294      48.990  51.710  71.960  1.00  0.00           H
ATOM   4764  CE1 TYR A 294      50.890  51.230  71.000  1.00  0.00           C
ATOM   4765  HE1 TYR A 294      51.520  51.650  71.770  1.00  0.00           H
ATOM   4766  CZ  TYR A 294      51.470  50.650  69.810  1.00  0.00           C
ATOM   4767  OH  TYR A 294      52.880  50.770  69.730  1.00  0.00           O
ATOM   4768  HH  TYR A 294      53.310  50.840  70.600  1.00  0.00           H
ATOM   4769  CD2 TYR A 294      49.270  50.000  69.050  1.00  0.00           C
ATOM   4770  HD2 TYR A 294      48.740  49.420  68.310  1.00  0.00           H
ATOM   4771  CE2 TYR A 294      50.670  50.160  68.860  1.00  0.00           C
ATOM   4772  HE2 TYR A 294      51.050  49.610  68.010  1.00  0.00           H
ATOM   4773  C   TYR A 294      45.530  49.470  72.110  1.00  0.00           C
ATOM   4774  O   TYR A 294      45.480  49.690  73.330  1.00  0.00           O
ATOM   4775  N   TYR A 295      44.430  49.660  71.290  1.00  0.00           N
ATOM   4776  HN  TYR A 295      44.450  49.400  70.320  1.00  0.00           H
ATOM   4777  CA  TYR A 295      43.210  50.340  71.600  1.00  0.00           C
ATOM   4778  HA  TYR A 295      43.410  51.380  71.420  1.00  0.00           H
ATOM   4779  CB  TYR A 295      42.160  50.010  70.550  1.00  0.00           C
ATOM   4780  HB1 TYR A 295      41.160  50.460  70.770  1.00  0.00           H
ATOM   4781  HB2 TYR A 295      41.960  48.910  70.670  1.00  0.00           H
ATOM   4782  CG  TYR A 295      42.450  50.500  69.110  1.00  0.00           C
ATOM   4783  CD1 TYR A 295      43.540  51.370  68.780  1.00  0.00           C
ATOM   4784  HD1 TYR A 295      44.150  51.720  69.600  1.00  0.00           H
ATOM   4785  CE1 TYR A 295      43.920  51.620  67.480  1.00  0.00           C
ATOM   4786  HE1 TYR A 295      44.770  52.270  67.330  1.00  0.00           H
ATOM   4787  CZ  TYR A 295      43.270  51.000  66.460  1.00  0.00           C
ATOM   4788  OH  TYR A 295      43.620  51.420  65.190  1.00  0.00           O
ATOM   4789  HH  TYR A 295      43.160  50.870  64.560  1.00  0.00           H
ATOM   4790  CD2 TYR A 295      41.810  49.820  67.990  1.00  0.00           C
ATOM   4791  HD2 TYR A 295      41.090  49.050  68.220  1.00  0.00           H
ATOM   4792  CE2 TYR A 295      42.220  50.140  66.710  1.00  0.00           C
ATOM   4793  HE2 TYR A 295      41.670  49.750  65.870  1.00  0.00           H
ATOM   4794  C   TYR A 295      42.580  50.300  73.010  1.00  0.00           C
ATOM   4795  O   TYR A 295      42.180  51.320  73.480  1.00  0.00           O
ATOM   4796  N   PHE A 296      42.480  49.130  73.600  1.00  0.00           N
ATOM   4797  HN  PHE A 296      42.920  48.420  73.060  1.00  0.00           H
ATOM   4798  CA  PHE A 296      41.750  48.830  74.840  1.00  0.00           C
ATOM   4799  HA  PHE A 296      41.160  49.680  75.170  1.00  0.00           H
ATOM   4800  CB  PHE A 296      40.870  47.470  74.690  1.00  0.00           C
ATOM   4801  HB1 PHE A 296      40.020  47.470  75.410  1.00  0.00           H
ATOM   4802  HB2 PHE A 296      41.400  46.550  75.000  1.00  0.00           H
ATOM   4803  CG  PHE A 296      40.280  47.240  73.360  1.00  0.00           C
ATOM   4804  CD1 PHE A 296      40.600  46.190  72.490  1.00  0.00           C
ATOM   4805  HD1 PHE A 296      41.330  45.480  72.850  1.00  0.00           H
ATOM   4806  CE1 PHE A 296      40.020  46.150  71.210  1.00  0.00           C
ATOM   4807  HE1 PHE A 296      40.230  45.350  70.510  1.00  0.00           H
ATOM   4808  CZ  PHE A 296      39.210  47.150  70.770  1.00  0.00           C
ATOM   4809  HZ  PHE A 296      38.760  47.110  69.800  1.00  0.00           H
ATOM   4810  CD2 PHE A 296      39.380  48.250  72.960  1.00  0.00           C
ATOM   4811  HD2 PHE A 296      39.150  49.040  73.660  1.00  0.00           H
ATOM   4812  CE2 PHE A 296      38.800  48.160  71.660  1.00  0.00           C
ATOM   4813  HE2 PHE A 296      38.110  48.940  71.360  1.00  0.00           H
ATOM   4814  C   PHE A 296      42.780  48.500  75.880  1.00  0.00           C
ATOM   4815  O   PHE A 296      42.370  48.240  77.070  1.00  0.00           O
ATOM   4816  N   SER A 297      44.100  48.430  75.580  1.00  0.00           N
ATOM   4817  HN  SER A 297      44.340  48.740  74.670  1.00  0.00           H
ATOM   4818  CA  SER A 297      45.050  47.790  76.400  1.00  0.00           C
ATOM   4819  HA  SER A 297      44.540  47.220  77.170  1.00  0.00           H
ATOM   4820  CB  SER A 297      45.920  46.720  75.680  1.00  0.00           C
ATOM   4821  HB1 SER A 297      46.610  46.180  76.370  1.00  0.00           H
ATOM   4822  HB2 SER A 297      46.490  47.160  74.840  1.00  0.00           H
ATOM   4823  OG  SER A 297      45.190  45.640  75.160  1.00  0.00           O
ATOM   4824  HG1 SER A 297      44.840  45.190  75.940  1.00  0.00           H
ATOM   4825  C   SER A 297      45.930  48.780  77.140  1.00  0.00           C
ATOM   4826  O   SER A 297      46.430  49.740  76.510  1.00  0.00           O
ATOM   4827  N   SER A 298      46.020  48.680  78.510  1.00  0.00           N
ATOM   4828  HN  SER A 298      45.560  47.900  78.910  1.00  0.00           H
ATOM   4829  CA  SER A 298      46.690  49.610  79.360  1.00  0.00           C
ATOM   4830  HA  SER A 298      46.100  50.500  79.240  1.00  0.00           H
ATOM   4831  CB  SER A 298      46.640  49.170  80.900  1.00  0.00           C
ATOM   4832  HB1 SER A 298      45.570  49.060  81.200  1.00  0.00           H
ATOM   4833  HB2 SER A 298      47.000  49.970  81.580  1.00  0.00           H
ATOM   4834  OG  SER A 298      47.350  47.880  81.080  1.00  0.00           O
ATOM   4835  HG1 SER A 298      46.790  47.220  80.670  1.00  0.00           H
ATOM   4836  C   SER A 298      48.140  49.860  79.050  1.00  0.00           C
ATOM   4837  O   SER A 298      48.870  48.910  78.770  1.00  0.00           O
ATOM   4838  N   PRO A 299      48.700  51.030  78.980  1.00  0.00           N
ATOM   4839  CD  PRO A 299      47.900  52.180  78.720  1.00  0.00           C
ATOM   4840  HD1 PRO A 299      47.430  52.530  79.670  1.00  0.00           H
ATOM   4841  HD2 PRO A 299      47.130  52.020  77.930  1.00  0.00           H
ATOM   4842  CA  PRO A 299      50.130  51.300  79.000  1.00  0.00           C
ATOM   4843  HA  PRO A 299      50.430  51.070  77.980  1.00  0.00           H
ATOM   4844  CB  PRO A 299      50.170  52.830  79.170  1.00  0.00           C
ATOM   4845  HB1 PRO A 299      50.990  53.430  78.700  1.00  0.00           H
ATOM   4846  HB2 PRO A 299      49.970  53.210  80.200  1.00  0.00           H
ATOM   4847  CG  PRO A 299      49.010  53.190  78.290  1.00  0.00           C
ATOM   4848  HG1 PRO A 299      48.650  54.240  78.350  1.00  0.00           H
ATOM   4849  HG2 PRO A 299      49.250  52.910  77.240  1.00  0.00           H
ATOM   4850  C   PRO A 299      51.090  50.410  79.770  1.00  0.00           C
ATOM   4851  O   PRO A 299      51.170  50.560  80.940  1.00  0.00           O
ATOM   4852  N   SER A 300      51.940  49.510  79.230  1.00  0.00           N
ATOM   4853  HN  SER A 300      51.930  49.250  78.280  1.00  0.00           H
ATOM   4854  CA  SER A 300      52.670  48.570  80.140  1.00  0.00           C
ATOM   4855  HA  SER A 300      53.350  49.130  80.770  1.00  0.00           H
ATOM   4856  CB  SER A 300      51.760  47.700  80.970  1.00  0.00           C
ATOM   4857  HB1 SER A 300      51.250  48.250  81.790  1.00  0.00           H
ATOM   4858  HB2 SER A 300      52.340  46.890  81.470  1.00  0.00           H
ATOM   4859  OG  SER A 300      50.710  47.110  80.230  1.00  0.00           O
ATOM   4860  HG1 SER A 300      50.050  47.790  80.070  1.00  0.00           H
ATOM   4861  C   SER A 300      53.500  47.620  79.230  1.00  0.00           C
ATOM   4862  O   SER A 300      53.050  47.420  78.110  1.00  0.00           O
ATOM   4863  NT  SER A 300      54.710  47.120  79.630  1.00  0.00           N
ATOM   4864  HNT SER A 300      55.120  47.440  80.470  1.00  0.00           H
ATOM   4865  CAT SER A 300      55.460  46.360  78.690  1.00  0.00           C
ATOM   4866  HT1 SER A 300      55.730  45.390  79.190  1.00  0.00           H
ATOM   4867  HT2 SER A 300      56.430  46.830  78.430  1.00  0.00           H
ATOM   4868  HT3 SER A 300      54.950  46.080  77.750  1.00  0.00           H
TER
ENDMDL
